# Supplementary material for: Saturation magnetisation as an indicator of the disintegration of barium hexaferrite nanoplatelets during the surface functionalisation
Source: Sci Rep. 2023 Jan 19;13:1092. doi: 10.1038/s41598-023-28431-4 (PMC9852462; doi:10.1038/s41598-023-28431-4)
Supplement: Supplementary file 2 — Supplementary Information 2. [file 41598_2023_28431_MOESM2_ESM.zip]

Archive with 24 entries (24 files):
- Figure 2b_BSHF NPLs.txt
- Figure 2b_EDTMP.txt
- Figure 2b_OPA.txt
- Figure 4_BSHF.asc
- Figure 4a_BSHF-EDTMP.asc
- Figure 4a_Fe-EDTMP.asc
- Figure 4b_BSHF-OPA.asc
- Figure 4b_Fe-OPA.asc
- Figure 5a_BSHF NPLs.dat
- Figure 5a_BSHF-EDTMP.dat
- Figure 5a_BSHF-OPA.dat
- Figure 5a_Fe-EDTMP.dat
- Figure S1a_BSHF.asc
- Figure S1a_BSHF-EDTMP.asc
- Figure S1a_EDTMP.asc
- Figure S1a_Fe-EDTMP.asc
- Figure S1b_BSHF-OPA.asc
- Figure S1b_OPA.asc
- Figure S2_BSHF NPLs.dat
- Figure S2_BSHF-EDTMP.dat
- Figure S2_BSHF-OPA.dat
- Figure S2_Fe-EDTMP.dat
- Figure S4b_BHF NPL.txt
- Figure S4b_BHF NPL-AL.txt
