# Supplementary material for: Saturation magnetisation as an indicator of the disintegration of barium hexaferrite nanoplatelets during the surface functionalisation
Source: Sci Rep. 2023 Jan 19;13:1092. doi: 10.1038/s41598-023-28431-4 (PMC9852462; doi:10.1038/s41598-023-28431-4)
Supplement: Supplementary file 2 — Supplementary Information 2. [file 41598_2023_28431_MOESM2_ESM.zip › Figure 2b_BSHF NPLs.txt]

Start	Time:	14.feb.19	09:29:28	AM	Time	Completed:	14.feb.19	09:58:50	AM	Elapsed	Time:	00:29:22
Sample	ID:	DM6508	Sc0,5M	4,2,2019
***DATA***
		1000
Field(Oe)	Moment/Mass(emu/g)
	9605.3	37.6861
	8771.59	37.1428
	7937.67	36.4828
	7103.35	35.6748
	6270.51	34.6737
	5437.01	33.4395
	4783.77	32.2673
	4284.39	31.2757
	3784.74	3.0183
	3284.72	28.9832
	2784.68	27.6739
	2284.23	26.2415
	1909.8	25.0453
	1660.53	24.2177
	1410.29	23.3442
	1160.48	22.4166
	910.5	21.4166
	660.5	20.3321
	501.709	19.5291
	451.904	19.2647
	401.885	19.0032
	351.879	18.7362
	301.869	18.4618
	251.905	18.1799
	201.894	17.8917
	151.85	17.5908
	101.872	17.2828
	518.934	16.9613
	188.665	0.001663
	-481.491	16.2818
	-981.063	15.9228
	-148.096	15.5534
	-198.124	15.1703
	-248.127	14.7764
	-298.106	1.4367
	-348.094	13.9429
	-398.138	13.5052
	-448.098	13.0494
	-580.263	11.9664
	-829.49	93.1154
	-1079.66	57.4186
	-1329.45	2.73963E-05
	-1579.45	-91.7117
	-1829.61	-18.5449
	-2178.99	-23.7416
	-2677.39	-26.7716
	-3177.37	-28.4577
	-3677.72	-29.7863
	-4177.29	-3.0944
	-4677.28	-31.9834
	-5389.59	-33.2425
	-6389.07	-34.7448
	-7388.1	-35.9129
	-8387.64	-36.8175
	-9387.37	-37.5329
	-9411.46	-0.003762
	-8408.25	-36.9243
	-7407.13	-36.0445
	-6405.93	-34.9057
	-5410.57	-3.3445
	-4768.07	-32.2752
	-4268.14	-31.2807
	-3767.67	-30.1826
	-3268.14	-28.9796
	-2768.06	-27.6619
	-2267.68	-26.2218
	-1893.89	-25.0179
	-1644.31	-24.1843
	-1394.34	-2.3301
	-1144.13	-22.3601
	-894.356	-21.3552
	-644.341	-20.2557
	-485.765	-19.4432
	-435.895	-19.1734
	-385.922	-1.8907
	-335.913	-18.6354
	-285.919	-18.3564
	-235.907	-18.0696
	-185.93	-17.7742
	-135.912	-17.4695
	-858.794	-17.1523
	-359.228	-16.8236
	140.837	-16.4811
	640.735	-16.1247
	114.114	-15.7596
	164.071	-15.3844
	214.088	-14.9962
	264.071	-14.5953
	314.124	-14.1801
	364.073	-1.3751
	414.07	-13.3059
	464.125	-12.8429
	605.579	-11.6643
	855.444	-8.9136
	1105.45	-5.1934
	1355.64	6.86794E-05
	1605.45	10.5777
	1855.45	19.3759
	2213.56	24.1103
	2712.87	26.9404
	3212.69	28.5782
	3712.68	0.002989
	4213.08	31.0384
	4712.69	32.0645
	5434.42	33.3296
	6433.56	34.8128
	7434.22	3.5967
	8433.16	36.8636
	9432.67	37.5761
Acquisition	Mode	Continuous
Average	Time	8	sec
Coercivity	(Hci)	1331.6	Oe
Magnetization	(Ms)	37.653	emu/g
Mass	2.47E+01	g
Retentivity	(Mr)	16.597	emu/g
