# Supplementary material for: Saturation magnetisation as an indicator of the disintegration of barium hexaferrite nanoplatelets during the surface functionalisation
Source: Sci Rep. 2023 Jan 19;13:1092. doi: 10.1038/s41598-023-28431-4 (PMC9852462; doi:10.1038/s41598-023-28431-4)
Supplement: Supplementary file 2 — Supplementary Information 2. [file 41598_2023_28431_MOESM2_ESM.zip › Figure 2b_EDTMP.txt]

Start Time: 29-Jan-19 12:43:42 PM Time Completed: 29-Jan-19 1:00:00 PM Elapsed Time: 00:16:17
Sample ID: DM6426 Sc0,5 EDTMP 10'1'2019
***DATA***
Field(Oe)	Moment/Mass(emu/g)
9611.46	22.5686
8777.19	22.2846
7943.16	21.9236
7108.72	21.4496
6275.83	20.863
5442.31	20.1258
4783.86	19.4273
4284.38	18.8272
3784.71	18.1783
3284.69	17.4812
2784.31	16.7177
2284.54	15.9042
1912.02	15.2397
1662.63	14.7814
1412.44	14.302
1162.65	13.7935
912.605	13.272
662.643	12.7153
514.522	12.347
464.849	12.2198
414.856	12.0999
364.823	11.9709
314.839	11.84
264.852	11.711
214.848	11.5682
164.805	11.4257
114.841	11.2758
64.8499	11.1155
14.857	10.9424
-35.1817	10.7613
-85.1432	10.5611
-135.157	10.3593
-185.141	10.1523
-235.189	9.94495
-285.138	9.73324
-335.151	9.52134
-385.183	9.31315
-435.152	9.09364
-575.548	8.5826
-825.37	7.44291
-1075.55	5.85031
-1325.38	3.1687
-1575.37	-1.60819
-1825.54	-8.09751
-2173.35	-13.4475
-2671.61	-16.1407
-3171.56	-17.2144
-3671.95	-17.9878
-4171.55	-18.6539
-4671.4	-19.2686
-5372.6	-20.0165
-6370.81	-20.9197
-7369.81	-21.5941
-8369.47	-22.1148
-9369.13	-22.5059
-9391.17	-22.5478
-8388.42	-22.1661
-7387.58	-21.6649
-6386.35	-20.9941
-5393.08	-20.1185
-4759.04	-19.4206
-4258.84	-18.8389
-3758.38	-18.1879
-3258.74	-17.4841
-2758.71	-16.7178
-2258.45	-15.8916
-1889.49	-15.2246
-1639.99	-14.7626
-1390.06	-14.2835
-1139.81	-13.7776
-890.01	-13.2454
-639.99	-12.6937
-487.548	-12.312
-437.834	-12.1843
-387.883	-12.0588
-337.876	-11.931
-287.857	-11.8021
-237.856	-11.6644
-187.878	-11.5242
-137.878	-11.374
-87.819	-11.2183
-37.868	-11.0544
12.1286	-10.8771
62.1176	-10.6768
112.169	-10.4643
162.127	-10.2579
212.13	-10.0554
262.142	-9.84714
312.144	-9.64019
362.132	-9.42657
412.104	-9.21646
462.161	-8.99764
603.65	-8.47575
853.521	-7.31175
1103.57	-5.63424
1353.74	-2.74179
1603.54	2.32249
1853.55	8.80993
2213.26	13.8115
2712.78	16.2346
3212.47	17.2619
3712.49	18.0175
4212.83	18.6869
4712.33	19.2904
5413.31	20.0235
6410.72	20.917
7411.13	21.5945
8409.96	22.095
9409.32	22.4818
Acquisition Mode	Continuous
Average Time	8 sec
Coercivity (Hci)	1490.1 Oe
Experiment Time	872 sec
Magnetization (Ms)	22.558 emu/g
Mass	10.500E-3 g
Retentivity (Mr)	10.905 emu/g
Time Constant	0.30000 sec
