# Supplementary material for: Saturation magnetisation as an indicator of the disintegration of barium hexaferrite nanoplatelets during the surface functionalisation
Source: Sci Rep. 2023 Jan 19;13:1092. doi: 10.1038/s41598-023-28431-4 (PMC9852462; doi:10.1038/s41598-023-28431-4)
Supplement: Supplementary file 2 — Supplementary Information 2. [file 41598_2023_28431_MOESM2_ESM.zip › Figure 2b_OPA.txt]

Start Time: 29-Jan-19 12:16:15 PM Time Completed: 29-Jan-19 12:32:32 PM Elapsed Time: 00:16:16
Sample ID: DM6426 Sc0,5 ODPa 4'1'2019
***DATA***
Field(Oe)	Moment/Mass(emu/g)
9606.32	24.3964
8771.89	24.1214
7937.88	23.7891
7103.51	23.3637
6270.58	22.8088
5437.07	22.0683
4782.75	21.3292
4283.27	20.6869
3783.6	19.963
3283.58	19.1624
2783.23	18.2847
2283.29	17.315
1902.34	16.492
1652.86	15.9325
1402.67	15.341
1152.86	14.725
902.852	14.0748
652.837	13.3738
498.944	12.8826
449.279	12.7229
399.279	12.5525
349.297	12.3902
299.26	12.216
249.287	12.035
199.305	11.8465
149.245	11.6486
99.2708	11.4409
49.2831	11.2209
-0.719103	10.9882
-50.7487	10.7367
-100.713	10.4743
-150.709	10.2076
-200.71	9.93051
-250.754	9.64816
-300.714	9.36438
-350.702	9.07441
-400.753	8.78633
-450.704	8.5
-593.594	7.79543
-843.534	6.36719
-1093.77	4.27582
-1343.57	0.271245
-1593.55	-6.84012
-1843.71	-12.9462
-2194.31	-16.0543
-2692.85	-17.8673
-3192.85	-18.922
-3693.22	-19.7814
-4192.78	-20.5455
-4692.79	-21.2155
-5405.21	-22.0034
-6404.34	-22.9045
-7403.43	-23.5546
-8403.14	-24.038
-9403.25	-24.3887
-9496.33	-24.4451
-8496.22	-24.0988
-7495.31	-23.6532
-6494.06	-23.0516
-5494.63	-22.1924
-4775.99	-21.3731
-4276.72	-20.7199
-3776.25	-19.9946
-3276.6	-19.2012
-2776.6	-18.3143
-2276.51	-17.3426
-1904.94	-16.5386
-1655.73	-15.9744
-1405.74	-15.3804
-1155.53	-14.7573
-905.74	-14.1094
-655.754	-13.4
-505.558	-12.9216
-455.841	-12.7589
-405.896	-12.5886
-355.88	-12.4214
-305.875	-12.251
-255.886	-12.0748
-205.888	-11.8811
-155.887	-11.6803
-105.844	-11.4699
-55.8811	-11.2499
-5.89241	-11.0182
44.1059	-10.7637
94.1433	-10.5007
144.101	-10.2313
194.11	-9.95691
244.11	-9.67453
294.143	-9.38707
344.113	-9.10184
394.117	-8.81414
444.153	-8.52809
588.097	-7.82199
838.025	-6.38883
1088.04	-4.30684
1338.24	-0.318727
1588.05	6.77238
1838.05	12.9141
2188.96	16.0321
2687.99	17.8618
3187.57	18.9037
3687.58	19.7602
4187.91	20.5227
4687.44	21.1991
5400.64	21.9806
6399.06	22.8781
7399.72	23.5429
8398.55	24.001
9398.12	24.3576
Acquisition Mode	Continuous
Average Time	8 sec
Coercivity (Hci)	1351.3 Oe
Experiment Time	872 sec
Magnetization (Ms)	24.421 emu/g
Mass	25.600E-3 g
Retentivity (Mr)	10.990 emu/g
Time Constant	0.30000 sec
