# Supplementary material for: Saturation magnetisation as an indicator of the disintegration of barium hexaferrite nanoplatelets during the surface functionalisation
Source: Sci Rep. 2023 Jan 19;13:1092. doi: 10.1038/s41598-023-28431-4 (PMC9852462; doi:10.1038/s41598-023-28431-4)
Supplement: Supplementary file 2 — Supplementary Information 2. [file 41598_2023_28431_MOESM2_ESM.zip › Figure 4_BSHF.asc]

PE IR                   SPECTRUM    ASCII       PEDS        1.60        
  -1
~SP.SP
21/08/18
14:04:36.00
21/08/18
14:04:36.00
polona

450.000000
8


SPECTRUM 400,CPU32 MAIN 00.09.9951 07-SEPTEMBER-2011 11:49:41
MIR TGS
MIR
OPTKBR
84216
0.200000

4.000000
STRONG
RATIO
SPECTRUM
MAGNITUDE
DIFFUSE REFLECTANCE
DOUBLE

COMBINED


0


#HDR
-1
-1
#GR
CM-1
%R
0.00002384185791015625
0.0
4000.000000
-1.000000
3551
8
91.035437
30.676682
#DATA
4000.000000	91.009143 
3999.000000	91.001563 
3998.000000	91.004023 
3997.000000	91.015809 
3996.000000	91.029120 
3995.000000	91.035437 
3994.000000	91.032243 
3993.000000	91.023195 
3992.000000	91.013237 
3991.000000	91.004919 
3990.000000	90.998744 
3989.000000	90.994654 
3988.000000	90.992119 
3987.000000	90.989642 
3986.000000	90.985307 
3985.000000	90.978407 
3984.000000	90.970659 
3983.000000	90.965165 
3982.000000	90.962994 
3981.000000	90.961111 
3980.000000	90.955553 
3979.000000	90.946868 
3978.000000	90.939924 
3977.000000	90.937783 
3976.000000	90.937868 
3975.000000	90.935864 
3974.000000	90.931679 
3973.000000	90.929423 
3972.000000	90.932153 
3971.000000	90.938031 
3970.000000	90.942152 
3969.000000	90.941222 
3968.000000	90.936021 
3967.000000	90.929844 
3966.000000	90.925141 
3965.000000	90.921506 
3964.000000	90.916916 
3963.000000	90.909712 
3962.000000	90.898201 
3961.000000	90.880549 
3960.000000	90.858409 
3959.000000	90.839390 
3958.000000	90.832884 
3957.000000	90.841505 
3956.000000	90.857821 
3955.000000	90.871267 
3954.000000	90.877144 
3953.000000	90.877677 
3952.000000	90.876299 
3951.000000	90.873618 
3950.000000	90.869504 
3949.000000	90.865431 
3948.000000	90.863210 
3947.000000	90.863785 
3946.000000	90.867249 
3945.000000	90.872778 
3944.000000	90.877776 
3943.000000	90.878922 
3942.000000	90.874170 
3941.000000	90.863609 
3940.000000	90.849907 
3939.000000	90.837300 
3938.000000	90.829449 
3937.000000	90.826859 
3936.000000	90.826411 
3935.000000	90.824572 
3934.000000	90.820207 
3933.000000	90.814504 
3932.000000	90.808926 
3931.000000	90.803816 
3930.000000	90.798572 
3929.000000	90.790410 
3928.000000	90.776415 
3927.000000	90.759047 
3926.000000	90.745144 
3925.000000	90.739031 
3924.000000	90.740176 
3923.000000	90.745475 
3922.000000	90.751049 
3921.000000	90.751394 
3920.000000	90.742034 
3919.000000	90.724638 
3918.000000	90.706156 
3917.000000	90.692233 
3916.000000	90.683536 
3915.000000	90.679172 
3914.000000	90.680334 
3913.000000	90.687177 
3912.000000	90.697815 
3911.000000	90.708910 
3910.000000	90.717234 
3909.000000	90.722077 
3908.000000	90.724040 
3907.000000	90.724202 
3906.000000	90.724163 
3905.000000	90.723835 
3904.000000	90.721828 
3903.000000	90.716709 
3902.000000	90.709198 
3901.000000	90.701307 
3900.000000	90.691583 
3899.000000	90.677098 
3898.000000	90.659104 
3897.000000	90.641093 
3896.000000	90.625967 
3895.000000	90.613896 
3894.000000	90.603039 
3893.000000	90.592541 
3892.000000	90.584591 
3891.000000	90.581941 
3890.000000	90.587371 
3889.000000	90.601395 
3888.000000	90.618949 
3887.000000	90.630867 
3886.000000	90.629984 
3885.000000	90.614380 
3884.000000	90.592776 
3883.000000	90.579210 
3882.000000	90.581836 
3881.000000	90.598462 
3880.000000	90.618388 
3879.000000	90.631345 
3878.000000	90.633413 
3877.000000	90.624143 
3876.000000	90.606147 
3875.000000	90.586513 
3874.000000	90.569822 
3873.000000	90.556381 
3872.000000	90.547108 
3871.000000	90.542982 
3870.000000	90.542366 
3869.000000	90.540963 
3868.000000	90.539192 
3867.000000	90.541873 
3866.000000	90.548801 
3865.000000	90.553417 
3864.000000	90.553836 
3863.000000	90.550683 
3862.000000	90.544802 
3861.000000	90.536833 
3860.000000	90.526317 
3859.000000	90.514230 
3858.000000	90.503763 
3857.000000	90.497620 
3856.000000	90.494847 
3855.000000	90.491025 
3854.000000	90.486811 
3853.000000	90.480697 
3852.000000	90.470801 
3851.000000	90.466510 
3850.000000	90.472699 
3849.000000	90.481881 
3848.000000	90.485555 
3847.000000	90.482026 
3846.000000	90.473390 
3845.000000	90.464977 
3844.000000	90.461252 
3843.000000	90.457992 
3842.000000	90.451901 
3841.000000	90.446560 
3840.000000	90.441611 
3839.000000	90.432979 
3838.000000	90.420089 
3837.000000	90.406831 
3836.000000	90.396745 
3835.000000	90.388302 
3834.000000	90.381451 
3833.000000	90.377117 
3832.000000	90.372033 
3831.000000	90.361050 
3830.000000	90.342129 
3829.000000	90.318689 
3828.000000	90.301014 
3827.000000	90.296450 
3826.000000	90.301898 
3825.000000	90.308996 
3824.000000	90.309118 
3823.000000	90.299539 
3822.000000	90.289105 
3821.000000	90.283540 
3820.000000	90.276748 
3819.000000	90.264257 
3818.000000	90.247861 
3817.000000	90.232047 
3816.000000	90.218016 
3815.000000	90.204644 
3814.000000	90.195559 
3813.000000	90.191649 
3812.000000	90.185878 
3811.000000	90.173414 
3810.000000	90.155783 
3809.000000	90.140349 
3808.000000	90.134118 
3807.000000	90.133166 
3806.000000	90.129405 
3805.000000	90.120953 
3804.000000	90.110435 
3803.000000	90.099164 
3802.000000	90.082755 
3801.000000	90.056720 
3800.000000	90.029558 
3799.000000	90.015656 
3798.000000	90.015585 
3797.000000	90.017525 
3796.000000	90.008810 
3795.000000	89.987661 
3794.000000	89.965117 
3793.000000	89.949802 
3792.000000	89.939512 
3791.000000	89.928434 
3790.000000	89.915400 
3789.000000	89.905111 
3788.000000	89.901499 
3787.000000	89.902028 
3786.000000	89.900785 
3785.000000	89.892415 
3784.000000	89.874380 
3783.000000	89.848838 
3782.000000	89.821008 
3781.000000	89.795839 
3780.000000	89.776085 
3779.000000	89.760412 
3778.000000	89.745600 
3777.000000	89.731345 
3776.000000	89.719173 
3775.000000	89.708790 
3774.000000	89.699742 
3773.000000	89.693672 
3772.000000	89.691979 
3771.000000	89.690293 
3770.000000	89.681625 
3769.000000	89.663749 
3768.000000	89.640551 
3767.000000	89.619453 
3766.000000	89.605156 
3765.000000	89.595168 
3764.000000	89.583222 
3763.000000	89.565922 
3762.000000	89.545261 
3761.000000	89.522703 
3760.000000	89.498459 
3759.000000	89.476640 
3758.000000	89.459926 
3757.000000	89.446853 
3756.000000	89.433934 
3755.000000	89.418680 
3754.000000	89.405222 
3753.000000	89.398159 
3752.000000	89.395012 
3751.000000	89.388477 
3750.000000	89.371551 
3749.000000	89.344439 
3748.000000	89.311811 
3747.000000	89.278466 
3746.000000	89.245219 
3745.000000	89.208753 
3744.000000	89.166032 
3743.000000	89.122271 
3742.000000	89.093070 
3741.000000	89.084003 
3740.000000	89.082248 
3739.000000	89.074379 
3738.000000	89.053284 
3737.000000	89.021528 
3736.000000	88.986644 
3735.000000	88.948372 
3734.000000	88.904557 
3733.000000	88.854733 
3732.000000	88.800311 
3731.000000	88.745854 
3730.000000	88.695327 
3729.000000	88.651212 
3728.000000	88.609900 
3727.000000	88.562795 
3726.000000	88.507131 
3725.000000	88.452288 
3724.000000	88.408866 
3723.000000	88.373639 
3722.000000	88.336797 
3721.000000	88.292099 
3720.000000	88.239339 
3719.000000	88.182561 
3718.000000	88.120391 
3717.000000	88.049032 
3716.000000	87.972221 
3715.000000	87.898928 
3714.000000	87.834685 
3713.000000	87.776120 
3712.000000	87.714350 
3711.000000	87.640617 
3710.000000	87.550581 
3709.000000	87.449196 
3708.000000	87.344145 
3707.000000	87.239742 
3706.000000	87.138082 
3705.000000	87.040378 
3704.000000	86.947528 
3703.000000	86.858899 
3702.000000	86.773838 
3701.000000	86.690995 
3700.000000	86.607850 
3699.000000	86.525248 
3698.000000	86.445852 
3697.000000	86.368695 
3696.000000	86.291033 
3695.000000	86.211888 
3694.000000	86.132235 
3693.000000	86.054976 
3692.000000	85.984156 
3691.000000	85.921756 
3690.000000	85.865538 
3689.000000	85.810495 
3688.000000	85.753169 
3687.000000	85.693522 
3686.000000	85.632931 
3685.000000	85.572036 
3684.000000	85.508418 
3683.000000	85.440033 
3682.000000	85.366866 
3681.000000	85.292293 
3680.000000	85.218140 
3679.000000	85.141843 
3678.000000	85.063658 
3677.000000	84.984934 
3676.000000	84.903419 
3675.000000	84.812165 
3674.000000	84.708120 
3673.000000	84.597145 
3672.000000	84.484849 
3671.000000	84.368002 
3670.000000	84.240142 
3669.000000	84.101764 
3668.000000	83.960984 
3667.000000	83.824220 
3666.000000	83.690278 
3665.000000	83.553830 
3664.000000	83.411182 
3663.000000	83.266010 
3662.000000	83.124936 
3661.000000	82.992661 
3660.000000	82.869791 
3659.000000	82.754299 
3658.000000	82.645068 
3657.000000	82.539393 
3656.000000	82.430451 
3655.000000	82.310699 
3654.000000	82.181113 
3653.000000	82.049217 
3652.000000	81.923281 
3651.000000	81.806239 
3650.000000	81.693370 
3649.000000	81.576127 
3648.000000	81.447436 
3647.000000	81.305497 
3646.000000	81.152005 
3645.000000	80.990998 
3644.000000	80.827457 
3643.000000	80.668177 
3642.000000	80.517480 
3641.000000	80.376448 
3640.000000	80.242613 
3639.000000	80.111605 
3638.000000	79.979668 
3637.000000	79.846297 
3636.000000	79.714889 
3635.000000	79.588075 
3634.000000	79.465964 
3633.000000	79.348786 
3632.000000	79.238443 
3631.000000	79.136465 
3630.000000	79.041962 
3629.000000	78.949707 
3628.000000	78.852959 
3627.000000	78.752378 
3626.000000	78.652907 
3625.000000	78.552508 
3624.000000	78.445215 
3623.000000	78.326578 
3622.000000	78.199433 
3621.000000	78.072297 
3620.000000	77.954609 
3619.000000	77.850527 
3618.000000	77.755742 
3617.000000	77.662273 
3616.000000	77.565421 
3615.000000	77.464112 
3614.000000	77.359194 
3613.000000	77.251386 
3612.000000	77.140017 
3611.000000	77.025152 
3610.000000	76.910188 
3609.000000	76.800279 
3608.000000	76.697808 
3607.000000	76.599983 
3606.000000	76.501575 
3605.000000	76.399211 
3604.000000	76.293032 
3603.000000	76.185362 
3602.000000	76.079671 
3601.000000	75.976988 
3600.000000	75.875865 
3599.000000	75.775426 
3598.000000	75.674418 
3597.000000	75.570851 
3596.000000	75.464969 
3595.000000	75.358249 
3594.000000	75.253379 
3593.000000	75.152878 
3592.000000	75.056085 
3591.000000	74.961087 
3590.000000	74.867938 
3589.000000	74.779967 
3588.000000	74.698768 
3587.000000	74.619305 
3586.000000	74.533867 
3585.000000	74.440566 
3584.000000	74.343600 
3583.000000	74.249062 
3582.000000	74.159401 
3581.000000	74.072003 
3580.000000	73.982613 
3579.000000	73.889951 
3578.000000	73.796319 
3577.000000	73.703826 
3576.000000	73.612909 
3575.000000	73.523304 
3574.000000	73.435945 
3573.000000	73.353850 
3572.000000	73.279369 
3571.000000	73.211705 
3570.000000	73.147287 
3569.000000	73.081078 
3568.000000	73.008309 
3567.000000	72.926172 
3566.000000	72.836839 
3565.000000	72.747812 
3564.000000	72.666795 
3563.000000	72.595263 
3562.000000	72.528853 
3561.000000	72.461631 
3560.000000	72.390378 
3559.000000	72.316734 
3558.000000	72.245467 
3557.000000	72.179721 
3556.000000	72.118183 
3555.000000	72.057877 
3554.000000	71.998346 
3553.000000	71.942349 
3552.000000	71.891628 
3551.000000	71.843768 
3550.000000	71.794446 
3549.000000	71.741637 
3548.000000	71.686930 
3547.000000	71.633846 
3546.000000	71.584685 
3545.000000	71.539174 
3544.000000	71.494791 
3543.000000	71.447775 
3542.000000	71.394738 
3541.000000	71.334832 
3540.000000	71.270545 
3539.000000	71.207438 
3538.000000	71.152148 
3537.000000	71.109531 
3536.000000	71.079593 
3535.000000	71.056480 
3534.000000	71.031820 
3533.000000	70.999041 
3532.000000	70.955779 
3531.000000	70.903219 
3530.000000	70.845149 
3529.000000	70.787347 
3528.000000	70.735866 
3527.000000	70.694135 
3526.000000	70.661083 
3525.000000	70.632013 
3524.000000	70.601635 
3523.000000	70.566875 
3522.000000	70.527188 
3521.000000	70.483284 
3520.000000	70.435850 
3519.000000	70.386293 
3518.000000	70.338021 
3517.000000	70.295610 
3516.000000	70.261358 
3515.000000	70.232469 
3514.000000	70.203431 
3513.000000	70.171305 
3512.000000	70.137333 
3511.000000	70.103533 
3510.000000	70.070186 
3509.000000	70.037490 
3508.000000	70.007880 
3507.000000	69.983714 
3506.000000	69.962898 
3505.000000	69.939593 
3504.000000	69.910583 
3503.000000	69.879578 
3502.000000	69.853423 
3501.000000	69.834522 
3500.000000	69.817787 
3499.000000	69.795137 
3498.000000	69.761838 
3497.000000	69.718884 
3496.000000	69.671158 
3495.000000	69.624441 
3494.000000	69.583372 
3493.000000	69.550274 
3492.000000	69.524546 
3491.000000	69.503232 
3490.000000	69.483205 
3489.000000	69.462991 
3488.000000	69.442250 
3487.000000	69.420012 
3486.000000	69.394471 
3485.000000	69.365461 
3484.000000	69.336741 
3483.000000	69.314205 
3482.000000	69.300877 
3481.000000	69.293934 
3480.000000	69.287185 
3479.000000	69.276233 
3478.000000	69.261039 
3477.000000	69.244566 
3476.000000	69.230321 
3475.000000	69.220890 
3474.000000	69.216516 
3473.000000	69.213784 
3472.000000	69.206854 
3471.000000	69.191787 
3470.000000	69.170139 
3469.000000	69.147268 
3468.000000	69.126869 
3467.000000	69.108301 
3466.000000	69.089493 
3465.000000	69.070937 
3464.000000	69.055630 
3463.000000	69.045843 
3462.000000	69.041375 
3461.000000	69.040595 
3460.000000	69.041977 
3459.000000	69.044404 
3458.000000	69.046997 
3457.000000	69.049324 
3456.000000	69.050746 
3455.000000	69.049594 
3454.000000	69.044527 
3453.000000	69.037018 
3452.000000	69.031804 
3451.000000	69.033273 
3450.000000	69.041230 
3449.000000	69.050597 
3448.000000	69.054965 
3447.000000	69.050545 
3446.000000	69.038141 
3445.000000	69.022567 
3444.000000	69.010196 
3443.000000	69.005592 
3442.000000	69.009137 
3441.000000	69.017626 
3440.000000	69.027143 
3439.000000	69.035108 
3438.000000	69.039923 
3437.000000	69.039978 
3436.000000	69.034060 
3435.000000	69.022673 
3434.000000	69.008171 
3433.000000	68.992764 
3432.000000	68.977585 
3431.000000	68.964175 
3430.000000	68.955971 
3429.000000	68.956306 
3428.000000	68.964114 
3427.000000	68.972889 
3426.000000	68.975041 
3425.000000	68.967476 
3424.000000	68.953068 
3423.000000	68.937773 
3422.000000	68.926842 
3421.000000	68.922352 
3420.000000	68.922219 
3419.000000	68.921490 
3418.000000	68.916178 
3417.000000	68.906499 
3416.000000	68.895970 
3415.000000	68.887508 
3414.000000	68.881282 
3413.000000	68.876003 
3412.000000	68.870484 
3411.000000	68.863308 
3410.000000	68.853004 
3409.000000	68.840321 
3408.000000	68.829608 
3407.000000	68.825703 
3406.000000	68.828734 
3405.000000	68.833192 
3404.000000	68.832932 
3403.000000	68.826826 
3402.000000	68.819311 
3401.000000	68.815763 
3400.000000	68.817709 
3399.000000	68.821685 
3398.000000	68.821915 
3397.000000	68.814277 
3396.000000	68.798731 
3395.000000	68.778888 
3394.000000	68.759582 
3393.000000	68.744639 
3392.000000	68.736105 
3391.000000	68.734480 
3390.000000	68.738703 
3389.000000	68.745682 
3388.000000	68.750347 
3387.000000	68.746960 
3386.000000	68.731508 
3385.000000	68.704479 
3384.000000	68.672116 
3383.000000	68.643878 
3382.000000	68.626422 
3381.000000	68.618669 
3380.000000	68.613083 
3379.000000	68.602186 
3378.000000	68.584008 
3377.000000	68.561791 
3376.000000	68.540169 
3375.000000	68.522180 
3374.000000	68.508031 
3373.000000	68.494712 
3372.000000	68.477477 
3371.000000	68.453893 
3370.000000	68.426605 
3369.000000	68.400672 
3368.000000	68.378048 
3367.000000	68.356305 
3366.000000	68.332813 
3365.000000	68.307990 
3364.000000	68.283481 
3363.000000	68.259290 
3362.000000	68.234718 
3361.000000	68.210988 
3360.000000	68.190743 
3359.000000	68.174952 
3358.000000	68.161524 
3357.000000	68.146831 
3356.000000	68.127740 
3355.000000	68.102958 
3354.000000	68.074056 
3353.000000	68.045154 
3352.000000	68.019956 
3351.000000	67.998329 
3350.000000	67.976481 
3349.000000	67.950991 
3348.000000	67.922158 
3347.000000	67.893516 
3346.000000	67.868559 
3345.000000	67.847801 
3344.000000	67.828549 
3343.000000	67.807651 
3342.000000	67.784995 
3341.000000	67.763652 
3340.000000	67.745806 
3339.000000	67.729295 
3338.000000	67.709666 
3337.000000	67.685217 
3336.000000	67.658379 
3335.000000	67.632255 
3334.000000	67.607840 
3333.000000	67.585148 
3332.000000	67.564997 
3331.000000	67.548039 
3330.000000	67.532960 
3329.000000	67.517126 
3328.000000	67.498873 
3327.000000	67.478513 
3326.000000	67.457483 
3325.000000	67.437234 
3324.000000	67.418706 
3323.000000	67.401954 
3322.000000	67.386043 
3321.000000	67.369426 
3320.000000	67.350625 
3319.000000	67.329221 
3318.000000	67.307026 
3317.000000	67.287989 
3316.000000	67.275670 
3315.000000	67.269921 
3314.000000	67.266320 
3313.000000	67.259127 
3312.000000	67.244884 
3311.000000	67.224195 
3310.000000	67.201412 
3309.000000	67.182094 
3308.000000	67.168678 
3307.000000	67.157940 
3306.000000	67.144246 
3305.000000	67.126110 
3304.000000	67.107963 
3303.000000	67.094651 
3302.000000	67.086168 
3301.000000	67.079472 
3300.000000	67.073774 
3299.000000	67.071189 
3298.000000	67.072468 
3297.000000	67.074429 
3296.000000	67.072496 
3295.000000	67.064563 
3294.000000	67.052066 
3293.000000	67.038383 
3292.000000	67.026556 
3291.000000	67.017809 
3290.000000	67.012016 
3289.000000	67.009639 
3288.000000	67.012295 
3287.000000	67.020460 
3286.000000	67.031517 
3285.000000	67.041976 
3284.000000	67.051422 
3283.000000	67.062304 
3282.000000	67.075765 
3281.000000	67.090152 
3280.000000	67.104410 
3279.000000	67.120481 
3278.000000	67.140253 
3277.000000	67.161599 
3276.000000	67.179986 
3275.000000	67.193827 
3274.000000	67.206413 
3273.000000	67.222460 
3272.000000	67.244131 
3271.000000	67.270231 
3270.000000	67.297516 
3269.000000	67.322227 
3268.000000	67.342102 
3267.000000	67.358304 
3266.000000	67.374745 
3265.000000	67.394498 
3264.000000	67.417115 
3263.000000	67.439731 
3262.000000	67.460111 
3261.000000	67.478403 
3260.000000	67.496809 
3259.000000	67.518532 
3258.000000	67.546100 
3257.000000	67.579006 
3256.000000	67.612849 
3255.000000	67.642077 
3254.000000	67.664122 
3253.000000	67.680426 
3252.000000	67.693836 
3251.000000	67.706110 
3250.000000	67.718222 
3249.000000	67.731288 
3248.000000	67.745604 
3247.000000	67.759195 
3246.000000	67.768607 
3245.000000	67.771784 
3244.000000	67.770203 
3243.000000	67.768385 
3242.000000	67.771360 
3241.000000	67.781767 
3240.000000	67.798199 
3239.000000	67.816173 
3238.000000	67.831182 
3237.000000	67.841185 
3236.000000	67.846586 
3235.000000	67.848891 
3234.000000	67.849923 
3233.000000	67.851201 
3232.000000	67.852860 
3231.000000	67.853621 
3230.000000	67.853364 
3229.000000	67.855393 
3228.000000	67.864061 
3227.000000	67.879582 
3226.000000	67.896836 
3225.000000	67.910372 
3224.000000	67.919588 
3223.000000	67.927943 
3222.000000	67.938016 
3221.000000	67.948528 
3220.000000	67.955545 
3219.000000	67.955879 
3218.000000	67.950461 
3217.000000	67.945814 
3216.000000	67.950771 
3215.000000	67.969159 
3214.000000	67.995487 
3213.000000	68.019673 
3212.000000	68.036481 
3211.000000	68.049004 
3210.000000	68.063072 
3209.000000	68.080476 
3208.000000	68.098247 
3207.000000	68.112150 
3206.000000	68.119278 
3205.000000	68.119318 
3204.000000	68.115882 
3203.000000	68.115866 
3202.000000	68.124715 
3201.000000	68.141593 
3200.000000	68.160222 
3199.000000	68.174864 
3198.000000	68.184672 
3197.000000	68.192734 
3196.000000	68.202502 
3195.000000	68.215558 
3194.000000	68.231241 
3193.000000	68.247324 
3192.000000	68.261778 
3191.000000	68.274636 
3190.000000	68.287599 
3189.000000	68.301201 
3188.000000	68.313342 
3187.000000	68.321956 
3186.000000	68.328810 
3185.000000	68.339113 
3184.000000	68.356135 
3183.000000	68.376899 
3182.000000	68.394363 
3181.000000	68.404327 
3180.000000	68.409636 
3179.000000	68.417006 
3178.000000	68.430041 
3177.000000	68.446046 
3176.000000	68.459522 
3175.000000	68.467801 
3174.000000	68.472841 
3173.000000	68.478424 
3172.000000	68.486518 
3171.000000	68.496024 
3170.000000	68.504448 
3169.000000	68.511045 
3168.000000	68.518771 
3167.000000	68.532311 
3166.000000	68.552900 
3165.000000	68.575604 
3164.000000	68.593323 
3163.000000	68.603971 
3162.000000	68.612382 
3161.000000	68.624590 
3160.000000	68.641572 
3159.000000	68.659658 
3158.000000	68.675857 
3157.000000	68.690863 
3156.000000	68.706748 
3155.000000	68.723179 
3154.000000	68.736729 
3153.000000	68.743737 
3152.000000	68.743990 
3151.000000	68.742183 
3150.000000	68.745495 
3149.000000	68.758457 
3148.000000	68.779222 
3147.000000	68.800940 
3146.000000	68.817207 
3145.000000	68.826517 
3144.000000	68.832098 
3143.000000	68.838306 
3142.000000	68.847303 
3141.000000	68.858388 
3140.000000	68.869872 
3139.000000	68.881361 
3138.000000	68.894309 
3137.000000	68.910389 
3136.000000	68.929722 
3135.000000	68.950988 
3134.000000	68.972738 
3133.000000	68.993663 
3132.000000	69.011793 
3131.000000	69.024689 
3130.000000	69.031496 
3129.000000	69.034735 
3128.000000	69.039559 
3127.000000	69.050621 
3126.000000	69.068849 
3125.000000	69.090454 
3124.000000	69.109372 
3123.000000	69.122008 
3122.000000	69.129992 
3121.000000	69.137630 
3120.000000	69.146665 
3119.000000	69.154731 
3118.000000	69.159527 
3117.000000	69.163100 
3116.000000	69.170483 
3115.000000	69.184587 
3114.000000	69.203685 
3113.000000	69.223656 
3112.000000	69.241492 
3111.000000	69.256650 
3110.000000	69.270334 
3109.000000	69.284017 
3108.000000	69.298132 
3107.000000	69.311708 
3106.000000	69.323462 
3105.000000	69.333054 
3104.000000	69.341186 
3103.000000	69.349480 
3102.000000	69.360771 
3101.000000	69.378330 
3100.000000	69.402769 
3099.000000	69.429872 
3098.000000	69.453198 
3097.000000	69.469341 
3096.000000	69.479765 
3095.000000	69.487838 
3094.000000	69.495672 
3093.000000	69.503982 
3092.000000	69.513197 
3091.000000	69.523784 
3090.000000	69.536701 
3089.000000	69.553935 
3088.000000	69.576987 
3087.000000	69.603714 
3086.000000	69.628286 
3085.000000	69.646371 
3084.000000	69.660240 
3083.000000	69.677401 
3082.000000	69.703659 
3081.000000	69.737866 
3080.000000	69.773486 
3079.000000	69.805073 
3078.000000	69.833032 
3077.000000	69.861797 
3076.000000	69.893319 
3075.000000	69.923719 
3074.000000	69.948224 
3073.000000	69.968540 
3072.000000	69.992379 
3071.000000	70.024175 
3070.000000	70.058471 
3069.000000	70.084776 
3068.000000	70.098123 
3067.000000	70.103336 
3066.000000	70.109655 
3065.000000	70.123120 
3064.000000	70.143681 
3063.000000	70.167374 
3062.000000	70.190486 
3061.000000	70.212993 
3060.000000	70.239026 
3059.000000	70.273549 
3058.000000	70.317856 
3057.000000	70.368196 
3056.000000	70.418670 
3055.000000	70.465084 
3054.000000	70.506330 
3053.000000	70.543054 
3052.000000	70.576353 
3051.000000	70.608101 
3050.000000	70.641505 
3049.000000	70.679553 
3048.000000	70.721882 
3047.000000	70.764082 
3046.000000	70.801471 
3045.000000	70.833352 
3044.000000	70.862667 
3043.000000	70.892021 
3042.000000	70.921567 
3041.000000	70.950589 
3040.000000	70.978876 
3039.000000	71.005962 
3038.000000	71.030684 
3037.000000	71.052345 
3036.000000	71.071089 
3035.000000	71.086788 
3034.000000	71.099589 
3033.000000	71.112277 
3032.000000	71.129420 
3031.000000	71.152231 
3030.000000	71.176391 
3029.000000	71.197556 
3028.000000	71.217550 
3027.000000	71.242391 
3026.000000	71.275236 
3025.000000	71.314312 
3024.000000	71.357439 
3023.000000	71.405280 
3022.000000	71.459274 
3021.000000	71.518830 
3020.000000	71.581675 
3019.000000	71.645440 
3018.000000	71.707904 
3017.000000	71.766978 
3016.000000	71.821406 
3015.000000	71.871129 
3014.000000	71.917029 
3013.000000	71.960917 
3012.000000	72.004896 
3011.000000	72.049186 
3010.000000	72.091009 
3009.000000	72.127534 
3008.000000	72.159688 
3007.000000	72.191264 
3006.000000	72.224426 
3005.000000	72.258332 
3004.000000	72.292159 
3003.000000	72.326804 
3002.000000	72.362814 
3001.000000	72.399163 
3000.000000	72.435634 
2999.000000	72.474351 
2998.000000	72.517031 
2997.000000	72.562155 
2996.000000	72.606594 
2995.000000	72.649015 
2994.000000	72.689925 
2993.000000	72.729246 
2992.000000	72.766064 
2991.000000	72.800772 
2990.000000	72.835693 
2989.000000	72.872846 
2988.000000	72.911815 
2987.000000	72.950199 
2986.000000	72.985547 
2985.000000	73.016629 
2984.000000	73.043277 
2983.000000	73.065778 
2982.000000	73.084918 
2981.000000	73.102433 
2980.000000	73.120429 
2979.000000	73.139522 
2978.000000	73.157809 
2977.000000	73.172145 
2976.000000	73.180044 
2975.000000	73.180250 
2974.000000	73.173171 
2973.000000	73.162277 
2972.000000	73.153544 
2971.000000	73.150572 
2970.000000	73.150320 
2969.000000	73.146203 
2968.000000	73.135798 
2967.000000	73.123434 
2966.000000	73.115064 
2965.000000	73.113567 
2964.000000	73.119702 
2963.000000	73.134185 
2962.000000	73.156526 
2961.000000	73.184127 
2960.000000	73.214902 
2959.000000	73.249159 
2958.000000	73.287185 
2957.000000	73.326944 
2956.000000	73.366296 
2955.000000	73.405302 
2954.000000	73.443600 
2953.000000	73.477472 
2952.000000	73.503051 
2951.000000	73.521527 
2950.000000	73.537679 
2949.000000	73.553261 
2948.000000	73.564474 
2947.000000	73.565210 
2946.000000	73.549658 
2945.000000	73.512395 
2944.000000	73.450912 
2943.000000	73.369926 
2942.000000	73.279755 
2941.000000	73.187687 
2940.000000	73.092945 
2939.000000	72.991610 
2938.000000	72.884115 
2937.000000	72.775327 
2936.000000	72.669388 
2935.000000	72.567696 
2934.000000	72.470942 
2933.000000	72.379705 
2932.000000	72.293025 
2931.000000	72.209789 
2930.000000	72.133530 
2929.000000	72.074749 
2928.000000	72.047594 
2927.000000	72.064459 
2926.000000	72.133519 
2925.000000	72.258457 
2924.000000	72.437970 
2923.000000	72.665122 
2922.000000	72.928431 
2921.000000	73.214026 
2920.000000	73.506327 
2919.000000	73.786747 
2918.000000	74.034472 
2917.000000	74.232135 
2916.000000	74.373925 
2915.000000	74.468826 
2914.000000	74.535123 
2913.000000	74.590740 
2912.000000	74.646905 
2911.000000	74.708208 
2910.000000	74.775737 
2909.000000	74.849010 
2908.000000	74.926441 
2907.000000	75.005828 
2906.000000	75.085552 
2905.000000	75.165567 
2904.000000	75.247328 
2903.000000	75.332303 
2902.000000	75.419808 
2901.000000	75.505781 
2900.000000	75.586160 
2899.000000	75.660540 
2898.000000	75.732675 
2897.000000	75.805798 
2896.000000	75.878551 
2895.000000	75.947305 
2894.000000	76.011956 
2893.000000	76.076974 
2892.000000	76.145800 
2891.000000	76.216086 
2890.000000	76.281950 
2889.000000	76.339426 
2888.000000	76.387694 
2887.000000	76.426172 
2886.000000	76.453910 
2885.000000	76.473024 
2884.000000	76.490288 
2883.000000	76.512887 
2882.000000	76.542692 
2881.000000	76.575636 
2880.000000	76.605928 
2879.000000	76.629980 
2878.000000	76.647143 
2877.000000	76.659091 
2876.000000	76.669348 
2875.000000	76.682037 
2874.000000	76.699207 
2873.000000	76.718558 
2872.000000	76.734024 
2871.000000	76.739607 
2870.000000	76.733557 
2869.000000	76.719066 
2868.000000	76.699865 
2867.000000	76.674576 
2866.000000	76.636012 
2865.000000	76.576842 
2864.000000	76.495390 
2863.000000	76.395410 
2862.000000	76.281803 
2861.000000	76.159512 
2860.000000	76.037271 
2859.000000	75.930118 
2858.000000	75.855133 
2857.000000	75.824067 
2856.000000	75.839902 
2855.000000	75.900096 
2854.000000	76.001253 
2853.000000	76.139559 
2852.000000	76.307131 
2851.000000	76.490003 
2850.000000	76.671809 
2849.000000	76.840886 
2848.000000	76.994045 
2847.000000	77.134074 
2846.000000	77.264753 
2845.000000	77.388490 
2844.000000	77.506853 
2843.000000	77.620986 
2842.000000	77.731203 
2841.000000	77.837470 
2840.000000	77.940413 
2839.000000	78.040495 
2838.000000	78.135832 
2837.000000	78.222475 
2836.000000	78.298299 
2835.000000	78.366090 
2834.000000	78.431360 
2833.000000	78.496820 
2832.000000	78.559713 
2831.000000	78.615086 
2830.000000	78.661454 
2829.000000	78.702582 
2828.000000	78.743437 
2827.000000	78.785062 
2826.000000	78.824690 
2825.000000	78.861005 
2824.000000	78.897411 
2823.000000	78.938352 
2822.000000	78.983288 
2821.000000	79.026492 
2820.000000	79.063234 
2819.000000	79.094325 
2818.000000	79.123876 
2817.000000	79.154213 
2816.000000	79.184383 
2815.000000	79.212685 
2814.000000	79.239163 
2813.000000	79.265879 
2812.000000	79.295711 
2811.000000	79.330483 
2810.000000	79.369025 
2809.000000	79.407189 
2808.000000	79.440991 
2807.000000	79.470222 
2806.000000	79.498315 
2805.000000	79.528465 
2804.000000	79.560446 
2803.000000	79.591490 
2802.000000	79.619691 
2801.000000	79.646212 
2800.000000	79.674583 
2799.000000	79.707931 
2798.000000	79.746157 
2797.000000	79.785165 
2796.000000	79.819527 
2795.000000	79.846921 
2794.000000	79.870230 
2793.000000	79.894754 
2792.000000	79.923413 
2791.000000	79.954986 
2790.000000	79.986550 
2789.000000	80.016385 
2788.000000	80.044454 
2787.000000	80.071655 
2786.000000	80.099787 
2785.000000	80.131228 
2784.000000	80.166996 
2783.000000	80.205273 
2782.000000	80.242934 
2781.000000	80.278353 
2780.000000	80.311407 
2779.000000	80.340874 
2778.000000	80.363798 
2777.000000	80.378562 
2776.000000	80.387763 
2775.000000	80.396948 
2774.000000	80.410763 
2773.000000	80.430644 
2772.000000	80.455575 
2771.000000	80.483985 
2770.000000	80.514502 
2769.000000	80.545129 
2768.000000	80.572508 
2767.000000	80.593696 
2766.000000	80.609895 
2765.000000	80.627483 
2764.000000	80.653288 
2763.000000	80.688600 
2762.000000	80.729331 
2761.000000	80.771879 
2760.000000	80.816297 
2759.000000	80.862826 
2758.000000	80.908104 
2757.000000	80.947415 
2756.000000	80.979822 
2755.000000	81.009019 
2754.000000	81.039595 
2753.000000	81.073841 
2752.000000	81.111382 
2751.000000	81.149877 
2750.000000	81.186119 
2749.000000	81.218088 
2748.000000	81.246458 
2747.000000	81.273484 
2746.000000	81.300893 
2745.000000	81.329644 
2744.000000	81.360858 
2743.000000	81.395262 
2742.000000	81.431776 
2741.000000	81.468023 
2740.000000	81.502381 
2739.000000	81.534695 
2738.000000	81.565404 
2737.000000	81.595184 
2736.000000	81.625201 
2735.000000	81.656412 
2734.000000	81.688582 
2733.000000	81.721015 
2732.000000	81.754021 
2731.000000	81.788512 
2730.000000	81.824426 
2729.000000	81.860870 
2728.000000	81.897649 
2727.000000	81.935075 
2726.000000	81.972091 
2725.000000	82.006034 
2724.000000	82.034814 
2723.000000	82.058504 
2722.000000	82.078946 
2721.000000	82.099162 
2720.000000	82.122959 
2719.000000	82.152848 
2718.000000	82.186997 
2717.000000	82.219514 
2716.000000	82.245271 
2715.000000	82.264402 
2714.000000	82.281591 
2713.000000	82.301833 
2712.000000	82.327372 
2711.000000	82.357552 
2710.000000	82.389948 
2709.000000	82.421822 
2708.000000	82.451909 
2707.000000	82.481307 
2706.000000	82.511796 
2705.000000	82.543003 
2704.000000	82.572332 
2703.000000	82.598570 
2702.000000	82.624608 
2701.000000	82.654780 
2700.000000	82.689305 
2699.000000	82.723139 
2698.000000	82.751407 
2697.000000	82.774679 
2696.000000	82.797328 
2695.000000	82.821566 
2694.000000	82.845405 
2693.000000	82.866477 
2692.000000	82.885533 
2691.000000	82.904990 
2690.000000	82.925519 
2689.000000	82.945595 
2688.000000	82.964085 
2687.000000	82.982305 
2686.000000	83.003435 
2685.000000	83.029766 
2684.000000	83.060133 
2683.000000	83.090505 
2682.000000	83.118122 
2681.000000	83.144489 
2680.000000	83.172808 
2679.000000	83.202775 
2678.000000	83.230030 
2677.000000	83.251067 
2676.000000	83.266839 
2675.000000	83.281183 
2674.000000	83.297810 
2673.000000	83.319227 
2672.000000	83.346020 
2671.000000	83.375945 
2670.000000	83.405738 
2669.000000	83.434819 
2668.000000	83.465054 
2667.000000	83.496029 
2666.000000	83.523666 
2665.000000	83.545446 
2664.000000	83.564200 
2663.000000	83.584125 
2662.000000	83.605307 
2661.000000	83.625043 
2660.000000	83.642704 
2659.000000	83.660209 
2658.000000	83.679074 
2657.000000	83.699957 
2656.000000	83.724079 
2655.000000	83.752093 
2654.000000	83.782051 
2653.000000	83.810756 
2652.000000	83.836441 
2651.000000	83.858376 
2650.000000	83.875703 
2649.000000	83.889347 
2648.000000	83.903486 
2647.000000	83.922079 
2646.000000	83.945192 
2645.000000	83.971257 
2644.000000	84.000395 
2643.000000	84.031371 
2642.000000	84.057821 
2641.000000	84.073841 
2640.000000	84.083107 
2639.000000	84.096174 
2638.000000	84.117547 
2637.000000	84.141021 
2636.000000	84.159905 
2635.000000	84.176270 
2634.000000	84.196432 
2633.000000	84.221735 
2632.000000	84.248297 
2631.000000	84.273181 
2630.000000	84.296052 
2629.000000	84.316020 
2628.000000	84.331243 
2627.000000	84.342126 
2626.000000	84.352119 
2625.000000	84.364624 
2624.000000	84.380634 
2623.000000	84.399377 
2622.000000	84.419701 
2621.000000	84.440499 
2620.000000	84.460943 
2619.000000	84.480909 
2618.000000	84.501058 
2617.000000	84.522467 
2616.000000	84.545867 
2615.000000	84.570502 
2614.000000	84.593791 
2613.000000	84.613091 
2612.000000	84.627965 
2611.000000	84.639910 
2610.000000	84.650232 
2609.000000	84.659672 
2608.000000	84.669970 
2607.000000	84.683646 
2606.000000	84.701465 
2605.000000	84.721636 
2604.000000	84.742311 
2603.000000	84.763334 
2602.000000	84.784698 
2601.000000	84.804821 
2600.000000	84.821638 
2599.000000	84.834619 
2598.000000	84.845137 
2597.000000	84.856048 
2596.000000	84.871392 
2595.000000	84.894427 
2594.000000	84.924033 
2593.000000	84.953864 
2592.000000	84.976777 
2591.000000	84.990138 
2590.000000	84.996315 
2589.000000	84.999132 
2588.000000	85.001269 
2587.000000	85.004449 
2586.000000	85.010173 
2585.000000	85.019413 
2584.000000	85.032135 
2583.000000	85.047471 
2582.000000	85.064154 
2581.000000	85.080761 
2580.000000	85.095937 
2579.000000	85.108857 
2578.000000	85.119906 
2577.000000	85.130947 
2576.000000	85.144150 
2575.000000	85.159585 
2574.000000	85.174044 
2573.000000	85.183198 
2572.000000	85.185478 
2571.000000	85.183735 
2570.000000	85.183198 
2569.000000	85.187980 
2568.000000	85.198918 
2567.000000	85.213686 
2566.000000	85.228855 
2565.000000	85.242523 
2564.000000	85.255158 
2563.000000	85.267792 
2562.000000	85.280050 
2561.000000	85.290751 
2560.000000	85.299819 
2559.000000	85.308233 
2558.000000	85.316180 
2557.000000	85.322817 
2556.000000	85.328325 
2555.000000	85.334796 
2554.000000	85.343948 
2553.000000	85.354823 
2552.000000	85.365316 
2551.000000	85.375965 
2550.000000	85.390373 
2549.000000	85.410250 
2548.000000	85.430735 
2547.000000	85.443120 
2546.000000	85.443533 
2545.000000	85.437463 
2544.000000	85.434030 
2543.000000	85.437095 
2542.000000	85.444145 
2541.000000	85.452328 
2540.000000	85.461445 
2539.000000	85.470869 
2538.000000	85.478169 
2537.000000	85.483050 
2536.000000	85.488783 
2535.000000	85.496369 
2534.000000	85.500381 
2533.000000	85.495277 
2532.000000	85.484607 
2531.000000	85.479267 
2530.000000	85.486059 
2529.000000	85.501253 
2528.000000	85.516014 
2527.000000	85.525040 
2526.000000	85.528620 
2525.000000	85.529022 
2524.000000	85.527517 
2523.000000	85.524540 
2522.000000	85.521347 
2521.000000	85.520968 
2520.000000	85.526943 
2519.000000	85.540326 
2518.000000	85.557934 
2517.000000	85.573832 
2516.000000	85.582363 
2515.000000	85.580512 
2514.000000	85.569962 
2513.000000	85.558131 
2512.000000	85.554405 
2511.000000	85.562079 
2510.000000	85.574837 
2509.000000	85.583918 
2508.000000	85.588115 
2507.000000	85.593925 
2506.000000	85.606500 
2505.000000	85.623963 
2504.000000	85.641100 
2503.000000	85.655289 
2502.000000	85.667104 
2501.000000	85.677433 
2500.000000	85.686255 
2499.000000	85.693545 
2498.000000	85.700045 
2497.000000	85.707067 
2496.000000	85.715579 
2495.000000	85.725007 
2494.000000	85.733339 
2493.000000	85.739363 
2492.000000	85.744411 
2491.000000	85.750902 
2490.000000	85.759748 
2489.000000	85.770301 
2488.000000	85.781686 
2487.000000	85.792142 
2486.000000	85.797918 
2485.000000	85.795836 
2484.000000	85.787760 
2483.000000	85.780518 
2482.000000	85.780338 
2481.000000	85.788062 
2480.000000	85.799424 
2479.000000	85.808334 
2478.000000	85.810023 
2477.000000	85.803547 
2476.000000	85.792784 
2475.000000	85.784054 
2474.000000	85.781732 
2473.000000	85.786052 
2472.000000	85.794549 
2471.000000	85.804390 
2470.000000	85.813313 
2469.000000	85.819825 
2468.000000	85.823560 
2467.000000	85.825462 
2466.000000	85.827560 
2465.000000	85.832119 
2464.000000	85.839829 
2463.000000	85.848466 
2462.000000	85.854676 
2461.000000	85.857682 
2460.000000	85.859613 
2459.000000	85.861457 
2458.000000	85.861162 
2457.000000	85.857599 
2456.000000	85.853934 
2455.000000	85.853994 
2454.000000	85.856673 
2453.000000	85.857210 
2452.000000	85.853318 
2451.000000	85.847031 
2450.000000	85.840802 
2449.000000	85.834750 
2448.000000	85.827946 
2447.000000	85.819999 
2446.000000	85.811140 
2445.000000	85.802575 
2444.000000	85.796307 
2443.000000	85.792565 
2442.000000	85.788185 
2441.000000	85.779971 
2440.000000	85.768689 
2439.000000	85.756702 
2438.000000	85.742623 
2437.000000	85.722327 
2436.000000	85.695328 
2435.000000	85.666063 
2434.000000	85.637669 
2433.000000	85.607643 
2432.000000	85.570518 
2431.000000	85.522006 
2430.000000	85.460652 
2429.000000	85.390658 
2428.000000	85.325723 
2427.000000	85.285738 
2426.000000	85.284152 
2425.000000	85.317917 
2424.000000	85.370842 
2423.000000	85.425710 
2422.000000	85.472747 
2421.000000	85.510157 
2420.000000	85.540637 
2419.000000	85.567098 
2418.000000	85.589311 
2417.000000	85.604527 
2416.000000	85.612074 
2415.000000	85.615819 
2414.000000	85.620086 
2413.000000	85.624317 
2412.000000	85.624401 
2411.000000	85.619140 
2410.000000	85.613060 
2409.000000	85.611891 
2408.000000	85.616465 
2407.000000	85.621566 
2406.000000	85.619858 
2405.000000	85.606825 
2404.000000	85.583724 
2403.000000	85.557760 
2402.000000	85.539151 
2401.000000	85.535664 
2400.000000	85.547648 
2399.000000	85.568251 
2398.000000	85.589748 
2397.000000	85.610172 
2396.000000	85.633147 
2395.000000	85.661803 
2394.000000	85.694812 
2393.000000	85.728785 
2392.000000	85.762010 
2391.000000	85.793778 
2390.000000	85.821846 
2389.000000	85.843500 
2388.000000	85.858934 
2387.000000	85.871321 
2386.000000	85.883366 
2385.000000	85.895358 
2384.000000	85.906562 
2383.000000	85.916852 
2382.000000	85.926636 
2381.000000	85.936386 
2380.000000	85.946322 
2379.000000	85.955587 
2378.000000	85.961977 
2377.000000	85.963217 
2376.000000	85.958269 
2375.000000	85.946969 
2374.000000	85.929967 
2373.000000	85.910665 
2372.000000	85.895136 
2371.000000	85.887644 
2370.000000	85.886859 
2369.000000	85.888673 
2368.000000	85.891167 
2367.000000	85.895035 
2366.000000	85.900656 
2365.000000	85.906736 
2364.000000	85.911538 
2363.000000	85.915551 
2362.000000	85.918387 
2361.000000	85.916803 
2360.000000	85.909955 
2359.000000	85.899402 
2358.000000	85.890467 
2357.000000	85.887834 
2356.000000	85.889982 
2355.000000	85.895923 
2354.000000	85.903054 
2353.000000	85.907564 
2352.000000	85.900589 
2351.000000	85.880766 
2350.000000	85.861522 
2349.000000	85.855573 
2348.000000	85.866151 
2347.000000	85.880180 
2346.000000	85.880443 
2345.000000	85.865638 
2344.000000	85.851307 
2343.000000	85.854255 
2342.000000	85.869561 
2341.000000	85.886456 
2340.000000	85.898152 
2339.000000	85.905095 
2338.000000	85.910097 
2337.000000	85.913255 
2336.000000	85.914379 
2335.000000	85.913292 
2334.000000	85.912275 
2333.000000	85.911785 
2332.000000	85.912641 
2331.000000	85.911978 
2330.000000	85.911937 
2329.000000	85.908497 
2328.000000	85.905221 
2327.000000	85.902822 
2326.000000	85.905790 
2325.000000	85.912369 
2324.000000	85.917364 
2323.000000	85.918703 
2322.000000	85.918416 
2321.000000	85.921844 
2320.000000	85.929695 
2319.000000	85.937464 
2318.000000	85.942614 
2317.000000	85.946240 
2316.000000	85.954967 
2315.000000	85.968499 
2314.000000	85.984058 
2313.000000	85.994953 
2312.000000	86.001833 
2311.000000	86.004980 
2310.000000	86.007230 
2309.000000	86.007404 
2308.000000	86.007453 
2307.000000	86.008153 
2306.000000	86.012203 
2305.000000	86.019862 
2304.000000	86.031106 
2303.000000	86.042805 
2302.000000	86.052772 
2301.000000	86.059666 
2300.000000	86.065753 
2299.000000	86.070705 
2298.000000	86.073348 
2297.000000	86.071682 
2296.000000	86.068432 
2295.000000	86.066498 
2294.000000	86.068463 
2293.000000	86.074603 
2292.000000	86.084982 
2291.000000	86.097396 
2290.000000	86.108094 
2289.000000	86.114893 
2288.000000	86.119463 
2287.000000	86.124907 
2286.000000	86.131728 
2285.000000	86.138424 
2284.000000	86.143358 
2283.000000	86.145945 
2282.000000	86.146259 
2281.000000	86.146189 
2280.000000	86.147830 
2279.000000	86.150597 
2278.000000	86.151776 
2277.000000	86.152266 
2276.000000	86.157924 
2275.000000	86.171837 
2274.000000	86.188715 
2273.000000	86.200338 
2272.000000	86.205480 
2271.000000	86.209516 
2270.000000	86.216229 
2269.000000	86.223846 
2268.000000	86.229006 
2267.000000	86.230610 
2266.000000	86.229902 
2265.000000	86.229439 
2264.000000	86.232032 
2263.000000	86.237507 
2262.000000	86.241585 
2261.000000	86.240871 
2260.000000	86.237809 
2259.000000	86.237819 
2258.000000	86.241461 
2257.000000	86.243943 
2256.000000	86.241742 
2255.000000	86.236705 
2254.000000	86.233025 
2253.000000	86.232994 
2252.000000	86.236366 
2251.000000	86.240769 
2250.000000	86.243132 
2249.000000	86.242313 
2248.000000	86.240950 
2247.000000	86.241292 
2246.000000	86.241536 
2245.000000	86.238641 
2244.000000	86.234393 
2243.000000	86.234086 
2242.000000	86.238692 
2241.000000	86.242282 
2240.000000	86.239078 
2239.000000	86.230592 
2238.000000	86.224011 
2237.000000	86.224907 
2236.000000	86.232049 
2235.000000	86.238118 
2234.000000	86.235472 
2233.000000	86.222816 
2232.000000	86.206286 
2231.000000	86.193161 
2230.000000	86.185655 
2229.000000	86.181983 
2228.000000	86.180856 
2227.000000	86.181591 
2226.000000	86.181687 
2225.000000	86.178631 
2224.000000	86.173728 
2223.000000	86.170279 
2222.000000	86.168319 
2221.000000	86.165051 
2220.000000	86.160255 
2219.000000	86.156777 
2218.000000	86.155123 
2217.000000	86.152107 
2216.000000	86.146383 
2215.000000	86.141110 
2214.000000	86.138852 
2213.000000	86.137253 
2212.000000	86.132482 
2211.000000	86.124546 
2210.000000	86.116545 
2209.000000	86.110367 
2208.000000	86.105581 
2207.000000	86.101527 
2206.000000	86.098284 
2205.000000	86.095676 
2204.000000	86.092651 
2203.000000	86.087924 
2202.000000	86.081181 
2201.000000	86.074001 
2200.000000	86.069120 
2199.000000	86.067914 
2198.000000	86.069102 
2197.000000	86.070913 
2196.000000	86.073535 
2195.000000	86.077665 
2194.000000	86.081608 
2193.000000	86.082352 
2192.000000	86.079434 
2191.000000	86.075494 
2190.000000	86.073054 
2189.000000	86.072982 
2188.000000	86.076054 
2187.000000	86.083304 
2186.000000	86.094048 
2185.000000	86.105842 
2184.000000	86.117467 
2183.000000	86.130290 
2182.000000	86.145674 
2181.000000	86.162428 
2180.000000	86.177727 
2179.000000	86.189747 
2178.000000	86.199018 
2177.000000	86.208042 
2176.000000	86.219609 
2175.000000	86.234344 
2174.000000	86.249824 
2173.000000	86.263017 
2172.000000	86.273417 
2171.000000	86.282858 
2170.000000	86.292834 
2169.000000	86.303611 
2168.000000	86.315709 
2167.000000	86.330341 
2166.000000	86.347760 
2165.000000	86.366159 
2164.000000	86.382742 
2163.000000	86.395468 
2162.000000	86.403911 
2161.000000	86.409094 
2160.000000	86.412736 
2159.000000	86.416717 
2158.000000	86.423483 
2157.000000	86.435956 
2156.000000	86.455007 
2155.000000	86.476817 
2154.000000	86.494955 
2153.000000	86.506283 
2152.000000	86.513538 
2151.000000	86.521618 
2150.000000	86.533148 
2149.000000	86.547986 
2148.000000	86.564163 
2147.000000	86.578063 
2146.000000	86.586643 
2145.000000	86.591555 
2144.000000	86.598586 
2143.000000	86.610763 
2142.000000	86.624014 
2141.000000	86.631843 
2140.000000	86.632635 
2139.000000	86.630732 
2138.000000	86.632459 
2137.000000	86.642645 
2136.000000	86.661969 
2135.000000	86.684849 
2134.000000	86.702158 
2133.000000	86.708990 
2132.000000	86.708547 
2131.000000	86.706874 
2130.000000	86.706445 
2129.000000	86.707140 
2128.000000	86.710273 
2127.000000	86.717888 
2126.000000	86.729694 
2125.000000	86.743456 
2124.000000	86.756587 
2123.000000	86.765306 
2122.000000	86.765437 
2121.000000	86.757597 
2120.000000	86.749125 
2119.000000	86.747139 
2118.000000	86.751398 
2117.000000	86.756877 
2116.000000	86.760795 
2115.000000	86.763559 
2114.000000	86.765204 
2113.000000	86.765152 
2112.000000	86.764094 
2111.000000	86.762819 
2110.000000	86.760982 
2109.000000	86.759912 
2108.000000	86.763668 
2107.000000	86.773339 
2106.000000	86.783064 
2105.000000	86.786423 
2104.000000	86.784667 
2103.000000	86.783712 
2102.000000	86.785031 
2101.000000	86.784944 
2100.000000	86.781724 
2099.000000	86.777789 
2098.000000	86.774506 
2097.000000	86.769780 
2096.000000	86.761428 
2095.000000	86.749778 
2094.000000	86.737263 
2093.000000	86.728381 
2092.000000	86.728716 
2091.000000	86.740041 
2090.000000	86.757123 
2089.000000	86.772810 
2088.000000	86.784996 
2087.000000	86.794912 
2086.000000	86.800694 
2085.000000	86.798216 
2084.000000	86.788027 
2083.000000	86.776607 
2082.000000	86.770198 
2081.000000	86.770776 
2080.000000	86.777327 
2079.000000	86.786837 
2078.000000	86.793893 
2077.000000	86.793865 
2076.000000	86.787423 
2075.000000	86.779241 
2074.000000	86.772585 
2073.000000	86.767470 
2072.000000	86.763551 
2071.000000	86.761174 
2070.000000	86.759663 
2069.000000	86.757636 
2068.000000	86.755258 
2067.000000	86.753947 
2066.000000	86.753939 
2065.000000	86.753930 
2064.000000	86.752583 
2063.000000	86.749181 
2062.000000	86.744412 
2061.000000	86.741816 
2060.000000	86.745266 
2059.000000	86.752456 
2058.000000	86.754322 
2057.000000	86.744746 
2056.000000	86.728056 
2055.000000	86.713235 
2054.000000	86.704081 
2053.000000	86.699130 
2052.000000	86.697635 
2051.000000	86.699305 
2050.000000	86.700048 
2049.000000	86.694750 
2048.000000	86.684771 
2047.000000	86.676974 
2046.000000	86.674572 
2045.000000	86.673773 
2044.000000	86.670544 
2043.000000	86.666178 
2042.000000	86.664378 
2041.000000	86.666100 
2040.000000	86.669022 
2039.000000	86.670236 
2038.000000	86.668726 
2037.000000	86.666528 
2036.000000	86.667005 
2035.000000	86.670694 
2034.000000	86.674227 
2033.000000	86.674698 
2032.000000	86.672463 
2031.000000	86.667788 
2030.000000	86.658571 
2029.000000	86.644988 
2028.000000	86.633701 
2027.000000	86.632040 
2026.000000	86.639808 
2025.000000	86.649624 
2024.000000	86.654599 
2023.000000	86.652905 
2022.000000	86.647332 
2021.000000	86.643843 
2020.000000	86.648090 
2019.000000	86.659368 
2018.000000	86.669820 
2017.000000	86.673279 
2016.000000	86.672833 
2015.000000	86.675982 
2014.000000	86.684951 
2013.000000	86.695986 
2012.000000	86.704958 
2011.000000	86.708803 
2010.000000	86.705223 
2009.000000	86.696686 
2008.000000	86.691788 
2007.000000	86.696081 
2006.000000	86.704953 
2005.000000	86.710908 
2004.000000	86.714699 
2003.000000	86.721832 
2002.000000	86.730892 
2001.000000	86.735155 
2000.000000	86.732638 
1999.000000	86.727625 
1998.000000	86.722911 
1997.000000	86.718278 
1996.000000	86.715515 
1995.000000	86.718038 
1994.000000	86.725444 
1993.000000	86.734219 
1992.000000	86.743441 
1991.000000	86.754022 
1990.000000	86.762796 
1989.000000	86.763756 
1988.000000	86.756962 
1987.000000	86.750476 
1986.000000	86.751167 
1985.000000	86.758290 
1984.000000	86.767489 
1983.000000	86.776268 
1982.000000	86.783493 
1981.000000	86.789099 
1980.000000	86.794859 
1979.000000	86.803014 
1978.000000	86.811948 
1977.000000	86.816337 
1976.000000	86.812626 
1975.000000	86.803010 
1974.000000	86.793285 
1973.000000	86.787823 
1972.000000	86.786913 
1971.000000	86.787986 
1970.000000	86.788782 
1969.000000	86.789000 
1968.000000	86.788728 
1967.000000	86.786278 
1966.000000	86.780087 
1965.000000	86.772715 
1964.000000	86.769476 
1963.000000	86.772300 
1962.000000	86.777519 
1961.000000	86.780271 
1960.000000	86.779347 
1959.000000	86.777573 
1958.000000	86.779214 
1957.000000	86.787090 
1956.000000	86.799529 
1955.000000	86.809870 
1954.000000	86.812451 
1953.000000	86.808657 
1952.000000	86.805560 
1951.000000	86.807113 
1950.000000	86.810386 
1949.000000	86.811380 
1948.000000	86.809817 
1947.000000	86.806803 
1946.000000	86.803131 
1945.000000	86.801929 
1944.000000	86.806857 
1943.000000	86.815068 
1942.000000	86.819434 
1941.000000	86.821447 
1940.000000	86.831655 
1939.000000	86.851870 
1938.000000	86.868480 
1937.000000	86.869107 
1936.000000	86.857090 
1935.000000	86.844006 
1934.000000	86.835921 
1933.000000	86.833398 
1932.000000	86.839396 
1931.000000	86.854950 
1930.000000	86.872356 
1929.000000	86.883173 
1928.000000	86.887647 
1927.000000	86.891413 
1926.000000	86.893943 
1925.000000	86.891965 
1924.000000	86.888297 
1923.000000	86.886911 
1922.000000	86.883701 
1921.000000	86.875085 
1920.000000	86.868776 
1919.000000	86.875622 
1918.000000	86.893970 
1917.000000	86.912617 
1916.000000	86.926385 
1915.000000	86.935876 
1914.000000	86.937497 
1913.000000	86.929508 
1912.000000	86.922856 
1911.000000	86.928902 
1910.000000	86.940284 
1909.000000	86.939580 
1908.000000	86.923991 
1907.000000	86.909277 
1906.000000	86.905710 
1905.000000	86.908378 
1904.000000	86.911251 
1903.000000	86.914763 
1902.000000	86.918026 
1901.000000	86.917832 
1900.000000	86.915334 
1899.000000	86.914146 
1898.000000	86.911070 
1897.000000	86.901010 
1896.000000	86.888335 
1895.000000	86.881421 
1894.000000	86.878807 
1893.000000	86.873641 
1892.000000	86.867544 
1891.000000	86.866840 
1890.000000	86.868859 
1889.000000	86.865732 
1888.000000	86.860766 
1887.000000	86.863662 
1886.000000	86.871793 
1885.000000	86.874628 
1884.000000	86.872689 
1883.000000	86.873607 
1882.000000	86.874345 
1881.000000	86.864726 
1880.000000	86.845344 
1879.000000	86.828172 
1878.000000	86.820511 
1877.000000	86.820124 
1876.000000	86.825329 
1875.000000	86.836454 
1874.000000	86.846617 
1873.000000	86.845320 
1872.000000	86.832647 
1871.000000	86.817862 
1870.000000	86.805175 
1869.000000	86.793139 
1868.000000	86.786213 
1867.000000	86.793041 
1866.000000	86.810332 
1865.000000	86.824563 
1864.000000	86.832546 
1863.000000	86.841701 
1862.000000	86.850036 
1861.000000	86.847802 
1860.000000	86.839722 
1859.000000	86.843037 
1858.000000	86.860357 
1857.000000	86.875108 
1856.000000	86.877032 
1855.000000	86.872897 
1854.000000	86.868435 
1853.000000	86.863176 
1852.000000	86.859047 
1851.000000	86.859886 
1850.000000	86.861461 
1849.000000	86.855765 
1848.000000	86.842170 
1847.000000	86.824983 
1846.000000	86.804628 
1845.000000	86.783535 
1844.000000	86.775379 
1843.000000	86.789674 
1842.000000	86.814806 
1841.000000	86.829786 
1840.000000	86.826581 
1839.000000	86.815585 
1838.000000	86.807663 
1837.000000	86.803066 
1836.000000	86.800058 
1835.000000	86.800045 
1834.000000	86.799936 
1833.000000	86.792626 
1832.000000	86.775399 
1831.000000	86.754307 
1830.000000	86.736131 
1829.000000	86.720377 
1828.000000	86.707905 
1827.000000	86.704172 
1826.000000	86.710683 
1825.000000	86.723583 
1824.000000	86.739679 
1823.000000	86.756825 
1822.000000	86.765918 
1821.000000	86.754191 
1820.000000	86.724102 
1819.000000	86.696640 
1818.000000	86.684425 
1817.000000	86.677760 
1816.000000	86.666217 
1815.000000	86.654938 
1814.000000	86.650185 
1813.000000	86.644758 
1812.000000	86.633538 
1811.000000	86.624514 
1810.000000	86.620305 
1809.000000	86.610346 
1808.000000	86.592591 
1807.000000	86.579474 
1806.000000	86.572742 
1805.000000	86.557067 
1804.000000	86.528491 
1803.000000	86.503065 
1802.000000	86.491742 
1801.000000	86.483075 
1800.000000	86.465561 
1799.000000	86.445200 
1798.000000	86.428748 
1797.000000	86.410813 
1796.000000	86.387768 
1795.000000	86.363139 
1794.000000	86.335602 
1793.000000	86.297743 
1792.000000	86.254417 
1791.000000	86.222446 
1790.000000	86.208494 
1789.000000	86.201810 
1788.000000	86.191404 
1787.000000	86.174247 
1786.000000	86.143431 
1785.000000	86.089809 
1784.000000	86.022590 
1783.000000	85.961907 
1782.000000	85.914885 
1781.000000	85.869456 
1780.000000	85.812589 
1779.000000	85.739989 
1778.000000	85.650301 
1777.000000	85.546111 
1776.000000	85.443493 
1775.000000	85.368064 
1774.000000	85.334722 
1773.000000	85.332683 
1772.000000	85.327535 
1771.000000	85.291656 
1770.000000	85.226900 
1769.000000	85.150447 
1768.000000	85.086770 
1767.000000	85.066851 
1766.000000	85.105949 
1765.000000	85.181309 
1764.000000	85.252427 
1763.000000	85.298673 
1762.000000	85.328190 
1761.000000	85.348930 
1760.000000	85.361137 
1759.000000	85.368922 
1758.000000	85.381115 
1757.000000	85.399155 
1756.000000	85.412236 
1755.000000	85.416805 
1754.000000	85.425760 
1753.000000	85.447095 
1752.000000	85.467020 
1751.000000	85.470323 
1750.000000	85.461656 
1749.000000	85.454401 
1748.000000	85.447443 
1747.000000	85.430298 
1746.000000	85.405365 
1745.000000	85.381383 
1744.000000	85.355759 
1743.000000	85.320102 
1742.000000	85.275044 
1741.000000	85.225017 
1740.000000	85.173001 
1739.000000	85.122894 
1738.000000	85.079675 
1737.000000	85.043365 
1736.000000	85.003977 
1735.000000	84.950072 
1734.000000	84.881096 
1733.000000	84.804476 
1732.000000	84.736840 
1731.000000	84.677484 
1730.000000	84.600874 
1729.000000	84.492698 
1728.000000	84.370162 
1727.000000	84.259829 
1726.000000	84.170526 
1725.000000	84.091376 
1724.000000	84.015835 
1723.000000	83.951702 
1722.000000	83.899488 
1721.000000	83.842741 
1720.000000	83.775912 
1719.000000	83.722916 
1718.000000	83.698352 
1717.000000	83.671958 
1716.000000	83.631324 
1715.000000	83.606179 
1714.000000	83.594456 
1713.000000	83.557987 
1712.000000	83.486908 
1711.000000	83.406753 
1710.000000	83.326744 
1709.000000	83.228534 
1708.000000	83.107137 
1707.000000	82.983888 
1706.000000	82.866290 
1705.000000	82.734250 
1704.000000	82.586344 
1703.000000	82.447787 
1702.000000	82.312729 
1701.000000	82.147604 
1700.000000	81.962866 
1699.000000	81.808861 
1698.000000	81.694289 
1697.000000	81.583177 
1696.000000	81.451730 
1695.000000	81.320628 
1694.000000	81.221604 
1693.000000	81.143200 
1692.000000	81.058930 
1691.000000	80.965011 
1690.000000	80.872253 
1689.000000	80.786548 
1688.000000	80.700880 
1687.000000	80.608588 
1686.000000	80.509727 
1685.000000	80.421304 
1684.000000	80.369084 
1683.000000	80.348965 
1682.000000	80.352387 
1681.000000	80.369811 
1680.000000	80.380820 
1679.000000	80.368430 
1678.000000	80.335495 
1677.000000	80.299505 
1676.000000	80.267562 
1675.000000	80.227008 
1674.000000	80.175455 
1673.000000	80.132179 
1672.000000	80.104838 
1671.000000	80.074876 
1670.000000	80.025845 
1669.000000	79.967524 
1668.000000	79.918911 
1667.000000	79.878831 
1666.000000	79.831382 
1665.000000	79.768089 
1664.000000	79.695842 
1663.000000	79.621888 
1662.000000	79.546310 
1661.000000	79.476797 
1660.000000	79.418414 
1659.000000	79.355282 
1658.000000	79.274169 
1657.000000	79.180351 
1656.000000	79.079068 
1655.000000	78.964895 
1654.000000	78.847969 
1653.000000	78.745599 
1652.000000	78.662059 
1651.000000	78.613638 
1650.000000	78.583589 
1649.000000	78.537995 
1648.000000	78.466575 
1647.000000	78.380696 
1646.000000	78.292147 
1645.000000	78.212381 
1644.000000	78.145393 
1643.000000	78.082097 
1642.000000	78.010680 
1641.000000	77.925608 
1640.000000	77.826019 
1639.000000	77.714084 
1638.000000	77.592579 
1637.000000	77.465520 
1636.000000	77.338064 
1635.000000	77.219080 
1634.000000	77.126135 
1633.000000	77.058663 
1632.000000	76.997900 
1631.000000	76.929449 
1630.000000	76.847946 
1629.000000	76.757683 
1628.000000	76.669636 
1627.000000	76.587209 
1626.000000	76.505413 
1625.000000	76.422651 
1624.000000	76.345043 
1623.000000	76.275889 
1622.000000	76.213754 
1621.000000	76.163176 
1620.000000	76.124369 
1619.000000	76.087329 
1618.000000	76.049880 
1617.000000	76.033369 
1616.000000	76.059344 
1615.000000	76.121707 
1614.000000	76.200175 
1613.000000	76.286634 
1612.000000	76.381265 
1611.000000	76.472595 
1610.000000	76.548312 
1609.000000	76.620942 
1608.000000	76.712408 
1607.000000	76.818088 
1606.000000	76.919004 
1605.000000	77.015618 
1604.000000	77.116534 
1603.000000	77.215343 
1602.000000	77.304887 
1601.000000	77.395796 
1600.000000	77.500511 
1599.000000	77.614140 
1598.000000	77.726658 
1597.000000	77.839317 
1596.000000	77.954509 
1595.000000	78.060816 
1594.000000	78.144278 
1593.000000	78.206187 
1592.000000	78.254806 
1591.000000	78.287061 
1590.000000	78.293767 
1589.000000	78.276529 
1588.000000	78.244535 
1587.000000	78.199002 
1586.000000	78.134823 
1585.000000	78.057635 
1584.000000	77.974978 
1583.000000	77.877373 
1582.000000	77.758449 
1581.000000	77.637172 
1580.000000	77.528967 
1579.000000	77.419646 
1578.000000	77.292665 
1577.000000	77.159438 
1576.000000	77.040086 
1575.000000	76.933056 
1574.000000	76.832390 
1573.000000	76.737566 
1572.000000	76.642766 
1571.000000	76.535706 
1570.000000	76.415881 
1569.000000	76.304890 
1568.000000	76.217066 
1567.000000	76.136531 
1566.000000	76.041548 
1565.000000	75.932567 
1564.000000	75.816102 
1563.000000	75.682193 
1562.000000	75.521920 
1561.000000	75.346801 
1560.000000	75.181811 
1559.000000	75.050664 
1558.000000	74.922167 
1557.000000	74.820466 
1556.000000	74.756759 
1555.000000	74.684607 
1554.000000	74.575870 
1553.000000	74.445194 
1552.000000	74.313629 
1551.000000	74.181353 
1550.000000	74.037243 
1549.000000	73.878285 
1548.000000	73.712761 
1547.000000	73.542294 
1546.000000	73.362100 
1545.000000	73.179624 
1544.000000	73.006929 
1543.000000	72.846448 
1542.000000	72.696506 
1541.000000	72.563022 
1540.000000	72.451873 
1539.000000	72.352111 
1538.000000	72.261822 
1537.000000	72.180095 
1536.000000	72.102581 
1535.000000	72.029483 
1534.000000	71.967927 
1533.000000	71.921383 
1532.000000	71.886707 
1531.000000	71.864015 
1530.000000	71.850487 
1529.000000	71.841451 
1528.000000	71.842001 
1527.000000	71.855244 
1526.000000	71.866289 
1525.000000	71.858646 
1524.000000	71.836654 
1523.000000	71.817816 
1522.000000	71.810827 
1521.000000	71.804471 
1520.000000	71.794778 
1519.000000	71.797198 
1518.000000	71.817375 
1517.000000	71.842465 
1516.000000	71.858164 
1515.000000	71.869416 
1514.000000	71.887376 
1513.000000	71.904535 
1512.000000	71.909830 
1511.000000	71.911380 
1510.000000	71.920459 
1509.000000	71.932138 
1508.000000	71.936218 
1507.000000	71.928886 
1506.000000	71.901648 
1505.000000	71.879753 
1504.000000	71.875885 
1503.000000	71.879045 
1502.000000	71.880605 
1501.000000	71.870297 
1500.000000	71.842039 
1499.000000	71.809069 
1498.000000	71.789561 
1497.000000	71.774360 
1496.000000	71.743212 
1495.000000	71.708313 
1494.000000	71.695825 
1493.000000	71.708938 
1492.000000	71.741630 
1491.000000	71.801413 
1490.000000	71.887247 
1489.000000	71.968575 
1488.000000	72.030751 
1487.000000	72.094170 
1486.000000	72.166100 
1485.000000	72.232447 
1484.000000	72.288736 
1483.000000	72.343022 
1482.000000	72.397464 
1481.000000	72.442500 
1480.000000	72.475511 
1479.000000	72.504751 
1478.000000	72.529359 
1477.000000	72.536784 
1476.000000	72.529813 
1475.000000	72.527894 
1474.000000	72.534481 
1473.000000	72.528062 
1472.000000	72.492883 
1471.000000	72.450435 
1470.000000	72.429659 
1469.000000	72.428458 
1468.000000	72.431158 
1467.000000	72.432364 
1466.000000	72.432740 
1465.000000	72.431251 
1464.000000	72.423718 
1463.000000	72.413564 
1462.000000	72.406402 
1461.000000	72.393731 
1460.000000	72.362475 
1459.000000	72.316230 
1458.000000	72.275763 
1457.000000	72.244897 
1456.000000	72.203556 
1455.000000	72.150486 
1454.000000	72.099947 
1453.000000	72.058664 
1452.000000	72.021050 
1451.000000	71.983462 
1450.000000	71.950026 
1449.000000	71.916725 
1448.000000	71.870628 
1447.000000	71.807195 
1446.000000	71.738416 
1445.000000	71.676894 
1444.000000	71.612990 
1443.000000	71.533355 
1442.000000	71.442193 
1441.000000	71.344543 
1440.000000	71.229256 
1439.000000	71.088559 
1438.000000	70.934499 
1437.000000	70.784456 
1436.000000	70.643578 
1435.000000	70.518935 
1434.000000	70.421917 
1433.000000	70.339461 
1432.000000	70.238607 
1431.000000	70.105990 
1430.000000	69.959617 
1429.000000	69.812526 
1428.000000	69.657637 
1427.000000	69.491228 
1426.000000	69.325918 
1425.000000	69.173585 
1424.000000	69.019837 
1423.000000	68.844421 
1422.000000	68.653809 
1421.000000	68.463755 
1420.000000	68.275239 
1419.000000	68.089640 
1418.000000	67.918848 
1417.000000	67.764378 
1416.000000	67.609125 
1415.000000	67.443794 
1414.000000	67.284486 
1413.000000	67.149002 
1412.000000	67.031372 
1411.000000	66.918857 
1410.000000	66.813026 
1409.000000	66.712891 
1408.000000	66.602936 
1407.000000	66.473313 
1406.000000	66.334532 
1405.000000	66.200571 
1404.000000	66.061784 
1403.000000	65.898455 
1402.000000	65.709212 
1401.000000	65.505936 
1400.000000	65.295192 
1399.000000	65.076584 
1398.000000	64.851503 
1397.000000	64.619173 
1396.000000	64.367120 
1395.000000	64.076226 
1394.000000	63.736710 
1393.000000	63.346127 
1392.000000	62.887690 
1391.000000	62.324343 
1390.000000	61.598550 
1389.000000	60.625621 
1388.000000	59.333420 
1387.000000	57.782830 
1386.000000	56.269455 
1385.000000	55.250366 
1384.000000	55.098218 
1383.000000	55.859604 
1382.000000	57.208618 
1381.000000	58.661877 
1380.000000	59.868643 
1379.000000	60.723733 
1378.000000	61.291803 
1377.000000	61.686069 
1376.000000	61.995432 
1375.000000	62.262110 
1374.000000	62.490157 
1373.000000	62.673883 
1372.000000	62.819510 
1371.000000	62.938220 
1370.000000	63.033830 
1369.000000	63.105278 
1368.000000	63.150266 
1367.000000	63.166996 
1366.000000	63.158608 
1365.000000	63.137347 
1364.000000	63.120474 
1363.000000	63.117512 
1362.000000	63.126484 
1361.000000	63.148950 
1360.000000	63.197844 
1359.000000	63.283116 
1358.000000	63.399870 
1357.000000	63.536831 
1356.000000	63.690938 
1355.000000	63.868342 
1354.000000	64.075374 
1353.000000	64.315238 
1352.000000	64.592890 
1351.000000	64.912325 
1350.000000	65.268021 
1349.000000	65.647678 
1348.000000	66.039942 
1347.000000	66.436641 
1346.000000	66.828246 
1345.000000	67.201295 
1344.000000	67.542986 
1343.000000	67.849238 
1342.000000	68.126938 
1341.000000	68.385049 
1340.000000	68.621987 
1339.000000	68.826968 
1338.000000	68.997727 
1337.000000	69.147781 
1336.000000	69.290975 
1335.000000	69.427568 
1334.000000	69.550530 
1333.000000	69.660683 
1332.000000	69.769418 
1331.000000	69.886464 
1330.000000	70.009783 
1329.000000	70.129225 
1328.000000	70.237366 
1327.000000	70.334444 
1326.000000	70.424376 
1325.000000	70.508389 
1324.000000	70.583747 
1323.000000	70.649979 
1322.000000	70.713019 
1321.000000	70.778478 
1320.000000	70.842455 
1319.000000	70.894023 
1318.000000	70.926048 
1317.000000	70.939494 
1316.000000	70.939003 
1315.000000	70.929929 
1314.000000	70.918111 
1313.000000	70.906267 
1312.000000	70.891384 
1311.000000	70.870039 
1310.000000	70.843906 
1309.000000	70.815348 
1308.000000	70.782050 
1307.000000	70.742313 
1306.000000	70.702422 
1305.000000	70.671446 
1304.000000	70.650968 
1303.000000	70.638295 
1302.000000	70.636641 
1301.000000	70.651642 
1300.000000	70.678506 
1299.000000	70.703730 
1298.000000	70.721248 
1297.000000	70.737633 
1296.000000	70.759569 
1295.000000	70.786051 
1294.000000	70.817070 
1293.000000	70.861956 
1292.000000	70.934093 
1291.000000	71.041647 
1290.000000	71.184706 
1289.000000	71.355273 
1288.000000	71.537955 
1287.000000	71.717507 
1286.000000	71.890095 
1285.000000	72.063562 
1284.000000	72.245666 
1283.000000	72.436872 
1282.000000	72.634132 
1281.000000	72.835322 
1280.000000	73.039654 
1279.000000	73.249803 
1278.000000	73.472844 
1277.000000	73.711514 
1276.000000	73.955794 
1275.000000	74.192250 
1274.000000	74.420990 
1273.000000	74.652618 
1272.000000	74.888487 
1271.000000	75.116646 
1270.000000	75.330079 
1269.000000	75.536924 
1268.000000	75.748087 
1267.000000	75.964334 
1266.000000	76.178028 
1265.000000	76.377568 
1264.000000	76.549332 
1263.000000	76.687898 
1262.000000	76.806845 
1261.000000	76.927799 
1260.000000	77.057100 
1259.000000	77.184946 
1258.000000	77.307294 
1257.000000	77.433310 
1256.000000	77.569993 
1255.000000	77.715970 
1254.000000	77.873179 
1253.000000	78.047167 
1252.000000	78.230827 
1251.000000	78.405832 
1250.000000	78.568402 
1249.000000	78.737232 
1248.000000	78.926784 
1247.000000	79.128502 
1246.000000	79.328395 
1245.000000	79.527557 
1244.000000	79.733225 
1243.000000	79.942867 
1242.000000	80.149691 
1241.000000	80.353032 
1240.000000	80.551856 
1239.000000	80.737807 
1238.000000	80.905101 
1237.000000	81.058471 
1236.000000	81.203194 
1235.000000	81.337577 
1234.000000	81.462649 
1233.000000	81.586662 
1232.000000	81.710122 
1231.000000	81.818246 
1230.000000	81.899822 
1229.000000	81.964187 
1228.000000	82.029064 
1227.000000	82.099968 
1226.000000	82.170675 
1225.000000	82.235089 
1224.000000	82.288772 
1223.000000	82.326942 
1222.000000	82.351888 
1221.000000	82.376796 
1220.000000	82.412701 
1219.000000	82.455478 
1218.000000	82.492740 
1217.000000	82.519475 
1216.000000	82.540907 
1215.000000	82.563766 
1214.000000	82.589406 
1213.000000	82.612346 
1212.000000	82.624268 
1211.000000	82.624902 
1210.000000	82.628798 
1209.000000	82.652708 
1208.000000	82.694965 
1207.000000	82.736289 
1206.000000	82.762247 
1205.000000	82.774393 
1204.000000	82.777204 
1203.000000	82.767407 
1202.000000	82.743255 
1201.000000	82.714185 
1200.000000	82.692548 
1199.000000	82.680420 
1198.000000	82.668939 
1197.000000	82.646280 
1196.000000	82.605656 
1195.000000	82.552829 
1194.000000	82.506620 
1193.000000	82.483346 
1192.000000	82.478742 
1191.000000	82.472636 
1190.000000	82.451469 
1189.000000	82.417194 
1188.000000	82.375601 
1187.000000	82.330347 
1186.000000	82.291250 
1185.000000	82.272750 
1184.000000	82.275268 
1183.000000	82.278672 
1182.000000	82.264038 
1181.000000	82.235669 
1180.000000	82.213714 
1179.000000	82.210015 
1178.000000	82.218234 
1177.000000	82.224296 
1176.000000	82.220242 
1175.000000	82.208778 
1174.000000	82.197560 
1173.000000	82.189308 
1172.000000	82.178975 
1171.000000	82.163397 
1170.000000	82.150798 
1169.000000	82.154820 
1168.000000	82.179708 
1167.000000	82.215359 
1166.000000	82.244684 
1165.000000	82.252287 
1164.000000	82.232065 
1163.000000	82.194603 
1162.000000	82.162182 
1161.000000	82.147115 
1160.000000	82.138870 
1159.000000	82.120761 
1158.000000	82.092715 
1157.000000	82.066746 
1156.000000	82.048136 
1155.000000	82.036127 
1154.000000	82.035754 
1153.000000	82.049316 
1152.000000	82.059367 
1151.000000	82.041818 
1150.000000	81.998173 
1149.000000	81.955177 
1148.000000	81.928687 
1147.000000	81.906809 
1146.000000	81.874417 
1145.000000	81.835538 
1144.000000	81.801227 
1143.000000	81.770097 
1142.000000	81.732778 
1141.000000	81.686125 
1140.000000	81.633580 
1139.000000	81.578913 
1138.000000	81.526688 
1137.000000	81.482280 
1136.000000	81.446197 
1135.000000	81.413861 
1134.000000	81.382583 
1133.000000	81.350642 
1132.000000	81.308683 
1131.000000	81.243551 
1130.000000	81.154767 
1129.000000	81.057523 
1128.000000	80.965893 
1127.000000	80.882199 
1126.000000	80.804174 
1125.000000	80.730462 
1124.000000	80.655925 
1123.000000	80.575094 
1122.000000	80.496409 
1121.000000	80.439617 
1120.000000	80.409306 
1119.000000	80.381087 
1118.000000	80.325267 
1117.000000	80.238903 
1116.000000	80.145968 
1115.000000	80.071072 
1114.000000	80.020969 
1113.000000	79.987264 
1112.000000	79.957624 
1111.000000	79.923680 
1110.000000	79.883750 
1109.000000	79.840575 
1108.000000	79.797420 
1107.000000	79.758670 
1106.000000	79.731216 
1105.000000	79.718670 
1104.000000	79.713893 
1103.000000	79.703470 
1102.000000	79.681667 
1101.000000	79.656301 
1100.000000	79.639508 
1099.000000	79.639283 
1098.000000	79.654726 
1097.000000	79.675949 
1096.000000	79.689730 
1095.000000	79.693108 
1094.000000	79.700200 
1093.000000	79.727591 
1092.000000	79.774287 
1091.000000	79.824646 
1090.000000	79.869288 
1089.000000	79.911955 
1088.000000	79.954910 
1087.000000	79.989554 
1086.000000	80.006317 
1085.000000	80.005983 
1084.000000	79.997441 
1083.000000	79.989714 
1082.000000	79.986992 
1081.000000	79.985525 
1080.000000	79.975488 
1079.000000	79.951482 
1078.000000	79.919153 
1077.000000	79.885842 
1076.000000	79.850815 
1075.000000	79.814630 
1074.000000	79.790624 
1073.000000	79.789980 
1072.000000	79.796491 
1071.000000	79.773336 
1070.000000	79.700127 
1069.000000	79.592455 
1068.000000	79.483296 
1067.000000	79.397215 
1066.000000	79.342117 
1065.000000	79.309207 
1064.000000	79.274852 
1063.000000	79.215738 
1062.000000	79.130746 
1061.000000	79.039942 
1060.000000	78.957761 
1059.000000	78.876960 
1058.000000	78.783334 
1057.000000	78.674942 
1056.000000	78.558615 
1055.000000	78.435922 
1054.000000	78.303089 
1053.000000	78.162982 
1052.000000	78.029038 
1051.000000	77.913243 
1050.000000	77.811155 
1049.000000	77.702913 
1048.000000	77.573525 
1047.000000	77.430800 
1046.000000	77.296549 
1045.000000	77.180556 
1044.000000	77.073524 
1043.000000	76.968076 
1042.000000	76.872668 
1041.000000	76.794152 
1040.000000	76.717819 
1039.000000	76.619903 
1038.000000	76.493519 
1037.000000	76.347592 
1036.000000	76.186812 
1035.000000	76.010912 
1034.000000	75.829794 
1033.000000	75.658898 
1032.000000	75.498981 
1031.000000	75.339911 
1030.000000	75.187947 
1029.000000	75.070438 
1028.000000	75.005646 
1027.000000	74.982322 
1026.000000	74.976630 
1025.000000	74.976206 
1024.000000	74.979164 
1023.000000	74.981581 
1022.000000	74.976867 
1021.000000	74.960361 
1020.000000	74.927562 
1019.000000	74.876188 
1018.000000	74.816802 
1017.000000	74.772720 
1016.000000	74.761208 
1015.000000	74.779927 
1014.000000	74.815991 
1013.000000	74.860232 
1012.000000	74.907234 
1011.000000	74.951189 
1010.000000	74.990571 
1009.000000	75.030149 
1008.000000	75.070908 
1007.000000	75.104938 
1006.000000	75.128485 
1005.000000	75.153906 
1004.000000	75.199298 
1003.000000	75.268699 
1002.000000	75.348604 
1001.000000	75.421380 
1000.000000	75.477450 
999.000000	 75.518124 
998.000000	 75.552006 
997.000000	 75.587019 
996.000000	 75.623541 
995.000000	 75.656941 
994.000000	 75.685042 
993.000000	 75.707125 
992.000000	 75.717880 
991.000000	 75.712769 
990.000000	 75.699431 
989.000000	 75.691202 
988.000000	 75.686691 
987.000000	 75.669262 
986.000000	 75.631858 
985.000000	 75.588341 
984.000000	 75.552249 
983.000000	 75.517779 
982.000000	 75.472625 
981.000000	 75.418392 
980.000000	 75.365902 
979.000000	 75.319396 
978.000000	 75.278373 
977.000000	 75.247362 
976.000000	 75.229157 
975.000000	 75.212489 
974.000000	 75.180535 
973.000000	 75.130611 
972.000000	 75.074121 
971.000000	 75.018939 
970.000000	 74.963886 
969.000000	 74.910621 
968.000000	 74.868561 
967.000000	 74.844035 
966.000000	 74.832628 
965.000000	 74.825003 
964.000000	 74.812873 
963.000000	 74.786573 
962.000000	 74.734995 
961.000000	 74.654898 
960.000000	 74.557963 
959.000000	 74.464216 
958.000000	 74.387805 
957.000000	 74.329386 
956.000000	 74.281145 
955.000000	 74.238044 
954.000000	 74.203107 
953.000000	 74.180131 
952.000000	 74.162530 
951.000000	 74.134963 
950.000000	 74.089002 
949.000000	 74.032864 
948.000000	 73.981535 
947.000000	 73.940465 
946.000000	 73.902578 
945.000000	 73.857228 
944.000000	 73.797104 
943.000000	 73.720507 
942.000000	 73.634359 
941.000000	 73.554090 
940.000000	 73.494239 
939.000000	 73.457859 
938.000000	 73.437625 
937.000000	 73.425262 
936.000000	 73.415411 
935.000000	 73.402678 
934.000000	 73.381900 
933.000000	 73.352192 
932.000000	 73.316283 
931.000000	 73.276245 
930.000000	 73.234357 
929.000000	 73.196421 
928.000000	 73.166852 
927.000000	 73.139420 
926.000000	 73.100283 
925.000000	 73.044286 
924.000000	 72.983460 
923.000000	 72.934705 
922.000000	 72.901510 
921.000000	 72.871927 
920.000000	 72.832838 
919.000000	 72.781476 
918.000000	 72.722532 
917.000000	 72.658748 
916.000000	 72.589573 
915.000000	 72.519997 
914.000000	 72.465893 
913.000000	 72.443622 
912.000000	 72.451850 
911.000000	 72.467289 
910.000000	 72.462672 
909.000000	 72.428970 
908.000000	 72.379117 
907.000000	 72.333599 
906.000000	 72.305694 
905.000000	 72.296764 
904.000000	 72.299216 
903.000000	 72.303357 
902.000000	 72.304180 
901.000000	 72.299723 
900.000000	 72.280194 
899.000000	 72.225508 
898.000000	 72.123972 
897.000000	 71.992246 
896.000000	 71.864579 
895.000000	 71.760572 
894.000000	 71.673648 
893.000000	 71.593744 
892.000000	 71.527023 
891.000000	 71.482704 
890.000000	 71.451524 
889.000000	 71.412997 
888.000000	 71.360439 
887.000000	 71.305040 
886.000000	 71.256543 
885.000000	 71.212604 
884.000000	 71.166366 
883.000000	 71.110286 
882.000000	 71.031152 
881.000000	 70.917811 
880.000000	 70.780721 
879.000000	 70.649944 
878.000000	 70.544258 
877.000000	 70.453207 
876.000000	 70.357460 
875.000000	 70.252123 
874.000000	 70.138066 
873.000000	 70.007102 
872.000000	 69.857157 
871.000000	 69.712739 
870.000000	 69.606451 
869.000000	 69.541530 
868.000000	 69.491760 
867.000000	 69.435761 
866.000000	 69.369169 
865.000000	 69.281641 
864.000000	 69.150200 
863.000000	 68.973033 
862.000000	 68.792413 
861.000000	 68.660238 
860.000000	 68.583395 
859.000000	 68.518665 
858.000000	 68.421968 
857.000000	 68.291083 
856.000000	 68.157447 
855.000000	 68.047407 
854.000000	 67.959066 
853.000000	 67.870511 
852.000000	 67.760727 
851.000000	 67.622614 
850.000000	 67.465586 
849.000000	 67.313823 
848.000000	 67.198732 
847.000000	 67.140674 
846.000000	 67.130857 
845.000000	 67.136305 
844.000000	 67.127069 
843.000000	 67.094122 
842.000000	 67.040035 
841.000000	 66.964591 
840.000000	 66.869369 
839.000000	 66.765960 
838.000000	 66.663579 
837.000000	 66.554879 
836.000000	 66.435190 
835.000000	 66.335962 
834.000000	 66.313953 
833.000000	 66.393345 
832.000000	 66.533344 
831.000000	 66.666982 
830.000000	 66.763427 
829.000000	 66.839487 
828.000000	 66.919285 
827.000000	 67.003988 
826.000000	 67.080855 
825.000000	 67.139952 
824.000000	 67.173151 
823.000000	 67.173140 
822.000000	 67.146529 
821.000000	 67.119385 
820.000000	 67.118848 
819.000000	 67.150566 
818.000000	 67.195115 
817.000000	 67.222329 
816.000000	 67.211202 
815.000000	 67.166627 
814.000000	 67.121079 
813.000000	 67.110099 
812.000000	 67.136902 
811.000000	 67.165098 
810.000000	 67.156284 
809.000000	 67.115486 
808.000000	 67.090787 
807.000000	 67.124805 
806.000000	 67.210960 
805.000000	 67.300716 
804.000000	 67.350511 
803.000000	 67.357099 
802.000000	 67.349441 
801.000000	 67.353608 
800.000000	 67.370433 
799.000000	 67.383116 
798.000000	 67.377293 
797.000000	 67.349298 
796.000000	 67.300617 
795.000000	 67.234580 
794.000000	 67.161965 
793.000000	 67.103163 
792.000000	 67.075971 
791.000000	 67.078339 
790.000000	 67.086354 
789.000000	 67.072599 
788.000000	 67.024269 
787.000000	 66.941510 
786.000000	 66.827224 
785.000000	 66.692704 
784.000000	 66.573494 
783.000000	 66.519144 
782.000000	 66.546526 
781.000000	 66.607201 
780.000000	 66.621374 
779.000000	 66.551705 
778.000000	 66.432702 
777.000000	 66.321951 
776.000000	 66.237812 
775.000000	 66.158154 
774.000000	 66.067705 
773.000000	 65.982537 
772.000000	 65.922608 
771.000000	 65.877912 
770.000000	 65.816125 
769.000000	 65.718634 
768.000000	 65.597923 
767.000000	 65.479261 
766.000000	 65.373931 
765.000000	 65.273908 
764.000000	 65.165783 
763.000000	 65.043003 
762.000000	 64.907842 
761.000000	 64.770647 
760.000000	 64.649423 
759.000000	 64.562365 
758.000000	 64.513083 
757.000000	 64.483796 
756.000000	 64.445897 
755.000000	 64.376019 
754.000000	 64.263282 
753.000000	 64.109799 
752.000000	 63.930853 
751.000000	 63.750228 
750.000000	 63.587292 
749.000000	 63.448927 
748.000000	 63.336820 
747.000000	 63.254218 
746.000000	 63.193538 
745.000000	 63.122016 
744.000000	 62.998252 
743.000000	 62.812055 
742.000000	 62.599147 
741.000000	 62.406397 
740.000000	 62.245217 
739.000000	 62.083910 
738.000000	 61.881881 
737.000000	 61.627484 
736.000000	 61.346559 
735.000000	 61.079851 
734.000000	 60.850307 
733.000000	 60.646979 
732.000000	 60.439385 
731.000000	 60.207967 
730.000000	 59.959930 
729.000000	 59.717395 
728.000000	 59.495768 
727.000000	 59.295414 
726.000000	 59.108171 
725.000000	 58.925911 
724.000000	 58.743319 
723.000000	 58.556847 
722.000000	 58.365100 
721.000000	 58.170803 
720.000000	 57.980922 
719.000000	 57.804047 
718.000000	 57.647368 
717.000000	 57.513321 
716.000000	 57.394747 
715.000000	 57.273494 
714.000000	 57.129074 
713.000000	 56.952289 
712.000000	 56.749144 
711.000000	 56.532615 
710.000000	 56.316512 
709.000000	 56.117161 
708.000000	 55.948554 
707.000000	 55.805973 
706.000000	 55.663242 
705.000000	 55.498903 
704.000000	 55.319849 
703.000000	 55.147198 
702.000000	 54.985349 
701.000000	 54.821877 
700.000000	 54.653802 
699.000000	 54.491658 
698.000000	 54.334508 
697.000000	 54.161823 
696.000000	 53.959574 
695.000000	 53.740527 
694.000000	 53.530781 
693.000000	 53.347848 
692.000000	 53.196161 
691.000000	 53.067499 
690.000000	 52.937767 
689.000000	 52.780515 
688.000000	 52.595872 
687.000000	 52.411710 
686.000000	 52.243161 
685.000000	 52.065822 
684.000000	 51.843104 
683.000000	 51.567157 
682.000000	 51.261383 
681.000000	 50.952923 
680.000000	 50.652328 
679.000000	 50.350462 
678.000000	 50.026507 
677.000000	 49.671088 
676.000000	 49.310503 
675.000000	 48.987931 
674.000000	 48.717464 
673.000000	 48.469546 
672.000000	 48.201855 
671.000000	 47.889447 
670.000000	 47.526248 
669.000000	 47.120154 
668.000000	 46.689037 
667.000000	 46.252894 
666.000000	 45.853824 
665.000000	 45.523847 
664.000000	 45.261400 
663.000000	 45.047894 
662.000000	 44.840466 
661.000000	 44.594245 
660.000000	 44.305557 
659.000000	 44.010485 
658.000000	 43.730437 
657.000000	 43.443699 
656.000000	 43.127497 
655.000000	 42.803535 
654.000000	 42.524675 
653.000000	 42.323277 
652.000000	 42.182632 
651.000000	 42.054956 
650.000000	 41.901252 
649.000000	 41.716702 
648.000000	 41.516906 
647.000000	 41.300430 
646.000000	 41.042329 
645.000000	 40.739236 
644.000000	 40.440729 
643.000000	 40.202730 
642.000000	 40.016577 
641.000000	 39.821708 
640.000000	 39.589177 
639.000000	 39.353139 
638.000000	 39.150181 
637.000000	 38.964512 
636.000000	 38.752532 
635.000000	 38.495203 
634.000000	 38.212458 
633.000000	 37.947745 
632.000000	 37.742142 
631.000000	 37.597937 
630.000000	 37.465769 
629.000000	 37.297441 
628.000000	 37.109696 
627.000000	 36.959625 
626.000000	 36.860964 
625.000000	 36.774289 
624.000000	 36.684531 
623.000000	 36.628239 
622.000000	 36.626397 
621.000000	 36.643166 
620.000000	 36.631566 
619.000000	 36.573641 
618.000000	 36.458060 
617.000000	 36.270396 
616.000000	 36.033721 
615.000000	 35.810496 
614.000000	 35.630412 
613.000000	 35.460041 
612.000000	 35.276367 
611.000000	 35.119970 
610.000000	 35.028632 
609.000000	 34.959327 
608.000000	 34.829751 
607.000000	 34.613769 
606.000000	 34.352724 
605.000000	 34.091448 
604.000000	 33.846575 
603.000000	 33.621729 
602.000000	 33.416595 
601.000000	 33.231183 
600.000000	 33.076635 
599.000000	 32.959648 
598.000000	 32.848083 
597.000000	 32.689634 
596.000000	 32.480156 
595.000000	 32.271199 
594.000000	 32.092256 
593.000000	 31.917624 
592.000000	 31.736974 
591.000000	 31.596240 
590.000000	 31.521866 
589.000000	 31.457852 
588.000000	 31.333928 
587.000000	 31.159469 
586.000000	 30.996950 
585.000000	 30.871161 
584.000000	 30.764810 
583.000000	 30.686174 
582.000000	 30.676682 
581.000000	 30.744242 
580.000000	 30.836113 
579.000000	 30.888095 
578.000000	 30.881978 
577.000000	 30.855477 
576.000000	 30.866531 
575.000000	 30.942476 
574.000000	 31.052337 
573.000000	 31.138912 
572.000000	 31.184019 
571.000000	 31.229086 
570.000000	 31.330649 
569.000000	 31.509465 
568.000000	 31.738645 
567.000000	 31.962275 
566.000000	 32.132681 
565.000000	 32.249867 
564.000000	 32.354982 
563.000000	 32.474294 
562.000000	 32.602967 
561.000000	 32.767727 
560.000000	 33.047850 
559.000000	 33.461842 
558.000000	 33.873309 
557.000000	 34.113273 
556.000000	 34.190935 
555.000000	 34.285434 
554.000000	 34.514438 
553.000000	 34.800722 
552.000000	 35.002706 
551.000000	 35.089343 
550.000000	 35.122899 
549.000000	 35.135772 
548.000000	 35.110247 
547.000000	 35.050590 
546.000000	 35.004433 
545.000000	 35.011139 
544.000000	 35.070266 
543.000000	 35.167487 
542.000000	 35.303902 
541.000000	 35.491120 
540.000000	 35.721477 
539.000000	 35.938873 
538.000000	 36.056532 
537.000000	 36.038687 
536.000000	 35.963834 
535.000000	 35.979842 
534.000000	 36.193004 
533.000000	 36.611773 
532.000000	 37.181171 
531.000000	 37.811434 
530.000000	 38.381796 
529.000000	 38.802089 
528.000000	 39.102243 
527.000000	 39.413694 
526.000000	 39.834712 
525.000000	 40.331987 
524.000000	 40.780396 
523.000000	 41.071895 
522.000000	 41.194672 
521.000000	 41.248863 
520.000000	 41.374666 
519.000000	 41.624087 
518.000000	 41.914733 
517.000000	 42.163189 
516.000000	 42.439678 
515.000000	 42.887858 
514.000000	 43.490150 
513.000000	 44.035423 
512.000000	 44.364644 
511.000000	 44.542787 
510.000000	 44.722516 
509.000000	 44.928343 
508.000000	 45.075069 
507.000000	 45.140573 
506.000000	 45.222890 
505.000000	 45.419754 
504.000000	 45.711954 
503.000000	 45.979975 
502.000000	 46.108414 
501.000000	 46.085603 
500.000000	 46.014390 
499.000000	 46.023841 
498.000000	 46.162491 
497.000000	 46.356675 
496.000000	 46.466080 
495.000000	 46.387912 
494.000000	 46.131406 
493.000000	 45.812536 
492.000000	 45.543061 
491.000000	 45.284669 
490.000000	 44.869435 
489.000000	 44.240212 
488.000000	 43.604205 
487.000000	 43.222524 
486.000000	 43.076768 
485.000000	 42.883023 
484.000000	 42.454516 
483.000000	 41.902716 
482.000000	 41.429878 
481.000000	 41.069879 
480.000000	 40.731820 
479.000000	 40.385909 
478.000000	 40.077000 
477.000000	 39.801868 
476.000000	 39.477755 
475.000000	 38.998766 
474.000000	 38.269115 
473.000000	 37.277177 
472.000000	 36.238793 
471.000000	 35.557596 
470.000000	 35.465641 
469.000000	 35.751000 
468.000000	 35.965582 
467.000000	 35.840352 
466.000000	 35.427592 
465.000000	 34.887853 
464.000000	 34.321503 
463.000000	 33.838724 
462.000000	 33.569019 
461.000000	 33.491829 
460.000000	 33.419878 
459.000000	 33.232889 
458.000000	 33.022126 
457.000000	 32.914733 
456.000000	 32.949649 
455.000000	 32.499329 
454.000000	 31.779433 
453.000000	 31.140124 
452.000000	 30.943034 
451.000000	 31.080345 
450.000000	 31.014356 
