# Supplementary material for: Saturation magnetisation as an indicator of the disintegration of barium hexaferrite nanoplatelets during the surface functionalisation
Source: Sci Rep. 2023 Jan 19;13:1092. doi: 10.1038/s41598-023-28431-4 (PMC9852462; doi:10.1038/s41598-023-28431-4)
Supplement: Supplementary file 2 — Supplementary Information 2. [file 41598_2023_28431_MOESM2_ESM.zip › Figure 4a_BSHF-EDTMP.asc]

PE IR                   SPECTRUM    ASCII       PEDS        1.60        
  -1
~SP.SP
21/09/29
10:35:22.00
21/09/29
10:35:22.00
guest

450.000000
16


SPECTRUM 400,CPU32 MAIN 00.09.9951 07-SEPTEMBER-2011 11:49:41
MIR TGS
MIR
OPTKBR
84216
0.200000

4.000000
STRONG
RATIO
SPECTRUM
MAGNITUDE
DIFFUSE REFLECTANCE
DOUBLE

COMBINED


0


#HDR
-1
-1
#GR
CM-1
%R
0.00002384185791015625
0.0
4000.000000
-1.000000
3551
8
111.960673
32.442855
#DATA
4000.000000	107.338112 
3999.000000	107.346880 
3998.000000	107.352951 
3997.000000	107.355241 
3996.000000	107.354256 
3995.000000	107.347989 
3994.000000	107.341372 
3993.000000	107.333013 
3992.000000	107.324616 
3991.000000	107.317955 
3990.000000	107.313632 
3989.000000	107.310751 
3988.000000	107.307865 
3987.000000	107.304203 
3986.000000	107.300124 
3985.000000	107.296720 
3984.000000	107.295086 
3983.000000	107.295391 
3982.000000	107.296066 
3981.000000	107.294375 
3980.000000	107.289120 
3979.000000	107.283224 
3978.000000	107.282468 
3977.000000	107.290439 
3976.000000	107.304389 
3975.000000	107.316666 
3974.000000	107.320634 
3973.000000	107.315498 
3972.000000	107.305995 
3971.000000	107.297737 
3970.000000	107.292834 
3969.000000	107.289469 
3968.000000	107.285307 
3967.000000	107.280968 
3966.000000	107.279751 
3965.000000	107.283891 
3964.000000	107.291508 
3963.000000	107.297462 
3962.000000	107.296973 
3961.000000	107.288885 
3960.000000	107.276393 
3959.000000	107.265287 
3958.000000	107.260837 
3957.000000	107.264841 
3956.000000	107.274698 
3955.000000	107.285257 
3954.000000	107.291937 
3953.000000	107.292893 
3952.000000	107.289434 
3951.000000	107.285085 
3950.000000	107.283482 
3949.000000	107.285746 
3948.000000	107.289527 
3947.000000	107.291175 
3946.000000	107.288921 
3945.000000	107.283923 
3944.000000	107.278794 
3943.000000	107.275812 
3942.000000	107.275995 
3941.000000	107.278720 
3940.000000	107.281993 
3939.000000	107.283695 
3938.000000	107.283413 
3937.000000	107.283524 
3936.000000	107.287922 
3935.000000	107.298730 
3934.000000	107.313463 
3933.000000	107.326053 
3932.000000	107.331680 
3931.000000	107.330985 
3930.000000	107.329044 
3929.000000	107.330010 
3928.000000	107.333624 
3927.000000	107.336692 
3926.000000	107.336700 
3925.000000	107.333865 
3924.000000	107.330536 
3923.000000	107.329190 
3922.000000	107.331199 
3921.000000	107.336696 
3920.000000	107.344928 
3919.000000	107.354642 
3918.000000	107.364324 
3917.000000	107.372693 
3916.000000	107.379036 
3915.000000	107.383174 
3914.000000	107.384848 
3913.000000	107.383619 
3912.000000	107.379710 
3911.000000	107.374900 
3910.000000	107.372226 
3909.000000	107.374232 
3908.000000	107.380477 
3907.000000	107.387315 
3906.000000	107.390535 
3905.000000	107.389132 
3904.000000	107.386640 
3903.000000	107.387574 
3902.000000	107.392734 
3901.000000	107.398802 
3900.000000	107.402672 
3899.000000	107.405539 
3898.000000	107.410846 
3897.000000	107.418994 
3896.000000	107.425979 
3895.000000	107.427460 
3894.000000	107.423243 
3893.000000	107.417664 
3892.000000	107.415138 
3891.000000	107.415824 
3890.000000	107.415182 
3889.000000	107.408089 
3888.000000	107.393839 
3887.000000	107.377714 
3886.000000	107.367533 
3885.000000	107.366916 
3884.000000	107.371332 
3883.000000	107.372438 
3882.000000	107.366502 
3881.000000	107.357557 
3880.000000	107.352598 
3879.000000	107.354041 
3878.000000	107.357484 
3877.000000	107.356801 
3876.000000	107.349628 
3875.000000	107.338442 
3874.000000	107.328016 
3873.000000	107.321785 
3872.000000	107.319579 
3871.000000	107.318790 
3870.000000	107.317538 
3869.000000	107.315024 
3868.000000	107.309290 
3867.000000	107.298202 
3866.000000	107.282764 
3865.000000	107.268280 
3864.000000	107.260440 
3863.000000	107.259728 
3862.000000	107.261816 
3861.000000	107.262858 
3860.000000	107.262111 
3859.000000	107.261121 
3858.000000	107.261209 
3857.000000	107.261682 
3856.000000	107.260390 
3855.000000	107.257396 
3854.000000	107.256658 
3853.000000	107.259574 
3852.000000	107.259083 
3851.000000	107.247171 
3850.000000	107.224585 
3849.000000	107.198740 
3848.000000	107.176419 
3847.000000	107.160107 
3846.000000	107.148824 
3845.000000	107.141296 
3844.000000	107.136696 
3843.000000	107.134460 
3842.000000	107.134904 
3841.000000	107.138468 
3840.000000	107.144034 
3839.000000	107.149463 
3838.000000	107.152329 
3837.000000	107.150070 
3836.000000	107.140760 
3835.000000	107.125100 
3834.000000	107.107129 
3833.000000	107.091981 
3832.000000	107.083312 
3831.000000	107.081529 
3830.000000	107.082925 
3829.000000	107.082212 
3828.000000	107.076922 
3827.000000	107.069367 
3826.000000	107.064610 
3825.000000	107.065801 
3824.000000	107.071446 
3823.000000	107.078616 
3822.000000	107.087219 
3821.000000	107.099052 
3820.000000	107.113161 
3819.000000	107.124118 
3818.000000	107.127525 
3817.000000	107.125095 
3816.000000	107.123229 
3815.000000	107.125777 
3814.000000	107.128769 
3813.000000	107.125214 
3812.000000	107.113855 
3811.000000	107.100911 
3810.000000	107.094598 
3809.000000	107.099421 
3808.000000	107.113985 
3807.000000	107.132658 
3806.000000	107.148820 
3805.000000	107.157939 
3804.000000	107.160554 
3803.000000	107.162296 
3802.000000	107.169731 
3801.000000	107.184957 
3800.000000	107.201648 
3799.000000	107.210166 
3798.000000	107.208170 
3797.000000	107.202339 
3796.000000	107.200834 
3795.000000	107.205880 
3794.000000	107.213749 
3793.000000	107.220868 
3792.000000	107.228109 
3791.000000	107.238359 
3790.000000	107.251719 
3789.000000	107.265031 
3788.000000	107.275937 
3787.000000	107.286033 
3786.000000	107.298941 
3785.000000	107.315555 
3784.000000	107.332416 
3783.000000	107.345147 
3782.000000	107.353203 
3781.000000	107.361142 
3780.000000	107.374779 
3779.000000	107.395810 
3778.000000	107.419971 
3777.000000	107.440709 
3776.000000	107.454667 
3775.000000	107.463859 
3774.000000	107.473182 
3773.000000	107.486466 
3772.000000	107.504656 
3771.000000	107.526792 
3770.000000	107.551466 
3769.000000	107.576195 
3768.000000	107.597306 
3767.000000	107.613132 
3766.000000	107.626287 
3765.000000	107.641622 
3764.000000	107.661850 
3763.000000	107.685725 
3762.000000	107.710405 
3761.000000	107.734846 
3760.000000	107.760848 
3759.000000	107.790542 
3758.000000	107.823384 
3757.000000	107.857287 
3756.000000	107.890879 
3755.000000	107.923719 
3754.000000	107.955611 
3753.000000	107.986478 
3752.000000	108.016937 
3751.000000	108.047588 
3750.000000	108.077748 
3749.000000	108.107440 
3748.000000	108.139704 
3747.000000	108.177420 
3746.000000	108.218818 
3745.000000	108.260255 
3744.000000	108.299579 
3743.000000	108.332701 
3742.000000	108.356497 
3741.000000	108.375221 
3740.000000	108.397496 
3739.000000	108.428951 
3738.000000	108.467893 
3737.000000	108.508818 
3736.000000	108.549781 
3735.000000	108.594892 
3734.000000	108.649203 
3733.000000	108.712198 
3732.000000	108.778813 
3731.000000	108.844575 
3730.000000	108.908351 
3729.000000	108.971118 
3728.000000	109.033032 
3727.000000	109.093330 
3726.000000	109.152970 
3725.000000	109.215606 
3724.000000	109.285539 
3723.000000	109.365090 
3722.000000	109.452958 
3721.000000	109.544102 
3720.000000	109.632899 
3719.000000	109.716727 
3718.000000	109.796343 
3717.000000	109.874873 
3716.000000	109.955899 
3715.000000	110.040352 
3714.000000	110.124747 
3713.000000	110.202917 
3712.000000	110.271665 
3711.000000	110.334928 
3710.000000	110.401187 
3709.000000	110.475784 
3708.000000	110.555443 
3707.000000	110.631935 
3706.000000	110.700188 
3705.000000	110.762418 
3704.000000	110.824665 
3703.000000	110.891019 
3702.000000	110.961169 
3701.000000	111.031959 
3700.000000	111.100497 
3699.000000	111.166637 
3698.000000	111.232592 
3697.000000	111.300497 
3696.000000	111.370520 
3695.000000	111.440684 
3694.000000	111.509800 
3693.000000	111.579346 
3692.000000	111.649749 
3691.000000	111.713659 
3690.000000	111.757924 
3689.000000	111.776759 
3688.000000	111.781061 
3687.000000	111.791277 
3686.000000	111.820125 
3685.000000	111.863047 
3684.000000	111.903883 
3683.000000	111.929660 
3682.000000	111.939518 
3681.000000	111.942255 
3680.000000	111.947491 
3679.000000	111.957097 
3678.000000	111.960673 
3677.000000	111.940647 
3676.000000	111.889377 
3675.000000	111.821010 
3674.000000	111.758150 
3673.000000	111.707149 
3672.000000	111.651197 
3671.000000	111.567267 
3670.000000	111.452069 
3669.000000	111.327072 
3668.000000	111.215849 
3667.000000	111.124706 
3666.000000	111.043448 
3665.000000	110.957308 
3664.000000	110.857050 
3663.000000	110.741032 
3662.000000	110.612873 
3661.000000	110.479529 
3660.000000	110.347911 
3659.000000	110.219432 
3658.000000	110.087508 
3657.000000	109.943269 
3656.000000	109.785848 
3655.000000	109.624932 
3654.000000	109.471690 
3653.000000	109.325882 
3652.000000	109.172434 
3651.000000	108.992478 
3650.000000	108.779637 
3649.000000	108.546788 
3648.000000	108.316733 
3647.000000	108.107623 
3646.000000	107.924029 
3645.000000	107.757128 
3644.000000	107.591206 
3643.000000	107.412619 
3642.000000	107.216901 
3641.000000	107.009993 
3640.000000	106.802554 
3639.000000	106.601884 
3638.000000	106.407688 
3637.000000	106.213623 
3636.000000	106.013043 
3635.000000	105.805392 
3634.000000	105.598229 
3633.000000	105.400284 
3632.000000	105.208653 
3631.000000	105.004520 
3630.000000	104.767859 
3629.000000	104.499970 
3628.000000	104.227684 
3627.000000	103.980723 
3626.000000	103.770119 
3625.000000	103.585454 
3624.000000	103.407078 
3623.000000	103.219378 
3622.000000	103.014447 
3621.000000	102.789496 
3620.000000	102.547169 
3619.000000	102.297634 
3618.000000	102.054518 
3617.000000	101.826026 
3616.000000	101.610204 
3615.000000	101.399379 
3614.000000	101.189219 
3613.000000	100.982065 
3612.000000	100.780335 
3611.000000	100.578988 
3610.000000	100.368156 
3609.000000	100.143673 
3608.000000	99.912940  
3607.000000	99.688523  
3606.000000	99.476952  
3605.000000	99.274992  
3604.000000	99.075241  
3603.000000	98.873321  
3602.000000	98.669493  
3601.000000	98.465657  
3600.000000	98.263098  
3599.000000	98.062371  
3598.000000	97.863732  
3597.000000	97.667126  
3596.000000	97.471774  
3595.000000	97.276519  
3594.000000	97.081931  
3593.000000	96.890246  
3592.000000	96.701807  
3591.000000	96.511633  
3590.000000	96.311517  
3589.000000	96.097757  
3588.000000	95.876795  
3587.000000	95.661663  
3586.000000	95.462179  
3585.000000	95.279004  
3584.000000	95.105696  
3583.000000	94.933838  
3582.000000	94.756705  
3581.000000	94.571837  
3580.000000	94.382303  
3579.000000	94.194125  
3578.000000	94.011386  
3577.000000	93.833933  
3576.000000	93.660439  
3575.000000	93.491583  
3574.000000	93.328881  
3573.000000	93.170694  
3572.000000	93.011348  
3571.000000	92.844939  
3570.000000	92.669212  
3569.000000	92.485800  
3568.000000	92.298319  
3567.000000	92.111181  
3566.000000	91.929161  
3565.000000	91.755775  
3564.000000	91.591489  
3563.000000	91.433456  
3562.000000	91.277643  
3561.000000	91.121570  
3560.000000	90.965275  
3559.000000	90.809805  
3558.000000	90.655320  
3557.000000	90.500777  
3556.000000	90.345121  
3555.000000	90.188286  
3554.000000	90.031327  
3553.000000	89.876332  
3552.000000	89.725993  
3551.000000	89.582017  
3550.000000	89.443024  
3549.000000	89.304282  
3548.000000	89.160869  
3547.000000	89.012116  
3546.000000	88.862927  
3545.000000	88.719887  
3544.000000	88.585607  
3543.000000	88.456644  
3542.000000	88.326541  
3541.000000	88.190282  
3540.000000	88.046466  
3539.000000	87.897264  
3538.000000	87.747650  
3537.000000	87.603709  
3536.000000	87.469211  
3535.000000	87.343074  
3534.000000	87.220723  
3533.000000	87.098089  
3532.000000	86.973813  
3531.000000	86.848238  
3530.000000	86.722137  
3529.000000	86.596829  
3528.000000	86.473872  
3527.000000	86.353239  
3526.000000	86.232314  
3525.000000	86.107616  
3524.000000	85.977504  
3523.000000	85.843125  
3522.000000	85.707705  
3521.000000	85.575697  
3520.000000	85.451647  
3519.000000	85.338298  
3518.000000	85.234891  
3517.000000	85.137219  
3516.000000	85.039319  
3515.000000	84.935988  
3514.000000	84.825476  
3513.000000	84.710340  
3512.000000	84.594883  
3511.000000	84.481101  
3510.000000	84.367801  
3509.000000	84.254092  
3508.000000	84.142511  
3507.000000	84.037268  
3506.000000	83.939687  
3505.000000	83.846357  
3504.000000	83.751927  
3503.000000	83.653476  
3502.000000	83.552345  
3501.000000	83.452481  
3500.000000	83.356969  
3499.000000	83.265760  
3498.000000	83.176223  
3497.000000	83.085539  
3496.000000	82.992351  
3495.000000	82.896775  
3494.000000	82.800159  
3493.000000	82.704883  
3492.000000	82.613037  
3491.000000	82.524715  
3490.000000	82.438574  
3489.000000	82.354442  
3488.000000	82.273979  
3487.000000	82.197777  
3486.000000	82.123053  
3485.000000	82.045997  
3484.000000	81.965990  
3483.000000	81.885943  
3482.000000	81.808205  
3481.000000	81.731389  
3480.000000	81.651953  
3479.000000	81.568576  
3478.000000	81.484317  
3477.000000	81.404001  
3476.000000	81.329522  
3475.000000	81.258202  
3474.000000	81.186352  
3473.000000	81.113745  
3472.000000	81.043298  
3471.000000	80.976398  
3470.000000	80.910296  
3469.000000	80.841110  
3468.000000	80.768435  
3467.000000	80.696095  
3466.000000	80.628752  
3465.000000	80.568299  
3464.000000	80.512690  
3463.000000	80.457504  
3462.000000	80.399344  
3461.000000	80.338620  
3460.000000	80.278973  
3459.000000	80.223688  
3458.000000	80.172911  
3457.000000	80.124041  
3456.000000	80.073440  
3455.000000	80.017734  
3454.000000	79.955641  
3453.000000	79.890127  
3452.000000	79.827531  
3451.000000	79.772315  
3450.000000	79.722543  
3449.000000	79.671856  
3448.000000	79.615745  
3447.000000	79.555023  
3446.000000	79.493732  
3445.000000	79.435520  
3444.000000	79.382474  
3443.000000	79.335490  
3442.000000	79.293822  
3441.000000	79.254281  
3440.000000	79.212042  
3439.000000	79.163275  
3438.000000	79.107632  
3437.000000	79.048557  
3436.000000	78.991110  
3435.000000	78.939069  
3434.000000	78.893196  
3433.000000	78.851343  
3432.000000	78.810080  
3431.000000	78.766881  
3430.000000	78.721564  
3429.000000	78.675621  
3428.000000	78.630037  
3427.000000	78.584377  
3426.000000	78.538292  
3425.000000	78.492594  
3424.000000	78.447624  
3423.000000	78.401722  
3422.000000	78.353571  
3421.000000	78.305632  
3420.000000	78.262650  
3419.000000	78.226022  
3418.000000	78.191740  
3417.000000	78.155019  
3416.000000	78.115192  
3415.000000	78.074882  
3414.000000	78.035906  
3413.000000	77.997537  
3412.000000	77.957931  
3411.000000	77.916069  
3410.000000	77.873032  
3409.000000	77.832186  
3408.000000	77.797029  
3407.000000	77.767727  
3406.000000	77.740704  
3405.000000	77.712477  
3404.000000	77.682727  
3403.000000	77.652693  
3402.000000	77.622236  
3401.000000	77.590494  
3400.000000	77.558284  
3399.000000	77.527445  
3398.000000	77.497816  
3397.000000	77.466799  
3396.000000	77.432458  
3395.000000	77.396015  
3394.000000	77.361038  
3393.000000	77.330823  
3392.000000	77.306075  
3391.000000	77.283905  
3390.000000	77.259211  
3389.000000	77.228495  
3388.000000	77.192986  
3387.000000	77.157459  
3386.000000	77.125758  
3385.000000	77.097729  
3384.000000	77.070298  
3383.000000	77.040714  
3382.000000	77.008759  
3381.000000	76.976789  
3380.000000	76.948099  
3379.000000	76.924523  
3378.000000	76.904638  
3377.000000	76.884293  
3376.000000	76.859718  
3375.000000	76.831000  
3374.000000	76.802263  
3373.000000	76.777450  
3372.000000	76.755410  
3371.000000	76.730163  
3370.000000	76.696975  
3369.000000	76.657577  
3368.000000	76.618593  
3367.000000	76.585707  
3366.000000	76.560410  
3365.000000	76.540927  
3364.000000	76.523517  
3363.000000	76.503002  
3362.000000	76.475478  
3361.000000	76.442418  
3360.000000	76.410457  
3359.000000	76.385496  
3358.000000	76.367621  
3357.000000	76.352326  
3356.000000	76.335010  
3355.000000	76.313168  
3354.000000	76.286244  
3353.000000	76.255789  
3352.000000	76.225149  
3351.000000	76.196814  
3350.000000	76.169808  
3349.000000	76.140976  
3348.000000	76.109042  
3347.000000	76.076619  
3346.000000	76.047958  
3345.000000	76.024985  
3344.000000	76.005157  
3343.000000	75.983006  
3342.000000	75.954619  
3341.000000	75.921146  
3340.000000	75.887353  
3339.000000	75.856368  
3338.000000	75.826919  
3337.000000	75.796261  
3336.000000	75.764371  
3335.000000	75.733838  
3334.000000	75.706314  
3333.000000	75.680632  
3332.000000	75.654447  
3331.000000	75.626919  
3330.000000	75.599559  
3329.000000	75.574507  
3328.000000	75.551525  
3327.000000	75.526860  
3326.000000	75.496370  
3325.000000	75.460247  
3324.000000	75.423260  
3323.000000	75.389347  
3322.000000	75.357242  
3321.000000	75.322773  
3320.000000	75.284486  
3319.000000	75.245424  
3318.000000	75.209703  
3317.000000	75.178621  
3316.000000	75.149735  
3315.000000	75.118527  
3314.000000	75.081454  
3313.000000	75.039000  
3312.000000	74.996108  
3311.000000	74.958699  
3310.000000	74.929132  
3309.000000	74.904901  
3308.000000	74.881032  
3307.000000	74.853120  
3306.000000	74.819009  
3305.000000	74.779306  
3304.000000	74.736780  
3303.000000	74.694495  
3302.000000	74.653827  
3301.000000	74.614092  
3300.000000	74.573867  
3299.000000	74.532582  
3298.000000	74.491294  
3297.000000	74.452167  
3296.000000	74.416613  
3295.000000	74.383407  
3294.000000	74.349004  
3293.000000	74.310239  
3292.000000	74.266663  
3291.000000	74.220247  
3290.000000	74.173393  
3289.000000	74.127575  
3288.000000	74.083312  
3287.000000	74.040832  
3286.000000	74.000718  
3285.000000	73.963821  
3284.000000	73.930174  
3283.000000	73.898205  
3282.000000	73.865692  
3281.000000	73.831350  
3280.000000	73.794719  
3279.000000	73.755040  
3278.000000	73.711903  
3277.000000	73.667108  
3276.000000	73.624023  
3275.000000	73.584175  
3274.000000	73.545882  
3273.000000	73.507319  
3272.000000	73.469552  
3271.000000	73.435074  
3270.000000	73.404170  
3269.000000	73.374300  
3268.000000	73.342771  
3267.000000	73.308504  
3266.000000	73.270963  
3265.000000	73.228694  
3264.000000	73.180230  
3263.000000	73.126814  
3262.000000	73.073697  
3261.000000	73.027401  
3260.000000	72.990417  
3259.000000	72.958779  
3258.000000	72.925873  
3257.000000	72.888720  
3256.000000	72.849640  
3255.000000	72.811994  
3254.000000	72.775786  
3253.000000	72.737793  
3252.000000	72.694807  
3251.000000	72.646336  
3250.000000	72.595300  
3249.000000	72.546562  
3248.000000	72.503578  
3247.000000	72.465630  
3246.000000	72.428755  
3245.000000	72.389359  
3244.000000	72.346173  
3243.000000	72.299453  
3242.000000	72.250473  
3241.000000	72.202020  
3240.000000	72.156794  
3239.000000	72.114009  
3238.000000	72.069449  
3237.000000	72.020487  
3236.000000	71.969814  
3235.000000	71.922823  
3234.000000	71.882453  
3233.000000	71.847782  
3232.000000	71.816100  
3231.000000	71.784368  
3230.000000	71.749543  
3229.000000	71.709794  
3228.000000	71.665905  
3227.000000	71.620541  
3226.000000	71.575940  
3225.000000	71.532638  
3224.000000	71.489918  
3223.000000	71.446968  
3222.000000	71.404053  
3221.000000	71.362652  
3220.000000	71.323411  
3219.000000	71.283865  
3218.000000	71.240204  
3217.000000	71.192522  
3216.000000	71.146564  
3215.000000	71.108173  
3214.000000	71.076728  
3213.000000	71.046000  
3212.000000	71.011290  
3211.000000	70.974165  
3210.000000	70.940099  
3209.000000	70.912735  
3208.000000	70.890805  
3207.000000	70.869771  
3206.000000	70.846057  
3205.000000	70.819804  
3204.000000	70.793456  
3203.000000	70.767886  
3202.000000	70.741013  
3201.000000	70.710749  
3200.000000	70.678207  
3199.000000	70.646859  
3198.000000	70.618958  
3197.000000	70.593748  
3196.000000	70.568915  
3195.000000	70.543061  
3194.000000	70.516799  
3193.000000	70.491691  
3192.000000	70.467850  
3191.000000	70.442662  
3190.000000	70.412932  
3189.000000	70.378754  
3188.000000	70.344312  
3187.000000	70.314200  
3186.000000	70.289663  
3185.000000	70.268827  
3184.000000	70.249272  
3183.000000	70.229388  
3182.000000	70.208343  
3181.000000	70.186387  
3180.000000	70.164950  
3179.000000	70.145207  
3178.000000	70.126436  
3177.000000	70.106519  
3176.000000	70.084167  
3175.000000	70.060367  
3174.000000	70.037797  
3173.000000	70.018986  
3172.000000	70.004531  
3171.000000	69.992635  
3170.000000	69.980444  
3169.000000	69.965875  
3168.000000	69.948194  
3167.000000	69.927843  
3166.000000	69.906918  
3165.000000	69.889038  
3164.000000	69.876576  
3163.000000	69.867613  
3162.000000	69.857408  
3161.000000	69.843497  
3160.000000	69.827760  
3159.000000	69.812902  
3158.000000	69.798839  
3157.000000	69.783757  
3156.000000	69.766985  
3155.000000	69.749235  
3154.000000	69.731249  
3153.000000	69.713830  
3152.000000	69.698399  
3151.000000	69.686082  
3150.000000	69.676688  
3149.000000	69.669466  
3148.000000	69.663929  
3147.000000	69.659020  
3146.000000	69.652658  
3145.000000	69.643545  
3144.000000	69.632770  
3143.000000	69.622530  
3142.000000	69.613973  
3141.000000	69.607041  
3140.000000	69.601026  
3139.000000	69.593938  
3138.000000	69.582789  
3137.000000	69.566642  
3136.000000	69.548847  
3135.000000	69.534476  
3134.000000	69.525940  
3133.000000	69.522506  
3132.000000	69.523070  
3131.000000	69.526989  
3130.000000	69.532226  
3129.000000	69.535096  
3128.000000	69.533005  
3127.000000	69.526452  
3126.000000	69.518093  
3125.000000	69.511012  
3124.000000	69.508170  
3123.000000	69.511890  
3122.000000	69.522498  
3121.000000	69.537770  
3120.000000	69.554494  
3119.000000	69.570786  
3118.000000	69.586971  
3117.000000	69.604390  
3116.000000	69.623276  
3115.000000	69.641881  
3114.000000	69.658357  
3113.000000	69.674002  
3112.000000	69.693950  
3111.000000	69.723563  
3110.000000	69.763949  
3109.000000	69.811331  
3108.000000	69.860351  
3107.000000	69.907378  
3106.000000	69.951318  
3105.000000	69.992919  
3104.000000	70.034187  
3103.000000	70.077816  
3102.000000	70.126017  
3101.000000	70.179191  
3100.000000	70.235620  
3099.000000	70.292556  
3098.000000	70.347650  
3097.000000	70.399299  
3096.000000	70.446382  
3095.000000	70.489233  
3094.000000	70.531518  
3093.000000	70.579337  
3092.000000	70.636209  
3091.000000	70.699157  
3090.000000	70.761652  
3089.000000	70.820627  
3088.000000	70.878961  
3087.000000	70.941075  
3086.000000	71.007966  
3085.000000	71.076462  
3084.000000	71.140832  
3083.000000	71.194773  
3082.000000	71.235228  
3081.000000	71.266418  
3080.000000	71.297815  
3079.000000	71.335843  
3078.000000	71.379286  
3077.000000	71.424433  
3076.000000	71.471602  
3075.000000	71.522665  
3074.000000	71.573926  
3073.000000	71.616725  
3072.000000	71.646432  
3071.000000	71.667813  
3070.000000	71.690362  
3069.000000	71.720738  
3068.000000	71.760273  
3067.000000	71.806356  
3066.000000	71.853591  
3065.000000	71.895417  
3064.000000	71.927885  
3063.000000	71.952526  
3062.000000	71.974341  
3061.000000	71.996760  
3060.000000	72.019008  
3059.000000	72.038173  
3058.000000	72.053198  
3057.000000	72.066563  
3056.000000	72.081903  
3055.000000	72.099696  
3054.000000	72.115732  
3053.000000	72.124746  
3052.000000	72.125649  
3051.000000	72.122452  
3050.000000	72.120077  
3049.000000	72.120436  
3048.000000	72.122690  
3047.000000	72.125687  
3046.000000	72.128886  
3045.000000	72.131924  
3044.000000	72.135022  
3043.000000	72.139718  
3042.000000	72.147649  
3041.000000	72.157916  
3040.000000	72.166574  
3039.000000	72.169844  
3038.000000	72.167910  
3037.000000	72.165203  
3036.000000	72.166954  
3035.000000	72.175498  
3034.000000	72.189218  
3033.000000	72.203896  
3032.000000	72.215026  
3031.000000	72.220202  
3030.000000	72.220609  
3029.000000	72.219959  
3028.000000	72.221015  
3027.000000	72.223227  
3026.000000	72.224396  
3025.000000	72.224039  
3024.000000	72.223597  
3023.000000	72.223449  
3022.000000	72.221831  
3021.000000	72.217777  
3020.000000	72.213444  
3019.000000	72.211840  
3018.000000	72.213329  
3017.000000	72.216576  
3016.000000	72.222773  
3015.000000	72.236575  
3014.000000	72.261799  
3013.000000	72.297334  
3012.000000	72.338239  
3011.000000	72.380090  
3010.000000	72.421478  
3009.000000	72.463214  
3008.000000	72.506770  
3007.000000	72.553759  
3006.000000	72.605705  
3005.000000	72.663127  
3004.000000	72.724740  
3003.000000	72.788028  
3002.000000	72.850909  
3001.000000	72.913077  
3000.000000	72.976167  
2999.000000	73.042799  
2998.000000	73.114923  
2997.000000	73.192146  
2996.000000	73.271502  
2995.000000	73.349629  
2994.000000	73.425795  
2993.000000	73.502363  
2992.000000	73.581809  
2991.000000	73.663744  
2990.000000	73.745606  
2989.000000	73.825859  
2988.000000	73.905335  
2987.000000	73.985313  
2986.000000	74.065576  
2985.000000	74.145043  
2984.000000	74.223260  
2983.000000	74.299793  
2982.000000	74.372317  
2981.000000	74.437069  
2980.000000	74.492519  
2979.000000	74.542182  
2978.000000	74.592287  
2977.000000	74.645960  
2976.000000	74.700454  
2975.000000	74.750946  
2974.000000	74.796407  
2973.000000	74.840089  
2972.000000	74.884204  
2971.000000	74.926109  
2970.000000	74.961421  
2969.000000	74.989962  
2968.000000	75.016513  
2967.000000	75.045338  
2966.000000	75.075233  
2965.000000	75.100768  
2964.000000	75.117675  
2963.000000	75.126523  
2962.000000	75.131880  
2961.000000	75.139032  
2960.000000	75.151784  
2959.000000	75.172503  
2958.000000	75.202717  
2957.000000	75.242503  
2956.000000	75.289557  
2955.000000	75.340500  
2954.000000	75.394280  
2953.000000	75.453906  
2952.000000	75.523813  
2951.000000	75.605261  
2950.000000	75.694494  
2949.000000	75.785231  
2948.000000	75.872664  
2947.000000	75.955200  
2946.000000	76.032557  
2945.000000	76.102480  
2944.000000	76.160556  
2943.000000	76.204576  
2942.000000	76.238168  
2941.000000	76.267310  
2940.000000	76.292714  
2939.000000	76.308664  
2938.000000	76.311573  
2937.000000	76.307131  
2936.000000	76.305737  
2935.000000	76.312223  
2934.000000	76.323751  
2933.000000	76.337575  
2932.000000	76.357042  
2931.000000	76.388884  
2930.000000	76.437695  
2929.000000	76.505145  
2928.000000	76.593021  
2927.000000	76.705284  
2926.000000	76.847413  
2925.000000	77.023577  
2924.000000	77.232418  
2923.000000	77.464258  
2922.000000	77.702861  
2921.000000	77.930089  
2920.000000	78.128450  
2919.000000	78.281264  
2918.000000	78.375889  
2917.000000	78.410199  
2916.000000	78.395290  
2915.000000	78.350010  
2914.000000	78.292452  
2913.000000	78.236030  
2912.000000	78.190268  
2911.000000	78.162117  
2910.000000	78.155713  
2909.000000	78.171053  
2908.000000	78.202788  
2907.000000	78.241058  
2906.000000	78.276200  
2905.000000	78.304933  
2904.000000	78.331403  
2903.000000	78.361169  
2902.000000	78.394533  
2901.000000	78.426781  
2900.000000	78.454106  
2899.000000	78.478034  
2898.000000	78.503953  
2897.000000	78.535896  
2896.000000	78.572718  
2895.000000	78.608980  
2894.000000	78.639861  
2893.000000	78.665655  
2892.000000	78.691135  
2891.000000	78.720393  
2890.000000	78.752694  
2889.000000	78.783314  
2888.000000	78.807388  
2887.000000	78.822558  
2886.000000	78.829131  
2885.000000	78.829283  
2884.000000	78.826278  
2883.000000	78.823436  
2882.000000	78.822790  
2881.000000	78.824083  
2880.000000	78.825067  
2879.000000	78.823650  
2878.000000	78.820487  
2877.000000	78.818961  
2876.000000	78.821514  
2875.000000	78.826166  
2874.000000	78.827777  
2873.000000	78.822967  
2872.000000	78.812947  
2871.000000	78.801636  
2870.000000	78.792193  
2869.000000	78.785614  
2868.000000	78.781593  
2867.000000	78.779857  
2866.000000	78.780697  
2865.000000	78.783901  
2864.000000	78.786857  
2863.000000	78.785088  
2862.000000	78.776982  
2861.000000	78.768295  
2860.000000	78.770107  
2859.000000	78.791529  
2858.000000	78.834815  
2857.000000	78.896978  
2856.000000	78.973721  
2855.000000	79.061020  
2854.000000	79.154559  
2853.000000	79.248483  
2852.000000	79.333643  
2851.000000	79.397292  
2850.000000	79.427598  
2849.000000	79.421380  
2848.000000	79.387399  
2847.000000	79.341414  
2846.000000	79.298315  
2845.000000	79.267938  
2844.000000	79.254640  
2843.000000	79.257739  
2842.000000	79.272831  
2841.000000	79.295067  
2840.000000	79.322197  
2839.000000	79.354370  
2838.000000	79.391732  
2837.000000	79.433080  
2836.000000	79.476455  
2835.000000	79.520321  
2834.000000	79.564113  
2833.000000	79.607600  
2832.000000	79.649135  
2831.000000	79.685069  
2830.000000	79.712773  
2829.000000	79.734731  
2828.000000	79.757653  
2827.000000	79.785959  
2826.000000	79.817282  
2825.000000	79.845813  
2824.000000	79.868989  
2823.000000	79.889371  
2822.000000	79.910775  
2821.000000	79.934502  
2820.000000	79.959223  
2819.000000	79.983046  
2818.000000	80.005499  
2817.000000	80.028252  
2816.000000	80.053746  
2815.000000	80.082510  
2814.000000	80.112535  
2813.000000	80.142139  
2812.000000	80.172417  
2811.000000	80.205290  
2810.000000	80.239926  
2809.000000	80.273236  
2808.000000	80.303863  
2807.000000	80.333644  
2806.000000	80.364650  
2805.000000	80.396638  
2804.000000	80.428429  
2803.000000	80.460175  
2802.000000	80.492787  
2801.000000	80.525802  
2800.000000	80.557170  
2799.000000	80.585084  
2798.000000	80.609483  
2797.000000	80.632260  
2796.000000	80.656675  
2795.000000	80.685873  
2794.000000	80.720627  
2793.000000	80.758376  
2792.000000	80.795260  
2791.000000	80.829241  
2790.000000	80.860808  
2789.000000	80.891128  
2788.000000	80.920978  
2787.000000	80.951691  
2786.000000	80.985276  
2785.000000	81.022022  
2784.000000	81.058794  
2783.000000	81.091531  
2782.000000	81.119569  
2781.000000	81.146110  
2780.000000	81.174150  
2779.000000	81.203266  
2778.000000	81.231020  
2777.000000	81.256325  
2776.000000	81.280474  
2775.000000	81.305592  
2774.000000	81.333088  
2773.000000	81.363109  
2772.000000	81.394567  
2771.000000	81.425759  
2770.000000	81.455411  
2769.000000	81.482899  
2768.000000	81.507446  
2767.000000	81.528206  
2766.000000	81.545900  
2765.000000	81.563462  
2764.000000	81.584098  
2763.000000	81.609138  
2762.000000	81.638224  
2761.000000	81.670350  
2760.000000	81.703627  
2759.000000	81.735375  
2758.000000	81.764321  
2757.000000	81.792113  
2756.000000	81.821042  
2755.000000	81.850870  
2754.000000	81.879758  
2753.000000	81.907620  
2752.000000	81.936015  
2751.000000	81.964629  
2750.000000	81.990625  
2749.000000	82.012653  
2748.000000	82.033500  
2747.000000	82.057074  
2746.000000	82.083859  
2745.000000	82.110850  
2744.000000	82.135526  
2743.000000	82.158707  
2742.000000	82.183495  
2741.000000	82.211880  
2740.000000	82.242524  
2739.000000	82.271902  
2738.000000	82.297773  
2737.000000	82.321065  
2736.000000	82.344018  
2735.000000	82.367575  
2734.000000	82.391772  
2733.000000	82.417615  
2732.000000	82.446253  
2731.000000	82.476271  
2730.000000	82.504086  
2729.000000	82.527961  
2728.000000	82.550195  
2727.000000	82.574517  
2726.000000	82.602370  
2725.000000	82.632125  
2724.000000	82.660787  
2723.000000	82.686164  
2722.000000	82.708613  
2721.000000	82.731008  
2720.000000	82.755656  
2719.000000	82.781265  
2718.000000	82.804774  
2717.000000	82.826287  
2716.000000	82.849638  
2715.000000	82.877011  
2714.000000	82.905611  
2713.000000	82.931592  
2712.000000	82.955252  
2711.000000	82.979775  
2710.000000	83.006024  
2709.000000	83.031531  
2708.000000	83.054678  
2707.000000	83.077544  
2706.000000	83.103606  
2705.000000	83.133659  
2704.000000	83.164821  
2703.000000	83.193414  
2702.000000	83.218717  
2701.000000	83.243677  
2700.000000	83.271351  
2699.000000	83.300898  
2698.000000	83.328397  
2697.000000	83.351872  
2696.000000	83.373803  
2695.000000	83.397709  
2694.000000	83.424005  
2693.000000	83.450839  
2692.000000	83.477602  
2691.000000	83.505335  
2690.000000	83.534241  
2689.000000	83.563220  
2688.000000	83.592305  
2687.000000	83.623738  
2686.000000	83.659604  
2685.000000	83.699068  
2684.000000	83.738671  
2683.000000	83.775208  
2682.000000	83.808236  
2681.000000	83.839789  
2680.000000	83.871524  
2679.000000	83.902449  
2678.000000	83.930397  
2677.000000	83.955743  
2676.000000	83.982089  
2675.000000	84.012401  
2674.000000	84.045806  
2673.000000	84.079363  
2672.000000	84.111631  
2671.000000	84.142767  
2670.000000	84.172186  
2669.000000	84.198526  
2668.000000	84.221991  
2667.000000	84.244941  
2666.000000	84.269916  
2665.000000	84.298296  
2664.000000	84.330618  
2663.000000	84.366310  
2662.000000	84.402676  
2661.000000	84.435808  
2660.000000	84.463499  
2659.000000	84.486670  
2658.000000	84.507907  
2657.000000	84.529613  
2656.000000	84.553522  
2655.000000	84.580297  
2654.000000	84.608656  
2653.000000	84.635814  
2652.000000	84.659567  
2651.000000	84.679552  
2650.000000	84.696655  
2649.000000	84.712441  
2648.000000	84.729348  
2647.000000	84.749743  
2646.000000	84.773679  
2645.000000	84.798622  
2644.000000	84.822410  
2643.000000	84.845496  
2642.000000	84.869106  
2641.000000	84.892071  
2640.000000	84.911293  
2639.000000	84.925487  
2638.000000	84.937110  
2637.000000	84.949984  
2636.000000	84.965540  
2635.000000	84.982025  
2634.000000	84.997400  
2633.000000	85.012630  
2632.000000	85.031358  
2631.000000	85.055628  
2630.000000	85.082437  
2629.000000	85.105933  
2628.000000	85.123288  
2627.000000	85.136914  
2626.000000	85.150126  
2625.000000	85.162503  
2624.000000	85.171482  
2623.000000	85.177357  
2622.000000	85.183994  
2621.000000	85.194297  
2620.000000	85.207148  
2619.000000	85.219638  
2618.000000	85.230627  
2617.000000	85.241107  
2616.000000	85.252348  
2615.000000	85.264913  
2614.000000	85.278659  
2613.000000	85.292681  
2612.000000	85.305950  
2611.000000	85.318820  
2610.000000	85.333007  
2609.000000	85.349150  
2608.000000	85.365510  
2607.000000	85.380479  
2606.000000	85.395367  
2605.000000	85.412547  
2604.000000	85.431001  
2603.000000	85.446137  
2602.000000	85.455163  
2601.000000	85.461343  
2600.000000	85.471560  
2599.000000	85.489887  
2598.000000	85.514143  
2597.000000	85.538476  
2596.000000	85.558868  
2595.000000	85.576242  
2594.000000	85.594596  
2593.000000	85.616429  
2592.000000	85.640344  
2591.000000	85.662935  
2590.000000	85.681989  
2589.000000	85.697432  
2588.000000	85.710602  
2587.000000	85.724140  
2586.000000	85.741732  
2585.000000	85.765755  
2584.000000	85.794805  
2583.000000	85.824764  
2582.000000	85.852281  
2581.000000	85.876186  
2580.000000	85.896496  
2579.000000	85.914714  
2578.000000	85.935049  
2577.000000	85.962154  
2576.000000	85.996143  
2575.000000	86.032047  
2574.000000	86.065526  
2573.000000	86.096816  
2572.000000	86.127375  
2571.000000	86.155500  
2570.000000	86.178553  
2569.000000	86.197972  
2568.000000	86.218475  
2567.000000	86.242751  
2566.000000	86.270190  
2565.000000	86.300840  
2564.000000	86.336882  
2563.000000	86.378646  
2562.000000	86.421867  
2561.000000	86.461231  
2560.000000	86.495611  
2559.000000	86.528317  
2558.000000	86.563044  
2557.000000	86.600842  
2556.000000	86.640286  
2555.000000	86.679191  
2554.000000	86.716371  
2553.000000	86.752806  
2552.000000	86.791068  
2551.000000	86.832626  
2550.000000	86.875525  
2549.000000	86.915609  
2548.000000	86.950822  
2547.000000	86.984099  
2546.000000	87.021241  
2545.000000	87.065555  
2544.000000	87.115007  
2543.000000	87.165015  
2542.000000	87.213211  
2541.000000	87.260234  
2540.000000	87.306381  
2539.000000	87.349821  
2538.000000	87.389268  
2537.000000	87.426788  
2536.000000	87.466178  
2535.000000	87.509042  
2534.000000	87.553653  
2533.000000	87.597036  
2532.000000	87.637135  
2531.000000	87.674035  
2530.000000	87.710759  
2529.000000	87.751897  
2528.000000	87.798968  
2527.000000	87.847096  
2526.000000	87.888676  
2525.000000	87.921298  
2524.000000	87.950661  
2523.000000	87.985025  
2522.000000	88.027854  
2521.000000	88.076006  
2520.000000	88.123354  
2519.000000	88.165313  
2518.000000	88.201305  
2517.000000	88.234229  
2516.000000	88.267316  
2515.000000	88.301271  
2514.000000	88.335186  
2513.000000	88.369850  
2512.000000	88.407986  
2511.000000	88.450327  
2510.000000	88.493189  
2509.000000	88.531502  
2508.000000	88.563301  
2507.000000	88.590216  
2506.000000	88.615043  
2505.000000	88.640679  
2504.000000	88.670248  
2503.000000	88.705353  
2502.000000	88.743633  
2501.000000	88.779978  
2500.000000	88.811145  
2499.000000	88.838096  
2498.000000	88.863150  
2497.000000	88.886286  
2496.000000	88.905701  
2495.000000	88.921300  
2494.000000	88.935957  
2493.000000	88.952983  
2492.000000	88.973415  
2491.000000	88.996130  
2490.000000	89.019444  
2489.000000	89.041625  
2488.000000	89.060779  
2487.000000	89.076089  
2486.000000	89.089448  
2485.000000	89.104376  
2484.000000	89.122207  
2483.000000	89.140100  
2482.000000	89.153834  
2481.000000	89.162116  
2480.000000	89.167278  
2479.000000	89.172251  
2478.000000	89.178202  
2477.000000	89.185020  
2476.000000	89.192417  
2475.000000	89.199712  
2474.000000	89.205574  
2473.000000	89.209315  
2472.000000	89.212242  
2471.000000	89.216546  
2470.000000	89.222329  
2469.000000	89.226514  
2468.000000	89.225755  
2467.000000	89.220574  
2466.000000	89.215575  
2465.000000	89.214775  
2464.000000	89.217451  
2463.000000	89.219882  
2462.000000	89.220741  
2461.000000	89.222611  
2460.000000	89.227311  
2459.000000	89.231752  
2458.000000	89.230628  
2457.000000	89.222643  
2456.000000	89.212077  
2455.000000	89.203959  
2454.000000	89.199211  
2453.000000	89.195132  
2452.000000	89.189522  
2451.000000	89.183387  
2450.000000	89.179842  
2449.000000	89.180708  
2448.000000	89.184016  
2447.000000	89.184854  
2446.000000	89.179065  
2445.000000	89.166365  
2444.000000	89.150005  
2443.000000	89.133814  
2442.000000	89.119901  
2441.000000	89.108563  
2440.000000	89.099498  
2439.000000	89.092952  
2438.000000	89.089913  
2437.000000	89.090961  
2436.000000	89.094698  
2435.000000	89.097963  
2434.000000	89.098255  
2433.000000	89.095692  
2432.000000	89.092231  
2431.000000	89.089576  
2430.000000	89.088435  
2429.000000	89.089001  
2428.000000	89.091080  
2427.000000	89.093992  
2426.000000	89.097173  
2425.000000	89.100656  
2424.000000	89.104374  
2423.000000	89.107608  
2422.000000	89.109931  
2421.000000	89.112126  
2420.000000	89.115303  
2419.000000	89.119737  
2418.000000	89.125447  
2417.000000	89.132950  
2416.000000	89.142091  
2415.000000	89.151005  
2414.000000	89.158052  
2413.000000	89.164203  
2412.000000	89.171484  
2411.000000	89.179397  
2410.000000	89.185331  
2409.000000	89.188974  
2408.000000	89.193891  
2407.000000	89.203527  
2406.000000	89.217544  
2405.000000	89.233544  
2404.000000	89.250862  
2403.000000	89.270555  
2402.000000	89.292223  
2401.000000	89.312938  
2400.000000	89.329861  
2399.000000	89.342878  
2398.000000	89.354147  
2397.000000	89.365733  
2396.000000	89.378324  
2395.000000	89.391931  
2394.000000	89.406760  
2393.000000	89.422675  
2392.000000	89.438268  
2391.000000	89.451745  
2390.000000	89.463314  
2389.000000	89.475803  
2388.000000	89.492029  
2387.000000	89.512028  
2386.000000	89.533593  
2385.000000	89.554878  
2384.000000	89.575462  
2383.000000	89.595352  
2382.000000	89.614265  
2381.000000	89.631829  
2380.000000	89.647349  
2379.000000	89.659485  
2378.000000	89.667312  
2377.000000	89.671917  
2376.000000	89.676370  
2375.000000	89.683591  
2374.000000	89.694874  
2373.000000	89.709773  
2372.000000	89.726287  
2371.000000	89.741416  
2370.000000	89.752773  
2369.000000	89.759920  
2368.000000	89.764336  
2367.000000	89.768756  
2366.000000	89.776275  
2365.000000	89.788000  
2364.000000	89.802618  
2363.000000	89.818441  
2362.000000	89.833399  
2361.000000	89.846343  
2360.000000	89.855968  
2359.000000	89.859724  
2358.000000	89.859265  
2357.000000	89.859507  
2356.000000	89.866551  
2355.000000	89.882816  
2354.000000	89.904941  
2353.000000	89.926184  
2352.000000	89.937219  
2351.000000	89.935843  
2350.000000	89.928771  
2349.000000	89.926208  
2348.000000	89.934397  
2347.000000	89.947420  
2346.000000	89.957298  
2345.000000	89.960368  
2344.000000	89.961535  
2343.000000	89.966130  
2342.000000	89.972220  
2341.000000	89.977608  
2340.000000	89.980827  
2339.000000	89.983869  
2338.000000	89.987525  
2337.000000	89.992267  
2336.000000	89.997139  
2335.000000	90.001879  
2334.000000	90.004718  
2333.000000	90.005882  
2332.000000	90.004766  
2331.000000	90.004006  
2330.000000	90.005581  
2329.000000	90.010237  
2328.000000	90.018297  
2327.000000	90.025781  
2326.000000	90.030782  
2325.000000	90.031984  
2324.000000	90.031837  
2323.000000	90.031668  
2322.000000	90.029163  
2321.000000	90.023499  
2320.000000	90.015685  
2319.000000	90.010021  
2318.000000	90.006960  
2317.000000	90.005956  
2316.000000	90.005874  
2315.000000	90.007470  
2314.000000	90.009832  
2313.000000	90.010899  
2312.000000	90.009076  
2311.000000	90.005011  
2310.000000	90.000848  
2309.000000	89.998201  
2308.000000	89.997273  
2307.000000	89.996127  
2306.000000	89.992499  
2305.000000	89.986588  
2304.000000	89.982055  
2303.000000	89.982864  
2302.000000	89.988655  
2301.000000	89.995209  
2300.000000	89.998538  
2299.000000	89.997987  
2298.000000	89.995431  
2297.000000	89.993067  
2296.000000	89.992828  
2295.000000	89.995259  
2294.000000	89.999300  
2293.000000	90.002514  
2292.000000	90.004312  
2291.000000	90.006975  
2290.000000	90.013995  
2289.000000	90.026129  
2288.000000	90.040666  
2287.000000	90.053945  
2286.000000	90.064583  
2285.000000	90.073625  
2284.000000	90.082418  
2283.000000	90.091584  
2282.000000	90.102321  
2281.000000	90.117361  
2280.000000	90.138561  
2279.000000	90.163940  
2278.000000	90.188347  
2277.000000	90.208023  
2276.000000	90.223216  
2275.000000	90.236696  
2274.000000	90.251158  
2273.000000	90.268717  
2272.000000	90.291108  
2271.000000	90.318647  
2270.000000	90.349870  
2269.000000	90.383044  
2268.000000	90.417048  
2267.000000	90.449977  
2266.000000	90.478813  
2265.000000	90.502926  
2264.000000	90.527025  
2263.000000	90.557504  
2262.000000	90.595740  
2261.000000	90.636794  
2260.000000	90.675461  
2259.000000	90.711358  
2258.000000	90.747120  
2257.000000	90.784137  
2256.000000	90.822118  
2255.000000	90.862116  
2254.000000	90.906921  
2253.000000	90.957818  
2252.000000	91.012116  
2251.000000	91.065233  
2250.000000	91.114814  
2249.000000	91.162288  
2248.000000	91.210331  
2247.000000	91.259841  
2246.000000	91.310011  
2245.000000	91.360127  
2244.000000	91.409955  
2243.000000	91.457978  
2242.000000	91.500902  
2241.000000	91.536139  
2240.000000	91.564277  
2239.000000	91.588019  
2238.000000	91.609278  
2237.000000	91.628791  
2236.000000	91.648550  
2235.000000	91.672628  
2234.000000	91.703973  
2233.000000	91.740740  
2232.000000	91.777149  
2231.000000	91.808733  
2230.000000	91.836426  
2229.000000	91.865009  
2228.000000	91.897736  
2227.000000	91.933423  
2226.000000	91.969074  
2225.000000	92.004016  
2224.000000	92.039919  
2223.000000	92.077422  
2222.000000	92.115179  
2221.000000	92.152786  
2220.000000	92.192168  
2219.000000	92.234044  
2218.000000	92.274651  
2217.000000	92.308804  
2216.000000	92.336293  
2215.000000	92.363159  
2214.000000	92.396103  
2213.000000	92.436838  
2212.000000	92.481775  
2211.000000	92.525385  
2210.000000	92.563407  
2209.000000	92.594793  
2208.000000	92.622160  
2207.000000	92.649642  
2206.000000	92.679091  
2205.000000	92.708584  
2204.000000	92.735114  
2203.000000	92.758249  
2202.000000	92.780748  
2201.000000	92.806365  
2200.000000	92.837593  
2199.000000	92.874470  
2198.000000	92.914115  
2197.000000	92.951491  
2196.000000	92.981834  
2195.000000	93.003235  
2194.000000	93.017381  
2193.000000	93.028540  
2192.000000	93.041921  
2191.000000	93.061484  
2190.000000	93.087355  
2189.000000	93.115079  
2188.000000	93.138690  
2187.000000	93.155452  
2186.000000	93.167541  
2185.000000	93.179261  
2184.000000	93.193334  
2183.000000	93.209871  
2182.000000	93.227636  
2181.000000	93.245319  
2180.000000	93.262124  
2179.000000	93.277997  
2178.000000	93.293033  
2177.000000	93.306161  
2176.000000	93.315447  
2175.000000	93.321376  
2174.000000	93.329402  
2173.000000	93.346547  
2172.000000	93.373658  
2171.000000	93.402046  
2170.000000	93.419736  
2169.000000	93.421460  
2168.000000	93.412253  
2167.000000	93.402401  
2166.000000	93.400270  
2165.000000	93.408799  
2164.000000	93.425464  
2163.000000	93.444011  
2162.000000	93.458046  
2161.000000	93.465494  
2160.000000	93.469944  
2159.000000	93.476795  
2158.000000	93.487912  
2157.000000	93.500271  
2156.000000	93.509338  
2155.000000	93.513278  
2154.000000	93.514423  
2153.000000	93.517454  
2152.000000	93.525873  
2151.000000	93.539404  
2150.000000	93.554736  
2149.000000	93.569054  
2148.000000	93.582523  
2147.000000	93.596899  
2146.000000	93.612300  
2145.000000	93.626328  
2144.000000	93.636347  
2143.000000	93.642013  
2142.000000	93.645757  
2141.000000	93.651402  
2140.000000	93.661922  
2139.000000	93.677482  
2138.000000	93.695406  
2137.000000	93.712645  
2136.000000	93.728169  
2135.000000	93.742384  
2134.000000	93.754978  
2133.000000	93.765303  
2132.000000	93.775213  
2131.000000	93.789171  
2130.000000	93.809561  
2129.000000	93.832900  
2128.000000	93.852826  
2127.000000	93.866850  
2126.000000	93.878591  
2125.000000	93.893394  
2124.000000	93.913480  
2123.000000	93.937567  
2122.000000	93.963168  
2121.000000	93.988117  
2120.000000	94.011365  
2119.000000	94.033734  
2118.000000	94.056869  
2117.000000	94.080401  
2116.000000	94.101758  
2115.000000	94.120573  
2114.000000	94.141588  
2113.000000	94.170029  
2112.000000	94.204544  
2111.000000	94.237947  
2110.000000	94.265399  
2109.000000	94.288815  
2108.000000	94.312388  
2107.000000	94.337257  
2106.000000	94.362774  
2105.000000	94.389941  
2104.000000	94.420169  
2103.000000	94.452227  
2102.000000	94.483640  
2101.000000	94.514395  
2100.000000	94.546345  
2099.000000	94.579616  
2098.000000	94.612822  
2097.000000	94.646416  
2096.000000	94.682315  
2095.000000	94.719372  
2094.000000	94.752606  
2093.000000	94.778951  
2092.000000	94.801727  
2091.000000	94.827627  
2090.000000	94.860581  
2089.000000	94.899870  
2088.000000	94.942750  
2087.000000	94.986950  
2086.000000	95.031059  
2085.000000	95.073971  
2084.000000	95.114475  
2083.000000	95.151589  
2082.000000	95.185685  
2081.000000	95.218774  
2080.000000	95.252529  
2079.000000	95.286492  
2078.000000	95.319824  
2077.000000	95.353799  
2076.000000	95.390069  
2075.000000	95.426603  
2074.000000	95.458955  
2073.000000	95.486668  
2072.000000	95.514754  
2071.000000	95.547105  
2070.000000	95.581751  
2069.000000	95.615321  
2068.000000	95.649012  
2067.000000	95.685939  
2066.000000	95.724314  
2065.000000	95.757920  
2064.000000	95.783601  
2063.000000	95.804536  
2062.000000	95.825330  
2061.000000	95.847138  
2060.000000	95.869174  
2059.000000	95.892334  
2058.000000	95.918800  
2057.000000	95.948542  
2056.000000	95.977829  
2055.000000	96.001753  
2054.000000	96.018700  
2053.000000	96.032894  
2052.000000	96.051672  
2051.000000	96.078800  
2050.000000	96.110515  
2049.000000	96.139152  
2048.000000	96.160411  
2047.000000	96.175958  
2046.000000	96.189426  
2045.000000	96.202224  
2044.000000	96.213941  
2043.000000	96.224670  
2042.000000	96.235085  
2041.000000	96.245108  
2040.000000	96.254192  
2039.000000	96.262703  
2038.000000	96.271559  
2037.000000	96.280050  
2036.000000	96.285013  
2035.000000	96.283352  
2034.000000	96.275667  
2033.000000	96.266689  
2032.000000	96.261452  
2031.000000	96.260945  
2030.000000	96.262349  
2029.000000	96.263230  
2028.000000	96.264203  
2027.000000	96.266972  
2026.000000	96.270815  
2025.000000	96.272662  
2024.000000	96.270017  
2023.000000	96.262996  
2022.000000	96.253464  
2021.000000	96.242684  
2020.000000	96.230198  
2019.000000	96.215022  
2018.000000	96.198018  
2017.000000	96.182397  
2016.000000	96.170808  
2015.000000	96.161797  
2014.000000	96.150178  
2013.000000	96.131487  
2012.000000	96.105706  
2011.000000	96.076830  
2010.000000	96.050287  
2009.000000	96.030641  
2008.000000	96.019193  
2007.000000	96.012195  
2006.000000	96.002863  
2005.000000	95.987497  
2004.000000	95.968219  
2003.000000	95.949136  
2002.000000	95.931302  
2001.000000	95.913278  
2000.000000	95.895313  
1999.000000	95.879021  
1998.000000	95.864242  
1997.000000	95.848984  
1996.000000	95.831962  
1995.000000	95.813068  
1994.000000	95.792122  
1993.000000	95.769934  
1992.000000	95.750073  
1991.000000	95.736457  
1990.000000	95.728510  
1989.000000	95.721275  
1988.000000	95.711889  
1987.000000	95.703975  
1986.000000	95.702981  
1985.000000	95.708162  
1984.000000	95.711150  
1983.000000	95.703150  
1982.000000	95.682589  
1981.000000	95.656153  
1980.000000	95.633601  
1979.000000	95.620515  
1978.000000	95.615530  
1977.000000	95.613508  
1976.000000	95.610824  
1975.000000	95.607563  
1974.000000	95.605272  
1973.000000	95.604013  
1972.000000	95.602069  
1971.000000	95.598015  
1970.000000	95.592483  
1969.000000	95.588072  
1968.000000	95.587556  
1967.000000	95.591553  
1966.000000	95.597756  
1965.000000	95.602800  
1964.000000	95.604968  
1963.000000	95.605443  
1962.000000	95.607167  
1961.000000	95.612272  
1960.000000	95.620301  
1959.000000	95.629158  
1958.000000	95.638226  
1957.000000	95.649695  
1956.000000	95.666033  
1955.000000	95.685974  
1954.000000	95.704571  
1953.000000	95.717829  
1952.000000	95.725649  
1951.000000	95.730396  
1950.000000	95.733407  
1949.000000	95.734943  
1948.000000	95.737310  
1947.000000	95.744529  
1946.000000	95.758221  
1945.000000	95.775893  
1944.000000	95.794458  
1943.000000	95.813376  
1942.000000	95.832670  
1941.000000	95.850957  
1940.000000	95.867845  
1939.000000	95.885921  
1938.000000	95.908064  
1937.000000	95.932918  
1936.000000	95.954892  
1935.000000	95.969098  
1934.000000	95.975851  
1933.000000	95.980167  
1932.000000	95.987623  
1931.000000	96.002479  
1930.000000	96.025328  
1929.000000	96.052036  
1928.000000	96.076014  
1927.000000	96.092378  
1926.000000	96.101616  
1925.000000	96.106644  
1924.000000	96.109548  
1923.000000	96.111755  
1922.000000	96.115234  
1921.000000	96.122910  
1920.000000	96.135238  
1919.000000	96.148786  
1918.000000	96.160983  
1917.000000	96.172466  
1916.000000	96.184121  
1915.000000	96.194113  
1914.000000	96.199783  
1913.000000	96.202609  
1912.000000	96.208100  
1911.000000	96.220059  
1910.000000	96.235202  
1909.000000	96.246512  
1908.000000	96.250217  
1907.000000	96.247668  
1906.000000	96.243370  
1905.000000	96.240640  
1904.000000	96.240417  
1903.000000	96.241977  
1902.000000	96.242467  
1901.000000	96.239199  
1900.000000	96.232000  
1899.000000	96.222000  
1898.000000	96.209790  
1897.000000	96.194595  
1896.000000	96.175820  
1895.000000	96.154461  
1894.000000	96.132364  
1893.000000	96.111587  
1892.000000	96.093908  
1891.000000	96.080396  
1890.000000	96.070905  
1889.000000	96.062659  
1888.000000	96.050835  
1887.000000	96.032168  
1886.000000	96.007721  
1885.000000	95.981831  
1884.000000	95.957611  
1883.000000	95.934088  
1882.000000	95.908213  
1881.000000	95.879369  
1880.000000	95.849152  
1879.000000	95.816428  
1878.000000	95.778419  
1877.000000	95.736696  
1876.000000	95.697409  
1875.000000	95.665056  
1874.000000	95.637914  
1873.000000	95.610362  
1872.000000	95.577607  
1871.000000	95.536508  
1870.000000	95.487034  
1869.000000	95.435670  
1868.000000	95.391295  
1867.000000	95.357388  
1866.000000	95.331059  
1865.000000	95.307501  
1864.000000	95.283648  
1863.000000	95.257314  
1862.000000	95.224961  
1861.000000	95.184087  
1860.000000	95.137377  
1859.000000	95.091130  
1858.000000	95.049413  
1857.000000	95.012740  
1856.000000	94.980819  
1855.000000	94.954195  
1854.000000	94.931223  
1853.000000	94.906682  
1852.000000	94.875972  
1851.000000	94.836651  
1850.000000	94.789967  
1849.000000	94.741217  
1848.000000	94.696581  
1847.000000	94.659002  
1846.000000	94.625570  
1845.000000	94.592897  
1844.000000	94.565111  
1843.000000	94.548083  
1842.000000	94.539293  
1841.000000	94.532298  
1840.000000	94.522555  
1839.000000	94.507878  
1838.000000	94.489276  
1837.000000	94.469034  
1836.000000	94.449044  
1835.000000	94.430864  
1834.000000	94.414831  
1833.000000	94.399908  
1832.000000	94.382389  
1831.000000	94.358093  
1830.000000	94.331270  
1829.000000	94.312408  
1828.000000	94.307269  
1827.000000	94.311605  
1826.000000	94.315556  
1825.000000	94.314121  
1824.000000	94.308988  
1823.000000	94.302763  
1822.000000	94.296644  
1821.000000	94.293018  
1820.000000	94.295305  
1819.000000	94.303730  
1818.000000	94.314495  
1817.000000	94.322558  
1816.000000	94.326664  
1815.000000	94.329033  
1814.000000	94.331010  
1813.000000	94.333593  
1812.000000	94.338237  
1811.000000	94.346716  
1810.000000	94.359322  
1809.000000	94.374341  
1808.000000	94.390780  
1807.000000	94.406910  
1806.000000	94.418739  
1805.000000	94.423771  
1804.000000	94.426918  
1803.000000	94.437088  
1802.000000	94.456950  
1801.000000	94.481749  
1800.000000	94.505132  
1799.000000	94.524982  
1798.000000	94.541839  
1797.000000	94.555277  
1796.000000	94.566585  
1795.000000	94.578456  
1794.000000	94.589228  
1793.000000	94.596307  
1792.000000	94.603751  
1791.000000	94.616737  
1790.000000	94.633783  
1789.000000	94.649715  
1788.000000	94.661305  
1787.000000	94.668888  
1786.000000	94.676457  
1785.000000	94.688125  
1784.000000	94.705055  
1783.000000	94.722750  
1782.000000	94.733083  
1781.000000	94.735371  
1780.000000	94.736084  
1779.000000	94.739956  
1778.000000	94.743602  
1777.000000	94.740877  
1776.000000	94.734882  
1775.000000	94.735106  
1774.000000	94.741895  
1773.000000	94.745781  
1772.000000	94.742308  
1771.000000	94.733041  
1770.000000	94.722102  
1769.000000	94.713623  
1768.000000	94.708391  
1767.000000	94.704762  
1766.000000	94.700198  
1765.000000	94.692702  
1764.000000	94.679893  
1763.000000	94.659358  
1762.000000	94.634887  
1761.000000	94.615495  
1760.000000	94.604736  
1759.000000	94.599206  
1758.000000	94.591952  
1757.000000	94.580861  
1756.000000	94.570621  
1755.000000	94.562123  
1754.000000	94.549993  
1753.000000	94.529326  
1752.000000	94.501530  
1751.000000	94.473977  
1750.000000	94.449988  
1749.000000	94.420534  
1748.000000	94.376977  
1747.000000	94.320283  
1746.000000	94.256563  
1745.000000	94.192628  
1744.000000	94.132578  
1743.000000	94.076814  
1742.000000	94.019817  
1741.000000	93.949800  
1740.000000	93.859048  
1739.000000	93.753528  
1738.000000	93.640886  
1737.000000	93.523867  
1736.000000	93.396215  
1735.000000	93.247420  
1734.000000	93.096311  
1733.000000	92.971456  
1732.000000	92.869414  
1731.000000	92.772007  
1730.000000	92.668248  
1729.000000	92.556861  
1728.000000	92.443920  
1727.000000	92.334665  
1726.000000	92.229880  
1725.000000	92.127939  
1724.000000	92.025901  
1723.000000	91.922189  
1722.000000	91.815093  
1721.000000	91.702885  
1720.000000	91.583580  
1719.000000	91.455953  
1718.000000	91.333330  
1717.000000	91.234044  
1716.000000	91.158990  
1715.000000	91.095805  
1714.000000	91.031099  
1713.000000	90.957615  
1712.000000	90.876607  
1711.000000	90.792013  
1710.000000	90.705030  
1709.000000	90.618154  
1708.000000	90.535451  
1707.000000	90.453241  
1706.000000	90.361713  
1705.000000	90.260176  
1704.000000	90.162378  
1703.000000	90.087034  
1702.000000	90.018867  
1701.000000	89.908992  
1700.000000	89.765134  
1699.000000	89.641633  
1698.000000	89.557929  
1697.000000	89.498160  
1696.000000	89.436774  
1695.000000	89.366516  
1694.000000	89.292023  
1693.000000	89.209386  
1692.000000	89.113322  
1691.000000	89.002522  
1690.000000	88.879812  
1689.000000	88.752825  
1688.000000	88.630928  
1687.000000	88.520316  
1686.000000	88.408555  
1685.000000	88.276387  
1684.000000	88.140422  
1683.000000	88.025669  
1682.000000	87.928944  
1681.000000	87.835061  
1680.000000	87.733938  
1679.000000	87.627161  
1678.000000	87.522184  
1677.000000	87.417527  
1676.000000	87.301272  
1675.000000	87.173934  
1674.000000	87.050423  
1673.000000	86.936708  
1672.000000	86.821626  
1671.000000	86.690921  
1670.000000	86.545884  
1669.000000	86.404216  
1668.000000	86.280248  
1667.000000	86.171711  
1666.000000	86.068603  
1665.000000	85.961375  
1664.000000	85.842149  
1663.000000	85.713294  
1662.000000	85.586580  
1661.000000	85.471127  
1660.000000	85.365137  
1659.000000	85.256689  
1658.000000	85.135742  
1657.000000	85.006928  
1656.000000	84.889580  
1655.000000	84.783677  
1654.000000	84.663511  
1653.000000	84.540141  
1652.000000	84.456593  
1651.000000	84.417785  
1650.000000	84.393435  
1649.000000	84.355377  
1648.000000	84.294292  
1647.000000	84.224171  
1646.000000	84.166629  
1645.000000	84.132865  
1644.000000	84.119373  
1643.000000	84.116026  
1642.000000	84.113034  
1641.000000	84.105827  
1640.000000	84.097720  
1639.000000	84.098615  
1638.000000	84.114189  
1637.000000	84.135512  
1636.000000	84.153032  
1635.000000	84.172112  
1634.000000	84.207159  
1633.000000	84.262381  
1632.000000	84.333214  
1631.000000	84.414075  
1630.000000	84.495141  
1629.000000	84.567686  
1628.000000	84.634163  
1627.000000	84.706632  
1626.000000	84.793329  
1625.000000	84.890823  
1624.000000	84.990550  
1623.000000	85.092343  
1622.000000	85.199861  
1621.000000	85.309177  
1620.000000	85.412697  
1619.000000	85.508344  
1618.000000	85.598992  
1617.000000	85.690832  
1616.000000	85.790875  
1615.000000	85.897493  
1614.000000	86.006881  
1613.000000	86.122018  
1612.000000	86.245151  
1611.000000	86.369749  
1610.000000	86.484422  
1609.000000	86.584586  
1608.000000	86.677104  
1607.000000	86.773994  
1606.000000	86.881892  
1605.000000	86.998025  
1604.000000	87.112856  
1603.000000	87.217371  
1602.000000	87.309859  
1601.000000	87.394027  
1600.000000	87.473746  
1599.000000	87.549962  
1598.000000	87.621157  
1597.000000	87.685208  
1596.000000	87.741928  
1595.000000	87.795602  
1594.000000	87.853205  
1593.000000	87.919546  
1592.000000	87.995170  
1591.000000	88.078558  
1590.000000	88.167815  
1589.000000	88.260375  
1588.000000	88.353584  
1587.000000	88.448193  
1586.000000	88.548533  
1585.000000	88.655929  
1584.000000	88.762822  
1583.000000	88.854674  
1582.000000	88.922215  
1581.000000	88.970153  
1580.000000	89.013140  
1579.000000	89.064921  
1578.000000	89.128448  
1577.000000	89.194150  
1576.000000	89.253538  
1575.000000	89.309216  
1574.000000	89.366832  
1573.000000	89.429345  
1572.000000	89.491386  
1571.000000	89.540598  
1570.000000	89.576500  
1569.000000	89.613855  
1568.000000	89.661344  
1567.000000	89.712529  
1566.000000	89.758427  
1565.000000	89.793522  
1564.000000	89.819087  
1563.000000	89.839944  
1562.000000	89.873349  
1561.000000	89.912940  
1560.000000	89.919141  
1559.000000	89.906815  
1558.000000	89.913640  
1557.000000	89.950851  
1556.000000	90.014997  
1555.000000	90.089503  
1554.000000	90.161375  
1553.000000	90.225830  
1552.000000	90.283041  
1551.000000	90.336722  
1550.000000	90.396316  
1549.000000	90.466107  
1548.000000	90.539338  
1547.000000	90.602794  
1546.000000	90.649880  
1545.000000	90.692025  
1544.000000	90.744714  
1543.000000	90.805345  
1542.000000	90.856369  
1541.000000	90.892247  
1540.000000	90.927638  
1539.000000	90.973841  
1538.000000	91.030524  
1537.000000	91.088413  
1536.000000	91.139116  
1535.000000	91.176036  
1534.000000	91.195641  
1533.000000	91.210256  
1532.000000	91.231265  
1531.000000	91.259020  
1530.000000	91.288069  
1529.000000	91.311863  
1528.000000	91.332215  
1527.000000	91.357281  
1526.000000	91.390532  
1525.000000	91.428014  
1524.000000	91.461816  
1523.000000	91.484189  
1522.000000	91.497685  
1521.000000	91.517337  
1520.000000	91.551986  
1519.000000	91.592327  
1518.000000	91.625227  
1517.000000	91.650089  
1516.000000	91.674492  
1515.000000	91.700085  
1514.000000	91.720277  
1513.000000	91.727356  
1512.000000	91.719786  
1511.000000	91.702171  
1510.000000	91.679901  
1509.000000	91.652714  
1508.000000	91.625883  
1507.000000	91.607763  
1506.000000	91.587174  
1505.000000	91.563751  
1504.000000	91.544626  
1503.000000	91.524731  
1502.000000	91.500225  
1501.000000	91.465469  
1500.000000	91.416820  
1499.000000	91.356373  
1498.000000	91.292031  
1497.000000	91.228255  
1496.000000	91.161167  
1495.000000	91.084454  
1494.000000	90.991839  
1493.000000	90.877232  
1492.000000	90.735045  
1491.000000	90.568122  
1490.000000	90.394655  
1489.000000	90.231310  
1488.000000	90.079724  
1487.000000	89.934815  
1486.000000	89.788779  
1485.000000	89.633091  
1484.000000	89.463954  
1483.000000	89.279350  
1482.000000	89.079066  
1481.000000	88.865652  
1480.000000	88.641363  
1479.000000	88.403131  
1478.000000	88.144339  
1477.000000	87.865911  
1476.000000	87.580603  
1475.000000	87.299860  
1474.000000	87.019298  
1473.000000	86.732200  
1472.000000	86.446072  
1471.000000	86.177302  
1470.000000	85.937174  
1469.000000	85.726080  
1468.000000	85.538424  
1467.000000	85.367415  
1466.000000	85.206873  
1465.000000	85.056257  
1464.000000	84.921717  
1463.000000	84.808195  
1462.000000	84.714068  
1461.000000	84.632052  
1460.000000	84.556847  
1459.000000	84.489208  
1458.000000	84.438549  
1457.000000	84.418488  
1456.000000	84.433346  
1455.000000	84.470659  
1454.000000	84.505947  
1453.000000	84.519292  
1452.000000	84.502988  
1451.000000	84.458744  
1450.000000	84.391564  
1449.000000	84.304161  
1448.000000	84.201260  
1447.000000	84.093067  
1446.000000	83.987344  
1445.000000	83.883301  
1444.000000	83.773718  
1443.000000	83.654245  
1442.000000	83.528632  
1441.000000	83.403187  
1440.000000	83.283094  
1439.000000	83.171560  
1438.000000	83.067366  
1437.000000	82.967825  
1436.000000	82.876986  
1435.000000	82.800311  
1434.000000	82.737662  
1433.000000	82.683461  
1432.000000	82.629905  
1431.000000	82.575507  
1430.000000	82.528383  
1429.000000	82.496639  
1428.000000	82.480742  
1427.000000	82.477823  
1426.000000	82.483968  
1425.000000	82.493384  
1424.000000	82.496994  
1423.000000	82.487512  
1422.000000	82.468376  
1421.000000	82.445798  
1420.000000	82.417515  
1419.000000	82.381833  
1418.000000	82.339600  
1417.000000	82.282554  
1416.000000	82.196652  
1415.000000	82.071436  
1414.000000	81.905381  
1413.000000	81.705121  
1412.000000	81.477408  
1411.000000	81.223737  
1410.000000	80.942630  
1409.000000	80.633717  
1408.000000	80.300906  
1407.000000	79.956681  
1406.000000	79.622261  
1405.000000	79.323261  
1404.000000	79.082287  
1403.000000	78.915565  
1402.000000	78.835748  
1401.000000	78.852768  
1400.000000	78.973170  
1399.000000	79.198245  
1398.000000	79.523763  
1397.000000	79.943944  
1396.000000	80.452548  
1395.000000	81.035432  
1394.000000	81.666677  
1393.000000	82.316883  
1392.000000	82.959752  
1391.000000	83.572062  
1390.000000	84.134319  
1389.000000	84.631898  
1388.000000	85.056087  
1387.000000	85.410398  
1386.000000	85.722945  
1385.000000	86.050546  
1384.000000	86.453270  
1383.000000	86.951800  
1382.000000	87.512932  
1381.000000	88.077325  
1380.000000	88.599084  
1379.000000	89.062514  
1378.000000	89.474030  
1377.000000	89.846836  
1376.000000	90.192214  
1375.000000	90.520425  
1374.000000	90.841379  
1373.000000	91.158682  
1372.000000	91.464817  
1371.000000	91.745287  
1370.000000	91.989432  
1369.000000	92.199672  
1368.000000	92.388362  
1367.000000	92.567209  
1366.000000	92.740715  
1365.000000	92.904656  
1364.000000	93.050911  
1363.000000	93.175742  
1362.000000	93.282763  
1361.000000	93.380196  
1360.000000	93.476606  
1359.000000	93.575580  
1358.000000	93.673381  
1357.000000	93.761703  
1356.000000	93.833833  
1355.000000	93.890498  
1354.000000	93.939292  
1353.000000	93.986037  
1352.000000	94.028420  
1351.000000	94.060905  
1350.000000	94.082159  
1349.000000	94.094764  
1348.000000	94.098850  
1347.000000	94.090672  
1346.000000	94.067466  
1345.000000	94.029008  
1344.000000	93.975517  
1343.000000	93.907517  
1342.000000	93.827799  
1341.000000	93.741161  
1340.000000	93.652394  
1339.000000	93.564211  
1338.000000	93.476055  
1337.000000	93.383120  
1336.000000	93.278008  
1335.000000	93.157965  
1334.000000	93.028634  
1333.000000	92.895703  
1332.000000	92.756252  
1331.000000	92.604757  
1330.000000	92.445258  
1329.000000	92.290383  
1328.000000	92.149155  
1327.000000	92.022380  
1326.000000	91.909303  
1325.000000	91.811412  
1324.000000	91.727991  
1323.000000	91.654161  
1322.000000	91.586194  
1321.000000	91.525131  
1320.000000	91.474412  
1319.000000	91.437410  
1318.000000	91.417483  
1317.000000	91.416431  
1316.000000	91.431812  
1315.000000	91.458004  
1314.000000	91.489702  
1313.000000	91.521848  
1312.000000	91.547841  
1311.000000	91.562370  
1310.000000	91.565771  
1309.000000	91.562171  
1308.000000	91.554512  
1307.000000	91.545099  
1306.000000	91.539181  
1305.000000	91.542708  
1304.000000	91.555728  
1303.000000	91.570975  
1302.000000	91.578634  
1301.000000	91.570527  
1300.000000	91.542774  
1299.000000	91.498559  
1298.000000	91.445880  
1297.000000	91.387946  
1296.000000	91.318524  
1295.000000	91.231911  
1294.000000	91.134562  
1293.000000	91.040084  
1292.000000	90.954471  
1291.000000	90.872973  
1290.000000	90.790013  
1289.000000	90.704610  
1288.000000	90.616187  
1287.000000	90.523012  
1286.000000	90.426696  
1285.000000	90.331799  
1284.000000	90.238829  
1283.000000	90.143128  
1282.000000	90.042665  
1281.000000	89.941940  
1280.000000	89.846101  
1279.000000	89.755662  
1278.000000	89.668771  
1277.000000	89.583640  
1276.000000	89.495851  
1275.000000	89.398338  
1274.000000	89.289807  
1273.000000	89.182459  
1272.000000	89.097615  
1271.000000	89.052316  
1270.000000	89.049965  
1269.000000	89.082620  
1268.000000	89.140603  
1267.000000	89.218594  
1266.000000	89.311099  
1265.000000	89.401943  
1264.000000	89.462141  
1263.000000	89.463499  
1262.000000	89.396071  
1261.000000	89.271405  
1260.000000	89.110058  
1259.000000	88.927936  
1258.000000	88.732339  
1257.000000	88.526227  
1256.000000	88.314153  
1255.000000	88.104094  
1254.000000	87.902570  
1253.000000	87.708002  
1252.000000	87.511655  
1251.000000	87.306679  
1250.000000	87.094235  
1249.000000	86.879890  
1248.000000	86.667107  
1247.000000	86.455905  
1246.000000	86.244583  
1245.000000	86.030559  
1244.000000	85.812253  
1243.000000	85.591872  
1242.000000	85.373519  
1241.000000	85.157923  
1240.000000	84.942759  
1239.000000	84.727577  
1238.000000	84.511704  
1237.000000	84.286606  
1236.000000	84.039688  
1235.000000	83.770179  
1234.000000	83.493083  
1233.000000	83.221589  
1232.000000	82.953490  
1231.000000	82.681817  
1230.000000	82.410098  
1229.000000	82.146126  
1228.000000	81.885660  
1227.000000	81.613685  
1226.000000	81.320203  
1225.000000	81.006349  
1224.000000	80.678085  
1223.000000	80.343914  
1222.000000	80.016354  
1221.000000	79.703341  
1220.000000	79.396240  
1219.000000	79.076393  
1218.000000	78.737038  
1217.000000	78.391180  
1216.000000	78.054677  
1215.000000	77.728663  
1214.000000	77.402834  
1213.000000	77.070685  
1212.000000	76.736464  
1211.000000	76.409538  
1210.000000	76.095350  
1209.000000	75.791166  
1208.000000	75.489782  
1207.000000	75.187669  
1206.000000	74.886981  
1205.000000	74.586565  
1204.000000	74.274790  
1203.000000	73.938819  
1202.000000	73.581011  
1201.000000	73.218969  
1200.000000	72.867589  
1199.000000	72.527098  
1198.000000	72.190517  
1197.000000	71.855877  
1196.000000	71.526476  
1195.000000	71.203892  
1194.000000	70.886194  
1193.000000	70.571306  
1192.000000	70.258798  
1191.000000	69.949809  
1190.000000	69.646682  
1189.000000	69.349836  
1188.000000	69.053965  
1187.000000	68.752232  
1186.000000	68.446893  
1185.000000	68.149804  
1184.000000	67.867087  
1183.000000	67.588165  
1182.000000	67.297227  
1181.000000	66.992452  
1180.000000	66.685774  
1179.000000	66.385460  
1178.000000	66.088677  
1177.000000	65.792405  
1176.000000	65.501592  
1175.000000	65.221293  
1174.000000	64.947907  
1173.000000	64.674634  
1172.000000	64.400751  
1171.000000	64.128715  
1170.000000	63.855098  
1169.000000	63.571828  
1168.000000	63.276870  
1167.000000	62.978542  
1166.000000	62.687478  
1165.000000	62.406680  
1164.000000	62.130427  
1163.000000	61.851922  
1162.000000	61.571721  
1161.000000	61.297956  
1160.000000	61.036194  
1159.000000	60.780137  
1158.000000	60.517636  
1157.000000	60.247285  
1156.000000	59.982306  
1155.000000	59.733519  
1154.000000	59.494818  
1153.000000	59.253064  
1152.000000	59.008292  
1151.000000	58.774532  
1150.000000	58.560593  
1149.000000	58.358235  
1148.000000	58.151752  
1147.000000	57.934057  
1146.000000	57.711793  
1145.000000	57.499260  
1144.000000	57.308601  
1143.000000	57.140950  
1142.000000	56.984496  
1141.000000	56.824611  
1140.000000	56.658185  
1139.000000	56.495733  
1138.000000	56.348282  
1137.000000	56.214943  
1136.000000	56.085185  
1135.000000	55.951661  
1134.000000	55.819017  
1133.000000	55.699536  
1132.000000	55.599610  
1131.000000	55.511235  
1130.000000	55.419578  
1129.000000	55.318828  
1128.000000	55.215083  
1127.000000	55.111336  
1126.000000	54.997567  
1125.000000	54.863737  
1124.000000	54.717653  
1123.000000	54.579298  
1122.000000	54.458422  
1121.000000	54.348393  
1120.000000	54.243703  
1119.000000	54.152066  
1118.000000	54.082742  
1117.000000	54.030917  
1116.000000	53.981918  
1115.000000	53.927005  
1114.000000	53.868031  
1113.000000	53.809117  
1112.000000	53.751145  
1111.000000	53.694586  
1110.000000	53.641548  
1109.000000	53.592588  
1108.000000	53.544564  
1107.000000	53.493362  
1106.000000	53.436760  
1105.000000	53.374072  
1104.000000	53.305982  
1103.000000	53.236369  
1102.000000	53.171651  
1101.000000	53.114740  
1100.000000	53.060411  
1099.000000	52.999926  
1098.000000	52.930424  
1097.000000	52.857588  
1096.000000	52.787989  
1095.000000	52.722131  
1094.000000	52.656822  
1093.000000	52.590620  
1092.000000	52.522826  
1091.000000	52.450082  
1090.000000	52.370162  
1089.000000	52.288420  
1088.000000	52.213819  
1087.000000	52.147316  
1086.000000	52.080413  
1085.000000	52.007473  
1084.000000	51.932896  
1083.000000	51.862142  
1082.000000	51.792202  
1081.000000	51.717643  
1080.000000	51.641767  
1079.000000	51.573446  
1078.000000	51.513614  
1077.000000	51.452362  
1076.000000	51.381258  
1075.000000	51.303361  
1074.000000	51.228731  
1073.000000	51.164001  
1072.000000	51.109392  
1071.000000	51.063595  
1070.000000	51.027707  
1069.000000	51.003747  
1068.000000	50.991609  
1067.000000	50.989692  
1066.000000	50.997725  
1065.000000	51.015266  
1064.000000	51.035978  
1063.000000	51.048480  
1062.000000	51.048843  
1061.000000	51.049456  
1060.000000	51.067698  
1059.000000	51.106178  
1058.000000	51.152596  
1057.000000	51.200822  
1056.000000	51.262609  
1055.000000	51.352875  
1054.000000	51.470234  
1053.000000	51.598422  
1052.000000	51.721787  
1051.000000	51.832822  
1050.000000	51.930233  
1049.000000	52.020219  
1048.000000	52.117982  
1047.000000	52.237537  
1046.000000	52.377830  
1045.000000	52.524999  
1044.000000	52.669789  
1043.000000	52.818281  
1042.000000	52.983867  
1041.000000	53.171606  
1040.000000	53.372119  
1039.000000	53.569349  
1038.000000	53.753763  
1037.000000	53.929894  
1036.000000	54.112604  
1035.000000	54.315491  
1034.000000	54.540760  
1033.000000	54.777328  
1032.000000	55.006927  
1031.000000	55.214205  
1030.000000	55.395817  
1029.000000	55.562074  
1028.000000	55.728088  
1027.000000	55.901364  
1026.000000	56.077588  
1025.000000	56.247930  
1024.000000	56.408937  
1023.000000	56.564326  
1022.000000	56.717386  
1021.000000	56.863182  
1020.000000	56.991474  
1019.000000	57.099977  
1018.000000	57.202260  
1017.000000	57.316668  
1016.000000	57.446965  
1015.000000	57.580222  
1014.000000	57.706047  
1013.000000	57.830711  
1012.000000	57.967082  
1011.000000	58.116994  
1010.000000	58.271166  
1009.000000	58.422263  
1008.000000	58.569578  
1007.000000	58.713640  
1006.000000	58.855825  
1005.000000	59.002925  
1004.000000	59.162560  
1003.000000	59.331716  
1002.000000	59.497370  
1001.000000	59.651758  
1000.000000	59.801100  
999.000000	 59.955791  
998.000000	 60.117086  
997.000000	 60.278262  
996.000000	 60.436712  
995.000000	 60.600636  
994.000000	 60.782956  
993.000000	 60.989562  
992.000000	 61.214010  
991.000000	 61.443863  
990.000000	 61.670674  
989.000000	 61.891399  
988.000000	 62.102891  
987.000000	 62.303479  
986.000000	 62.501874  
985.000000	 62.714077  
984.000000	 62.943502  
983.000000	 63.171758  
982.000000	 63.380368  
981.000000	 63.577958  
980.000000	 63.794042  
979.000000	 64.045921  
978.000000	 64.321940  
977.000000	 64.599189  
976.000000	 64.868748  
975.000000	 65.140069  
974.000000	 65.427370  
973.000000	 65.735720  
972.000000	 66.056152  
971.000000	 66.371009  
970.000000	 66.666558  
969.000000	 66.942973  
968.000000	 67.212495  
967.000000	 67.488935  
966.000000	 67.777586  
965.000000	 68.069218  
964.000000	 68.341930  
963.000000	 68.577304  
962.000000	 68.781593  
961.000000	 68.984602  
960.000000	 69.209722  
959.000000	 69.450738  
958.000000	 69.685987  
957.000000	 69.906825  
956.000000	 70.118310  
955.000000	 70.317379  
954.000000	 70.489527  
953.000000	 70.631102  
952.000000	 70.760457  
951.000000	 70.899387  
950.000000	 71.051692  
949.000000	 71.205444  
948.000000	 71.349172  
947.000000	 71.480194  
946.000000	 71.602310  
945.000000	 71.720688  
944.000000	 71.836614  
943.000000	 71.944723  
942.000000	 72.037990  
941.000000	 72.116926  
940.000000	 72.191592  
939.000000	 72.274075  
938.000000	 72.370552  
937.000000	 72.478956  
936.000000	 72.591394  
935.000000	 72.701256  
934.000000	 72.811528  
933.000000	 72.932940  
932.000000	 73.069877  
931.000000	 73.212489  
930.000000	 73.348598  
929.000000	 73.478161  
928.000000	 73.607483  
927.000000	 73.735296  
926.000000	 73.858238  
925.000000	 73.987815  
924.000000	 74.144749  
923.000000	 74.330251  
922.000000	 74.515498  
921.000000	 74.669564  
920.000000	 74.792125  
919.000000	 74.911703  
918.000000	 75.056069  
917.000000	 75.230247  
916.000000	 75.419395  
915.000000	 75.605534  
914.000000	 75.780789  
913.000000	 75.948435  
912.000000	 76.114210  
911.000000	 76.279623  
910.000000	 76.446010  
909.000000	 76.621762  
908.000000	 76.818060  
907.000000	 77.035064  
906.000000	 77.257036  
905.000000	 77.464549  
904.000000	 77.649583  
903.000000	 77.817307  
902.000000	 77.976019  
901.000000	 78.128489  
900.000000	 78.273264  
899.000000	 78.412520  
898.000000	 78.555264  
897.000000	 78.708854  
896.000000	 78.866966  
895.000000	 79.010322  
894.000000	 79.122675  
893.000000	 79.204553  
892.000000	 79.270207  
891.000000	 79.335183  
890.000000	 79.409440  
889.000000	 79.497410  
888.000000	 79.597767  
887.000000	 79.702509  
886.000000	 79.799931  
885.000000	 79.881380  
884.000000	 79.948034  
883.000000	 80.013281  
882.000000	 80.094248  
881.000000	 80.192672  
880.000000	 80.283747  
879.000000	 80.332871  
878.000000	 80.327873  
877.000000	 80.289391  
876.000000	 80.248712  
875.000000	 80.223948  
874.000000	 80.218166  
873.000000	 80.226607  
872.000000	 80.237139  
871.000000	 80.233036  
870.000000	 80.205785  
869.000000	 80.161730  
868.000000	 80.111356  
867.000000	 80.058446  
866.000000	 80.004625  
865.000000	 79.956834  
864.000000	 79.923019  
863.000000	 79.904236  
862.000000	 79.893703  
861.000000	 79.877157  
860.000000	 79.833086  
859.000000	 79.745401  
858.000000	 79.623240  
857.000000	 79.498083  
856.000000	 79.394837  
855.000000	 79.316877  
854.000000	 79.264076  
853.000000	 79.246070  
852.000000	 79.262216  
851.000000	 79.285220  
850.000000	 79.287832  
849.000000	 79.276827  
848.000000	 79.277524  
847.000000	 79.291485  
846.000000	 79.295953  
845.000000	 79.283951  
844.000000	 79.276748  
843.000000	 79.290070  
842.000000	 79.312746  
841.000000	 79.329819  
840.000000	 79.345382  
839.000000	 79.366477  
838.000000	 79.380253  
837.000000	 79.367240  
836.000000	 79.331501  
835.000000	 79.301361  
834.000000	 79.300514  
833.000000	 79.329458  
832.000000	 79.376361  
831.000000	 79.436886  
830.000000	 79.518099  
829.000000	 79.624878  
828.000000	 79.745788  
827.000000	 79.854630  
826.000000	 79.926879  
825.000000	 79.953692  
824.000000	 79.942545  
823.000000	 79.913578  
822.000000	 79.897132  
821.000000	 79.919600  
820.000000	 79.979177  
819.000000	 80.043553  
818.000000	 80.082321  
817.000000	 80.093617  
816.000000	 80.088218  
815.000000	 80.061390  
814.000000	 80.004057  
813.000000	 79.936145  
812.000000	 79.898867  
811.000000	 79.906094  
810.000000	 79.927158  
809.000000	 79.929722  
808.000000	 79.918368  
807.000000	 79.914328  
806.000000	 79.916141  
805.000000	 79.904184  
804.000000	 79.874432  
803.000000	 79.842884  
802.000000	 79.816441  
801.000000	 79.779946  
800.000000	 79.718822  
799.000000	 79.640475  
798.000000	 79.562341  
797.000000	 79.482911  
796.000000	 79.373242  
795.000000	 79.202820  
794.000000	 78.977469  
793.000000	 78.748918  
792.000000	 78.575237  
791.000000	 78.463450  
790.000000	 78.356371  
789.000000	 78.185521  
788.000000	 77.936295  
787.000000	 77.655200  
786.000000	 77.398140  
785.000000	 77.183335  
784.000000	 76.993482  
783.000000	 76.808737  
782.000000	 76.628457  
781.000000	 76.466263  
780.000000	 76.332627  
779.000000	 76.223529  
778.000000	 76.123455  
777.000000	 76.017802  
776.000000	 75.899901  
775.000000	 75.765465  
774.000000	 75.607696  
773.000000	 75.427333  
772.000000	 75.245105  
771.000000	 75.091153  
770.000000	 74.976195  
769.000000	 74.881825  
768.000000	 74.786629  
767.000000	 74.694632  
766.000000	 74.627279  
765.000000	 74.590533  
764.000000	 74.563079  
763.000000	 74.521530  
762.000000	 74.468824  
761.000000	 74.430482  
760.000000	 74.425037  
759.000000	 74.442185  
758.000000	 74.449045  
757.000000	 74.416746  
756.000000	 74.344378  
755.000000	 74.258997  
754.000000	 74.188401  
753.000000	 74.131724  
752.000000	 74.061815  
751.000000	 73.959848  
750.000000	 73.840498  
749.000000	 73.735219  
748.000000	 73.656311  
747.000000	 73.588285  
746.000000	 73.511040  
745.000000	 73.416950  
744.000000	 73.303316  
743.000000	 73.164064  
742.000000	 72.998905  
741.000000	 72.820938  
740.000000	 72.644460  
739.000000	 72.471161  
738.000000	 72.298339  
737.000000	 72.135616  
736.000000	 72.000410  
735.000000	 71.895236  
734.000000	 71.798531  
733.000000	 71.681393  
732.000000	 71.528954  
731.000000	 71.345292  
730.000000	 71.143878  
729.000000	 70.936217  
728.000000	 70.727105  
727.000000	 70.518983  
726.000000	 70.319394  
725.000000	 70.138325  
724.000000	 69.974288  
723.000000	 69.810405  
722.000000	 69.634144  
721.000000	 69.456635  
720.000000	 69.299424  
719.000000	 69.162492  
718.000000	 69.021023  
717.000000	 68.859985  
716.000000	 68.697470  
715.000000	 68.562032  
714.000000	 68.455777  
713.000000	 68.353426  
712.000000	 68.234308  
711.000000	 68.100795  
710.000000	 67.963125  
709.000000	 67.820172  
708.000000	 67.666661  
707.000000	 67.515256  
706.000000	 67.398116  
705.000000	 67.338189  
704.000000	 67.321580  
703.000000	 67.306136  
702.000000	 67.259677  
701.000000	 67.182624  
700.000000	 67.089042  
699.000000	 66.977261  
698.000000	 66.833869  
697.000000	 66.661327  
696.000000	 66.481177  
695.000000	 66.304785  
694.000000	 66.119413  
693.000000	 65.914212  
692.000000	 65.701867  
691.000000	 65.494103  
690.000000	 65.267441  
689.000000	 64.983118  
688.000000	 64.646647  
687.000000	 64.323260  
686.000000	 64.077223  
685.000000	 63.907718  
684.000000	 63.756217  
683.000000	 63.564423  
682.000000	 63.315045  
681.000000	 63.029677  
680.000000	 62.743585  
679.000000	 62.480137  
678.000000	 62.238905  
677.000000	 62.005773  
676.000000	 61.774410  
675.000000	 61.552418  
674.000000	 61.342283  
673.000000	 61.129682  
672.000000	 60.900618  
671.000000	 60.660153  
670.000000	 60.419278  
669.000000	 60.172693  
668.000000	 59.909044  
667.000000	 59.628907  
666.000000	 59.349196  
665.000000	 59.102790  
664.000000	 58.912454  
663.000000	 58.775694  
662.000000	 58.675707  
661.000000	 58.594960  
660.000000	 58.520661  
659.000000	 58.445124  
658.000000	 58.363865  
657.000000	 58.274140  
656.000000	 58.176263  
655.000000	 58.075195  
654.000000	 57.975167  
653.000000	 57.874083  
652.000000	 57.770494  
651.000000	 57.679009  
650.000000	 57.628397  
649.000000	 57.634232  
648.000000	 57.674461  
647.000000	 57.697428  
646.000000	 57.659751  
645.000000	 57.559886  
644.000000	 57.434091  
643.000000	 57.316934  
642.000000	 57.205329  
641.000000	 57.065805  
640.000000	 56.878173  
639.000000	 56.659855  
638.000000	 56.435503  
637.000000	 56.196645  
636.000000	 55.919686  
635.000000	 55.622397  
634.000000	 55.364414  
633.000000	 55.170260  
632.000000	 54.981642  
631.000000	 54.722901  
630.000000	 54.399513  
629.000000	 54.087853  
628.000000	 53.824449  
627.000000	 53.548200  
626.000000	 53.176043  
625.000000	 52.708199  
624.000000	 52.225819  
623.000000	 51.798252  
622.000000	 51.426942  
621.000000	 51.078136  
620.000000	 50.732550  
619.000000	 50.383348  
618.000000	 50.011785  
617.000000	 49.597649  
616.000000	 49.149549  
615.000000	 48.700914  
614.000000	 48.270648  
613.000000	 47.842403  
612.000000	 47.387895  
611.000000	 46.897939  
610.000000	 46.384566  
609.000000	 45.867002  
608.000000	 45.368261  
607.000000	 44.912582  
606.000000	 44.505673  
605.000000	 44.119631  
604.000000	 43.712653  
603.000000	 43.267068  
602.000000	 42.804893  
601.000000	 42.370827  
600.000000	 42.002169  
599.000000	 41.701351  
598.000000	 41.423959  
597.000000	 41.100203  
596.000000	 40.685777  
595.000000	 40.196444  
594.000000	 39.686410  
593.000000	 39.195591  
592.000000	 38.725642  
591.000000	 38.256885  
590.000000	 37.771255  
589.000000	 37.266139  
588.000000	 36.767343  
587.000000	 36.325287  
586.000000	 35.972291  
585.000000	 35.678992  
584.000000	 35.377984  
583.000000	 35.039515  
582.000000	 34.701329  
581.000000	 34.412682  
580.000000	 34.175842  
579.000000	 33.963972  
578.000000	 33.770101  
577.000000	 33.599853  
576.000000	 33.426979  
575.000000	 33.204834  
574.000000	 32.939178  
573.000000	 32.712792  
572.000000	 32.600815  
571.000000	 32.576781  
570.000000	 32.545359  
569.000000	 32.473035  
568.000000	 32.442855  
567.000000	 32.552823  
566.000000	 32.790507  
565.000000	 33.053689  
564.000000	 33.284834  
563.000000	 33.530099  
562.000000	 33.851496  
561.000000	 34.230773  
560.000000	 34.604362  
559.000000	 34.961970  
558.000000	 35.346614  
557.000000	 35.757445  
556.000000	 36.110689  
555.000000	 36.323590  
554.000000	 36.405317  
553.000000	 36.441645  
552.000000	 36.517382  
551.000000	 36.672000  
550.000000	 36.888911  
549.000000	 37.089713  
548.000000	 37.171533  
547.000000	 37.105190  
546.000000	 36.987058  
545.000000	 36.943066  
544.000000	 36.990717  
543.000000	 37.050272  
542.000000	 37.083143  
541.000000	 37.148774  
540.000000	 37.305857  
539.000000	 37.528544  
538.000000	 37.771037  
537.000000	 38.057529  
536.000000	 38.439678  
535.000000	 38.894808  
534.000000	 39.335452  
533.000000	 39.722805  
532.000000	 40.113892  
531.000000	 40.583218  
530.000000	 41.132954  
529.000000	 41.686260  
528.000000	 42.151908  
527.000000	 42.507580  
526.000000	 42.846545  
525.000000	 43.317684  
524.000000	 43.975188  
523.000000	 44.704010  
522.000000	 45.337129  
521.000000	 45.830662  
520.000000	 46.266579  
519.000000	 46.698086  
518.000000	 47.078742  
517.000000	 47.362496  
516.000000	 47.591687  
515.000000	 47.835963  
514.000000	 48.095114  
513.000000	 48.314767  
512.000000	 48.471624  
511.000000	 48.604524  
510.000000	 48.778022  
509.000000	 49.044505  
508.000000	 49.425103  
507.000000	 49.889131  
506.000000	 50.353921  
505.000000	 50.727923  
504.000000	 50.954905  
503.000000	 51.026222  
502.000000	 50.984699  
501.000000	 50.920773  
500.000000	 50.924218  
499.000000	 51.015737  
498.000000	 51.141777  
497.000000	 51.243068  
496.000000	 51.304306  
495.000000	 51.328880  
494.000000	 51.307015  
493.000000	 51.243775  
492.000000	 51.183450  
491.000000	 51.146822  
490.000000	 51.051715  
489.000000	 50.764056  
488.000000	 50.262803  
487.000000	 49.712620  
486.000000	 49.333372  
485.000000	 49.218146  
484.000000	 49.305665  
483.000000	 49.486255  
482.000000	 49.652997  
481.000000	 49.659463  
480.000000	 49.349296  
479.000000	 48.714556  
478.000000	 47.964796  
477.000000	 47.333533  
476.000000	 46.835986  
475.000000	 46.304364  
474.000000	 45.655138  
473.000000	 45.021682  
472.000000	 44.577578  
471.000000	 44.313833  
470.000000	 44.078588  
469.000000	 43.793981  
468.000000	 43.532494  
467.000000	 43.370131  
466.000000	 43.235608  
465.000000	 42.924080  
464.000000	 42.255959  
463.000000	 41.259936  
462.000000	 40.203082  
461.000000	 39.386441  
460.000000	 38.873905  
459.000000	 38.450017  
458.000000	 37.896005  
457.000000	 37.275497  
456.000000	 36.851563  
455.000000	 36.738983  
454.000000	 36.760470  
453.000000	 36.676064  
452.000000	 36.439910  
451.000000	 36.148783  
450.000000	 35.844187  
