# Supplementary material for: Saturation magnetisation as an indicator of the disintegration of barium hexaferrite nanoplatelets during the surface functionalisation
Source: Sci Rep. 2023 Jan 19;13:1092. doi: 10.1038/s41598-023-28431-4 (PMC9852462; doi:10.1038/s41598-023-28431-4)
Supplement: Supplementary file 2 — Supplementary Information 2. [file 41598_2023_28431_MOESM2_ESM.zip › Figure 4a_Fe-EDTMP.asc]

PE IR                   SPECTRUM    ASCII       PEDS        1.60        
  -1
~SP.SP
21/09/29
10:53:11.00
21/09/29
10:53:11.00
guest

450.000000
16


SPECTRUM 400,CPU32 MAIN 00.09.9951 07-SEPTEMBER-2011 11:49:41
MIR TGS
MIR
OPTKBR
84216
0.200000

4.000000
STRONG
RATIO
SPECTRUM
MAGNITUDE
DIFFUSE REFLECTANCE
DOUBLE

COMBINED


0


#HDR
-1
-1
#GR
CM-1
%R
0.00002384185791015625
0.0
4000.000000
-1.000000
3551
8
96.637545
21.290071
#DATA
4000.000000	94.772721 
3999.000000	94.774711 
3998.000000	94.772090 
3997.000000	94.764223 
3996.000000	94.753193 
3995.000000	94.741541 
3994.000000	94.731494 
3993.000000	94.725345 
3992.000000	94.724795 
3991.000000	94.729083 
3990.000000	94.734496 
3989.000000	94.736570 
3988.000000	94.733122 
3987.000000	94.725693 
3986.000000	94.718442 
3985.000000	94.715289 
3984.000000	94.716958 
3983.000000	94.720092 
3982.000000	94.719780 
3981.000000	94.713600 
3980.000000	94.703633 
3979.000000	94.694885 
3978.000000	94.691909 
3977.000000	94.695977 
3976.000000	94.704139 
3975.000000	94.710769 
3974.000000	94.711062 
3973.000000	94.704210 
3972.000000	94.693895 
3971.000000	94.685809 
3970.000000	94.683848 
3969.000000	94.687541 
3968.000000	94.692641 
3967.000000	94.694677 
3966.000000	94.692435 
3965.000000	94.688188 
3964.000000	94.684489 
3963.000000	94.681459 
3962.000000	94.677655 
3961.000000	94.672602 
3960.000000	94.667522 
3959.000000	94.664343 
3958.000000	94.664499 
3957.000000	94.668608 
3956.000000	94.676484 
3955.000000	94.687024 
3954.000000	94.698412 
3953.000000	94.708699 
3952.000000	94.716556 
3951.000000	94.721684 
3950.000000	94.724495 
3949.000000	94.725449 
3948.000000	94.724345 
3947.000000	94.719914 
3946.000000	94.711245 
3945.000000	94.700344 
3944.000000	94.692383 
3943.000000	94.691740 
3942.000000	94.698151 
3941.000000	94.707081 
3940.000000	94.713764 
3939.000000	94.717445 
3938.000000	94.721151 
3937.000000	94.727420 
3936.000000	94.734833 
3935.000000	94.739198 
3934.000000	94.738162 
3933.000000	94.733771 
3932.000000	94.730824 
3931.000000	94.732996 
3930.000000	94.740388 
3929.000000	94.750387 
3928.000000	94.759354 
3927.000000	94.764580 
3926.000000	94.766256 
3925.000000	94.766832 
3924.000000	94.767578 
3923.000000	94.767197 
3922.000000	94.764324 
3921.000000	94.760407 
3920.000000	94.758204 
3919.000000	94.758452 
3918.000000	94.759865 
3917.000000	94.761675 
3916.000000	94.764184 
3915.000000	94.766995 
3914.000000	94.768829 
3913.000000	94.769307 
3912.000000	94.768289 
3911.000000	94.765659 
3910.000000	94.761715 
3909.000000	94.757589 
3908.000000	94.754297 
3907.000000	94.751092 
3906.000000	94.745943 
3905.000000	94.738367 
3904.000000	94.730511 
3903.000000	94.724654 
3902.000000	94.719341 
3901.000000	94.710776 
3900.000000	94.698852 
3899.000000	94.687979 
3898.000000	94.682118 
3897.000000	94.681004 
3896.000000	94.680791 
3895.000000	94.678089 
3894.000000	94.671208 
3893.000000	94.659275 
3892.000000	94.642683 
3891.000000	94.625921 
3890.000000	94.613554 
3889.000000	94.605131 
3888.000000	94.598142 
3887.000000	94.592410 
3886.000000	94.589975 
3885.000000	94.591073 
3884.000000	94.589002 
3883.000000	94.575964 
3882.000000	94.552790 
3881.000000	94.528253 
3880.000000	94.511264 
3879.000000	94.502994 
3878.000000	94.495845 
3877.000000	94.482621 
3876.000000	94.463715 
3875.000000	94.444510 
3874.000000	94.429718 
3873.000000	94.418480 
3872.000000	94.405664 
3871.000000	94.388983 
3870.000000	94.372823 
3869.000000	94.362363 
3868.000000	94.353098 
3867.000000	94.336894 
3866.000000	94.315344 
3865.000000	94.295951 
3864.000000	94.278833 
3863.000000	94.258509 
3862.000000	94.233540 
3861.000000	94.209447 
3860.000000	94.190823 
3859.000000	94.175273 
3858.000000	94.157825 
3857.000000	94.138845 
3856.000000	94.122658 
3855.000000	94.109678 
3854.000000	94.097536 
3853.000000	94.089759 
3852.000000	94.085322 
3851.000000	94.072489 
3850.000000	94.048008 
3849.000000	94.024049 
3848.000000	94.011595 
3847.000000	94.010102 
3846.000000	94.011832 
3845.000000	94.009431 
3844.000000	94.000501 
3843.000000	93.987941 
3842.000000	93.974240 
3841.000000	93.961187 
3840.000000	93.952723 
3839.000000	93.951202 
3838.000000	93.953194 
3837.000000	93.951894 
3836.000000	93.941471 
3835.000000	93.920942 
3834.000000	93.894441 
3833.000000	93.870343 
3832.000000	93.857459 
3831.000000	93.859107 
3830.000000	93.870121 
3829.000000	93.880344 
3828.000000	93.881716 
3827.000000	93.874990 
3826.000000	93.867325 
3825.000000	93.863764 
3824.000000	93.863820 
3823.000000	93.863352 
3822.000000	93.858584 
3821.000000	93.851954 
3820.000000	93.847762 
3819.000000	93.844957 
3818.000000	93.842431 
3817.000000	93.843129 
3816.000000	93.850937 
3815.000000	93.863646 
3814.000000	93.870503 
3813.000000	93.864840 
3812.000000	93.852523 
3811.000000	93.842645 
3810.000000	93.838771 
3809.000000	93.839270 
3808.000000	93.842948 
3807.000000	93.852023 
3806.000000	93.864758 
3805.000000	93.872832 
3804.000000	93.872554 
3803.000000	93.871367 
3802.000000	93.879887 
3801.000000	93.900964 
3800.000000	93.923124 
3799.000000	93.929588 
3798.000000	93.918018 
3797.000000	93.901846 
3796.000000	93.895395 
3795.000000	93.900789 
3794.000000	93.908818 
3793.000000	93.911888 
3792.000000	93.911231 
3791.000000	93.912100 
3790.000000	93.917895 
3789.000000	93.929087 
3788.000000	93.945468 
3787.000000	93.966764 
3786.000000	93.990911 
3785.000000	94.013982 
3784.000000	94.031847 
3783.000000	94.041660 
3782.000000	94.044206 
3781.000000	94.045374 
3780.000000	94.052762 
3779.000000	94.069727 
3778.000000	94.091305 
3777.000000	94.107771 
3776.000000	94.114275 
3775.000000	94.116370 
3774.000000	94.123437 
3773.000000	94.138753 
3772.000000	94.158035 
3771.000000	94.176379 
3770.000000	94.192802 
3769.000000	94.208495 
3768.000000	94.223211 
3767.000000	94.235505 
3766.000000	94.246202 
3765.000000	94.258270 
3764.000000	94.272555 
3763.000000	94.286332 
3762.000000	94.298026 
3761.000000	94.311931 
3760.000000	94.333077 
3759.000000	94.360209 
3758.000000	94.387739 
3757.000000	94.410675 
3756.000000	94.426807 
3755.000000	94.437806 
3754.000000	94.448310 
3753.000000	94.463841 
3752.000000	94.485544 
3751.000000	94.508264 
3750.000000	94.528943 
3749.000000	94.548828 
3748.000000	94.566584 
3747.000000	94.580195 
3746.000000	94.590965 
3745.000000	94.604318 
3744.000000	94.631597 
3743.000000	94.671731 
3742.000000	94.704980 
3741.000000	94.724979 
3740.000000	94.745024 
3739.000000	94.775038 
3738.000000	94.811929 
3737.000000	94.846817 
3736.000000	94.875009 
3735.000000	94.896579 
3734.000000	94.913351 
3733.000000	94.931967 
3732.000000	94.961850 
3731.000000	95.006681 
3730.000000	95.060938 
3729.000000	95.115778 
3728.000000	95.167574 
3727.000000	95.218058 
3726.000000	95.268772 
3725.000000	95.318814 
3724.000000	95.369958 
3723.000000	95.428667 
3722.000000	95.497640 
3721.000000	95.571130 
3720.000000	95.639327 
3719.000000	95.697358 
3718.000000	95.750321 
3717.000000	95.806341 
3716.000000	95.867704 
3715.000000	95.931171 
3714.000000	95.993077 
3713.000000	96.051218 
3712.000000	96.103059 
3711.000000	96.147254 
3710.000000	96.187235 
3709.000000	96.228973 
3708.000000	96.275393 
3707.000000	96.324168 
3706.000000	96.370414 
3705.000000	96.411291 
3704.000000	96.447716 
3703.000000	96.482017 
3702.000000	96.514562 
3701.000000	96.544537 
3700.000000	96.571635 
3699.000000	96.594694 
3698.000000	96.612798 
3697.000000	96.626296 
3696.000000	96.634882 
3695.000000	96.637545 
3694.000000	96.635533 
3693.000000	96.632239 
3692.000000	96.627398 
3691.000000	96.612791 
3690.000000	96.576591 
3689.000000	96.518113 
3688.000000	96.454062 
3687.000000	96.400778 
3686.000000	96.358009 
3685.000000	96.315772 
3684.000000	96.266311 
3683.000000	96.206285 
3682.000000	96.135473 
3681.000000	96.055226 
3680.000000	95.968668 
3679.000000	95.875748 
3678.000000	95.767630 
3677.000000	95.632688 
3676.000000	95.471722 
3675.000000	95.304465 
3674.000000	95.148163 
3673.000000	94.995813 
3672.000000	94.827742 
3671.000000	94.632634 
3670.000000	94.415224 
3669.000000	94.191585 
3668.000000	93.975484 
3667.000000	93.768513 
3666.000000	93.562759 
3665.000000	93.348553 
3664.000000	93.119607 
3663.000000	92.874826 
3662.000000	92.618819 
3661.000000	92.358110 
3660.000000	92.095559 
3659.000000	91.826609 
3658.000000	91.542601 
3657.000000	91.241078 
3656.000000	90.932180 
3655.000000	90.629156 
3654.000000	90.333675 
3653.000000	90.036750 
3652.000000	89.728282 
3651.000000	89.402745 
3650.000000	89.059037 
3649.000000	88.700286 
3648.000000	88.338678 
3647.000000	87.990463 
3646.000000	87.661936 
3645.000000	87.346574 
3644.000000	87.033489 
3643.000000	86.714773 
3642.000000	86.387330 
3641.000000	86.051353 
3640.000000	85.710628 
3639.000000	85.372382 
3638.000000	85.043042 
3637.000000	84.721369 
3636.000000	84.398859 
3635.000000	84.069758 
3634.000000	83.737970 
3633.000000	83.410894 
3632.000000	83.087507 
3631.000000	82.755514 
3630.000000	82.402620 
3629.000000	82.034186 
3628.000000	81.673240 
3627.000000	81.337932 
3626.000000	81.028109 
3625.000000	80.735372 
3624.000000	80.451870 
3623.000000	80.170687 
3622.000000	79.883969 
3621.000000	79.584971 
3620.000000	79.272485 
3619.000000	78.953747 
3618.000000	78.640783 
3617.000000	78.340218 
3616.000000	78.048568 
3615.000000	77.759337 
3614.000000	77.471722 
3613.000000	77.191356 
3612.000000	76.922829 
3611.000000	76.662345 
3610.000000	76.400318 
3609.000000	76.131301 
3608.000000	75.858659 
3607.000000	75.589993 
3606.000000	75.330294 
3605.000000	75.079204 
3604.000000	74.832502 
3603.000000	74.584883 
3602.000000	74.333683 
3601.000000	74.082242 
3600.000000	73.837514 
3599.000000	73.603052 
3598.000000	73.376494 
3597.000000	73.153168 
3596.000000	72.930975 
3595.000000	72.711357 
3594.000000	72.496289 
3593.000000	72.286190 
3592.000000	72.079397 
3591.000000	71.871505 
3590.000000	71.657289 
3589.000000	71.435537 
3588.000000	71.211909 
3587.000000	70.995240 
3586.000000	70.790850 
3585.000000	70.597399 
3584.000000	70.410927 
3583.000000	70.229255 
3582.000000	70.050922 
3581.000000	69.872545 
3580.000000	69.690687 
3579.000000	69.505380 
3578.000000	69.320190 
3577.000000	69.139184 
3576.000000	68.964505 
3575.000000	68.796929 
3574.000000	68.636466 
3573.000000	68.481636 
3572.000000	68.328927 
3571.000000	68.174060 
3570.000000	68.014262 
3569.000000	67.849814 
3568.000000	67.682818 
3567.000000	67.515242 
3566.000000	67.349470 
3565.000000	67.189054 
3564.000000	67.036349 
3563.000000	66.890947 
3562.000000	66.750327 
3561.000000	66.611776 
3560.000000	66.473862 
3559.000000	66.336477 
3558.000000	66.200308 
3557.000000	66.066544 
3556.000000	65.935507 
3555.000000	65.804684 
3554.000000	65.669510 
3553.000000	65.527663 
3552.000000	65.382594 
3551.000000	65.241395 
3550.000000	65.109010 
3549.000000	64.985226 
3548.000000	64.866245 
3547.000000	64.747733 
3546.000000	64.627458 
3545.000000	64.506632 
3544.000000	64.388243 
3543.000000	64.273154 
3542.000000	64.158546 
3541.000000	64.041197 
3540.000000	63.921377 
3539.000000	63.801993 
3538.000000	63.684732 
3537.000000	63.568564 
3536.000000	63.452109 
3535.000000	63.335761 
3534.000000	63.221103 
3533.000000	63.109530 
3532.000000	63.001641 
3531.000000	62.896718 
3530.000000	62.792337 
3529.000000	62.685889 
3528.000000	62.577263 
3527.000000	62.469134 
3526.000000	62.363773 
3525.000000	62.260233 
3524.000000	62.155393 
3523.000000	62.047786 
3522.000000	61.939903 
3521.000000	61.836427 
3520.000000	61.740193 
3519.000000	61.649902 
3518.000000	61.561659 
3517.000000	61.472339 
3516.000000	61.381239 
3515.000000	61.289055 
3514.000000	61.196150 
3513.000000	61.102177 
3512.000000	61.006749 
3511.000000	60.909880 
3510.000000	60.812142 
3509.000000	60.715033 
3508.000000	60.620737 
3507.000000	60.530877 
3506.000000	60.445587 
3505.000000	60.363485 
3504.000000	60.281921 
3503.000000	60.198057 
3502.000000	60.111415 
3501.000000	60.025363 
3500.000000	59.944206 
3499.000000	59.868055 
3498.000000	59.791887 
3497.000000	59.710659 
3496.000000	59.624244 
3495.000000	59.536184 
3494.000000	59.448874 
3493.000000	59.361909 
3492.000000	59.274943 
3491.000000	59.190151 
3490.000000	59.111124 
3489.000000	59.039765 
3488.000000	58.974124 
3487.000000	58.908578 
3486.000000	58.837078 
3485.000000	58.757790 
3484.000000	58.674749 
3483.000000	58.594052 
3482.000000	58.518113 
3481.000000	58.444317 
3480.000000	58.368697 
3479.000000	58.289799 
3478.000000	58.209318 
3477.000000	58.130523 
3476.000000	58.056487 
3475.000000	57.988508 
3474.000000	57.925236 
3473.000000	57.863375 
3472.000000	57.799617 
3471.000000	57.732154 
3470.000000	57.660770 
3469.000000	57.586333 
3468.000000	57.510613 
3467.000000	57.436061 
3466.000000	57.364966 
3465.000000	57.298120 
3464.000000	57.234063 
3463.000000	57.170111 
3462.000000	57.104911 
3461.000000	57.039816 
3460.000000	56.976790 
3459.000000	56.915010 
3458.000000	56.851002 
3457.000000	56.782711 
3456.000000	56.712148 
3455.000000	56.642852 
3454.000000	56.575906 
3453.000000	56.510255 
3452.000000	56.446052 
3451.000000	56.385526 
3450.000000	56.330062 
3449.000000	56.277904 
3448.000000	56.225351 
3447.000000	56.169320 
3446.000000	56.108589 
3445.000000	56.043802 
3444.000000	55.977257 
3443.000000	55.912051 
3442.000000	55.850114 
3441.000000	55.790722 
3440.000000	55.731532 
3439.000000	55.671261 
3438.000000	55.611069 
3437.000000	55.552959 
3436.000000	55.497112 
3435.000000	55.441307 
3434.000000	55.383233 
3433.000000	55.323041 
3432.000000	55.263036 
3431.000000	55.205351 
3430.000000	55.150675 
3429.000000	55.098845 
3428.000000	55.049101 
3427.000000	54.999361 
3426.000000	54.946733 
3425.000000	54.889851 
3424.000000	54.830086 
3423.000000	54.769854 
3422.000000	54.710691 
3421.000000	54.653854 
3420.000000	54.601416 
3419.000000	54.554556 
3418.000000	54.510720 
3417.000000	54.464378 
3416.000000	54.411707 
3415.000000	54.353972 
3414.000000	54.295762 
3413.000000	54.240292 
3412.000000	54.187009 
3411.000000	54.133586 
3410.000000	54.079375 
3409.000000	54.026281 
3408.000000	53.976364 
3407.000000	53.929438 
3406.000000	53.883607 
3405.000000	53.837405 
3404.000000	53.790546 
3403.000000	53.743224 
3402.000000	53.696065 
3401.000000	53.650506 
3400.000000	53.607311 
3399.000000	53.564272 
3398.000000	53.517222 
3397.000000	53.464708 
3396.000000	53.410611 
3395.000000	53.360685 
3394.000000	53.317029 
3393.000000	53.276944 
3392.000000	53.236519 
3391.000000	53.194078 
3390.000000	53.150481 
3389.000000	53.107627 
3388.000000	53.067154 
3387.000000	53.029585 
3386.000000	52.993865 
3385.000000	52.957673 
3384.000000	52.918585 
3383.000000	52.875536 
3382.000000	52.829707 
3381.000000	52.783874 
3380.000000	52.740187 
3379.000000	52.698489 
3378.000000	52.657324 
3377.000000	52.616456 
3376.000000	52.577294 
3375.000000	52.540638 
3374.000000	52.505276 
3373.000000	52.469493 
3372.000000	52.433088 
3371.000000	52.397121 
3370.000000	52.362435 
3369.000000	52.329186 
3368.000000	52.297169 
3367.000000	52.265737 
3366.000000	52.233871 
3365.000000	52.201080 
3364.000000	52.167877 
3363.000000	52.134837 
3362.000000	52.101746 
3361.000000	52.068209 
3360.000000	52.034325 
3359.000000	51.999987 
3358.000000	51.964246 
3357.000000	51.926555 
3356.000000	51.888490 
3355.000000	51.853383 
3354.000000	51.824101 
3353.000000	51.801185 
3352.000000	51.782221 
3351.000000	51.762295 
3350.000000	51.735998 
3349.000000	51.700748 
3348.000000	51.658859 
3347.000000	51.616092 
3346.000000	51.578089 
3345.000000	51.547928 
3344.000000	51.525577 
3343.000000	51.508140 
3342.000000	51.490778 
3341.000000	51.468994 
3340.000000	51.441250 
3339.000000	51.409565 
3338.000000	51.377470 
3337.000000	51.347331 
3336.000000	51.319191 
3335.000000	51.291525 
3334.000000	51.262860 
3333.000000	51.232780 
3332.000000	51.201823 
3331.000000	51.171080 
3330.000000	51.142181 
3329.000000	51.116718 
3328.000000	51.094276 
3327.000000	51.071138 
3326.000000	51.042564 
3325.000000	51.007184 
3324.000000	50.968349 
3323.000000	50.930633 
3322.000000	50.895750 
3321.000000	50.862362 
3320.000000	50.828739 
3319.000000	50.794655 
3318.000000	50.761102 
3317.000000	50.728787 
3316.000000	50.696553 
3315.000000	50.661374 
3314.000000	50.621320 
3313.000000	50.579149 
3312.000000	50.541313 
3311.000000	50.511887 
3310.000000	50.488332 
3309.000000	50.464620 
3308.000000	50.437467 
3307.000000	50.407699 
3306.000000	50.376517 
3305.000000	50.343408 
3304.000000	50.308434 
3303.000000	50.274000 
3302.000000	50.242455 
3301.000000	50.212846 
3300.000000	50.181590 
3299.000000	50.145986 
3298.000000	50.106046 
3297.000000	50.063421 
3296.000000	50.019966 
3295.000000	49.977582 
3294.000000	49.937944 
3293.000000	49.901225 
3292.000000	49.865588 
3291.000000	49.828945 
3290.000000	49.791059 
3289.000000	49.752911 
3288.000000	49.714193 
3287.000000	49.672975 
3286.000000	49.628669 
3285.000000	49.584107 
3284.000000	49.543274 
3283.000000	49.507570 
3282.000000	49.475419 
3281.000000	49.444665 
3280.000000	49.413456 
3279.000000	49.379169 
3278.000000	49.339208 
3277.000000	49.294224 
3276.000000	49.248901 
3275.000000	49.207951 
3274.000000	49.171944 
3273.000000	49.137993 
3272.000000	49.103404 
3271.000000	49.067193 
3270.000000	49.028918 
3269.000000	48.988273 
3268.000000	48.946295 
3267.000000	48.905230 
3266.000000	48.866010 
3265.000000	48.826654 
3264.000000	48.784549 
3263.000000	48.740459 
3262.000000	48.699058 
3261.000000	48.664372 
3260.000000	48.634848 
3259.000000	48.603960 
3258.000000	48.566229 
3257.000000	48.522201 
3256.000000	48.477013 
3255.000000	48.434595 
3254.000000	48.394047 
3253.000000	48.351353 
3252.000000	48.303873 
3251.000000	48.253238 
3250.000000	48.204382 
3249.000000	48.161494 
3248.000000	48.124296 
3247.000000	48.088504 
3246.000000	48.050370 
3245.000000	48.010106 
3244.000000	47.970202 
3243.000000	47.931636 
3242.000000	47.893606 
3241.000000	47.856345 
3240.000000	47.821722 
3239.000000	47.790262 
3238.000000	47.759197 
3237.000000	47.724503 
3236.000000	47.684151 
3235.000000	47.639174 
3234.000000	47.592960 
3233.000000	47.550005 
3232.000000	47.513699 
3231.000000	47.483750 
3230.000000	47.456008 
3229.000000	47.425544 
3228.000000	47.390000 
3227.000000	47.350312 
3226.000000	47.309292 
3225.000000	47.269704 
3224.000000	47.232580 
3223.000000	47.197013 
3222.000000	47.162309 
3221.000000	47.130122 
3220.000000	47.102856 
3219.000000	47.079649 
3218.000000	47.055822 
3217.000000	47.027470 
3216.000000	46.995373 
3215.000000	46.963220 
3214.000000	46.933107 
3213.000000	46.904106 
3212.000000	46.874435 
3211.000000	46.843506 
3210.000000	46.812004 
3209.000000	46.781216 
3208.000000	46.752538 
3207.000000	46.726973 
3206.000000	46.704609 
3205.000000	46.684241 
3204.000000	46.663248 
3203.000000	46.638609 
3202.000000	46.609512 
3201.000000	46.579085 
3200.000000	46.551995 
3199.000000	46.529511 
3198.000000	46.508183 
3197.000000	46.484356 
3196.000000	46.458815 
3195.000000	46.435441 
3194.000000	46.415731 
3193.000000	46.396140 
3192.000000	46.371323 
3191.000000	46.339592 
3190.000000	46.304977 
3189.000000	46.273871 
3188.000000	46.249327 
3187.000000	46.228701 
3186.000000	46.207170 
3185.000000	46.182979 
3184.000000	46.158194 
3183.000000	46.134720 
3182.000000	46.111667 
3181.000000	46.087536 
3180.000000	46.063365 
3179.000000	46.041872 
3178.000000	46.023661 
3177.000000	46.005560 
3176.000000	45.983337 
3175.000000	45.956090 
3174.000000	45.927826 
3173.000000	45.904096 
3172.000000	45.886353 
3171.000000	45.870092 
3170.000000	45.849497 
3169.000000	45.823503 
3168.000000	45.796047 
3167.000000	45.771074 
3166.000000	45.749475 
3165.000000	45.730770 
3164.000000	45.714879 
3163.000000	45.700743 
3162.000000	45.685295 
3161.000000	45.665894 
3160.000000	45.643090 
3159.000000	45.619730 
3158.000000	45.598090 
3157.000000	45.578752 
3156.000000	45.561196 
3155.000000	45.544148 
3154.000000	45.525891 
3153.000000	45.505143 
3152.000000	45.481343 
3151.000000	45.454035 
3150.000000	45.423461 
3149.000000	45.392356 
3148.000000	45.365366 
3147.000000	45.345107 
3146.000000	45.329688 
3145.000000	45.315155 
3144.000000	45.299265 
3143.000000	45.281862 
3142.000000	45.263104 
3141.000000	45.243074 
3140.000000	45.222140 
3139.000000	45.199966 
3138.000000	45.174942 
3137.000000	45.146293 
3136.000000	45.116204 
3135.000000	45.088248 
3134.000000	45.064125 
3133.000000	45.043357 
3132.000000	45.025432 
3131.000000	45.010263 
3130.000000	44.996661 
3129.000000	44.982333 
3128.000000	44.966074 
3127.000000	44.948961 
3126.000000	44.933030 
3125.000000	44.919364 
3124.000000	44.907225 
3123.000000	44.894194 
3122.000000	44.877532 
3121.000000	44.856519 
3120.000000	44.833456 
3119.000000	44.811716 
3118.000000	44.793144 
3117.000000	44.777986 
3116.000000	44.766447 
3115.000000	44.758818 
3114.000000	44.754421 
3113.000000	44.752004 
3112.000000	44.751326 
3111.000000	44.753183 
3110.000000	44.757639 
3109.000000	44.763180 
3108.000000	44.767779 
3107.000000	44.770093 
3106.000000	44.769775 
3105.000000	44.767598 
3104.000000	44.765265 
3103.000000	44.764165 
3102.000000	44.764238 
3101.000000	44.764674 
3100.000000	44.765495 
3099.000000	44.767530 
3098.000000	44.770954 
3097.000000	44.774788 
3096.000000	44.777853 
3095.000000	44.779522 
3094.000000	44.779937 
3093.000000	44.780598 
3092.000000	44.784516 
3091.000000	44.794303 
3090.000000	44.809518 
3089.000000	44.826634 
3088.000000	44.841726 
3087.000000	44.852435 
3086.000000	44.857587 
3085.000000	44.856770 
3084.000000	44.851473 
3083.000000	44.845652 
3082.000000	44.843364 
3081.000000	44.844958 
3080.000000	44.845910 
3079.000000	44.840259 
3078.000000	44.825989 
3077.000000	44.807332 
3076.000000	44.791326 
3075.000000	44.781685 
3074.000000	44.776222 
3073.000000	44.770206 
3072.000000	44.761226 
3071.000000	44.750103 
3070.000000	44.738031 
3069.000000	44.724515 
3068.000000	44.708344 
3067.000000	44.689592 
3066.000000	44.670198 
3065.000000	44.652817 
3064.000000	44.638856 
3063.000000	44.626947 
3062.000000	44.613425 
3061.000000	44.594991 
3060.000000	44.571159 
3059.000000	44.544065 
3058.000000	44.516284 
3057.000000	44.489162 
3056.000000	44.462498 
3055.000000	44.434769 
3054.000000	44.403840 
3053.000000	44.368401 
3052.000000	44.328924 
3051.000000	44.286980 
3050.000000	44.244082 
3049.000000	44.201719 
3048.000000	44.161674 
3047.000000	44.124887 
3046.000000	44.090121 
3045.000000	44.055045 
3044.000000	44.018853 
3043.000000	43.982821 
3042.000000	43.948017 
3041.000000	43.913426 
3040.000000	43.876917 
3039.000000	43.837596 
3038.000000	43.797016 
3037.000000	43.758568 
3036.000000	43.725602 
3035.000000	43.699157 
3034.000000	43.676931 
3033.000000	43.654916 
3032.000000	43.630571 
3031.000000	43.604290 
3030.000000	43.577769 
3029.000000	43.551499 
3028.000000	43.524536 
3027.000000	43.496721 
3026.000000	43.470604 
3025.000000	43.450307 
3024.000000	43.437708 
3023.000000	43.429714 
3022.000000	43.420134 
3021.000000	43.404864 
3020.000000	43.384981 
3019.000000	43.364926 
3018.000000	43.348949 
3017.000000	43.340106 
3016.000000	43.341012 
3015.000000	43.352968 
3014.000000	43.373987 
3013.000000	43.399330 
3012.000000	43.425172 
3011.000000	43.451447 
3010.000000	43.481093 
3009.000000	43.517214 
3008.000000	43.560994 
3007.000000	43.611374 
3006.000000	43.666210 
3005.000000	43.724018 
3004.000000	43.784563 
3003.000000	43.847479 
3002.000000	43.911298 
3001.000000	43.975402 
3000.000000	44.042599 
2999.000000	44.117405 
2998.000000	44.200866 
2997.000000	44.288774 
2996.000000	44.376436 
2995.000000	44.463959 
2994.000000	44.555264 
2993.000000	44.652760 
2992.000000	44.754817 
2991.000000	44.858024 
2990.000000	44.960105 
2989.000000	45.060468 
2988.000000	45.159651 
2987.000000	45.259006 
2986.000000	45.359922 
2985.000000	45.462536 
2984.000000	45.565559 
2983.000000	45.667398 
2982.000000	45.766744 
2981.000000	45.862248 
2980.000000	45.953062 
2979.000000	46.040384 
2978.000000	46.127500 
2977.000000	46.217568 
2976.000000	46.311954 
2975.000000	46.410892 
2974.000000	46.514189 
2973.000000	46.620059 
2972.000000	46.724588 
2971.000000	46.824398 
2970.000000	46.919552 
2969.000000	47.011998 
2968.000000	47.101137 
2967.000000	47.182879 
2966.000000	47.254013 
2965.000000	47.316053 
2964.000000	47.373534 
2963.000000	47.429088 
2962.000000	47.481057 
2961.000000	47.525711 
2960.000000	47.561371 
2959.000000	47.590769 
2958.000000	47.619573 
2957.000000	47.652210 
2956.000000	47.689157 
2955.000000	47.728860 
2954.000000	47.771618 
2953.000000	47.819863 
2952.000000	47.874742 
2951.000000	47.934993 
2950.000000	48.000579 
2949.000000	48.075337 
2948.000000	48.163488 
2947.000000	48.264215 
2946.000000	48.371764 
2945.000000	48.481029 
2944.000000	48.591557 
2943.000000	48.706155 
2942.000000	48.826898 
2941.000000	48.952716 
2940.000000	49.079851 
2939.000000	49.204425 
2938.000000	49.325069 
2937.000000	49.442925 
2936.000000	49.559150 
2935.000000	49.673780 
2934.000000	49.787672 
2933.000000	49.903301 
2932.000000	50.021375 
2931.000000	50.138179 
2930.000000	50.249383 
2929.000000	50.355958 
2928.000000	50.463329 
2927.000000	50.574542 
2926.000000	50.687400 
2925.000000	50.798622 
2924.000000	50.907394 
2923.000000	51.012982 
2922.000000	51.111133 
2921.000000	51.194334 
2920.000000	51.253938 
2919.000000	51.281145 
2918.000000	51.269216 
2917.000000	51.217776 
2916.000000	51.134746 
2915.000000	51.032884 
2914.000000	50.924805 
2913.000000	50.821179 
2912.000000	50.730403 
2911.000000	50.657065 
2910.000000	50.600995 
2909.000000	50.559063 
2908.000000	50.527571 
2907.000000	50.502588 
2906.000000	50.479832 
2905.000000	50.456446 
2904.000000	50.432440 
2903.000000	50.409193 
2902.000000	50.386928 
2901.000000	50.364808 
2900.000000	50.342585 
2899.000000	50.321194 
2898.000000	50.301559 
2897.000000	50.283665 
2896.000000	50.266578 
2895.000000	50.249144 
2894.000000	50.231314 
2893.000000	50.214936 
2892.000000	50.202075 
2891.000000	50.192183 
2890.000000	50.182440 
2889.000000	50.171630 
2888.000000	50.162064 
2887.000000	50.156327 
2886.000000	50.153516 
2885.000000	50.150233 
2884.000000	50.144430 
2883.000000	50.136862 
2882.000000	50.129745 
2881.000000	50.125507 
2880.000000	50.126142 
2879.000000	50.131846 
2878.000000	50.140279 
2877.000000	50.148147 
2876.000000	50.153368 
2875.000000	50.155235 
2874.000000	50.153705 
2873.000000	50.149903 
2872.000000	50.146483 
2871.000000	50.145785 
2870.000000	50.147994 
2869.000000	50.152241 
2868.000000	50.159049 
2867.000000	50.170409 
2866.000000	50.187950 
2865.000000	50.212151 
2864.000000	50.242676 
2863.000000	50.278197 
2862.000000	50.316783 
2861.000000	50.358156 
2860.000000	50.404858 
2859.000000	50.459318 
2858.000000	50.520102 
2857.000000	50.582820 
2856.000000	50.644077 
2855.000000	50.702058 
2854.000000	50.753021 
2853.000000	50.789521 
2852.000000	50.803269 
2851.000000	50.789305 
2850.000000	50.747895 
2849.000000	50.684570 
2848.000000	50.608786 
2847.000000	50.530676 
2846.000000	50.457393 
2845.000000	50.392295 
2844.000000	50.336794 
2843.000000	50.291446 
2842.000000	50.255140 
2841.000000	50.225350 
2840.000000	50.200773 
2839.000000	50.183205 
2838.000000	50.175696 
2837.000000	50.178694 
2836.000000	50.188271 
2835.000000	50.198087 
2834.000000	50.203284 
2833.000000	50.203254 
2832.000000	50.201261 
2831.000000	50.201617 
2830.000000	50.207057 
2829.000000	50.218054 
2828.000000	50.233100 
2827.000000	50.248954 
2826.000000	50.261809 
2825.000000	50.270006 
2824.000000	50.275716 
2823.000000	50.283099 
2822.000000	50.294606 
2821.000000	50.309325 
2820.000000	50.324442 
2819.000000	50.337649 
2818.000000	50.348823 
2817.000000	50.360278 
2816.000000	50.374843 
2815.000000	50.392578 
2814.000000	50.409894 
2813.000000	50.423128 
2812.000000	50.432651 
2811.000000	50.442148 
2810.000000	50.454100 
2809.000000	50.467518 
2808.000000	50.480065 
2807.000000	50.490814 
2806.000000	50.500446 
2805.000000	50.510048 
2804.000000	50.520370 
2803.000000	50.531423 
2802.000000	50.542339 
2801.000000	50.552258 
2800.000000	50.561529 
2799.000000	50.571275 
2798.000000	50.581652 
2797.000000	50.591347 
2796.000000	50.598934 
2795.000000	50.603937 
2794.000000	50.606766 
2793.000000	50.608979 
2792.000000	50.613896 
2791.000000	50.625321 
2790.000000	50.644160 
2789.000000	50.666807 
2788.000000	50.687951 
2787.000000	50.705144 
2786.000000	50.720047 
2785.000000	50.735255 
2784.000000	50.750656 
2783.000000	50.763705 
2782.000000	50.773344 
2781.000000	50.782661 
2780.000000	50.796341 
2779.000000	50.815502 
2778.000000	50.836482 
2777.000000	50.855319 
2776.000000	50.871890 
2775.000000	50.888414 
2774.000000	50.905485 
2773.000000	50.921878 
2772.000000	50.937610 
2771.000000	50.954433 
2770.000000	50.972779 
2769.000000	50.990558 
2768.000000	51.006352 
2767.000000	51.022306 
2766.000000	51.042251 
2765.000000	51.067451 
2764.000000	51.095301 
2763.000000	51.121986 
2762.000000	51.145816 
2761.000000	51.168210 
2760.000000	51.192078 
2759.000000	51.219180 
2758.000000	51.248799 
2757.000000	51.278884 
2756.000000	51.308189 
2755.000000	51.336988 
2754.000000	51.366126 
2753.000000	51.396183 
2752.000000	51.427313 
2751.000000	51.458824 
2750.000000	51.488825 
2749.000000	51.515470 
2748.000000	51.539159 
2747.000000	51.562739 
2746.000000	51.588908 
2745.000000	51.617796 
2744.000000	51.647405 
2743.000000	51.675911 
2742.000000	51.703155 
2741.000000	51.730408 
2740.000000	51.759133 
2739.000000	51.789727 
2738.000000	51.821165 
2737.000000	51.852110 
2736.000000	51.882501 
2735.000000	51.913645 
2734.000000	51.946448 
2733.000000	51.979826 
2732.000000	52.011285 
2731.000000	52.039130 
2730.000000	52.064043 
2729.000000	52.088556 
2728.000000	52.115022 
2727.000000	52.144104 
2726.000000	52.174855 
2725.000000	52.205525 
2724.000000	52.234046 
2723.000000	52.258917 
2722.000000	52.281201 
2721.000000	52.305302 
2720.000000	52.335588 
2719.000000	52.371517 
2718.000000	52.407677 
2717.000000	52.439573 
2716.000000	52.467831 
2715.000000	52.495588 
2714.000000	52.523806 
2713.000000	52.551210 
2712.000000	52.577311 
2711.000000	52.602788 
2710.000000	52.627607 
2709.000000	52.651590 
2708.000000	52.676701 
2707.000000	52.706012 
2706.000000	52.739634 
2705.000000	52.773803 
2704.000000	52.804728 
2703.000000	52.831778 
2702.000000	52.856505 
2701.000000	52.880478 
2700.000000	52.904851 
2699.000000	52.930390 
2698.000000	52.956867 
2697.000000	52.983457 
2696.000000	53.010138 
2695.000000	53.037453 
2694.000000	53.064709 
2693.000000	53.090151 
2692.000000	53.113329 
2691.000000	53.135510 
2690.000000	53.157229 
2689.000000	53.177553 
2688.000000	53.196765 
2687.000000	53.217670 
2686.000000	53.242831 
2685.000000	53.272119 
2684.000000	53.304188 
2683.000000	53.338298 
2682.000000	53.372758 
2681.000000	53.403489 
2680.000000	53.426933 
2679.000000	53.444028 
2678.000000	53.459308 
2677.000000	53.476509 
2676.000000	53.496585 
2675.000000	53.519094 
2674.000000	53.543163 
2673.000000	53.567117 
2672.000000	53.589237 
2671.000000	53.609372 
2670.000000	53.628537 
2669.000000	53.646921 
2668.000000	53.663639 
2667.000000	53.678499 
2666.000000	53.692576 
2665.000000	53.706827 
2664.000000	53.721391 
2663.000000	53.736357 
2662.000000	53.751907 
2661.000000	53.767466 
2660.000000	53.782260 
2659.000000	53.797332 
2658.000000	53.815614 
2657.000000	53.838682 
2656.000000	53.863846 
2655.000000	53.885359 
2654.000000	53.898672 
2653.000000	53.903710 
2652.000000	53.904692 
2651.000000	53.907118 
2650.000000	53.914232 
2649.000000	53.925565 
2648.000000	53.938503 
2647.000000	53.950861 
2646.000000	53.961751 
2645.000000	53.970685 
2644.000000	53.977234 
2643.000000	53.981891 
2642.000000	53.986234 
2641.000000	53.991561 
2640.000000	53.997946 
2639.000000	54.005191 
2638.000000	54.013983 
2637.000000	54.025121 
2636.000000	54.037900 
2635.000000	54.050533 
2634.000000	54.062712 
2633.000000	54.076927 
2632.000000	54.096081 
2631.000000	54.119653 
2630.000000	54.143219 
2629.000000	54.162509 
2628.000000	54.177432 
2627.000000	54.191095 
2626.000000	54.205120 
2625.000000	54.217608 
2624.000000	54.226499 
2623.000000	54.233555 
2622.000000	54.243313 
2621.000000	54.258334 
2620.000000	54.276942 
2619.000000	54.295807 
2618.000000	54.313535 
2617.000000	54.331167 
2616.000000	54.350114 
2615.000000	54.370482 
2614.000000	54.391280 
2613.000000	54.411883 
2612.000000	54.433357 
2611.000000	54.458121 
2610.000000	54.487563 
2609.000000	54.519918 
2608.000000	54.551458 
2607.000000	54.580348 
2606.000000	54.608566 
2605.000000	54.639235 
2604.000000	54.672722 
2603.000000	54.706582 
2602.000000	54.739232 
2601.000000	54.772252 
2600.000000	54.808267 
2599.000000	54.847332 
2598.000000	54.886684 
2597.000000	54.924223 
2596.000000	54.961109 
2595.000000	54.999855 
2594.000000	55.040294 
2593.000000	55.078978 
2592.000000	55.113429 
2591.000000	55.145903 
2590.000000	55.181453 
2589.000000	55.222487 
2588.000000	55.266789 
2587.000000	55.311096 
2586.000000	55.354867 
2585.000000	55.399425 
2584.000000	55.444842 
2583.000000	55.489593 
2582.000000	55.532976 
2581.000000	55.576041 
2580.000000	55.619732 
2579.000000	55.663386 
2578.000000	55.705846 
2577.000000	55.747463 
2576.000000	55.790428 
2575.000000	55.837111 
2574.000000	55.887649 
2573.000000	55.938516 
2572.000000	55.984127 
2571.000000	56.021597 
2570.000000	56.054360 
2569.000000	56.089702 
2568.000000	56.131965 
2567.000000	56.179177 
2566.000000	56.226858 
2565.000000	56.273439 
2564.000000	56.320522 
2563.000000	56.369100 
2562.000000	56.417690 
2561.000000	56.463983 
2560.000000	56.506607 
2559.000000	56.545197 
2558.000000	56.580349 
2557.000000	56.613985 
2556.000000	56.648679 
2555.000000	56.686144 
2554.000000	56.726875 
2553.000000	56.770720 
2552.000000	56.816265 
2551.000000	56.859740 
2550.000000	56.896814 
2549.000000	56.927010 
2548.000000	56.955495 
2547.000000	56.989175 
2546.000000	57.030865 
2545.000000	57.077323 
2544.000000	57.122364 
2543.000000	57.161828 
2542.000000	57.196590 
2541.000000	57.231324 
2540.000000	57.269588 
2539.000000	57.309898 
2538.000000	57.347669 
2537.000000	57.381333 
2536.000000	57.414922 
2535.000000	57.453413 
2534.000000	57.496600 
2533.000000	57.539016 
2532.000000	57.575399 
2531.000000	57.605223 
2530.000000	57.632468 
2529.000000	57.662108 
2528.000000	57.696210 
2527.000000	57.732150 
2526.000000	57.764855 
2525.000000	57.791977 
2524.000000	57.816658 
2523.000000	57.844159 
2522.000000	57.876096 
2521.000000	57.909302 
2520.000000	57.940190 
2519.000000	57.968553 
2518.000000	57.996463 
2517.000000	58.024792 
2516.000000	58.052189 
2515.000000	58.077425 
2514.000000	58.101921 
2513.000000	58.129151 
2512.000000	58.160913 
2511.000000	58.194319 
2510.000000	58.223529 
2509.000000	58.245239 
2508.000000	58.261649 
2507.000000	58.277231 
2506.000000	58.293722 
2505.000000	58.310009 
2504.000000	58.326116 
2503.000000	58.344648 
2502.000000	58.367490 
2501.000000	58.393071 
2500.000000	58.418238 
2499.000000	58.441628 
2498.000000	58.463735 
2497.000000	58.484533 
2496.000000	58.502889 
2495.000000	58.518486 
2494.000000	58.532971 
2493.000000	58.548428 
2492.000000	58.565117 
2491.000000	58.581173 
2490.000000	58.594413 
2489.000000	58.604284 
2488.000000	58.612284 
2487.000000	58.620795 
2486.000000	58.631488 
2485.000000	58.644407 
2484.000000	58.658196 
2483.000000	58.671247 
2482.000000	58.683014 
2481.000000	58.694279 
2480.000000	58.705886 
2479.000000	58.717363 
2478.000000	58.727407 
2477.000000	58.735694 
2476.000000	58.743195 
2475.000000	58.750334 
2474.000000	58.756105 
2473.000000	58.760172 
2472.000000	58.764757 
2471.000000	58.772470 
2470.000000	58.782425 
2469.000000	58.790532 
2468.000000	58.794302 
2467.000000	58.795711 
2466.000000	58.798246 
2465.000000	58.802610 
2464.000000	58.807072 
2463.000000	58.811167 
2462.000000	58.816776 
2461.000000	58.825015 
2460.000000	58.833654 
2459.000000	58.838773 
2458.000000	58.838524 
2457.000000	58.834683 
2456.000000	58.830900 
2455.000000	58.829883 
2454.000000	58.831726 
2453.000000	58.834246 
2452.000000	58.835177 
2451.000000	58.834712 
2450.000000	58.835677 
2449.000000	58.840384 
2448.000000	58.847388 
2447.000000	58.852358 
2446.000000	58.852482 
2445.000000	58.849087 
2444.000000	58.845364 
2443.000000	58.842514 
2442.000000	58.839285 
2441.000000	58.834807 
2440.000000	58.830408 
2439.000000	58.828259 
2438.000000	58.829044 
2437.000000	58.831402 
2436.000000	58.833166 
2435.000000	58.832926 
2434.000000	58.830879 
2433.000000	58.828561 
2432.000000	58.827551 
2431.000000	58.828189 
2430.000000	58.829534 
2429.000000	58.830379 
2428.000000	58.830141 
2427.000000	58.829020 
2426.000000	58.827629 
2425.000000	58.826113 
2424.000000	58.823383 
2423.000000	58.817958 
2422.000000	58.810287 
2421.000000	58.803420 
2420.000000	58.800080 
2419.000000	58.799540 
2418.000000	58.798810 
2417.000000	58.796611 
2416.000000	58.794429 
2415.000000	58.793716 
2414.000000	58.794154 
2413.000000	58.795184 
2412.000000	58.796968 
2411.000000	58.798648 
2410.000000	58.797831 
2409.000000	58.793886 
2408.000000	58.790226 
2407.000000	58.790745 
2406.000000	58.794639 
2405.000000	58.797230 
2404.000000	58.795934 
2403.000000	58.792981 
2402.000000	58.791483 
2401.000000	58.791111 
2400.000000	58.789378 
2399.000000	58.785960 
2398.000000	58.783674 
2397.000000	58.785052 
2396.000000	58.789401 
2395.000000	58.793909 
2394.000000	58.796887 
2393.000000	58.799012 
2392.000000	58.801396 
2391.000000	58.803296 
2390.000000	58.802537 
2389.000000	58.798239 
2388.000000	58.792650 
2387.000000	58.789726 
2386.000000	58.791619 
2385.000000	58.796497 
2384.000000	58.799886 
2383.000000	58.798264 
2382.000000	58.791209 
2381.000000	58.780086 
2380.000000	58.765626 
2379.000000	58.748259 
2378.000000	58.730696 
2377.000000	58.717852 
2376.000000	58.712660 
2375.000000	58.713122 
2374.000000	58.715325 
2373.000000	58.718466 
2372.000000	58.724633 
2371.000000	58.733910 
2370.000000	58.742259 
2369.000000	58.744797 
2368.000000	58.739773 
2367.000000	58.729353 
2366.000000	58.717972 
2365.000000	58.709722 
2364.000000	58.705955 
2363.000000	58.704766 
2362.000000	58.703019 
2361.000000	58.699659 
2360.000000	58.696549 
2359.000000	58.695311 
2358.000000	58.695677 
2357.000000	58.697474 
2356.000000	58.701194 
2355.000000	58.705873 
2354.000000	58.708053 
2353.000000	58.705862 
2352.000000	58.701195 
2351.000000	58.697579 
2350.000000	58.697523 
2349.000000	58.701291 
2348.000000	58.706910 
2347.000000	58.710632 
2346.000000	58.710362 
2345.000000	58.708299 
2344.000000	58.707705 
2343.000000	58.708695 
2342.000000	58.707749 
2341.000000	58.702383 
2340.000000	58.694944 
2339.000000	58.691164 
2338.000000	58.695937 
2337.000000	58.710176 
2336.000000	58.730510 
2335.000000	58.750240 
2334.000000	58.762460 
2333.000000	58.764788 
2332.000000	58.761425 
2331.000000	58.758713 
2330.000000	58.759725 
2329.000000	58.763015 
2328.000000	58.767544 
2327.000000	58.773308 
2326.000000	58.779287 
2325.000000	58.783150 
2324.000000	58.785035 
2323.000000	58.788877 
2322.000000	58.797660 
2321.000000	58.809264 
2320.000000	58.818789 
2319.000000	58.823727 
2318.000000	58.826271 
2317.000000	58.830252 
2316.000000	58.838026 
2315.000000	58.848605 
2314.000000	58.859125 
2313.000000	58.867177 
2312.000000	58.873326 
2311.000000	58.880118 
2310.000000	58.889639 
2309.000000	58.901606 
2308.000000	58.914308 
2307.000000	58.925994 
2306.000000	58.936212 
2305.000000	58.946421 
2304.000000	58.959487 
2303.000000	58.976866 
2302.000000	58.996637 
2301.000000	59.015205 
2300.000000	59.031599 
2299.000000	59.047964 
2298.000000	59.066101 
2297.000000	59.084730 
2296.000000	59.101849 
2295.000000	59.117803 
2294.000000	59.135033 
2293.000000	59.154983 
2292.000000	59.176723 
2291.000000	59.198169 
2290.000000	59.218107 
2289.000000	59.237363 
2288.000000	59.258454 
2287.000000	59.283482 
2286.000000	59.311454 
2285.000000	59.338271 
2284.000000	59.360274 
2283.000000	59.378021 
2282.000000	59.395899 
2281.000000	59.418048 
2280.000000	59.444970 
2279.000000	59.474115 
2278.000000	59.503025 
2277.000000	59.531278 
2276.000000	59.559539 
2275.000000	59.587811 
2274.000000	59.615803 
2273.000000	59.644668 
2272.000000	59.676774 
2271.000000	59.712774 
2270.000000	59.749861 
2269.000000	59.784172 
2268.000000	59.814691 
2267.000000	59.843978 
2266.000000	59.875511 
2265.000000	59.911109 
2264.000000	59.950451 
2263.000000	59.991877 
2262.000000	60.033757 
2261.000000	60.075963 
2260.000000	60.119805 
2259.000000	60.165829 
2258.000000	60.212083 
2257.000000	60.255791 
2256.000000	60.296481 
2255.000000	60.336491 
2254.000000	60.378540 
2253.000000	60.423685 
2252.000000	60.471406 
2251.000000	60.520560 
2250.000000	60.570414 
2249.000000	60.621481 
2248.000000	60.674859 
2247.000000	60.729965 
2246.000000	60.783925 
2245.000000	60.834646 
2244.000000	60.883335 
2243.000000	60.931890 
2242.000000	60.978626 
2241.000000	61.019392 
2240.000000	61.052952 
2239.000000	61.082626 
2238.000000	61.112196 
2237.000000	61.142920 
2236.000000	61.175362 
2235.000000	61.211045 
2234.000000	61.249993 
2233.000000	61.288661 
2232.000000	61.323184 
2231.000000	61.354392 
2230.000000	61.387678 
2229.000000	61.427527 
2228.000000	61.473044 
2227.000000	61.518955 
2226.000000	61.560536 
2225.000000	61.597659 
2224.000000	61.634225 
2223.000000	61.673672 
2222.000000	61.715596 
2221.000000	61.757347 
2220.000000	61.797892 
2219.000000	61.838398 
2218.000000	61.879523 
2217.000000	61.920527 
2216.000000	61.961431 
2215.000000	62.003811 
2214.000000	62.048440 
2213.000000	62.093913 
2212.000000	62.138584 
2211.000000	62.182095 
2210.000000	62.223958 
2209.000000	62.262713 
2208.000000	62.298226 
2207.000000	62.333166 
2206.000000	62.370048 
2205.000000	62.407897 
2204.000000	62.443936 
2203.000000	62.477880 
2202.000000	62.512430 
2201.000000	62.549758 
2200.000000	62.589405 
2199.000000	62.629704 
2198.000000	62.669578 
2197.000000	62.708546 
2196.000000	62.746289 
2195.000000	62.782776 
2194.000000	62.818117 
2193.000000	62.852200 
2192.000000	62.885170 
2191.000000	62.918072 
2190.000000	62.952009 
2189.000000	62.986740 
2188.000000	63.021176 
2187.000000	63.055234 
2186.000000	63.089877 
2185.000000	63.124962 
2184.000000	63.158522 
2183.000000	63.189140 
2182.000000	63.217972 
2181.000000	63.247096 
2180.000000	63.276507 
2179.000000	63.304452 
2178.000000	63.330788 
2177.000000	63.358220 
2176.000000	63.389233 
2175.000000	63.423177 
2174.000000	63.457858 
2173.000000	63.493011 
2172.000000	63.529957 
2171.000000	63.567773 
2170.000000	63.602064 
2169.000000	63.628837 
2168.000000	63.648504 
2167.000000	63.665282 
2166.000000	63.683905 
2165.000000	63.707686 
2164.000000	63.737785 
2163.000000	63.772234 
2162.000000	63.806507 
2161.000000	63.837149 
2160.000000	63.864719 
2159.000000	63.891887 
2158.000000	63.919454 
2157.000000	63.946221 
2156.000000	63.972295 
2155.000000	64.000060 
2154.000000	64.031286 
2153.000000	64.064833 
2152.000000	64.097659 
2151.000000	64.127027 
2150.000000	64.151879 
2149.000000	64.173575 
2148.000000	64.195286 
2147.000000	64.219213 
2146.000000	64.244697 
2145.000000	64.270683 
2144.000000	64.299060 
2143.000000	64.332615 
2142.000000	64.369623 
2141.000000	64.403816 
2140.000000	64.431168 
2139.000000	64.454273 
2138.000000	64.478704 
2137.000000	64.507421 
2136.000000	64.540097 
2135.000000	64.575084 
2134.000000	64.609678 
2133.000000	64.640764 
2132.000000	64.668191 
2131.000000	64.696241 
2130.000000	64.729088 
2129.000000	64.765865 
2128.000000	64.802718 
2127.000000	64.838488 
2126.000000	64.875266 
2125.000000	64.913974 
2124.000000	64.952870 
2123.000000	64.990707 
2122.000000	65.028233 
2121.000000	65.065566 
2120.000000	65.100800 
2119.000000	65.132763 
2118.000000	65.163352 
2117.000000	65.195829 
2116.000000	65.232268 
2115.000000	65.273460 
2114.000000	65.319167 
2113.000000	65.366777 
2112.000000	65.411578 
2111.000000	65.450858 
2110.000000	65.487110 
2109.000000	65.525177 
2108.000000	65.566629 
2107.000000	65.608844 
2106.000000	65.649332 
2105.000000	65.688659 
2104.000000	65.728752 
2103.000000	65.770456 
2102.000000	65.813847 
2101.000000	65.859350 
2100.000000	65.906804 
2099.000000	65.954468 
2098.000000	66.000376 
2097.000000	66.044489 
2096.000000	66.088414 
2095.000000	66.133197 
2094.000000	66.178820 
2093.000000	66.225678 
2092.000000	66.274933 
2091.000000	66.326810 
2090.000000	66.379658 
2089.000000	66.431329 
2088.000000	66.480708 
2087.000000	66.527447 
2086.000000	66.571360 
2085.000000	66.613285 
2084.000000	66.656027 
2083.000000	66.703226 
2082.000000	66.756704 
2081.000000	66.815000 
2080.000000	66.874160 
2079.000000	66.930083 
2078.000000	66.980823 
2077.000000	67.027439 
2076.000000	67.072547 
2075.000000	67.117385 
2074.000000	67.161078 
2073.000000	67.202765 
2072.000000	67.243782 
2071.000000	67.286988 
2070.000000	67.333621 
2069.000000	67.381714 
2068.000000	67.428072 
2067.000000	67.471836 
2066.000000	67.515728 
2065.000000	67.563249 
2064.000000	67.614429 
2063.000000	67.664963 
2062.000000	67.710213 
2061.000000	67.749768 
2060.000000	67.787334 
2059.000000	67.826503 
2058.000000	67.867739 
2057.000000	67.909015 
2056.000000	67.947809 
2055.000000	67.982256 
2054.000000	68.012332 
2053.000000	68.040480 
2052.000000	68.069846 
2051.000000	68.101487 
2050.000000	68.134242 
2049.000000	68.167335 
2048.000000	68.201481 
2047.000000	68.236675 
2046.000000	68.270689 
2045.000000	68.301598 
2044.000000	68.330434 
2043.000000	68.359568 
2042.000000	68.389339 
2041.000000	68.417968 
2040.000000	68.444109 
2039.000000	68.468022 
2038.000000	68.490848 
2037.000000	68.513971 
2036.000000	68.538196 
2035.000000	68.562280 
2034.000000	68.583318 
2033.000000	68.600215 
2032.000000	68.615654 
2031.000000	68.632731 
2030.000000	68.651031 
2029.000000	68.667736 
2028.000000	68.682341 
2027.000000	68.697466 
2026.000000	68.715227 
2025.000000	68.734631 
2024.000000	68.752643 
2023.000000	68.766948 
2022.000000	68.776795 
2021.000000	68.783038 
2020.000000	68.787833 
2019.000000	68.793440 
2018.000000	68.800911 
2017.000000	68.810109 
2016.000000	68.820347 
2015.000000	68.830279 
2014.000000	68.838048 
2013.000000	68.842626 
2012.000000	68.844648 
2011.000000	68.845338 
2010.000000	68.846071 
2009.000000	68.849538 
2008.000000	68.859207 
2007.000000	68.875071 
2006.000000	68.891854 
2005.000000	68.903694 
2004.000000	68.909213 
2003.000000	68.910904 
2002.000000	68.909968 
2001.000000	68.906407 
2000.000000	68.902270 
1999.000000	68.901797 
1998.000000	68.908472 
1997.000000	68.921660 
1996.000000	68.936846 
1995.000000	68.948643 
1994.000000	68.954812 
1993.000000	68.958322 
1992.000000	68.964533 
1991.000000	68.974886 
1990.000000	68.985069 
1989.000000	68.990892 
1988.000000	68.994301 
1987.000000	69.001071 
1986.000000	69.013434 
1985.000000	69.027936 
1984.000000	69.039756 
1983.000000	69.046652 
1982.000000	69.048457 
1981.000000	69.047109 
1980.000000	69.046603 
1979.000000	69.050509 
1978.000000	69.059164 
1977.000000	69.069633 
1976.000000	69.079445 
1975.000000	69.088482 
1974.000000	69.097891 
1973.000000	69.109058 
1972.000000	69.123661 
1971.000000	69.141941 
1970.000000	69.160470 
1969.000000	69.174428 
1968.000000	69.183398 
1967.000000	69.192273 
1966.000000	69.204918 
1965.000000	69.219501 
1964.000000	69.231965 
1963.000000	69.241745 
1962.000000	69.251846 
1961.000000	69.264722 
1960.000000	69.280244 
1959.000000	69.297565 
1958.000000	69.316971 
1957.000000	69.339422 
1956.000000	69.364955 
1955.000000	69.391083 
1954.000000	69.414087 
1953.000000	69.431787 
1952.000000	69.445477 
1951.000000	69.457866 
1950.000000	69.469618 
1949.000000	69.481805 
1948.000000	69.497973 
1947.000000	69.519485 
1946.000000	69.540961 
1945.000000	69.555522 
1944.000000	69.564705 
1943.000000	69.577374 
1942.000000	69.597467 
1941.000000	69.618956 
1940.000000	69.635150 
1939.000000	69.646742 
1938.000000	69.657568 
1937.000000	69.667524 
1936.000000	69.673937 
1935.000000	69.677028 
1934.000000	69.680179 
1933.000000	69.685171 
1932.000000	69.692256 
1931.000000	69.702334 
1930.000000	69.714687 
1929.000000	69.727894 
1928.000000	69.740214 
1927.000000	69.750807 
1926.000000	69.757895 
1925.000000	69.759301 
1924.000000	69.758465 
1923.000000	69.761712 
1922.000000	69.770177 
1921.000000	69.777944 
1920.000000	69.779959 
1919.000000	69.779484 
1918.000000	69.782719 
1917.000000	69.788165 
1916.000000	69.789226 
1915.000000	69.783238 
1914.000000	69.772955 
1913.000000	69.761578 
1912.000000	69.751411 
1911.000000	69.745033 
1910.000000	69.743601 
1909.000000	69.745318 
1908.000000	69.744871 
1907.000000	69.739090 
1906.000000	69.728854 
1905.000000	69.715801 
1904.000000	69.701725 
1903.000000	69.686313 
1902.000000	69.667778 
1901.000000	69.645768 
1900.000000	69.621454 
1899.000000	69.596700 
1898.000000	69.571831 
1897.000000	69.545027 
1896.000000	69.516911 
1895.000000	69.490457 
1894.000000	69.465784 
1893.000000	69.438166 
1892.000000	69.404721 
1891.000000	69.371305 
1890.000000	69.347431 
1889.000000	69.332904 
1888.000000	69.315929 
1887.000000	69.286661 
1886.000000	69.247178 
1885.000000	69.206174 
1884.000000	69.168655 
1883.000000	69.133094 
1882.000000	69.096575 
1881.000000	69.059443 
1880.000000	69.022922 
1879.000000	68.987421 
1878.000000	68.953349 
1877.000000	68.919542 
1876.000000	68.884022 
1875.000000	68.846929 
1874.000000	68.809838 
1873.000000	68.772363 
1872.000000	68.731100 
1871.000000	68.684630 
1870.000000	68.639245 
1869.000000	68.602897 
1868.000000	68.573428 
1867.000000	68.541041 
1866.000000	68.500011 
1865.000000	68.452401 
1864.000000	68.403466 
1863.000000	68.356691 
1862.000000	68.312783 
1861.000000	68.271104 
1860.000000	68.230449 
1859.000000	68.190169 
1858.000000	68.151962 
1857.000000	68.118724 
1856.000000	68.090036 
1855.000000	68.061718 
1854.000000	68.029113 
1853.000000	67.992131 
1852.000000	67.952295 
1851.000000	67.910576 
1850.000000	67.870993 
1849.000000	67.837447 
1848.000000	67.809631 
1847.000000	67.782262 
1846.000000	67.752423 
1845.000000	67.725477 
1844.000000	67.705753 
1843.000000	67.684878 
1842.000000	67.654368 
1841.000000	67.618365 
1840.000000	67.583835 
1839.000000	67.553250 
1838.000000	67.523973 
1837.000000	67.492776 
1836.000000	67.461669 
1835.000000	67.434496 
1834.000000	67.411325 
1833.000000	67.387960 
1832.000000	67.360237 
1831.000000	67.332367 
1830.000000	67.312475 
1829.000000	67.296850 
1828.000000	67.275428 
1827.000000	67.246811 
1826.000000	67.220778 
1825.000000	67.205718 
1824.000000	67.196151 
1823.000000	67.180340 
1822.000000	67.155964 
1821.000000	67.130950 
1820.000000	67.112055 
1819.000000	67.099410 
1818.000000	67.088972 
1817.000000	67.077831 
1816.000000	67.066059 
1815.000000	67.051500 
1814.000000	67.032526 
1813.000000	67.011771 
1812.000000	66.995164 
1811.000000	66.987385 
1810.000000	66.985170 
1809.000000	66.982285 
1808.000000	66.975971 
1807.000000	66.965115 
1806.000000	66.947835 
1805.000000	66.923140 
1804.000000	66.895615 
1803.000000	66.873123 
1802.000000	66.863061 
1801.000000	66.865185 
1800.000000	66.869886 
1799.000000	66.868831 
1798.000000	66.861068 
1797.000000	66.851431 
1796.000000	66.841257 
1795.000000	66.824249 
1794.000000	66.797522 
1793.000000	66.770703 
1792.000000	66.754112 
1791.000000	66.744339 
1790.000000	66.730339 
1789.000000	66.706521 
1788.000000	66.673306 
1787.000000	66.635844 
1786.000000	66.603483 
1785.000000	66.583289 
1784.000000	66.571963 
1783.000000	66.555579 
1782.000000	66.528378 
1781.000000	66.498789 
1780.000000	66.474812 
1779.000000	66.455851 
1778.000000	66.436570 
1777.000000	66.420560 
1776.000000	66.412507 
1775.000000	66.403886 
1774.000000	66.380633 
1773.000000	66.343426 
1772.000000	66.300916 
1771.000000	66.252511 
1770.000000	66.195167 
1769.000000	66.133168 
1768.000000	66.079188 
1767.000000	66.039602 
1766.000000	66.006164 
1765.000000	65.967040 
1764.000000	65.918938 
1763.000000	65.869192 
1762.000000	65.827144 
1761.000000	65.790125 
1760.000000	65.750384 
1759.000000	65.706635 
1758.000000	65.661407 
1757.000000	65.622763 
1756.000000	65.592947 
1755.000000	65.565552 
1754.000000	65.533031 
1753.000000	65.492039 
1752.000000	65.446999 
1751.000000	65.405378 
1750.000000	65.364344 
1749.000000	65.318385 
1748.000000	65.269724 
1747.000000	65.215967 
1746.000000	65.152963 
1745.000000	65.084719 
1744.000000	65.024223 
1743.000000	64.977689 
1742.000000	64.932337 
1741.000000	64.873554 
1740.000000	64.808198 
1739.000000	64.751444 
1738.000000	64.701480 
1737.000000	64.643757 
1736.000000	64.564168 
1735.000000	64.473688 
1734.000000	64.390787 
1733.000000	64.295935 
1732.000000	64.176235 
1731.000000	64.056692 
1730.000000	63.956190 
1729.000000	63.871070 
1728.000000	63.788156 
1727.000000	63.702475 
1726.000000	63.619956 
1725.000000	63.544541 
1724.000000	63.475903 
1723.000000	63.414721 
1722.000000	63.360950 
1721.000000	63.312798 
1720.000000	63.262564 
1719.000000	63.206354 
1718.000000	63.146804 
1717.000000	63.077579 
1716.000000	62.993555 
1715.000000	62.904161 
1714.000000	62.818740 
1713.000000	62.736675 
1712.000000	62.653763 
1711.000000	62.569716 
1710.000000	62.489526 
1709.000000	62.415927 
1708.000000	62.342016 
1707.000000	62.262371 
1706.000000	62.185731 
1705.000000	62.123150 
1704.000000	62.070204 
1703.000000	62.006360 
1702.000000	61.912873 
1701.000000	61.818888 
1700.000000	61.762316 
1699.000000	61.710656 
1698.000000	61.627465 
1697.000000	61.515783 
1696.000000	61.395554 
1695.000000	61.278993 
1694.000000	61.158936 
1693.000000	61.040223 
1692.000000	60.932080 
1691.000000	60.833803 
1690.000000	60.743985 
1689.000000	60.668200 
1688.000000	60.607514 
1687.000000	60.546679 
1686.000000	60.459661 
1685.000000	60.348172 
1684.000000	60.237276 
1683.000000	60.122527 
1682.000000	59.998471 
1681.000000	59.880628 
1680.000000	59.781478 
1679.000000	59.699954 
1678.000000	59.620563 
1677.000000	59.528200 
1676.000000	59.430248 
1675.000000	59.343611 
1674.000000	59.262255 
1673.000000	59.169932 
1672.000000	59.066347 
1671.000000	58.962200 
1670.000000	58.861966 
1669.000000	58.758951 
1668.000000	58.647018 
1667.000000	58.534204 
1666.000000	58.430219 
1665.000000	58.331328 
1664.000000	58.233296 
1663.000000	58.139344 
1662.000000	58.047366 
1661.000000	57.951116 
1660.000000	57.850931 
1659.000000	57.756030 
1658.000000	57.677825 
1657.000000	57.624859 
1656.000000	57.592319 
1655.000000	57.557736 
1654.000000	57.516974 
1653.000000	57.473009 
1652.000000	57.390636 
1651.000000	57.270909 
1650.000000	57.164419 
1649.000000	57.091922 
1648.000000	57.050346 
1647.000000	57.030472 
1646.000000	57.011878 
1645.000000	56.972571 
1644.000000	56.917008 
1643.000000	56.866572 
1642.000000	56.834993 
1641.000000	56.826133 
1640.000000	56.840198 
1639.000000	56.875958 
1638.000000	56.921781 
1637.000000	56.965265 
1636.000000	57.005653 
1635.000000	57.041818 
1634.000000	57.068279 
1633.000000	57.091564 
1632.000000	57.127606 
1631.000000	57.179883 
1630.000000	57.243533 
1629.000000	57.315201 
1628.000000	57.394175 
1627.000000	57.476499 
1626.000000	57.557865 
1625.000000	57.639455 
1624.000000	57.729612 
1623.000000	57.833258 
1622.000000	57.942040 
1621.000000	58.049324 
1620.000000	58.159538 
1619.000000	58.276891 
1618.000000	58.395343 
1617.000000	58.504479 
1616.000000	58.594209 
1615.000000	58.665421 
1614.000000	58.736047 
1613.000000	58.821064 
1612.000000	58.921994 
1611.000000	59.031611 
1610.000000	59.141391 
1609.000000	59.247080 
1608.000000	59.350451 
1607.000000	59.454650 
1606.000000	59.559175 
1605.000000	59.662258 
1604.000000	59.764082 
1603.000000	59.866037 
1602.000000	59.963863 
1601.000000	60.051030 
1600.000000	60.128434 
1599.000000	60.202938 
1598.000000	60.277268 
1597.000000	60.347334 
1596.000000	60.411494 
1595.000000	60.474744 
1594.000000	60.541569 
1593.000000	60.611042 
1592.000000	60.680867 
1591.000000	60.752042 
1590.000000	60.826905 
1589.000000	60.905467 
1588.000000	60.984980 
1587.000000	61.062718 
1586.000000	61.136209 
1585.000000	61.204786 
1584.000000	61.269746 
1583.000000	61.333419 
1582.000000	61.398592 
1581.000000	61.469682 
1580.000000	61.555202 
1579.000000	61.658845 
1578.000000	61.767644 
1577.000000	61.857879 
1576.000000	61.915615 
1575.000000	61.942992 
1574.000000	61.959088 
1573.000000	61.984637 
1572.000000	62.022548 
1571.000000	62.070868 
1570.000000	62.130797 
1569.000000	62.194975 
1568.000000	62.248730 
1567.000000	62.290124 
1566.000000	62.330498 
1565.000000	62.383414 
1564.000000	62.458768 
1563.000000	62.554262 
1562.000000	62.649713 
1561.000000	62.712709 
1560.000000	62.761652 
1559.000000	62.838858 
1558.000000	62.909506 
1557.000000	62.931633 
1556.000000	62.927862 
1555.000000	62.934013 
1554.000000	62.962260 
1553.000000	62.999268 
1552.000000	63.032095 
1551.000000	63.069213 
1550.000000	63.121869 
1549.000000	63.185087 
1548.000000	63.243892 
1547.000000	63.292219 
1546.000000	63.340911 
1545.000000	63.405983 
1544.000000	63.491683 
1543.000000	63.588538 
1542.000000	63.681940 
1541.000000	63.757972 
1540.000000	63.806315 
1539.000000	63.818894 
1538.000000	63.799268 
1537.000000	63.766788 
1536.000000	63.741040 
1535.000000	63.728109 
1534.000000	63.734650 
1533.000000	63.755427 
1532.000000	63.768922 
1531.000000	63.767967 
1530.000000	63.760655 
1529.000000	63.757360 
1528.000000	63.764140 
1527.000000	63.781757 
1526.000000	63.810442 
1525.000000	63.845667 
1524.000000	63.874945 
1523.000000	63.885896 
1522.000000	63.877727 
1521.000000	63.855943 
1520.000000	63.816591 
1519.000000	63.760267 
1518.000000	63.703253 
1517.000000	63.662548 
1516.000000	63.641430 
1515.000000	63.624083 
1514.000000	63.593385 
1513.000000	63.545557 
1512.000000	63.492221 
1511.000000	63.449447 
1510.000000	63.421875 
1509.000000	63.401200 
1508.000000	63.378564 
1507.000000	63.346485 
1506.000000	63.287028 
1505.000000	63.188329 
1504.000000	63.068550 
1503.000000	62.957262 
1502.000000	62.859687 
1501.000000	62.770256 
1500.000000	62.689005 
1499.000000	62.615672 
1498.000000	62.539840 
1497.000000	62.447140 
1496.000000	62.333441 
1495.000000	62.200740 
1494.000000	62.048699 
1493.000000	61.875822 
1492.000000	61.684190 
1491.000000	61.486253 
1490.000000	61.295300 
1489.000000	61.111897 
1488.000000	60.930803 
1487.000000	60.747359 
1486.000000	60.552202 
1485.000000	60.337991 
1484.000000	60.101715 
1483.000000	59.847087 
1482.000000	59.586008 
1481.000000	59.328428 
1480.000000	59.074778 
1479.000000	58.816706 
1478.000000	58.552315 
1477.000000	58.293983 
1476.000000	58.056671 
1475.000000	57.835466 
1474.000000	57.611408 
1473.000000	57.377334 
1472.000000	57.140080 
1471.000000	56.907648 
1470.000000	56.685628 
1469.000000	56.480571 
1468.000000	56.297479 
1467.000000	56.135457 
1466.000000	55.987063 
1465.000000	55.847684 
1464.000000	55.716742 
1463.000000	55.595236 
1462.000000	55.485872 
1461.000000	55.395925 
1460.000000	55.334425 
1459.000000	55.299419 
1458.000000	55.277858 
1457.000000	55.256589 
1456.000000	55.224869 
1455.000000	55.180462 
1454.000000	55.134803 
1453.000000	55.090570 
1452.000000	55.039269 
1451.000000	54.975302 
1450.000000	54.898640 
1449.000000	54.814173 
1448.000000	54.730648 
1447.000000	54.650152 
1446.000000	54.563616 
1445.000000	54.463059 
1444.000000	54.350907 
1443.000000	54.238095 
1442.000000	54.130644 
1441.000000	54.028955 
1440.000000	53.931985 
1439.000000	53.837510 
1438.000000	53.745323 
1437.000000	53.666910 
1436.000000	53.612314 
1435.000000	53.572408 
1434.000000	53.536721 
1433.000000	53.507028 
1432.000000	53.494353 
1431.000000	53.507832 
1430.000000	53.546973 
1429.000000	53.607014 
1428.000000	53.688434 
1427.000000	53.791330 
1426.000000	53.911414 
1425.000000	54.047176 
1424.000000	54.200582 
1423.000000	54.369795 
1422.000000	54.543482 
1421.000000	54.709518 
1420.000000	54.867613 
1419.000000	55.023552 
1418.000000	55.170004 
1417.000000	55.297708 
1416.000000	55.411437 
1415.000000	55.514162 
1414.000000	55.599183 
1413.000000	55.660743 
1412.000000	55.700828 
1411.000000	55.721530 
1410.000000	55.718399 
1409.000000	55.687275 
1408.000000	55.634064 
1407.000000	55.569059 
1406.000000	55.499498 
1405.000000	55.435859 
1404.000000	55.395118 
1403.000000	55.392350 
1402.000000	55.431856 
1401.000000	55.517283 
1400.000000	55.663434 
1399.000000	55.882803 
1398.000000	56.166402 
1397.000000	56.495450 
1396.000000	56.864580 
1395.000000	57.275192 
1394.000000	57.714541 
1393.000000	58.157355 
1392.000000	58.588619 
1391.000000	59.009762 
1390.000000	59.421879 
1389.000000	59.820472 
1388.000000	60.204793 
1387.000000	60.577143 
1386.000000	60.931449 
1385.000000	61.257286 
1384.000000	61.554677 
1383.000000	61.837591 
1382.000000	62.118962 
1381.000000	62.397157 
1380.000000	62.660922 
1379.000000	62.900652 
1378.000000	63.113035 
1377.000000	63.299107 
1376.000000	63.463794 
1375.000000	63.615909 
1374.000000	63.764695 
1373.000000	63.913906 
1372.000000	64.062052 
1371.000000	64.205725 
1370.000000	64.340510 
1369.000000	64.462289 
1368.000000	64.568386 
1367.000000	64.660487 
1366.000000	64.742625 
1365.000000	64.817512 
1364.000000	64.886392 
1363.000000	64.949774 
1362.000000	65.005315 
1361.000000	65.048533 
1360.000000	65.077688 
1359.000000	65.095125 
1358.000000	65.103648 
1357.000000	65.103695 
1356.000000	65.094377 
1355.000000	65.074513 
1354.000000	65.040059 
1353.000000	64.983138 
1352.000000	64.899832 
1351.000000	64.796207 
1350.000000	64.683443 
1349.000000	64.567942 
1348.000000	64.447253 
1347.000000	64.318758 
1346.000000	64.184861 
1345.000000	64.048138 
1344.000000	63.904219 
1343.000000	63.744873 
1342.000000	63.567228 
1341.000000	63.377095 
1340.000000	63.181899 
1339.000000	62.982615 
1338.000000	62.774461 
1337.000000	62.554002 
1336.000000	62.323457 
1335.000000	62.088506 
1334.000000	61.853734 
1333.000000	61.620794 
1332.000000	61.389654 
1331.000000	61.160930 
1330.000000	60.938945 
1329.000000	60.732767 
1328.000000	60.550964 
1327.000000	60.393198 
1326.000000	60.250819 
1325.000000	60.119341 
1324.000000	60.005972 
1323.000000	59.920930 
1322.000000	59.863848 
1321.000000	59.825811 
1320.000000	59.803076 
1319.000000	59.800847 
1318.000000	59.822058 
1317.000000	59.859739 
1316.000000	59.903537 
1315.000000	59.948142 
1314.000000	59.992131 
1313.000000	60.032911 
1312.000000	60.066851 
1311.000000	60.091715 
1310.000000	60.106215 
1309.000000	60.108761 
1308.000000	60.098195 
1307.000000	60.073257 
1306.000000	60.030839 
1305.000000	59.968320 
1304.000000	59.888081 
1303.000000	59.796073 
1302.000000	59.693149 
1301.000000	59.572116 
1300.000000	59.426285 
1299.000000	59.258249 
1298.000000	59.077079 
1297.000000	58.889699 
1296.000000	58.698064 
1295.000000	58.501927 
1294.000000	58.300700 
1293.000000	58.093927 
1292.000000	57.883405 
1291.000000	57.674096 
1290.000000	57.470464 
1289.000000	57.272650 
1288.000000	57.078233 
1287.000000	56.886987 
1286.000000	56.702246 
1285.000000	56.528048 
1284.000000	56.365952 
1283.000000	56.213962 
1282.000000	56.067333 
1281.000000	55.920490 
1280.000000	55.769029 
1279.000000	55.611994 
1278.000000	55.454993 
1277.000000	55.310112 
1276.000000	55.187316 
1275.000000	55.082918 
1274.000000	54.981493 
1273.000000	54.873860 
1272.000000	54.769343 
1271.000000	54.684906 
1270.000000	54.626100 
1269.000000	54.585524 
1268.000000	54.556074 
1267.000000	54.535347 
1266.000000	54.516264 
1265.000000	54.482039 
1264.000000	54.413889 
1263.000000	54.299614 
1262.000000	54.135391 
1261.000000	53.926375 
1260.000000	53.686643 
1259.000000	53.431761 
1258.000000	53.168937 
1257.000000	52.898116 
1256.000000	52.621520 
1255.000000	52.345065 
1254.000000	52.070888 
1253.000000	51.796566 
1252.000000	51.522380 
1251.000000	51.250597 
1250.000000	50.976166 
1249.000000	50.688007 
1248.000000	50.383783 
1247.000000	50.075523 
1246.000000	49.776308 
1245.000000	49.488134 
1244.000000	49.206558 
1243.000000	48.928899 
1242.000000	48.651864 
1241.000000	48.367641 
1240.000000	48.069538 
1239.000000	47.758873 
1238.000000	47.442531 
1237.000000	47.126895 
1236.000000	46.815989 
1235.000000	46.510195 
1234.000000	46.203741 
1233.000000	45.888554 
1232.000000	45.563942 
1231.000000	45.238425 
1230.000000	44.919862 
1229.000000	44.608022 
1228.000000	44.298114 
1227.000000	43.986256 
1226.000000	43.670319 
1225.000000	43.351490 
1224.000000	43.036503 
1223.000000	42.732023 
1222.000000	42.434836 
1221.000000	42.133606 
1220.000000	41.822140 
1219.000000	41.505369 
1218.000000	41.191402 
1217.000000	40.884283 
1216.000000	40.585661 
1215.000000	40.296304 
1214.000000	40.014076 
1213.000000	39.736860 
1212.000000	39.468303 
1211.000000	39.213389 
1210.000000	38.967570 
1209.000000	38.718725 
1208.000000	38.461554 
1207.000000	38.201863 
1206.000000	37.944937 
1205.000000	37.688400 
1204.000000	37.429101 
1203.000000	37.168374 
1202.000000	36.907253 
1201.000000	36.644540 
1200.000000	36.383048 
1199.000000	36.129910 
1198.000000	35.886461 
1197.000000	35.644485 
1196.000000	35.396929 
1195.000000	35.147088 
1194.000000	34.903386 
1193.000000	34.669014 
1192.000000	34.439432 
1191.000000	34.207292 
1190.000000	33.969012 
1189.000000	33.729080 
1188.000000	33.496751 
1187.000000	33.275583 
1186.000000	33.059359 
1185.000000	32.842203 
1184.000000	32.626906 
1183.000000	32.416001 
1182.000000	32.200588 
1181.000000	31.969009 
1180.000000	31.723980 
1179.000000	31.480595 
1178.000000	31.248635 
1177.000000	31.025927 
1176.000000	30.806707 
1175.000000	30.586337 
1174.000000	30.359972 
1173.000000	30.127242 
1172.000000	29.896900 
1171.000000	29.677016 
1170.000000	29.462324 
1169.000000	29.240899 
1168.000000	29.010698 
1167.000000	28.779409 
1166.000000	28.551611 
1165.000000	28.327647 
1164.000000	28.111453 
1163.000000	27.906290 
1162.000000	27.705249 
1161.000000	27.499039 
1160.000000	27.290255 
1159.000000	27.086109 
1158.000000	26.880616 
1157.000000	26.660703 
1156.000000	26.429216 
1155.000000	26.205150 
1154.000000	25.999457 
1153.000000	25.805101 
1152.000000	25.612232 
1151.000000	25.419191 
1150.000000	25.227079 
1149.000000	25.036493 
1148.000000	24.851089 
1147.000000	24.673470 
1146.000000	24.498873 
1145.000000	24.324319 
1144.000000	24.159575 
1143.000000	24.014106 
1142.000000	23.877374 
1141.000000	23.730056 
1140.000000	23.572882 
1139.000000	23.425481 
1138.000000	23.297096 
1137.000000	23.178006 
1136.000000	23.061246 
1135.000000	22.952815 
1134.000000	22.856452 
1133.000000	22.766873 
1132.000000	22.683009 
1131.000000	22.610238 
1130.000000	22.543596 
1129.000000	22.465369 
1128.000000	22.366741 
1127.000000	22.258840 
1126.000000	22.157522 
1125.000000	22.070051 
1124.000000	21.999479 
1123.000000	21.946393 
1122.000000	21.901089 
1121.000000	21.848259 
1120.000000	21.785475 
1119.000000	21.725633 
1118.000000	21.678036 
1117.000000	21.639622 
1116.000000	21.606759 
1115.000000	21.580842 
1114.000000	21.558418 
1113.000000	21.530216 
1112.000000	21.495021 
1111.000000	21.462373 
1110.000000	21.438207 
1109.000000	21.419728 
1108.000000	21.405638 
1107.000000	21.397049 
1106.000000	21.386563 
1105.000000	21.362649 
1104.000000	21.329110 
1103.000000	21.305672 
1102.000000	21.304563 
1101.000000	21.319123 
1100.000000	21.338085 
1099.000000	21.356167 
1098.000000	21.366954 
1097.000000	21.360881 
1096.000000	21.337906 
1095.000000	21.311467 
1094.000000	21.294561 
1093.000000	21.290071 
1092.000000	21.295565 
1091.000000	21.306564 
1090.000000	21.314575 
1089.000000	21.313861 
1088.000000	21.310643 
1087.000000	21.314186 
1086.000000	21.320773 
1085.000000	21.320342 
1084.000000	21.316468 
1083.000000	21.322978 
1082.000000	21.341583 
1081.000000	21.361072 
1080.000000	21.379519 
1079.000000	21.407816 
1078.000000	21.447562 
1077.000000	21.484497 
1076.000000	21.510534 
1075.000000	21.536440 
1074.000000	21.576127 
1073.000000	21.632075 
1072.000000	21.701266 
1071.000000	21.781977 
1070.000000	21.869550 
1069.000000	21.957253 
1068.000000	22.045388 
1067.000000	22.139939 
1066.000000	22.242217 
1065.000000	22.350930 
1064.000000	22.471354 
1063.000000	22.607158 
1062.000000	22.745452 
1061.000000	22.868160 
1060.000000	22.978364 
1059.000000	23.096824 
1058.000000	23.231137 
1057.000000	23.367876 
1056.000000	23.498445 
1055.000000	23.632501 
1054.000000	23.779044 
1053.000000	23.932299 
1052.000000	24.085466 
1051.000000	24.243205 
1050.000000	24.410926 
1049.000000	24.585367 
1048.000000	24.763540 
1047.000000	24.946583 
1046.000000	25.128294 
1045.000000	25.295221 
1044.000000	25.446143 
1043.000000	25.599323 
1042.000000	25.772807 
1041.000000	25.966489 
1040.000000	26.168481 
1039.000000	26.368781 
1038.000000	26.561152 
1037.000000	26.741836 
1036.000000	26.913974 
1035.000000	27.087133 
1034.000000	27.267824 
1033.000000	27.455253 
1032.000000	27.646635 
1031.000000	27.838880 
1030.000000	28.025054 
1029.000000	28.198862 
1028.000000	28.364252 
1027.000000	28.532202 
1026.000000	28.707132 
1025.000000	28.884489 
1024.000000	29.060720 
1023.000000	29.235543 
1022.000000	29.404696 
1021.000000	29.560885 
1020.000000	29.702906 
1019.000000	29.835895 
1018.000000	29.964241 
1017.000000	30.092715 
1016.000000	30.230480 
1015.000000	30.382383 
1014.000000	30.539054 
1013.000000	30.687347 
1012.000000	30.827191 
1011.000000	30.966305 
1010.000000	31.104050 
1009.000000	31.236325 
1008.000000	31.372095 
1007.000000	31.526535 
1006.000000	31.699307 
1005.000000	31.878229 
1004.000000	32.063712 
1003.000000	32.268699 
1002.000000	32.491484 
1001.000000	32.709068 
1000.000000	32.904161 
999.000000	 33.082225 
998.000000	 33.256677 
997.000000	 33.434455 
996.000000	 33.622388 
995.000000	 33.829467 
994.000000	 34.052540 
993.000000	 34.274593 
992.000000	 34.487358 
991.000000	 34.702166 
990.000000	 34.928415 
989.000000	 35.155006 
988.000000	 35.365701 
987.000000	 35.561873 
986.000000	 35.756571 
985.000000	 35.954355 
984.000000	 36.151007 
983.000000	 36.348161 
982.000000	 36.554231 
981.000000	 36.770314 
980.000000	 36.984569 
979.000000	 37.183681 
978.000000	 37.366967 
977.000000	 37.548407 
976.000000	 37.744345 
975.000000	 37.956458 
974.000000	 38.167365 
973.000000	 38.357031 
972.000000	 38.522246 
971.000000	 38.675035 
970.000000	 38.825407 
969.000000	 38.974828 
968.000000	 39.124454 
967.000000	 39.276934 
966.000000	 39.427336 
965.000000	 39.563666 
964.000000	 39.681547 
963.000000	 39.789766 
962.000000	 39.896463 
961.000000	 39.997262 
960.000000	 40.081241 
959.000000	 40.141874 
958.000000	 40.179239 
957.000000	 40.199459 
956.000000	 40.215851 
955.000000	 40.242785 
954.000000	 40.283471 
953.000000	 40.329196 
952.000000	 40.372718 
951.000000	 40.415026 
950.000000	 40.457072 
949.000000	 40.494664 
948.000000	 40.526748 
947.000000	 40.560718 
946.000000	 40.603246 
945.000000	 40.650996 
944.000000	 40.695169 
943.000000	 40.731728 
942.000000	 40.765236 
941.000000	 40.806710 
940.000000	 40.867621 
939.000000	 40.949916 
938.000000	 41.042313 
937.000000	 41.134006 
936.000000	 41.231085 
935.000000	 41.349258 
934.000000	 41.489709 
933.000000	 41.634011 
932.000000	 41.767204 
931.000000	 41.896584 
930.000000	 42.042842 
929.000000	 42.219198 
928.000000	 42.421380 
927.000000	 42.630071 
926.000000	 42.822053 
925.000000	 42.989726 
924.000000	 43.153288 
923.000000	 43.343948 
922.000000	 43.570806 
921.000000	 43.812309 
920.000000	 44.042574 
919.000000	 44.256457 
918.000000	 44.466717 
917.000000	 44.689330 
916.000000	 44.937762 
915.000000	 45.219704 
914.000000	 45.528339 
913.000000	 45.841343 
912.000000	 46.135674 
911.000000	 46.402531 
910.000000	 46.649578 
909.000000	 46.896781 
908.000000	 47.168177 
907.000000	 47.471771 
906.000000	 47.781767 
905.000000	 48.056315 
904.000000	 48.284452 
903.000000	 48.504218 
902.000000	 48.761098 
901.000000	 49.056583 
900.000000	 49.351821 
899.000000	 49.616876 
898.000000	 49.861246 
897.000000	 50.114722 
896.000000	 50.390282 
895.000000	 50.670081 
894.000000	 50.921594 
893.000000	 51.125443 
892.000000	 51.292189 
891.000000	 51.453422 
890.000000	 51.633518 
889.000000	 51.830560 
888.000000	 52.027620 
887.000000	 52.218450 
886.000000	 52.413439 
885.000000	 52.620704 
884.000000	 52.832260 
883.000000	 53.034863 
882.000000	 53.226799 
881.000000	 53.413994 
880.000000	 53.592103 
879.000000	 53.744112 
878.000000	 53.860132 
877.000000	 53.951615 
876.000000	 54.039044 
875.000000	 54.130565 
874.000000	 54.220070 
873.000000	 54.302533 
872.000000	 54.381478 
871.000000	 54.461013 
870.000000	 54.539003 
869.000000	 54.611020 
868.000000	 54.675889 
867.000000	 54.736329 
866.000000	 54.799327 
865.000000	 54.874559 
864.000000	 54.963968 
863.000000	 55.052679 
862.000000	 55.120803 
861.000000	 55.167600 
860.000000	 55.213217 
859.000000	 55.270828 
858.000000	 55.327050 
857.000000	 55.357992 
856.000000	 55.357678 
855.000000	 55.343951 
854.000000	 55.343200 
853.000000	 55.374681 
852.000000	 55.440280 
851.000000	 55.520926 
850.000000	 55.590676 
849.000000	 55.642237 
848.000000	 55.690694 
847.000000	 55.746576 
846.000000	 55.799162 
845.000000	 55.837191 
844.000000	 55.870350 
843.000000	 55.912401 
842.000000	 55.955135 
841.000000	 55.980856 
840.000000	 55.993808 
839.000000	 56.015950 
838.000000	 56.052943 
837.000000	 56.086583 
836.000000	 56.104368 
835.000000	 56.116774 
834.000000	 56.137894 
833.000000	 56.164100 
832.000000	 56.180467 
831.000000	 56.179058 
830.000000	 56.166062 
829.000000	 56.159242 
828.000000	 56.179963 
827.000000	 56.235898 
826.000000	 56.307291 
825.000000	 56.361305 
824.000000	 56.385067 
823.000000	 56.396144 
822.000000	 56.418140 
821.000000	 56.455409 
820.000000	 56.493536 
819.000000	 56.515047 
818.000000	 56.512576 
817.000000	 56.493400 
816.000000	 56.472029 
815.000000	 56.456331 
814.000000	 56.446326 
813.000000	 56.448678 
812.000000	 56.477551 
811.000000	 56.527945 
810.000000	 56.562389 
809.000000	 56.547410 
808.000000	 56.498019 
807.000000	 56.462064 
806.000000	 56.459781 
805.000000	 56.462036 
804.000000	 56.434063 
803.000000	 56.378701 
802.000000	 56.323033 
801.000000	 56.277163 
800.000000	 56.223204 
799.000000	 56.140685 
798.000000	 56.030216 
797.000000	 55.909329 
796.000000	 55.789405 
795.000000	 55.660989 
794.000000	 55.505987 
793.000000	 55.324300 
792.000000	 55.139510 
791.000000	 54.972324 
790.000000	 54.816488 
789.000000	 54.648810 
788.000000	 54.454874 
787.000000	 54.235844 
786.000000	 54.000393 
785.000000	 53.764178 
784.000000	 53.549300 
783.000000	 53.367576 
782.000000	 53.207880 
781.000000	 53.053736 
780.000000	 52.907712 
779.000000	 52.782932 
778.000000	 52.676083 
777.000000	 52.566731 
776.000000	 52.441618 
775.000000	 52.305843 
774.000000	 52.174575 
773.000000	 52.067555 
772.000000	 52.003749 
771.000000	 51.982177 
770.000000	 51.973357 
769.000000	 51.949612 
768.000000	 51.919379 
767.000000	 51.912057 
766.000000	 51.935581 
765.000000	 51.972834 
764.000000	 52.015701 
763.000000	 52.075646 
762.000000	 52.159538 
761.000000	 52.260182 
760.000000	 52.373288 
759.000000	 52.499545 
758.000000	 52.626994 
757.000000	 52.736754 
756.000000	 52.831822 
755.000000	 52.936354 
754.000000	 53.060348 
753.000000	 53.187972 
752.000000	 53.306097 
751.000000	 53.420574 
750.000000	 53.538614 
749.000000	 53.661209 
748.000000	 53.801415 
747.000000	 53.981209 
746.000000	 54.193910 
745.000000	 54.393482 
744.000000	 54.540262 
743.000000	 54.640180 
742.000000	 54.723618 
741.000000	 54.803814 
740.000000	 54.873629 
739.000000	 54.927670 
738.000000	 54.968318 
737.000000	 54.998613 
736.000000	 55.022578 
735.000000	 55.044358 
734.000000	 55.058489 
733.000000	 55.053363 
732.000000	 55.032911 
731.000000	 55.019456 
730.000000	 55.024392 
729.000000	 55.032910 
728.000000	 55.031169 
727.000000	 55.031292 
726.000000	 55.051628 
725.000000	 55.085660 
724.000000	 55.110796 
723.000000	 55.121547 
722.000000	 55.137870 
721.000000	 55.184814 
720.000000	 55.274669 
719.000000	 55.402246 
718.000000	 55.548244 
717.000000	 55.695251 
716.000000	 55.849384 
715.000000	 56.037586 
714.000000	 56.274863 
713.000000	 56.544216 
712.000000	 56.818956 
711.000000	 57.093097 
710.000000	 57.375751 
709.000000	 57.666046 
708.000000	 57.951996 
707.000000	 58.230743 
706.000000	 58.512562 
705.000000	 58.802128 
704.000000	 59.088298 
703.000000	 59.357659 
702.000000	 59.611876 
701.000000	 59.866908 
700.000000	 60.135700 
699.000000	 60.411445 
698.000000	 60.667143 
697.000000	 60.874463 
696.000000	 61.026459 
695.000000	 61.143123 
694.000000	 61.257098 
693.000000	 61.394170 
692.000000	 61.558928 
691.000000	 61.729165 
690.000000	 61.867448 
689.000000	 61.951699 
688.000000	 61.997968 
687.000000	 62.044877 
686.000000	 62.115188 
685.000000	 62.200967 
684.000000	 62.281578 
683.000000	 62.341051 
682.000000	 62.371393 
681.000000	 62.379797 
680.000000	 62.397174 
679.000000	 62.459777 
678.000000	 62.569237 
677.000000	 62.680018 
676.000000	 62.735535 
675.000000	 62.726655 
674.000000	 62.698165 
673.000000	 62.703929 
672.000000	 62.766480 
671.000000	 62.869006 
670.000000	 62.969332 
669.000000	 63.032146 
668.000000	 63.068289 
667.000000	 63.094645 
666.000000	 63.078326 
665.000000	 63.005391 
664.000000	 62.899845 
663.000000	 62.797447 
662.000000	 62.725380 
661.000000	 62.689068 
660.000000	 62.676068 
659.000000	 62.663906 
658.000000	 62.625024 
657.000000	 62.544004 
656.000000	 62.434639 
655.000000	 62.332866 
654.000000	 62.252845 
653.000000	 62.167712 
652.000000	 62.050162 
651.000000	 61.909514 
650.000000	 61.771598 
649.000000	 61.643350 
648.000000	 61.517689 
647.000000	 61.394707 
646.000000	 61.275333 
645.000000	 61.145947 
644.000000	 60.987269 
643.000000	 60.789794 
642.000000	 60.551034 
641.000000	 60.271761 
640.000000	 59.965205 
639.000000	 59.653450 
638.000000	 59.343126 
637.000000	 59.022329 
636.000000	 58.692657 
635.000000	 58.381691 
634.000000	 58.105786 
633.000000	 57.838053 
632.000000	 57.530416 
631.000000	 57.154238 
630.000000	 56.710119 
629.000000	 56.218791 
628.000000	 55.717160 
627.000000	 55.243445 
626.000000	 54.807745 
625.000000	 54.389313 
624.000000	 53.970097 
623.000000	 53.550407 
622.000000	 53.128694 
621.000000	 52.699867 
620.000000	 52.282795 
619.000000	 51.908201 
618.000000	 51.561103 
617.000000	 51.181105 
616.000000	 50.750516 
615.000000	 50.337743 
614.000000	 50.010109 
613.000000	 49.737690 
612.000000	 49.430137 
611.000000	 49.046845 
610.000000	 48.628675 
609.000000	 48.236905 
608.000000	 47.902132 
607.000000	 47.622264 
606.000000	 47.372361 
605.000000	 47.122135 
604.000000	 46.870228 
603.000000	 46.650371 
602.000000	 46.485360 
601.000000	 46.355775 
600.000000	 46.231876 
599.000000	 46.106494 
598.000000	 45.972947 
597.000000	 45.807127 
596.000000	 45.610873 
595.000000	 45.442869 
594.000000	 45.358405 
593.000000	 45.336892 
592.000000	 45.307939 
591.000000	 45.227685 
590.000000	 45.092751 
589.000000	 44.906000 
588.000000	 44.682683 
587.000000	 44.480472 
586.000000	 44.366746 
585.000000	 44.345187 
584.000000	 44.349313 
583.000000	 44.312452 
582.000000	 44.217184 
581.000000	 44.080815 
580.000000	 43.930635 
579.000000	 43.802347 
578.000000	 43.730505 
577.000000	 43.721445 
576.000000	 43.746236 
575.000000	 43.765707 
574.000000	 43.756640 
573.000000	 43.716950 
572.000000	 43.654526 
571.000000	 43.572316 
570.000000	 43.467116 
569.000000	 43.352194 
568.000000	 43.271397 
567.000000	 43.262213 
566.000000	 43.301582 
565.000000	 43.319159 
564.000000	 43.274179 
563.000000	 43.191691 
562.000000	 43.119777 
561.000000	 43.087135 
560.000000	 43.107156 
559.000000	 43.175875 
558.000000	 43.248439 
557.000000	 43.266584 
556.000000	 43.237640 
555.000000	 43.242893 
554.000000	 43.336015 
553.000000	 43.474591 
552.000000	 43.587627 
551.000000	 43.669063 
550.000000	 43.761426 
549.000000	 43.879116 
548.000000	 43.990991 
547.000000	 44.057933 
546.000000	 44.059584 
545.000000	 44.013113 
544.000000	 43.992817 
543.000000	 44.092255 
542.000000	 44.322690 
541.000000	 44.578487 
540.000000	 44.746836 
539.000000	 44.822972 
538.000000	 44.875916 
537.000000	 44.940389 
536.000000	 45.002025 
535.000000	 45.057840 
534.000000	 45.121481 
533.000000	 45.179278 
532.000000	 45.200824 
531.000000	 45.192542 
530.000000	 45.195210 
529.000000	 45.233753 
528.000000	 45.310303 
527.000000	 45.429181 
526.000000	 45.577142 
525.000000	 45.696157 
524.000000	 45.736244 
523.000000	 45.726979 
522.000000	 45.741511 
521.000000	 45.797989 
520.000000	 45.853221 
519.000000	 45.888517 
518.000000	 45.934308 
517.000000	 45.995096 
516.000000	 46.012461 
515.000000	 45.934070 
514.000000	 45.777860 
513.000000	 45.603403 
512.000000	 45.455245 
511.000000	 45.354064 
510.000000	 45.308281 
509.000000	 45.304212 
508.000000	 45.299915 
507.000000	 45.256823 
506.000000	 45.186394 
505.000000	 45.158030 
504.000000	 45.246947 
503.000000	 45.456188 
502.000000	 45.684333 
501.000000	 45.797409 
500.000000	 45.740709 
499.000000	 45.551496 
498.000000	 45.277777 
497.000000	 44.939511 
496.000000	 44.580287 
495.000000	 44.295180 
494.000000	 44.160190 
493.000000	 44.166616 
492.000000	 44.257299 
491.000000	 44.385058 
490.000000	 44.496846 
489.000000	 44.521993 
488.000000	 44.449995 
487.000000	 44.381417 
486.000000	 44.417554 
485.000000	 44.512076 
484.000000	 44.517174 
483.000000	 44.384552 
482.000000	 44.230135 
481.000000	 44.172679 
480.000000	 44.189338 
479.000000	 44.169756 
478.000000	 44.062890 
477.000000	 43.919087 
476.000000	 43.804974 
475.000000	 43.738960 
474.000000	 43.723844 
473.000000	 43.792281 
472.000000	 43.966639 
471.000000	 44.168510 
470.000000	 44.220571 
469.000000	 43.995883 
468.000000	 43.567116 
467.000000	 43.164147 
466.000000	 42.959435 
465.000000	 42.930892 
464.000000	 42.939703 
463.000000	 42.883747 
462.000000	 42.773284 
461.000000	 42.710180 
460.000000	 42.789990 
459.000000	 42.965337 
458.000000	 43.015005 
457.000000	 42.755939 
456.000000	 42.302384 
455.000000	 41.995899 
454.000000	 42.050788 
453.000000	 42.361357 
452.000000	 42.666765 
451.000000	 42.788449 
450.000000	 42.681756 
