# Supplementary material for: Saturation magnetisation as an indicator of the disintegration of barium hexaferrite nanoplatelets during the surface functionalisation
Source: Sci Rep. 2023 Jan 19;13:1092. doi: 10.1038/s41598-023-28431-4 (PMC9852462; doi:10.1038/s41598-023-28431-4)
Supplement: Supplementary file 2 — Supplementary Information 2. [file 41598_2023_28431_MOESM2_ESM.zip › Figure 4b_BSHF-OPA.asc]

PE IR                   SPECTRUM    ASCII       PEDS        1.60        
  -1
~SP.SP
21/09/29
10:59:38.00
21/09/29
10:59:38.00
guest

450.000000
16


SPECTRUM 400,CPU32 MAIN 00.09.9951 07-SEPTEMBER-2011 11:49:41
MIR TGS
MIR
OPTKBR
84216
0.200000

4.000000
STRONG
RATIO
SPECTRUM
MAGNITUDE
DIFFUSE REFLECTANCE
DOUBLE

COMBINED


0


#HDR
-1
-1
#GR
CM-1
%R
0.00002384185791015625
0.0
4000.000000
-1.000000
3551
8
104.085510
27.692749
#DATA
4000.000000	99.398961  
3999.000000	99.402600  
3998.000000	99.404311  
3997.000000	99.401893  
3996.000000	99.395744  
3995.000000	99.387838  
3994.000000	99.379636  
3993.000000	99.392116  
3992.000000	99.386036  
3991.000000	99.379887  
3990.000000	99.372534  
3989.000000	99.362436  
3988.000000	99.349232  
3987.000000	99.334382  
3986.000000	99.319831  
3985.000000	99.306179  
3984.000000	99.292246  
3983.000000	99.276370  
3982.000000	99.258670  
3981.000000	99.242463  
3980.000000	99.233087  
3979.000000	99.234896  
3978.000000	99.249286  
3977.000000	99.274355  
3976.000000	99.305100  
3975.000000	99.334356  
3974.000000	99.355844  
3973.000000	99.367889  
3972.000000	99.374272  
3971.000000	99.381210  
3970.000000	99.392879  
3969.000000	99.409071  
3968.000000	99.426164  
3967.000000	99.440091  
3966.000000	99.448754  
3965.000000	99.452593  
3964.000000	99.452745  
3963.000000	99.448962  
3962.000000	99.440324  
3961.000000	99.427741  
3960.000000	99.414623  
3959.000000	99.405120  
3958.000000	99.400662  
3957.000000	99.398191  
3956.000000	99.392071  
3955.000000	99.378198  
3954.000000	99.356861  
3953.000000	99.332252  
3952.000000	99.309986  
3951.000000	99.294551  
3950.000000	99.287718  
3949.000000	99.288736  
3948.000000	99.295289  
3947.000000	99.302953  
3946.000000	99.305915  
3945.000000	99.301121  
3944.000000	99.292093  
3943.000000	99.286086  
3942.000000	99.287243  
3941.000000	99.293137  
3940.000000	99.297453  
3939.000000	99.296210  
3938.000000	99.290588  
3937.000000	99.285298  
3936.000000	99.284565  
3935.000000	99.289007  
3934.000000	99.295050  
3933.000000	99.296632  
3932.000000	99.289393  
3931.000000	99.274592  
3930.000000	99.258893  
3929.000000	99.249307  
3928.000000	99.245529  
3927.000000	99.238440  
3926.000000	99.219714  
3925.000000	99.190744  
3924.000000	99.158348  
3923.000000	99.126238  
3922.000000	99.095022  
3921.000000	99.067720  
3920.000000	99.049020  
3919.000000	99.039784  
3918.000000	99.036562  
3917.000000	99.036116  
3916.000000	99.036807  
3915.000000	99.036778  
3914.000000	99.035295  
3913.000000	99.036153  
3912.000000	99.043058  
3911.000000	99.056117  
3910.000000	99.072841  
3909.000000	99.091775  
3908.000000	99.112220  
3907.000000	99.130947  
3906.000000	99.141642  
3905.000000	99.141464  
3904.000000	99.134350  
3903.000000	99.126061  
3902.000000	99.117486  
3901.000000	99.107011  
3900.000000	99.098491  
3899.000000	99.098455  
3898.000000	99.107488  
3897.000000	99.121222  
3896.000000	99.136358  
3895.000000	99.153344  
3894.000000	99.172000  
3893.000000	99.189186  
3892.000000	99.202416  
3891.000000	99.215820  
3890.000000	99.230342  
3889.000000	99.238840  
3888.000000	99.237013  
3887.000000	99.231802  
3886.000000	99.236294  
3885.000000	99.255330  
3884.000000	99.273482  
3883.000000	99.272794  
3882.000000	99.254495  
3881.000000	99.234823  
3880.000000	99.227856  
3879.000000	99.231572  
3878.000000	99.231301  
3877.000000	99.218645  
3876.000000	99.199026  
3875.000000	99.184931  
3874.000000	99.185783  
3873.000000	99.195953  
3872.000000	99.198876  
3871.000000	99.189992  
3870.000000	99.186888  
3869.000000	99.206579  
3868.000000	99.237739  
3867.000000	99.259498  
3866.000000	99.272987  
3865.000000	99.294118  
3864.000000	99.324547  
3863.000000	99.352804  
3862.000000	99.373046  
3861.000000	99.390634  
3860.000000	99.408918  
3859.000000	99.423807  
3858.000000	99.431282  
3857.000000	99.435689  
3856.000000	99.441705  
3855.000000	99.443385  
3854.000000	99.435470  
3853.000000	99.431864  
3852.000000	99.436881  
3851.000000	99.435782  
3850.000000	99.428020  
3849.000000	99.426886  
3848.000000	99.436461  
3847.000000	99.447345  
3846.000000	99.449829  
3845.000000	99.439904  
3844.000000	99.418468  
3843.000000	99.391951  
3842.000000	99.363571  
3841.000000	99.333735  
3840.000000	99.309318  
3839.000000	99.299528  
3838.000000	99.304267  
3837.000000	99.315288  
3836.000000	99.323908  
3835.000000	99.328258  
3834.000000	99.330739  
3833.000000	99.337043  
3832.000000	99.354795  
3831.000000	99.386177  
3830.000000	99.423889  
3829.000000	99.457701  
3828.000000	99.482070  
3827.000000	99.502342  
3826.000000	99.526714  
3825.000000	99.551879  
3824.000000	99.566032  
3823.000000	99.562912  
3822.000000	99.549643  
3821.000000	99.546978  
3820.000000	99.560981  
3819.000000	99.569910  
3818.000000	99.558635  
3817.000000	99.538309  
3816.000000	99.534347  
3815.000000	99.554748  
3814.000000	99.577015  
3813.000000	99.582563  
3812.000000	99.578949  
3811.000000	99.578793  
3810.000000	99.583004  
3809.000000	99.584050  
3808.000000	99.580650  
3807.000000	99.584567  
3806.000000	99.599015  
3805.000000	99.607354  
3804.000000	99.598016  
3803.000000	99.582285  
3802.000000	99.585627  
3801.000000	99.623928  
3800.000000	99.678202  
3799.000000	99.717032  
3798.000000	99.738062  
3797.000000	99.761556  
3796.000000	99.802475  
3795.000000	99.854437  
3794.000000	99.899832  
3793.000000	99.932522  
3792.000000	99.960633  
3791.000000	99.990341  
3790.000000	100.019514 
3789.000000	100.043393 
3788.000000	100.061003 
3787.000000	100.074697 
3786.000000	100.086504 
3785.000000	100.098046 
3784.000000	100.109806 
3783.000000	100.117965 
3782.000000	100.117955 
3781.000000	100.112455 
3780.000000	100.110867 
3779.000000	100.120192 
3778.000000	100.134750 
3777.000000	100.140971 
3776.000000	100.133773 
3775.000000	100.122963 
3774.000000	100.119184 
3773.000000	100.120887 
3772.000000	100.119678 
3771.000000	100.116103 
3770.000000	100.119795 
3769.000000	100.135215 
3768.000000	100.156041 
3767.000000	100.175846 
3766.000000	100.197493 
3765.000000	100.228111 
3764.000000	100.266929 
3763.000000	100.304792 
3762.000000	100.337015 
3761.000000	100.371442 
3760.000000	100.415411 
3759.000000	100.462501 
3758.000000	100.501928 
3757.000000	100.530669 
3756.000000	100.550161 
3755.000000	100.562247 
3754.000000	100.569805 
3753.000000	100.580123 
3752.000000	100.597735 
3751.000000	100.616982 
3750.000000	100.634218 
3749.000000	100.653005 
3748.000000	100.673196 
3747.000000	100.690564 
3746.000000	100.705467 
3745.000000	100.729932 
3744.000000	100.782545 
3743.000000	100.848408 
3742.000000	100.886803 
3741.000000	100.894426 
3740.000000	100.901689 
3739.000000	100.927731 
3738.000000	100.968890 
3737.000000	101.014712 
3736.000000	101.060773 
3735.000000	101.104512 
3734.000000	101.139660 
3733.000000	101.171126 
3732.000000	101.216518 
3731.000000	101.283800 
3730.000000	101.362837 
3729.000000	101.438981 
3728.000000	101.509762 
3727.000000	101.582511 
3726.000000	101.658978 
3725.000000	101.729427 
3724.000000	101.788663 
3723.000000	101.846955 
3722.000000	101.914691 
3721.000000	101.990586 
3720.000000	102.065462 
3719.000000	102.131703 
3718.000000	102.191299 
3717.000000	102.250659 
3716.000000	102.311274 
3715.000000	102.372229 
3714.000000	102.434729 
3713.000000	102.499754 
3712.000000	102.564354 
3711.000000	102.625487 
3710.000000	102.685471 
3709.000000	102.749344 
3708.000000	102.819943 
3707.000000	102.896092 
3706.000000	102.973025 
3705.000000	103.046676 
3704.000000	103.117153 
3703.000000	103.188626 
3702.000000	103.263838 
3701.000000	103.340775 
3700.000000	103.413211 
3699.000000	103.473924 
3698.000000	103.523608 
3697.000000	103.572079 
3696.000000	103.625620 
3695.000000	103.679563 
3694.000000	103.727669 
3693.000000	103.769777 
3692.000000	103.806410 
3691.000000	103.832839 
3690.000000	103.844374 
3689.000000	103.850059 
3688.000000	103.869243 
3687.000000	103.908350 
3686.000000	103.954192 
3685.000000	103.993707 
3684.000000	104.026490 
3683.000000	104.055290 
3682.000000	104.076928 
3681.000000	104.085510 
3680.000000	104.084097 
3679.000000	104.079910 
3678.000000	104.069567 
3677.000000	104.044404 
3676.000000	104.011591 
3675.000000	103.991389 
3674.000000	103.979299 
3673.000000	103.945316 
3672.000000	103.873675 
3671.000000	103.773681 
3670.000000	103.660842 
3669.000000	103.535599 
3668.000000	103.383624 
3667.000000	103.196390 
3666.000000	102.976795 
3665.000000	102.728384 
3664.000000	102.447684 
3663.000000	102.124197 
3662.000000	101.749102 
3661.000000	101.319948 
3660.000000	100.839452 
3659.000000	100.311704 
3658.000000	99.743035  
3657.000000	99.149776  
3656.000000	98.559494  
3655.000000	97.992636  
3654.000000	97.449685  
3653.000000	96.925978  
3652.000000	96.429136  
3651.000000	95.982611  
3650.000000	95.617840  
3649.000000	95.363263  
3648.000000	95.244381  
3647.000000	95.278120  
3646.000000	95.456088  
3645.000000	95.743089  
3644.000000	96.095178  
3643.000000	96.475180  
3642.000000	96.858289  
3641.000000	97.228052  
3640.000000	97.574164  
3639.000000	97.893431  
3638.000000	98.186980  
3637.000000	98.452413  
3636.000000	98.682650  
3635.000000	98.875894  
3634.000000	99.040087  
3633.000000	99.182510  
3632.000000	99.300454  
3631.000000	99.384614  
3630.000000	99.430801  
3629.000000	99.452505  
3628.000000	99.468523  
3627.000000	99.479823  
3626.000000	99.479565  
3625.000000	99.469936  
3624.000000	99.453865  
3623.000000	99.427946  
3622.000000	99.384740  
3621.000000	99.321614  
3620.000000	99.242769  
3619.000000	99.155006  
3618.000000	99.063243  
3617.000000	98.968173  
3616.000000	98.868729  
3615.000000	98.767417  
3614.000000	98.669704  
3613.000000	98.577471  
3612.000000	98.484606  
3611.000000	98.380507  
3610.000000	98.260038  
3609.000000	98.129285  
3608.000000	97.999011  
3607.000000	97.874708  
3606.000000	97.755770  
3605.000000	97.642280  
3604.000000	97.537663  
3603.000000	97.444744  
3602.000000	97.362428  
3601.000000	97.288850  
3600.000000	97.223224  
3599.000000	97.162829  
3598.000000	97.104937  
3597.000000	97.047608  
3596.000000	96.988120  
3595.000000	96.923654  
3594.000000	96.852417  
3593.000000	96.773614  
3592.000000	96.687820  
3591.000000	96.594388  
3590.000000	96.491626  
3589.000000	96.379588  
3588.000000	96.261973  
3587.000000	96.143248  
3586.000000	96.024840  
3585.000000	95.905618  
3584.000000	95.785851  
3583.000000	95.666469  
3582.000000	95.546118  
3581.000000	95.421325  
3580.000000	95.290801  
3579.000000	95.156898  
3578.000000	95.023035  
3577.000000	94.890567  
3576.000000	94.758253  
3575.000000	94.625271  
3574.000000	94.493211  
3573.000000	94.363953  
3572.000000	94.236987  
3571.000000	94.108823  
3570.000000	93.975011  
3569.000000	93.834272  
3568.000000	93.689285  
3567.000000	93.543269  
3566.000000	93.397073  
3565.000000	93.250047  
3564.000000	93.101447  
3563.000000	92.951965  
3562.000000	92.803605  
3561.000000	92.658442  
3560.000000	92.516734  
3559.000000	92.376169  
3558.000000	92.234522  
3557.000000	92.093876  
3556.000000	91.959128  
3555.000000	91.830908  
3554.000000	91.702890  
3553.000000	91.568295  
3552.000000	91.427474  
3551.000000	91.286253  
3550.000000	91.147752  
3549.000000	91.009720  
3548.000000	90.869417  
3547.000000	90.727489  
3546.000000	90.587222  
3545.000000	90.451271  
3544.000000	90.319509  
3543.000000	90.189199  
3542.000000	90.057304  
3541.000000	89.923037  
3540.000000	89.788550  
3539.000000	89.656880  
3538.000000	89.530254  
3537.000000	89.409608  
3536.000000	89.294293  
3535.000000	89.181550  
3534.000000	89.067510  
3533.000000	88.950664  
3532.000000	88.833566  
3531.000000	88.720027  
3530.000000	88.611287  
3529.000000	88.506257  
3528.000000	88.404527  
3527.000000	88.306442  
3526.000000	88.210296  
3525.000000	88.111625  
3524.000000	88.006074  
3523.000000	87.892786  
3522.000000	87.775565  
3521.000000	87.661335  
3520.000000	87.556771  
3519.000000	87.464364  
3518.000000	87.380782  
3517.000000	87.299238  
3516.000000	87.214450  
3515.000000	87.125976  
3514.000000	87.036909  
3513.000000	86.949718  
3512.000000	86.863907  
3511.000000	86.776686  
3510.000000	86.685479  
3509.000000	86.590538  
3508.000000	86.495172  
3507.000000	86.402506  
3506.000000	86.311791  
3505.000000	86.218248  
3504.000000	86.117590  
3503.000000	86.011547  
3502.000000	85.908509  
3501.000000	85.817118  
3500.000000	85.738519  
3499.000000	85.665719  
3498.000000	85.590630  
3497.000000	85.510553  
3496.000000	85.427169  
3495.000000	85.341835  
3494.000000	85.254497  
3493.000000	85.166239  
3492.000000	85.079933  
3491.000000	84.997583  
3490.000000	84.918833  
3489.000000	84.843034  
3488.000000	84.770939  
3487.000000	84.703009  
3486.000000	84.637864  
3485.000000	84.573963  
3484.000000	84.511493  
3483.000000	84.451036  
3482.000000	84.391226  
3481.000000	84.329683  
3480.000000	84.265949  
3479.000000	84.202143  
3478.000000	84.140818  
3477.000000	84.083253  
3476.000000	84.029370  
3475.000000	83.977893  
3474.000000	83.926734  
3473.000000	83.874348  
3472.000000	83.821250  
3471.000000	83.770001  
3470.000000	83.723180  
3469.000000	83.681328  
3468.000000	83.642623  
3467.000000	83.604296  
3466.000000	83.565004  
3465.000000	83.526353  
3464.000000	83.491652  
3463.000000	83.462295  
3462.000000	83.435654  
3461.000000	83.407540  
3460.000000	83.376448  
3459.000000	83.344440  
3458.000000	83.313679  
3457.000000	83.283022  
3456.000000	83.248973  
3455.000000	83.209325  
3454.000000	83.165216  
3453.000000	83.120219  
3452.000000	83.077888  
3451.000000	83.040095  
3450.000000	83.006998  
3449.000000	82.977453  
3448.000000	82.948788  
3447.000000	82.916674  
3446.000000	82.876978  
3445.000000	82.829115  
3444.000000	82.777412  
3443.000000	82.728409  
3442.000000	82.686392  
3441.000000	82.651015  
3440.000000	82.618200  
3439.000000	82.582676  
3438.000000	82.540759  
3437.000000	82.492517  
3436.000000	82.442055  
3435.000000	82.394409  
3434.000000	82.351082  
3433.000000	82.308935  
3432.000000	82.263759  
3431.000000	82.214931  
3430.000000	82.166391  
3429.000000	82.123080  
3428.000000	82.086441  
3427.000000	82.053223  
3426.000000	82.018252  
3425.000000	81.977924  
3424.000000	81.931804  
3423.000000	81.882652  
3422.000000	81.835875  
3421.000000	81.797424  
3420.000000	81.769941  
3419.000000	81.750226  
3418.000000	81.731578  
3417.000000	81.709492  
3416.000000	81.685054  
3415.000000	81.663143  
3414.000000	81.647805  
3413.000000	81.638639  
3412.000000	81.630698  
3411.000000	81.618323  
3410.000000	81.600401  
3409.000000	81.581764  
3408.000000	81.568169  
3407.000000	81.560261  
3406.000000	81.554411  
3405.000000	81.548888  
3404.000000	81.546529  
3403.000000	81.550460  
3402.000000	81.559521  
3401.000000	81.569696  
3400.000000	81.578322  
3399.000000	81.585012  
3398.000000	81.589558  
3397.000000	81.591386  
3396.000000	81.591467  
3395.000000	81.593143  
3394.000000	81.600028  
3393.000000	81.613209  
3392.000000	81.630390  
3391.000000	81.647337  
3390.000000	81.660504  
3389.000000	81.669052  
3388.000000	81.674569  
3387.000000	81.678719  
3386.000000	81.681541  
3385.000000	81.682374  
3384.000000	81.682131  
3383.000000	81.683868  
3382.000000	81.690645  
3381.000000	81.702729  
3380.000000	81.716763  
3379.000000	81.727792  
3378.000000	81.732451  
3377.000000	81.730658  
3376.000000	81.724865  
3375.000000	81.718197  
3374.000000	81.713113  
3373.000000	81.710788  
3372.000000	81.711005  
3371.000000	81.712910  
3370.000000	81.716075  
3369.000000	81.720018  
3368.000000	81.722421  
3367.000000	81.719434  
3366.000000	81.709534  
3365.000000	81.696440  
3364.000000	81.685971  
3363.000000	81.679885  
3362.000000	81.674721  
3361.000000	81.667118  
3360.000000	81.658135  
3359.000000	81.651158  
3358.000000	81.647232  
3357.000000	81.644298  
3356.000000	81.640205  
3355.000000	81.634687  
3354.000000	81.628513  
3353.000000	81.621911  
3352.000000	81.613935  
3351.000000	81.602597  
3350.000000	81.585842  
3349.000000	81.563462  
3348.000000	81.538472  
3347.000000	81.515835  
3346.000000	81.499271  
3345.000000	81.489215  
3344.000000	81.483418  
3343.000000	81.478834  
3342.000000	81.472507  
3341.000000	81.461194  
3340.000000	81.441654  
3339.000000	81.412834  
3338.000000	81.378113  
3337.000000	81.344324  
3336.000000	81.317387  
3335.000000	81.298628  
3334.000000	81.285340  
3333.000000	81.273945  
3332.000000	81.261854  
3331.000000	81.247452  
3330.000000	81.230299  
3329.000000	81.211452  
3328.000000	81.192028  
3327.000000	81.171174  
3326.000000	81.147274  
3325.000000	81.121662  
3324.000000	81.099089  
3323.000000	81.082943  
3322.000000	81.070949  
3321.000000	81.057181  
3320.000000	81.037999  
3319.000000	81.015085  
3318.000000	80.993161  
3317.000000	80.975882  
3316.000000	80.963413  
3315.000000	80.952527  
3314.000000	80.939028  
3313.000000	80.921369  
3312.000000	80.902417  
3311.000000	80.886937  
3310.000000	80.876933  
3309.000000	80.869911  
3308.000000	80.861650  
3307.000000	80.849702  
3306.000000	80.833918  
3305.000000	80.814875  
3304.000000	80.793415  
3303.000000	80.771578  
3302.000000	80.752301  
3301.000000	80.737103  
3300.000000	80.724621  
3299.000000	80.712340  
3298.000000	80.699353  
3297.000000	80.686483  
3296.000000	80.673988  
3295.000000	80.660811  
3294.000000	80.646652  
3293.000000	80.633249  
3292.000000	80.622401  
3291.000000	80.613394  
3290.000000	80.603489  
3289.000000	80.590590  
3288.000000	80.574795  
3287.000000	80.558511  
3286.000000	80.546593  
3285.000000	80.545239  
3284.000000	80.557548  
3283.000000	80.579036  
3282.000000	80.599248  
3281.000000	80.609401  
3280.000000	80.608594  
3279.000000	80.602707  
3278.000000	80.598557  
3277.000000	80.599634  
3276.000000	80.605779  
3275.000000	80.615075  
3274.000000	80.625939  
3273.000000	80.638367  
3272.000000	80.653628  
3271.000000	80.672713  
3270.000000	80.695137  
3269.000000	80.719190  
3268.000000	80.742826  
3267.000000	80.764347  
3266.000000	80.783000  
3265.000000	80.799239  
3264.000000	80.813866  
3263.000000	80.827103  
3262.000000	80.839412  
3261.000000	80.852950  
3260.000000	80.870563  
3259.000000	80.892189  
3258.000000	80.913319  
3257.000000	80.928833  
3256.000000	80.938437  
3255.000000	80.947030  
3254.000000	80.959327  
3253.000000	80.974841  
3252.000000	80.988674  
3251.000000	80.997044  
3250.000000	81.001295  
3249.000000	81.006041  
3248.000000	81.013684  
3247.000000	81.021697  
3246.000000	81.026072  
3245.000000	81.026679  
3244.000000	81.027609  
3243.000000	81.032113  
3242.000000	81.038848  
3241.000000	81.044075  
3240.000000	81.046333  
3239.000000	81.047384  
3238.000000	81.049160  
3237.000000	81.051610  
3236.000000	81.053942  
3235.000000	81.056451  
3234.000000	81.060376  
3233.000000	81.066676  
3232.000000	81.075281  
3231.000000	81.084642  
3230.000000	81.091357  
3229.000000	81.091675  
3228.000000	81.085487  
3227.000000	81.078720  
3226.000000	81.079581  
3225.000000	81.090902  
3224.000000	81.106805  
3223.000000	81.118372  
3222.000000	81.122433  
3221.000000	81.123423  
3220.000000	81.126544  
3219.000000	81.130978  
3218.000000	81.131537  
3217.000000	81.126360  
3216.000000	81.120992  
3215.000000	81.123436  
3214.000000	81.135609  
3213.000000	81.150939  
3212.000000	81.160978  
3211.000000	81.163889  
3210.000000	81.165663  
3209.000000	81.173061  
3208.000000	81.186323  
3207.000000	81.199279  
3206.000000	81.205870  
3205.000000	81.205521  
3204.000000	81.202538  
3203.000000	81.201923  
3202.000000	81.206588  
3201.000000	81.217192  
3200.000000	81.232528  
3199.000000	81.249286  
3198.000000	81.262869  
3197.000000	81.270424  
3196.000000	81.273719  
3195.000000	81.277763  
3194.000000	81.285215  
3193.000000	81.292586  
3192.000000	81.293672  
3191.000000	81.287182  
3190.000000	81.279224  
3189.000000	81.277178  
3188.000000	81.282578  
3187.000000	81.291569  
3186.000000	81.300629  
3185.000000	81.308868  
3184.000000	81.315635  
3183.000000	81.319766  
3182.000000	81.322608  
3181.000000	81.328742  
3180.000000	81.340994  
3179.000000	81.355919  
3178.000000	81.366508  
3177.000000	81.369055  
3176.000000	81.366081  
3175.000000	81.363147  
3174.000000	81.364199  
3173.000000	81.369381  
3172.000000	81.375754  
3171.000000	81.380149  
3170.000000	81.382287  
3169.000000	81.384939  
3168.000000	81.390520  
3167.000000	81.398499  
3166.000000	81.407117  
3165.000000	81.416362  
3164.000000	81.427434  
3163.000000	81.439843  
3162.000000	81.451264  
3161.000000	81.460482  
3160.000000	81.468584  
3159.000000	81.476514  
3158.000000	81.482950  
3157.000000	81.485959  
3156.000000	81.486407  
3155.000000	81.488761  
3154.000000	81.497731  
3153.000000	81.513279  
3152.000000	81.528919  
3151.000000	81.536617  
3150.000000	81.535048  
3149.000000	81.532306  
3148.000000	81.538524  
3147.000000	81.555749  
3146.000000	81.576466  
3145.000000	81.591789  
3144.000000	81.599366  
3143.000000	81.603302  
3142.000000	81.608891  
3141.000000	81.618585  
3140.000000	81.631057  
3139.000000	81.642393  
3138.000000	81.649079  
3137.000000	81.651477  
3136.000000	81.654037  
3135.000000	81.661036  
3134.000000	81.672494  
3133.000000	81.685082  
3132.000000	81.696145  
3131.000000	81.705302  
3130.000000	81.712480  
3129.000000	81.716593  
3128.000000	81.717291  
3127.000000	81.716783  
3126.000000	81.718343  
3125.000000	81.723056  
3124.000000	81.728874  
3123.000000	81.732770  
3122.000000	81.733248  
3121.000000	81.730801  
3120.000000	81.727131  
3119.000000	81.724753  
3118.000000	81.726186  
3117.000000	81.731507  
3116.000000	81.736554  
3115.000000	81.735472  
3114.000000	81.726492  
3113.000000	81.714439  
3112.000000	81.706305  
3111.000000	81.704669  
3110.000000	81.706379  
3109.000000	81.707085  
3108.000000	81.705232  
3107.000000	81.701419  
3106.000000	81.695670  
3105.000000	81.687016  
3104.000000	81.675326  
3103.000000	81.662199  
3102.000000	81.649858  
3101.000000	81.639358  
3100.000000	81.629729  
3099.000000	81.618543  
3098.000000	81.603645  
3097.000000	81.584974  
3096.000000	81.565062  
3095.000000	81.547586  
3094.000000	81.535028  
3093.000000	81.527314  
3092.000000	81.522355  
3091.000000	81.517871  
3090.000000	81.512901  
3089.000000	81.507810  
3088.000000	81.503070  
3087.000000	81.498334  
3086.000000	81.492594  
3085.000000	81.484748  
3084.000000	81.473833  
3083.000000	81.459287  
3082.000000	81.441719  
3081.000000	81.423134  
3080.000000	81.405812  
3079.000000	81.391019  
3078.000000	81.379090  
3077.000000	81.370173  
3076.000000	81.363884  
3075.000000	81.358345  
3074.000000	81.350777  
3073.000000	81.339978  
3072.000000	81.327840  
3071.000000	81.317935  
3070.000000	81.312772  
3069.000000	81.312495  
3068.000000	81.315482  
3067.000000	81.319215  
3066.000000	81.320663  
3065.000000	81.317139  
3064.000000	81.308193  
3063.000000	81.297004  
3062.000000	81.288929  
3061.000000	81.287203  
3060.000000	81.289535  
3059.000000	81.289593  
3058.000000	81.282740  
3057.000000	81.270365  
3056.000000	81.258381  
3055.000000	81.251773  
3054.000000	81.250784  
3053.000000	81.251809  
3052.000000	81.250807  
3051.000000	81.245843  
3050.000000	81.237492  
3049.000000	81.227678  
3048.000000	81.218058  
3047.000000	81.209056  
3046.000000	81.200304  
3045.000000	81.191906  
3044.000000	81.185027  
3043.000000	81.181196  
3042.000000	81.181166  
3041.000000	81.184177  
3040.000000	81.188017  
3039.000000	81.189809  
3038.000000	81.187556  
3037.000000	81.181716  
3036.000000	81.175467  
3035.000000	81.173060  
3034.000000	81.177078  
3033.000000	81.186253  
3032.000000	81.195700  
3031.000000	81.199999  
3030.000000	81.196846  
3029.000000	81.187860  
3028.000000	81.175803  
3027.000000	81.161817  
3026.000000	81.145957  
3025.000000	81.129444  
3024.000000	81.114475  
3023.000000	81.101262  
3022.000000	81.086729  
3021.000000	81.067468  
3020.000000	81.043581  
3019.000000	81.018700  
3018.000000	80.996412  
3017.000000	80.977427  
3016.000000	80.959975  
3015.000000	80.941849  
3014.000000	80.921704  
3013.000000	80.899221  
3012.000000	80.874967  
3011.000000	80.850131  
3010.000000	80.825849  
3009.000000	80.802387  
3008.000000	80.778965  
3007.000000	80.754463  
3006.000000	80.728426  
3005.000000	80.701292  
3004.000000	80.673382  
3003.000000	80.643531  
3002.000000	80.609173  
3001.000000	80.568493  
3000.000000	80.522514  
2999.000000	80.474178  
2998.000000	80.424701  
2997.000000	80.371069  
2996.000000	80.308213  
2995.000000	80.234103  
2994.000000	80.152341  
2993.000000	80.068833  
2992.000000	79.985609  
2991.000000	79.898147  
2990.000000	79.799314  
2989.000000	79.685893  
2988.000000	79.560523  
2987.000000	79.426647  
2986.000000	79.282208  
2985.000000	79.119445  
2984.000000	78.931052  
2983.000000	78.715203  
2982.000000	78.473657  
2981.000000	78.206026  
2980.000000	77.907174  
2979.000000	77.569469  
2978.000000	77.185091  
2977.000000	76.745278  
2976.000000	76.238894  
2975.000000	75.653595  
2974.000000	74.978896  
2973.000000	74.207904  
2972.000000	73.337570  
2971.000000	72.370126  
2970.000000	71.317477  
2969.000000	70.206299  
2968.000000	69.078822  
2967.000000	67.985589  
2966.000000	66.970913  
2965.000000	66.059614  
2964.000000	65.253896  
2963.000000	64.542804  
2962.000000	63.917527  
2961.000000	63.383271  
2960.000000	62.961888  
2959.000000	62.684304  
2958.000000	62.575631  
2957.000000	62.641895  
2956.000000	62.866827  
2955.000000	63.218291  
2954.000000	63.654145  
2953.000000	64.121741  
2952.000000	64.556857  
2951.000000	64.892227  
2950.000000	65.073222  
2949.000000	65.069781  
2948.000000	64.877673  
2947.000000	64.511389  
2946.000000	63.994334  
2945.000000	63.350000  
2944.000000	62.596782  
2943.000000	61.748106  
2942.000000	60.816121  
2941.000000	59.813517  
2940.000000	58.751982  
2939.000000	57.640124  
2938.000000	56.484025  
2937.000000	55.289508  
2936.000000	54.063408  
2935.000000	52.812701  
2934.000000	51.541947  
2933.000000	50.251249  
2932.000000	48.937043  
2931.000000	47.595647  
2930.000000	46.226223  
2929.000000	44.831280  
2928.000000	43.417008  
2927.000000	41.995440  
2926.000000	40.586191  
2925.000000	39.214734  
2924.000000	37.909483  
2923.000000	36.701116  
2922.000000	35.623467  
2921.000000	34.714323  
2920.000000	34.017387  
2919.000000	33.587010  
2918.000000	33.488817  
2917.000000	33.790005  
2916.000000	34.539473  
2915.000000	35.746329  
2914.000000	37.364482  
2913.000000	39.291123  
2912.000000	41.384740  
2911.000000	43.498998  
2910.000000	45.513695  
2909.000000	47.350483  
2908.000000	48.971955  
2907.000000	50.373929  
2906.000000	51.575223  
2905.000000	52.606216  
2904.000000	53.500484  
2903.000000	54.291181  
2902.000000	55.008710  
2901.000000	55.676106  
2900.000000	56.305999  
2899.000000	56.905251  
2898.000000	57.482212  
2897.000000	58.047794  
2896.000000	58.610466  
2895.000000	59.173125  
2894.000000	59.735155  
2893.000000	60.295454  
2892.000000	60.853450  
2891.000000	61.409482  
2890.000000	61.964403  
2889.000000	62.516643  
2888.000000	63.059042  
2887.000000	63.580029  
2886.000000	64.067545  
2885.000000	64.510372  
2884.000000	64.896828  
2883.000000	65.216412  
2882.000000	65.464956  
2881.000000	65.647003  
2880.000000	65.772633  
2879.000000	65.852919  
2878.000000	65.898465  
2877.000000	65.920017  
2876.000000	65.929773  
2875.000000	65.942706  
2874.000000	65.974743  
2873.000000	66.033903  
2872.000000	66.108802  
2871.000000	66.165121  
2870.000000	66.153924  
2869.000000	66.025430  
2868.000000	65.740380  
2867.000000	65.277551  
2866.000000	64.636264  
2865.000000	63.830656  
2864.000000	62.878233  
2863.000000	61.791009  
2862.000000	60.573827  
2861.000000	59.224087  
2860.000000	57.728283  
2859.000000	56.059742  
2858.000000	54.185936  
2857.000000	52.085137  
2856.000000	49.769152  
2855.000000	47.307173  
2854.000000	44.845356  
2853.000000	42.607970  
2852.000000	40.872434  
2851.000000	39.913010  
2850.000000	39.929981  
2849.000000	40.983793  
2848.000000	42.970741  
2847.000000	45.656560  
2846.000000	48.752564  
2845.000000	51.992524  
2844.000000	55.177500  
2843.000000	58.181320  
2842.000000	60.935162  
2841.000000	63.408606  
2840.000000	65.596607  
2839.000000	67.512235  
2838.000000	69.180330  
2837.000000	70.630557  
2836.000000	71.891875  
2835.000000	72.990904  
2834.000000	73.952773  
2833.000000	74.800780  
2832.000000	75.554469  
2831.000000	76.229613  
2830.000000	76.839510  
2829.000000	77.394660  
2828.000000	77.900825  
2827.000000	78.360580  
2826.000000	78.778578  
2825.000000	79.163640  
2824.000000	79.524463  
2823.000000	79.864999  
2822.000000	80.185794  
2821.000000	80.487648  
2820.000000	80.771780  
2819.000000	81.038297  
2818.000000	81.287810  
2817.000000	81.523841  
2816.000000	81.750702  
2815.000000	81.969136  
2814.000000	82.176742  
2813.000000	82.372706  
2812.000000	82.559439  
2811.000000	82.739247  
2810.000000	82.911964  
2809.000000	83.076663  
2808.000000	83.233262  
2807.000000	83.381449  
2806.000000	83.520630  
2805.000000	83.652846  
2804.000000	83.783766  
2803.000000	83.918231  
2802.000000	84.055189  
2801.000000	84.188939  
2800.000000	84.315136  
2799.000000	84.434431  
2798.000000	84.550875  
2797.000000	84.668964  
2796.000000	84.792538  
2795.000000	84.924362  
2794.000000	85.064457  
2793.000000	85.208794  
2792.000000	85.350862  
2791.000000	85.485429  
2790.000000	85.611277  
2789.000000	85.730941  
2788.000000	85.848728  
2787.000000	85.968548  
2786.000000	86.091709  
2785.000000	86.215112  
2784.000000	86.332226  
2783.000000	86.437839  
2782.000000	86.532678  
2781.000000	86.622314  
2780.000000	86.711255  
2779.000000	86.799304  
2778.000000	86.884142  
2777.000000	86.965390  
2776.000000	87.044276  
2775.000000	87.120612  
2774.000000	87.192749  
2773.000000	87.260366  
2772.000000	87.324816  
2771.000000	87.386124  
2770.000000	87.442128  
2769.000000	87.492280  
2768.000000	87.540525  
2767.000000	87.591939  
2766.000000	87.646767  
2765.000000	87.699858  
2764.000000	87.746404  
2763.000000	87.786757  
2762.000000	87.825085  
2761.000000	87.864936  
2760.000000	87.907280  
2759.000000	87.951432  
2758.000000	87.995393  
2757.000000	88.035284  
2756.000000	88.067024  
2755.000000	88.090433  
2754.000000	88.110797  
2753.000000	88.134805  
2752.000000	88.164921  
2751.000000	88.198438  
2750.000000	88.231092  
2749.000000	88.259915  
2748.000000	88.283089  
2747.000000	88.299598  
2746.000000	88.310510  
2745.000000	88.319354  
2744.000000	88.329687  
2743.000000	88.342397  
2742.000000	88.355874  
2741.000000	88.368166  
2740.000000	88.378315  
2739.000000	88.386226  
2738.000000	88.392155  
2737.000000	88.396239  
2736.000000	88.398501  
2735.000000	88.400311  
2734.000000	88.406244  
2733.000000	88.422867  
2732.000000	88.453872  
2731.000000	88.496761  
2730.000000	88.545780  
2729.000000	88.597997  
2728.000000	88.655285  
2727.000000	88.720378  
2726.000000	88.792259  
2725.000000	88.865566  
2724.000000	88.933527  
2723.000000	88.991648  
2722.000000	89.040193  
2721.000000	89.083878  
2720.000000	89.127854  
2719.000000	89.173004  
2718.000000	89.215726  
2717.000000	89.252998  
2716.000000	89.286809  
2715.000000	89.322566  
2714.000000	89.363656  
2713.000000	89.408701  
2712.000000	89.453875  
2711.000000	89.496629  
2710.000000	89.536875  
2709.000000	89.575854  
2708.000000	89.615054  
2707.000000	89.655737  
2706.000000	89.698158  
2705.000000	89.740595  
2704.000000	89.779869  
2703.000000	89.813788  
2702.000000	89.843185  
2701.000000	89.871005  
2700.000000	89.899105  
2699.000000	89.926441  
2698.000000	89.950601  
2697.000000	89.970571  
2696.000000	89.987441  
2695.000000	90.002840  
2694.000000	90.017440  
2693.000000	90.030869  
2692.000000	90.042249  
2691.000000	90.050797  
2690.000000	90.056772  
2689.000000	90.062138  
2688.000000	90.069467  
2687.000000	90.079759  
2686.000000	90.092149  
2685.000000	90.106382  
2684.000000	90.124534  
2683.000000	90.148740  
2682.000000	90.177226  
2681.000000	90.203913  
2680.000000	90.222482  
2679.000000	90.230518  
2678.000000	90.229937  
2677.000000	90.224778  
2676.000000	90.219239  
2675.000000	90.216712  
2674.000000	90.219173  
2673.000000	90.227046  
2672.000000	90.239872  
2671.000000	90.256978  
2670.000000	90.277569  
2669.000000	90.301126  
2668.000000	90.328409  
2667.000000	90.361286  
2666.000000	90.400453  
2665.000000	90.443665  
2664.000000	90.487290  
2663.000000	90.529321  
2662.000000	90.569510  
2661.000000	90.606630  
2660.000000	90.637671  
2659.000000	90.661093  
2658.000000	90.679987  
2657.000000	90.700537  
2656.000000	90.727218  
2655.000000	90.759952  
2654.000000	90.795372  
2653.000000	90.829727  
2652.000000	90.860535  
2651.000000	90.886763  
2650.000000	90.908644  
2649.000000	90.927451  
2648.000000	90.944833  
2647.000000	90.961846  
2646.000000	90.978580  
2645.000000	90.994874  
2644.000000	91.011233  
2643.000000	91.028688  
2642.000000	91.047784  
2641.000000	91.068339  
2640.000000	91.090589  
2639.000000	91.116131  
2638.000000	91.147150  
2637.000000	91.184678  
2636.000000	91.227583  
2635.000000	91.272784  
2634.000000	91.316379  
2633.000000	91.355602  
2632.000000	91.390530  
2631.000000	91.423477  
2630.000000	91.456484  
2629.000000	91.490542  
2628.000000	91.527793  
2627.000000	91.572332  
2626.000000	91.626514  
2625.000000	91.687546  
2624.000000	91.750408  
2623.000000	91.813680  
2622.000000	91.879601  
2621.000000	91.948148  
2620.000000	92.014184  
2619.000000	92.071693  
2618.000000	92.118763  
2617.000000	92.157586  
2616.000000	92.191993  
2615.000000	92.225971  
2614.000000	92.261783  
2613.000000	92.297645  
2612.000000	92.329566  
2611.000000	92.357428  
2610.000000	92.386805  
2609.000000	92.422429  
2608.000000	92.462453  
2607.000000	92.502381  
2606.000000	92.542308  
2605.000000	92.585625  
2604.000000	92.631271  
2603.000000	92.672233  
2602.000000	92.703062  
2601.000000	92.725628  
2600.000000	92.746145  
2599.000000	92.769172  
2598.000000	92.795796  
2597.000000	92.824968  
2596.000000	92.854552  
2595.000000	92.882569  
2594.000000	92.909218  
2593.000000	92.936910  
2592.000000	92.967462  
2591.000000	93.000230  
2590.000000	93.033526  
2589.000000	93.066465  
2588.000000	93.098802  
2587.000000	93.130779  
2586.000000	93.164303  
2585.000000	93.202567  
2584.000000	93.246525  
2583.000000	93.292328  
2582.000000	93.333645  
2581.000000	93.366437  
2580.000000	93.391108  
2579.000000	93.411233  
2578.000000	93.431271  
2577.000000	93.454451  
2576.000000	93.481153  
2575.000000	93.509233  
2574.000000	93.536358  
2573.000000	93.561275  
2572.000000	93.582434  
2571.000000	93.597462  
2570.000000	93.606303  
2569.000000	93.613981  
2568.000000	93.627371  
2567.000000	93.648663  
2566.000000	93.674047  
2565.000000	93.699571  
2564.000000	93.726206  
2563.000000	93.757600  
2562.000000	93.794520  
2561.000000	93.833889  
2560.000000	93.872801  
2559.000000	93.910997  
2558.000000	93.948784  
2557.000000	93.984649  
2556.000000	94.016767  
2555.000000	94.046304  
2554.000000	94.077817  
2553.000000	94.116202  
2552.000000	94.163389  
2551.000000	94.216900  
2550.000000	94.270360  
2549.000000	94.316330  
2548.000000	94.351158  
2547.000000	94.378131  
2546.000000	94.404713  
2545.000000	94.435744  
2544.000000	94.469810  
2543.000000	94.502217  
2542.000000	94.529935  
2541.000000	94.552699  
2540.000000	94.570744  
2539.000000	94.583442  
2538.000000	94.590346  
2537.000000	94.592833  
2536.000000	94.594783  
2535.000000	94.601551  
2534.000000	94.616716  
2533.000000	94.638566  
2532.000000	94.661096  
2531.000000	94.680593  
2530.000000	94.700850  
2529.000000	94.729672  
2528.000000	94.769740  
2527.000000	94.814784  
2526.000000	94.855746  
2525.000000	94.889577  
2524.000000	94.920986  
2523.000000	94.956419  
2522.000000	94.997453  
2521.000000	95.039825  
2520.000000	95.077937  
2519.000000	95.109929  
2518.000000	95.138472  
2517.000000	95.167074  
2516.000000	95.196509  
2515.000000	95.225607  
2514.000000	95.254744  
2513.000000	95.286488  
2512.000000	95.321936  
2511.000000	95.357809  
2510.000000	95.388862  
2509.000000	95.412955  
2508.000000	95.432317  
2507.000000	95.449705  
2506.000000	95.465001  
2505.000000	95.476714  
2504.000000	95.485628  
2503.000000	95.494858  
2502.000000	95.506107  
2501.000000	95.517684  
2500.000000	95.527057  
2499.000000	95.533880  
2498.000000	95.539138  
2497.000000	95.542665  
2496.000000	95.543688  
2495.000000	95.543437  
2494.000000	95.544924  
2493.000000	95.549787  
2492.000000	95.557100  
2491.000000	95.565550  
2490.000000	95.574692  
2489.000000	95.583395  
2488.000000	95.589367  
2487.000000	95.591757  
2486.000000	95.592519  
2485.000000	95.593566  
2484.000000	95.594164  
2483.000000	95.593215  
2482.000000	95.592802  
2481.000000	95.596793  
2480.000000	95.606000  
2479.000000	95.616810  
2478.000000	95.624950  
2477.000000	95.629112  
2476.000000	95.630600  
2475.000000	95.630858  
2474.000000	95.630218  
2473.000000	95.628650  
2472.000000	95.627143  
2471.000000	95.627660  
2470.000000	95.630637  
2469.000000	95.632479  
2468.000000	95.627495  
2467.000000	95.613867  
2466.000000	95.596626  
2465.000000	95.583190  
2464.000000	95.576613  
2463.000000	95.574300  
2462.000000	95.571738  
2461.000000	95.565213  
2460.000000	95.552068  
2459.000000	95.531696  
2458.000000	95.507159  
2457.000000	95.483728  
2456.000000	95.464730  
2455.000000	95.449697  
2454.000000	95.436397  
2453.000000	95.423138  
2452.000000	95.409065  
2451.000000	95.394173  
2450.000000	95.379610  
2449.000000	95.366366  
2448.000000	95.352879  
2447.000000	95.335205  
2446.000000	95.310515  
2445.000000	95.279885  
2444.000000	95.247486  
2443.000000	95.217794  
2442.000000	95.193321  
2441.000000	95.173509  
2440.000000	95.155426  
2439.000000	95.136571  
2438.000000	95.117221  
2437.000000	95.099048  
2436.000000	95.081671  
2435.000000	95.062266  
2434.000000	95.038911  
2433.000000	95.012640  
2432.000000	94.985619  
2431.000000	94.958833  
2430.000000	94.932583  
2429.000000	94.908037  
2428.000000	94.887017  
2427.000000	94.870517  
2426.000000	94.857896  
2425.000000	94.847253  
2424.000000	94.836835  
2423.000000	94.827105  
2422.000000	94.821175  
2421.000000	94.821554  
2420.000000	94.826029  
2419.000000	94.828318  
2418.000000	94.823619  
2417.000000	94.812481  
2416.000000	94.798787  
2415.000000	94.785587  
2414.000000	94.773934  
2413.000000	94.764005  
2412.000000	94.755205  
2411.000000	94.745773  
2410.000000	94.734375  
2409.000000	94.722671  
2408.000000	94.715131  
2407.000000	94.715484  
2406.000000	94.723444  
2405.000000	94.734906  
2404.000000	94.745112  
2403.000000	94.751691  
2402.000000	94.755156  
2401.000000	94.757046  
2400.000000	94.758271  
2399.000000	94.759476  
2398.000000	94.762174  
2397.000000	94.768082  
2396.000000	94.776922  
2395.000000	94.785829  
2394.000000	94.791774  
2393.000000	94.794351  
2392.000000	94.795522  
2391.000000	94.796761  
2390.000000	94.797106  
2389.000000	94.794508  
2388.000000	94.788983  
2387.000000	94.783641  
2386.000000	94.781885  
2385.000000	94.783757  
2384.000000	94.785973  
2383.000000	94.785630  
2382.000000	94.782540  
2381.000000	94.777284  
2380.000000	94.768608  
2379.000000	94.754939  
2378.000000	94.738112  
2377.000000	94.723685  
2376.000000	94.716883  
2375.000000	94.718577  
2374.000000	94.725491  
2373.000000	94.732726  
2372.000000	94.736930  
2371.000000	94.737973  
2370.000000	94.738002  
2369.000000	94.737249  
2368.000000	94.732005  
2367.000000	94.718274  
2366.000000	94.697040  
2365.000000	94.673830  
2364.000000	94.654822  
2363.000000	94.642582  
2362.000000	94.637035  
2361.000000	94.637834  
2360.000000	94.641551  
2359.000000	94.643260  
2358.000000	94.639410  
2357.000000	94.630730  
2356.000000	94.623300  
2355.000000	94.619039  
2354.000000	94.615749  
2353.000000	94.610553  
2352.000000	94.605151  
2351.000000	94.602381  
2350.000000	94.598660  
2349.000000	94.589940  
2348.000000	94.573248  
2347.000000	94.551486  
2346.000000	94.536121  
2345.000000	94.535487  
2344.000000	94.548838  
2343.000000	94.561586  
2342.000000	94.566161  
2341.000000	94.564113  
2340.000000	94.560621  
2339.000000	94.558778  
2338.000000	94.556710  
2337.000000	94.554671  
2336.000000	94.552821  
2335.000000	94.553062  
2334.000000	94.552160  
2333.000000	94.549504  
2332.000000	94.544349  
2331.000000	94.543119  
2330.000000	94.544320  
2329.000000	94.547758  
2328.000000	94.548221  
2327.000000	94.546642  
2326.000000	94.543814  
2325.000000	94.539511  
2324.000000	94.534274  
2323.000000	94.528457  
2322.000000	94.524764  
2321.000000	94.524178  
2320.000000	94.526792  
2319.000000	94.533613  
2318.000000	94.542316  
2317.000000	94.550889  
2316.000000	94.555055  
2315.000000	94.558469  
2314.000000	94.563225  
2313.000000	94.571222  
2312.000000	94.576753  
2311.000000	94.579761  
2310.000000	94.582436  
2309.000000	94.590261  
2308.000000	94.601057  
2307.000000	94.610820  
2306.000000	94.614707  
2305.000000	94.613133  
2304.000000	94.607904  
2303.000000	94.604065  
2302.000000	94.604810  
2301.000000	94.611255  
2300.000000	94.619014  
2299.000000	94.624900  
2298.000000	94.627870  
2297.000000	94.630247  
2296.000000	94.632444  
2295.000000	94.634248  
2294.000000	94.634458  
2293.000000	94.631991  
2292.000000	94.625642  
2291.000000	94.616470  
2290.000000	94.607987  
2289.000000	94.602898  
2288.000000	94.601064  
2287.000000	94.601340  
2286.000000	94.604197  
2285.000000	94.609497  
2284.000000	94.614692  
2283.000000	94.617256  
2282.000000	94.618864  
2281.000000	94.623505  
2280.000000	94.632628  
2279.000000	94.644083  
2278.000000	94.655594  
2277.000000	94.666615  
2276.000000	94.676964  
2275.000000	94.686591  
2274.000000	94.696361  
2273.000000	94.707391  
2272.000000	94.718910  
2271.000000	94.729128  
2270.000000	94.737862  
2269.000000	94.746549  
2268.000000	94.755641  
2267.000000	94.764374  
2266.000000	94.773297  
2265.000000	94.784961  
2264.000000	94.801122  
2263.000000	94.821159  
2262.000000	94.843964  
2261.000000	94.869600  
2260.000000	94.898258  
2259.000000	94.928242  
2258.000000	94.956687  
2257.000000	94.981859  
2256.000000	95.004774  
2255.000000	95.028631  
2254.000000	95.056100  
2253.000000	95.086691  
2252.000000	95.116923  
2251.000000	95.144384  
2250.000000	95.170807  
2249.000000	95.200469  
2248.000000	95.235440  
2247.000000	95.274114  
2246.000000	95.313457  
2245.000000	95.351582  
2244.000000	95.387905  
2243.000000	95.422316  
2242.000000	95.454674  
2241.000000	95.484015  
2240.000000	95.507767  
2239.000000	95.522658  
2238.000000	95.527509  
2237.000000	95.525233  
2236.000000	95.521685  
2235.000000	95.522006  
2234.000000	95.527685  
2233.000000	95.537147  
2232.000000	95.549082  
2231.000000	95.564313  
2230.000000	95.583648  
2229.000000	95.605008  
2228.000000	95.624715  
2227.000000	95.641556  
2226.000000	95.657710  
2225.000000	95.675687  
2224.000000	95.696442  
2223.000000	95.720684  
2222.000000	95.749041  
2221.000000	95.779503  
2220.000000	95.807057  
2219.000000	95.827836  
2218.000000	95.842325  
2217.000000	95.853560  
2216.000000	95.864389  
2215.000000	95.877854  
2214.000000	95.897396  
2213.000000	95.923681  
2212.000000	95.952600  
2211.000000	95.978986  
2210.000000	96.001601  
2209.000000	96.022815  
2208.000000	96.044799  
2207.000000	96.067866  
2206.000000	96.091016  
2205.000000	96.111939  
2204.000000	96.127957  
2203.000000	96.139251  
2202.000000	96.149882  
2201.000000	96.163470  
2200.000000	96.179351  
2199.000000	96.195160  
2198.000000	96.211118  
2197.000000	96.228441  
2196.000000	96.245047  
2195.000000	96.256816  
2194.000000	96.262984  
2193.000000	96.267257  
2192.000000	96.273758  
2191.000000	96.284509  
2190.000000	96.300228  
2189.000000	96.320208  
2188.000000	96.341187  
2187.000000	96.359227  
2186.000000	96.373273  
2185.000000	96.385048  
2184.000000	96.396076  
2183.000000	96.407346  
2182.000000	96.420909  
2181.000000	96.437939  
2180.000000	96.454910  
2179.000000	96.465389  
2178.000000	96.467040  
2177.000000	96.464546  
2176.000000	96.464990  
2175.000000	96.472791  
2174.000000	96.489328  
2173.000000	96.513640  
2172.000000	96.541146  
2171.000000	96.564054  
2170.000000	96.575932  
2169.000000	96.575833  
2168.000000	96.567514  
2167.000000	96.556018  
2166.000000	96.545705  
2165.000000	96.539645  
2164.000000	96.538819  
2163.000000	96.541984  
2162.000000	96.546977  
2161.000000	96.551880  
2160.000000	96.555075  
2159.000000	96.555261  
2158.000000	96.551920  
2157.000000	96.545250  
2156.000000	96.535770  
2155.000000	96.524805  
2154.000000	96.514876  
2153.000000	96.508179  
2152.000000	96.504572  
2151.000000	96.502326  
2150.000000	96.501019  
2149.000000	96.502483  
2148.000000	96.508459  
2147.000000	96.518133  
2146.000000	96.528346  
2145.000000	96.536007  
2144.000000	96.540672  
2143.000000	96.545319  
2142.000000	96.554078  
2141.000000	96.568383  
2140.000000	96.585545  
2139.000000	96.601306  
2138.000000	96.613074  
2137.000000	96.620579  
2136.000000	96.625086  
2135.000000	96.629052  
2134.000000	96.635320  
2133.000000	96.645329  
2132.000000	96.658668  
2131.000000	96.674480  
2130.000000	96.691485  
2129.000000	96.706297  
2128.000000	96.714839  
2127.000000	96.717522  
2126.000000	96.720725  
2125.000000	96.730559  
2124.000000	96.746659  
2123.000000	96.764072  
2122.000000	96.779229  
2121.000000	96.791680  
2120.000000	96.802285  
2119.000000	96.813135  
2118.000000	96.827757  
2117.000000	96.847949  
2116.000000	96.871223  
2115.000000	96.894221  
2114.000000	96.917372  
2113.000000	96.942920  
2112.000000	96.969724  
2111.000000	96.993958  
2110.000000	97.014351  
2109.000000	97.033030  
2108.000000	97.051579  
2107.000000	97.070101  
2106.000000	97.089838  
2105.000000	97.112391  
2104.000000	97.135740  
2103.000000	97.155184  
2102.000000	97.169567  
2101.000000	97.183330  
2100.000000	97.201071  
2099.000000	97.223093  
2098.000000	97.247623  
2097.000000	97.274175  
2096.000000	97.302696  
2095.000000	97.331513  
2094.000000	97.358290  
2093.000000	97.382041  
2092.000000	97.403315  
2091.000000	97.423572  
2090.000000	97.444739  
2089.000000	97.467806  
2088.000000	97.491642  
2087.000000	97.514852  
2086.000000	97.538682  
2085.000000	97.565798  
2084.000000	97.596171  
2083.000000	97.626848  
2082.000000	97.656236  
2081.000000	97.685676  
2080.000000	97.715812  
2079.000000	97.744443  
2078.000000	97.769880  
2077.000000	97.793791  
2076.000000	97.818259  
2075.000000	97.841539  
2074.000000	97.859596  
2073.000000	97.871761  
2072.000000	97.882773  
2071.000000	97.898925  
2070.000000	97.923045  
2069.000000	97.953156  
2068.000000	97.984572  
2067.000000	98.012568  
2066.000000	98.034013  
2065.000000	98.048329  
2064.000000	98.057840  
2063.000000	98.066286  
2062.000000	98.075642  
2061.000000	98.084733  
2060.000000	98.092360  
2059.000000	98.100867  
2058.000000	98.113767  
2057.000000	98.129651  
2056.000000	98.142149  
2055.000000	98.147830  
2054.000000	98.151195  
2053.000000	98.159207  
2052.000000	98.172943  
2051.000000	98.187357  
2050.000000	98.197376  
2049.000000	98.201309  
2048.000000	98.199843  
2047.000000	98.195211  
2046.000000	98.190710  
2045.000000	98.188142  
2044.000000	98.186001  
2043.000000	98.182242  
2042.000000	98.177615  
2041.000000	98.173758  
2040.000000	98.169580  
2039.000000	98.162725  
2038.000000	98.153069  
2037.000000	98.141115  
2036.000000	98.124492  
2035.000000	98.100868  
2034.000000	98.073927  
2033.000000	98.051385  
2032.000000	98.036126  
2031.000000	98.023181  
2030.000000	98.006429  
2029.000000	97.984773  
2028.000000	97.960801  
2027.000000	97.936947  
2026.000000	97.913730  
2025.000000	97.889085  
2024.000000	97.858661  
2023.000000	97.820347  
2022.000000	97.778862  
2021.000000	97.742390  
2020.000000	97.714184  
2019.000000	97.691960  
2018.000000	97.676779  
2017.000000	97.677049  
2016.000000	97.700047  
2015.000000	97.742583  
2014.000000	97.793124  
2013.000000	97.840353  
2012.000000	97.877541  
2011.000000	97.902658  
2010.000000	97.918756  
2009.000000	97.932534  
2008.000000	97.948422  
2007.000000	97.964465  
2006.000000	97.975931  
2005.000000	97.981619  
2004.000000	97.983515  
2003.000000	97.982015  
2002.000000	97.975192  
2001.000000	97.962913  
2000.000000	97.949379  
1999.000000	97.940013  
1998.000000	97.936982  
1997.000000	97.937339  
1996.000000	97.934986  
1995.000000	97.924843  
1994.000000	97.907093  
1993.000000	97.887774  
1992.000000	97.873569  
1991.000000	97.865060  
1990.000000	97.856590  
1989.000000	97.844022  
1988.000000	97.831030  
1987.000000	97.825806  
1986.000000	97.831850  
1985.000000	97.843582  
1984.000000	97.851108  
1983.000000	97.848172  
1982.000000	97.835492  
1981.000000	97.818237  
1980.000000	97.802228  
1979.000000	97.790830  
1978.000000	97.783575  
1977.000000	97.777271  
1976.000000	97.769951  
1975.000000	97.763068  
1974.000000	97.759180  
1973.000000	97.758761  
1972.000000	97.760612  
1971.000000	97.763647  
1970.000000	97.766128  
1969.000000	97.764863  
1968.000000	97.758435  
1967.000000	97.750861  
1966.000000	97.748867  
1965.000000	97.755153  
1964.000000	97.766609  
1963.000000	97.778939  
1962.000000	97.790292  
1961.000000	97.800366  
1960.000000	97.809089  
1959.000000	97.817553  
1958.000000	97.828083  
1957.000000	97.841771  
1956.000000	97.856920  
1955.000000	97.870370  
1954.000000	97.879382  
1953.000000	97.882749  
1952.000000	97.881434  
1951.000000	97.879127  
1950.000000	97.880600  
1949.000000	97.888885  
1948.000000	97.904178  
1947.000000	97.924622  
1946.000000	97.946358  
1945.000000	97.964215  
1944.000000	97.976274  
1943.000000	97.987887  
1942.000000	98.006976  
1941.000000	98.034644  
1940.000000	98.064734  
1939.000000	98.092817  
1938.000000	98.119896  
1937.000000	98.146475  
1936.000000	98.168835  
1935.000000	98.184089  
1934.000000	98.195129  
1933.000000	98.207487  
1932.000000	98.223192  
1931.000000	98.240904  
1930.000000	98.259077  
1929.000000	98.276826  
1928.000000	98.294052  
1927.000000	98.311904  
1926.000000	98.331818  
1925.000000	98.351532  
1924.000000	98.366002  
1923.000000	98.374430  
1922.000000	98.383661  
1921.000000	98.400259  
1920.000000	98.423133  
1919.000000	98.446999  
1918.000000	98.469346  
1917.000000	98.488941  
1916.000000	98.502251  
1915.000000	98.507827  
1914.000000	98.510456  
1913.000000	98.515239  
1912.000000	98.521285  
1911.000000	98.526070  
1910.000000	98.531386  
1909.000000	98.539545  
1908.000000	98.547682  
1907.000000	98.551053  
1906.000000	98.549928  
1905.000000	98.546466  
1904.000000	98.539054  
1903.000000	98.526885  
1902.000000	98.516795  
1901.000000	98.515767  
1900.000000	98.519987  
1899.000000	98.519971  
1898.000000	98.514278  
1897.000000	98.508740  
1896.000000	98.505304  
1895.000000	98.500859  
1894.000000	98.496176  
1893.000000	98.495954  
1892.000000	98.500349  
1891.000000	98.505011  
1890.000000	98.509069  
1889.000000	98.514991  
1888.000000	98.521241  
1887.000000	98.523811  
1886.000000	98.523933  
1885.000000	98.525782  
1884.000000	98.528308  
1883.000000	98.527823  
1882.000000	98.526001  
1881.000000	98.526786  
1880.000000	98.527435  
1879.000000	98.520699  
1878.000000	98.504960  
1877.000000	98.485620  
1876.000000	98.467187  
1875.000000	98.450404  
1874.000000	98.437019  
1873.000000	98.429213  
1872.000000	98.423080  
1871.000000	98.410451  
1870.000000	98.388857  
1869.000000	98.363044  
1868.000000	98.336041  
1867.000000	98.307607  
1866.000000	98.281210  
1865.000000	98.261605  
1864.000000	98.245545  
1863.000000	98.225042  
1862.000000	98.199728  
1861.000000	98.175861  
1860.000000	98.153400  
1859.000000	98.125212  
1858.000000	98.090464  
1857.000000	98.058366  
1856.000000	98.035833  
1855.000000	98.020320  
1854.000000	98.006848  
1853.000000	97.992010  
1852.000000	97.972978  
1851.000000	97.949535  
1850.000000	97.925476  
1849.000000	97.903465  
1848.000000	97.882724  
1847.000000	97.863326  
1846.000000	97.847950  
1845.000000	97.835005  
1844.000000	97.816482  
1843.000000	97.788416  
1842.000000	97.758173  
1841.000000	97.736289  
1840.000000	97.723284  
1839.000000	97.710369  
1838.000000	97.692730  
1837.000000	97.674228  
1836.000000	97.660179  
1835.000000	97.653037  
1834.000000	97.653737  
1833.000000	97.658516  
1832.000000	97.658069  
1831.000000	97.645948  
1830.000000	97.625482  
1829.000000	97.604845  
1828.000000	97.588508  
1827.000000	97.577171  
1826.000000	97.572749  
1825.000000	97.576861  
1824.000000	97.584337  
1823.000000	97.586370  
1822.000000	97.583018  
1821.000000	97.583973  
1820.000000	97.594471  
1819.000000	97.609054  
1818.000000	97.622913  
1817.000000	97.638873  
1816.000000	97.657601  
1815.000000	97.672083  
1814.000000	97.678818  
1813.000000	97.684815  
1812.000000	97.696463  
1811.000000	97.711901  
1810.000000	97.730430  
1809.000000	97.757693  
1808.000000	97.793435  
1807.000000	97.826382  
1806.000000	97.848012  
1805.000000	97.860464  
1804.000000	97.868500  
1803.000000	97.876492  
1802.000000	97.893258  
1801.000000	97.927145  
1800.000000	97.972891  
1799.000000	98.015699  
1798.000000	98.049718  
1797.000000	98.081686  
1796.000000	98.115096  
1795.000000	98.145031  
1794.000000	98.169105  
1793.000000	98.191950  
1792.000000	98.216120  
1791.000000	98.239241  
1790.000000	98.263016  
1789.000000	98.294434  
1788.000000	98.333341  
1787.000000	98.371198  
1786.000000	98.406717  
1785.000000	98.449165  
1784.000000	98.501051  
1783.000000	98.553226  
1782.000000	98.598060  
1781.000000	98.636558  
1780.000000	98.672278  
1779.000000	98.704463  
1778.000000	98.729444  
1777.000000	98.748255  
1776.000000	98.768152  
1775.000000	98.797274  
1774.000000	98.836614  
1773.000000	98.877335  
1772.000000	98.907953  
1771.000000	98.921521  
1770.000000	98.921505  
1769.000000	98.923252  
1768.000000	98.941934  
1767.000000	98.975337  
1766.000000	99.005997  
1765.000000	99.023084  
1764.000000	99.031425  
1763.000000	99.040164  
1762.000000	99.053693  
1761.000000	99.073340  
1760.000000	99.096717  
1759.000000	99.118246  
1758.000000	99.134828  
1757.000000	99.152819  
1756.000000	99.183530  
1755.000000	99.226752  
1754.000000	99.266964  
1753.000000	99.292322  
1752.000000	99.309759  
1751.000000	99.333424  
1750.000000	99.364291  
1749.000000	99.391609  
1748.000000	99.410117  
1747.000000	99.422338  
1746.000000	99.427906  
1745.000000	99.425961  
1744.000000	99.424705  
1743.000000	99.432942  
1742.000000	99.447124  
1741.000000	99.458022  
1740.000000	99.462228  
1739.000000	99.462258  
1738.000000	99.458262  
1737.000000	99.445047  
1736.000000	99.417612  
1735.000000	99.376721  
1734.000000	99.332921  
1733.000000	99.294308  
1732.000000	99.254130  
1731.000000	99.207370  
1730.000000	99.160029  
1729.000000	99.119311  
1728.000000	99.084120  
1727.000000	99.048130  
1726.000000	99.006613  
1725.000000	98.960322  
1724.000000	98.912097  
1723.000000	98.861862  
1722.000000	98.813823  
1721.000000	98.777655  
1720.000000	98.752425  
1719.000000	98.724072  
1718.000000	98.691163  
1717.000000	98.670193  
1716.000000	98.663418  
1715.000000	98.653696  
1714.000000	98.637971  
1713.000000	98.630211  
1712.000000	98.628513  
1711.000000	98.613320  
1710.000000	98.581652  
1709.000000	98.550669  
1708.000000	98.525820  
1707.000000	98.493891  
1706.000000	98.449845  
1705.000000	98.406867  
1704.000000	98.368254  
1703.000000	98.321385  
1702.000000	98.264412  
1701.000000	98.213165  
1700.000000	98.182090  
1699.000000	98.158186  
1698.000000	98.125406  
1697.000000	98.092534  
1696.000000	98.068037  
1695.000000	98.048524  
1694.000000	98.029373  
1693.000000	98.010968  
1692.000000	97.993761  
1691.000000	97.972448  
1690.000000	97.945718  
1689.000000	97.920282  
1688.000000	97.902622  
1687.000000	97.892493  
1686.000000	97.881983  
1685.000000	97.860627  
1684.000000	97.828086  
1683.000000	97.798637  
1682.000000	97.777166  
1681.000000	97.754255  
1680.000000	97.729458  
1679.000000	97.713505  
1678.000000	97.707787  
1677.000000	97.698647  
1676.000000	97.679437  
1675.000000	97.661265  
1674.000000	97.647255  
1673.000000	97.620919  
1672.000000	97.576841  
1671.000000	97.528099  
1670.000000	97.484185  
1669.000000	97.440542  
1668.000000	97.392585  
1667.000000	97.344945  
1666.000000	97.300282  
1665.000000	97.252158  
1664.000000	97.193551  
1663.000000	97.128726  
1662.000000	97.065687  
1661.000000	97.000073  
1660.000000	96.928853  
1659.000000	96.861564  
1658.000000	96.802665  
1657.000000	96.745723  
1656.000000	96.690914  
1655.000000	96.644320  
1654.000000	96.598790  
1653.000000	96.544712  
1652.000000	96.487266  
1651.000000	96.433128  
1650.000000	96.383761  
1649.000000	96.338154  
1648.000000	96.295624  
1647.000000	96.255936  
1646.000000	96.217450  
1645.000000	96.182636  
1644.000000	96.154267  
1643.000000	96.134418  
1642.000000	96.123616  
1641.000000	96.119856  
1640.000000	96.124613  
1639.000000	96.137579  
1638.000000	96.150197  
1637.000000	96.154950  
1636.000000	96.155459  
1635.000000	96.159324  
1634.000000	96.165931  
1633.000000	96.172373  
1632.000000	96.181313  
1631.000000	96.194653  
1630.000000	96.210655  
1629.000000	96.228077  
1628.000000	96.248976  
1627.000000	96.276637  
1626.000000	96.309317  
1625.000000	96.338486  
1624.000000	96.360119  
1623.000000	96.381221  
1622.000000	96.407000  
1621.000000	96.430222  
1620.000000	96.444808  
1619.000000	96.457553  
1618.000000	96.475481  
1617.000000	96.490999  
1616.000000	96.493290  
1615.000000	96.487055  
1614.000000	96.483709  
1613.000000	96.486310  
1612.000000	96.492641  
1611.000000	96.501660  
1610.000000	96.508939  
1609.000000	96.505543  
1608.000000	96.492022  
1607.000000	96.482839  
1606.000000	96.484508  
1605.000000	96.482899  
1604.000000	96.467266  
1603.000000	96.442909  
1602.000000	96.414130  
1601.000000	96.379708  
1600.000000	96.346807  
1599.000000	96.327243  
1598.000000	96.317420  
1597.000000	96.300664  
1596.000000	96.271786  
1595.000000	96.243454  
1594.000000	96.226564  
1593.000000	96.219131  
1592.000000	96.217011  
1591.000000	96.222134  
1590.000000	96.236119  
1589.000000	96.256932  
1588.000000	96.285569  
1587.000000	96.326794  
1586.000000	96.378761  
1585.000000	96.427045  
1584.000000	96.460012  
1583.000000	96.485300  
1582.000000	96.511661  
1581.000000	96.535896  
1580.000000	96.561281  
1579.000000	96.603781  
1578.000000	96.665976  
1577.000000	96.725439  
1576.000000	96.760696  
1575.000000	96.777484  
1574.000000	96.791750  
1573.000000	96.807254  
1572.000000	96.825014  
1571.000000	96.849783  
1570.000000	96.877955  
1569.000000	96.894772  
1568.000000	96.897784  
1567.000000	96.904251  
1566.000000	96.923453  
1565.000000	96.945581  
1564.000000	96.962353  
1563.000000	96.979576  
1562.000000	96.994889  
1561.000000	96.993323  
1560.000000	96.975947  
1559.000000	96.971401  
1558.000000	96.989068  
1557.000000	97.008208  
1556.000000	97.014709  
1555.000000	97.020370  
1554.000000	97.031382  
1553.000000	97.037572  
1552.000000	97.040155  
1551.000000	97.057108  
1550.000000	97.096586  
1549.000000	97.146229  
1548.000000	97.186923  
1547.000000	97.214599  
1546.000000	97.239212  
1545.000000	97.271925  
1544.000000	97.320680  
1543.000000	97.383924  
1542.000000	97.446716  
1541.000000	97.489953  
1540.000000	97.503629  
1539.000000	97.502214  
1538.000000	97.509590  
1537.000000	97.526961  
1536.000000	97.545822  
1535.000000	97.565228  
1534.000000	97.586632  
1533.000000	97.606787  
1532.000000	97.624298  
1531.000000	97.643234  
1530.000000	97.667714  
1529.000000	97.698179  
1528.000000	97.730629  
1527.000000	97.762394  
1526.000000	97.797164  
1525.000000	97.835548  
1524.000000	97.873648  
1523.000000	97.909673  
1522.000000	97.943611  
1521.000000	97.976799  
1520.000000	98.008822  
1519.000000	98.035041  
1518.000000	98.054602  
1517.000000	98.076019  
1516.000000	98.110483  
1515.000000	98.154992  
1514.000000	98.192954  
1513.000000	98.214542  
1512.000000	98.224541  
1511.000000	98.228855  
1510.000000	98.229769  
1509.000000	98.234179  
1508.000000	98.253072  
1507.000000	98.280605  
1506.000000	98.298317  
1505.000000	98.302011  
1504.000000	98.298796  
1503.000000	98.297845  
1502.000000	98.298527  
1501.000000	98.298349  
1500.000000	98.299063  
1499.000000	98.295066  
1498.000000	98.272576  
1497.000000	98.232891  
1496.000000	98.195810  
1495.000000	98.165880  
1494.000000	98.121543  
1493.000000	98.040027  
1492.000000	97.916817  
1491.000000	97.761984  
1490.000000	97.595234  
1489.000000	97.436361  
1488.000000	97.286088  
1487.000000	97.124511  
1486.000000	96.934559  
1485.000000	96.707569  
1484.000000	96.429459  
1483.000000	96.079889  
1482.000000	95.635709  
1481.000000	95.074250  
1480.000000	94.361769  
1479.000000	93.435639  
1478.000000	92.199365  
1477.000000	90.532877  
1476.000000	88.303113  
1475.000000	85.401631  
1474.000000	81.855259  
1473.000000	77.960035  
1472.000000	74.256057  
1471.000000	71.260633  
1470.000000	69.241708  
1469.000000	68.262925  
1468.000000	68.328569  
1467.000000	69.416242  
1466.000000	71.397335  
1465.000000	73.955967  
1464.000000	76.640158  
1463.000000	79.045715  
1462.000000	80.968701  
1461.000000	82.400522  
1460.000000	83.426780  
1459.000000	84.153462  
1458.000000	84.694862  
1457.000000	85.187245  
1456.000000	85.763229  
1455.000000	86.485130  
1454.000000	87.330976  
1453.000000	88.233329  
1452.000000	89.113808  
1451.000000	89.907942  
1450.000000	90.587227  
1449.000000	91.161365  
1448.000000	91.653736  
1447.000000	92.079967  
1446.000000	92.444874  
1445.000000	92.748494  
1444.000000	93.005488  
1443.000000	93.237345  
1442.000000	93.452813  
1441.000000	93.650670  
1440.000000	93.833217  
1439.000000	94.006146  
1438.000000	94.175369  
1437.000000	94.356951  
1436.000000	94.574273  
1435.000000	94.830450  
1434.000000	95.105653  
1433.000000	95.383517  
1432.000000	95.658605  
1431.000000	95.924620  
1430.000000	96.171497  
1429.000000	96.396809  
1428.000000	96.604704  
1427.000000	96.795410  
1426.000000	96.962879  
1425.000000	97.099308  
1424.000000	97.207204  
1423.000000	97.290079  
1422.000000	97.337282  
1421.000000	97.333675  
1420.000000	97.275954  
1419.000000	97.169965  
1418.000000	97.015882  
1417.000000	96.809962  
1416.000000	96.554741  
1415.000000	96.252234  
1414.000000	95.897417  
1413.000000	95.493511  
1412.000000	95.069377  
1411.000000	94.670276  
1410.000000	94.340815  
1409.000000	94.127562  
1408.000000	94.079160  
1407.000000	94.226474  
1406.000000	94.564416  
1405.000000	95.055792  
1404.000000	95.654154  
1403.000000	96.311451  
1402.000000	96.976893  
1401.000000	97.608323  
1400.000000	98.182150  
1399.000000	98.687615  
1398.000000	99.115624  
1397.000000	99.459621  
1396.000000	99.720610  
1395.000000	99.904709  
1394.000000	100.015108 
1393.000000	100.049703 
1392.000000	100.007247 
1391.000000	99.881490  
1390.000000	99.643093  
1389.000000	99.238115  
1388.000000	98.622323  
1387.000000	97.819431  
1386.000000	96.956238  
1385.000000	96.224232  
1384.000000	95.778242  
1383.000000	95.638929  
1382.000000	95.688063  
1381.000000	95.779140  
1380.000000	95.858320  
1379.000000	95.979454  
1378.000000	96.217885  
1377.000000	96.586974  
1376.000000	97.031547  
1375.000000	97.475473  
1374.000000	97.861097  
1373.000000	98.160270  
1372.000000	98.372629  
1371.000000	98.517906  
1370.000000	98.622418  
1369.000000	98.709362  
1368.000000	98.800037  
1367.000000	98.908647  
1366.000000	99.028325  
1365.000000	99.132989  
1364.000000	99.202237  
1363.000000	99.240160  
1362.000000	99.264049  
1361.000000	99.281257  
1360.000000	99.285958  
1359.000000	99.272989  
1358.000000	99.244344  
1357.000000	99.204851  
1356.000000	99.160402  
1355.000000	99.118877  
1354.000000	99.086582  
1353.000000	99.064876  
1352.000000	99.053028  
1351.000000	99.052028  
1350.000000	99.061055  
1349.000000	99.071010  
1348.000000	99.070770  
1347.000000	99.058845  
1346.000000	99.045371  
1345.000000	99.045293  
1344.000000	99.073327  
1343.000000	99.141055  
1342.000000	99.251533  
1341.000000	99.395569  
1340.000000	99.555419  
1339.000000	99.710287  
1338.000000	99.837101  
1337.000000	99.912514  
1336.000000	99.921599  
1335.000000	99.865120  
1334.000000	99.756823  
1333.000000	99.615868  
1332.000000	99.464362  
1331.000000	99.328137  
1330.000000	99.231427  
1329.000000	99.185568  
1328.000000	99.181870  
1327.000000	99.195611  
1326.000000	99.199331  
1325.000000	99.177292  
1324.000000	99.129943  
1323.000000	99.062727  
1322.000000	98.971381  
1321.000000	98.842496  
1320.000000	98.667881  
1319.000000	98.452873  
1318.000000	98.210999  
1317.000000	97.958277  
1316.000000	97.715658  
1315.000000	97.509929  
1314.000000	97.365289  
1313.000000	97.293075  
1312.000000	97.286965  
1311.000000	97.322148  
1310.000000	97.361135  
1309.000000	97.371637  
1308.000000	97.344855  
1307.000000	97.293126  
1306.000000	97.229105  
1305.000000	97.153644  
1304.000000	97.064442  
1303.000000	96.964315  
1302.000000	96.853189  
1301.000000	96.720390  
1300.000000	96.555340  
1299.000000	96.364213  
1298.000000	96.171229  
1297.000000	96.007121  
1296.000000	95.899445  
1295.000000	95.864755  
1294.000000	95.897566  
1293.000000	95.966574  
1292.000000	96.029721  
1291.000000	96.057866  
1290.000000	96.046741  
1289.000000	96.012734  
1288.000000	95.982117  
1287.000000	95.978066  
1286.000000	96.004935  
1285.000000	96.037716  
1284.000000	96.027383  
1283.000000	95.919514  
1282.000000	95.674974  
1281.000000	95.288066  
1280.000000	94.802225  
1279.000000	94.312373  
1278.000000	93.936842  
1277.000000	93.764222  
1276.000000	93.809993  
1275.000000	94.016121  
1274.000000	94.293434  
1273.000000	94.572873  
1272.000000	94.827890  
1271.000000	95.060285  
1270.000000	95.272954  
1269.000000	95.454765  
1268.000000	95.581921  
1267.000000	95.625743  
1266.000000	95.559516  
1265.000000	95.363404  
1264.000000	95.028088  
1263.000000	94.560449  
1262.000000	93.995625  
1261.000000	93.408676  
1260.000000	92.905714  
1259.000000	92.583970  
1258.000000	92.483533  
1257.000000	92.570002  
1256.000000	92.759549  
1255.000000	92.961442  
1254.000000	93.108889  
1253.000000	93.167715  
1252.000000	93.127350  
1251.000000	92.985687  
1250.000000	92.740265  
1249.000000	92.390230  
1248.000000	91.940940  
1247.000000	91.402298  
1246.000000	90.785552  
1245.000000	90.110224  
1244.000000	89.419205  
1243.000000	88.786042  
1242.000000	88.304185  
1241.000000	88.061257  
1240.000000	88.105392  
1239.000000	88.415526  
1238.000000	88.898643  
1237.000000	89.426150  
1236.000000	89.885413  
1235.000000	90.208917  
1234.000000	90.371617  
1233.000000	90.374957  
1232.000000	90.234380  
1231.000000	89.972507  
1230.000000	89.615392  
1229.000000	89.190474  
1228.000000	88.723693  
1227.000000	88.237415  
1226.000000	87.758489  
1225.000000	87.335409  
1224.000000	87.040309  
1223.000000	86.937038  
1222.000000	87.038274  
1221.000000	87.295361  
1220.000000	87.628981  
1219.000000	87.967481  
1218.000000	88.264353  
1217.000000	88.495025  
1216.000000	88.644961  
1215.000000	88.699308  
1214.000000	88.642929  
1213.000000	88.471005  
1212.000000	88.195513  
1211.000000	87.835715  
1210.000000	87.404244  
1209.000000	86.909548  
1208.000000	86.373631  
1207.000000	85.843906  
1206.000000	85.387335  
1205.000000	85.072435  
1204.000000	84.945393  
1203.000000	85.006093  
1202.000000	85.201841  
1201.000000	85.452063  
1200.000000	85.685446  
1199.000000	85.858779  
1198.000000	85.953681  
1197.000000	85.967696  
1196.000000	85.905139  
1195.000000	85.764135  
1194.000000	85.529991  
1193.000000	85.188645  
1192.000000	84.748797  
1191.000000	84.245952  
1190.000000	83.725108  
1189.000000	83.226005  
1188.000000	82.784158  
1187.000000	82.434076  
1186.000000	82.200824  
1185.000000	82.085672  
1184.000000	82.057834  
1183.000000	82.059204  
1182.000000	82.025709  
1181.000000	81.917032  
1180.000000	81.730482  
1179.000000	81.486317  
1178.000000	81.204592  
1177.000000	80.899882  
1176.000000	80.589888  
1175.000000	80.296053  
1174.000000	80.033374  
1173.000000	79.804064  
1172.000000	79.598741  
1171.000000	79.398733  
1170.000000	79.182891  
1169.000000	78.942270  
1168.000000	78.687072  
1167.000000	78.431948  
1166.000000	78.176259  
1165.000000	77.904583  
1164.000000	77.602523  
1163.000000	77.265357  
1162.000000	76.896863  
1161.000000	76.508422  
1160.000000	76.113324  
1159.000000	75.710832  
1158.000000	75.280426  
1157.000000	74.804072  
1156.000000	74.290906  
1155.000000	73.767393  
1154.000000	73.246007  
1153.000000	72.717468  
1152.000000	72.172628  
1151.000000	71.616631  
1150.000000	71.058066  
1149.000000	70.496432  
1148.000000	69.926209  
1147.000000	69.347389  
1146.000000	68.770958  
1145.000000	68.219492  
1144.000000	67.720195  
1143.000000	67.289621  
1142.000000	66.926108  
1141.000000	66.621236  
1140.000000	66.371508  
1139.000000	66.171557  
1138.000000	66.006642  
1137.000000	65.864947  
1136.000000	65.748761  
1135.000000	65.659594  
1134.000000	65.581640  
1133.000000	65.497808  
1132.000000	65.414827  
1131.000000	65.351939  
1130.000000	65.307509  
1129.000000	65.255888  
1128.000000	65.175974  
1127.000000	65.064836  
1126.000000	64.925276  
1125.000000	64.761348  
1124.000000	64.589084  
1123.000000	64.432114  
1122.000000	64.299822  
1121.000000	64.183585  
1120.000000	64.078963  
1119.000000	63.998546  
1118.000000	63.958755  
1117.000000	63.965112  
1116.000000	64.011965  
1115.000000	64.083972  
1114.000000	64.155818  
1113.000000	64.203837  
1112.000000	64.223483  
1111.000000	64.228439  
1110.000000	64.232879  
1109.000000	64.243351  
1108.000000	64.264753  
1107.000000	64.299078  
1106.000000	64.335612  
1105.000000	64.354690  
1104.000000	64.346142  
1103.000000	64.317432  
1102.000000	64.282542  
1101.000000	64.249220  
1100.000000	64.216781  
1099.000000	64.178614  
1098.000000	64.128978  
1097.000000	64.071713  
1096.000000	64.019041  
1095.000000	63.976532  
1094.000000	63.935706  
1093.000000	63.888329  
1092.000000	63.839700  
1091.000000	63.798587  
1090.000000	63.762182  
1089.000000	63.721327  
1088.000000	63.672177  
1087.000000	63.611808  
1086.000000	63.532311  
1085.000000	63.433276  
1084.000000	63.331883  
1083.000000	63.245865  
1082.000000	63.172917  
1081.000000	63.099789  
1080.000000	63.022755  
1079.000000	62.943955  
1078.000000	62.856993  
1077.000000	62.754649  
1076.000000	62.645300  
1075.000000	62.545586  
1074.000000	62.462852  
1073.000000	62.398630  
1072.000000	62.357758  
1071.000000	62.334112  
1070.000000	62.297262  
1069.000000	62.217936  
1068.000000	62.103820  
1067.000000	61.989694  
1066.000000	61.895288  
1065.000000	61.812402  
1064.000000	61.729808  
1063.000000	61.649316  
1062.000000	61.577639  
1061.000000	61.521300  
1060.000000	61.489183  
1059.000000	61.482989  
1058.000000	61.486621  
1057.000000	61.481355  
1056.000000	61.468712  
1055.000000	61.462404  
1054.000000	61.462305  
1053.000000	61.454323  
1052.000000	61.431705  
1051.000000	61.396164  
1050.000000	61.341660  
1049.000000	61.260909  
1048.000000	61.166239  
1047.000000	61.080072  
1046.000000	61.006211  
1045.000000	60.932826  
1044.000000	60.861157  
1043.000000	60.807667  
1042.000000	60.776670  
1041.000000	60.752561  
1040.000000	60.723309  
1039.000000	60.692523  
1038.000000	60.663442  
1037.000000	60.628779  
1036.000000	60.583420  
1035.000000	60.533736  
1034.000000	60.489111  
1033.000000	60.454564  
1032.000000	60.432544  
1031.000000	60.420298  
1030.000000	60.405796  
1029.000000	60.377718  
1028.000000	60.337181  
1027.000000	60.287771  
1026.000000	60.220254  
1025.000000	60.124548  
1024.000000	60.012515  
1023.000000	59.908468  
1022.000000	59.818148  
1021.000000	59.728103  
1020.000000	59.636804  
1019.000000	59.562783  
1018.000000	59.513813  
1017.000000	59.467209  
1016.000000	59.392688  
1015.000000	59.283474  
1014.000000	59.156298  
1013.000000	59.029729  
1012.000000	58.910115  
1011.000000	58.792624  
1010.000000	58.670151  
1009.000000	58.543730  
1008.000000	58.425528  
1007.000000	58.330132  
1006.000000	58.266461  
1005.000000	58.241036  
1004.000000	58.261074  
1003.000000	58.327324  
1002.000000	58.432510  
1001.000000	58.575869  
1000.000000	58.769173  
999.000000	 59.016523  
998.000000	 59.298688  
997.000000	 59.592936  
996.000000	 59.899986  
995.000000	 60.235306  
994.000000	 60.602116  
993.000000	 60.991176  
992.000000	 61.399710  
991.000000	 61.827850  
990.000000	 62.257277  
989.000000	 62.655265  
988.000000	 63.006420  
987.000000	 63.327648  
986.000000	 63.647870  
985.000000	 63.981915  
984.000000	 64.323601  
983.000000	 64.653234  
982.000000	 64.951232  
981.000000	 65.214440  
980.000000	 65.461374  
979.000000	 65.716021  
978.000000	 65.986770  
977.000000	 66.263408  
976.000000	 66.528511  
975.000000	 66.767333  
974.000000	 66.975818  
973.000000	 67.167026  
972.000000	 67.361428  
971.000000	 67.563000  
970.000000	 67.754403  
969.000000	 67.923996  
968.000000	 68.085017  
967.000000	 68.255854  
966.000000	 68.433341  
965.000000	 68.601010  
964.000000	 68.754165  
963.000000	 68.899787  
962.000000	 69.037935  
961.000000	 69.159317  
960.000000	 69.257069  
959.000000	 69.327648  
958.000000	 69.366033  
957.000000	 69.374945  
956.000000	 69.375438  
955.000000	 69.395784  
954.000000	 69.452054  
953.000000	 69.546267  
952.000000	 69.673623  
951.000000	 69.819913  
950.000000	 69.961931  
949.000000	 70.084581  
948.000000	 70.189558  
947.000000	 70.275879  
946.000000	 70.324725  
945.000000	 70.319490  
944.000000	 70.269392  
943.000000	 70.196757  
942.000000	 70.113211  
941.000000	 70.027235  
940.000000	 69.961821  
939.000000	 69.938527  
938.000000	 69.948877  
937.000000	 69.963864  
936.000000	 69.968671  
935.000000	 69.969522  
934.000000	 69.972974  
933.000000	 69.980713  
932.000000	 70.001283  
931.000000	 70.045475  
930.000000	 70.111186  
929.000000	 70.190010  
928.000000	 70.284168  
927.000000	 70.399399  
926.000000	 70.529016  
925.000000	 70.665923  
924.000000	 70.822401  
923.000000	 71.014115  
922.000000	 71.231208  
921.000000	 71.450497  
920.000000	 71.669360  
919.000000	 71.897813  
918.000000	 72.120791  
917.000000	 72.302298  
916.000000	 72.431897  
915.000000	 72.536710  
914.000000	 72.639202  
913.000000	 72.731965  
912.000000	 72.807820  
911.000000	 72.889853  
910.000000	 73.012152  
909.000000	 73.184222  
908.000000	 73.387336  
907.000000	 73.594311  
906.000000	 73.783952  
905.000000	 73.948975  
904.000000	 74.100728  
903.000000	 74.259299  
902.000000	 74.433498  
901.000000	 74.616309  
900.000000	 74.798991  
899.000000	 74.978055  
898.000000	 75.148505  
897.000000	 75.303679  
896.000000	 75.445694  
895.000000	 75.585715  
894.000000	 75.731513  
893.000000	 75.883471  
892.000000	 76.043162  
891.000000	 76.217067  
890.000000	 76.412485  
889.000000	 76.636400  
888.000000	 76.892173  
887.000000	 77.166375  
886.000000	 77.425329  
885.000000	 77.638779  
884.000000	 77.803338  
883.000000	 77.930511  
882.000000	 78.018694  
881.000000	 78.054760  
880.000000	 78.041404  
879.000000	 78.007179  
878.000000	 77.989579  
877.000000	 78.019652  
876.000000	 78.117206  
875.000000	 78.282644  
874.000000	 78.493016  
873.000000	 78.719488  
872.000000	 78.947779  
871.000000	 79.173123  
870.000000	 79.385225  
869.000000	 79.573632  
868.000000	 79.740156  
867.000000	 79.890857  
866.000000	 80.023592  
865.000000	 80.137364  
864.000000	 80.243251  
863.000000	 80.347849  
862.000000	 80.434391  
861.000000	 80.480799  
860.000000	 80.491621  
859.000000	 80.492915  
858.000000	 80.499108  
857.000000	 80.503072  
856.000000	 80.496519  
855.000000	 80.482747  
854.000000	 80.469391  
853.000000	 80.461657  
852.000000	 80.460543  
851.000000	 80.457934  
850.000000	 80.441358  
849.000000	 80.415911  
848.000000	 80.411316  
847.000000	 80.451811  
846.000000	 80.527566  
845.000000	 80.609760  
844.000000	 80.681544  
843.000000	 80.738386  
842.000000	 80.775558  
841.000000	 80.800222  
840.000000	 80.843433  
839.000000	 80.931967  
838.000000	 81.052539  
837.000000	 81.166361  
836.000000	 81.253848  
835.000000	 81.323765  
834.000000	 81.385894  
833.000000	 81.440386  
832.000000	 81.491845  
831.000000	 81.550745  
830.000000	 81.620887  
829.000000	 81.703525  
828.000000	 81.808861  
827.000000	 81.941349  
826.000000	 82.077001  
825.000000	 82.178711  
824.000000	 82.234539  
823.000000	 82.263269  
822.000000	 82.288169  
821.000000	 82.324028  
820.000000	 82.379847  
819.000000	 82.451726  
818.000000	 82.519515  
817.000000	 82.567552  
816.000000	 82.598529  
815.000000	 82.612809  
814.000000	 82.593497  
813.000000	 82.535537  
812.000000	 82.471709  
811.000000	 82.438943  
810.000000	 82.428667  
809.000000	 82.398928  
808.000000	 82.326422  
807.000000	 82.217126  
806.000000	 82.075199  
805.000000	 81.896407  
804.000000	 81.690542  
803.000000	 81.477895  
802.000000	 81.259684  
801.000000	 81.017567  
800.000000	 80.745072  
799.000000	 80.458108  
798.000000	 80.174729  
797.000000	 79.903878  
796.000000	 79.648928  
795.000000	 79.401153  
794.000000	 79.137734  
793.000000	 78.850382  
792.000000	 78.566651  
791.000000	 78.315114  
790.000000	 78.077634  
789.000000	 77.808411  
788.000000	 77.499319  
787.000000	 77.196828  
786.000000	 76.953293  
785.000000	 76.788084  
784.000000	 76.696116  
783.000000	 76.665897  
782.000000	 76.684026  
781.000000	 76.743328  
780.000000	 76.848849  
779.000000	 76.999442  
778.000000	 77.168649  
777.000000	 77.323100  
776.000000	 77.451909  
775.000000	 77.556860  
774.000000	 77.625642  
773.000000	 77.643504  
772.000000	 77.624890  
771.000000	 77.604803  
770.000000	 77.601406  
769.000000	 77.610093  
768.000000	 77.624552  
767.000000	 77.633912  
766.000000	 77.608087  
765.000000	 77.522564  
764.000000	 77.398473  
763.000000	 77.286300  
762.000000	 77.207504  
761.000000	 77.140232  
760.000000	 77.061335  
759.000000	 76.969321  
758.000000	 76.862210  
757.000000	 76.726186  
756.000000	 76.557893  
755.000000	 76.374027  
754.000000	 76.189692  
753.000000	 76.004715  
752.000000	 75.811673  
751.000000	 75.597774  
750.000000	 75.343936  
749.000000	 75.048956  
748.000000	 74.753413  
747.000000	 74.511714  
746.000000	 74.336256  
745.000000	 74.189027  
744.000000	 74.023977  
743.000000	 73.813778  
742.000000	 73.545789  
741.000000	 73.228320  
740.000000	 72.898689  
739.000000	 72.587867  
738.000000	 72.273582  
737.000000	 71.901864  
736.000000	 71.458595  
735.000000	 70.986063  
734.000000	 70.523778  
733.000000	 70.066703  
732.000000	 69.586748  
731.000000	 69.057902  
730.000000	 68.450071  
729.000000	 67.735222  
728.000000	 66.915762  
727.000000	 66.018143  
726.000000	 65.050290  
725.000000	 64.003720  
724.000000	 62.916978  
723.000000	 61.903627  
722.000000	 61.090583  
721.000000	 60.544796  
720.000000	 60.268859  
719.000000	 60.235774  
718.000000	 60.402310  
717.000000	 60.704195  
716.000000	 61.059941  
715.000000	 61.382896  
714.000000	 61.601169  
713.000000	 61.689968  
712.000000	 61.686642  
711.000000	 61.653800  
710.000000	 61.623433  
709.000000	 61.588139  
708.000000	 61.535284  
707.000000	 61.464757  
706.000000	 61.379809  
705.000000	 61.286896  
704.000000	 61.197978  
703.000000	 61.105091  
702.000000	 60.964702  
701.000000	 60.746108  
700.000000	 60.489602  
699.000000	 60.275979  
698.000000	 60.137179  
697.000000	 60.032480  
696.000000	 59.908395  
695.000000	 59.737463  
694.000000	 59.498012  
693.000000	 59.169472  
692.000000	 58.768386  
691.000000	 58.351699  
690.000000	 57.964288  
689.000000	 57.609156  
688.000000	 57.274958  
687.000000	 56.956341  
686.000000	 56.638229  
685.000000	 56.298541  
684.000000	 55.938770  
683.000000	 55.579095  
682.000000	 55.217474  
681.000000	 54.830092  
680.000000	 54.419776  
679.000000	 54.025630  
678.000000	 53.672521  
677.000000	 53.346129  
676.000000	 53.026937  
675.000000	 52.725415  
674.000000	 52.452819  
673.000000	 52.195721  
672.000000	 51.947940  
671.000000	 51.728523  
670.000000	 51.537808  
669.000000	 51.336835  
668.000000	 51.112681  
667.000000	 50.898555  
666.000000	 50.704343  
665.000000	 50.519613  
664.000000	 50.335556  
663.000000	 50.158828  
662.000000	 50.005892  
661.000000	 49.884195  
660.000000	 49.795676  
659.000000	 49.738900  
658.000000	 49.691178  
657.000000	 49.616952  
656.000000	 49.512657  
655.000000	 49.428522  
654.000000	 49.412166  
653.000000	 49.457023  
652.000000	 49.533686  
651.000000	 49.635846  
650.000000	 49.762937  
649.000000	 49.886132  
648.000000	 49.965878  
647.000000	 49.987297  
646.000000	 49.958546  
645.000000	 49.894855  
644.000000	 49.819718  
643.000000	 49.757445  
642.000000	 49.706113  
641.000000	 49.637253  
640.000000	 49.534561  
639.000000	 49.410397  
638.000000	 49.276287  
637.000000	 49.127367  
636.000000	 48.968051  
635.000000	 48.820903  
634.000000	 48.693147  
633.000000	 48.561073  
632.000000	 48.401100  
631.000000	 48.212898  
630.000000	 48.006117  
629.000000	 47.789795  
628.000000	 47.575603  
627.000000	 47.360074  
626.000000	 47.105792  
625.000000	 46.782887  
624.000000	 46.429762  
623.000000	 46.121566  
622.000000	 45.871449  
621.000000	 45.620602  
620.000000	 45.338459  
619.000000	 45.065374  
618.000000	 44.826773  
617.000000	 44.565358  
616.000000	 44.203564  
615.000000	 43.733057  
614.000000	 43.204675  
613.000000	 42.670182  
612.000000	 42.172492  
611.000000	 41.750921  
610.000000	 41.402499  
609.000000	 41.056090  
608.000000	 40.626052  
607.000000	 40.088224  
606.000000	 39.490129  
605.000000	 38.905210  
604.000000	 38.387272  
603.000000	 37.941239  
602.000000	 37.520696  
601.000000	 37.073939  
600.000000	 36.598132  
599.000000	 36.126825  
598.000000	 35.669725  
597.000000	 35.204737  
596.000000	 34.728351  
595.000000	 34.263320  
594.000000	 33.811912  
593.000000	 33.354400  
592.000000	 32.898993  
591.000000	 32.474928  
590.000000	 32.066370  
589.000000	 31.615851  
588.000000	 31.112118  
587.000000	 30.616713  
586.000000	 30.183442  
585.000000	 29.808690  
584.000000	 29.481229  
583.000000	 29.215635  
582.000000	 29.004342  
581.000000	 28.796773  
580.000000	 28.563086  
579.000000	 28.332800  
578.000000	 28.143543  
577.000000	 27.995610  
576.000000	 27.877824  
575.000000	 27.791847  
574.000000	 27.732719  
573.000000	 27.692749  
572.000000	 27.698043  
571.000000	 27.789605  
570.000000	 27.955521  
569.000000	 28.135867  
568.000000	 28.305621  
567.000000	 28.493479  
566.000000	 28.715709  
565.000000	 28.960862  
564.000000	 29.240912  
563.000000	 29.576668  
562.000000	 29.921643  
561.000000	 30.186109  
560.000000	 30.362531  
559.000000	 30.548938  
558.000000	 30.814292  
557.000000	 31.108701  
556.000000	 31.340448  
555.000000	 31.477612  
554.000000	 31.538182  
553.000000	 31.544437  
552.000000	 31.531401  
551.000000	 31.548412  
550.000000	 31.610749  
549.000000	 31.682979  
548.000000	 31.728384  
547.000000	 31.740257  
546.000000	 31.728351  
545.000000	 31.728827  
544.000000	 31.822164  
543.000000	 32.072296  
542.000000	 32.444072  
541.000000	 32.847028  
540.000000	 33.256616  
539.000000	 33.710818  
538.000000	 34.192306  
537.000000	 34.621363  
536.000000	 34.982293  
535.000000	 35.355864  
534.000000	 35.802463  
533.000000	 36.309349  
532.000000	 36.871726  
531.000000	 37.517264  
530.000000	 38.214471  
529.000000	 38.865833  
528.000000	 39.441826  
527.000000	 40.028002  
526.000000	 40.695494  
525.000000	 41.414279  
524.000000	 42.130584  
523.000000	 42.820363  
522.000000	 43.423088  
521.000000	 43.853565  
520.000000	 44.150841  
519.000000	 44.490493  
518.000000	 44.954751  
517.000000	 45.400513  
516.000000	 45.657061  
515.000000	 45.767238  
514.000000	 45.928278  
513.000000	 46.252328  
512.000000	 46.676696  
511.000000	 47.061484  
510.000000	 47.296461  
509.000000	 47.354645  
508.000000	 47.315266  
507.000000	 47.322707  
506.000000	 47.475813  
505.000000	 47.765812  
504.000000	 48.130345  
503.000000	 48.500197  
502.000000	 48.773576  
501.000000	 48.848128  
500.000000	 48.733897  
499.000000	 48.555479  
498.000000	 48.402051  
497.000000	 48.253304  
496.000000	 48.088674  
495.000000	 47.969439  
494.000000	 47.947898  
493.000000	 47.981977  
492.000000	 48.004497  
491.000000	 47.994058  
490.000000	 47.908271  
489.000000	 47.638546  
488.000000	 47.129025  
487.000000	 46.481749  
486.000000	 45.862598  
485.000000	 45.365388  
484.000000	 45.026648  
483.000000	 44.871033  
482.000000	 44.850713  
481.000000	 44.818929  
480.000000	 44.657614  
479.000000	 44.379957  
478.000000	 44.031016  
477.000000	 43.565164  
476.000000	 42.933276  
475.000000	 42.221711  
474.000000	 41.577584  
473.000000	 41.042079  
472.000000	 40.538451  
471.000000	 39.969960  
470.000000	 39.282492  
469.000000	 38.510827  
468.000000	 37.826684  
467.000000	 37.437110  
466.000000	 37.327205  
465.000000	 37.200082  
464.000000	 36.778326  
463.000000	 36.093619  
462.000000	 35.368760  
461.000000	 34.691508  
460.000000	 33.983065  
459.000000	 33.226720  
458.000000	 32.537550  
457.000000	 32.029232  
456.000000	 31.675625  
455.000000	 31.613912  
454.000000	 31.637696  
453.000000	 31.564398  
452.000000	 31.255611  
451.000000	 30.751125  
450.000000	 30.230552  
