# Supplementary material for: Saturation magnetisation as an indicator of the disintegration of barium hexaferrite nanoplatelets during the surface functionalisation
Source: Sci Rep. 2023 Jan 19;13:1092. doi: 10.1038/s41598-023-28431-4 (PMC9852462; doi:10.1038/s41598-023-28431-4)
Supplement: Supplementary file 2 — Supplementary Information 2. [file 41598_2023_28431_MOESM2_ESM.zip › Figure 4b_Fe-OPA.asc]

PE IR                   SPECTRUM    ASCII       PEDS        1.60        
  -1
~SP.SP
21/09/29
11:05:09.00
21/09/29
11:05:09.00
guest

450.000000
16


SPECTRUM 400,CPU32 MAIN 00.09.9951 07-SEPTEMBER-2011 11:49:41
MIR TGS
MIR
OPTKBR
84216
0.200000

4.000000
STRONG
RATIO
SPECTRUM
MAGNITUDE
DIFFUSE REFLECTANCE
DOUBLE

COMBINED


0


#HDR
-1
-1
#GR
CM-1
%R
0.00002384185791015625
0.0
4000.000000
-1.000000
3551
8
91.535572
27.482099
#DATA
4000.000000	91.535572 
3999.000000	91.521996 
3998.000000	91.499440 
3997.000000	91.470983 
3996.000000	91.439209 
3995.000000	91.402921 
3994.000000	91.358327 
3993.000000	91.303683 
3992.000000	91.241541 
3991.000000	91.176359 
3990.000000	91.110742 
3989.000000	91.044948 
3988.000000	90.979568 
3987.000000	90.917255 
3986.000000	90.861027 
3985.000000	90.811452 
3984.000000	90.766595 
3983.000000	90.725213 
3982.000000	90.689793 
3981.000000	90.666221 
3980.000000	90.660420 
3979.000000	90.675099 
3978.000000	90.709117 
3977.000000	90.758487 
3976.000000	90.816971 
3975.000000	90.876411 
3974.000000	90.928483 
3973.000000	90.967818 
3972.000000	90.994188 
3971.000000	91.011647 
3970.000000	91.025003 
3969.000000	91.036242 
3968.000000	91.043779 
3967.000000	91.045147 
3966.000000	91.040192 
3965.000000	91.031433 
3964.000000	91.021094 
3963.000000	91.008168 
3962.000000	90.989039 
3961.000000	90.960920 
3960.000000	90.924006 
3959.000000	90.880669 
3958.000000	90.833067 
3957.000000	90.781868 
3956.000000	90.727212 
3955.000000	90.670413 
3954.000000	90.614228 
3953.000000	90.561609 
3952.000000	90.515060 
3951.000000	90.477123 
3950.000000	90.450154 
3949.000000	90.434443 
3948.000000	90.426838 
3947.000000	90.421867 
3946.000000	90.415273 
3945.000000	90.407349 
3944.000000	90.402632 
3943.000000	90.405157 
3942.000000	90.414319 
3941.000000	90.425984 
3940.000000	90.436744 
3939.000000	90.446603 
3938.000000	90.457506 
3937.000000	90.469931 
3936.000000	90.481503 
3935.000000	90.489022 
3934.000000	90.491451 
3933.000000	90.490232 
3932.000000	90.486998 
3931.000000	90.481164 
3930.000000	90.469400 
3929.000000	90.446993 
3928.000000	90.409643 
3927.000000	90.355847 
3926.000000	90.289369 
3925.000000	90.218504 
3924.000000	90.150353 
3923.000000	90.087086 
3922.000000	90.029078 
3921.000000	89.979916 
3920.000000	89.945505 
3919.000000	89.928462 
3918.000000	89.925567 
3917.000000	89.931079 
3916.000000	89.940156 
3915.000000	89.949443 
3914.000000	89.957218 
3913.000000	89.964797 
3912.000000	89.974498 
3911.000000	89.986623 
3910.000000	89.998784 
3909.000000	90.008139 
3908.000000	90.012903 
3907.000000	90.011988 
3906.000000	90.004245 
3905.000000	89.989929 
3904.000000	89.971968 
3903.000000	89.954372 
3902.000000	89.939610 
3901.000000	89.928624 
3900.000000	89.923983 
3899.000000	89.929817 
3898.000000	89.947308 
3897.000000	89.973431 
3896.000000	90.003881 
3895.000000	90.036389 
3894.000000	90.070033 
3893.000000	90.103038 
3892.000000	90.132104 
3891.000000	90.156423 
3890.000000	90.177313 
3889.000000	90.194353 
3888.000000	90.206170 
3887.000000	90.213946 
3886.000000	90.220867 
3885.000000	90.227328 
3884.000000	90.226137 
3883.000000	90.209520 
3882.000000	90.178877 
3881.000000	90.142641 
3880.000000	90.108329 
3879.000000	90.077621 
3878.000000	90.045998 
3877.000000	90.008767 
3876.000000	89.967422 
3875.000000	89.929379 
3874.000000	89.902401 
3873.000000	89.886995 
3872.000000	89.876144 
3871.000000	89.865678 
3870.000000	89.862107 
3869.000000	89.875999 
3868.000000	89.907635 
3867.000000	89.949360 
3866.000000	89.999335 
3865.000000	90.061789 
3864.000000	90.132988 
3863.000000	90.200432 
3862.000000	90.256481 
3861.000000	90.304390 
3860.000000	90.349488 
3859.000000	90.392029 
3858.000000	90.428294 
3857.000000	90.455393 
3856.000000	90.471894 
3855.000000	90.478056 
3854.000000	90.479306 
3853.000000	90.482511 
3852.000000	90.484230 
3851.000000	90.474453 
3850.000000	90.451006 
3849.000000	90.420038 
3848.000000	90.385591 
3847.000000	90.345655 
3846.000000	90.297648 
3845.000000	90.241229 
3844.000000	90.176337 
3843.000000	90.104386 
3842.000000	90.028274 
3841.000000	89.952107 
3840.000000	89.882863 
3839.000000	89.827417 
3838.000000	89.786886 
3837.000000	89.759403 
3836.000000	89.745428 
3835.000000	89.748525 
3834.000000	89.770357 
3833.000000	89.808120 
3832.000000	89.857426 
3831.000000	89.914302 
3830.000000	89.973778 
3829.000000	90.029595 
3828.000000	90.075358 
3827.000000	90.108121 
3826.000000	90.128880 
3825.000000	90.137463 
3824.000000	90.131069 
3823.000000	90.109917 
3822.000000	90.081190 
3821.000000	90.057164 
3820.000000	90.044290 
3819.000000	90.037689 
3818.000000	90.029930 
3817.000000	90.019337 
3816.000000	90.011201 
3815.000000	90.010187 
3814.000000	90.011075 
3813.000000	90.004924 
3812.000000	89.989127 
3811.000000	89.963866 
3810.000000	89.928566 
3809.000000	89.882953 
3808.000000	89.828468 
3807.000000	89.769047 
3806.000000	89.707106 
3805.000000	89.642725 
3804.000000	89.582737 
3803.000000	89.543072 
3802.000000	89.537916 
3801.000000	89.568645 
3800.000000	89.620059 
3799.000000	89.672622 
3798.000000	89.719516 
3797.000000	89.764731 
3796.000000	89.812373 
3795.000000	89.860965 
3794.000000	89.905435 
3793.000000	89.942927 
3792.000000	89.974089 
3791.000000	89.998416 
3790.000000	90.013734 
3789.000000	90.020193 
3788.000000	90.021789 
3787.000000	90.023128 
3786.000000	90.025107 
3785.000000	90.024855 
3784.000000	90.018914 
3783.000000	90.004880 
3782.000000	89.982041 
3781.000000	89.952865 
3780.000000	89.921684 
3779.000000	89.890457 
3778.000000	89.855093 
3777.000000	89.807071 
3776.000000	89.739975 
3775.000000	89.655839 
3774.000000	89.562926 
3773.000000	89.468485 
3772.000000	89.375959 
3771.000000	89.289539 
3770.000000	89.216540 
3769.000000	89.163594 
3768.000000	89.133289 
3767.000000	89.125658 
3766.000000	89.140162 
3765.000000	89.174641 
3764.000000	89.222283 
3763.000000	89.272322 
3762.000000	89.316548 
3761.000000	89.354718 
3760.000000	89.389999 
3759.000000	89.420344 
3758.000000	89.440611 
3757.000000	89.449730 
3756.000000	89.448967 
3755.000000	89.438674 
3754.000000	89.419148 
3753.000000	89.393470 
3752.000000	89.364181 
3751.000000	89.326658 
3750.000000	89.277076 
3749.000000	89.223030 
3748.000000	89.172977 
3747.000000	89.123729 
3746.000000	89.064821 
3745.000000	88.992691 
3744.000000	88.919735 
3743.000000	88.853594 
3742.000000	88.783949 
3741.000000	88.707834 
3740.000000	88.636083 
3739.000000	88.574174 
3738.000000	88.518514 
3737.000000	88.467373 
3736.000000	88.426006 
3735.000000	88.398269 
3734.000000	88.379248 
3733.000000	88.362801 
3732.000000	88.348879 
3731.000000	88.338752 
3730.000000	88.330976 
3729.000000	88.321606 
3728.000000	88.307578 
3727.000000	88.288485 
3726.000000	88.264411 
3725.000000	88.232500 
3724.000000	88.190385 
3723.000000	88.140572 
3722.000000	88.086097 
3721.000000	88.026444 
3720.000000	87.959316 
3719.000000	87.882979 
3718.000000	87.798709 
3717.000000	87.710921 
3716.000000	87.622035 
3715.000000	87.530779 
3714.000000	87.435950 
3713.000000	87.338639 
3712.000000	87.241351 
3711.000000	87.143651 
3710.000000	87.045456 
3709.000000	86.947251 
3708.000000	86.848417 
3707.000000	86.748267 
3706.000000	86.647292 
3705.000000	86.548330 
3704.000000	86.453398 
3703.000000	86.363570 
3702.000000	86.274931 
3701.000000	86.182171 
3700.000000	86.081372 
3699.000000	85.971359 
3698.000000	85.852354 
3697.000000	85.727493 
3696.000000	85.600071 
3695.000000	85.470634 
3694.000000	85.340386 
3693.000000	85.213012 
3692.000000	85.091793 
3691.000000	84.970865 
3690.000000	84.836801 
3689.000000	84.679743 
3688.000000	84.508410 
3687.000000	84.342147 
3686.000000	84.192828 
3685.000000	84.060792 
3684.000000	83.939483 
3683.000000	83.820479 
3682.000000	83.695989 
3681.000000	83.564250 
3680.000000	83.429505 
3679.000000	83.297711 
3678.000000	83.166253 
3677.000000	83.025300 
3676.000000	82.868402 
3675.000000	82.698172 
3674.000000	82.520793 
3673.000000	82.338311 
3672.000000	82.149800 
3671.000000	81.955020 
3670.000000	81.755549 
3669.000000	81.553915 
3668.000000	81.355449 
3667.000000	81.166059 
3666.000000	80.985975 
3665.000000	80.808205 
3664.000000	80.625334 
3663.000000	80.433802 
3662.000000	80.235143 
3661.000000	80.033878 
3660.000000	79.834317 
3659.000000	79.637192 
3658.000000	79.438259 
3657.000000	79.231905 
3656.000000	79.017177 
3655.000000	78.797499 
3654.000000	78.575885 
3653.000000	78.354868 
3652.000000	78.137654 
3651.000000	77.926145 
3650.000000	77.715437 
3649.000000	77.492640 
3648.000000	77.252196 
3647.000000	77.006884 
3646.000000	76.772706 
3645.000000	76.553004 
3644.000000	76.340516 
3643.000000	76.126748 
3642.000000	75.908308 
3641.000000	75.686370 
3640.000000	75.463999 
3639.000000	75.244490 
3638.000000	75.029584 
3637.000000	74.816931 
3636.000000	74.601143 
3635.000000	74.380236 
3634.000000	74.158764 
3633.000000	73.941702 
3632.000000	73.726105 
3631.000000	73.501416 
3630.000000	73.258194 
3629.000000	72.997812 
3628.000000	72.730826 
3627.000000	72.467742 
3626.000000	72.214348 
3625.000000	71.972902 
3624.000000	71.740930 
3623.000000	71.510761 
3622.000000	71.273030 
3621.000000	71.023095 
3620.000000	70.764406 
3619.000000	70.506009 
3618.000000	70.257145 
3617.000000	70.022170 
3616.000000	69.797286 
3615.000000	69.573861 
3614.000000	69.343956 
3613.000000	69.104060 
3612.000000	68.856488 
3611.000000	68.607893 
3610.000000	68.365792 
3609.000000	68.134967 
3608.000000	67.915685 
3607.000000	67.704586 
3606.000000	67.499306 
3605.000000	67.301946 
3604.000000	67.116648 
3603.000000	66.946590 
3602.000000	66.792057 
3601.000000	66.652055 
3600.000000	66.524365 
3599.000000	66.405202 
3598.000000	66.290467 
3597.000000	66.176777 
3596.000000	66.061695 
3595.000000	65.943673 
3594.000000	65.823543 
3593.000000	65.703228 
3592.000000	65.584239 
3591.000000	65.463948 
3590.000000	65.338177 
3589.000000	65.206167 
3588.000000	65.073592 
3587.000000	64.946559 
3586.000000	64.826624 
3585.000000	64.710314 
3584.000000	64.592677 
3583.000000	64.471571 
3582.000000	64.347747 
3581.000000	64.222920 
3580.000000	64.098207 
3579.000000	63.974779 
3578.000000	63.853608 
3577.000000	63.734400 
3576.000000	63.615542 
3575.000000	63.494681 
3574.000000	63.370836 
3573.000000	63.243845 
3572.000000	63.114478 
3571.000000	62.982881 
3570.000000	62.848606 
3569.000000	62.710794 
3568.000000	62.570006 
3567.000000	62.427469 
3566.000000	62.284979 
3565.000000	62.144306 
3564.000000	62.005350 
3563.000000	61.866012 
3562.000000	61.725248 
3561.000000	61.583547 
3560.000000	61.440922 
3559.000000	61.295780 
3558.000000	61.147124 
3557.000000	60.996510 
3556.000000	60.846672 
3555.000000	60.698192 
3554.000000	60.549376 
3553.000000	60.399245 
3552.000000	60.249706 
3551.000000	60.103828 
3550.000000	59.962481 
3549.000000	59.823035 
3548.000000	59.681291 
3547.000000	59.534045 
3546.000000	59.381042 
3545.000000	59.225417 
3544.000000	59.071929 
3543.000000	58.924070 
3542.000000	58.783009 
3541.000000	58.648718 
3540.000000	58.520215 
3539.000000	58.393799 
3538.000000	58.263105 
3537.000000	58.123313 
3536.000000	57.976183 
3535.000000	57.829793 
3534.000000	57.692447 
3533.000000	57.566373 
3532.000000	57.447272 
3531.000000	57.329091 
3530.000000	57.209108 
3529.000000	57.088544 
3528.000000	56.969381 
3527.000000	56.851523 
3526.000000	56.733485 
3525.000000	56.614765 
3524.000000	56.496129 
3523.000000	56.377665 
3522.000000	56.258428 
3521.000000	56.138694 
3520.000000	56.021326 
3519.000000	55.909609 
3518.000000	55.804140 
3517.000000	55.702500 
3516.000000	55.601805 
3515.000000	55.501038 
3514.000000	55.401022 
3513.000000	55.302678 
3512.000000	55.205594 
3511.000000	55.107963 
3510.000000	55.008052 
3509.000000	54.906420 
3508.000000	54.806553 
3507.000000	54.712218 
3506.000000	54.623672 
3505.000000	54.536736 
3504.000000	54.445950 
3503.000000	54.349048 
3502.000000	54.248754 
3501.000000	54.150386 
3500.000000	54.057633 
3499.000000	53.970428 
3498.000000	53.885811 
3497.000000	53.799875 
3496.000000	53.709565 
3495.000000	53.614427 
3494.000000	53.517435 
3493.000000	53.422969 
3492.000000	53.333156 
3491.000000	53.246743 
3490.000000	53.161948 
3489.000000	53.079395 
3488.000000	53.001104 
3487.000000	52.927242 
3486.000000	52.855281 
3485.000000	52.782313 
3484.000000	52.707039 
3483.000000	52.629770 
3482.000000	52.551763 
3481.000000	52.474726 
3480.000000	52.399898 
3479.000000	52.327224 
3478.000000	52.256299 
3477.000000	52.187969 
3476.000000	52.123794 
3475.000000	52.063748 
3474.000000	52.005865 
3473.000000	51.948543 
3472.000000	51.891962 
3471.000000	51.836817 
3470.000000	51.782802 
3469.000000	51.729097 
3468.000000	51.675654 
3467.000000	51.623309 
3466.000000	51.573072 
3465.000000	51.525524 
3464.000000	51.480168 
3463.000000	51.435069 
3462.000000	51.388027 
3461.000000	51.338675 
3460.000000	51.289099 
3459.000000	51.242352 
3458.000000	51.200964 
3457.000000	51.166177 
3456.000000	51.136710 
3455.000000	51.107675 
3454.000000	51.072633 
3453.000000	51.028501 
3452.000000	50.978122 
3451.000000	50.927422 
3450.000000	50.880911 
3449.000000	50.840354 
3448.000000	50.805803 
3447.000000	50.775736 
3446.000000	50.746873 
3445.000000	50.715962 
3444.000000	50.682239 
3443.000000	50.647423 
3442.000000	50.613224 
3441.000000	50.579326 
3440.000000	50.543598 
3439.000000	50.503685 
3438.000000	50.458884 
3437.000000	50.411371 
3436.000000	50.365447 
3435.000000	50.324682 
3434.000000	50.289532 
3433.000000	50.257896 
3432.000000	50.227257 
3431.000000	50.195617 
3430.000000	50.161432 
3429.000000	50.124249 
3428.000000	50.085481 
3427.000000	50.047276 
3426.000000	50.010345 
3425.000000	49.973478 
3424.000000	49.935138 
3423.000000	49.894949 
3422.000000	49.853858 
3421.000000	49.813592 
3420.000000	49.775751 
3419.000000	49.740347 
3418.000000	49.705224 
3417.000000	49.668024 
3416.000000	49.629160 
3415.000000	49.592101 
3414.000000	49.560229 
3413.000000	49.533412 
3412.000000	49.507427 
3411.000000	49.476267 
3410.000000	49.435908 
3409.000000	49.387630 
3408.000000	49.338279 
3407.000000	49.295811 
3406.000000	49.263287 
3405.000000	49.237026 
3404.000000	49.210550 
3403.000000	49.179802 
3402.000000	49.144539 
3401.000000	49.106238 
3400.000000	49.066159 
3399.000000	49.025216 
3398.000000	48.984374 
3397.000000	48.944532 
3396.000000	48.906393 
3395.000000	48.870677 
3394.000000	48.838108 
3393.000000	48.808798 
3392.000000	48.781440 
3391.000000	48.753157 
3390.000000	48.720918 
3389.000000	48.684509 
3388.000000	48.648494 
3387.000000	48.619639 
3386.000000	48.600424 
3385.000000	48.585051 
3384.000000	48.563744 
3383.000000	48.531999 
3382.000000	48.495057 
3381.000000	48.462713 
3380.000000	48.440256 
3379.000000	48.424595 
3378.000000	48.408212 
3377.000000	48.385987 
3376.000000	48.358779 
3375.000000	48.331740 
3374.000000	48.309538 
3373.000000	48.292836 
3372.000000	48.278956 
3371.000000	48.265231 
3370.000000	48.250554 
3369.000000	48.233836 
3368.000000	48.213280 
3367.000000	48.189069 
3366.000000	48.165635 
3365.000000	48.148670 
3364.000000	48.139394 
3363.000000	48.133461 
3362.000000	48.125999 
3361.000000	48.116272 
3360.000000	48.106738 
3359.000000	48.099169 
3358.000000	48.093142 
3357.000000	48.087648 
3356.000000	48.082637 
3355.000000	48.078707 
3354.000000	48.075804 
3353.000000	48.072422 
3352.000000	48.066145 
3351.000000	48.055512 
3350.000000	48.041654 
3349.000000	48.027774 
3348.000000	48.017035 
3347.000000	48.011228 
3346.000000	48.010863 
3345.000000	48.014920 
3344.000000	48.020095 
3343.000000	48.021990 
3342.000000	48.018526 
3341.000000	48.011663 
3340.000000	48.004938 
3339.000000	47.999773 
3338.000000	47.994791 
3337.000000	47.987859 
3336.000000	47.977982 
3335.000000	47.966189 
3334.000000	47.955724 
3333.000000	47.950351 
3332.000000	47.950668 
3331.000000	47.952366 
3330.000000	47.950066 
3329.000000	47.943198 
3328.000000	47.936664 
3327.000000	47.935186 
3326.000000	47.938286 
3325.000000	47.941472 
3324.000000	47.941044 
3323.000000	47.936764 
3322.000000	47.930721 
3321.000000	47.925134 
3320.000000	47.921312 
3319.000000	47.919603 
3318.000000	47.919606 
3317.000000	47.920530 
3316.000000	47.921566 
3315.000000	47.922050 
3314.000000	47.921677 
3313.000000	47.920990 
3312.000000	47.921509 
3311.000000	47.924749 
3310.000000	47.930838 
3309.000000	47.938457 
3308.000000	47.946349 
3307.000000	47.954219 
3306.000000	47.961638 
3305.000000	47.966909 
3304.000000	47.968808 
3303.000000	47.969632 
3302.000000	47.974642 
3301.000000	47.986921 
3300.000000	48.003581 
3299.000000	48.018620 
3298.000000	48.029163 
3297.000000	48.037530 
3296.000000	48.047450 
3295.000000	48.060051 
3294.000000	48.073926 
3293.000000	48.087292 
3292.000000	48.099234 
3291.000000	48.110149 
3290.000000	48.122058 
3289.000000	48.137461 
3288.000000	48.156755 
3287.000000	48.177460 
3286.000000	48.197082 
3285.000000	48.216261 
3284.000000	48.237964 
3283.000000	48.263939 
3282.000000	48.293095 
3281.000000	48.323319 
3280.000000	48.353697 
3279.000000	48.384195 
3278.000000	48.413600 
3277.000000	48.438951 
3276.000000	48.458278 
3275.000000	48.474316 
3274.000000	48.494266 
3273.000000	48.523990 
3272.000000	48.562074 
3271.000000	48.600708 
3270.000000	48.632745 
3269.000000	48.657137 
3268.000000	48.677789 
3267.000000	48.699261 
3266.000000	48.724575 
3265.000000	48.755271 
3264.000000	48.791348 
3263.000000	48.831345 
3262.000000	48.873674 
3261.000000	48.917525 
3260.000000	48.961823 
3259.000000	49.004228 
3258.000000	49.042531 
3257.000000	49.076779 
3256.000000	49.109132 
3255.000000	49.141992 
3254.000000	49.176955 
3253.000000	49.214687 
3252.000000	49.254440 
3251.000000	49.294097 
3250.000000	49.331891 
3249.000000	49.367871 
3248.000000	49.402967 
3247.000000	49.437630 
3246.000000	49.472863 
3245.000000	49.511674 
3244.000000	49.556981 
3243.000000	49.607650 
3242.000000	49.658606 
3241.000000	49.705859 
3240.000000	49.750263 
3239.000000	49.795463 
3238.000000	49.843167 
3237.000000	49.891497 
3236.000000	49.937516 
3235.000000	49.980388 
3234.000000	50.022156 
3233.000000	50.066131 
3232.000000	50.114576 
3231.000000	50.167442 
3230.000000	50.222683 
3229.000000	50.277262 
3228.000000	50.328119 
3227.000000	50.373439 
3226.000000	50.414223 
3225.000000	50.454473 
3224.000000	50.498654 
3223.000000	50.548419 
3222.000000	50.601966 
3221.000000	50.656193 
3220.000000	50.708746 
3219.000000	50.758407 
3218.000000	50.805116 
3217.000000	50.850563 
3216.000000	50.897891 
3215.000000	50.949480 
3214.000000	51.004673 
3213.000000	51.060250 
3212.000000	51.113473 
3211.000000	51.164502 
3210.000000	51.215721 
3209.000000	51.268887 
3208.000000	51.323216 
3207.000000	51.376191 
3206.000000	51.426014 
3205.000000	51.473441 
3204.000000	51.521803 
3203.000000	51.575228 
3202.000000	51.635660 
3201.000000	51.700404 
3200.000000	51.763064 
3199.000000	51.818390 
3198.000000	51.866766 
3197.000000	51.913380 
3196.000000	51.963117 
3195.000000	52.017196 
3194.000000	52.074398 
3193.000000	52.133459 
3192.000000	52.193133 
3191.000000	52.251513 
3190.000000	52.307214 
3189.000000	52.360966 
3188.000000	52.414788 
3187.000000	52.469769 
3186.000000	52.525732 
3185.000000	52.582915 
3184.000000	52.642898 
3183.000000	52.707325 
3182.000000	52.775895 
3181.000000	52.845710 
3180.000000	52.912858 
3179.000000	52.975536 
3178.000000	53.036198 
3177.000000	53.100004 
3176.000000	53.170528 
3175.000000	53.247268 
3174.000000	53.327332 
3173.000000	53.408296 
3172.000000	53.488676 
3171.000000	53.567049 
3170.000000	53.642575 
3169.000000	53.716233 
3168.000000	53.790472 
3167.000000	53.867779 
3166.000000	53.950107 
3165.000000	54.038514 
3164.000000	54.131692 
3163.000000	54.225314 
3162.000000	54.314634 
3161.000000	54.398174 
3160.000000	54.478046 
3159.000000	54.557224 
3158.000000	54.638069 
3157.000000	54.723124 
3156.000000	54.814789 
3155.000000	54.912803 
3154.000000	55.013125 
3153.000000	55.110412 
3152.000000	55.201573 
3151.000000	55.287366 
3150.000000	55.371896 
3149.000000	55.460619 
3148.000000	55.556731 
3147.000000	55.657954 
3146.000000	55.757696 
3145.000000	55.850740 
3144.000000	55.937856 
3143.000000	56.024615 
3142.000000	56.116465 
3141.000000	56.215189 
3140.000000	56.318423 
3139.000000	56.421092 
3138.000000	56.518230 
3137.000000	56.608495 
3136.000000	56.695389 
3135.000000	56.784156 
3134.000000	56.877495 
3133.000000	56.974954 
3132.000000	57.075554 
3131.000000	57.178819 
3130.000000	57.282862 
3129.000000	57.383716 
3128.000000	57.478560 
3127.000000	57.569091 
3126.000000	57.660264 
3125.000000	57.755645 
3124.000000	57.854663 
3123.000000	57.953983 
3122.000000	58.050663 
3121.000000	58.144233 
3120.000000	58.236830 
3119.000000	58.331499 
3118.000000	58.429275 
3117.000000	58.527516 
3116.000000	58.622089 
3115.000000	58.711803 
3114.000000	58.799735 
3113.000000	58.889473 
3112.000000	58.981014 
3111.000000	59.071569 
3110.000000	59.159797 
3109.000000	59.247599 
3108.000000	59.337552 
3107.000000	59.429923 
3106.000000	59.522810 
3105.000000	59.614484 
3104.000000	59.704964 
3103.000000	59.795613 
3102.000000	59.887633 
3101.000000	59.980689 
3100.000000	60.072806 
3099.000000	60.161794 
3098.000000	60.246767 
3097.000000	60.328071 
3096.000000	60.406315 
3095.000000	60.482310 
3094.000000	60.557630 
3093.000000	60.633982 
3092.000000	60.711896 
3091.000000	60.791234 
3090.000000	60.873075 
3089.000000	60.959390 
3088.000000	61.049917 
3087.000000	61.140814 
3086.000000	61.227838 
3085.000000	61.310048 
3084.000000	61.389084 
3083.000000	61.465757 
3082.000000	61.539349 
3081.000000	61.610047 
3080.000000	61.680125 
3079.000000	61.752128 
3078.000000	61.827185 
3077.000000	61.905497 
3076.000000	61.987092 
3075.000000	62.071170 
3074.000000	62.155643 
3073.000000	62.238510 
3072.000000	62.319423 
3071.000000	62.399177 
3070.000000	62.478124 
3069.000000	62.555991 
3068.000000	62.633193 
3067.000000	62.711269 
3066.000000	62.791297 
3065.000000	62.872112 
3064.000000	62.950825 
3063.000000	63.025639 
3062.000000	63.098139 
3061.000000	63.172164 
3060.000000	63.249993 
3059.000000	63.329911 
3058.000000	63.408133 
3057.000000	63.482832 
3056.000000	63.555286 
3055.000000	63.626859 
3054.000000	63.696000 
3053.000000	63.759468 
3052.000000	63.816412 
3051.000000	63.870398 
3050.000000	63.927027 
3049.000000	63.989771 
3048.000000	64.057935 
3047.000000	64.127916 
3046.000000	64.196029 
3045.000000	64.260625 
3044.000000	64.322484 
3043.000000	64.383674 
3042.000000	64.445758 
3041.000000	64.508402 
3040.000000	64.569352 
3039.000000	64.626049 
3038.000000	64.677907 
3037.000000	64.727368 
3036.000000	64.778417 
3035.000000	64.833650 
3034.000000	64.892721 
3033.000000	64.953492 
3032.000000	65.014295 
3031.000000	65.074694 
3030.000000	65.134373 
3029.000000	65.192054 
3028.000000	65.245844 
3027.000000	65.294555 
3026.000000	65.338772 
3025.000000	65.380783 
3024.000000	65.423101 
3023.000000	65.466402 
3022.000000	65.509027 
3021.000000	65.549260 
3020.000000	65.587859 
3019.000000	65.627180 
3018.000000	65.667815 
3017.000000	65.707856 
3016.000000	65.746357 
3015.000000	65.785596 
3014.000000	65.827913 
3013.000000	65.871442 
3012.000000	65.911566 
3011.000000	65.946642 
3010.000000	65.979901 
3009.000000	66.015030 
3008.000000	66.051892 
3007.000000	66.087617 
3006.000000	66.120277 
3005.000000	66.150146 
3004.000000	66.178455 
3003.000000	66.206131 
3002.000000	66.232957 
3001.000000	66.257018 
3000.000000	66.275862 
2999.000000	66.289078 
2998.000000	66.298719 
2997.000000	66.306253 
2996.000000	66.310555 
2995.000000	66.310387 
2994.000000	66.307530 
2993.000000	66.304988 
2992.000000	66.302367 
2991.000000	66.295089 
2990.000000	66.278563 
2989.000000	66.251652 
2988.000000	66.215558 
2987.000000	66.170422 
2986.000000	66.113484 
2985.000000	66.040064 
2984.000000	65.946305 
2983.000000	65.831470 
2982.000000	65.697119 
2981.000000	65.543515 
2980.000000	65.367484 
2979.000000	65.164429 
2978.000000	64.930807 
2977.000000	64.662719 
2976.000000	64.352750 
2975.000000	63.990094 
2974.000000	63.563631 
2973.000000	63.063323 
2972.000000	62.480340 
2971.000000	61.810297 
2970.000000	61.059611 
2969.000000	60.250041 
2968.000000	59.419349 
2967.000000	58.619672 
2966.000000	57.910089 
2965.000000	57.339173 
2964.000000	56.923237 
2963.000000	56.636898 
2962.000000	56.423756 
2961.000000	56.217878 
2960.000000	55.961775 
2959.000000	55.619066 
2958.000000	55.186035 
2957.000000	54.699189 
2956.000000	54.229836 
2955.000000	53.861717 
2954.000000	53.658525 
2953.000000	53.635607 
2952.000000	53.752894 
2951.000000	53.936321 
2950.000000	54.117408 
2949.000000	54.264881 
2948.000000	54.387139 
2947.000000	54.506794 
2946.000000	54.627599 
2945.000000	54.717642 
2944.000000	54.719072 
2943.000000	54.577106 
2942.000000	54.267366 
2941.000000	53.803233 
2940.000000	53.222120 
2939.000000	52.565448 
2938.000000	51.865391 
2937.000000	51.139070 
2936.000000	50.386270 
2935.000000	49.592631 
2934.000000	48.739744 
2933.000000	47.815052 
2932.000000	46.814097 
2931.000000	45.736605 
2930.000000	44.584283 
2929.000000	43.362429 
2928.000000	42.081526 
2927.000000	40.756431 
2926.000000	39.404481 
2925.000000	38.042679 
2924.000000	36.685242 
2923.000000	35.345713 
2922.000000	34.046255 
2921.000000	32.829432 
2920.000000	31.763432 
2919.000000	30.937891 
2918.000000	30.449256 
2917.000000	30.378991 
2916.000000	30.768926 
2915.000000	31.605332 
2914.000000	32.820102 
2913.000000	34.306797 
2912.000000	35.942591 
2911.000000	37.608722 
2910.000000	39.205141 
2909.000000	40.660359 
2908.000000	41.934225 
2907.000000	43.014933 
2906.000000	43.912475 
2905.000000	44.652192 
2904.000000	45.270342 
2903.000000	45.809720 
2902.000000	46.313235 
2901.000000	46.815037 
2900.000000	47.333369 
2899.000000	47.869716 
2898.000000	48.414434 
2897.000000	48.953772 
2896.000000	49.474234 
2895.000000	49.964565 
2894.000000	50.417243 
2893.000000	50.829577 
2892.000000	51.203909 
2891.000000	51.548395 
2890.000000	51.878724 
2889.000000	52.217580 
2888.000000	52.588783 
2887.000000	53.007914 
2886.000000	53.475721 
2885.000000	53.977968 
2884.000000	54.491399 
2883.000000	54.992131 
2882.000000	55.461796 
2881.000000	55.887236 
2880.000000	56.254099 
2879.000000	56.541354 
2878.000000	56.724107 
2877.000000	56.785592 
2876.000000	56.730547 
2875.000000	56.591177 
2874.000000	56.421709 
2873.000000	56.281208 
2872.000000	56.211800 
2871.000000	56.220415 
2870.000000	56.274860 
2869.000000	56.315656 
2868.000000	56.277891 
2867.000000	56.111907 
2866.000000	55.793452 
2865.000000	55.319878 
2864.000000	54.697829 
2863.000000	53.932566 
2862.000000	53.025634 
2861.000000	51.976485 
2860.000000	50.778560 
2859.000000	49.409216 
2858.000000	47.828248 
2857.000000	45.998896 
2856.000000	43.927867 
2855.000000	41.698005 
2854.000000	39.472126 
2853.000000	37.466888 
2852.000000	35.918526 
2851.000000	35.045852 
2850.000000	35.007172 
2849.000000	35.847005 
2848.000000	37.466531 
2847.000000	39.650144 
2846.000000	42.141705 
2845.000000	44.720784 
2844.000000	47.236701 
2843.000000	49.599217 
2842.000000	51.758414 
2841.000000	53.693804 
2840.000000	55.409224 
2839.000000	56.923509 
2838.000000	58.258713 
2837.000000	59.435247 
2836.000000	60.474542 
2835.000000	61.400863 
2834.000000	62.237454 
2833.000000	63.001092 
2832.000000	63.701117 
2831.000000	64.343597 
2830.000000	64.935420 
2829.000000	65.484557 
2828.000000	65.997133 
2827.000000	66.475591 
2826.000000	66.920348 
2825.000000	67.333037 
2824.000000	67.717761 
2823.000000	68.079322 
2822.000000	68.420831 
2821.000000	68.743008 
2820.000000	69.045582 
2819.000000	69.329509 
2818.000000	69.598093 
2817.000000	69.855394 
2816.000000	70.102863 
2815.000000	70.338078 
2814.000000	70.557947 
2813.000000	70.763088 
2812.000000	70.958030 
2811.000000	71.147415 
2810.000000	71.333595 
2809.000000	71.518347 
2808.000000	71.704762 
2807.000000	71.895591 
2806.000000	72.090366 
2805.000000	72.285833 
2804.000000	72.479373 
2803.000000	72.670966 
2802.000000	72.861831 
2801.000000	73.052027 
2800.000000	73.239575 
2799.000000	73.420964 
2798.000000	73.592124 
2797.000000	73.749815 
2796.000000	73.893250 
2795.000000	74.024469 
2794.000000	74.146765 
2793.000000	74.262783 
2792.000000	74.374790 
2791.000000	74.487099 
2790.000000	74.607326 
2789.000000	74.743824 
2788.000000	74.900600 
2787.000000	75.074487 
2786.000000	75.257025 
2785.000000	75.438808 
2784.000000	75.612611 
2783.000000	75.774236 
2782.000000	75.922686 
2781.000000	76.059739 
2780.000000	76.188056 
2779.000000	76.308563 
2778.000000	76.419598 
2777.000000	76.518621 
2776.000000	76.604432 
2775.000000	76.677991 
2774.000000	76.742029 
2773.000000	76.800022 
2772.000000	76.854432 
2771.000000	76.905113 
2770.000000	76.950029 
2769.000000	76.988597 
2768.000000	77.024605 
2767.000000	77.065771 
2766.000000	77.120554 
2765.000000	77.195005 
2764.000000	77.291259 
2763.000000	77.407446 
2762.000000	77.538812 
2761.000000	77.679498 
2760.000000	77.823753 
2759.000000	77.965697 
2758.000000	78.098994 
2757.000000	78.218082 
2756.000000	78.320559 
2755.000000	78.408239 
2754.000000	78.485615 
2753.000000	78.557011 
2752.000000	78.624583 
2751.000000	78.688404 
2750.000000	78.748447 
2749.000000	78.806676 
2748.000000	78.866894 
2747.000000	78.931843 
2746.000000	79.000354 
2745.000000	79.068038 
2744.000000	79.131105 
2743.000000	79.188943 
2742.000000	79.242680 
2741.000000	79.292195 
2740.000000	79.335862 
2739.000000	79.373010 
2738.000000	79.405101 
2737.000000	79.433718 
2736.000000	79.458469 
2735.000000	79.478285 
2734.000000	79.494766 
2733.000000	79.513603 
2732.000000	79.543062 
2731.000000	79.591900 
2730.000000	79.667960 
2729.000000	79.776113 
2728.000000	79.915529 
2727.000000	80.078794 
2726.000000	80.254225 
2725.000000	80.429413 
2724.000000	80.593841 
2723.000000	80.741014 
2722.000000	80.870449 
2721.000000	80.987402 
2720.000000	81.098538 
2719.000000	81.206776 
2718.000000	81.310228 
2717.000000	81.405870 
2716.000000	81.493560 
2715.000000	81.576860 
2714.000000	81.661216 
2713.000000	81.751876 
2712.000000	81.852607 
2711.000000	81.965074 
2710.000000	82.088450 
2709.000000	82.219316 
2708.000000	82.352446 
2707.000000	82.482951 
2706.000000	82.608230 
2705.000000	82.727158 
2704.000000	82.837270 
2703.000000	82.934373 
2702.000000	83.016251 
2701.000000	83.085538 
2700.000000	83.146971 
2699.000000	83.202565 
2698.000000	83.251592 
2697.000000	83.294776 
2696.000000	83.335486 
2695.000000	83.376117 
2694.000000	83.416108 
2693.000000	83.455105 
2692.000000	83.495570 
2691.000000	83.539490 
2690.000000	83.583707 
2689.000000	83.621560 
2688.000000	83.649786 
2687.000000	83.671981 
2686.000000	83.694683 
2685.000000	83.720880 
2684.000000	83.747562 
2683.000000	83.768222 
2682.000000	83.776901 
2681.000000	83.770538 
2680.000000	83.748957 
2679.000000	83.713703 
2678.000000	83.667182 
2677.000000	83.612269 
2676.000000	83.551590 
2675.000000	83.486820 
2674.000000	83.419459 
2673.000000	83.352820 
2672.000000	83.292501 
2671.000000	83.243854 
2670.000000	83.208891 
2669.000000	83.185933 
2668.000000	83.171924 
2667.000000	83.164677 
2666.000000	83.163331 
2665.000000	83.167450 
2664.000000	83.175734 
2663.000000	83.185250 
2662.000000	83.191936 
2661.000000	83.192257 
2660.000000	83.184741 
2659.000000	83.170547 
2658.000000	83.153426 
2657.000000	83.139066 
2656.000000	83.133046 
2655.000000	83.137927 
2654.000000	83.151920 
2653.000000	83.170237 
2652.000000	83.187144 
2651.000000	83.196887 
2650.000000	83.194602 
2649.000000	83.178499 
2648.000000	83.151429 
2647.000000	83.119404 
2646.000000	83.088338 
2645.000000	83.062432 
2644.000000	83.044752 
2643.000000	83.037615 
2642.000000	83.042027 
2641.000000	83.057956 
2640.000000	83.086079 
2639.000000	83.128664 
2638.000000	83.187614 
2637.000000	83.261025 
2636.000000	83.341602 
2635.000000	83.418869 
2634.000000	83.483822 
2633.000000	83.532523 
2632.000000	83.565952 
2631.000000	83.587317 
2630.000000	83.600904 
2629.000000	83.614158 
2628.000000	83.639427 
2627.000000	83.690953 
2626.000000	83.778170 
2625.000000	83.901067 
2624.000000	84.051305 
2623.000000	84.217136 
2622.000000	84.387789 
2621.000000	84.555017 
2620.000000	84.712356 
2619.000000	84.854017 
2618.000000	84.975182 
2617.000000	85.073692 
2616.000000	85.150949 
2615.000000	85.210355 
2614.000000	85.255198 
2613.000000	85.289305 
2612.000000	85.320107 
2611.000000	85.359507 
2610.000000	85.419591 
2609.000000	85.506118 
2608.000000	85.615623 
2607.000000	85.738396 
2606.000000	85.864148 
2605.000000	85.985176 
2604.000000	86.095311 
2603.000000	86.188060 
2602.000000	86.258438 
2601.000000	86.307812 
2600.000000	86.345604 
2599.000000	86.383998 
2598.000000	86.430216 
2597.000000	86.484385 
2596.000000	86.544057 
2595.000000	86.608724 
2594.000000	86.679587 
2593.000000	86.757380 
2592.000000	86.842400 
2591.000000	86.935467 
2590.000000	87.036447 
2589.000000	87.141824 
2588.000000	87.245884 
2587.000000	87.345243 
2586.000000	87.441043 
2585.000000	87.535787 
2584.000000	87.628862 
2583.000000	87.716276 
2582.000000	87.794255 
2581.000000	87.861635 
2580.000000	87.918476 
2579.000000	87.963624 
2578.000000	87.994893 
2577.000000	88.011520 
2576.000000	88.015673 
2575.000000	88.011563 
2574.000000	88.003977 
2573.000000	87.998090 
2572.000000	87.999898 
2571.000000	88.015540 
2570.000000	88.049398 
2569.000000	88.102297 
2568.000000	88.170724 
2567.000000	88.247423 
2566.000000	88.323663 
2565.000000	88.392493 
2564.000000	88.450627 
2563.000000	88.497465 
2562.000000	88.533182 
2561.000000	88.558706 
2560.000000	88.576889 
2559.000000	88.592016 
2558.000000	88.608098 
2557.000000	88.629282 
2556.000000	88.661976 
2555.000000	88.713624 
2554.000000	88.786934 
2553.000000	88.876433 
2552.000000	88.972990 
2551.000000	89.071146 
2550.000000	89.169767 
2549.000000	89.266230 
2548.000000	89.353666 
2547.000000	89.425535 
2546.000000	89.480478 
2545.000000	89.520585 
2544.000000	89.546477 
2543.000000	89.556293 
2542.000000	89.548411 
2541.000000	89.522707 
2540.000000	89.479764 
2539.000000	89.421819 
2538.000000	89.355214 
2537.000000	89.289462 
2536.000000	89.231994 
2535.000000	89.184363 
2534.000000	89.144078 
2533.000000	89.109083 
2532.000000	89.080000 
2531.000000	89.059726 
2530.000000	89.052217 
2529.000000	89.060521 
2528.000000	89.084178 
2527.000000	89.118627 
2526.000000	89.158067 
2525.000000	89.198477 
2524.000000	89.237263 
2523.000000	89.271556 
2522.000000	89.299378 
2521.000000	89.322538 
2520.000000	89.346063 
2519.000000	89.373471 
2518.000000	89.403543 
2517.000000	89.432459 
2516.000000	89.458084 
2515.000000	89.481184 
2514.000000	89.503010 
2513.000000	89.522627 
2512.000000	89.536428 
2511.000000	89.539813 
2510.000000	89.529895 
2509.000000	89.507484 
2508.000000	89.476414 
2507.000000	89.440498 
2506.000000	89.401173 
2505.000000	89.358170 
2504.000000	89.311648 
2503.000000	89.262670 
2502.000000	89.211870 
2501.000000	89.158946 
2500.000000	89.104024 
2499.000000	89.048706 
2498.000000	88.994771 
2497.000000	88.942046 
2496.000000	88.888655 
2495.000000	88.833965 
2494.000000	88.780839 
2493.000000	88.734226 
2492.000000	88.697250 
2491.000000	88.668561 
2490.000000	88.642865 
2489.000000	88.613528 
2488.000000	88.575434 
2487.000000	88.527039 
2486.000000	88.470518 
2485.000000	88.409507 
2484.000000	88.346564 
2483.000000	88.283734 
2482.000000	88.225739 
2481.000000	88.180786 
2480.000000	88.156200 
2479.000000	88.153170 
2478.000000	88.166504 
2477.000000	88.188776 
2476.000000	88.213441 
2475.000000	88.234835 
2474.000000	88.248201 
2473.000000	88.251477 
2472.000000	88.246091 
2471.000000	88.234685 
2470.000000	88.218513 
2469.000000	88.197847 
2468.000000	88.174091 
2467.000000	88.149831 
2466.000000	88.126484 
2465.000000	88.102864 
2464.000000	88.076500 
2463.000000	88.045716 
2462.000000	88.009894 
2461.000000	87.968430 
2460.000000	87.920797 
2459.000000	87.868135 
2458.000000	87.814011 
2457.000000	87.762614 
2456.000000	87.716139 
2455.000000	87.674292 
2454.000000	87.635776 
2453.000000	87.599119 
2452.000000	87.562272 
2451.000000	87.523192 
2450.000000	87.481700 
2449.000000	87.439509 
2448.000000	87.397419 
2447.000000	87.353742 
2446.000000	87.306846 
2445.000000	87.257880 
2444.000000	87.208535 
2443.000000	87.156415 
2442.000000	87.095166 
2441.000000	87.020160 
2440.000000	86.932575 
2439.000000	86.836936 
2438.000000	86.735180 
2437.000000	86.622770 
2436.000000	86.488654 
2435.000000	86.317876 
2434.000000	86.094509 
2433.000000	85.801730 
2432.000000	85.420120 
2431.000000	84.934090 
2430.000000	84.355146 
2429.000000	83.750080 
2428.000000	83.241402 
2427.000000	82.961562 
2426.000000	82.983587 
2425.000000	83.280128 
2424.000000	83.741474 
2423.000000	84.235880 
2422.000000	84.666341 
2421.000000	84.992353 
2420.000000	85.217928 
2419.000000	85.366861 
2418.000000	85.464301 
2417.000000	85.530155 
2416.000000	85.579312 
2415.000000	85.621860 
2414.000000	85.661874 
2413.000000	85.697441 
2412.000000	85.723447 
2411.000000	85.735137 
2410.000000	85.730218 
2409.000000	85.709425 
2408.000000	85.676015 
2407.000000	85.633555 
2406.000000	85.582699 
2405.000000	85.520428 
2404.000000	85.443992 
2403.000000	85.356116 
2402.000000	85.265371 
2401.000000	85.181154 
2400.000000	85.109640 
2399.000000	85.055906 
2398.000000	85.028967 
2397.000000	85.041971 
2396.000000	85.105391 
2395.000000	85.219220 
2394.000000	85.371151 
2393.000000	85.541813 
2392.000000	85.712673 
2391.000000	85.871730 
2390.000000	86.015258 
2389.000000	86.145324 
2388.000000	86.265313 
2387.000000	86.376617 
2386.000000	86.478140 
2385.000000	86.567456 
2384.000000	86.641678 
2383.000000	86.698107 
2382.000000	86.735560 
2381.000000	86.755338 
2380.000000	86.759891 
2379.000000	86.751004 
2378.000000	86.730495 
2377.000000	86.702959 
2376.000000	86.676685 
2375.000000	86.658322 
2374.000000	86.648090 
2373.000000	86.642971 
2372.000000	86.640399 
2371.000000	86.641308 
2370.000000	86.642852 
2369.000000	86.637122 
2368.000000	86.619038 
2367.000000	86.592638 
2366.000000	86.560897 
2365.000000	86.523438 
2364.000000	86.486367 
2363.000000	86.456496 
2362.000000	86.422100 
2361.000000	86.380520 
2360.000000	86.341590 
2359.000000	86.305932 
2358.000000	86.283156 
2357.000000	86.271332 
2356.000000	85.579024 
2355.000000	85.646301 
2354.000000	85.734539 
2353.000000	85.837839 
2352.000000	85.947189 
2351.000000	86.048739 
2350.000000	86.124326 
2349.000000	86.157272 
2348.000000	86.140847 
2347.000000	86.082441 
2346.000000	85.998974 
2345.000000	85.907351 
2344.000000	85.818120 
2343.000000	85.735888 
2342.000000	85.663108 
2341.000000	85.602185 
2340.000000	85.554956 
2339.000000	85.521654 
2338.000000	85.500717 
2337.000000	85.489309 
2336.000000	85.484402 
2335.000000	85.484302 
2334.000000	85.489617 
2333.000000	85.502395 
2332.000000	85.523869 
2331.000000	86.062669 
2330.000000	86.090221 
2329.000000	86.094386 
2328.000000	86.099804 
2327.000000	86.074467 
2326.000000	86.048778 
2325.000000	86.018643 
2324.000000	86.003367 
2323.000000	86.005700 
2322.000000	86.005197 
2321.000000	86.004679 
2320.000000	86.006317 
2319.000000	86.027282 
2318.000000	86.075428 
2317.000000	86.135782 
2316.000000	86.209854 
2315.000000	86.277016 
2314.000000	86.352788 
2313.000000	86.415449 
2312.000000	86.478294 
2311.000000	86.518164 
2310.000000	86.554876 
2309.000000	86.576529 
2308.000000	86.604013 
2307.000000	86.625436 
2306.000000	86.653712 
2305.000000	86.679280 
2304.000000	86.714393 
2303.000000	86.753109 
2302.000000	86.803691 
2301.000000	86.857297 
2300.000000	86.920363 
2299.000000	86.982870 
2298.000000	87.050091 
2297.000000	87.110939 
2296.000000	87.168421 
2295.000000	87.212438 
2294.000000	87.247150 
2293.000000	87.267771 
2292.000000	87.277583 
2291.000000	87.274646 
2290.000000	87.263263 
2289.000000	87.248241 
2288.000000	87.234394 
2287.000000	87.223960 
2286.000000	87.216375 
2285.000000	87.213986 
2284.000000	87.217845 
2283.000000	87.228781 
2282.000000	87.243762 
2281.000000	87.263381 
2280.000000	87.289527 
2279.000000	87.325223 
2278.000000	87.369163 
2277.000000	87.417762 
2276.000000	87.466298 
2275.000000	87.510413 
2274.000000	87.547772 
2273.000000	87.576174 
2272.000000	87.594975 
2271.000000	87.602060 
2270.000000	87.597185 
2269.000000	87.583544 
2268.000000	87.568735 
2267.000000	87.560117 
2266.000000	87.561613 
2265.000000	87.574087 
2264.000000	87.597955 
2263.000000	87.631412 
2262.000000	87.670648 
2261.000000	87.712170 
2260.000000	87.755295 
2259.000000	87.800446 
2258.000000	87.843062 
2257.000000	87.877705 
2256.000000	87.902629 
2255.000000	87.921872 
2254.000000	87.937942 
2253.000000	87.948216 
2252.000000	87.950609 
2251.000000	87.948110 
2250.000000	87.948076 
2249.000000	87.954308 
2248.000000	87.967487 
2247.000000	87.986831 
2246.000000	88.012801 
2245.000000	88.044605 
2244.000000	88.080486 
2243.000000	88.118779 
2242.000000	88.157642 
2241.000000	88.192870 
2240.000000	88.218893 
2239.000000	88.233176 
2238.000000	88.238021 
2237.000000	88.237645 
2236.000000	88.234463 
2235.000000	88.229361 
2234.000000	88.223117 
2233.000000	88.216353 
2232.000000	88.208797 
2231.000000	88.200707 
2230.000000	88.194024 
2229.000000	88.190519 
2228.000000	88.189162 
2227.000000	88.187486 
2226.000000	88.185926 
2225.000000	88.188494 
2224.000000	88.198018 
2223.000000	88.211891 
2222.000000	88.224533 
2221.000000	88.232955 
2220.000000	88.238152 
2219.000000	88.240872 
2218.000000	88.238864 
2217.000000	88.229709 
2216.000000	88.215098 
2215.000000	88.200087 
2214.000000	88.188422 
2213.000000	88.180196 
2212.000000	88.173812 
2211.000000	88.167923 
2210.000000	88.160466 
2209.000000	88.148019 
2208.000000	88.128579 
2207.000000	88.104545 
2206.000000	88.080758 
2205.000000	88.059112 
2204.000000	88.036653 
2203.000000	88.009740 
2202.000000	87.978979 
2201.000000	87.949219 
2200.000000	87.925477 
2199.000000	87.909454 
2198.000000	87.898738 
2197.000000	87.887834 
2196.000000	87.870596 
2195.000000	87.843867 
2194.000000	87.809968 
2193.000000	87.775201 
2192.000000	87.745592 
2191.000000	87.724186 
2190.000000	87.711584 
2189.000000	87.706971 
2188.000000	87.707542 
2187.000000	87.708280 
2186.000000	87.704394 
2185.000000	87.694620 
2184.000000	87.681772 
2183.000000	87.669973 
2182.000000	87.661331 
2181.000000	87.654398 
2180.000000	87.645003 
2179.000000	87.629254 
2178.000000	87.607123 
2177.000000	87.583184 
2176.000000	87.562794 
2175.000000	87.547508 
2174.000000	87.535055 
2173.000000	87.523056 
2172.000000	87.510307 
2171.000000	87.493846 
2170.000000	87.467805 
2169.000000	87.428330 
2168.000000	87.378953 
2167.000000	87.328337 
2166.000000	87.282219 
2165.000000	87.239332 
2164.000000	87.195305 
2163.000000	87.148178 
2162.000000	87.098899 
2161.000000	87.048440 
2160.000000	86.996544 
2159.000000	86.942475 
2158.000000	86.885063 
2157.000000	86.822364 
2156.000000	86.753240 
2155.000000	86.679685 
2154.000000	86.606216 
2153.000000	86.536479 
2152.000000	86.471649 
2151.000000	86.412887 
2150.000000	86.364314 
2149.000000	86.332317 
2148.000000	86.321877 
2147.000000	86.333702 
2146.000000	86.364116 
2145.000000	86.406754 
2144.000000	86.454621 
2143.000000	86.501745 
2142.000000	86.543850 
2141.000000	86.578164 
2140.000000	86.603309 
2139.000000	86.619809 
2138.000000	86.630512 
2137.000000	86.639666 
2136.000000	86.650482 
2135.000000	86.662751 
2134.000000	86.672978 
2133.000000	86.677808 
2132.000000	86.678007 
2131.000000	86.678584 
2130.000000	86.684231 
2129.000000	86.694714 
2128.000000	86.705148 
2127.000000	86.710655 
2126.000000	86.710587 
2125.000000	86.708973 
2124.000000	86.711392 
2123.000000	86.720257 
2122.000000	86.731813 
2121.000000	86.738715 
2120.000000	86.737762 
2119.000000	86.734975 
2118.000000	86.740999 
2117.000000	86.761240 
2116.000000	86.792305 
2115.000000	86.827715 
2114.000000	86.863651 
2113.000000	86.897758 
2112.000000	86.926197 
2111.000000	86.945825 
2110.000000	86.957832 
2109.000000	86.965510 
2108.000000	86.968656 
2107.000000	86.963533 
2106.000000	86.948880 
2105.000000	86.928875 
2104.000000	86.908777 
2103.000000	86.889706 
2102.000000	86.869300 
2101.000000	86.845681 
2100.000000	86.818526 
2099.000000	86.786991 
2098.000000	86.748794 
2097.000000	86.702873 
2096.000000	86.652802 
2095.000000	86.607132 
2094.000000	86.575637 
2093.000000	86.564186 
2092.000000	86.572683 
2091.000000	86.597212 
2090.000000	86.632905 
2089.000000	86.674509 
2088.000000	86.716386 
2087.000000	86.754522 
2086.000000	86.788482 
2085.000000	86.819869 
2084.000000	86.848982 
2083.000000	86.874410 
2082.000000	86.895241 
2081.000000	86.911414 
2080.000000	86.922037 
2079.000000	86.925677 
2078.000000	86.922518 
2077.000000	86.914196 
2076.000000	86.900989 
2075.000000	86.881669 
2074.000000	86.857497 
2073.000000	86.833732 
2072.000000	86.815851 
2071.000000	86.805297 
2070.000000	86.799984 
2069.000000	86.797136 
2068.000000	86.793951 
2067.000000	86.787650 
2066.000000	86.777534 
2065.000000	86.766392 
2064.000000	86.757609 
2063.000000	86.751269 
2062.000000	86.744791 
2061.000000	86.736739 
2060.000000	86.728346 
2059.000000	86.721456 
2058.000000	86.716472 
2057.000000	86.712362 
2056.000000	86.707889 
2055.000000	86.703064 
2054.000000	86.700172 
2053.000000	86.702110 
2052.000000	86.708415 
2051.000000	86.713302 
2050.000000	86.709045 
2049.000000	86.691357 
2048.000000	86.661073 
2047.000000	86.621623 
2046.000000	86.576724 
2045.000000	86.529893 
2044.000000	86.484103 
2043.000000	86.441589 
2042.000000	86.404411 
2041.000000	86.374078 
2040.000000	86.349060 
2039.000000	86.323712 
2038.000000	86.291752 
2037.000000	86.250689 
2036.000000	86.201887 
2035.000000	86.147886 
2034.000000	86.091989 
2033.000000	86.039157 
2032.000000	85.993462 
2031.000000	85.953949 
2030.000000	85.915681 
2029.000000	85.875450 
2028.000000	85.834406 
2027.000000	85.793452 
2026.000000	85.749384 
2025.000000	85.697415 
2024.000000	85.637214 
2023.000000	85.574213 
2022.000000	85.515281 
2021.000000	85.465153 
2020.000000	85.427097 
2019.000000	85.406261 
2018.000000	85.411471 
2017.000000	85.452483 
2016.000000	85.533260 
2015.000000	85.646716 
2014.000000	85.776639 
2013.000000	85.905537 
2012.000000	86.021786 
2011.000000	86.121562 
2010.000000	86.206704 
2009.000000	86.281403 
2008.000000	86.349971 
2007.000000	86.416078 
2006.000000	86.483905 
2005.000000	86.557847 
2004.000000	86.639314 
2003.000000	86.723588 
2002.000000	86.802085 
2001.000000	86.870455 
2000.000000	86.931598 
1999.000000	86.991668 
1998.000000	87.053255 
1997.000000	87.113982 
1996.000000	87.170795 
1995.000000	87.222566 
1994.000000	87.269553 
1993.000000	87.314104 
1992.000000	87.362513 
1991.000000	87.421708 
1990.000000	87.492097 
1989.000000	87.566755 
1988.000000	87.639095 
1987.000000	87.709221 
1986.000000	87.781699 
1985.000000	87.858326 
1984.000000	87.934865 
1983.000000	88.005023 
1982.000000	88.065797 
1981.000000	88.119296 
1980.000000	88.169250 
1979.000000	88.218331 
1978.000000	88.266732 
1977.000000	88.312680 
1976.000000	88.354570 
1975.000000	88.392704 
1974.000000	88.429346 
1973.000000	88.466579 
1972.000000	88.503606 
1971.000000	88.535855 
1970.000000	88.557763 
1969.000000	88.568050 
1968.000000	88.573254 
1967.000000	88.585297 
1966.000000	88.613821 
1965.000000	88.659680 
1964.000000	88.715885 
1963.000000	88.773975 
1962.000000	88.829595 
1961.000000	88.882762 
1960.000000	88.933391 
1959.000000	88.977897 
1958.000000	89.012090 
1957.000000	89.037407 
1956.000000	89.061023 
1955.000000	89.087888 
1954.000000	89.115066 
1953.000000	89.135273 
1952.000000	89.145325 
1951.000000	89.147218 
1950.000000	89.145197 
1949.000000	89.145276 
1948.000000	89.154159 
1947.000000	89.175065 
1946.000000	89.203643 
1945.000000	89.231635 
1944.000000	89.257276 
1943.000000	89.290144 
1942.000000	89.343196 
1941.000000	89.419134 
1940.000000	89.507861 
1939.000000	89.596970 
1938.000000	89.679318 
1937.000000	89.751608 
1936.000000	89.811594 
1935.000000	89.857568 
1934.000000	89.888753 
1933.000000	89.905448 
1932.000000	89.910596 
1931.000000	89.908673 
1930.000000	89.904854 
1929.000000	89.903862 
1928.000000	89.907067 
1927.000000	89.913995 
1926.000000	89.920502 
1925.000000	89.922840 
1924.000000	89.921654 
1923.000000	89.924776 
1922.000000	89.945577 
1921.000000	89.990936 
1920.000000	90.051887 
1919.000000	90.108515 
1918.000000	90.145357 
1917.000000	90.164720 
1916.000000	90.178665 
1915.000000	90.191488 
1914.000000	90.194596 
1913.000000	90.174886 
1912.000000	90.127840 
1911.000000	90.062508 
1910.000000	89.996476 
1909.000000	89.945753 
1908.000000	89.916601 
1907.000000	89.906681 
1906.000000	89.907196 
1905.000000	89.910416 
1904.000000	89.911388 
1903.000000	89.905784 
1902.000000	89.891343 
1901.000000	89.866311 
1900.000000	89.827284 
1899.000000	89.773951 
1898.000000	89.713190 
1897.000000	89.659122 
1896.000000	89.625341 
1895.000000	89.617570 
1894.000000	89.635279 
1893.000000	89.675139 
1892.000000	89.731027 
1891.000000	89.793766 
1890.000000	89.855687 
1889.000000	89.915912 
1888.000000	89.976120 
1887.000000	90.033070 
1886.000000	90.080148 
1885.000000	90.113082 
1884.000000	90.133198 
1883.000000	90.146686 
1882.000000	90.161862 
1881.000000	90.184110 
1880.000000	90.212333 
1879.000000	90.242307 
1878.000000	90.270265 
1877.000000	90.295764 
1876.000000	90.322164 
1875.000000	90.349749 
1874.000000	90.372729 
1873.000000	90.386216 
1872.000000	90.391734 
1871.000000	90.393861 
1870.000000	90.394746 
1869.000000	90.396924 
1868.000000	90.408271 
1867.000000	90.435687 
1866.000000	90.477014 
1865.000000	90.522187 
1864.000000	90.558735 
1863.000000	90.579541 
1862.000000	90.588209 
1861.000000	90.593607 
1860.000000	90.599384 
1859.000000	90.603508 
1858.000000	90.606364 
1857.000000	90.613637 
1856.000000	90.629613 
1855.000000	90.651008 
1854.000000	90.670193 
1853.000000	90.681988 
1852.000000	90.681452 
1851.000000	90.669034 
1850.000000	90.648179 
1849.000000	90.622646 
1848.000000	90.602034 
1847.000000	90.600393 
1846.000000	90.621808 
1845.000000	90.647600 
1844.000000	90.652173 
1843.000000	90.635543 
1842.000000	90.624295 
1841.000000	90.638682 
1840.000000	90.670808 
1839.000000	90.695582 
1838.000000	90.697628 
1837.000000	90.687669 
1836.000000	90.682284 
1835.000000	90.681646 
1834.000000	90.678308 
1833.000000	90.671777 
1832.000000	90.663332 
1831.000000	90.649004 
1830.000000	90.622238 
1829.000000	90.588585 
1828.000000	90.564042 
1827.000000	90.556178 
1826.000000	90.557885 
1825.000000	90.560149 
1824.000000	90.566777 
1823.000000	90.585449 
1822.000000	90.613242 
1821.000000	90.638879 
1820.000000	90.651959 
1819.000000	90.648126 
1818.000000	90.629384 
1817.000000	90.606491 
1816.000000	90.589155 
1815.000000	90.574246 
1814.000000	90.554298 
1813.000000	90.530330 
1812.000000	90.513521 
1811.000000	90.508840 
1810.000000	90.510055 
1809.000000	90.514029 
1808.000000	90.522689 
1807.000000	90.531672 
1806.000000	90.526493 
1805.000000	90.493264 
1804.000000	90.430584 
1803.000000	90.350404 
1802.000000	90.275284 
1801.000000	90.223187 
1800.000000	90.195908 
1799.000000	90.172859 
1798.000000	90.127597 
1797.000000	90.054489 
1796.000000	89.971674 
1795.000000	89.897784 
1794.000000	89.829131 
1793.000000	89.741381 
1792.000000	89.625857 
1791.000000	89.510779 
1790.000000	89.432238 
1789.000000	89.398497 
1788.000000	89.388447 
1787.000000	89.370815 
1786.000000	89.329124 
1785.000000	89.274029 
1784.000000	89.223589 
1783.000000	89.175961 
1782.000000	89.117414 
1781.000000	89.036530 
1780.000000	88.941997 
1779.000000	88.846686 
1778.000000	88.744046 
1777.000000	88.620722 
1776.000000	88.479220 
1775.000000	88.333357 
1774.000000	88.169335 
1773.000000	87.926205 
1772.000000	87.534081 
1771.000000	86.973669 
1770.000000	86.299475 
1769.000000	85.644542 
1768.000000	85.181160 
1767.000000	84.998309 
1766.000000	85.016743 
1765.000000	85.082850 
1764.000000	85.150989 
1763.000000	85.317858 
1762.000000	85.678829 
1761.000000	86.189004 
1760.000000	86.702169 
1759.000000	87.109101 
1758.000000	87.400602 
1757.000000	87.610265 
1756.000000	87.761434 
1755.000000	87.874233 
1754.000000	87.966785 
1753.000000	88.038633 
1752.000000	88.069907 
1751.000000	88.056121 
1750.000000	88.025217 
1749.000000	88.011228 
1748.000000	88.018696 
1747.000000	88.033061 
1746.000000	88.041667 
1745.000000	88.034878 
1744.000000	88.018441 
1743.000000	88.011553 
1742.000000	88.027604 
1741.000000	88.055150 
1740.000000	88.059559 
1739.000000	88.013069 
1738.000000	87.936232 
1737.000000	87.878248 
1736.000000	87.856989 
1735.000000	87.828862 
1734.000000	87.733597 
1733.000000	87.581383 
1732.000000	87.433617 
1731.000000	87.329044 
1730.000000	87.268601 
1729.000000	87.229394 
1728.000000	87.186207 
1727.000000	87.129707 
1726.000000	87.058192 
1725.000000	86.966813 
1724.000000	86.861926 
1723.000000	86.754342 
1722.000000	86.652284 
1721.000000	86.565386 
1720.000000	86.496514 
1719.000000	86.426435 
1718.000000	86.322712 
1717.000000	86.184778 
1716.000000	86.044348 
1715.000000	85.923835 
1714.000000	85.826004 
1713.000000	85.742799 
1712.000000	85.657967 
1711.000000	85.555477 
1710.000000	85.431873 
1709.000000	85.294052 
1708.000000	85.148592 
1707.000000	84.998024 
1706.000000	84.832698 
1705.000000	84.647597 
1704.000000	84.464154 
1703.000000	84.320754 
1702.000000	84.227658 
1701.000000	84.121510 
1700.000000	83.918118 
1699.000000	83.643597 
1698.000000	83.405724 
1697.000000	83.252554 
1696.000000	83.129058 
1695.000000	82.950788 
1694.000000	82.712386 
1693.000000	82.471089 
1692.000000	82.254812 
1691.000000	82.037323 
1690.000000	81.789076 
1689.000000	81.525964 
1688.000000	81.293906 
1687.000000	81.122281 
1686.000000	80.978088 
1685.000000	80.774171 
1684.000000	80.454153 
1683.000000	80.084134 
1682.000000	79.761459 
1681.000000	79.505203 
1680.000000	79.286670 
1679.000000	79.083776 
1678.000000	78.894575 
1677.000000	78.711174 
1676.000000	78.505241 
1675.000000	78.253858 
1674.000000	77.974067 
1673.000000	77.699780 
1672.000000	77.453072 
1671.000000	77.225215 
1670.000000	76.988876 
1669.000000	76.734200 
1668.000000	76.479928 
1667.000000	76.248305 
1666.000000	76.042382 
1665.000000	75.846579 
1664.000000	75.638706 
1663.000000	75.401250 
1662.000000	75.141289 
1661.000000	74.877528 
1660.000000	74.624164 
1659.000000	74.385647 
1658.000000	74.149935 
1657.000000	73.912041 
1656.000000	73.700653 
1655.000000	73.544540 
1654.000000	73.397530 
1653.000000	73.171116 
1652.000000	72.847616 
1651.000000	72.492776 
1650.000000	72.188702 
1649.000000	71.956319 
1648.000000	71.751587 
1647.000000	71.531299 
1646.000000	71.292652 
1645.000000	71.051379 
1644.000000	70.815962 
1643.000000	70.592980 
1642.000000	70.386983 
1641.000000	70.185622 
1640.000000	69.978651 
1639.000000	69.779283 
1638.000000	69.601328 
1637.000000	69.434559 
1636.000000	69.247597 
1635.000000	69.029260 
1634.000000	68.793287 
1633.000000	68.565998 
1632.000000	68.367013 
1631.000000	68.195926 
1630.000000	68.038397 
1629.000000	67.878697 
1628.000000	67.712796 
1627.000000	67.550283 
1626.000000	67.403030 
1625.000000	67.267171 
1624.000000	67.128633 
1623.000000	66.980344 
1622.000000	66.831371 
1621.000000	66.697300 
1620.000000	66.597325 
1619.000000	66.548256 
1618.000000	66.537811 
1617.000000	66.518028 
1616.000000	66.453541 
1615.000000	66.373370 
1614.000000	66.338063 
1613.000000	66.375841 
1612.000000	66.470713 
1611.000000	66.594737 
1610.000000	66.737018 
1609.000000	66.897885 
1608.000000	67.077294 
1607.000000	67.276520 
1606.000000	67.500212 
1605.000000	67.743121 
1604.000000	67.995580 
1603.000000	68.255692 
1602.000000	68.522740 
1601.000000	68.792599 
1600.000000	69.063771 
1599.000000	69.340113 
1598.000000	69.621357 
1597.000000	69.898812 
1596.000000	70.167374 
1595.000000	70.433349 
1594.000000	70.705008 
1593.000000	70.979986 
1592.000000	71.249871 
1591.000000	71.513083 
1590.000000	71.775604 
1589.000000	72.040428 
1588.000000	72.303945 
1587.000000	72.561668 
1586.000000	72.811152 
1585.000000	73.048530 
1584.000000	73.266573 
1583.000000	73.470528 
1582.000000	73.666932 
1581.000000	73.849622 
1580.000000	74.019585 
1579.000000	74.204391 
1578.000000	74.424574 
1577.000000	74.650609 
1576.000000	74.819414 
1575.000000	74.906266 
1574.000000	74.956672 
1573.000000	75.028694 
1572.000000	75.138778 
1571.000000	75.259005 
1570.000000	75.351786 
1569.000000	75.412326 
1568.000000	75.465268 
1567.000000	75.537103 
1566.000000	75.629100 
1565.000000	75.720004 
1564.000000	75.790650 
1563.000000	75.860226 
1562.000000	75.962909 
1561.000000	76.093654 
1560.000000	76.184276 
1559.000000	76.184421 
1558.000000	76.155513 
1557.000000	76.146383 
1556.000000	76.157619 
1555.000000	76.189092 
1554.000000	76.223074 
1553.000000	76.233245 
1552.000000	76.222786 
1551.000000	76.219397 
1550.000000	76.240961 
1549.000000	76.289750 
1548.000000	76.346503 
1547.000000	76.386129 
1546.000000	76.395711 
1545.000000	76.385172 
1544.000000	76.391353 
1543.000000	76.449989 
1542.000000	76.552974 
1541.000000	76.657877 
1540.000000	76.721815 
1539.000000	76.729468 
1538.000000	76.694434 
1537.000000	76.659297 
1536.000000	76.660033 
1535.000000	76.684449 
1534.000000	76.689337 
1533.000000	76.660814 
1532.000000	76.639029 
1531.000000	76.652447 
1530.000000	76.681535 
1529.000000	76.692862 
1528.000000	76.673723 
1527.000000	76.639892 
1526.000000	76.617959 
1525.000000	76.616867 
1524.000000	76.626638 
1523.000000	76.627246 
1522.000000	76.589959 
1521.000000	76.507191 
1520.000000	76.407918 
1519.000000	76.318308 
1518.000000	76.237323 
1517.000000	76.152986 
1516.000000	76.071232 
1515.000000	76.006661 
1514.000000	75.953441 
1513.000000	75.883067 
1512.000000	75.771965 
1511.000000	75.620709 
1510.000000	75.458372 
1509.000000	75.314599 
1508.000000	75.202739 
1507.000000	75.126116 
1506.000000	75.075615 
1505.000000	74.993665 
1504.000000	74.853359 
1503.000000	74.693775 
1502.000000	74.541851 
1501.000000	74.390301 
1500.000000	74.226009 
1499.000000	74.047219 
1498.000000	73.857707 
1497.000000	73.660541 
1496.000000	73.455634 
1495.000000	73.231265 
1494.000000	72.979477 
1493.000000	72.701885 
1492.000000	72.395879 
1491.000000	72.054151 
1490.000000	71.700183 
1489.000000	71.390726 
1488.000000	71.151555 
1487.000000	70.948664 
1486.000000	70.738200 
1485.000000	70.501027 
1484.000000	70.226055 
1483.000000	69.908096 
1482.000000	69.550033 
1481.000000	69.166100 
1480.000000	68.760604 
1479.000000	68.305563 
1478.000000	67.750426 
1477.000000	67.051611 
1476.000000	66.177298 
1475.000000	65.067378 
1474.000000	63.603227 
1473.000000	61.647193 
1472.000000	59.190267 
1471.000000	56.493776 
1470.000000	54.090294 
1469.000000	52.586473 
1468.000000	52.330164 
1467.000000	53.183635 
1466.000000	54.640846 
1465.000000	56.194018 
1464.000000	57.609761 
1463.000000	58.881046 
1462.000000	60.009532 
1461.000000	60.926479 
1460.000000	61.567572 
1459.000000	61.941585 
1458.000000	62.112249 
1457.000000	62.172013 
1456.000000	62.219912 
1455.000000	62.309904 
1454.000000	62.447043 
1453.000000	62.606602 
1452.000000	62.754390 
1451.000000	62.866492 
1450.000000	62.932417 
1449.000000	62.951111 
1448.000000	62.934442 
1447.000000	62.901443 
1446.000000	62.861887 
1445.000000	62.801409 
1444.000000	62.711508 
1443.000000	62.599487 
1442.000000	62.464940 
1441.000000	62.296623 
1440.000000	62.089834 
1439.000000	61.847197 
1438.000000	61.560006 
1437.000000	61.226198 
1436.000000	60.884802 
1435.000000	60.591978 
1434.000000	60.376841 
1433.000000	60.250274 
1432.000000	60.217948 
1431.000000	60.270415 
1430.000000	60.373436 
1429.000000	60.480017 
1428.000000	60.550735 
1427.000000	60.563934 
1426.000000	60.518117 
1425.000000	60.421602 
1424.000000	60.299521 
1423.000000	60.184954 
1422.000000	60.085214 
1421.000000	59.973469 
1420.000000	59.815503 
1419.000000	59.610550 
1418.000000	59.396467 
1417.000000	59.201900 
1416.000000	59.024525 
1415.000000	58.853300 
1414.000000	58.682547 
1413.000000	58.515740 
1412.000000	58.362985 
1411.000000	58.224266 
1410.000000	58.078626 
1409.000000	57.897851 
1408.000000	57.661289 
1407.000000	57.351826 
1406.000000	56.958306 
1405.000000	56.491861 
1404.000000	56.004704 
1403.000000	55.568035 
1402.000000	55.218192 
1401.000000	54.929914 
1400.000000	54.637841 
1399.000000	54.281245 
1398.000000	53.823576 
1397.000000	53.239188 
1396.000000	52.500209 
1395.000000	51.578050 
1394.000000	50.444001 
1393.000000	49.059305 
1392.000000	47.373090 
1391.000000	45.322439 
1390.000000	42.831640 
1389.000000	39.847748 
1388.000000	36.441311 
1387.000000	32.919837 
1386.000000	29.841255 
1385.000000	27.864611 
1384.000000	27.482099 
1383.000000	28.745151 
1382.000000	31.184696 
1381.000000	34.051222 
1380.000000	36.691670 
1379.000000	38.773408 
1378.000000	40.284498 
1377.000000	41.407711 
1376.000000	42.366902 
1375.000000	43.310911 
1374.000000	44.279699 
1373.000000	45.247925 
1372.000000	46.185318 
1371.000000	47.075176 
1370.000000	47.900935 
1369.000000	48.644451 
1368.000000	49.302312 
1367.000000	49.882650 
1366.000000	50.386840 
1365.000000	50.812721 
1364.000000	51.175607 
1363.000000	51.511732 
1362.000000	51.854156 
1361.000000	52.211078 
1360.000000	52.572906 
1359.000000	52.928558 
1358.000000	53.267017 
1357.000000	53.577572 
1356.000000	53.858159 
1355.000000	54.116369 
1354.000000	54.361343 
1353.000000	54.601961 
1352.000000	54.849750 
1351.000000	55.110110 
1350.000000	55.371814 
1349.000000	55.614833 
1348.000000	55.834812 
1347.000000	56.051463 
1346.000000	56.292912 
1345.000000	56.577853 
1344.000000	56.908687 
1343.000000	57.270596 
1342.000000	57.637687 
1341.000000	57.991428 
1340.000000	58.336294 
1339.000000	58.689118 
1338.000000	59.053102 
1337.000000	59.415799 
1336.000000	59.772063 
1335.000000	60.132380 
1334.000000	60.507297 
1333.000000	60.896923 
1332.000000	61.297631 
1331.000000	61.707022 
1330.000000	62.118418 
1329.000000	62.520290 
1328.000000	62.906488 
1327.000000	63.280459 
1326.000000	63.646134 
1325.000000	64.000051 
1324.000000	64.333674 
1323.000000	64.635763 
1322.000000	64.890378 
1321.000000	65.081851 
1320.000000	65.210813 
1319.000000	65.305750 
1318.000000	65.415259 
1317.000000	65.586109 
1316.000000	65.843588 
1315.000000	66.183956 
1314.000000	66.580742 
1313.000000	67.001119 
1312.000000	67.420121 
1311.000000	67.822644 
1310.000000	68.198914 
1309.000000	68.544369 
1308.000000	68.861398 
1307.000000	69.154146 
1306.000000	69.421066 
1305.000000	69.656961 
1304.000000	69.860781 
1303.000000	70.033543 
1302.000000	70.168270 
1301.000000	70.252374 
1300.000000	70.287613 
1299.000000	70.304252 
1298.000000	70.350574 
1297.000000	70.469520 
1296.000000	70.684078 
1295.000000	70.993017 
1294.000000	71.368807 
1293.000000	71.762429 
1292.000000	72.122935 
1291.000000	72.421569 
1290.000000	72.658950 
1289.000000	72.850933 
1288.000000	73.012878 
1287.000000	73.159163 
1286.000000	73.310205 
1285.000000	73.486964 
1284.000000	73.687621 
1283.000000	73.865042 
1282.000000	73.932685 
1281.000000	73.811644 
1280.000000	73.499284 
1279.000000	73.110293 
1278.000000	72.841791 
1277.000000	72.866178 
1276.000000	73.225233 
1275.000000	73.812648 
1274.000000	74.461850 
1273.000000	75.060473 
1272.000000	75.592366 
1271.000000	76.091179 
1270.000000	76.576725 
1269.000000	77.037540 
1268.000000	77.450207 
1267.000000	77.791974 
1266.000000	78.035718 
1265.000000	78.146511 
1264.000000	78.085387 
1263.000000	77.812185 
1262.000000	77.299075 
1261.000000	76.575183 
1260.000000	75.777320 
1259.000000	75.137187 
1258.000000	74.876795 
1257.000000	75.083607 
1256.000000	75.667858 
1255.000000	76.428438 
1254.000000	77.164675 
1253.000000	77.754604 
1252.000000	78.166691 
1251.000000	78.424871 
1250.000000	78.564289 
1249.000000	78.604019 
1248.000000	78.542473 
1247.000000	78.364012 
1246.000000	78.041957 
1245.000000	77.535851 
1244.000000	76.795896 
1243.000000	75.793409 
1242.000000	74.583642 
1241.000000	73.369055 
1240.000000	72.488193 
1239.000000	72.275331 
1238.000000	72.854404 
1237.000000	74.039157 
1236.000000	75.444758 
1235.000000	76.717081 
1234.000000	77.684267 
1233.000000	78.340128 
1232.000000	78.743203 
1231.000000	78.951652 
1230.000000	79.011447 
1229.000000	78.948411 
1228.000000	78.752006 
1227.000000	78.376727 
1226.000000	77.763383 
1225.000000	76.867241 
1224.000000	75.707630 
1223.000000	74.443033 
1222.000000	73.396967 
1221.000000	72.942306 
1220.000000	73.280324 
1219.000000	74.293797 
1218.000000	75.618690 
1217.000000	76.873535 
1216.000000	77.842709 
1215.000000	78.492892 
1214.000000	78.882217 
1213.000000	79.078624 
1212.000000	79.129802 
1211.000000	79.057029 
1210.000000	78.850620 
1209.000000	78.472493 
1208.000000	77.868017 
1207.000000	76.982982 
1206.000000	75.801104 
1205.000000	74.416629 
1204.000000	73.094117 
1203.000000	72.216110 
1202.000000	72.092370 
1201.000000	72.763665 
1200.000000	73.973861 
1199.000000	75.332978 
1198.000000	76.527232 
1197.000000	77.421152 
1196.000000	78.023963 
1195.000000	78.401426 
1194.000000	78.609283 
1193.000000	78.667144 
1192.000000	78.564446 
1191.000000	78.282512 
1190.000000	77.808270 
1189.000000	77.133399 
1188.000000	76.271885 
1187.000000	75.316258 
1186.000000	74.476111 
1185.000000	74.015644 
1184.000000	74.103152 
1183.000000	74.697176 
1182.000000	75.575546 
1181.000000	76.477014 
1180.000000	77.227223 
1179.000000	77.768346 
1178.000000	78.120467 
1177.000000	78.336343 
1176.000000	78.472058 
1175.000000	78.567969 
1174.000000	78.640996 
1173.000000	78.692656 
1172.000000	78.722834 
1171.000000	78.734098 
1170.000000	78.726754 
1169.000000	78.696426 
1168.000000	78.639072 
1167.000000	78.557154 
1166.000000	78.460064 
1165.000000	78.358151 
1164.000000	78.255042 
1163.000000	78.145465 
1162.000000	78.022358 
1161.000000	77.886220 
1160.000000	77.743448 
1159.000000	77.592888 
1158.000000	77.418473 
1157.000000	77.201560 
1156.000000	76.939322 
1155.000000	76.644515 
1154.000000	76.327144 
1153.000000	75.984350 
1152.000000	75.611301 
1151.000000	75.213035 
1150.000000	74.796802 
1149.000000	74.357291 
1148.000000	73.880456 
1147.000000	73.363902 
1146.000000	72.826495 
1145.000000	72.294584 
1144.000000	71.782519 
1143.000000	71.287353 
1142.000000	70.796590 
1141.000000	70.296674 
1140.000000	69.776476 
1139.000000	69.228192 
1138.000000	68.649144 
1137.000000	68.044541 
1136.000000	67.426531 
1135.000000	66.804305 
1134.000000	66.170969 
1133.000000	65.504608 
1132.000000	64.790427 
1131.000000	64.043092 
1130.000000	63.302022 
1129.000000	62.602950 
1128.000000	61.958498 
1127.000000	61.368109 
1126.000000	60.840684 
1125.000000	60.401136 
1124.000000	60.076605 
1123.000000	59.883359 
1122.000000	59.829849 
1121.000000	59.925921 
1120.000000	60.178837 
1119.000000	60.577161 
1118.000000	61.084187 
1117.000000	61.651342 
1116.000000	62.235512 
1115.000000	62.802089 
1114.000000	63.316845 
1113.000000	63.741758 
1112.000000	64.041714 
1111.000000	64.197295 
1110.000000	64.213044 
1109.000000	64.111266 
1108.000000	63.913205 
1107.000000	63.624706 
1106.000000	63.242628 
1105.000000	62.776933 
1104.000000	62.265636 
1103.000000	61.766882 
1102.000000	61.334125 
1101.000000	60.992142 
1100.000000	60.726537 
1099.000000	60.493972 
1098.000000	60.250435 
1097.000000	59.982654 
1096.000000	59.716634 
1095.000000	59.496050 
1094.000000	59.352198 
1093.000000	59.290389 
1092.000000	59.294645 
1091.000000	59.338912 
1090.000000	59.399078 
1089.000000	59.461891 
1088.000000	59.522021 
1087.000000	59.569384 
1086.000000	59.585000 
1085.000000	59.552371 
1084.000000	59.465436 
1083.000000	59.319081 
1082.000000	59.098238 
1081.000000	58.784293 
1080.000000	58.366911 
1079.000000	57.839506 
1078.000000	57.185420 
1077.000000	56.379110 
1076.000000	55.403099 
1075.000000	54.260584 
1074.000000	52.979757 
1073.000000	51.622371 
1072.000000	50.288633 
1071.000000	49.091126 
1070.000000	48.102550 
1069.000000	47.327339 
1068.000000	46.728532 
1067.000000	46.277387 
1066.000000	45.973033 
1065.000000	45.820113 
1064.000000	45.794041 
1063.000000	45.827851 
1062.000000	45.832312 
1061.000000	45.732953 
1060.000000	45.495628 
1059.000000	45.129934 
1058.000000	44.681968 
1057.000000	44.223273 
1056.000000	43.828073 
1055.000000	43.541134 
1054.000000	43.361765 
1053.000000	43.259555 
1052.000000	43.197634 
1051.000000	43.133957 
1050.000000	43.015426 
1049.000000	42.797650 
1048.000000	42.477867 
1047.000000	42.098022 
1046.000000	41.713411 
1045.000000	41.364764 
1044.000000	41.074070 
1043.000000	40.846775 
1042.000000	40.664599 
1041.000000	40.479083 
1040.000000	40.223244 
1039.000000	39.845561 
1038.000000	39.351296 
1037.000000	38.817760 
1036.000000	38.356525 
1035.000000	38.041398 
1034.000000	37.863107 
1033.000000	37.750726 
1032.000000	37.633085 
1031.000000	37.485262 
1030.000000	37.335630 
1029.000000	37.237951 
1028.000000	37.222071 
1027.000000	37.255714 
1026.000000	37.259822 
1025.000000	37.171589 
1024.000000	36.987686 
1023.000000	36.746620 
1022.000000	36.493971 
1021.000000	36.281380 
1020.000000	36.171488 
1019.000000	36.198557 
1018.000000	36.315026 
1017.000000	36.400384 
1016.000000	36.336316 
1015.000000	36.074618 
1014.000000	35.649326 
1013.000000	35.148152 
1012.000000	34.670612 
1011.000000	34.284957 
1010.000000	34.005039 
1009.000000	33.808686 
1008.000000	33.676646 
1007.000000	33.607226 
1006.000000	33.604518 
1005.000000	33.676393 
1004.000000	33.849310 
1003.000000	34.170095 
1002.000000	34.685260 
1001.000000	35.420220 
1000.000000	36.368610 
999.000000	 37.485302 
998.000000	 38.693663 
997.000000	 39.919107 
996.000000	 41.122366 
995.000000	 42.297180 
994.000000	 43.445107 
993.000000	 44.565603 
992.000000	 45.661445 
991.000000	 46.730665 
990.000000	 47.747630 
989.000000	 48.667040 
988.000000	 49.458568 
987.000000	 50.139998 
986.000000	 50.779361 
985.000000	 51.465014 
984.000000	 52.260580 
983.000000	 53.170703 
982.000000	 54.144936 
981.000000	 55.119134 
980.000000	 56.053724 
979.000000	 56.935480 
978.000000	 57.759289 
977.000000	 58.523000 
976.000000	 59.233493 
975.000000	 59.902352 
974.000000	 60.534226 
973.000000	 61.127979 
972.000000	 61.688888 
971.000000	 62.232135 
970.000000	 62.774168 
969.000000	 63.325121 
968.000000	 63.885941 
967.000000	 64.445555 
966.000000	 64.983353 
965.000000	 65.482135 
964.000000	 65.938280 
963.000000	 66.355595 
962.000000	 66.734269 
961.000000	 67.072792 
960.000000	 67.375893 
959.000000	 67.650142 
958.000000	 67.891779 
957.000000	 68.087392 
956.000000	 68.229803 
955.000000	 68.331456 
954.000000	 68.424646 
953.000000	 68.551755 
952.000000	 68.748669 
951.000000	 69.025675 
950.000000	 69.359890 
949.000000	 69.709218 
948.000000	 70.035640 
947.000000	 70.317949 
946.000000	 70.551728 
945.000000	 70.745463 
944.000000	 70.913729 
943.000000	 71.066287 
942.000000	 71.202624 
941.000000	 71.319346 
940.000000	 71.419939 
939.000000	 71.514212 
938.000000	 71.612518 
937.000000	 71.724346 
936.000000	 71.856519 
935.000000	 72.005631 
934.000000	 72.155440 
933.000000	 72.287685 
932.000000	 72.393544 
931.000000	 72.472959 
930.000000	 72.530970 
929.000000	 72.580452 
928.000000	 72.639137 
927.000000	 72.713388 
926.000000	 72.790303 
925.000000	 72.854847 
924.000000	 72.908069 
923.000000	 72.957745 
922.000000	 72.999274 
921.000000	 73.022306 
920.000000	 73.033170 
919.000000	 73.053701 
918.000000	 73.096083 
917.000000	 73.152519 
916.000000	 73.211666 
915.000000	 73.271637 
914.000000	 73.332761 
913.000000	 73.389322 
912.000000	 73.433902 
911.000000	 73.462056 
910.000000	 73.471220 
909.000000	 73.464763 
908.000000	 73.457892 
907.000000	 73.466869 
906.000000	 73.489192 
905.000000	 73.507052 
904.000000	 73.514486 
903.000000	 73.527402 
902.000000	 73.560499 
901.000000	 73.608063 
900.000000	 73.656306 
899.000000	 73.701115 
898.000000	 73.740698 
897.000000	 73.759469 
896.000000	 73.734335 
895.000000	 73.655965 
894.000000	 73.536963 
893.000000	 73.403329 
892.000000	 73.283879 
891.000000	 73.200522 
890.000000	 73.158765 
889.000000	 73.150893 
888.000000	 73.173669 
887.000000	 73.233716 
886.000000	 73.325928 
885.000000	 73.418408 
884.000000	 73.478362 
883.000000	 73.510884 
882.000000	 73.553469 
881.000000	 73.628031 
880.000000	 73.713723 
879.000000	 73.773535 
878.000000	 73.794189 
877.000000	 73.789479 
876.000000	 73.774886 
875.000000	 73.754460 
874.000000	 73.730477 
873.000000	 73.711014 
872.000000	 73.700008 
871.000000	 73.684357 
870.000000	 73.639213 
869.000000	 73.551195 
868.000000	 73.436898 
867.000000	 73.335569 
866.000000	 73.280567 
865.000000	 73.277520 
864.000000	 73.308694 
863.000000	 73.350803 
862.000000	 73.382000 
861.000000	 73.379227 
860.000000	 73.326428 
859.000000	 73.232741 
858.000000	 73.132543 
857.000000	 73.057137 
856.000000	 73.009469 
855.000000	 72.970725 
854.000000	 72.922772 
853.000000	 72.855229 
852.000000	 72.760644 
851.000000	 72.640557 
850.000000	 72.512995 
849.000000	 72.393086 
848.000000	 72.264275 
847.000000	 72.092660 
846.000000	 71.878956 
845.000000	 71.668297 
844.000000	 71.483766 
843.000000	 71.273560 
842.000000	 70.968807 
841.000000	 70.596600 
840.000000	 70.291210 
839.000000	 70.160656 
838.000000	 70.158149 
837.000000	 70.118078 
836.000000	 69.925598 
835.000000	 69.636313 
834.000000	 69.423661 
833.000000	 69.416129 
832.000000	 69.584263 
831.000000	 69.767706 
830.000000	 69.796118 
829.000000	 69.592959 
828.000000	 69.200965 
827.000000	 68.752936 
826.000000	 68.424448 
825.000000	 68.363335 
824.000000	 68.602228 
823.000000	 69.027501 
822.000000	 69.463877 
821.000000	 69.802884 
820.000000	 70.042155 
819.000000	 70.223136 
818.000000	 70.372937 
817.000000	 70.505731 
816.000000	 70.635334 
815.000000	 70.760998 
814.000000	 70.862712 
813.000000	 70.929275 
812.000000	 70.969913 
811.000000	 70.979340 
810.000000	 70.916620 
809.000000	 70.750439 
808.000000	 70.512207 
807.000000	 70.271414 
806.000000	 70.059781 
805.000000	 69.843641 
804.000000	 69.569517 
803.000000	 69.214871 
802.000000	 68.794644 
801.000000	 68.340759 
800.000000	 67.882183 
799.000000	 67.432676 
798.000000	 66.995642 
797.000000	 66.586884 
796.000000	 66.241455 
795.000000	 65.982015 
794.000000	 65.791697 
793.000000	 65.641257 
792.000000	 65.535119 
791.000000	 65.503748 
790.000000	 65.554172 
789.000000	 65.656669 
788.000000	 65.783191 
787.000000	 65.933649 
786.000000	 66.119685 
785.000000	 66.346987 
784.000000	 66.620272 
783.000000	 66.942246 
782.000000	 67.297121 
781.000000	 67.651984 
780.000000	 67.981458 
779.000000	 68.275615 
778.000000	 68.521709 
777.000000	 68.701956 
776.000000	 68.820192 
775.000000	 68.910829 
774.000000	 69.006452 
773.000000	 69.108009 
772.000000	 69.195625 
771.000000	 69.253537 
770.000000	 69.274684 
769.000000	 69.258698 
768.000000	 69.220402 
767.000000	 69.186073 
766.000000	 69.165432 
765.000000	 69.139805 
764.000000	 69.095308 
763.000000	 69.056685 
762.000000	 69.066739 
761.000000	 69.135527 
760.000000	 69.227659 
759.000000	 69.299105 
758.000000	 69.331624 
757.000000	 69.331427 
756.000000	 69.310990 
755.000000	 69.278554 
754.000000	 69.233517 
753.000000	 69.161936 
752.000000	 69.039523 
751.000000	 68.848049 
750.000000	 68.597375 
749.000000	 68.337394 
748.000000	 68.145225 
747.000000	 68.085203 
746.000000	 68.165273 
745.000000	 68.329073 
744.000000	 68.494192 
743.000000	 68.600115 
742.000000	 68.627897 
741.000000	 68.592330 
740.000000	 68.525176 
739.000000	 68.453703 
738.000000	 68.379455 
737.000000	 68.280068 
736.000000	 68.140212 
735.000000	 67.973139 
734.000000	 67.797731 
733.000000	 67.597596 
732.000000	 67.316672 
731.000000	 66.896110 
730.000000	 66.310911 
729.000000	 65.583467 
728.000000	 64.778709 
727.000000	 63.968733 
726.000000	 63.156708 
725.000000	 62.231129 
724.000000	 61.057952 
723.000000	 59.681230 
722.000000	 58.427514 
721.000000	 57.752432 
720.000000	 57.931981 
719.000000	 58.877146 
718.000000	 60.230058 
717.000000	 61.620640 
716.000000	 62.837778 
715.000000	 63.820565 
714.000000	 64.573094 
713.000000	 65.117403 
712.000000	 65.490706 
711.000000	 65.741244 
710.000000	 65.911218 
709.000000	 66.028081 
708.000000	 66.111060 
707.000000	 66.179925 
706.000000	 66.254179 
705.000000	 66.343565 
704.000000	 66.441856 
703.000000	 66.531121 
702.000000	 66.593343 
701.000000	 66.619890 
700.000000	 66.611849 
699.000000	 66.579694 
698.000000	 66.546690 
697.000000	 66.540431 
696.000000	 66.570509 
695.000000	 66.616286 
694.000000	 66.645920 
693.000000	 66.646755 
692.000000	 66.624301 
691.000000	 66.580113 
690.000000	 66.511753 
689.000000	 66.433573 
688.000000	 66.376453 
687.000000	 66.353863 
686.000000	 66.347169 
685.000000	 66.339196 
684.000000	 66.339767 
683.000000	 66.360270 
682.000000	 66.382300 
681.000000	 66.379919 
680.000000	 66.364498 
679.000000	 66.379902 
678.000000	 66.441132 
677.000000	 66.516944 
676.000000	 66.561493 
675.000000	 66.572374 
674.000000	 66.601548 
673.000000	 66.661062 
672.000000	 66.697453 
671.000000	 66.686595 
670.000000	 66.704104 
669.000000	 66.841555 
668.000000	 67.084410 
667.000000	 67.295047 
666.000000	 67.321766 
665.000000	 67.190257 
664.000000	 67.060780 
663.000000	 67.013997 
662.000000	 67.020258 
661.000000	 67.030999 
660.000000	 67.044260 
659.000000	 67.083664 
658.000000	 67.150825 
657.000000	 67.220556 
656.000000	 67.246522 
655.000000	 67.201119 
654.000000	 67.131984 
653.000000	 67.119602 
652.000000	 67.196279 
651.000000	 67.320855 
650.000000	 67.437675 
649.000000	 67.536515 
648.000000	 67.634783 
647.000000	 67.722663 
646.000000	 67.759175 
645.000000	 67.722511 
644.000000	 67.635923 
643.000000	 67.537730 
642.000000	 67.452536 
641.000000	 67.398429 
640.000000	 67.392579 
639.000000	 67.432519 
638.000000	 67.489452 
637.000000	 67.537260 
636.000000	 67.577464 
635.000000	 67.622552 
634.000000	 67.669663 
633.000000	 67.708128 
632.000000	 67.739176 
631.000000	 67.769689 
630.000000	 67.793852 
629.000000	 67.795620 
628.000000	 67.765203 
627.000000	 67.706013 
626.000000	 67.633324 
625.000000	 67.572108 
624.000000	 67.545228 
623.000000	 67.556293 
622.000000	 67.596267 
621.000000	 67.665944 
620.000000	 67.764260 
619.000000	 67.846871 
618.000000	 67.833028 
617.000000	 67.683642 
616.000000	 67.452906 
615.000000	 67.235349 
614.000000	 67.075337 
613.000000	 66.948675 
612.000000	 66.811045 
611.000000	 66.634209 
610.000000	 66.408824 
609.000000	 66.143315 
608.000000	 65.856929 
607.000000	 65.557332 
606.000000	 65.240299 
605.000000	 64.927213 
604.000000	 64.670633 
603.000000	 64.486292 
602.000000	 64.308182 
601.000000	 64.054192 
600.000000	 63.714277 
599.000000	 63.328261 
598.000000	 62.901881 
597.000000	 62.405566 
596.000000	 61.842495 
595.000000	 61.246538 
594.000000	 60.611786 
593.000000	 59.900327 
592.000000	 59.137211 
591.000000	 58.425225 
590.000000	 57.828365 
589.000000	 57.300098 
588.000000	 56.772428 
587.000000	 56.267760 
586.000000	 55.876500 
585.000000	 55.661406 
584.000000	 55.627522 
583.000000	 55.747282 
582.000000	 55.964731 
581.000000	 56.200262 
580.000000	 56.400184 
579.000000	 56.571130 
578.000000	 56.735553 
577.000000	 56.872933 
576.000000	 56.947199 
575.000000	 56.981805 
574.000000	 57.056211 
573.000000	 57.215987 
572.000000	 57.421028 
571.000000	 57.601983 
570.000000	 57.747289 
569.000000	 57.913034 
568.000000	 58.155224 
567.000000	 58.477878 
566.000000	 58.852868 
565.000000	 59.266173 
564.000000	 59.718414 
563.000000	 60.183814 
562.000000	 60.604959 
561.000000	 60.950740 
560.000000	 61.260829 
559.000000	 61.605542 
558.000000	 62.008172 
557.000000	 62.427035 
556.000000	 62.803322 
555.000000	 63.099049 
554.000000	 63.296029 
553.000000	 63.392554 
552.000000	 63.409007 
551.000000	 63.373742 
550.000000	 63.296897 
549.000000	 63.178316 
548.000000	 63.046561 
547.000000	 62.963487 
546.000000	 62.968394 
545.000000	 63.024899 
544.000000	 63.037433 
543.000000	 62.926309 
542.000000	 62.693019 
541.000000	 62.415345 
540.000000	 62.172265 
539.000000	 61.971664 
538.000000	 61.762858 
537.000000	 61.512097 
536.000000	 61.227747 
535.000000	 60.897008 
534.000000	 60.453130 
533.000000	 59.859379 
532.000000	 59.193684 
531.000000	 58.583382 
530.000000	 58.065428 
529.000000	 57.574448 
528.000000	 57.062387 
527.000000	 56.550512 
526.000000	 56.058052 
525.000000	 55.570889 
524.000000	 55.115392 
523.000000	 54.786368 
522.000000	 54.645893 
521.000000	 54.649319 
520.000000	 54.721140 
519.000000	 54.843088 
518.000000	 55.011346 
517.000000	 55.175121 
516.000000	 55.299174 
515.000000	 55.439891 
514.000000	 55.664927 
513.000000	 55.914814 
512.000000	 56.035712 
511.000000	 55.967409 
510.000000	 55.838366 
509.000000	 55.847484 
508.000000	 56.099585 
507.000000	 56.569783 
506.000000	 57.170858 
505.000000	 57.807191 
504.000000	 58.374839 
503.000000	 58.769674 
502.000000	 58.955273 
501.000000	 59.023193 
500.000000	 59.131461 
499.000000	 59.351223 
498.000000	 59.599292 
497.000000	 59.754861 
496.000000	 59.818577 
495.000000	 59.896739 
494.000000	 60.044441 
493.000000	 60.206942 
492.000000	 60.327964 
491.000000	 60.420188 
490.000000	 60.476422 
489.000000	 60.387544 
488.000000	 60.035460 
487.000000	 59.430562 
486.000000	 58.686550 
485.000000	 57.900827 
484.000000	 57.140751 
483.000000	 56.526274 
482.000000	 56.222848 
481.000000	 56.302450 
480.000000	 56.644952 
479.000000	 57.015126 
478.000000	 57.254479 
477.000000	 57.399269 
476.000000	 57.609678 
475.000000	 57.975428 
474.000000	 58.391141 
473.000000	 58.657107 
472.000000	 58.724124 
471.000000	 58.780149 
470.000000	 59.047168 
469.000000	 59.527952 
468.000000	 60.014279 
467.000000	 60.329687 
466.000000	 60.484309 
465.000000	 60.589130 
464.000000	 60.714540 
463.000000	 60.890821 
462.000000	 61.158001 
461.000000	 61.506282 
460.000000	 61.792818 
459.000000	 61.818105 
458.000000	 61.531059 
457.000000	 61.098676 
456.000000	 60.729466 
455.000000	 60.494115 
454.000000	 60.327420 
453.000000	 60.187175 
452.000000	 59.837457 
451.000000	 59.255582 
450.000000	 58.483214 
