# Supplementary material for: Saturation magnetisation as an indicator of the disintegration of barium hexaferrite nanoplatelets during the surface functionalisation
Source: Sci Rep. 2023 Jan 19;13:1092. doi: 10.1038/s41598-023-28431-4 (PMC9852462; doi:10.1038/s41598-023-28431-4)
Supplement: Supplementary file 2 — Supplementary Information 2. [file 41598_2023_28431_MOESM2_ESM.zip › Figure 5a_BSHF NPLs.dat]

#	XDI/1.0	Athena/0.9.26
#	Element.edge:	K
#	Element.symbol:	Fe
6962.7843	0.0022154568	0.0022154572	0.0022154572	0.0022154572	-3.9796754E-5	-2.8156772E-6
6972.7843	0.0018174892	0.0018174896	0.0018174896	0.0018174896	-6.7953526E-5	-1.418119E-6
6982.7843	8.5638627E-4	8.5638641E-4	8.5638643E-4	8.5638641E-4	-6.8159135E-5	9.2634084E-7
6992.7843	4.5430655E-4	4.5430662E-4	4.5430664E-4	4.5430662E-4	-4.9426709E-5	6.2934023E-7
7002.7843	-1.3214792E-4	-1.3214796E-4	-1.3214794E-4	-1.3214796E-4	-5.557233E-5	3.881783E-7
7012.7843	-6.5714005E-4	-6.5714019E-4	-6.5714018E-4	-6.5714019E-4	-4.1663143E-5	1.5783531E-6
7022.7843	-9.6541078E-4	-9.6541098E-4	-9.6541096E-4	-9.6541098E-4	-2.4005268E-5	1.5218413E-6
7032.7843	-0.0011372454	-0.0011372456	-0.0011372456	-0.0011372456	-1.1226317E-5	1.5492252E-6
7042.7843	-0.0011899371	-0.0011899374	-0.0011899373	-0.0011899374	6.9792362E-6	9.3530563E-7
7052.7843	-9.9766069E-4	-9.9766089E-4	-9.9766087E-4	-9.9766089E-4	7.4797956E-6	1.2477269E-7
7062.7843	-0.0010403412	-0.0010403414	-0.0010403414	-0.0010403414	9.47469E-6	1.8935587E-6
7072.7843	-8.0816689E-4	-8.0816706E-4	-8.0816704E-4	-8.0816706E-4	4.5350969E-5	5.4163525E-6
7082.7843	-1.3332183E-4	-1.3332187E-4	-1.3332185E-4	-1.3332187E-4	1.1780174E-4	6.7811242E-6
7092.7843	0.0015478679	0.0015478682	0.0015478682	0.0015478682	1.8097345E-4	6.9366297E-6
7096.7015	0.0023853219	0.0023853223	0.0023853224	0.0023853223	2.143402E-4	8.4006831E-6
7096.9015	0.0024303494	0.0024303498	0.0024303499	0.0024303498	2.1556074E-4	-1.3394287E-5
7097.1015	0.0024715462	0.0024715466	0.0024715467	0.0024715466	2.0898249E-4	-2.3559336E-5
7097.3015	0.0025139424	0.0025139428	0.0025139429	0.0025139428	2.0613701E-4	-1.5910201E-5
7097.5015	0.002554001	0.0025540015	0.0025540015	0.0025540015	2.0261841E-4	-2.1417578E-6
7097.7015	0.0025949898	0.0025949902	0.0025949902	0.0025949902	2.0528031E-4	3.0214083E-5
7097.9015	0.0026361131	0.0026361136	0.0026361136	0.0026361136	2.1470404E-4	1.9681224E-4
7098.1015	0.0026808714	0.0026808719	0.0026808719	0.0026808719	2.840052E-4	3.8574588E-4
7098.3015	0.0027497152	0.0027497157	0.0027497157	0.0027497157	3.6900239E-4	1.5787815E-4
7098.5015	0.0028284723	0.0028284728	0.0028284729	0.0028284728	3.4715646E-4	-2.5739339E-4
7098.7015	0.0028885778	0.0028885783	0.0028885783	0.0028885783	2.6604504E-4	-1.8694486E-4
7098.9015	0.0029348903	0.0029348909	0.0029348909	0.0029348909	2.7237852E-4	1.2429844E-4
7099.1015	0.0029975292	0.0029975297	0.0029975298	0.0029975297	3.1576441E-4	6.4635191E-5
7099.3015	0.0030611961	0.0030611967	0.0030611967	0.0030611967	2.982326E-4	-1.7478273E-4
7099.5015	0.0031168222	0.0031168228	0.0031168228	0.0031168228	2.4585132E-4	-1.8357924E-4
7099.7015	0.0031595366	0.0031595372	0.0031595372	0.0031595372	2.248009E-4	6.9989585E-5
7099.9015	0.0032067426	0.0032067432	0.0032067432	0.0032067432	2.7384715E-4	2.4645513E-4
7100.1015	0.0032690755	0.0032690761	0.0032690761	0.0032690761	3.2338295E-4	1.7294694E-4
7100.3015	0.0033360958	0.0033360964	0.0033360964	0.0033360964	3.4302593E-4	1.2032089E-4
7100.5015	0.0034062859	0.0034062865	0.0034062865	0.0034062865	3.7151131E-4	8.2840132E-5
7100.7015	0.0034847003	0.0034847009	0.003484701	0.0034847009	3.7616198E-4	-1.0005069E-4
7100.9015	0.0035567507	0.0035567513	0.0035567513	0.0035567513	3.3149103E-4	-1.6973431E-4
7101.1015	0.0036172967	0.0036172974	0.0036172974	0.0036172974	3.0826826E-4	-5.3926402E-5
7101.3015	0.003680058	0.0036800586	0.0036800587	0.0036800586	3.0992047E-4	7.6491349E-7
7101.5015	0.0037412649	0.0037412656	0.0037412656	0.0037412656	3.0857423E-4	1.132072E-4
7101.7015	0.0038034877	0.0038034884	0.0038034884	0.0038034884	3.5520335E-4	2.2213088E-4
7101.9015	0.0038833462	0.003883347	0.003883347	0.003883347	3.9742658E-4	7.8403634E-5
7102.1015	0.0039624583	0.003962459	0.003962459	0.003962459	3.8656481E-4	7.4961523E-6
7102.3015	0.0040379722	0.0040379729	0.0040379729	0.0040379729	4.0042504E-4	2.5831129E-4
7102.5015	0.0041226283	0.0041226291	0.0041226291	0.0041226291	4.8988932E-4	3.8230377E-4
7102.7015	0.0042339279	0.0042339287	0.0042339287	0.0042339287	5.5334655E-4	1.2315107E-5
7102.9015	0.0043439669	0.0043439677	0.0043439677	0.0043439677	4.9481536E-4	-2.9303836E-4
7103.1015	0.004431854	0.0044318549	0.0044318549	0.0044318549	4.361312E-4	6.8383267E-5
7103.3015	0.0045184194	0.0045184202	0.0045184203	0.0045184202	5.2216867E-4	5.2365978E-4
7103.5015	0.0046407215	0.0046407224	0.0046407224	0.0046407224	6.4559511E-4	3.2317595E-4
7103.7015	0.0047766574	0.0047766583	0.0047766583	0.0047766583	6.5143905E-4	-6.8689232E-5
7103.9015	0.0049012971	0.004901298	0.0049012981	0.004901298	6.1811942E-4	-4.0922872E-5
7104.1015	0.0050239052	0.0050239061	0.0050239062	0.0050239061	6.350699E-4	1.2208019E-4
7104.3015	0.0051553251	0.0051553261	0.0051553261	0.0051553261	6.669515E-4	1.1091246E-4
7104.5015	0.0052906858	0.0052906868	0.0052906868	0.0052906868	6.7943489E-4	1.3691952E-5
7104.7015	0.005427099	0.0054271001	0.0054271001	0.0054271001	6.7242828E-4	-3.1667419E-5
7104.9015	0.0055596571	0.0055596582	0.0055596582	0.0055596582	6.6676792E-4	-2.8148817E-5
7105.1015	0.0056938062	0.0056938073	0.0056938073	0.0056938073	6.6116875E-4	-7.1825378E-5
7105.3015	0.0058241246	0.0058241257	0.0058241257	0.0058241257	6.3803777E-4	-7.2437308E-5
7105.5015	0.0059490213	0.0059490224	0.0059490225	0.0059490224	6.3219383E-4	7.8939073E-5
7105.7015	0.0060770022	0.0060770033	0.0060770033	0.0060770033	6.696134E-4	2.3987687E-4
7105.9015	0.0062168667	0.0062168678	0.0062168679	0.0062168678	7.2814458E-4	2.6534849E-4
7106.1015	0.00636826	0.0063682612	0.0063682612	0.0063682612	7.7575279E-4	2.6129445E-4
7106.3015	0.0065271678	0.006527169	0.006527169	0.006527169	8.3266236E-4	3.5882092E-4
7106.5015	0.0067013249	0.0067013262	0.0067013262	0.0067013262	9.1928116E-4	4.0769889E-4
7106.7015	0.0068948803	0.0068948816	0.0068948816	0.0068948816	9.9574192E-4	2.6871411E-4
7106.9015	0.0070996217	0.007099623	0.007099623	0.007099623	0.0010267668	2.1975965E-4
7107.1015	0.007305587	0.0073055884	0.0073055884	0.0073055884	0.0010836458	3.1384401E-4
7107.3015	0.00753308	0.0075330814	0.0075330814	0.0075330814	0.0011523044	2.0721507E-4
7107.5015	0.0077665088	0.0077665102	0.0077665102	0.0077665102	0.0011665318	1.8969855E-5
7107.7015	0.0079996927	0.0079996942	0.0079996942	0.0079996942	0.0011598924	6.5629578E-5
7107.9015	0.0082304657	0.0082304672	0.0082304673	0.0082304672	0.0011927836	2.1922421E-4
7108.1015	0.0084768062	0.0084768078	0.0084768078	0.0084768078	0.001247582	1.8442064E-4
7108.3015	0.0087294985	0.0087295001	0.0087295002	0.0087295001	0.0012665519	7.312573E-5
7108.5015	0.0089834269	0.0089834286	0.0089834286	0.0089834286	0.0012768323	1.5497147E-4
7108.7015	0.0092402314	0.0092402332	0.0092402332	0.0092402332	0.0013285405	4.0876977E-4
7108.9015	0.0095148431	0.0095148449	0.0095148449	0.0095148449	0.0014403402	6.3541364E-4
7109.1015	0.0098163675	0.0098163694	0.0098163694	0.0098163694	0.0015827059	6.5423052E-4
7109.3015	0.010147926	0.010147927	0.010147927	0.010147927	0.0017020324	5.7192582E-4
7109.5015	0.010497181	0.010497182	0.010497183	0.010497182	0.0018114763	8.4897749E-4
7109.7015	0.010872516	0.010872518	0.010872518	0.010872518	0.0020416234	0.0014320711
7109.9015	0.01131383	0.011313832	0.011313832	0.011313832	0.0023843047	0.001467869
7110.1015	0.011826238	0.01182624	0.01182624	0.01182624	0.002628771	8.9992073E-4
7110.3015	0.012365338	0.012365341	0.012365341	0.012365341	0.002744273	7.6766719E-4
7110.5015	0.012923947	0.01292395	0.01292395	0.01292395	0.0029358379	0.0012980582
7110.7015	0.013539673	0.013539676	0.013539676	0.013539676	0.0032634963	0.0022753882
7110.9015	0.014229346	0.014229348	0.014229348	0.014229348	0.0038459932	0.0029675584
7111.1015	0.015078071	0.015078074	0.015078074	0.015078074	0.0044505196	0.0035852261
7111.3015	0.016009553	0.016009556	0.016009556	0.016009556	0.0052800836	0.0046468495
7111.5015	0.017190104	0.017190107	0.017190107	0.017190107	0.0063092594	0.0077608124
7111.7015	0.018533257	0.018533261	0.018533261	0.018533261	0.0083844086	0.014298069
7111.9015	0.020543868	0.020543871	0.020543872	0.020543871	0.012028487	0.020363298
7112.1015	0.023344652	0.023344656	0.023344656	0.023344656	0.016529728	0.022813163
7112.3015	0.027155759	0.027155764	0.027155764	0.027155764	0.021153752	0.020797692
7112.5015	0.031806153	0.031806159	0.031806159	0.031806159	0.024848804	0.018455833
7112.7015	0.03709528	0.037095287	0.037095287	0.037095287	0.028536085	0.016699439
7112.9015	0.043220587	0.043220595	0.043220595	0.043220595	0.03152858	0.012695575
7113.1015	0.049706712	0.049706722	0.049706722	0.049706722	0.033614315	0.0063145139
7113.3015	0.056666313	0.056666324	0.056666324	0.056666324	0.034054385	-0.0096294195
7113.5015	0.063328467	0.063328479	0.063328479	0.063328479	0.029762548	-0.024441511
7113.7015	0.068571332	0.068571345	0.068571345	0.068571345	0.024277781	-0.034057238
7113.9015	0.073039579	0.073039593	0.073039593	0.073039593	0.016139652	-0.041167568
7114.1015	0.075027193	0.075027207	0.075027207	0.075027207	0.007810754	-0.039861249
7114.3015	0.076163881	0.076163895	0.076163895	0.076163895	1.9515285E-4	-0.037218014
7114.5015	0.075105254	0.075105268	0.075105269	0.075105268	-0.0070764514	-0.029399909
7114.7015	0.0733333	0.073333314	0.073333314	0.073333314	-0.011564811	-0.018869039
7114.9015	0.07047933	0.070479343	0.070479343	0.070479343	-0.014624067	-0.0067531918
7115.1015	0.067483673	0.067483686	0.067483686	0.067483686	-0.014266088	0.0049632177
7115.3015	0.064772895	0.064772907	0.064772907	0.064772907	-0.01263878	0.011338083
7115.5015	0.062428161	0.062428173	0.062428173	0.062428173	-0.0097308543	0.016871391
7115.7015	0.060880553	0.060880565	0.060880565	0.060880565	-0.0058902236	0.017322843
7115.9015	0.060072072	0.060072083	0.060072083	0.060072083	-0.002801717	0.014798246
7116.1015	0.059759866	0.059759878	0.059759878	0.059759878	2.9074833E-5	0.012049453
7116.3015	0.060083702	0.060083713	0.060083713	0.060083713	0.0020180641	0.0075098442
7116.5015	0.060567092	0.060567103	0.060567104	0.060567103	0.0030330125	0.0042190334
7116.7015	0.061296907	0.061296918	0.061296918	0.061296918	0.0037056775	0.0022447152
7116.9015	0.062049363	0.062049375	0.062049375	0.062049375	0.0039308986	0.0010996396
7117.1015	0.062869266	0.062869278	0.062869278	0.062869278	0.0041455333	0.0010294206
7117.3015	0.063707576	0.063707588	0.063707588	0.063707588	0.0043426668	0.0010763863
7117.5015	0.064606333	0.064606345	0.064606345	0.064606345	0.0045760878	0.0014934171
7117.7015	0.065538011	0.065538024	0.065538024	0.065538024	0.0049400337	0.0022022625
7117.9015	0.066582346	0.066582359	0.066582359	0.066582359	0.0054569928	0.0041133988
7118.1015	0.067720809	0.067720821	0.067720821	0.067720821	0.0065853932	0.0062459012
7118.3015	0.069216504	0.069216517	0.069216517	0.069216517	0.0079553533	0.0082846251
7118.5015	0.07090295	0.070902963	0.070902963	0.070902963	0.0098992433	0.010282656
7118.7015	0.073176201	0.073176215	0.073176215	0.073176215	0.012068416	0.012813219
7118.9015	0.075730316	0.07573033	0.07573033	0.07573033	0.015024531	0.017289034
7119.1015	0.079186013	0.079186028	0.079186028	0.079186028	0.018984029	0.020037598
7119.3015	0.083323928	0.083323944	0.083323944	0.083323944	0.02303957	0.022182644
7119.5015	0.088401841	0.088401858	0.088401858	0.088401858	0.027857087	0.024013006
7119.7015	0.094466763	0.09446678	0.09446678	0.09446678	0.032644772	0.02560678
7119.9015	0.10145975	0.10145977	0.10145977	0.10145977	0.038099799	0.027132859
7120.1015	0.10970668	0.1097067	0.1097067	0.1097067	0.043497916	0.028453023
7120.3015	0.11885892	0.11885894	0.11885894	0.11885894	0.049481008	0.028918779
7120.5015	0.12949909	0.12949911	0.12949911	0.12949911	0.055065427	0.03076681
7120.7015	0.14088509	0.14088511	0.14088511	0.14088511	0.061787732	0.034469297
7120.9015	0.15421418	0.15421421	0.15421421	0.15421421	0.068853146	0.031679734
7121.1015	0.16842635	0.16842638	0.16842638	0.16842638	0.074459625	0.027784641
7121.3015	0.18399803	0.18399806	0.18399806	0.18399806	0.079967003	0.027378166
7121.5015	0.20041315	0.20041318	0.20041318	0.20041318	0.085410892	0.028415848
7121.7015	0.21816238	0.21816243	0.21816243	0.21816243	0.091333342	0.026738546
7121.9015	0.23694648	0.23694653	0.23694653	0.23694653	0.09610631	0.022555616
7122.1015	0.25660491	0.25660496	0.25660496	0.25660496	0.10035559	0.018835306
7122.3015	0.27708872	0.27708877	0.27708877	0.27708877	0.10364043	0.013658984
7122.5015	0.29806108	0.29806114	0.29806114	0.29806114	0.10581918	0.012466101
7122.7015	0.31941639	0.31941645	0.31941645	0.31941645	0.10862687	0.015057322
7122.9015	0.34151183	0.3415119	0.3415119	0.3415119	0.11184211	0.01110119
7123.1015	0.36415324	0.3641533	0.3641533	0.3641533	0.11306735	0.0036812992
7123.3015	0.38673877	0.38673884	0.38673884	0.38673884	0.11331463	0.0044817812
7123.5015	0.40947909	0.40947917	0.40947917	0.40947917	0.11486006	0.0070274133
7123.7015	0.4326828	0.43268288	0.43268288	0.43268288	0.1161256	-4.1970804E-4
7123.9015	0.45592933	0.45592941	0.45592941	0.45592941	0.11469218	-0.0076518887
7124.1015	0.47855967	0.47855976	0.47855976	0.47855976	0.11306484	-0.0029882111
7124.3015	0.50115526	0.50115536	0.50115536	0.50115536	0.11349689	0.002387601
7124.5015	0.52395842	0.52395852	0.52395852	0.52395852	0.11401988	0.0045181146
7124.7015	0.54676321	0.54676332	0.54676332	0.54676332	0.11530414	0.011734844
7124.9015	0.57008008	0.57008019	0.57008019	0.57008019	0.11871382	0.019981376
7125.1015	0.59424874	0.59424885	0.59424885	0.59424885	0.12329669	0.022908165
7125.3015	0.61939876	0.61939887	0.61939887	0.61939887	0.12787708	0.024479986
7125.5015	0.64539958	0.6453997	0.6453997	0.6453997	0.13308868	0.02745374
7125.7015	0.67263423	0.67263436	0.67263436	0.67263436	0.13885858	0.032672515
7125.9015	0.70094301	0.70094314	0.70094314	0.70094314	0.14615769	0.035044053
7126.1015	0.73109731	0.73109745	0.73109745	0.73109745	0.1528762	0.019718476
7126.3015	0.76209349	2.1773914	0.76209367	2.1773914	0.15404508	-7.6996193E-4
7126.5015	0.79271534	2.6302753	0.79280712	2.6303669	0.15256822	-0.0031698015
7126.7015	0.82312077	2.5676235	0.82330412	2.5678067	0.15277716	-0.0014173082
7126.9015	0.8538262	2.5065969	0.85410107	2.5068716	0.15200129	-0.018540585
7127.1015	0.88392129	2.4471739	0.88428764	2.4475401	0.14536093	-0.037926706
7127.3015	0.91197057	2.389333	0.91242836	2.3897906	0.13683061	-0.030689094
7127.5015	0.93865354	2.3330524	0.93920273	2.3336014	0.13308529	-0.011417864
7127.7015	0.96520469	2.2783108	0.96584525	2.2789512	0.13226347	-0.012274567
7127.9015	0.99155892	2.2250864	0.99229082	2.2258181	0.12817546	-0.028553456
7128.1015	1.0164749	2.1733578	1.0172981	2.1741808	0.12084208	-0.030621782
7128.3015	1.0398958	2.1231033	1.0408102	2.1240175	0.11592675	-0.01627277
7128.5015	1.0628456	2.0743014	1.0638512	2.0753068	0.11433298	-0.0058141075
7128.7015	1.0856289	2.0269305	1.0867258	2.0280271	0.11360111	-0.003068068
7128.9015	1.108286	1.980969	1.109474	1.9821568	0.11310575	0.0023628178
7129.1015	1.1308712	1.9363954	1.1321503	1.9376743	0.11454623	0.011814089
7129.3015	1.1541045	1.8931881	1.1554746	1.894558	0.11783138	0.012989761
7129.5015	1.1780038	1.8513255	1.179465	1.8527864	0.11974214	0.0024591969
7129.7015	1.2020014	1.810786	1.2035535	1.8123379	0.11881506	-0.005668009
7129.9015	1.2255298	1.7715481	1.2271729	1.7731909	0.11747493	-0.0037243638
7130.1015	1.2489913	1.7335901	1.2507253	1.7353239	0.11732532	-0.0031812752
7130.3015	1.2724599	1.6968906	1.2742848	1.6987153	0.11620242	-0.0073615275
7130.5015	1.2954723	1.6614279	1.297388	1.6633434	0.11438071	-0.011003281
7130.7015	1.3182122	1.6271805	1.3202187	1.6291868	0.11180111	-0.013703425
7130.9015	1.3401928	1.5941268	1.34229	1.5962238	0.10889934	-0.020754398
7131.1015	1.361772	1.5622452	1.36396	1.564433	0.10349935	-0.029731423
7131.3015	1.3815925	1.5315142	1.3838712	1.5337926	0.097006766	-0.040144955
7131.5015	1.4005747	1.5019121	1.402944	1.5042812	0.08744137	-0.050169147
7131.7015	1.416569	1.4734175	1.419029	1.4758771	0.076939108	-0.05809977
7131.9015	1.4313503	1.4460086	1.4339008	1.4485588	0.064201462	-0.071183615
7132.1015	1.4422496	1.419664	1.4448906	1.4223048	0.048465662	-0.076430157
7132.3015	1.4507366	1.3943621	1.4534681	1.3970933	0.033629399	-0.07998624
7132.5015	1.4557014	1.3700813	1.4585233	1.372903	0.016471166	-0.079880682
7132.7015	1.457325	1.3468	1.4602374	1.3497121	0.0016771269	-0.077974517
7132.9015	1.4563722	1.3244967	1.459375	1.3274991	-0.014718641	-0.076010219
7133.1015	1.4514376	1.3031498	1.4545307	1.3062425	-0.028726961	-0.066678275
7133.3015	1.4448815	1.2827376	1.4480648	1.2859207	-0.041389951	-0.059823885
7133.5015	1.4348816	1.2632387	1.4381552	1.2665121	-0.052656515	-0.052632933
7133.7015	1.4238188	1.2446315	1.4271827	1.2479951	-0.062443124	-0.04629486
7133.9015	1.4099044	1.2268944	1.4133584	1.2303481	-0.071174459	-0.046660488
7134.1015	1.3953491	1.2100057	1.3988932	1.2135496	-0.081107319	-0.048251508
7134.3015	1.3774614	1.1939441	1.3810957	1.1975781	-0.090475062	0.0014296233
7134.5015	1.359159	1.1786877	1.3628834	1.1824118	-0.08053547	0.067551041
7134.7015	1.3452472	1.1642152	1.3490616	1.1680293	-0.063454646	0.061445501
7134.9015	1.3337772	1.1505049	1.3376815	1.154409	-0.055957269	0.02547009
7135.1015	1.3228643	1.1375353	1.3268586	1.1415293	-0.05326661	0.014173847
7135.3015	1.3124705	1.1252847	1.3165548	1.1293687	-0.050287731	0.016371444
7135.5015	1.3027492	1.1137316	1.3069233	1.1179055	-0.046718032	0.016936715
7135.7015	1.2937833	1.1028544	1.2980473	1.1071181	-0.043513045	0.01595839
7135.9015	1.285344	1.0926316	1.2896978	1.0969851	-0.040334676	-3.4650581E-4
7136.1015	1.2776495	1.0830416	1.282093	1.0874849	-0.043651647	-0.027273756
7136.3015	1.2678834	1.0740628	1.2724166	1.0785958	-0.051244178	-0.011214397
7136.5015	1.2571518	1.0656736	1.2617747	1.0702963	-0.048137406	0.042127611
7136.7015	1.2486284	1.0578525	1.253341	1.0625648	-0.034393134	0.05690727
7136.9015	1.2433945	1.0505778	1.2481967	1.0553798	-0.025374498	0.028592467
7137.1015	1.2384786	1.0438281	1.2433703	1.0487196	-0.022956147	0.011321485
7137.3015	1.2342121	1.0375817	1.2391933	1.0425627	-0.020845904	0.0086389331
7137.5015	1.2301402	1.0318171	1.235211	1.0368876	-0.019500574	0.0061667326
7137.7015	1.2264118	1.0265126	1.2315721	1.0316726	-0.018379211	0.0043959579
7137.9015	1.2227886	1.0216468	1.2280382	1.0268962	-0.017742191	0.0024423688
7138.1015	1.219315	1.017198	1.224654	1.0225368	-0.017402264	-7.4349592E-4
7138.3015	1.2158277	1.0131446	1.221256	1.0185728	-0.018039589	-0.0053260927
7138.5015	1.2120991	1.0094652	1.2176168	1.0149827	-0.019532701	-0.021037416
7138.7015	1.2080146	1.0061381	1.2136215	1.0117448	-0.026454556	-0.044545503
7138.9015	1.2015173	1.0031417	1.2072135	1.0088377	-0.037350902	-0.027463454
7139.1015	1.1930742	1.0004545	1.1988596	1.0062397	-0.037439938	0.026615165
7139.3015	1.1865413	0.99805496	1.1924159	1.0039293	-0.026704836	0.040906809
7139.5015	1.1823923	0.99592139	1.1883559	1.0018848	-0.021077214	0.011869928
7139.7015	1.1781104	0.99403228	1.1841632	1.0000848	-0.021956864	-0.0047424637
7139.9015	1.1736095	0.99236604	1.1797513	0.99850759	-0.022974199	-0.0058546479
7140.1015	1.1689208	0.99090111	1.1751515	0.99713166	-0.024298724	-0.0066570422
7140.3015	1.16389	0.98961591	1.1702098	0.99593542	-0.025637016	-0.0072804467
7140.5015	1.158666	0.98848887	1.1650746	0.99489731	-0.027210902	-0.0069385303
7140.7015	1.1530057	0.98749841	1.1595032	0.99399574	-0.028412428	-0.0046460846
7140.9015	1.147301	0.98662296	1.1538874	0.99320914	-0.029069336	-0.0029540959
7141.1015	1.1413779	0.98584095	1.1480532	0.99251594	-0.029594067	-8.7200139E-5
7141.3015	1.1354634	0.9851308	1.1422273	0.99189457	-0.029104216	0.0024270705
7141.5015	1.1297363	0.98447094	1.136589	0.99132344	-0.028623239	-7.2666782E-4
7141.7015	1.1240141	0.98383979	1.1309555	0.99078099	-0.029394883	-0.020263323
7141.9015	1.1179783	0.98321935	1.1250084	0.99024921	-0.036728568	-0.04849934
7142.1015	1.1093226	0.98260597	1.1164413	0.98972445	-0.048794619	-0.03143259
7142.3015	1.0984605	0.9819996	1.1056677	0.98920667	-0.049301604	0.029995318
7142.5015	1.089602	0.98140022	1.0968978	0.98869584	-0.036796492	0.054238486
7142.7015	1.0837419	0.98080779	1.0911262	0.98819191	-0.02760621	0.030115409
7142.9015	1.0785595	0.98022228	1.0860323	0.98769487	-0.024750329	0.014346718
7143.1015	1.0738417	0.97964365	1.081403	0.98720467	-0.021867523	0.016093015
7143.3015	1.0698125	0.97907186	1.0774621	0.98672128	-0.018313123	0.016593269
7143.5015	1.0665165	0.97850689	1.0742545	0.98624466	-0.015230215	0.016242938
7143.7015	1.0637204	0.97794869	1.0715467	0.98577478	-0.011815947	0.017222792
7143.9015	1.0617901	0.97739723	1.0697047	0.9853116	-0.0083410982	0.017807186
7144.1015	1.060384	0.97685248	1.0683868	0.98485509	-0.0046930728	0.016859458
7144.3015	1.0599129	0.9763144	1.0680039	0.98440522	-0.0015973148	0.014587665
7144.5015	1.059745	0.97578296	1.0679242	0.98396194	0.0011419934	0.01370725
7144.7015	1.0603697	0.97525813	1.068637	0.98352523	0.0038855851	0.011666461
7144.9015	1.0612993	0.97473986	1.0696547	0.98309505	0.0058085777	0.0089418388
7145.1015	1.0626931	0.97422812	1.0711366	0.98267137	0.0074623206	0.0064061506
7145.3015	1.0642842	0.97372288	1.0728157	0.98225414	0.0083710379	0.0040915223
7145.5015	1.0660415	0.97322411	1.074661	0.98184334	0.0090989296	0.0024301302
7145.7015	1.0679238	0.97273177	1.0766312	0.98143894	0.0093430899	-7.1060464E-4
7145.9015	1.0697788	0.97224581	1.078574	0.98104088	0.0088146877	-0.0033992756
7146.1015	1.0714497	0.97176622	1.0803328	0.98064915	0.0079833797	-0.0062845293
7146.3015	1.0729721	0.97129296	1.0819431	0.98026371	0.006300876	-0.0087689684
7146.5015	1.07397	0.97082598	1.0830288	0.97988452	0.0044757924	-0.010640712
7146.7015	1.0747624	0.97036526	1.0839089	0.97951154	0.0020445913	-0.012660848
7146.9015	1.0747878	0.96991076	1.084022	0.97914475	-5.8854692E-4	-0.013108323
7147.1015	1.074527	0.96946244	1.0838489	0.9787841	-0.0031987377	-0.013938254
7147.3015	1.0735084	0.96902027	1.0829178	0.97842957	-0.0061638484	-0.014525707
7147.5015	1.0720615	0.96858423	1.0815586	0.97808112	-0.0090090207	-0.015626418
7147.7015	1.0699047	0.96815426	1.0794894	0.9777387	-0.012414416	-0.016018818
7147.9015	1.0670957	0.96773034	1.0767679	0.9774023	-0.015416548	-0.016032587
7148.1015	1.0637381	0.96731243	1.0734978	0.97707187	-0.01882745	-0.016166447
7148.3015	1.0595647	0.96690049	1.0694118	0.97674738	-0.021883127	-0.013894654
7148.5015	1.0549849	0.9664945	1.0649194	0.97642879	-0.024385312	-0.010888544
7148.7015	1.0498106	0.96609442	1.0598325	0.97611607	-0.026238544	-0.0096983383
7148.9015	1.0444895	0.96570021	1.0545986	0.97580919	-0.028264647	-0.01034316
7149.1015	1.0385047	0.96531183	1.0487012	0.97550811	-0.030375808	-0.0087314876
7149.3015	1.0323391	0.96492926	1.0426229	0.97521279	-0.031757242	-0.0064811121
7149.5015	1.0258018	0.96455246	1.0361728	0.9749232	-0.032968253	-0.0061567888
7149.7015	1.0191518	0.96418139	1.0296099	0.97463931	-0.034219958	-0.007534398
7149.9015	1.0121139	0.96381602	1.0226591	0.97436108	-0.035982012	-0.006154494
7150.1015	1.004759	0.96345632	1.0153914	0.97408847	-0.036681755	-8.8347509E-4
7150.3015	0.99744115	0.96310224	1.0081606	0.97382146	-0.036335402	0.0024446635
7150.5015	0.99022486	0.96275376	1.0010313	0.97356	-0.03570389	0.003351851
7150.7015	0.9831596	0.96241084	0.99405301	0.97330406	-0.034994662	0.0036861182
7150.9015	0.976227	0.96207344	0.98720735	0.97305361	-0.034229443	0.004271277
7151.1015	0.96946782	0.96174153	0.98053508	0.97280861	-0.033286151	0.0045611792
7151.3015	0.96291254	0.96141508	0.97406667	0.97256903	-0.032404971	0.0074112469
7151.5015	0.95650583	0.96109405	0.9677468	0.97233483	-0.030321653	0.0096379101
7151.7015	0.95078388	0.96077841	0.96211163	0.97210598	-0.028549807	0.0061567888
7151.9015	0.94508591	0.96046811	0.95650042	0.97188244	-0.027858937	0.0041091153
7152.1015	0.9396403	0.96016313	0.95114153	0.97166418	-0.026906161	0.0062715258
7152.3015	0.93432345	0.95986344	0.94591136	0.97145117	-0.025350327	0.0088217474
7152.5015	0.92950017	0.95956899	0.94117472	0.97124336	-0.023377462	0.0079466863
7152.7015	0.92497246	0.95927975	0.93673362	0.97104073	-0.022171652	0.0054928438
7152.9015	0.92063151	0.95899569	0.93247923	0.97084323	-0.021180324	0.0049864711
7153.1015	0.91650033	0.95871677	0.92843458	0.97065084	-0.020177064	0.0054806052
7153.3015	0.91256069	0.95844296	0.92458142	0.97046352	-0.018988082	0.0056167598
7153.5015	0.9089051	0.95817422	0.92101229	0.97028124	-0.01793036	0.0052067662
7153.7015	0.90538854	0.95791052	0.91758214	0.97010395	-0.016905376	0.004607074
7153.9015	0.90214295	0.95765182	0.91442293	0.96993163	-0.01608753	0.0036226303
7154.1015	0.89895353	0.95739809	0.91131984	0.96976424	-0.015456324	0.0025050917
7154.3015	0.89596042	0.9571493	0.90841303	0.96960174	-0.015085494	-0.0028133518
7154.5015	0.89291933	0.95690541	0.90545821	0.96944411	-0.016581664	-0.0097732998
7154.7015	0.88932775	0.95666637	0.90195285	0.9692913	-0.018994813	-0.0035790303
7154.9015	0.88532141	0.95643217	0.89803269	0.96914329	-0.018013276	0.012308223
7155.1015	0.88212244	0.95620277	0.89491987	0.96900003	-0.014071524	0.014843911
7155.3015	0.8796928	0.95597812	0.89257634	0.96886149	-0.012075712	0.0048480218
7155.5015	0.87729216	0.9557582	0.89026177	0.96872764	-0.012132315	-3.2432332E-4
7155.7015	0.87483987	0.95554297	0.88789552	0.96859844	-0.012205441	3.5186021E-4
7155.9015	0.87240998	0.95533239	0.88555162	0.96847386	-0.011991571	0.0010364578
7156.1015	0.87004324	0.95512644	0.88327084	0.96835387	-0.011790858	9.6379101E-4
7156.3015	0.86769364	0.95492507	0.88100715	0.96823842	-0.011606055	-0.0028623063
7156.5015	0.86540082	0.95472825	0.87880022	0.96812748	-0.012935781	-0.011302362
7156.7015	0.86251933	0.95453595	0.87600456	0.96802102	-0.016127	-0.011415569
7156.9015	0.85895002	0.95434813	0.87252106	0.96791901	-0.017502008	4.554295E-4
7157.1015	0.85551852	0.95416476	0.86917533	0.9678214	-0.015944828	0.0082751402
7157.3015	0.85257209	0.9539858	0.86631463	0.96772817	-0.014191952	0.0060685942
7157.5015	0.84984174	0.95381122	0.86366997	0.96763928	-0.01351739	0.0023559336
7157.7015	0.84716513	0.95364098	0.86107901	0.96755469	-0.013249579	0.0013965026
7157.9015	0.84454191	0.95347504	0.8585414	0.96747438	-0.012958789	0.0015642481
7158.1015	0.84198162	0.95331339	0.85606669	0.9673983	-0.012623879	0.0019197799
7158.3015	0.83949236	0.95315597	0.85366297	0.96732641	-0.012190877	0.0027483342
7158.5015	0.83710527	0.95300275	0.85136138	0.9672587	-0.011524546	0.0029205162
7158.7015	0.83488254	0.9528537	0.84922411	0.96719511	-0.011022671	0.002042931
7158.9015	0.8326962	0.95270879	0.84712319	0.96713562	-0.010707373	0.0015644011
7159.1015	0.83059959	0.95256797	0.84511197	0.96708019	-0.01039691	0.0021774793
7159.3015	0.82853743	0.95243122	0.84313516	0.96702879	-0.0098363817	0.0030715102
7159.5015	0.82666504	0.9522985	0.84134808	0.96698138	-0.0091683063	0.0020157001
7159.7015	0.82487011	0.95216978	0.83963842	0.96693793	-0.0090301017	4.5458809E-4
7159.9015	0.823053	0.95204501	0.83790654	0.9668984	-0.008986471	0.0033967514
7160.1015	0.82127552	0.95192417	0.83621426	0.96686276	-0.0076714011	0.0089429097
7160.3015	0.81998444	0.95180722	0.83500833	0.96683096	-0.0054093072	0.008838193
7160.5015	0.8191118	0.95169413	0.83422082	0.96680299	-0.0041361239	0.0044977679
7160.7015	0.81832999	0.95158486	0.83352408	0.9667788	-0.0036102	0.00265708
7160.9015	0.81766772	0.95147937	0.83294686	0.96675836	-0.0030732919	0.0027752592
7161.1015	0.81710067	0.95137764	0.83246482	0.96674163	-0.0025000964	0.0026043775
7161.3015	0.81666768	0.95127962	0.8321168	0.96672858	-0.0020315409	0.0022200084
7161.5015	0.81628805	0.95118529	0.8318221	0.96671918	-0.001612093	0.0014186086
7161.7015	0.81602285	0.9510946	0.83164178	0.96671338	-0.0014640975	-3.7526656E-4
7161.9015	0.81570242	0.95100753	0.8314062	0.96671116	-0.0017621996	-1.67975E-4
7162.1015	0.81531797	0.95092403	0.83110657	0.96671248	-0.0015312875	0.0041388705
7162.3015	0.8150899	0.95084407	0.83096328	0.9667173	-1.0665142E-4	0.0064398067
7162.5015	0.8152753	0.95076763	0.83123342	0.96672559	0.0010446352	0.0038918034
7162.7015	0.81550775	0.95069465	0.83155057	0.96673732	0.0014500699	0.0022162604
7162.9015	0.81585533	0.95062512	0.83198282	0.96675245	0.0019311393	0.0030229381
7163.1015	0.81628021	0.95055899	0.83249232	0.96677094	0.0026592452	0.004796849
7163.3015	0.81691903	0.95049623	0.83321573	0.96679277	0.003849879	0.0046504446
7163.5015	0.81782016	0.9504368	0.83420141	0.96681789	0.004519423	0.0010366108
7163.7015	0.8187268	0.95038068	0.83519255	0.96684627	0.0042645233	-0.001034928
7163.9015	0.81952597	0.95032781	0.8360762	0.96687788	0.0041054519	3.6455777E-4
7164.1015	0.82036898	0.95027818	0.83700364	0.96691269	0.0044103464	0.0015189652
7164.3015	0.82129011	0.95023174	0.83800917	0.96695065	0.0047130379	0.0014783483
7164.5015	0.8222542	0.95018847	0.83905761	0.96699173	0.0050016857	0.0013812808
7164.7015	0.82329078	0.95014832	0.84017852	0.9670359	0.0052655503	0.0011168502
7164.9015	0.82436042	0.95011126	0.84133244	0.96708312	0.0054484258	0.001025902
7165.1015	0.82547015	0.95007725	0.84252642	0.96713336	0.0056759111	0.0043841017
7165.3015	0.82663078	0.95004627	0.84377125	0.96718658	0.0072020665	0.0077153765
7165.5015	0.82835098	0.95001827	0.84557562	0.96724276	0.0087620617	0.0033610299
7165.7015	0.83013561	0.94999323	0.84744438	0.96730184	0.0085464784	-0.0014124128
7165.9015	0.83176957	0.9499711	0.84916243	0.96736381	0.0081970965	-5.30544E-4
7166.1015	0.83341444	0.94995186	0.85089136	0.96742862	0.0083342608	9.5269976E-4
7166.3015	0.83510328	0.94993546	0.85266421	0.96749624	0.0085781764	0.0010723322
7166.5015	0.83684571	0.94992188	0.85449062	0.96756663	0.0087631937	0.0010970389
7166.7015	0.83860855	0.94991107	0.8563374	0.96763976	0.009016992	0.001335539
7166.9015	0.84045251	0.94990301	0.85826526	0.9677156	0.0092974093	0.0013786801
7167.1015	0.84232752	0.94989766	0.86022413	0.96779411	0.0095684641	0.0013857173
7167.3015	0.8442799	0.94989498	0.86226034	0.96787526	0.0098516962	0.0013627699
7167.5015	0.8462682	0.94989493	0.86433243	0.967959	0.010113572	0.0014544065
7167.7015	0.84832533	0.9498975	0.86647331	0.96804531	0.010433459	0.0013499193
7167.9015	0.85044158	0.94990263	0.86867327	0.96813416	0.01065354	0.0010529799
7168.1015	0.85258674	0.94991029	0.87090211	0.9682255	0.010854651	0.001096274
7168.3015	0.85478344	0.94992046	0.87318244	0.9683193	0.011092049	9.6899242E-4
7168.5015	0.85702356	0.94993309	0.87550616	0.96841553	0.011242248	2.2832668E-4
7168.7015	0.85928034	0.94994815	0.8778465	0.96851415	0.01118338	9.4925765E-5
7168.9015	0.86149691	0.94996561	0.88014659	0.96861513	0.011280218	0.0012889557
7169.1015	0.86379243	0.94998543	0.88252559	0.96871843	0.011698962	0.0020461436
7169.3015	0.8661765	0.95000757	0.88499311	0.96882402	0.012098676	0.0015560635
7169.5015	0.8686319	0.95003201	0.88753191	0.96893186	0.012321388	8.5142522E-4
7169.7015	0.87110505	0.9500587	0.89008844	0.96904192	0.012439246	7.7600474E-4
7169.9015	0.87360759	0.95008762	0.89267431	0.96915416	0.01263179	0.0012178188
7170.1015	0.87615777	0.95011872	0.89530778	0.96926856	0.012926373	0.0018062667
7170.3015	0.87877814	0.95015197	0.89801141	0.96938506	0.013354296	0.0016672055
7170.5015	0.88149949	0.95018734	0.90081597	0.96950365	0.013593255	5.101973E-4
7170.7015	0.88421545	0.95022479	0.9036151	0.96962428	0.013558375	-1.0632298E-4
7170.9015	0.88692284	0.95026429	0.90640564	0.96974692	0.013550726	4.1305329E-4
7171.1015	0.88963574	0.9503058	0.90920164	0.96987154	0.013723597	0.0012506336
7171.3015	0.89241228	0.9503493	0.91206124	0.96999809	0.01405098	0.0015986692
7171.5015	0.89525613	0.95039473	0.91498812	0.97012655	0.014363064	0.0012238616
7171.7015	0.8981575	0.95044208	0.91797248	0.97025689	0.014540524	0.0010058613
7171.9015	0.90107234	0.95049129	0.92097027	0.97038905	0.014765409	0.0019031048
7172.1015	0.90406367	0.95054235	0.92404451	0.97052302	0.015301766	0.0022243685
7172.3015	0.90719304	0.95059521	0.92725676	0.97065876	0.015655156	0.0014602199
7172.5015	0.91032573	0.95064985	0.93047228	0.97079623	0.015885854	0.0014196795
7172.7015	0.91354739	0.95070621	0.93377674	0.97093539	0.016223028	0.0012881143
7172.9015	0.91681494	0.95076428	0.93712705	0.97107622	0.0164011	5.9586762E-4
7173.1015	0.92010783	0.95082401	0.94050266	0.97121867	0.016461375	4.8036568E-4
7173.3015	0.92339949	0.95088537	0.94387701	0.97136272	0.016593246	0.0012575178
7173.5015	0.92674512	0.95094833	0.94730529	0.97150832	0.016964382	0.0019428803
7173.7015	0.93018524	0.95101285	0.95082801	0.97165545	0.017370398	0.0015413007
7173.9015	0.93369328	0.9510789	0.95441863	0.97180406	0.017580902	4.8954464E-4
7174.1015	0.9372176	0.95114643	0.95802548	0.97195413	0.017566216	-4.2682173E-4
7174.3015	0.94071977	0.95121543	0.96161014	0.97210562	0.017410174	-0.0011075947
7174.5015	0.94418167	0.95128584	0.9651545	0.97225849	0.017123178	-0.0019046346
7174.7015	0.94756904	0.95135765	0.96862428	0.97241271	0.01664832	-0.0022832668
7174.9015	0.950841	0.9514308	0.97197862	0.97256824	0.016209871	-0.0024377793
7175.1015	0.95405299	0.95150527	0.97527295	0.97272506	0.015673208	-0.0033923914
7175.3015	0.95711028	0.95158103	0.97841255	0.97288311	0.014852915	-0.00393548
7175.5015	0.95999416	0.95165804	0.98137869	0.97304238	0.014099016	-0.0036884129
7175.7015	0.96274989	0.95173625	0.98421665	0.97320283	0.01337755	-0.0035514934
7175.9015	0.96534518	0.95181565	0.98689412	0.97336441	0.012678419	-0.0037465463
7176.1015	0.96782126	0.95189619	0.98945235	0.9735271	0.011878931	-0.0042422103
7176.3015	0.97009675	0.95197784	0.99180996	0.97369086	0.010981535	-0.0040746942
7176.5015	0.97221387	0.95206056	0.99400916	0.97385566	0.010249053	-0.0049271765
7176.7015	0.97419637	0.95214432	0.99607369	0.97402146	0.0090106641	-8.7831495E-4
7178.0912	0.98653812	0.95275219	1.0089844	0.9751983	0.0088527962	2.7947408E-5
7179.5	0.99897092	0.95340597	1.0219921	0.976427	0.0090888749	1.845174E-5
7180.9278	1.0123196	0.95409474	1.0359216	0.97769652	0.0089051364	-7.7900559E-4
7182.3747	1.0245705	0.9548067	1.048759	0.97899502	0.0068494675	-0.0017106555
7183.8407	1.0322714	0.95552899	1.0570522	0.98030956	0.003922168	-0.0018336793
7185.3257	1.0361448	0.95624763	1.0615234	0.98162603	0.0014382798	-0.0014062177
7186.8297	1.0365705	0.9569476	1.0625524	0.98292936	-2.8101656E-4	-8.8989594E-4
7188.3528	1.0352942	0.9576129	1.0618849	0.98420347	-0.0012555242	-7.0121604E-4
7189.8949	1.032722	0.95823213	1.059927	0.98543686	-0.002430384	-6.3861664E-4
7191.4561	1.027752	0.95880355	1.0555763	0.98662775	-0.0032373432	-5.4520764E-4
7193.0364	1.0225519	0.95932641	1.051001	0.98777528	-0.0041431538	-6.3588075E-4
7194.6356	1.0145788	0.95979996	1.0436576	0.98887856	-0.0052591261	-5.2075047E-4
7196.254	1.0056301	0.96022367	1.0353438	0.98993709	-0.0058187205	-2.6004587E-4
7197.8914	0.99563421	0.96059697	1.0259875	0.99095011	-0.0061057834	-2.4574957E-5
7199.5478	0.98551892	0.9609194	1.0165168	0.9919171	-0.0058996655	2.5791618E-4
7201.2233	0.97597711	0.96119061	1.0076243	0.99283764	-0.0052464325	4.6028768E-4
7202.9178	0.96783844	0.96141029	1.0001396	0.99371129	-0.004348496	4.9447242E-4
7204.6314	0.96115701	0.96157825	0.99411677	0.99453782	-0.0035612211	4.5056403E-4
7206.3641	0.9555654	0.96169437	0.98918823	0.99531702	-0.0027957172	4.7963079E-4
7208.1158	0.95141561	0.96175865	0.98570587	0.99604873	-0.0018899955	5.3834278E-4
7209.8865	0.94890808	0.96177114	0.98387005	0.99673293	-8.994586E-4	5.0469213E-4
7211.6763	0.94821309	0.96173205	0.98385097	0.99736976	-9.3039197E-5	3.472418E-4
7213.4851	0.94857327	0.96164164	0.98489116	0.99795935	3.5012574E-4	2.0315898E-4
7215.313	0.94948639	0.96150031	0.98648829	0.99850203	6.4578907E-4	1.5493031E-4
7217.1599	0.95094642	0.96130856	0.98863621	0.99899818	9.1946364E-4	1.1858448E-4
7219.0259	0.95290027	0.96106699	0.99128177	0.99944832	0.0010860814	6.7481966E-5
7220.911	0.95502042	0.96077633	0.99409735	0.99985308	0.0011725952	5.2010162E-5
7222.8151	0.95734346	0.96043744	0.9971194	1.0002132	0.0012831583	5.097036E-6
7224.7382	0.95993132	0.96005128	1.0004097	1.0005295	0.0011921026	-1.3516822E-4
7226.6804	0.9619513	0.95961895	1.0031356	1.0008031	7.6069256E-4	-3.1404561E-4
7228.6416	0.96290061	0.95914169	1.004794	1.0010349	-3.3743003E-5	-4.5794171E-4
7230.6219	0.9618183	0.95862083	1.0044241	1.0012264	-0.0010442847	-5.1116474E-4
7232.6212	0.95874477	0.9580579	1.0020659	1.0013789	-0.0020679742	-5.0132977E-4
7234.6396	0.9535098	0.95745452	0.99754931	1.0014939	-0.0030584773	-4.6432668E-4
7236.6771	0.9463399	0.95681246	0.99110063	1.001573	-0.0039512368	-3.4726694E-4
7238.7335	0.93733383	0.95613371	0.98281847	1.0016182	-0.0044801534	-1.5618548E-4
7240.8091	0.9278279	0.95542027	0.97403913	1.0016313	-0.0045965952	6.2733225E-5
7242.9037	0.91816511	0.95467444	0.96510541	1.0016146	-0.0042185433	3.4708179E-4
7245.0173	0.91007543	0.95389862	0.95774719	1.0015702	-0.0031360056	6.3791605E-4
7247.15	0.90484869	0.95309533	0.95325421	1.0015007	-0.0015097604	8.3441001E-4
7249.3017	0.90360701	0.95226734	0.95274844	1.0014086	4.3894063E-4	8.468806E-4
7251.4725	0.90674601	0.95141751	0.95662542	1.0012968	0.002150881	6.7950673E-4
7253.6624	0.91298636	0.95054892	0.9636057	1.0011681	0.0034020656	4.773744E-4
7255.8712	0.92171068	0.94966489	0.97307171	1.0010257	0.0042507078	2.5811024E-4
7258.0992	0.9318459	0.94876874	0.98395036	1.000873	0.0045472491	2.8575147E-5
7260.3462	0.94205962	0.94786417	0.99490907	1.0007134	0.0043785815	-1.5696296E-4
7262.6122	0.95160644	0.94695499	1.0052023	1.0005507	0.0038388753	-2.9016043E-4
7264.8973	0.95953072	0.94604518	1.0138744	1.0003886	0.0030580324	-3.7197836E-4
7267.2014	0.96564036	0.94513828	1.020733	1.0002307	0.0021317922	-3.9347479E-4
7269.5246	0.96939516	0.9442351	1.0252378	1.0000776	0.0012373065	-3.469182E-4
7271.8668	0.97141289	0.94333582	1.0280065	0.99992925	5.1328002E-4	-2.7588153E-4
7274.2281	0.97180938	0.94244055	1.0291548	0.9997858	-6.0302264E-5	-2.2562451E-4
7276.6085	0.97112695	0.94154944	1.0292249	0.99964721	-5.5656374E-4	-1.964246E-4
7279.0078	0.96914917	0.94066268	1.0280002	0.9995135	-9.9915291E-4	-1.5659923E-4
7281.4263	0.96631323	0.93978031	1.0259178	0.99938465	-0.0013110275	-1.4894834E-4
7283.8638	0.96278282	0.93890252	1.0231412	0.99926067	-0.0017224461	-1.4549056E-4
7286.3203	0.95788358	0.93802943	1.0189959	0.99914155	-0.0020230583	-1.0240388E-4
7288.7959	0.95280489	0.93716112	1.0146712	0.99902726	-0.0022275122	-6.5474234E-5
7291.2905	0.9468124	0.93629775	1.0094326	0.99891779	-0.0023484784	1.5289004E-5
7293.8042	0.94104301	0.93543937	1.0044169	0.9988131	-0.0021509403	9.6318198E-5
7296.3369	0.9359579	0.93458614	1.0000851	0.99871317	-0.0018624182	9.3757176E-5
7298.8887	0.93157354	0.9337381	0.99645356	0.99861795	-0.001674232	8.8312797E-5
7301.4596	0.92738131	0.93289536	0.9930135	0.99852738	-0.0014100182	1.0640682E-4
7304.0494	0.92429686	0.93205806	0.9906804	0.99844142	-0.0011250983	1.0187504E-4
7306.6584	0.92153215	0.93122618	0.98866615	0.99836	-8.803903E-4	1.3097003E-4
7309.2864	0.91968626	0.93039986	0.98756963	0.99828306	-4.3920826E-4	1.8003186E-4
7311.9334	0.91921532	0.92957916	0.98784685	0.99821052	6.9277771E-5	1.867104E-4
7314.5995	0.92005434	0.92876412	0.98943267	0.99814229	5.5280277E-4	1.6342599E-4
7317.2846	0.92217348	0.92795482	0.99229711	0.99807828	9.438029E-4	9.8610337E-5
7319.9888	0.92514077	0.92715128	0.99600807	0.9980184	0.0010842435	2.3888504E-6
7322.712	0.92805811	0.92635357	0.99966725	0.99796253	9.5676815E-4	-8.5988863E-5
7325.4543	0.93036999	0.92556168	1.0027191	0.99791057	6.1427133E-4	-1.4159229E-4
7328.2156	0.93143881	0.92477568	1.0045257	0.99786239	1.7750082E-4	-1.7005564E-4
7330.996	0.93135365	0.92399556	1.0051761	0.99781786	-3.2812601E-4	-1.8215657E-4
7333.7955	0.9296079	0.92322134	1.0041636	0.99777684	-8.3891462E-4	-1.3068731E-4
7336.6139	0.92664071	0.92245306	1.001927	0.99773918	-0.0010623142	-5.6086005E-5
7339.4515	0.92359945	0.92169064	0.99961372	0.99770473	-0.0011561371	-1.7275089E-5
7342.3081	0.92005743	0.92093414	0.9967968	0.99767333	-0.001160682	3.9356808E-5
7345.1837	0.91694619	0.92018352	0.99440763	0.99764479	-9.3053598E-4	6.3035242E-5
7348.0784	0.91468796	0.91943874	0.99286832	0.99761893	-7.9694977E-4	6.1238829E-5
7350.9921	0.91231719	0.91869979	0.99121314	0.99759557	-5.7483636E-4	9.1294768E-5
7353.9249	0.91132718	0.91796659	0.99093525	0.99757449	-2.6319491E-4	6.4770177E-5
7356.8767	0.91076839	0.91723913	0.99108493	0.9975555	-1.9368977E-4	2.0585568E-5
7359.8476	0.91018001	0.91651731	0.99120123	0.99753836	-1.4127277E-4	3.7149327E-5
7362.8375	0.90992629	0.91580109	0.99164821	0.99752284	2.7749932E-5	5.4926879E-5
7365.8465	0.91034648	0.91509037	0.992765	0.99750871	1.8822808E-4	3.3143824E-5
7368.8746	0.91106264	0.91438505	0.99417347	0.99749571	2.2784251E-4	9.9385789E-6
7371.9216	0.91173065	0.91368509	0.99552931	0.99748358	2.4860594E-4	-4.014171E-6
7374.9878	0.91258242	0.91299034	0.99706432	0.99747206	2.0330308E-4	-3.6442343E-5
7378.073	0.91298125	0.91230094	0.99814159	0.99746111	2.4434513E-5	-5.1101842E-5
7381.1772	0.91273365	0.91161713	0.99856748	0.99745078	-1.1298666E-4	-1.3519221E-5
7384.3005	0.91227762	0.91093912	0.99877981	0.99744113	-5.9756438E-5	2.4009287E-5
7387.4428	0.91235924	0.91026714	0.9995245	0.99743222	3.7445933E-5	1.4171464E-5
7390.6042	0.91251367	0.90960141	1.0003365	0.9974241	2.957622E-5	-1.24143E-5
7393.7846	0.91254681	0.90894219	1.0010216	0.99741684	-4.1283072E-5	-2.3614457E-5
7396.9841	0.91225029	0.90828968	1.0013713	0.99741051	-1.2108166E-4	-4.1061266E-5
7400.2026	0.91176971	0.90764417	1.0015309	0.99740516	-3.0481428E-4	-4.7123659E-5
7403.4402	0.91028238	0.90700585	1.0006776	0.99740088	-4.2531671E-4	-1.4104556E-5
7406.6968	0.90900762	0.90637501	1.0000305	0.99739772	-3.9641208E-4	9.1315173E-6
7409.9725	0.9076929	0.90575187	0.99933696	0.99739576	-3.656669E-4	1.2039705E-5
7413.2673	0.906605	0.90513668	0.99886357	0.99739508	-3.173052E-4	4.6394698E-6
7416.581	0.90559598	0.90452974	0.99846216	0.99739574	-3.3500697E-4	-4.2430813E-7
7419.9139	0.90437835	0.90393125	0.9978451	0.99739783	-3.2012541E-4	1.4172843E-5
7423.2658	0.90345601	0.9033415	0.99751611	0.99740143	-2.4026434E-4	1.2062941E-5
7426.6367	0.9027631	0.90276076	0.99740913	0.99740662	-2.3902867E-4	-4.4260088E-6
7430.0267	0.90183996	0.90218927	0.99706433	0.99741347	-2.7018815E-4	-4.8252264E-6
7433.4357	0.90092609	0.90162734	0.99672101	0.99742209	-2.7183538E-4	1.1381766E-6
7436.8638	0.89998139	0.9010752	0.99633891	0.99743255	-2.6240632E-4	1.2808823E-5
7440.3109	0.89912199	0.90053316	0.99603394	0.99744494	-1.8377216E-4	2.9535161E-5
7443.7771	0.89871092	0.90000148	0.99616898	0.99745936	-5.822089E-5	3.0211265E-5
7447.2623	0.89871727	0.89948045	0.9967129	0.99747591	2.6238423E-5	1.3747378E-5
7450.7666	0.89889432	0.89897035	0.9974188	0.99749467	3.7866408E-5	-1.0610944E-5
7454.2899	0.89898338	0.89847149	0.99802782	0.99751575	-4.8331044E-5	-3.1572143E-5
7457.8323	0.89855282	0.89798414	0.99810811	0.99753925	-1.8521288E-4	-4.2489858E-5
7461.3937	0.89766767	0.8975086	0.99772451	0.99756527	-3.501705E-4	-3.3922578E-5
7464.9742	0.89605194	0.89704518	0.99660085	0.99759392	-4.2748454E-4	-5.7301723E-6
7468.5738	0.89459829	0.89659416	0.9956296	0.9976253	-3.9131371E-4	1.896087E-5
7472.1923	0.8932274	0.89615589	0.99473122	0.99765953	-2.9062309E-4	3.2688095E-5
7475.83	0.89248947	0.89573063	0.99445574	0.99769672	-1.5412235E-4	3.3978786E-5
7479.4866	0.89210318	0.89531873	0.99452161	0.99773699	-4.2771631E-5	2.534951E-5
7483.1624	0.89217585	0.89492048	0.99503599	0.99778045	3.1750399E-5	1.0319146E-5
7486.8572	0.8923372	0.89453621	0.99562838	0.99782722	3.3286664E-5	-6.0189042E-7
7490.571	0.89242246	0.89416626	0.99613379	0.99787742	2.7291234E-5	3.1068156E-6
7494.3039	0.89254043	0.89381094	0.99666085	0.99793119	5.6422188E-5	3.7998574E-6
7498.0558	0.89284477	0.89347059	0.99736299	0.99798865	5.5732406E-5	6.3989548E-7
7501.8268	0.8929597	0.89314553	0.99786427	0.99804993	6.1236058E-5	7.1796281E-6
7505.6168	0.89330777	0.89283612	0.99858698	0.99811516	1.1001757E-4	1.7806795E-6
7509.4259	0.89379574	0.89254269	0.9994377	0.99818448	7.4767619E-5	-1.604206E-5
7513.254	0.89387879	0.89226557	0.99987141	0.99825803	-1.2498849E-5	-1.7089926E-5
7517.1012	0.89369981	0.89200499	1.0000308	0.99833579	-5.6402692E-5	-6.3237281E-6
7520.9674	0.89344373	0.89176101	1.0001005	0.99841764	-6.1276293E-5	1.5281723E-6
7524.8527	0.89322482	0.89153368	1.0001947	0.99850343	-4.4557064E-5	3.096215E-6
7528.757	0.89309665	0.89132308	1.0003667	0.998593	-3.7158016E-5	4.9133454E-9
7532.6804	0.89293396	0.89112924	1.0004911	0.99868619	-4.4518604E-5	-7.3734955E-6
7536.6228	0.89274647	0.89095223	1.0005772	0.99878283	-9.5156457E-5	-7.2986892E-6
7540.5843	0.89218185	0.89079208	1.0002727	0.99888276	-1.0220671E-4	-2.0937241E-7
7544.5648	0.89193475	0.89064882	1.0002719	0.99898579	-9.6819293E-5	-2.926307E-6
7548.5644	0.89140923	0.89052249	0.99997865	0.99909175	-1.2555894E-4	-3.3210365E-7
7552.583	0.89092799	0.89041313	0.99971546	0.99920043	-9.9482166E-5	1.4464441E-6
7556.6207	0.89060777	0.89032074	0.99959885	0.99931165	-1.1390595E-4	-7.09329E-7
7560.6775	0.89000598	0.89024534	0.999186	0.9994252	-1.0522383E-4	9.1047208E-6
7564.7532	0.88975203	0.89018696	0.99910611	0.99954087	-3.9861807E-5	1.0604265E-5
7568.8481	0.88968029	0.89014559	0.99919331	0.99965845	-1.8580623E-5	5.2464092E-6
7572.9619	0.88959951	0.89012123	0.99925615	0.9997777	3.2043927E-6	8.8013724E-6
7577.0949	0.88970671	0.89011388	0.99949142	0.99989842	5.4002535E-5	7.9069042E-6
7581.2468	0.89004692	0.89012352	0.99994391	1.0000203	6.8712304E-5	1.6719378E-8
7585.4179	0.8902786	0.89015015	1.0002719	1.0001433	5.414169E-5	1.7192904E-6
7589.6079	0.8904996	0.89019373	1.0005729	1.0002669	8.3087463E-5	3.5356079E-6
7593.8171	0.89097647	0.89025425	1.0011134	1.000391	8.3837968E-5	-2.3784016E-6
7598.0453	0.89120698	0.89033166	1.0013908	1.0005153	6.3019938E-5	-1.9953669E-6
7602.2925	0.89151059	0.89042591	1.0017244	1.0006395	6.6926435E-5	-7.3585761E-6
7606.5588	0.89177675	0.89053698	1.0020034	1.0007634	3.7270008E-7	-1.3956009E-5
7610.8441	0.89151378	0.8906648	1.0017359	1.0008867	-5.2419768E-5	-9.9051798E-7
7615.1485	0.89132648	0.89080931	1.0015264	1.0010091	-8.1355522E-6	3.0617427E-6
7619.4719	0.89144359	0.89097045	1.0016035	1.0011302	-2.6003664E-5	-4.9011012E-6
7623.8144	0.89110114	0.89114815	1.0012029	1.0012498	-5.0608005E-5	1.2309511E-6
7628.1759	0.89100309	0.89134232	1.0010285	1.0013675	-1.5289466E-5	4.4777692E-6
7632.5565	0.89096748	0.89155288	1.0008979	1.0014831	-1.1462899E-5	4.079172E-6
7636.9561	0.89090245	0.89177974	1.0007191	1.0015962	2.052648E-5	5.5381532E-6
7641.3748	0.89114849	0.8920228	1.0008323	1.0017065	3.7374197E-5	-6.0382723E-7
7645.8125	0.89123345	0.89228195	1.0007652	1.0018135	1.5178745E-5	-1.0150299E-6
7650.2693	0.89128349	0.89255709	1.0006437	1.0019171	2.8346013E-5	4.0193982E-6
7654.7451	0.89148665	0.89284808	1.0006555	1.0020167	5.1082421E-5	5.6232209E-6
7659.24	0.89174174	0.8931548	1.0006992	1.0021121	7.8790241E-5	5.8812069E-6
7663.7539	0.89219646	0.89347712	1.0009223	1.0022028	1.0406504E-4	4.641609E-6
7668.2869	0.8926832	0.8938149	1.001157	1.0022885	1.2078241E-4	3.6307358E-6
7672.8389	0.89329377	0.89416797	1.0014947	1.0023687	1.3705027E-4	3.1615193E-6
7677.41	0.89393353	0.89453621	1.0018406	1.0024431	1.4962527E-4	4.7791703E-7
7682.0001	0.89466451	0.89491942	1.0022566	1.0025113	1.4142857E-4	-3.8040415E-7
7686.6093	0.89523457	0.89531761	1.0024901	1.0025729	1.4612582E-4	2.1843912E-6
7691.2375	0.89601434	0.89573102	1.0029116	1.0026281	1.6160666E-4	-1.9032649E-6
7695.8848	0.89673355	0.89615996	1.0032505	1.0026768	1.2847209E-4	-3.5599451E-6
7700.5511	0.89721087	0.89660472	1.0033253	1.002719	1.2845076E-4	-1.8339813E-6
7705.2365	0.89793479	0.8970656	1.0036243	1.0027549	1.1132124E-4	-8.3920353E-6
7709.9409	0.89825616	0.89754291	1.0034979	1.0027845	4.9651224E-5	-6.3636236E-6
7714.6644	0.89840289	0.89803695	1.0031739	1.0028078	5.1325635E-5	2.279718E-6
7719.4069	0.89874201	0.89854803	1.003019	1.0028248	7.1231034E-5	3.5936819E-6
7724.1685	0.89907988	0.89907648	1.0028393	1.0028357	8.5480347E-5	3.7538731E-6
7728.9491	0.89955768	0.8996226	1.0027758	1.0028406	1.0705124E-4	3.0828026E-6
7733.7488	0.90010546	0.90018674	1.0027582	1.0028393	1.1501452E-4	1.8486745E-6
7738.5675	0.90066393	0.9007692	1.0027271	1.0028322	1.2483253E-4	3.6356888E-6
7743.4053	0.90131091	0.90137034	1.0027598	1.0028191	1.5012255E-4	9.0135425E-7
7748.2621	0.90211931	0.90199047	1.0029292	1.0028002	1.335708E-4	-5.0829438E-6
7753.138	0.90261091	0.90262995	1.0027567	1.0027755	1.0065178E-4	-6.8641669E-7
7758.0329	0.90310276	0.9032891	1.002559	1.0027452	1.2686396E-4	5.1870453E-6
7762.9469	0.90385531	0.9039683	1.0025965	1.0027093	1.5153099E-4	4.4649368E-6
7767.8799	0.90459488	0.90466788	1.0025951	1.0026679	1.7083019E-4	-1.5834968E-7
7772.832	0.90554398	0.90538822	1.002777	1.0026211	1.4996569E-4	-2.8802907E-6
7777.8031	0.90608302	0.90612965	1.0025225	1.002569	1.4224849E-4	9.9739924E-7
7782.7933	0.90696096	0.90689256	1.0025802	1.0025116	1.5990108E-4	3.1859051E-6
7787.8025	0.90768194	0.9076773	1.0024539	1.0024491	1.7410563E-4	2.7134647E-6
7792.8308	0.90870855	0.90848427	1.0026061	1.0023816	1.8713748E-4	-1.3996383E-6
7797.8781	0.90956746	0.90931383	1.002563	1.0023092	1.6000344E-4	1.386084E-6
7802.9445	0.91032677	0.91016638	1.0023926	1.002232	2.0115592E-4	5.6165133E-6
7808.0299	0.91160956	0.91104228	1.0027175	1.0021501	2.1702116E-4	-1.7703608E-6
7813.1344	0.9125382	0.91194195	1.00266	1.0020636	1.8311612E-4	-5.4006309E-6
7818.2579	0.91348247	0.91286577	1.0025895	1.0019726	1.617835E-4	-4.9334219E-6
7823.4005	0.91419908	0.91381416	1.0022624	1.0018773	1.3246912E-4	1.3207069E-8
7828.5621	0.91484746	0.9147875	1.0018379	1.0017778	1.6191959E-4	4.0298103E-6
7833.7428	0.91587371	0.91578623	1.0017618	1.0016742	1.7414663E-4	1.7019095E-6
7838.9425	0.91665517	0.91681074	1.0014113	1.0015666	1.7958609E-4	5.8566539E-6
7844.1613	0.91774472	0.91786147	1.0013387	1.0014553	2.3516418E-4	3.2978087E-6
7849.3991	0.91911419	0.91893882	1.0015158	1.0013403	2.1406996E-4	-2.9952422E-6
7854.656	0.91999132	0.92004326	1.00117	1.0012217	2.0373001E-4	3.0151543E-6
7859.9319	0.92126003	0.92117518	1.0011848	1.0010998	2.4582798E-4	3.7253677E-6
7865.2269	0.92258995	0.92233506	1.0012297	1.0009747	2.431105E-4	-1.6005672E-6
7870.5409	0.92383919	0.92352331	1.0011625	1.0008465	2.2884756E-4	-1.8995205E-6
7875.874	0.92502651	0.9247404	1.0010016	1.0007154	2.2288611E-4	-2.4218138E-6
7881.2261	0.92622077	0.92598678	1.0008157	1.0005815	2.0296999E-4	8.5200748E-7
7886.5973	0.92720302	0.92726272	1.0003854	1.0004449	2.3202244E-4	5.9576289E-6
7891.9875	0.92871766	0.92856782	1.0004549	1.0003048	2.6708242E-4	-2.7180357E-7
7897.3968	0.93008737	0.92990156	1.0003465	1.0001605	2.290871E-4	-2.5128599E-6
7902.8251	0.93120042	0.93126335	0.99994827	1.000011	2.3984905E-4	3.7274075E-6
7908.2725	0.9326959	0.93265264	0.99989898	0.99985555	2.6962527E-4	3.4164304E-6
7913.7389	0.93414305	0.93406883	0.99976758	0.99969318	2.7713529E-4	-3.3651455E-7
7919.2243	0.93573103	0.93551129	0.99974293	0.99952302	2.6593983E-4	-2.7958615E-6
7924.7289	0.93706573	0.93697946	0.99943057	0.99934413	2.4640877E-4	-2.317065E-7
7930.2524	0.93844845	0.93847263	0.9991316	0.99915559	2.6338454E-4	1.7564888E-6
7935.7951	0.9399804	0.9399902	0.99894681	0.99895643	2.6584643E-4	-3.8444183E-7
7941.3567	0.94140049	0.94153143	0.99861493	0.99874568	2.5911559E-4	3.8020074E-7
7946.9375	0.94286757	0.9430957	0.99829439	0.99852234	2.7008278E-4	1.4730838E-6
7952.5372	0.94442015	0.94468222	0.99802351	0.9982854	2.755854E-4	6.1489107E-7
7958.156	0.94595922	0.94629032	0.9977029	0.99803382	2.7698093E-4	-2.4764714E-7
7963.7939	0.94753804	0.94791925	0.99738552	0.99776656	2.7279771E-4	1.1667312E-6
7969.4508	0.94904042	0.94956823	0.99695491	0.99748254	2.9015893E-4	1.3747868E-6
7975.1268	0.95082638	0.9512365	0.99677074	0.99718068	2.8837803E-4	-6.611412E-7
7980.8218	0.95231956	0.95292322	0.99625638	0.99685986	2.8264109E-4	1.8340553E-6
7986.5359	0.95405106	0.95462762	0.99594258	0.99651896	3.0930295E-4	2.2052878E-6
7992.269	0.95586022	0.95634882	0.99566841	0.99615683	3.0788546E-4	4.2329128E-7
7998.0212	0.95758722	0.958086	0.99527371	0.9957723	3.1416458E-4	7.5266752E-8
8003.7924	0.95948046	0.95983825	0.99500658	0.99536419	3.0875279E-4	-9.4030883E-7
8009.5827	0.96115687	0.96160471	0.99448362	0.99493128	3.032932E-4	-7.5412622E-7
8015.392	0.96299854	0.96338444	0.99408664	0.99447236	3.0000523E-4	-1.229907E-6
8021.2204	0.96464824	0.96517654	0.99345805	0.99398617	2.8897991E-4	-1.2729897E-7
8027.0678	0.96637261	0.96698002	0.99286422	0.99347144	2.9851891E-4	3.0062776E-6
8032.9343	0.96814506	0.96879394	0.99227818	0.99292689	3.2419514E-4	6.0004202E-6
8038.8198	0.97018255	0.97061729	0.99191665	0.9923512	3.6903585E-4	1.7785244E-6
8044.7244	0.97249603	0.97244907	0.99179018	0.99174304	3.4516412E-4	-4.5393368E-6
8050.648	0.97426522	0.97428823	0.99107824	0.99110106	3.1534366E-4	-1.6037652E-6
8056.5907	0.97623799	0.97613375	0.99052831	0.99042388	3.2613337E-4	4.7079555E-7
8062.5524	0.97814764	0.97798452	0.98987343	0.98971012	3.209482E-4	4.7150824E-7
8068.5331	0.98007088	0.97983945	0.98918997	0.98895836	3.3176431E-4	2.0919263E-6
8074.533	0.98212238	0.98169749	0.9885922	0.98816712	3.4601073E-4	5.260886E-7
8080.5518	0.98422948	0.98355741	0.98800727	0.987335	3.3808721E-4	-1.5869731E-6
8086.5898	0.98619863	0.98541814	0.98724115	0.98646047	3.2687692E-4	3.2574072E-7
8092.6467	0.98818302	0.98727842	0.98644685	0.98554206	3.4202701E-4	2.2899933E-7
8098.7227	0.99034841	0.98913711	0.9857897	0.98457822	3.2965534E-4	-1.3985542E-6
8104.8178	0.99219529	0.99099299	0.98476988	0.98356739	3.2500507E-4	1.4149496E-6
8110.9319	0.99431646	0.99284478	0.98397988	0.98250801	3.4693074E-4	3.5860846E-6
