# Supplementary material for: Saturation magnetisation as an indicator of the disintegration of barium hexaferrite nanoplatelets during the surface functionalisation
Source: Sci Rep. 2023 Jan 19;13:1092. doi: 10.1038/s41598-023-28431-4 (PMC9852462; doi:10.1038/s41598-023-28431-4)
Supplement: Supplementary file 2 — Supplementary Information 2. [file 41598_2023_28431_MOESM2_ESM.zip › Figure 5a_BSHF-EDTMP.dat]

#	Athena	data	file	--	Athena
6963.1068	0.0013395332	0.0013395334	0.0013395334	0.0013395334	-1.0481732E-5	-2.2713686E-6
6973.1068	0.0012347159	0.0012347161	0.0012347161	0.0012347161	-3.3195418E-5	-1.8906108E-6
6983.1068	6.7562486E-4	6.7562498E-4	6.7562496E-4	6.7562498E-4	-4.8293948E-5	-1.3209645E-7
6993.1068	2.6883694E-4	2.68837E-4	2.6883698E-4	2.68837E-4	-3.5837347E-5	1.09411E-6
7003.1068	-4.1122084E-5	-4.1122072E-5	-4.112209E-5	-4.1122072E-5	-2.6411748E-5	2.1508816E-7
7013.1068	-2.5939802E-4	-2.5939804E-4	-2.5939806E-4	-2.5939804E-4	-3.1535584E-5	-4.5433647E-8
7023.1068	-6.7183376E-4	-6.7183384E-4	-6.7183386E-4	-6.7183384E-4	-2.7320421E-5	1.0868306E-6
7033.1068	-8.0580643E-4	-8.0580654E-4	-8.0580655E-4	-8.0580654E-4	-9.7989723E-6	1.0396555E-6
7043.1068	-8.6781321E-4	-8.6781332E-4	-8.6781334E-4	-8.6781332E-4	-6.5273104E-6	4.1023634E-7
7053.1068	-9.3635264E-4	-9.3635276E-4	-9.3635278E-4	-9.3635276E-4	-1.5942455E-6	1.0475468E-6
7063.1068	-8.9969812E-4	-8.9969824E-4	-8.9969825E-4	-8.9969824E-4	1.4423625E-5	2.1029221E-6
7073.1068	-6.4788013E-4	-6.4788021E-4	-6.4788023E-4	-6.4788021E-4	4.0464196E-5	3.5691142E-6
7083.1068	-9.041419E-5	-9.0414186E-5	-9.0414204E-5	-9.0414186E-5	8.580591E-5	5.3592262E-6
7093.1068	0.0010682381	0.0010682382	0.0010682382	0.0010682382	1.4764872E-4	1.0426286E-5
7097.0813	0.0019729029	0.0019729032	0.0019729032	0.0019729032	2.3150805E-4	3.6254005E-5
7097.2813	0.0020346684	0.0020346687	0.0020346687	0.0020346687	2.9899106E-4	1.3105535E-4
7097.4813	0.0020924993	0.0020924996	0.0020924996	0.0020924996	2.8393018E-4	-1.6041403E-5
7097.6813	0.0021482405	0.0021482408	0.0021482408	0.0021482408	2.925745E-4	4.5182633E-5
7097.8813	0.0022095291	0.0022095294	0.0022095294	0.0022095294	3.0200324E-4	-4.3103918E-5
7098.0813	0.0022690418	0.0022690421	0.0022690421	0.0022690421	2.7533293E-4	-1.407643E-4
7098.2813	0.0023196623	0.0023196626	0.0023196626	0.0023196626	2.4569752E-4	-1.1613349E-4
7098.4813	0.0023673208	0.0023673211	0.0023673211	0.0023673211	2.2887954E-4	-2.7729272E-5
7098.6813	0.0024112141	0.0024112145	0.0024112144	0.0024112145	2.3460581E-4	1.0985812E-4
7098.8813	0.0024611631	0.0024611635	0.0024611635	0.0024611635	2.7282279E-4	1.6476757E-4
7099.0813	0.0025203432	0.0025203436	0.0025203436	0.0025203436	3.0051284E-4	1.1550595E-4
7099.2813	0.0025813682	0.0025813686	0.0025813686	0.0025813686	3.1902517E-4	9.4169706E-5
7099.4813	0.0026479533	0.0026479537	0.0026479537	0.0026479537	3.3818072E-4	8.7109919E-5
7099.6813	0.0027166405	0.0027166409	0.0027166409	0.0027166409	3.5386914E-4	6.7185633E-5
7099.8813	0.0027895009	0.0027895013	0.0027895013	0.0027895013	3.6505497E-4	-5.6674396E-5
7100.0813	0.0028626625	0.002862663	0.0028626629	0.002862663	3.3119938E-4	-2.371696E-4
7100.2813	0.0029219807	0.0029219811	0.0029219811	0.0029219811	2.7018713E-4	-1.6123768E-4
7100.4813	0.0029707374	0.0029707378	0.0029707378	0.0029707378	2.6670431E-4	1.3393984E-4
7100.6813	0.0030286624	0.0030286629	0.0030286628	0.0030286629	3.2376307E-4	2.6434978E-4
7100.8813	0.0031002426	0.0031002431	0.0031002431	0.0031002431	3.7244422E-4	1.9551686E-4
7101.0813	0.0031776401	0.0031776406	0.0031776405	0.0031776406	4.0196981E-4	1.4503939E-4
7101.2813	0.0032610305	0.003261031	0.003261031	0.003261031	4.3045997E-4	2.1018553E-4
7101.4813	0.0033498241	0.0033498246	0.0033498246	0.0033498246	4.8604402E-4	2.5477985E-4
7101.6813	0.0034554481	0.0034554487	0.0034554486	0.0034554487	5.3237191E-4	9.2561643E-5
7101.8813	0.0035627728	0.0035627734	0.0035627734	0.0035627734	5.2306868E-4	-5.9498311E-5
7102.0813	0.0036646756	0.0036646762	0.0036646762	0.0036646762	5.0857259E-4	-2.9964871E-5
7102.2813	0.0037662019	0.0037662024	0.0037662024	0.0037662024	5.1108273E-4	9.8052588E-6
7102.4813	0.0038691087	0.0038691093	0.0038691093	0.0038691093	5.1249469E-4	-1.968896E-5
7102.6813	0.0039711997	0.0039712004	0.0039712003	0.0039712004	5.0320715E-4	-3.8122846E-5
7102.8813	0.0040703915	0.0040703922	0.0040703922	0.0040703922	4.9724555E-4	2.5493673E-6
7103.0813	0.0041700979	0.0041700986	0.0041700986	0.0041700986	5.042269E-4	4.2672486E-5
7103.2813	0.0042720823	0.004272083	0.004272083	0.004272083	5.1431455E-4	3.5298932E-5
7103.4813	0.0043758238	0.0043758245	0.0043758244	0.0043758245	5.1834647E-4	2.047338E-5
7103.6813	0.0044794209	0.0044794216	0.0044794216	0.0044794216	5.225039E-4	2.7807714E-5
7103.8813	0.0045848253	0.004584826	0.004584826	0.004584826	5.2946955E-4	3.9495583E-5
7104.0813	0.0046912087	0.0046912094	0.0046912094	0.0046912094	5.3830213E-4	5.4203471E-5
7104.2813	0.0048001462	0.0048001469	0.0048001469	0.0048001469	5.5115094E-4	9.0482928E-5
7104.4813	0.0049116691	0.0049116699	0.0049116698	0.0049116699	5.744953E-4	1.3958766E-4
7104.6813	0.0050299443	0.0050299451	0.0050299451	0.0050299451	6.0698601E-4	1.5323658E-4
7104.8813	0.0051544635	0.0051544643	0.0051544643	0.0051544643	6.3578994E-4	1.0707343E-4
7105.0813	0.0052842603	0.0052842611	0.0052842611	0.0052842611	6.4981538E-4	5.3615155E-5
7105.2813	0.0054143896	0.0054143905	0.0054143905	0.0054143905	6.57236E-4	6.2439888E-5
7105.4813	0.0055471547	0.0055471555	0.0055471555	0.0055471555	6.7479133E-4	1.2444835E-4
7105.6813	0.0056843062	0.0056843071	0.005684307	0.0056843071	7.0701534E-4	1.6472835E-4
7105.8813	0.0058299608	0.0058299617	0.0058299617	0.0058299617	7.4068267E-4	9.8327135E-5
7106.0813	0.0059805793	0.0059805802	0.0059805802	0.0059805802	7.4634619E-4	-7.8834281E-6
7106.2813	0.0061284993	0.0061285002	0.0061285002	0.0061285002	7.375293E-4	5.7419596E-5
7106.4813	0.006275591	0.0062755919	0.0062755919	0.0062755919	7.6931403E-4	2.2959994E-4
7106.6813	0.0064362249	0.0064362259	0.0064362259	0.0064362259	8.2936928E-4	2.6897786E-4
7106.8813	0.0066073387	0.0066073397	0.0066073397	0.0066073397	8.7690517E-4	2.0881279E-4
7107.0813	0.006786987	0.006786988	0.006786988	0.006786988	9.128944E-4	1.584922E-4
7107.2813	0.0069724964	0.0069724975	0.0069724975	0.0069724975	9.4030205E-4	1.4762798E-4
7107.4813	0.0071631078	0.0071631089	0.0071631089	0.0071631089	9.7194559E-4	1.8061287E-4
7107.6813	0.0073612747	0.0073612758	0.0073612758	0.0073612758	0.0010125472	2.0273353E-4
7107.8813	0.0075681267	0.0075681278	0.0075681278	0.0075681278	0.001053039	2.2046144E-4
7108.0813	0.0077824903	0.0077824915	0.0077824915	0.0077824915	0.0011007318	2.7254697E-4
7108.2813	0.0080084194	0.0080084206	0.0080084206	0.0080084206	0.0011620578	3.2157327E-4
7108.4813	0.0082473134	0.0082473147	0.0082473146	0.0082473147	0.0012293611	4.1233074E-4
7108.6813	0.0085001638	0.0085001651	0.0085001651	0.0085001651	0.0013269901	4.6018041E-4
7108.8813	0.0087781094	0.0087781108	0.0087781108	0.0087781108	0.0014134332	4.1099723E-4
7109.0813	0.0090655371	0.0090655385	0.0090655385	0.0090655385	0.001491389	4.3668701E-4
7109.2813	0.009374665	0.0093746665	0.0093746664	0.0093746665	0.0015881081	5.1356024E-4
7109.4813	0.0097007803	0.0097007818	0.0097007818	0.0097007818	0.0016968131	6.2137886E-4
7109.6813	0.01005339	0.010053392	0.010053392	0.010053392	0.0018366596	7.5653455E-4
7109.8813	0.010435444	0.010435446	0.010435446	0.010435446	0.0019994269	9.0937892E-4
7110.0813	0.010853161	0.010853163	0.010853163	0.010853163	0.0022004112	0.0010368473
7110.2813	0.011315609	0.01131561	0.01131561	0.01131561	0.0024141658	0.0013099434
7110.4813	0.011818827	0.011818829	0.011818829	0.011818829	0.0027243885	0.0017260785
7110.6813	0.012405364	0.012405366	0.012405366	0.012405366	0.0031045972	0.0022272449
7110.8813	0.013060666	0.013060668	0.013060668	0.013060668	0.0036152865	0.0028583114
7111.0813	0.013851479	0.013851481	0.013851481	0.013851481	0.0042479218	0.0038007929
7111.2813	0.014759835	0.014759837	0.014759837	0.014759837	0.0051356036	0.0050539834
7111.4813	0.01590572	0.015905723	0.015905723	0.015905723	0.0062695151	0.007526046
7111.6813	0.017267641	0.017267644	0.017267644	0.017267644	0.008146022	0.010519042
7111.8813	0.019164129	0.019164132	0.019164132	0.019164132	0.010477132	0.014548965
7112.0813	0.021458494	0.021458497	0.021458497	0.021458497	0.013965608	0.019226308
7112.2813	0.024750372	0.024750376	0.024750376	0.024750376	0.018167655	0.021589846
7112.4813	0.028725556	0.02872556	0.02872556	0.02872556	0.022601546	0.021987861
7112.6813	0.033790991	0.033790996	0.033790996	0.033790996	0.0269628	0.017140965
7112.8813	0.039510676	0.039510682	0.039510682	0.039510682	0.029457933	0.0096775159
7113.0813	0.045574164	0.045574171	0.045574171	0.045574171	0.030833806	0.0031715306
7113.2813	0.051844199	0.051844207	0.051844206	0.051844207	0.030726545	-0.0060705926
7113.4813	0.057864782	0.05786479	0.05786479	0.05786479	0.028405569	-0.016666077
7113.6813	0.063206426	0.063206436	0.063206436	0.063206436	0.024060114	-0.028955596
7113.8813	0.067488827	0.067488837	0.067488837	0.067488837	0.016823331	-0.037390746
7114.0813	0.069935759	0.069935769	0.069935769	0.069935769	0.0091038154	-0.039075917
7114.2813	0.071130353	0.071130364	0.071130364	0.071130364	0.001192964	-0.037737931
7114.4813	0.070412944	0.070412955	0.070412955	0.070412955	-0.005991357	-0.029757392
7114.6813	0.06873381	0.068733821	0.068733821	0.068733821	-0.010709993	-0.019957428
7114.8813	0.066128947	0.066128957	0.066128957	0.066128957	-0.013974328	-0.0094179119
7115.0813	0.063144079	0.063144089	0.063144089	0.063144089	-0.014477157	0.0022246171
7115.2813	0.060338084	0.060338093	0.060338093	0.060338093	-0.013084481	0.010039526
7115.4813	0.057910287	0.057910296	0.057910296	0.057910296	-0.010461347	0.01531001
7115.6813	0.056153545	0.056153554	0.056153554	0.056153554	-0.0069604774	0.016769856
7115.8813	0.055126096	0.055126104	0.055126104	0.055126104	-0.0037534047	0.014856536
7116.0813	0.054652184	0.054652192	0.054652192	0.054652192	-0.001017863	0.01236953
7116.2813	0.054718951	0.054718959	0.054718959	0.054718959	0.0011944073	0.0089824799
7116.4813	0.055129946	0.055129955	0.055129955	0.055129955	0.0025751289	0.0056744602
7116.6813	0.055749002	0.055749011	0.055749011	0.055749011	0.0034641914	0.003563937
7116.8813	0.056515623	0.056515632	0.056515632	0.056515632	0.0040007038	0.0021152297
7117.0813	0.057349284	0.057349292	0.057349292	0.057349292	0.0043102832	0.0025797244
7117.2813	0.058239736	0.058239745	0.058239745	0.058239745	0.0050325935	0.0072859348
7117.4813	0.059362321	0.05936233	0.05936233	0.05936233	0.0072246572	0.0093634731
7117.6813	0.061129599	0.061129608	0.061129608	0.061129608	0.0087779827	0.001055791
7117.8813	0.062873514	0.062873524	0.062873524	0.062873524	0.0076469736	-0.0049394187
7118.0813	0.064188389	0.064188398	0.064188398	0.064188398	0.0068022152	-9.373043E-4
7118.2813	0.0655944	0.06559441	0.06559441	0.06559441	0.0072720519	0.0043432198
7118.4813	0.067097209	0.06709722	0.06709722	0.06709722	0.0085395032	0.0068098307
7118.6813	0.069010201	0.069010212	0.069010212	0.069010212	0.0099959841	0.0086645935
7118.8813	0.071095603	0.071095614	0.071095614	0.071095614	0.012005341	0.010417578
7119.0813	0.073812338	0.073812349	0.073812349	0.073812349	0.014163015	0.013527374
7119.2813	0.076760809	0.076760821	0.076760821	0.076760821	0.01741629	0.024567821
7119.4813	0.080778854	0.080778866	0.080778866	0.080778866	0.023990144	0.033588816
7119.6813	0.086356867	0.08635688	0.08635688	0.08635688	0.030851817	0.029587094
7119.8813	0.09311958	0.093119595	0.093119595	0.093119595	0.035824981	0.022812758
7120.0813	0.10068686	0.10068687	0.10068687	0.10068687	0.03997692	0.022713294
7120.2813	0.10911035	0.10911037	0.10911037	0.10911037	0.044910299	0.026624023
7120.4813	0.11865098	0.118651	0.118651	0.118651	0.050626529	0.030658299
7120.6813	0.12936096	0.12936098	0.12936098	0.12936098	0.057173618	0.030890095
7120.8813	0.14152043	0.14152045	0.14152045	0.14152045	0.062982567	0.029023174
7121.0813	0.15455399	0.15455401	0.15455401	0.15455401	0.068782888	0.027773984
7121.2813	0.16903358	0.16903361	0.16903361	0.16903361	0.074092161	0.024083677
7121.4813	0.18419085	0.18419088	0.18419088	0.18419088	0.078416359	0.021644913
7121.6813	0.20040012	0.20040015	0.20040015	0.20040015	0.082750126	0.025703898
7121.8813	0.2172909	0.21729094	0.21729093	0.21729094	0.088697918	0.030455134
7122.0813	0.23587929	0.23587933	0.23587933	0.23587933	0.09493218	0.021189164
7122.2813	0.25526377	0.25526381	0.25526381	0.25526381	0.097173583	0.0097538793
7122.4813	0.27474872	0.27474877	0.27474877	0.27474877	0.098833731	0.016924661
7122.6813	0.29479727	0.29479731	0.29479731	0.29479731	0.10394345	0.028718034
7122.8813	0.3163261	0.31632615	0.31632615	0.31632615	0.11032095	0.022101838
7123.0813	0.33892564	0.3389257	0.3389257	0.3389257	0.11278418	0.0050822618
7123.2813	0.36143978	0.36143983	0.36143983	0.36143983	0.11235385	-0.0013597933
7123.4813	0.38386718	0.38386724	0.38386724	0.38386724	0.11224027	-0.00157747
7123.6813	0.40633588	0.40633595	0.40633595	0.40633595	0.11172286	-0.0024917124
7123.8813	0.42855633	0.42855639	0.42855639	0.42855639	0.11124358	0.0023081579
7124.0813	0.45083332	0.45083338	0.45083338	0.45083338	0.11264612	0.0075406362
7124.2813	0.47361478	0.47361485	0.47361485	0.47361485	0.11425984	0.0059812079
7124.4813	0.49653725	0.49653733	0.49653733	0.49653733	0.11503861	0.007100184
7124.6813	0.51963022	0.5196303	0.5196303	0.5196303	0.11709991	0.017174107
7124.8813	0.54337721	0.5433773	0.5433773	0.5433773	0.12190825	0.026065516
7125.0813	0.56839352	0.56839361	0.56839361	0.56839361	0.12752612	0.024706507
7125.2813	0.59438766	0.59438775	0.59438775	0.59438775	0.13179085	0.020357286
7125.4813	0.62110986	0.62110996	0.62110996	0.62110996	0.13566903	0.022257153
7125.6813	0.64865527	0.64865537	0.64865537	0.64865537	0.14069371	0.023435353
7125.8813	0.67738735	0.67738745	0.67738745	0.67738745	0.14504317	0.01840604
7126.0813	0.70667254	0.70667265	0.70667265	0.70667265	0.14805613	0.017817724
7126.2813	0.7366098	0.73660991	0.73660991	0.73660991	0.15217026	0.02443196
7126.4813	0.76754064	0.76754076	0.76754076	0.76754076	0.15782891	0.021017768
7126.6813	0.79974137	2.2672206	0.79974149	2.2672206	0.16057737	-0.0022626615
7126.8813	0.83177159	2.7570084	0.83187407	2.7571108	0.15692385	-0.02141547
7127.0813	0.86251091	2.6889304	0.86271572	2.6891351	0.15201118	-0.017675352
7127.2813	0.89257606	2.622623	0.89288317	2.62293	0.14985371	-0.011082296
7127.4813	0.92245239	2.5580627	0.92286177	2.558472	0.14757826	-0.01600179
7127.6813	0.95160737	2.4952261	0.95211898	2.4957376	0.14345299	-0.022358343
7127.8813	0.97983359	2.4340895	0.98044741	2.4347032	0.13863492	-0.022005746
7128.0813	1.0070613	2.3746295	1.0077773	2.3753453	0.13465069	-0.013697162
7128.2813	1.0336939	2.3168225	1.034512	2.3176405	0.13315606	-0.0058196172
7128.4813	1.0603238	2.260645	1.061244	2.2615651	0.13232285	-0.0099076257
7128.6813	1.086623	2.2060735	1.0876453	2.2070956	0.12919301	-0.01521384
7128.8813	1.112001	2.1530844	1.1131253	2.1542086	0.12623731	-0.010057058
7129.0813	1.1371179	2.1016543	1.1383443	2.1028805	0.12517019	-0.0042770539
7129.2813	1.162069	2.0517596	1.1633974	2.0530878	0.12452649	-3.6397121E-4
7129.4813	1.1869285	2.0033768	1.1883589	2.004807	0.1250246	0.004985778
7129.6813	1.2120789	1.9564824	1.2136111	1.9580145	0.1265208	0.0010672044
7129.8813	1.2375368	1.9110528	1.239171	1.9126868	0.12545148	-0.017569455
7130.0813	1.2622595	1.8670645	1.2639955	1.8688004	0.11949302	-0.027746921
7130.2813	1.2853341	1.824494	1.2871719	1.8263317	0.11435271	-0.01954345
7130.4813	1.3080006	1.7833179	1.3099402	1.7852573	0.11167564	-0.013442618
7130.6813	1.3300043	1.7435124	1.3320458	1.7455537	0.10897566	-0.018417414
7130.8813	1.3515908	1.7050542	1.353734	1.7071972	0.10430867	-0.033996401
7131.0813	1.3717278	1.6679197	1.3739727	1.6701644	0.095377103	-0.041655877
7131.2813	1.3897417	1.6320854	1.3920882	1.6344318	0.087646323	-0.039714436
7131.4813	1.4067863	1.5975277	1.4092345	1.5999758	0.079491329	-0.040010555
7131.6813	1.4215382	1.5642232	1.424088	1.5667729	0.071642101	-0.053678693
7131.8813	1.4354432	1.5321483	1.4380946	1.5347995	0.058019851	-0.06837913
7132.0813	1.4447461	1.5012795	1.4474991	1.5040323	0.04429045	-0.0640354
7132.2813	1.4531593	1.4715933	1.4560138	1.4744476	0.032405691	-0.066323555
7132.4813	1.4577084	1.4430661	1.4606644	1.4460219	0.017761027	-0.072338885
7132.6813	1.4602637	1.4156744	1.4633212	1.4187317	0.0034701373	-0.074258755
7132.8813	1.4590965	1.3893948	1.4622553	1.3925534	-0.011942475	-0.069789518
7133.0813	1.4554868	1.3642036	1.458747	1.3674637	-0.02444567	-0.062808174
7133.2813	1.4493182	1.3400774	1.4526798	1.3434388	-0.037065744	-0.056433579
7133.4813	1.4406605	1.3169926	1.4441234	1.3204553	-0.047019101	-0.046089815
7133.6813	1.4305106	1.2949257	1.4340748	1.2984897	-0.05550167	-0.036089628
7133.8813	1.4184598	1.2738532	1.4221253	1.2775185	-0.061454953	-0.020788718
7134.0813	1.4059286	1.2537515	1.4096954	1.2575181	-0.063817157	-0.0092451824
7134.2813	1.3929329	1.2345972	1.3968009	1.238465	-0.065153026	-0.0044606083
7134.4813	1.3798674	1.2163668	1.3838366	1.2203357	-0.0656014	-6.1498583E-4
7134.6813	1.3666924	1.1990366	1.3707627	1.2031067	-0.06539902	0.0079665767
7134.8813	1.3537078	1.1825831	1.3578792	1.1867544	-0.06241477	0.017676528
7135.0813	1.3417265	1.166983	1.345999	1.1712553	-0.058328409	0.01961091
7135.2813	1.3303764	1.1522125	1.33475	1.1565859	-0.054570406	0.018370349
7135.4813	1.3198983	1.1382483	1.3243729	1.1427227	-0.050980269	0.019748576
7135.6813	1.3099843	1.1250667	1.3145599	1.1296422	-0.046670976	0.021819839
7135.8813	1.3012299	1.1126443	1.3059065	1.1173207	-0.042252334	0.023935421
7136.0813	1.2930834	1.1009576	1.2978609	1.1057349	-0.037096807	0.025266975
7136.2813	1.2863912	1.0899829	1.2912696	1.0948611	-0.032145544	0.019910166
7136.4813	1.2802251	1.0796968	1.2852044	1.0846759	-0.029132741	0.012409928
7136.6813	1.2747381	1.0700758	1.2798182	1.0751558	-0.027181572	0.0081085568
7136.8813	1.2693525	1.0610963	1.2745335	1.0662771	-0.025889318	0.010264537
7137.0813	1.2643824	1.0527349	1.2696641	1.0580164	-0.023075758	0.013563811
7137.2813	1.2601222	1.0449679	1.2655047	1.0503502	-0.020463794	0.0094016744
7137.4813	1.2561968	1.0377719	1.2616801	1.043255	-0.019315088	0.0034761604
7137.6813	1.2523962	1.0311234	1.2579801	1.0367071	-0.019073329	2.8749019E-4
7137.8813	1.2485675	1.0249988	1.2542521	1.0306832	-0.019200092	-9.1424233E-4
7138.0813	1.2447161	1.0193746	1.2505013	1.0251596	-0.019439026	-0.002507793
7138.2813	1.2407919	1.0142273	1.2466777	1.0201129	-0.020203209	-0.0049673441
7138.4813	1.2366348	1.0095333	1.2426212	1.0155195	-0.021425964	-0.0059400258
7138.6813	1.2322215	1.0052692	1.2383084	1.0113559	-0.022579219	-0.0056356706
7138.8813	1.2276032	1.0014114	1.2337905	1.0075986	-0.023680232	-0.0061843728
7139.0813	1.2227494	0.99793633	1.2290373	1.004224	-0.025052968	-0.0079716754
7139.2813	1.217582	0.99482056	1.2239703	1.0012087	-0.026868902	-0.0081520922
7139.4813	1.2120019	0.99204054	1.2184906	0.99852906	-0.028313805	-0.0066456122
7139.6813	1.2062564	0.98957273	1.2128455	0.99616164	-0.029527147	-0.0068197536
7139.8813	1.200191	0.98739363	1.2068804	0.99408288	-0.031041707	-0.0086878515
7140.0813	1.1938398	0.98547969	1.2006295	0.99226927	-0.033002288	-0.0095479688
7140.2813	1.1869901	0.98380741	1.1938801	0.99069727	-0.034860894	-0.0073535519
7140.4813	1.1798954	0.98235325	1.1868857	0.98934337	-0.035943709	-0.0056019405
7140.6813	1.1726126	0.9810937	1.1797031	0.98818405	-0.03710167	-0.0054870228
7140.8813	1.1650547	0.98000524	1.1722455	0.98719578	-0.038138518	-0.0045614064
7141.0813	1.1573572	0.97906433	1.1646481	0.98635503	-0.038926233	-0.0029760922
7141.2813	1.1494842	0.97824745	1.1568753	0.98563829	-0.039328955	-7.4127757E-4
7141.4813	1.1416256	0.97753109	1.1491167	0.98502203	-0.039222744	7.5422051E-4
7141.6813	1.1337951	0.97689172	1.1413863	0.98448273	-0.039027266	0.0029349101
7141.8813	1.1260147	0.97630581	1.1337059	0.98399687	-0.03804878	0.0062263394
7142.0813	1.1185756	0.97574985	1.1263669	0.98354092	-0.036536731	0.0083462363
7142.2813	1.1114	0.9752042	1.1192912	0.98309524	-0.034710286	0.009356178
7142.4813	1.1046915	0.97466488	1.1126827	0.98265587	-0.03279426	0.010048037
7142.6813	1.0982823	0.97413186	1.1063734	0.98222277	-0.030691071	0.012447188
7142.8813	1.0924151	0.97360511	1.1006061	0.98179591	-0.027815384	0.014447461
7143.0813	1.0871562	0.9730846	1.095447	0.98137525	-0.024912086	0.01522992
7143.2813	1.0824503	0.97257029	1.0908409	0.98096077	-0.021723416	0.01555114
7143.4813	1.0784668	0.97206215	1.0869572	0.98055243	-0.01869163	0.014882814
7143.6813	1.0749736	0.97156016	1.0835638	0.9801502	-0.015770291	0.014758876
7143.8813	1.0721587	0.97106428	1.0808486	0.97975405	-0.01278808	0.014898895
7144.0813	1.0698584	0.97057448	1.078648	0.97936395	-0.0098107328	0.014601991
7144.2813	1.0682344	0.97009073	1.0771237	0.97897987	-0.0069472835	0.013873657
7144.4813	1.0670795	0.96961299	1.0760684	0.97860177	-0.0042612701	0.01329044
7144.6813	1.0665299	0.96914123	1.0756184	0.97822962	-0.0016311075	0.011558439
7144.8813	1.066427	0.96867543	1.0756152	0.9778634	3.6210555E-4	0.0080210939
7145.0813	1.0666747	0.96821554	1.0759624	0.97750306	0.0015773301	0.0049771494
7145.2813	1.067058	0.96776155	1.0764451	0.97714858	0.0023529653	0.0034361549
7145.4813	1.0676159	0.96731341	1.0771026	0.97679993	0.0029517921	0.0018069131
7145.6813	1.0682387	0.96687109	1.0778248	0.97645707	0.0030757305	-5.7654922E-5
7145.8813	1.0688462	0.96643457	1.0785318	0.97611997	0.0029287301	-0.0015190307
7146.0813	1.0694102	0.96600381	1.0791951	0.9757886	0.0024681183	-0.0032510316
7146.2813	1.0698334	0.96557878	1.0797178	0.97546294	0.0016283175	-0.0046092561
7146.4813	1.0700615	0.96515945	1.0800451	0.97514294	6.2441584E-4	-0.0059521843
7146.6813	1.0700832	0.96474579	1.0801662	0.97482857	-7.5255627E-4	-0.0075880937
7146.8813	1.0697605	0.96433775	1.0799427	0.97451981	-0.0024108216	-0.011507844
7147.0813	1.0691189	0.96393533	1.0794003	0.97421662	-0.0053556939	-0.014276457
7147.2813	1.0676182	0.96353847	1.0779989	0.97391897	-0.0081214044	-0.012870775
7147.4813	1.0658703	0.96314715	1.0763502	0.97362683	-0.010504004	-0.012016149
7147.6813	1.0634166	0.96276134	1.0739956	0.97334017	-0.012927864	-0.012034582
7147.8813	1.0606992	0.96238101	1.0713773	0.97305895	-0.015317837	-0.014192524
7148.0813	1.0572895	0.96200612	1.0680666	0.97278315	-0.018604873	-0.023626752
7148.2813	1.0532572	0.96163664	1.0641335	0.97251272	-0.024768537	-0.033891289
7148.4813	1.047382	0.96127255	1.0583573	0.97224765	-0.032161389	-0.018546843
7148.6813	1.0403927	0.9609138	1.0514669	0.9719879	-0.032187275	0.013641076
7148.8813	1.0345071	0.96056037	1.0456803	0.97173343	-0.026704958	0.019190853
7149.0813	1.0297107	0.96021223	1.0409828	0.97148421	-0.024510934	0.0026282016
7149.2813	1.0247028	0.95986933	1.0360738	0.97124022	-0.025653678	-0.0049363595
7149.4813	1.0194492	0.95953167	1.0309191	0.97100142	-0.026485478	-0.0031337607
7149.6813	1.0141086	0.95919919	1.0256773	0.97076778	-0.026907182	-0.0016696395
7149.8813	1.0086863	0.95887187	1.0203539	0.97053927	-0.027153333	-7.9344154E-4
7150.0813	1.0032472	0.95854968	1.0150136	0.97031585	-0.027224559	-0.0078206744
7150.2813	0.99779651	0.95823258	1.0096616	0.9700975	-0.030281603	-0.029553442
7150.4813	0.99113459	0.95792055	1.0030984	0.96988418	-0.039045936	-0.032569932
7150.6813	0.98217814	0.95761354	0.99424061	0.96967586	-0.043309576	0.0034075235
7150.8813	0.97381076	0.95731154	0.98597188	0.96947252	-0.037682926	0.025790968
7151.0813	0.96710497	0.95701451	0.97936471	0.9692741	-0.032993189	0.016277122
7151.2813	0.96061348	0.95672241	0.97297181	0.9690806	-0.031172077	0.0091090854
7151.4813	0.95463614	0.95643522	0.96709303	0.96889197	-0.029349554	0.0071445038
7151.6813	0.94887366	0.9561529	0.96142908	0.96870818	-0.028314276	0.0045818013
7151.8813	0.94331043	0.95587542	0.95596434	0.9685292	-0.027516834	0.0040636915
7152.0813	0.93786693	0.95560275	0.95061931	0.968355	-0.026688799	0.0051473687
7152.2813	0.93263491	0.95533486	0.94548573	0.96818554	-0.025457886	0.0060078782
7152.4813	0.92768377	0.95507172	0.940633	0.9680208	-0.024285648	0.0060102314
7152.6813	0.92292065	0.95481329	0.93596825	0.96786075	-0.023053794	0.0055482077
7152.8813	0.91846225	0.95455954	0.9316082	0.96770535	-0.022066365	0.0037797312
7153.0813	0.9140941	0.95431045	0.92733836	0.96755456	-0.021541901	0.0031121892
7153.2813	0.90984549	0.95406597	0.92318803	0.96740837	-0.020821489	0.005448194
7153.4813	0.90576551	0.95382608	0.9192063	0.96726673	-0.019362624	0.006969578
7153.6813	0.90210044	0.95359075	0.91563945	0.96712962	-0.018033658	0.0041103645
7153.8813	0.89855204	0.95335994	0.91218924	0.966997	-0.017718478	0.001122506
7154.0813	0.89501305	0.95313362	0.90874841	0.96686884	-0.017584656	0.0014378432
7154.2813	0.89151818	0.95291177	0.90535167	0.96674512	-0.017143341	0.002524658
7154.4813	0.88815572	0.95269434	0.9020873	0.96662579	-0.016574793	0.0015951195
7154.6813	0.88488826	0.95248131	0.89891791	0.96651082	-0.016505293	-7.3343336E-5
7154.8813	0.8815536	0.95227264	0.89568128	0.9664002	-0.01660413	1.6159067E-4
7155.0813	0.87824661	0.95206831	0.8924723	0.96629387	-0.016440657	0.0010672044
7155.2813	0.87497734	0.95186828	0.889301	0.96619181	-0.016177248	0.0012087923
7155.4813	0.87177571	0.95167253	0.88619732	0.966094	-0.01595714	3.7377647E-4
7155.6813	0.86859448	0.95148101	0.883114	0.96600039	-0.016027738	-6.6518876E-4
7155.8813	0.86536462	0.95129369	0.87998201	0.96591096	-0.016223215	-5.3379829E-4
7156.0813	0.8621052	0.95111056	0.87682044	0.96582567	-0.016241257	2.9807987E-4
7156.2813	0.85886811	0.95093156	0.87368118	0.9657445	-0.016103983	7.7853755E-4
7156.4813	0.8556636	0.95075668	0.87057446	0.9656674	-0.015929842	0.0010542614
7156.6813	0.85249618	0.95058587	0.86750479	0.96559436	-0.015682279	0.0014052897
7156.8813	0.84939069	0.95041912	0.86449703	0.96552533	-0.015367726	0.0019920364
7157.0813	0.84634909	0.95025638	0.86155312	0.96546029	-0.014885464	0.0022450121
7157.2813	0.8434365	0.95009763	0.85873821	0.9653992	-0.014469721	0.0014539238
7157.4813	0.8405612	0.94994283	0.85596053	0.96534203	-0.014303895	8.0795333E-4
7157.6813	0.83771495	0.94979195	0.85321189	0.96528876	-0.01414654	0.0017594556
7157.8813	0.83490258	0.94964496	0.85049709	0.96523934	-0.013600112	0.0029380478
7158.0813	0.8322749	0.94950183	0.84796695	0.96519375	-0.012971321	0.0022893318
7158.2813	0.82971405	0.94936252	0.84550362	0.96515196	-0.01268438	0.0016417925
7158.4813	0.82720115	0.94922701	0.84308819	0.96511393	-0.012314604	0.0020347873
7158.6813	0.82478821	0.94909526	0.84077271	0.96507963	-0.011870465	0.0023948364
7158.8813	0.82245296	0.94896724	0.83853488	0.96504903	-0.011356669	0.0025156372
7159.0813	0.82024554	0.94884292	0.83642484	0.9650221	-0.01086421	0.0031855325
7159.2813	0.81810728	0.94872227	0.83438394	0.9649988	-0.010082456	0.0039389686
7159.4813	0.81621256	0.94860525	0.83258654	0.96497911	-0.0092886224	0.003454981
7159.6813	0.81439183	0.94849184	0.83086311	0.964963	-0.0087004637	0.0031219944
7159.8813	0.81273238	0.948382	0.82930092	0.96495042	-0.0080398246	0.0032698577
7160.0813	0.8111759	0.9482757	0.82784167	0.96494135	-0.0073925207	0.0035271477
7160.2813	0.80977537	0.94817291	0.82653834	0.96493577	-0.0066289655	0.0037471777
7160.4813	0.80852432	0.9480736	0.82538446	0.96493363	-0.0058936496	0.0040225094
7160.6813	0.80741791	0.94797773	0.8243752	0.9649349	-0.0050199618	0.0041244841
7160.8813	0.80651633	0.94788528	0.82357073	0.96493956	-0.0042438559	0.0039464206
7161.0813	0.80572037	0.94779621	0.82287184	0.96494756	-0.0034413936	0.0038216977
7161.2813	0.80513977	0.94771049	0.8223883	0.96495889	-0.0027151769	0.003605982
7161.4813	0.8046343	0.94762808	0.82197984	0.9649735	-0.0019990008	0.0034302717
7161.6813	0.80434017	0.94754896	0.8217827	0.96499137	-0.0013430682	0.0032224003
7161.8813	0.80409707	0.9474731	0.82163655	0.96501247	-7.1004067E-4	0.0031918079
7162.0813	0.80405616	0.94740046	0.82169257	0.96503675	-6.6345037E-5	0.0029247126
7162.2813	0.80407053	0.94733102	0.82180384	0.9650642	4.5984437E-4	0.00268115
7162.4813	0.80424009	0.94726473	0.82207026	0.96509478	0.001006115	0.002658794
7162.6813	0.80447298	0.94720157	0.82239998	0.96512845	0.001523362	0.0029588349
7162.8813	0.80484944	0.94714151	0.82287324	0.96516519	0.0021896489	0.003061594
7163.0813	0.80534884	0.94708451	0.82346941	0.96520496	0.0027479996	0.0028399952
7163.2813	0.80594864	0.94703054	0.82416595	0.96524774	0.003325647	0.0026752668
7163.4813	0.80667909	0.94697958	0.82499312	0.96529348	0.0038181063	0.0025023021
7163.6813	0.80747588	0.94693158	0.82588658	0.96534216	0.0043265678	0.0024446471
7163.8813	0.80840972	0.94688653	0.82691707	0.96539375	0.0047959652	0.0024085638
7164.0813	0.80939427	0.94684438	0.82799823	0.96544822	0.0052899933	0.0025548582
7164.2813	0.81052572	0.9468051	0.82922627	0.96550553	0.0058179084	0.0024693564
7164.4813	0.81172143	0.94676867	0.83051854	0.96556565	0.0062777359	0.0025595648
7164.6813	0.81303681	0.94673504	0.83193044	0.96562855	0.0068417344	0.002638399
7164.8813	0.81445812	0.9467042	0.83344825	0.9656942	0.0073330955	0.0020940111
7165.0813	0.81597005	0.9466761	0.83505664	0.96576256	0.0076793388	0.0014198015
7165.2813	0.81752986	0.94665072	0.83671288	0.96583361	0.0079010161	0.0013743051
7165.4813	0.81913046	0.94662802	0.83840988	0.96590732	0.0082290608	0.001857116
7165.6813	0.82082148	0.94660798	0.84019727	0.96598364	0.0086438625	0.0019845844
7165.8813	0.822588	0.94659055	0.84206013	0.96606255	0.0090228946	0.0018175028
7166.0813	0.82443064	0.94657571	0.84399908	0.96614402	0.0093708636	0.0016629719
7166.2813	0.82633635	0.94656343	0.84600106	0.96622802	0.0096880833	0.0015198151
7166.4813	0.82830588	0.94655368	0.84806684	0.96631451	0.0099787896	0.0012295795
7166.6813	0.83032786	0.94654642	0.85018504	0.96640347	0.010179915	7.8991165E-4
7166.8813	0.83237784	0.94654162	0.8523312	0.96649486	0.010294754	6.3185088E-4
7167.0813	0.83444577	0.94653925	0.85449528	0.96658864	0.010432655	9.8170251E-4
7167.2813	0.8365509	0.94653928	0.85669654	0.96668479	0.010687435	0.0014511783
7167.4813	0.83872074	0.94654168	0.85896247	0.96678328	0.011013127	0.0015402101
7167.6813	0.84095615	0.94654641	0.86129395	0.96688407	0.011303519	0.0013135125
7167.8813	0.84324215	0.94655344	0.86367597	0.96698714	0.011538532	0.001031121
7168.0813	0.84557157	0.94656275	0.86610139	0.96709244	0.011715968	0.0010617134
7168.2813	0.84792854	0.94657429	0.86855433	0.96719996	0.011963217	0.0013801882
7168.4813	0.85035685	0.94658805	0.87107858	0.96730965	0.012268043	0.0012637018
7168.6813	0.85283575	0.94660398	0.87365339	0.96742148	0.012468698	7.7971418E-4
7168.8813	0.85534433	0.94662205	0.87625785	0.96753543	0.012579929	0.001085246
7169.0813	0.85786772	0.94664224	0.87887708	0.96765147	0.012902796	0.0019622284
7169.2813	0.86050545	0.9466645	0.88161063	0.96776955	0.01336482	0.0018308379
7169.4813	0.86321365	0.94668882	0.88441461	0.96788965	0.013635131	0.0010275911
7169.6813	0.8659595	0.94671516	0.88725621	0.96801174	0.013775857	4.659459E-4
7169.8813	0.86872399	0.94674348	0.89011643	0.96813578	0.01382151	1.2236963E-4
7170.0813	0.87148811	0.94677375	0.89297623	0.96826174	0.013824804	3.1847481E-4
7170.2813	0.87425392	0.94680595	0.8958377	0.9683896	0.0139489	0.0015100099
7170.4813	0.87706767	0.94684004	0.89874708	0.96851932	0.014428808	0.0022732512
7170.6813	0.88002544	0.94687598	0.90180045	0.96865086	0.0148582	0.0012272262
7170.8813	0.88301095	0.94691376	0.90488153	0.9687842	0.014919699	2.9807987E-4
7171.0813	0.88599332	0.94695333	0.90795944	0.96891931	0.014977432	7.6010366E-4
7171.2813	0.88900192	0.94699466	0.91106355	0.96905615	0.01522374	0.001226834
7171.4813	0.89208282	0.94703773	0.91423992	0.96919469	0.015468166	5.5027113E-4
7171.6813	0.89518919	0.94708249	0.91744173	0.9693349	0.015443849	-5.1183451E-4
7171.8813	0.89826035	0.94712893	0.92060831	0.96947675	0.015263432	-2.4199379E-4
7172.0813	0.90129456	0.947177	0.9237379	0.9696202	0.015347051	0.0015300126
7172.2813	0.90439918	0.94722667	0.92693787	0.96976523	0.015875437	0.0024356263
7172.4813	0.90764473	0.94727792	0.93027875	0.9699118	0.016321302	0.0013817571
7172.6813	0.9109277	0.94733071	0.933657	0.97005988	0.01642814	4.0397666E-4
7172.8813	0.91421599	0.94738501	0.93704056	0.97020944	0.016482892	7.1774495E-4
7173.0813	0.91752085	0.94744079	0.94044065	0.97036045	0.016715238	0.0013899935
7173.2813	0.92090209	0.94749802	0.94391708	0.97051287	0.01703889	0.0015711947
7173.4813	0.92433641	0.94755666	0.94744657	0.97066668	0.017343716	0.0013758739
7173.6813	0.92783957	0.94761668	0.95104487	0.97082184	0.017589239	9.1188907E-4
7173.8813	0.9313721	0.94767806	0.9546725	0.97097832	0.017708471	6.1420141E-4
7174.0813	0.93492296	0.94774075	0.95831843	0.97113609	0.01783492	3.4318406E-4
7174.2813	0.93850607	0.94780474	0.96199659	0.97129511	0.017845745	-3.7181541E-4
7174.4813	0.94206126	0.94786998	0.96564679	0.97145536	0.017686194	-4.4515875E-4
7174.6813	0.94558055	0.94793644	0.96926106	0.97161681	0.017667681	-6.8872138E-4
7174.8813	0.94912833	0.94800409	0.97290379	0.97177941	0.017410705	-0.0023109034
7175.0813	0.95254483	0.94807291	0.97641522	0.97194315	0.01674332	-0.0040589849
7175.2813	0.95582566	0.94814286	0.97979093	0.97210798	0.015787111	-0.0049171412
7175.4813	0.95885968	0.9482139	0.98291981	0.97227389	0.014776464	-0.0044680603
7175.6813	0.96173624	0.94828601	0.9858912	0.97244082	0.013999887	-0.0040197639
7175.8813	0.96445963	0.94835915	0.98870939	0.97260876	0.013168558	-0.0039519115
7176.0813	0.96700367	0.9484333	0.99134819	0.97277767	0.012419122	-0.0043986391
7176.2813	0.96942728	0.94850841	0.99386654	0.97294752	0.011409102	-0.0049089048
7176.4813	0.97156731	0.94858447	0.99610127	0.97311828	0.010455561	-0.0038197366
7176.6813	0.9736095	0.94866143	0.99823814	0.97328992	0.0098812077	-0.0029419699
7176.8813	0.97551979	0.94873927	1.0002431	0.9734624	0.0092787726	-0.0030996357
7177.0813	0.97732101	0.94881795	1.0021389	0.97363569	0.0086413534	-5.3951528E-4
7178.4711	0.98925782	0.94938539	1.0147323	0.97485973	0.0084210512	-1.2996721E-4
7179.8799	1.0008882	0.94998969	1.0270267	0.97612808	0.0082776272	-3.4705511E-4
7181.3077	1.0127381	0.95062072	1.0395481	0.97743056	0.0074365947	-0.0010160073
7182.7546	1.0222661	0.95126749	1.049755	0.97875616	0.0053569109	-0.0015877682
7184.2205	1.0283417	0.95191799	1.0565167	0.98009276	0.0028117434	-0.0015751341
7185.7055	1.0305633	0.95255936	1.0594316	0.98142748	7.0884773E-4	-0.0011117879
7187.2096	1.0304606	0.95317766	1.0600294	0.98274631	-5.1150176E-4	-6.3599164E-4
7188.7326	1.029015	0.95375794	1.0592913	0.98403414	-0.0012163626	-4.9125864E-4
7190.2748	1.0267322	0.95428976	1.0577232	0.98528061	-0.0020173077	-5.8074466E-4
7191.836	1.0227544	0.95477134	1.054467	0.98648378	-0.0030186456	-5.9043042E-4
7193.4162	1.0172494	0.9552019	1.0496904	0.98764279	-0.0038720859	-5.1239319E-4
7195.0155	1.0104431	0.95558077	1.0436195	0.98875696	-0.0046477997	-3.1153643E-4
7196.6338	1.0022946	0.9559073	1.036213	0.98982551	-0.0048744855	-2.0938942E-4
7198.2712	0.99457328	0.95618095	1.0292404	0.99084789	-0.0053295088	-2.2863409E-4
7199.9277	0.98473976	0.95640126	1.0201622	0.99182356	-0.0056275833	1.0522109E-4
7201.6032	0.97582217	0.95656783	1.0120065	0.99275199	-0.0049789122	3.7216424E-4
7203.2977	0.96796083	0.95668035	1.0049134	0.99363282	-0.0043733898	3.4619439E-4
7205.0113	0.96091722	0.95673863	0.99864455	0.99446581	-0.0037990471	3.6274585E-4
7206.7439	0.95486855	0.95674254	0.99337688	0.99525072	-0.0031232951	4.1810471E-4
7208.4956	0.95003473	0.95669205	0.98933031	0.99598749	-0.0023422448	4.5509268E-4
7210.2663	0.94661823	0.95658725	0.9867072	0.99667608	-0.0015202766	4.3354577E-4
7212.0561	0.94462178	0.95642831	0.98551024	0.99731663	-7.986051E-4	3.302103E-4
7213.865	0.94374429	0.95621551	0.98543826	0.99790934	-3.3194878E-4	2.0184843E-4
7215.6929	0.94341455	0.95594924	0.98591993	0.99845448	-6.4522725E-5	1.3902005E-4
7217.5398	0.94350718	0.95563002	0.98682979	0.99895248	1.789221E-4	1.2636014E-4
7219.4058	0.94407887	0.95525844	0.98822448	0.99940391	4.0463985E-4	1.168358E-4
7221.2908	0.94502499	0.95483527	0.98999926	0.9998094	6.1717317E-4	9.7165213E-5
7223.1949	0.9464174	0.95436134	0.99222594	1.0001697	7.7280856E-4	2.2290569E-5
7225.118	0.94798268	0.95383766	0.99463098	1.0004858	7.0248364E-4	-1.2890871E-4
7227.0602	0.94913271	0.95326532	0.99662622	1.0007587	2.7453772E-4	-2.7601882E-4
7229.0215	0.94905434	0.95264556	0.9973984	1.0009895	-3.7495582E-4	-3.6248856E-4
7231.0018	0.94765478	0.95197979	0.99685465	1.0011795	-0.0011542472	-4.1012834E-4
7233.0011	0.94446089	0.95126956	0.99452169	1.0013302	-0.0020071026	-4.0540291E-4
7235.0195	0.93959085	0.95051647	0.99051768	1.0014432	-0.0027830345	-3.3120477E-4
7237.0569	0.93317346	0.9497224	0.98497129	1.0015201	-0.0033504029	-2.1064008E-4
7239.1134	0.92587463	0.94888926	0.97854837	1.0015629	-0.0036453739	-6.3492052E-5
7241.1889	0.91811078	0.94801922	0.97166522	1.0015735	-0.003612752	1.2608889E-4
7243.2835	0.9108091	0.94711452	0.96524897	1.0015543	-0.0031195706	3.6327475E-4
7245.3972	0.90498269	0.94617759	0.96031264	1.0015074	-0.0020839829	5.7973997E-4
7247.5298	0.90195988	0.94521114	0.95818438	1.0014355	-6.5782082E-4	6.7709564E-4
7249.6816	0.90216432	0.9442178	0.95928787	1.0013412	8.1696565E-4	6.5982232E-4
7251.8524	0.9054913	0.94320063	0.96351821	1.0012274	0.0021943271	5.3772732E-4
7254.0422	0.9117329	0.94216276	0.97066741	1.0010971	0.0031617794	3.5447562E-4
7256.2511	0.91939902	0.94110745	0.97924528	1.0009536	0.003753559	1.7923753E-4
7258.479	0.92838669	0.94003826	0.98914875	1.0008002	0.0039570204	-2.1859417E-5
7260.726	0.93710629	0.93895882	0.99878811	1.0006405	0.0036557403	-1.7489227E-4
7262.992	0.94488505	0.93787308	1.0074905	1.0004784	0.0031677316	-2.5207227E-4
7265.2771	0.95152295	0.93678506	1.0150557	1.0003177	0.0025085342	-3.166981E-4
7267.5813	0.95639747	0.93569835	1.0208613	1.000162	0.001714309	-3.4240567E-4
7269.9045	0.95945574	0.93461382	1.0248542	1.0000121	9.2408622E-4	-3.1596052E-4
7272.2467	0.9607087	0.93353157	1.0270451	0.99986784	2.4022684E-4	-2.5522838E-4
7274.608	0.96058565	0.93245167	1.0278634	0.99972931	-2.7638045E-4	-1.9572139E-4
7276.9883	0.95939821	0.93137424	1.0276206	0.99959648	-6.8780572E-4	-1.6048189E-4
7279.3877	0.95729815	0.93029935	1.0264683	0.99946933	-0.0010434357	-1.5470023E-4
7281.8061	0.95437115	0.92922711	1.024492	0.99934786	-0.0014331205	-1.5169215E-4
7284.2436	0.95033906	0.92815757	1.0214136	0.99923202	-0.0017800376	-1.1916472E-4
7286.7002	0.94565947	0.92709078	1.0176906	0.99912177	-0.0020163245	-7.6139906E-5
7289.1757	0.94039434	0.92602691	1.0133847	0.99901709	-0.0021555673	-3.3395181E-5
7291.6704	0.93494587	0.92496587	1.008898	0.9989179	-0.0021823053	1.5638622E-5
7294.1841	0.92946448	0.92390781	1.004381	0.99882416	-0.0020772428	6.7116339E-5
7296.7168	0.92446327	0.92285276	1.0003464	0.99873579	-0.0018436094	9.1676912E-5
7299.2686	0.92009065	0.92180072	0.99694279	0.99865271	-0.0016111115	9.6821016E-5
7301.8394	0.91621019	0.92075175	0.99403342	0.99857484	-0.001347634	1.0025922E-4
7304.4293	0.91313592	0.91970583	0.99193231	0.99850209	-0.0010937038	9.4289755E-5
7307.0382	0.91052424	0.91866301	0.99029571	0.99843434	-8.5744047E-4	1.0879897E-4
7309.6662	0.90864559	0.91762324	0.98939396	0.99837148	-5.2393444E-4	1.4490679E-4
7312.3132	0.90776049	0.91658658	0.98948744	0.99831339	-9.3057155E-5	1.5804173E-4
7314.9793	0.90815116	0.91555295	0.99085829	0.99825994	3.1575706E-4	1.2299535E-4
7317.6645	0.9094502	0.91452233	0.99313898	0.99821098	5.6512784E-4	6.1155269E-5
7320.3686	0.91119681	0.91349477	0.99586854	0.99816637	6.4534115E-4	5.2174098E-6
7323.0919	0.91295272	0.91247011	0.99860868	0.99812593	5.9344481E-4	-4.4833359E-5
7325.8342	0.91444034	0.91144836	1.0010816	0.9980895	4.0029995E-4	-1.1568311E-4
7328.5955	0.91515581	0.91042948	1.0027834	0.99805689	-4.3228759E-5	-1.6631504E-4
7331.3759	0.91420078	0.90941334	1.0028155	0.99802791	-5.2136809E-4	-1.4897759E-4
7334.1753	0.91224668	0.9083999	1.0018493	0.99800235	-8.7449393E-4	-1.0978502E-4
7336.9938	0.90928796	0.90738903	0.99987907	0.99798	-0.0011381293	-4.3968376E-5
7339.8313	0.90580942	0.90638066	0.99738952	0.99796062	-0.0011231791	2.8846873E-5
7342.6879	0.90289247	0.90537465	0.99546194	0.99794398	-9.7387236E-4	5.17174E-5
7345.5636	0.90022689	0.90437086	0.993786	0.99792983	-8.2671941E-4	5.2550471E-5
7348.4582	0.89812205	0.90336924	0.99267085	0.9979179	-6.7064037E-4	5.9054369E-5
7351.372	0.89633155	0.90236952	0.99187008	0.99790791	-4.8370801E-4	6.7644042E-5
7354.3047	0.89529405	0.90137165	0.99182212	0.99789959	-2.7515948E-4	4.791609E-5
7357.2566	0.89471234	0.90037537	0.99222973	0.99789262	-2.0174099E-4	2.5203431E-5
7360.2275	0.89409918	0.89938054	0.99260546	0.99788669	-1.258846E-4	2.9155606E-5
7363.2174	0.89396197	0.89838699	0.99345661	0.99788149	-2.795025E-5	3.0805487E-5
7366.2264	0.89393151	0.89739445	0.99441385	0.99787666	5.8914437E-5	3.1497198E-5
7369.2544	0.89431764	0.89640276	0.99578687	0.99787186	1.6219834E-4	1.4716795E-5
7372.3015	0.89491688	0.89541164	0.99737209	0.99786672	1.4832044E-4	-2.3753414E-5
7375.3676	0.89522435	0.89442091	0.99866446	0.99786088	1.6988966E-5	-4.4603348E-5
7378.4528	0.89502138	0.8934306	0.9994452	0.99785428	-1.2604814E-4	-3.4696957E-5
7381.557	0.89444419	0.89244095	0.99985037	0.99784699	-1.9776438E-4	-1.609436E-5
7384.6803	0.8937898	0.89145214	1.0001769	0.99783909	-2.2627576E-4	3.3909143E-6
7387.8227	0.89302641	0.89046439	1.0003928	0.99783066	-1.7651793E-4	9.7327419E-6
7390.984	0.89267709	0.889478	1.001021	0.99782178	-1.6492348E-4	-9.7183706E-6
7394.1645	0.8919805	0.88849309	1.0013001	0.99781254	-2.3814989E-4	-1.6830066E-5
7397.364	0.89115769	0.88750996	1.0014509	0.99780304	-2.722993E-4	-2.2035088E-5
7400.5825	0.89023288	0.88652885	1.0014975	0.99779338	-3.7957109E-4	-3.7330297E-5
7403.8201	0.88870714	0.88554997	1.000941	0.99778364	-5.1330743E-4	-1.8610686E-5
7407.0767	0.88689936	0.88457358	1.0000999	0.99777394	-5.0043261E-4	6.9280692E-6
7410.3524	0.88543817	0.88359992	0.99960275	0.99776438	-4.6805121E-4	2.3120601E-6
7413.6471	0.88382408	0.88262927	0.99895001	0.99775506	-4.8524145E-4	-1.0523125E-6
7416.9609	0.88223145	0.88166185	0.99831585	0.99774612	-4.7500541E-4	1.1757257E-5
7420.2937	0.88066691	0.88069796	0.99770673	0.99773765	-4.0709566E-4	2.022516E-5
7423.6456	0.87951014	0.87973785	0.99750221	0.99772979	-3.3980629E-4	1.3405338E-5
7427.0165	0.87838246	0.8787818	0.99732345	0.99772265	-3.1697426E-4	-1.0823709E-7
7430.4065	0.8773671	0.87783007	0.99725354	0.99771638	-3.4053807E-4	-1.4285326E-5
7433.8155	0.87606714	0.87688298	0.99689539	0.9977111	-4.1410019E-4	-8.6033376E-6
7437.2436	0.87453586	0.87594077	0.99630216	0.99770694	-3.9935995E-4	2.3670985E-5
7440.6908	0.87332142	0.87500375	0.99602186	0.99770406	-2.5135507E-4	3.8218665E-5
7444.1569	0.87279817	0.87407227	0.99642862	0.99770259	-1.3514285E-4	1.9727321E-5
7447.6422	0.87238199	0.87314654	0.99693827	0.99770269	-1.1422257E-4	2.6984505E-6
7451.1465	0.8719998	0.87222694	0.9974775	0.99770451	-1.1628176E-4	-1.5663109E-5
7454.6698	0.87156481	0.87131377	0.99795938	0.99770821	-2.2429663E-4	-3.8602016E-5
7458.2122	0.87041498	0.87040732	0.99772175	0.99771395	-3.8903202E-4	-3.463387E-5
7461.7736	0.8688012	0.86950795	0.99701529	0.99772191	-4.7032872E-4	-8.4006022E-6
7465.3541	0.86705594	0.86861595	0.99617237	0.99773224	-4.4902828E-4	8.2207351E-6
7468.9536	0.86557718	0.86773169	0.99559075	0.99774514	-4.1130384E-4	1.4726725E-5
7472.5722	0.86408711	0.86685549	0.99499253	0.99776077	-3.4272931E-4	2.6123437E-5
7476.2098	0.86309026	0.86598771	0.99488202	0.99777934	-2.2174696E-4	2.3968494E-5
7479.8665	0.86246962	0.86512868	0.99514209	0.99780101	-1.6789593E-4	1.6012957E-5
7483.5422	0.86185918	0.86427878	0.99540654	0.99782601	-1.0433355E-4	1.5860452E-5
7487.237	0.86170063	0.86343834	0.99611693	0.99785451	-5.0996467E-5	3.921747E-6
7490.9508	0.86148137	0.86260777	0.99676046	0.99788673	-7.5278897E-5	-7.5051408E-6
7494.6837	0.86114005	0.86178742	0.99727565	0.99792289	-1.06885E-4	-2.542685E-6
7498.4356	0.86068136	0.86097767	0.997667	0.99796318	-9.4310386E-5	6.0638039E-6
7502.2066	0.86043056	0.86017891	0.99825963	0.99800785	-6.1267608E-5	-1.6642873E-7
7505.9967	0.86021811	0.85939152	0.99888382	0.9980571	-9.556877E-5	-6.1492199E-6
7509.8057	0.85970433	0.85861594	0.9991997	0.99811118	-1.0799615E-4	-3.2714648E-6
7513.6339	0.85939332	0.8578525	0.99971125	0.9981703	-1.205536E-4	-8.0662012E-6
7517.481	0.85877904	0.85710148	0.99991221	0.99823452	-1.6990666E-4	-8.1503786E-6
7521.3473	0.85808276	0.85636285	1.0000237	0.99830369	-1.8342073E-4	-3.1382381E-6
7525.2325	0.85735726	0.85563667	1.0000984	0.99837765	-1.9423271E-4	-3.9031701E-6
7529.1369	0.85656977	0.8549229	1.0001032	0.99845624	-2.1382486E-4	-3.6696052E-7
7533.0603	0.85568348	0.85422157	1.0000013	0.99853929	-1.9710521E-4	3.7600216E-6
7537.0027	0.85501938	0.85353267	1.0001134	0.99862661	-1.8424929E-4	5.8126082E-7
7540.9642	0.85422719	0.85285619	1.0000892	0.99871803	-1.9251098E-4	-4.9816137E-6
7544.9447	0.85349046	0.85219212	1.0001118	0.99881335	-2.2381326E-4	-9.1347489E-6
7548.9443	0.85244114	0.85154043	0.99981322	0.99891238	-2.6540719E-4	-2.2442084E-6
7552.9629	0.85136237	0.85090109	0.99947632	0.99901491	-2.4180777E-4	4.7291931E-6
7557.0006	0.85049306	0.85027407	0.99933986	0.99912074	-2.2730739E-4	4.7671932E-6
7561.0573	0.84952245	0.84965933	0.99909288	0.99922963	-2.032202E-4	8.4988595E-6
7565.1331	0.84884037	0.84905681	0.99912506	0.99934137	-1.5819042E-4	8.3598524E-6
7569.2279	0.84822994	0.84846648	0.99921931	0.99945572	-1.349152E-4	3.5477958E-6
7573.3418	0.8477329	0.84788827	0.99941721	0.99957245	-1.2906762E-4	-9.139518E-7
7577.4747	0.84716554	0.84732211	0.99953487	0.99969131	-1.4245237E-4	3.0121492E-6
7581.6267	0.84655269	0.84676792	0.99959693	0.99981204	-1.0411227E-4	8.7129677E-6
7585.7977	0.84629902	0.84622565	1.0000079	0.99993437	-6.9934342E-5	3.0395593E-6
7589.9878	0.84596796	0.84569518	1.000331	1.000058	-7.869821E-5	-1.0590642E-6
7594.1969	0.84563802	0.84517644	1.0006445	1.0001828	-7.8829635E-5	-1.0647754E-6
7598.4251	0.84530286	0.84466931	1.000942	1.0003083	-8.7682039E-5	-3.9651307E-6
7602.6723	0.84489488	0.84417371	1.0011556	1.0004343	-1.124357E-4	-7.0718333E-6
7606.9386	0.84434563	0.8436895	1.0012167	1.0005605	-1.4788809E-4	-6.3307299E-6
7611.2239	0.8436302	0.84321657	1.0011003	1.0006865	-1.6657357E-4	-1.6878704E-6
7615.5283	0.84291482	0.84275479	1.0009723	1.0008121	-1.6238639E-4	1.1568826E-6
7619.8517	0.84222916	0.84230402	1.0008622	1.0009369	-1.5659222E-4	2.4233541E-7
7624.1942	0.8415578	0.84186412	1.0007545	1.0010607	-1.6028634E-4	3.3173713E-7
7628.5557	0.84083403	0.84143494	1.0005821	1.0011829	-1.5370478E-4	3.8333111E-6
7632.9363	0.8402141	0.84101632	1.0005013	1.0013034	-1.2677515E-4	6.8841229E-6
7637.3359	0.83972092	0.84060809	1.0005347	1.0014217	-9.3260805E-5	4.3289651E-6
7641.7546	0.8393917	0.84021008	1.0007192	1.0015375	-8.8601036E-5	1.3170984E-6
7646.1924	0.83893622	0.83982209	1.0007646	1.0016504	-8.1595924E-5	4.1958253E-7
7650.6491	0.83866595	0.83944396	1.000982	1.0017599	-8.4869059E-5	-6.9998019E-7
7655.125	0.83817812	0.83907546	1.0009686	1.0018658	-8.7848567E-5	1.8746081E-6
7659.6198	0.83787788	0.83871641	1.0011292	1.0019676	-6.8052512E-5	3.7210755E-6
7664.1338	0.83756505	0.83836657	1.0012635	1.0020649	-5.4326141E-5	3.166069E-6
7668.6667	0.8373864	0.83802573	1.001518	1.0021572	-3.9409403E-5	7.9049537E-7
7673.2188	0.83720701	0.83769365	1.0017577	1.0022442	-4.7144491E-5	-1.4453923E-6
7677.7898	0.8369563	0.8373701	1.0019117	1.0023254	-5.2595861E-5	1.9630624E-6
7682.38	0.83672517	0.83705482	1.0020708	1.0024003	-2.9160484E-5	6.110836E-6
7686.9891	0.83668804	0.83674773	1.0024091	1.0024687	3.6195528E-6	2.9695459E-6
7691.6174	0.83675861	0.83644901	1.0028402	1.0025305	-1.7296003E-6	-2.7344372E-6
7696.2646	0.836672	0.83615893	1.003099	1.0025858	-2.1743719E-5	-5.2003887E-6
7700.931	0.83655609	0.83587771	1.0033131	1.0026346	-5.016394E-5	-5.4088117E-6
7705.6163	0.83620288	0.8356056	1.0032744	1.002677	-7.2325304E-5	-3.3153856E-6
7710.3208	0.83587697	0.83534284	1.0032472	1.002713	-8.1294748E-5	-2.7325567E-6
7715.0442	0.83543644	0.83508971	1.0030895	1.0027426	-9.8087575E-5	8.8782215E-7
7719.7868	0.83494848	0.83484643	1.0028681	1.0027659	-7.2890624E-5	4.4196745E-6
7724.5483	0.83474368	0.83461328	1.0029135	1.002783	-5.6082547E-5	4.3494246E-7
7729.329	0.83441333	0.83439051	1.0028168	1.0027939	-6.8740316E-5	1.7340007E-6
7734.1286	0.83408513	0.8341784	1.0027054	1.0027986	-3.94703E-5	3.4360219E-6
7738.9474	0.83403369	0.83397721	1.0028538	1.0027972	-3.5691283E-5	-2.0424814E-6
7743.7851	0.83374047	0.83378721	1.0027432	1.0027898	-5.9193521E-5	-4.9320056E-7
7748.642	0.83345983	0.83360869	1.0026277	1.0027764	-4.0472665E-5	2.5768783E-6
7753.5178	0.83334657	0.83344192	1.0026619	1.0027571	-3.4113538E-5	1.1001726E-6
7758.4128	0.83312651	0.83328719	1.0025715	1.002732	-2.9723099E-5	1.4067477E-7
7763.3267	0.83305501	0.83314479	1.0026115	1.0027012	-3.2733673E-5	6.4094925E-7
7768.2598	0.83280418	0.833015	1.0024539	1.0026646	-2.3411672E-5	3.2466024E-6
7773.2118	0.83282359	0.83289813	1.002548	1.0026225	-6.4068386E-7	1.3233622E-6
7778.183	0.83279783	0.83279447	1.0025783	1.0025748	-1.0279684E-5	-1.2582125E-6
7783.1731	0.83272119	0.83270434	1.0025387	1.0025217	-1.3174116E-5	9.0131907E-7
7788.1824	0.83266609	0.83262803	1.0025014	1.0024632	-1.2670336E-6	1.0034096E-6
7793.2106	0.83270847	0.83256586	1.0025422	1.0023995	-3.1023921E-6	9.6970254E-7
7798.258	0.83263483	0.83251814	1.0024474	1.0023306	8.5033013E-6	1.0420201E-6
7803.3243	0.83279447	0.8324852	1.0025661	1.0022567	7.4362866E-6	-8.9795444E-7
7808.4098	0.83271033	0.83246736	1.0024209	1.0021778	-6.1255263E-7	1.2891666E-6
7813.5142	0.83278823	0.83246495	1.0024174	1.002094	2.0572765E-5	1.3535703E-6
7818.6378	0.83292074	0.83247829	1.0024481	1.0020055	1.3231764E-5	-3.2318187E-6
7823.7803	0.83292407	0.83250774	1.0023288	1.0019123	-1.2605408E-5	-3.6697195E-6
7828.942	0.83279086	0.83255362	1.002052	1.0018146	-2.4581759E-5	1.1722221E-6
7834.1226	0.83266984	0.83261628	1.0017662	1.0017125	-4.8193586E-7	4.1319736E-6
7839.3224	0.83278585	0.83269608	1.001696	1.0016061	1.830978E-5	2.2208176E-6
7844.5411	0.8328606	0.83279336	1.0015629	1.0014956	2.2655652E-5	2.9318017E-6
7849.7789	0.83302275	0.83290849	1.0014954	1.001381	4.8966164E-5	7.549789E-7
7855.0358	0.83337448	0.83304183	1.0015953	1.0012625	3.0578929E-5	-2.9710221E-6
7860.3117	0.83334483	0.83319373	1.0012914	1.0011402	1.7672983E-5	1.2702004E-6
7865.6067	0.8335613	0.83336459	1.0012112	1.0010143	4.4006091E-5	2.6365009E-6
7870.9207	0.83381169	0.83355477	1.001142	1.0008849	4.5643621E-5	1.8625538E-7
7876.2538	0.83404727	0.83376465	1.001035	1.0007522	4.598917E-5	-1.6382929E-6
7881.6059	0.8343031	0.83399461	1.0009249	1.0006163	2.8138134E-5	-1.9939878E-6
7886.9771	0.83434901	0.83424489	1.0005814	1.0004772	2.4607041E-5	1.7931908E-6
7892.3673	0.8345679	0.83451511	1.0003872	1.0003343	4.7435377E-5	2.0070006E-6
7897.7766	0.83486128	0.83480481	1.0002434	1.0001868	4.6281644E-5	8.1166325E-7
7903.2049	0.83506949	0.83511346	0.99999025	1.0000341	5.6231859E-5	6.3438209E-7
7908.6523	0.83547285	0.83544057	0.99990777	0.99987537	5.3180994E-5	3.5376598E-7
7914.1187	0.83564989	0.83578558	0.99957428	0.99970985	6.009279E-5	2.2708692E-6
7919.6042	0.83613098	0.83614798	0.99951988	0.99953675	7.8051326E-5	3.2160506E-7
7925.1087	0.83650768	0.83652718	0.9993359	0.99935528	6.3627229E-5	-3.4538245E-7
7930.6323	0.83683266	0.83692262	0.99907478	0.99916461	7.4242414E-5	6.5307763E-7
7936.1749	0.83732926	0.83733371	0.99895959	0.99896392	7.0854317E-5	-1.5241267E-6
7941.7366	0.83761945	0.83775985	0.99861208	0.99875235	5.7318054E-5	1.566918E-7
7947.3173	0.83796792	0.83820042	0.99829668	0.99852905	7.260024E-5	2.2971726E-6
7952.9171	0.83843116	0.83865479	0.99806963	0.99829313	8.3001592E-5	-7.3076455E-8
7958.5359	0.83889908	0.83912229	0.99782062	0.9980437	7.1780424E-5	-1.2268628E-6
7964.1738	0.83923917	0.83960229	0.99741686	0.99777985	6.9191166E-5	1.8555735E-6
7969.8307	0.83968058	0.84009408	0.99708727	0.99750065	9.2738756E-5	2.1032492E-6
7975.5067	0.84029017	0.84059699	0.99689845	0.99720515	9.3027079E-5	-9.2510928E-7
7981.2017	0.84073839	0.84111029	0.99652062	0.9968924	8.2219338E-5	-1.2487386E-6
7986.9158	0.84122822	0.84163327	0.99615648	0.99656141	7.8780096E-5	5.2125862E-7
7992.6489	0.8416402	0.84216517	0.99568635	0.99621119	8.818629E-5	2.0589864E-6
7998.401	0.84224105	0.84270523	0.99537669	0.99584074	1.0242797E-4	1.2346491E-6
8004.1723	0.84282052	0.8432527	0.99501695	0.995449	1.0241365E-4	5.8010494E-7
8009.9625	0.84342511	0.84380676	0.99465344	0.99503496	1.0913485E-4	-5.0078253E-7
8015.7719	0.84408644	0.84436662	0.99431748	0.99459753	9.6604768E-5	-2.2068338E-6
8021.6002	0.84454937	0.84493144	0.99375371	0.99413566	8.345238E-5	2.6047454E-7
8027.4477	0.84506081	0.8455004	0.99320875	0.9936482	9.9646017E-5	1.4565473E-6
8033.3141	0.84571661	0.84607261	0.99277822	0.99313409	1.0051423E-4	1.5580718E-8
8039.1996	0.84624205	0.84664722	0.99218712	0.99259216	9.982912E-5	5.7670985E-7
8045.1042	0.8468936	0.84722332	0.99169167	0.99202126	1.073137E-4	1.7213718E-6
8051.0278	0.84751138	0.84780001	0.99113172	0.99142023	1.2018985E-4	1.3428844E-6
8056.9705	0.84831981	0.84837636	0.99073145	0.99078787	1.2324876E-4	-4.274758E-8
8062.9322	0.84897858	0.84895142	0.99015027	0.99012298	1.1968097E-4	1.2137768E-7
8068.913	0.8497491	0.84952423	0.98964933	0.98942432	1.2469832E-4	-1.0040005E-6
8074.9128	0.85047254	0.8500938	0.98906954	0.98869067	1.0765244E-4	-1.0157538E-6
8080.9317	0.85104295	0.85065914	0.98830467	0.98792073	1.1249028E-4	1.0720368E-6
8086.9696	0.85182881	0.85121922	0.98772298	0.98711325	1.2057777E-4	1.2278572E-6
8093.0266	0.85250132	0.85177301	0.98699535	0.9862669	1.2734109E-4	8.932023E-7
8099.1026	0.85337384	0.85231945	0.9864349	0.98538038	1.3141499E-4	3.2828484E-7
8105.1977	0.85410079	0.85285748	0.98569577	0.98445233	1.3133668E-4	9.7906758E-7
8111.3118	0.85497736	0.85338598	0.98507291	0.9834814	1.4336863E-4	1.9679021E-6
