# Supplementary material for: Saturation magnetisation as an indicator of the disintegration of barium hexaferrite nanoplatelets during the surface functionalisation
Source: Sci Rep. 2023 Jan 19;13:1092. doi: 10.1038/s41598-023-28431-4 (PMC9852462; doi:10.1038/s41598-023-28431-4)
Supplement: Supplementary file 2 — Supplementary Information 2. [file 41598_2023_28431_MOESM2_ESM.zip › Figure 5a_BSHF-OPA.dat]

#	XDI/1.0	Demeter/0.9.9
#	Demeter::Data=HASH(0xc761d9c)
# #	Athena.element: Athena.edge:	Fe k
6916.3414	0.0055474343	0.005547435	0.0055474349	0.005547435	-8.0281035E-5	-2.9876794E-6
6921.3371	0.0051463743	0.005146375	0.0051463749	0.005146375	-9.5206585E-5	-1.3523311E-6
6926.3404	0.0045954637	0.0045954642	0.0045954642	0.0045954642	-9.3802994E-5	2.9203355E-6
6931.3286	0.0042091417	0.0042091422	0.0042091422	0.0042091422	-6.6028053E-5	1.7393711E-6
6936.3244	0.0039362396	0.0039362401	0.00393624	0.0039362401	-7.6437113E-5	-2.2967743E-6
6941.3277	0.0034448394	0.0034448398	0.0034448398	0.0034448398	-8.8993729E-5	1.7598391E-6
6946.3385	0.0030450475	0.0030450478	0.0030450478	0.0030450478	-5.8813908E-5	3.4370287E-6
6951.3342	0.002856318	0.0028563184	0.0028563183	0.0028563184	-5.4601102E-5	-3.0912435E-7
6956.3373	0.002499102	0.0024991023	0.0024991023	0.0024991023	-6.1904781E-5	-1.0676068E-6
6961.3252	0.0022378273	0.0022378276	0.0022378276	0.0022378276	-6.5267562E-5	3.716884E-7
6966.3434	0.0018460282	0.0018460285	0.0018460284	0.0018460285	-5.818563E-5	2.563195E-6
6971.3463	0.0016547433	0.0016547435	0.0016547435	0.0016547435	-3.9581529E-5	5.7644553E-7
6976.3338	0.0014505929	0.0014505931	0.0014505931	0.0014505931	-5.2426708E-5	-1.8775186E-6
6981.3288	0.0011313937	0.0011313939	0.0011313938	0.0011313939	-5.8323858E-5	1.1358037E-7
6986.3312	8.6750597E-4	8.675061E-4	8.6750607E-4	8.675061E-4	-5.12912E-5	9.3647472E-7
6991.3411	6.1785083E-4	6.1785092E-4	6.178509E-4	6.1785092E-4	-4.8947593E-5	4.3904378E-7
6996.3355	3.7781957E-4	3.7781964E-4	3.7781961E-4	3.7781964E-4	-4.6898874E-5	-8.2720465E-8
7001.3373	1.490403E-4	1.4904034E-4	1.4904032E-4	1.4904034E-4	-4.9774483E-5	1.0193603E-6
7006.3235	-1.1932797E-4	-1.1932796E-4	-1.1932798E-4	-1.1932796E-4	-3.6717503E-5	1.304018E-6
7011.3403	-2.1824488E-4	-2.1824489E-4	-2.1824491E-4	-2.1824489E-4	-3.6730391E-5	-1.4623278E-6
7016.3413	-4.8728567E-4	-4.8728571E-4	-4.8728573E-4	-4.8728571E-4	-5.1366811E-5	1.0524275E-6
7021.3267	-7.3121441E-4	-7.3121447E-4	-7.3121449E-4	-7.3121447E-4	-2.6220429E-5	4.6877237E-6
7026.3426	-7.4952405E-4	-7.4952411E-4	-7.4952414E-4	-7.4952411E-4	-4.4834801E-6	2.3747134E-6
7031.3428	-7.7612139E-4	-7.7612146E-4	-7.7612148E-4	-7.7612146E-4	-2.4350617E-6	-4.4203211E-7
7036.327	-7.7383668E-4	-7.7383675E-4	-7.7383677E-4	-7.7383675E-4	-8.8969054E-6	-1.4404006E-6
7041.342	-8.6508333E-4	-8.6508341E-4	-8.6508343E-4	-8.6508341E-4	-1.6837915E-5	-1.9309775E-7
7046.3411	-9.4245324E-4	-9.4245333E-4	-9.4245335E-4	-9.4245333E-4	-1.0830606E-5	4.7812599E-7
7051.3242	-9.731966E-4	-9.7319669E-4	-9.7319671E-4	-9.7319669E-4	-1.2065166E-5	1.5194093E-6
7056.3381	-0.0010630687	-0.0010630688	-0.0010630688	-0.0010630688	4.3589295E-6	4.1163759E-6
7061.3359	-9.2955631E-4	-9.2955639E-4	-9.2955641E-4	-9.2955639E-4	2.9146755E-5	2.737504E-6
7066.3411	-7.7151372E-4	-7.7151378E-4	-7.7151381E-4	-7.7151378E-4	3.1742182E-5	9.7987041E-7
7071.3302	-6.1231541E-4	-6.1231546E-4	-6.1231549E-4	-6.1231546E-4	3.8939874E-5	1.8557113E-6
7076.3266	-3.8267961E-4	-3.8267963E-4	-3.8267965E-4	-3.8267963E-4	5.0272387E-5	1.8185429E-6
7080.9288	-1.2977088E-4	-1.2977087E-4	-1.2977089E-4	-1.2977087E-4	5.6395339E-5	5.937445E-6
7084.7333	9.1419095E-5	9.1419128E-5	9.1419105E-5	9.1419128E-5	1.0018671E-4	9.8503488E-6
7087.9268	5.713357E-4	5.7133579E-4	5.7133576E-4	5.7133579E-4	1.2532808E-4	5.0041314E-6
7090.5547	8.2100398E-4	8.210041E-4	8.2100408E-4	8.210041E-4	1.2931776E-4	5.1947962E-6
7092.7817	0.0011991605	0.0011991606	0.0011991606	0.0011991606	1.505483E-4	1.3367565E-5
7094.6071	0.0014310859	0.0014310861	0.0014310861	0.0014310861	1.8348848E-4	-8.0205449E-6
7096.1488	0.0018169845	0.0018169848	0.0018169847	0.0018169848	1.2354232E-4	-1.3479255E-5
7097.4063	0.0017769056	0.0017769058	0.0017769058	0.0017769058	1.4575735E-4	1.3585452E-4
7098.4744	0.0021559578	0.0021559581	0.0021559581	0.0021559581	4.3948559E-4	1.293047E-4
7099.3767	0.002642868	0.0026428683	0.0026428683	0.0026428683	4.0053933E-4	-4.2792708E-5
7100.1129	0.0028122415	0.0028122419	0.0028122418	0.0028122419	3.6936974E-4	6.7560979E-5
7100.7067	0.0031341297	0.0031341301	0.0031341301	0.0031341301	4.9039543E-4	-1.4562088E-5
7101.2293	0.003359719	0.0033597194	0.0033597194	0.0033597194	3.5311262E-4	-2.458074E-4
7101.657	0.0034696926	0.0034696931	0.003469693	0.0034696931	2.5680466E-4	-4.9046948E-5
7102.0135	0.0035611052	0.0035611056	0.0035611056	0.0035611056	3.1465E-4	-1.9616606E-4
7102.2986	0.0036715721	0.0036715725	0.0036715725	0.0036715725	1.3094452E-4	-5.4363934E-4
7102.5601	0.0036326795	0.0036326799	0.0036326799	0.0036326799	1.7496739E-5	4.9567117E-4
7102.7502	0.0036794736	0.0036794741	0.003679474	0.0036794741	3.5478961E-4	0.0016108491
7102.9642	0.0037760499	0.0037760504	0.0037760504	0.0037760504	6.6844084E-4	7.8880032E-4
7103.1543	0.0039495905	0.003949591	0.003949591	0.003949591	6.7354383E-4	-4.4907088E-4
7103.3445	0.0040321987	0.0040321992	0.0040321991	0.0040321992	4.9765919E-4	1.2342497E-4
7103.5585	0.0041507444	0.0041507449	0.0041507449	0.0041507449	7.234322E-4	0.0010299513
7103.7487	0.00432461	0.0043246105	0.0043246105	0.0043246105	9.1396551E-4	-3.967603E-4
7103.9627	0.0045201693	0.0045201698	0.0045201698	0.0045201698	5.6306169E-4	-0.001305194
7104.1529	0.0045521995	0.0045522001	0.0045522	0.0045522001	3.864061E-4	2.6625082E-4
7104.3431	0.0046671581	0.0046671587	0.0046671587	0.0046671587	6.643435E-4	3.0196652E-4
7104.5572	0.0048207936	0.0048207942	0.0048207941	0.0048207942	5.0849117E-4	-3.7884052E-4
7104.7474	0.0048727411	0.0048727417	0.0048727417	0.0048727417	5.1117827E-4	9.3119366E-4
7104.9615	0.0050274629	0.0050274636	0.0050274635	0.0050274636	8.8497276E-4	6.6768108E-4
7105.1518	0.0052306241	0.0052306247	0.0052306247	0.0052306247	7.811885E-4	-0.0017920611
7105.3421	0.0053247833	0.0053247839	0.0053247839	0.0053247839	2.029143E-4	-7.9591488E-4
7105.5562	0.0053126826	0.0053126833	0.0053126833	0.0053126833	4.5932052E-4	9.2412044E-4
7105.7465	0.0055105325	0.0055105332	0.0055105332	0.0055105332	5.7662861E-4	6.7980426E-4
7105.9606	0.0055458712	0.0055458719	0.0055458719	0.0055458719	7.3423336E-4	4.8156473E-4
7106.1509	0.0058074565	0.0058074572	0.0058074572	0.0058074572	7.7137339E-4	-3.8638318E-4
7106.3413	0.0058395331	0.0058395338	0.0058395338	0.0058395338	5.8713729E-4	2.1957543E-4
7106.5554	0.0060449535	0.0060449542	0.0060449542	0.0060449542	8.6019165E-4	4.9210965E-4
7106.7458	0.0061874806	0.0061874814	0.0061874813	0.0061874814	7.8619564E-4	-7.5251636E-7
7106.96	0.0063630483	0.006363049	0.006363049	0.006363049	8.5988718E-4	4.6824E-4
7107.1504	0.006535391	0.0065353918	0.0065353917	0.0065353918	9.7564554E-4	3.1781329E-4
7107.3646	0.0067577945	0.0067577953	0.0067577953	0.0067577953	9.8847444E-4	4.2123165E-4
7107.555	0.0069353277	0.0069353286	0.0069353285	0.0069353286	0.0011460759	5.2469751E-4
7107.7454	0.0071942201	0.007194221	0.007194221	0.007194221	0.0011882792	1.6398186E-4
7107.9597	0.0074162243	0.0074162252	0.0074162252	0.0074162252	0.0012124393	3.5524434E-4
7108.1501	0.0076848943	0.0076848953	0.0076848953	0.0076848953	0.0013320466	-8.2917445E-4
7108.3644	0.0079553036	0.0079553046	0.0079553045	0.0079553046	8.7687243E-4	2.3206728E-4
7108.5549	0.0080398523	0.0080398533	0.0080398533	0.0080398533	0.0014259875	0.0025319513
7108.7454	0.0084986048	0.0084986059	0.0084986058	0.0084986059	0.0018415459	4.424078E-4
7108.9597	0.0087853101	0.0087853111	0.0087853111	0.0087853111	0.0016050741	6.5194177E-4
7109.1502	0.0091483388	0.0091483399	0.0091483399	0.0091483399	0.0021054519	5.5617631E-4
7109.3645	0.009637597	0.0096375982	0.0096375981	0.0096375982	0.0018302143	-8.3696512E-4
7109.555	0.0098892096	0.0098892108	0.0098892108	0.0098892108	0.0017666484	4.8827761E-4
7109.7456	0.010310867	0.010310868	0.010310868	0.010310868	0.0020162969	0.0011599529
7109.9599	0.010705608	0.01070561	0.010705609	0.01070561	0.0022363133	0.0018822537
7110.1505	0.01121635	0.011216351	0.011216351	0.011216351	0.0027784214	0.0027375414
7110.3649	0.011830869	0.01183087	0.01183087	0.01183087	0.0033450176	0.001777279
7110.5555	0.012571082	0.012571084	0.012571084	0.012571084	0.0034982194	0.0025747221
7110.7461	0.01316439	0.013164392	0.013164392	0.013164392	0.0043265017	0.0045664374
7110.9605	0.014323315	0.014323317	0.014323317	0.014323317	0.0053476266	0.0037649892
7111.1511	0.015330179	0.015330181	0.015330181	0.015330181	0.0058513223	0.00480131
7111.3417	0.016553839	0.016553841	0.016553841	0.016553841	0.007177886	0.0085287973
7111.5562	0.018237941	0.018237943	0.018237943	0.018237943	0.0093063381	0.012207135
7111.7469	0.020324768	0.02032477	0.02032477	0.02032477	0.012124217	0.014970984
7111.9614	0.023150673	0.023150676	0.023150676	0.023150676	0.015372581	0.018103836
7112.152	0.0265522	0.026552203	0.026552203	0.026552203	0.019458081	0.023120306
7112.3427	0.03057004	0.030570043	0.030570043	0.030570043	0.024188354	0.023019923
7112.5573	0.03635574	0.036355744	0.036355744	0.036355744	0.028788056	0.020736703
7112.748	0.042237839	0.042237844	0.042237844	0.042237844	0.032592939	0.014857111
7112.9625	0.049562399	0.049562405	0.049562405	0.049562405	0.034808157	0.0054459685
7113.1532	0.056342104	0.056342111	0.056342111	0.056342111	0.034799646	-0.0089282685
7113.344	0.062838464	0.062838471	0.062838471	0.062838471	0.031402023	-0.021235753
7113.5586	0.069072484	0.069072492	0.069072492	0.069072492	0.026190672	-0.03296271
7113.7493	0.073453543	0.073453551	0.073453551	0.073453551	0.018042237	-0.041941601
7113.964	0.076386807	0.076386816	0.076386816	0.076386816	0.0091875465	-0.045141211
7114.1548	0.077179093	0.077179102	0.077179102	0.077179102	-2.6252447E-4	-0.045912484
7114.3455	0.076286654	0.076286663	0.076286663	0.076286663	-0.0083280662	-0.032750177
7114.5602	0.073802895	0.073802904	0.073802904	0.073802904	-0.013539446	-0.019006029
7114.751	0.070796408	0.070796417	0.070796417	0.070796417	-0.016035011	-0.0046270892
7114.9419	0.067682331	0.067682339	0.067682339	0.067682339	-0.015305606	0.0067063452
7115.1565	0.064589985	0.064589993	0.064589993	0.064589993	-0.013315588	0.013413673
7115.3474	0.06228286	0.062282868	0.062282868	0.062282868	-0.0098663617	0.019001098
7115.5621	0.060588189	0.060588196	0.060588196	0.060588196	-0.0056087425	0.019498242
7115.753	0.060007954	0.060007962	0.060007962	0.060007962	-0.0019578746	0.015849448
7115.9439	0.059840672	0.059840679	0.059840679	0.059840679	4.4257661E-4	0.010869646
7116.1586	0.060187464	0.060187471	0.060187471	0.060187471	0.0024508539	0.007181189
7116.3495	0.060834739	0.060834746	0.060834746	0.060834746	0.0033552669	0.003325353
7116.5643	0.061548695	0.061548703	0.061548703	0.061548703	0.0037999496	0.0022703742
7116.7553	0.062376758	0.062376765	0.062376765	0.062376765	0.0042765847	9.4150511E-4
7116.9462	0.063181923	0.06318193	0.06318193	0.06318193	0.0041595104	-4.225708E-4
7117.161	0.064064271	0.064064279	0.064064279	0.064064279	0.0041051477	0.0016723716
7117.352	0.064847792	0.0648478	0.0648478	0.0648478	0.0048381588	0.0019677793
7117.543	0.065912448	0.065912456	0.065912456	0.065912456	0.0048568394	-1.4821929E-4
7117.7578	0.066818697	0.066818705	0.066818705	0.066818705	0.0047780114	0.0025273588
7117.9488	0.067851365	0.067851373	0.067851373	0.067851373	0.0058824416	0.0057461362
7118.1637	0.06920638	0.069206389	0.069206389	0.069206389	0.0071103681	0.0085069614
7118.3547	0.070737464	0.070737472	0.070737472	0.070737472	0.0093354172	0.011803842
7118.5458	0.072773443	0.072773452	0.072773452	0.072773452	0.011620616	0.011608566
7118.7607	0.075455434	0.075455443	0.075455443	0.075455443	0.014048495	0.014781902
7118.9517	0.078475727	0.078475737	0.078475737	0.078475737	0.01762059	0.019100423
7119.1428	0.082188261	0.082188271	0.082188271	0.082188271	0.021346767	0.018444993
7119.3578	0.087144649	0.08714466	0.08714466	0.08714466	0.025111101	0.023149752
7119.5488	0.092383368	0.092383379	0.092383379	0.092383379	0.030745566	0.025293506
7119.7638	0.099627349	0.099627361	0.099627361	0.099627361	0.035380265	0.024243304
7119.9549	0.10675129	0.10675131	0.10675131	0.10675131	0.040590772	0.03155967
7120.1461	0.1151452	0.11514521	0.11514521	0.11514521	0.047445527	0.031525039
7120.3611	0.12602367	0.12602368	0.12602368	0.12602368	0.053396243	0.02738839
7120.5522	0.13682942	0.13682943	0.13682943	0.13682943	0.058567952	0.031558951
7120.7434	0.14841419	0.14841421	0.14841421	0.14841421	0.06546123	0.030956661
7120.9584	0.16341977	0.16341979	0.16341979	0.16341979	0.071142547	0.026712827
7121.1496	0.1773123	0.17731232	0.17731232	0.17731232	0.07631198	0.027834752
7121.3647	0.19442532	0.19442535	0.19442535	0.19442535	0.082451807	0.027284133
7121.5559	0.21081247	0.21081249	0.21081249	0.21081249	0.087397523	0.026727942
7121.7471	0.22784614	0.22784616	0.22784616	0.22784616	0.092672572	0.02463745
7121.9622	0.24846533	0.24846536	0.24846536	0.24846536	0.097407719	0.020405102
7122.1535	0.26743263	0.26743267	0.26743267	0.26743267	0.10096521	0.016597673
7122.3447	0.28708452	0.28708456	0.28708456	0.28708456	0.10375633	0.012771876
7122.5599	0.30959921	0.30959924	0.30959924	0.30959924	0.1061557	0.014812954
7122.7511	0.3302262	0.33022624	0.33022624	0.33022624	0.10977631	0.011713294
7122.9424	0.35158865	0.35158869	0.35158869	0.35158869	0.11063603	0.0022128142
7123.1576	0.37519975	0.37519979	0.37519979	0.37519979	0.11067582	-0.0036861473
7123.3489	0.39657837	0.39657841	0.39657841	0.39657841	0.10913761	-8.0408841E-4
7123.5641	0.41956419	0.41956423	0.41956423	0.41956423	0.11034896	0.0089043702
7123.7555	0.44144626	0.44144631	0.44144631	0.44144631	0.11275813	0.0013280807
7123.9468	0.46271672	0.46271678	0.46271678	0.46271678	0.11085722	-0.0025277703
7124.1621	0.4865208	0.48652086	0.48652086	0.48652086	0.11173034	0.0048504591
7124.3534	0.50814628	0.50814634	0.50814634	0.50814634	0.11282941	0.0087072844
7124.5448	0.52970062	0.52970068	0.52970068	0.52970068	0.11506262	0.018767378
7124.7601	0.55494224	0.55494231	0.55494231	0.55494231	0.12046211	0.022583962
7124.9515	0.57869256	0.57869262	0.57869262	0.57869262	0.12424751	0.023612653
7125.1429	0.60250419	0.60250426	0.60250426	0.60250426	0.12950103	0.029596058
7125.3582	0.63136062	0.6313607	0.6313607	0.6313607	0.13628423	0.031866793
7125.5496	0.65793099	0.65793106	0.65793106	0.65793106	0.14246125	0.029034878
7125.765	0.68931386	0.68931394	0.68931394	0.68931394	0.14809562	0.029797294
7125.9564	0.71817628	0.71817637	0.71817637	0.71817637	0.15458279	0.025944769
7126.1479	0.74850361	0.7485037	0.7485037	0.7485037	0.15802987	0.0089089994
7126.3633	0.78247864	0.78247873	0.78247873	0.78247873	0.15820787	0.0071628334
7126.5548	0.8128784	0.81287849	0.81287849	0.81287849	0.16094443	-5.4916938E-4
7126.7463	0.84412035	2.7046107	0.84412049	2.7046107	0.15799753	-0.015490308
7126.9617	0.87716759	2.6928618	0.87727855	2.6929727	0.15464142	-0.022407422
7127.1532	0.90704395	2.6294403	0.9072534	2.6296497	0.14887995	-0.03479238
7127.3447	0.93418861	2.567614	0.93449653	2.5679218	0.14131594	-0.028865451
7127.5602	0.96455953	2.4999212	0.96497823	2.5003398	0.13713172	-0.029025063
7127.7518	0.99001494	2.4413868	0.99053208	2.4419039	0.12949984	-0.036499394
7127.9433	1.0141709	2.3844145	1.0147864	2.3850299	0.1231488	-0.025994407
7128.1588	1.0401365	2.3221074	1.0408627	2.3228335	0.11892011	-0.016144276
7128.3504	1.0625833	2.2682933	1.0634079	2.2691177	0.11657646	-0.015069482
7128.542	1.0848086	2.2159477	1.0857315	2.2168705	0.11314549	-0.013871212
7128.7576	1.1086561	2.1587757	1.1096897	2.1598091	0.11092811	-0.0028070974
7128.9492	1.1299785	2.1094829	1.1311103	2.1106145	0.11200244	0.0026105188
7129.1647	1.1542523	2.0557184	1.1554946	2.0569605	0.11199085	-1.6397921E-4
7129.3564	1.1755812	2.0093611	1.1769218	2.0107015	0.11193566	0.0024214146
7129.548	1.1971573	1.9643891	1.198596	1.9658277	0.11291898	0.0054731489
7129.7636	1.2215618	1.9153853	1.223111	1.9169344	0.11416433	0.0051770067
7129.9553	1.2436564	1.8732153	1.2453038	1.8748625	0.11502757	-0.0024569835
7130.147	1.2656634	1.8323432	1.2674089	1.8340886	0.11322232	-0.0073539316
7130.3626	1.2897719	1.7879004	1.2916278	1.7897562	0.11203231	-0.0039674799
7130.5543	1.3112941	1.7497176	1.3132481	1.7516715	0.11160637	-0.010019244
7130.7461	1.3325729	1.7127495	1.334625	1.7148014	0.10818993	-0.017508828
7130.9618	1.3553815	1.6726245	1.357544	1.6747867	0.10447152	-0.02107519
7131.1535	1.3751346	1.6382293	1.377395	1.6404896	0.099603902	-0.029999006
7131.3452	1.3935697	1.6050035	1.3959281	1.6073617	0.092969902	-0.037009846
7131.561	1.4130198	1.5689741	1.4154885	1.5714426	0.08452239	-0.048609499
7131.7527	1.4280125	1.5381656	1.4305791	1.540732	0.073161532	-0.062000176
7131.9445	1.4410773	1.508447	1.4437418	1.5111114	0.060745322	-0.065119561
7132.1603	1.4527723	1.4763066	1.455547	1.4790811	0.046618798	-0.072878241
7132.3521	1.4600791	1.4488704	1.4629516	1.4517428	0.031040151	-0.084281432
7132.5439	1.4646793	1.4224762	1.4676497	1.4254464	0.014288441	-0.081625749
7132.7597	1.4659031	1.393999	1.4689835	1.3970793	-0.0022305042	-0.081086472
7132.9515	1.4637702	1.3697504	1.4669484	1.3729285	-0.018762405	-0.081310323
7133.1434	1.4587039	1.3464674	1.46198	1.3497432	-0.033429275	-0.065694061
7133.3592	1.4501411	1.3214278	1.453527	1.3248136	-0.045545874	-0.056688246
7133.5511	1.4401349	1.3001552	1.4436186	1.3036388	-0.056541073	-0.048393282
7133.743	1.4284406	1.2797966	1.432022	1.2833779	-0.064119215	-0.031062531
7133.9589	1.4139871	1.2579589	1.4176784	1.26165	-0.069208373	-0.020675954
7134.1508	1.4002174	1.2394742	1.4040064	1.243263	-0.072550869	-0.010065025
7134.3427	1.386142	1.221839	1.3900286	1.2257255	-0.07307133	0.0017963683
7134.5586	1.3704189	1.2029883	1.3744153	1.2069845	-0.07181831	0.0064816801
7134.7505	1.3568545	1.1870901	1.3609485	1.1911839	-0.070428101	0.013456715
7134.9425	1.3433816	1.1719693	1.3475732	1.1761607	-0.066652277	0.019293853
7135.1584	1.3296671	1.1558793	1.3339683	1.1601804	-0.062558138	0.01850046
7135.3504	1.3178641	1.1423596	1.3222629	1.1467583	-0.05910594	0.022654343
7135.5424	1.3069704	1.1295613	1.3114667	1.1340574	-0.05385887	0.02426268
7135.7584	1.2958897	1.1159997	1.3004956	1.1206055	-0.049206766	0.021774967
7135.9504	1.286894	1.1046657	1.2915974	1.1093689	-0.044974684	0.023167848
7136.1424	1.2786194	1.0939885	1.2834202	1.0987891	-0.040310313	0.021239081
7136.3584	1.2704474	1.082736	1.2753578	1.0876461	-0.036309139	0.017759734
7136.5505	1.2638017	1.0733811	1.2688094	1.0783887	-0.033062566	0.017187561
7136.7425	1.2577481	1.0646235	1.2628531	1.0697284	-0.029707397	0.015506278
7136.9586	1.2516781	1.0554493	1.2568926	1.0606637	-0.026734453	0.012938335
7137.1507	1.2468351	1.0478781	1.252147	1.0531898	-0.024425968	0.010710031
7137.3427	1.2422961	1.0408385	1.2477052	1.0462475	-0.022620731	0.0074757173
7137.5589	1.2376013	1.0335175	1.2431199	1.0390359	-0.02137438	0.0044811168
7137.751	1.2335689	1.0275281	1.2391847	1.0331437	-0.020791091	0.0017179501
7137.9431	1.2296134	1.0220022	1.2353263	1.027715	-0.020714344	-4.8326558E-4
7138.1592	1.2251133	1.0163141	1.2309356	1.0221362	-0.02098836	-0.0011952012
7138.3514	1.2210438	1.0117021	1.2269633	1.0176214	-0.021202345	-6.1105646E-4
7138.5435	1.2169653	1.0074915	1.2229818	1.0135079	-0.021223189	-0.0032534797
7138.7597	1.2123784	1.0032038	1.2185042	1.0093295	-0.02253074	-0.005765613
7138.9519	1.2077637	0.99977045	1.2139866	1.0059932	-0.023577865	-0.0035513815
7139.144	1.2033174	0.99667311	1.2096373	1.0029929	-0.023895536	-0.0046806103
7139.3603	1.1980048	0.9935597	1.2044339	0.99998865	-0.025489426	-0.0087896511
7139.5525	1.192905	0.99110277	1.1994311	0.99762873	-0.027486109	-0.009312798
7139.7447	1.1874391	0.98891557	1.1940622	0.9955385	-0.029069266	-0.0070070203
7139.961	1.1810302	0.98675087	1.1877624	0.9934829	-0.030348477	-0.0071095451
7140.1532	1.1750417	0.9850681	1.1818708	0.99189705	-0.031973515	-0.0081000571
7140.3454	1.1687396	0.98359029	1.1756655	0.99051612	-0.033462139	-0.0080907557
7140.5617	1.1613725	0.98214645	1.1684074	0.98918128	-0.035278589	-0.0086144309
7140.754	1.1543247	0.98103485	1.1614566	0.98816656	-0.036981995	-0.0053293372
7140.9463	1.1471492	0.98006356	1.1543779	0.98729211	-0.037328252	-0.0016485277
7141.1626	1.1390724	0.97911288	1.14641	0.98645032	-0.037655583	-0.002258633
7141.3549	1.1317631	0.97837079	1.1391975	0.98580502	-0.038251129	-5.7666692E-4
7141.5473	1.1243572	0.97770382	1.1318884	0.98523486	-0.037877427	0.0026603273
7141.7636	1.1162826	0.97701831	1.1239226	0.98465815	-0.037163854	0.0039562371
7141.956	1.1091683	0.97644277	1.1169051	0.98417935	-0.036260513	0.0068936256
7142.1483	1.1023332	0.97587983	1.1101666	0.98371308	-0.034511876	0.010269615
7142.3647	1.0950633	0.97525393	1.1030055	0.98319593	-0.032063321	0.011538414
7142.5571	1.0892257	0.97470414	1.0972645	0.98274279	-0.029794972	0.011388667
7142.7495	1.0835982	0.97416061	1.0917336	0.98229589	-0.027680962	0.013868508
7142.9419	1.0785741	0.97362332	1.0868061	0.98185519	-0.02445837	0.016234909
7143.1584	1.0735972	0.97302614	1.0819379	0.98136668	-0.021042508	0.016543421
7143.3508	1.0699698	0.97250199	1.078407	0.98093907	-0.017693765	0.016483519
7143.5432	1.0667886	0.97198398	1.0753224	0.98051757	-0.01469965	0.015240222
7143.7597	1.0639591	0.97140839	1.0726014	0.98005053	-0.011462039	0.016816646
7143.9522	1.0621007	0.97090306	1.0708394	0.9796417	-0.0078216417	0.018106932
7144.1446	1.0609486	0.97040404	1.0697837	0.9792391	-0.0044926803	0.014254156
7144.3612	1.0602632	0.96984944	1.0692069	0.97879301	-0.0019916918	0.013627542
7144.5536	1.060134	0.96936316	1.069174	0.97840309	0.0010809843	0.01560825
7144.7461	1.0606792	0.96888258	1.0698157	0.97801888	0.0040159238	0.010824398
7144.9627	1.0617769	0.9683489	1.0710217	0.97759362	0.0055092456	0.0056801301
7145.1552	1.0629331	0.96788087	1.0722742	0.9772219	0.006339665	0.0058700728
7145.3478	1.0642183	0.96741845	1.0736558	0.97685582	0.0077698106	0.0048633988
7145.5644	1.0661125	0.96690537	1.0756583	0.97645106	0.0083297678	-1.191795E-4
7145.7569	1.067626	0.96645554	1.077268	0.97609745	0.0077210542	-0.001643081
7145.9495	1.0690859	0.96601123	1.0788241	0.97574939	0.0076970173	-0.0035171802
7146.1421	1.0705909	0.96557266	1.0804254	0.97540705	0.0063662364	-0.0079452145
7146.3587	1.0716909	0.96508626	1.0816336	0.97502882	0.0044458355	-0.0088834103
7146.5513	1.0724101	0.96465977	1.082449	0.97469849	0.0027311449	-0.010424899
7146.744	1.0727432	0.96423871	1.0828783	0.9743736	4.2912175E-4	-0.013094142
7146.9607	1.0725858	0.9637719	1.0828289	0.97401493	-0.0026295969	-0.015372652
7147.1533	1.0716669	0.96336294	1.0820062	0.97370203	-0.0058629049	-0.01458407
7147.3459	1.0703274	0.96295952	1.0807627	0.97339465	-0.0082473807	-0.013446875
7147.5627	1.0682905	0.962512	1.0788338	0.97305521	-0.011368056	-0.016206624
7147.7553	1.0656733	0.96212026	1.0763126	0.97275944	-0.014882373	-0.015941403
7147.948	1.0625563	0.96173376	1.0732916	0.97246895	-0.017510278	-0.013870622
7148.1648	1.0585029	0.96130541	1.0693461	0.97214857	-0.020562392	-0.015257184
7148.3575	1.054136	0.9609304	1.0650752	0.97186949	-0.023758095	-0.013434592
7148.5502	1.0493465	0.96056074	1.0603816	0.97159575	-0.025740084	-0.010738526
7148.7429	1.0442157	0.96019641	1.0553468	0.9713273	-0.027896723	-0.010203587
7148.9597	1.0379228	0.95979284	1.0491616	0.97103157	-0.029918453	-0.0080514702
7149.1525	1.0319612	0.95943954	1.0432959	0.97077414	-0.031194605	-0.0065100932
7149.3453	1.0258941	0.95909147	1.0373247	0.97052191	-0.032428745	-0.0062881699
7149.5621	1.0186783	0.95870629	1.0302166	0.97024447	-0.033770239	-0.0046465254
7149.7549	1.0120619	0.95836924	1.0236959	0.9700032	-0.034331962	-0.0041515453
7149.9477	1.0054399	0.95803733	1.0171698	0.96976704	-0.035371075	-0.0055343815
7150.1646	0.99757032	0.95767003	1.0094078	0.96950742	-0.036599398	-0.0019344019
7150.3574	0.99044516	0.95734893	1.0023784	0.96928201	-0.0361636	0.0034536051
7150.5502	0.98362564	0.95703287	0.9956545	0.96906162	-0.035267688	0.0030345968
7150.7431	0.97684241	0.95672166	0.98896695	0.96884609	-0.034993156	0.0025172102
7150.96	0.96928544	0.95637769	0.98151753	0.96860966	-0.034236135	0.0041421803
7151.1529	0.96281244	0.95607703	0.97514015	0.96840463	-0.03329569	0.0062616074
7151.3457	0.95644329	0.95578144	0.96886655	0.96820458	-0.031821033	0.0070449991
7151.5627	0.94977218	0.95545459	0.96230294	0.96798523	-0.03040865	0.0067952039
7151.7556	0.94397879	0.9551692	0.95660507	0.96779537	-0.029035679	0.007235847
7151.9485	0.93857022	0.95488863	0.951292	0.9676103	-0.02761706	0.0077393386
7152.1414	0.93332413	0.95461285	0.94614138	0.96743	-0.026049842	0.0075177727
7152.3585	0.92788978	0.95430817	0.94081445	0.96723272	-0.024534773	0.0071939813
7152.5514	0.92326487	0.95404247	0.93628495	0.96706244	-0.02310031	0.0080771997
7152.7444	0.91897538	0.95378133	0.93209088	0.96689673	-0.021417782	0.0062572791
7152.9614	0.91448358	0.95349329	0.92770635	0.96671595	-0.020534825	0.0038514995
7153.1544	0.9105561	0.95324203	0.92387424	0.96656006	-0.019838667	0.0045933873
7153.3474	0.90682585	0.95299537	0.92023934	0.96640874	-0.018761778	0.0043728964
7153.5645	0.90286189	0.95272337	0.91638259	0.96624396	-0.018045342	0.0033578278
7153.7575	0.89942546	0.95248639	0.91304144	0.96610226	-0.017384733	0.0046273273
7153.9505	0.89615138	0.95225391	0.90986261	0.96596503	-0.016259194	0.0048754085
7154.1436	0.89314779	0.95202579	0.90695428	0.96583218	-0.015502338	7.3600576E-4
7154.3607	0.88979233	0.95177463	0.9037059	0.9656881	-0.015957284	-7.6738399E-4
7154.5538	0.88660211	0.95155592	0.90061089	0.9655646	-0.015817118	0.0024191233
7154.7468	0.88368534	0.95134171	0.89778925	0.96544552	-0.015023261	0.0012038342
7154.964	0.88043957	0.95110583	0.89465051	0.96531667	-0.015323306	-2.4762377E-4
7155.1571	0.87739818	0.95090071	0.89170425	0.96520666	-0.015124861	0.0014502271
7155.3502	0.87459834	0.95069987	0.8889995	0.96510092	-0.014763228	8.9116268E-6
7155.5433	0.87169663	0.95050329	0.88619284	0.9649994	-0.015121419	3.025879E-4
7155.7606	0.86839251	0.95028712	0.88299567	0.96489017	-0.014639046	0.0012246442
7155.9537	0.86568876	0.95009948	0.88038691	0.96479753	-0.014618825	-1.8735359E-4
7156.1468	0.86274672	0.94991599	0.87753985	0.96470902	-0.014711402	-1.396817E-4
7156.3641	0.8596512	0.94971445	0.87455117	0.96461431	-0.01467615	4.8929602E-4
7156.5573	0.85672216	0.9495396	0.87171709	0.96453443	-0.014510546	0.00133247
7156.7505	0.85404433	0.94936883	0.86913418	0.96445858	-0.014161284	3.0504055E-4
7156.9437	0.85125024	0.94920208	0.866435	0.96438673	-0.014392678	9.8146021E-4
7157.161	0.84813613	0.94901931	0.86342759	0.96431067	-0.013758395	0.0025697384
7157.3542	0.84560242	0.94886104	0.86098872	0.96424723	-0.013337801	3.0820656E-4
7157.5474	0.84298241	0.94870669	0.85846351	0.9641877	-0.013639304	1.778764E-4
7157.7648	0.84000213	0.94853768	0.85558988	0.96412535	-0.013264765	0.0020553302
7157.958	0.83753589	0.9483916	0.8532184	0.96407401	-0.012795385	0.0017260465
7158.1513	0.83505671	0.94824929	0.85083399	0.96402647	-0.012597648	0.0010496784
7158.3446	0.83266564	0.94811079	0.84853766	0.96398271	-0.012389579	0.0023451086
7158.562	0.82996831	0.94795953	0.84594684	0.96393797	-0.011634511	0.003118283
7158.7553	0.82788735	0.94782902	0.84396056	0.96390214	-0.0111089	0.0023457132
7158.9486	0.82567361	0.94770223	0.84184147	0.96387	-0.010727659	0.0025155206
7159.1419	0.82374004	0.94757912	0.84000252	0.96384151	-0.0101364	0.0024807565
7159.3594	0.82150957	0.94744496	0.83787849	0.96381378	-0.009708564	0.0031644653
7159.5527	0.81975176	0.94732958	0.83621523	0.96379296	-0.0088364378	0.0034291649
7159.746	0.81809341	0.94721778	0.83465141	0.96377569	-0.0083828488	0.0025159131
7159.9636	0.81630725	0.94709618	0.83297163	0.96376046	-0.0078026491	0.00327345
7160.1569	0.8148873	0.9469919	0.83164615	0.96375065	-0.0070377882	0.0048287448
7160.3503	0.81358573	0.94689106	0.83043907	0.9637443	-0.0059353735	0.004673476
7160.5437	0.8125915	0.94679368	0.8295393	0.96374138	-0.0052300877	0.0030273543
7160.7612	0.81143669	0.94668826	0.82849068	0.96374216	-0.0046914337	0.0032824334
7160.9547	0.81066332	0.94659808	0.82781176	0.96374643	-0.0038810076	0.0040265613
7161.1481	0.80993513	0.94651132	0.82717794	0.96375403	-0.0031335571	0.0029147103
7161.3415	0.80945126	0.94642789	0.82678841	0.96376494	-0.0027535976	0.0029048454
7161.5591	0.8088034	0.94633796	0.82624666	0.96378112	-0.0019396657	0.005151942
7161.7526	0.80865386	0.94626147	0.82619145	0.96379896	-6.3563425E-4	0.0036269149
7161.946	0.80855747	0.94618825	0.82618931	0.96381999	-5.3641229E-4	7.6630239E-4
7162.1637	0.80843334	0.94610967	0.82617123	0.96384746	-3.2060734E-4	0.0027930552
7162.3572	0.80842564	0.94604319	0.82625777	0.96387522	6.1209199E-4	0.0035916434
7162.5507	0.80867022	0.94597985	0.82659655	0.96390609	0.0010693587	0.0019121248
7162.7442	0.80883948	0.94591963	0.82685999	0.96394004	0.0013520843	0.0023730901
7162.9619	0.8092262	0.94585555	0.82735263	0.96398189	0.0020451733	0.0040032348
7163.1555	0.80968066	0.9458018	0.82790126	0.9640223	0.0029986148	0.004017204
7163.349	0.81038696	0.94575109	0.82870165	0.96406568	0.003600233	0.0017042875
7163.5425	0.81107395	0.94570337	0.82948269	0.96411201	0.003658174	6.0932494E-4
7163.7603	0.81189157	0.94565317	0.83040615	0.96416766	0.0038508483	0.0025200676
7163.9539	0.81265819	0.94561166	0.83126681	0.96422019	0.0046949298	0.0045946021
7164.1475	0.81370945	0.94557303	0.83241209	0.96427557	0.0056298783	0.0029457059
7164.3411	0.81483808	0.94553726	0.8336347	0.96433379	0.0058355071	4.6519676E-4
7164.5589	0.81611017	0.94550038	0.8350125	0.96440261	0.0058212602	4.2514538E-4
7164.7767	0.81737382	0.94546704	0.83638181	0.96447494	0.0060207005	0.0020410743
7164.9946	0.81873339	0.94543717	0.83784706	0.96455074	0.0067105563	0.0034256077
7165.2124	0.82029761	0.94541076	0.83951686	0.96462991	0.0075132378	0.0023869953
7165.4545	0.82218873	0.94538538	0.84152531	0.96472186	0.0078083354	8.0561927E-4
7165.6966	0.8240784	0.94536413	0.84353227	0.9648179	0.0079033186	0.0012382004
7165.9387	0.82601552	0.94534696	0.84558662	0.96491796	0.0084078721	0.0019648127
7166.205	0.82835297	0.9453327	0.84805297	0.96503261	0.0089022294	0.0011348547
7166.4714	0.83075774	0.94532321	0.85058664	0.96515202	0.0090124092	0.0010933867
7166.7378	0.83315478	0.94531842	0.85311252	0.96527607	0.0094847858	0.0014914231
7167.0042	0.83581123	0.94531824	0.85589776	0.96540467	0.0098070394	9.7967939E-4
7167.2948	0.8386173	0.94532321	0.85884425	0.96555007	0.010030467	9.6382018E-4
7167.5855	0.84164194	0.94533348	0.8620093	0.96570074	0.010367308	0.0011610865
7167.8762	0.84464485	0.94534892	0.86515255	0.96585652	0.010705523	0.0014510378
7168.1669	0.84786613	0.94536945	0.8685141	0.96601732	0.011210941	0.0012343905
7168.4819	0.85143532	0.9453973	0.87223522	0.9661971	0.011453193	7.9730547E-4
7168.7969	0.85508164	0.94543086	0.87603339	0.96638251	0.011713244	9.7195345E-4
7169.1361	0.85909812	0.94547322	0.8802133	0.96658829	0.012089045	0.0010865143
7169.4512	0.8629915	0.94551821	0.88425842	0.96678502	0.01242415	0.0012277178
7169.7905	0.86722849	0.94557257	0.88865871	0.96700269	0.012892464	0.0012587066
7170.1299	0.87174162	0.94563292	0.8933351	0.9672263	0.013278434	7.2141012E-4
7170.4935	0.87656323	0.945704	0.89833152	0.96747219	0.013399615	8.6061875E-4
7170.8572	0.88148716	0.94578156	0.9034302	0.9677245	0.013904362	0.0013422284
7171.2209	0.88667726	0.94586538	0.90879495	0.96798296	0.014375952	0.0012717655
7171.5847	0.89194567	0.94595526	0.91423795	0.96824744	0.014829572	0.0011586756
7171.9727	0.89782613	0.94605755	0.92030451	0.96853582	0.015247044	0.0013791983
7172.3366	0.90340992	0.9461593	0.92606272	0.968812	0.015866591	0.0013872362
7172.7489	0.91014178	0.94628111	0.93299209	0.96913132	0.016323817	0.0011850007
7173.1371	0.91647713	0.94640188	0.93951329	0.96943793	0.016815184	0.0011480189
7173.5496	0.9236057	0.94653639	0.9468392	0.96976978	0.017243036	8.2883309E-4
7173.9621	0.93070264	0.94667696	0.95413335	0.97010756	0.017498971	2.6312056E-4
7174.3747	0.9380441	0.94682334	0.96167194	0.97045106	0.017460136	-0.0011911789
7174.8116	0.94553502	0.94698428	0.96937146	0.9708206	0.016487065	-0.0028717043
7175.2243	0.95205151	0.94714161	0.97608485	0.97117484	0.015020336	-0.0036346202
7175.6856	0.9586628	0.94732318	0.98291607	0.97157635	0.013310407	-0.0042448601
7176.1227	0.96400958	0.94750043	0.9884711	0.97196184	0.011206754	-0.003980917
7176.5841	0.96873207	0.94769262	0.99341325	0.97237369	0.0097335529	-0.0026072618
7177.0456	0.97299268	0.94788965	0.9978934	0.97279027	0.0088005123	-0.0015809253
7177.5071	0.97685494	0.94809107	1.001975	0.97321106	0.0082743588	-5.7203295E-4
7177.9687	0.98063074	0.9482965	1.0059701	0.97363575	0.0082724686	1.739744E-4
7178.4547	0.98469393	0.94851659	1.010264	0.97408652	0.0084392169	3.2692115E-4
7178.9407	0.98883365	0.94874012	1.0146342	0.97454053	0.008590236	4.3981013E-4
7179.4512	0.9932541	0.94897806	1.0192965	0.97502038	0.0088774877	5.2463648E-4
7179.9373	0.99768096	0.94920711	1.0239536	0.97547959	0.0091130887	2.8049055E-4
7180.4479	1.0023371	0.94944976	1.0288513	0.97596381	0.0091570527	-1.0392485E-4
7180.9585	1.0070321	0.94969396	1.0337877	0.97644937	0.0090069607	-8.4270877E-4
7181.4935	1.0117548	0.94995085	1.038763	0.97695894	0.0082759164	-0.0013841823
7182.0287	1.015889	0.95020825	1.0431498	0.97746888	0.0075256087	-0.0013947214
7182.5639	1.0198102	0.95046539	1.0473233	0.97797835	0.0067830066	-0.0018830867
7183.0991	1.0231496	0.95072161	1.0509147	0.97848668	0.0055099527	-0.0022966656
7183.6588	1.0258431	0.95098787	1.0538717	0.97901634	0.0042683874	-0.0023210463
7184.1943	1.0278243	0.95124029	1.0561047	0.97952056	0.0029679428	-0.0021605144
7184.7785	1.0291663	0.95151231	1.0577211	0.98006702	0.0018492594	-0.0015127193
7185.3385	1.0299402	0.95176899	1.0587579	0.98058652	0.0012370893	-9.4465628E-4
7185.9229	1.030582	0.95203177	1.0596736	0.98112331	7.6819478E-4	-0.0010096502
7186.5074	1.0308382	0.95228856	1.0602036	0.98165389	5.6909138E-5	-0.0010812343
7187.092	1.0306485	0.95253848	1.0602875	0.98217739	-4.9587625E-4	-7.5270387E-4
7187.6767	1.0302583	0.95278069	1.0601707	0.98269296	-8.2322749E-4	-4.9797132E-4
7188.2859	1.0296657	0.95302398	1.0598626	0.98322078	-0.0010904042	-4.4348289E-4
7188.8952	1.0289297	0.95325791	1.0594109	0.983739	-0.0013636114	-5.4565011E-4
7189.529	1.0279706	0.95349137	1.0587472	0.98426787	-0.0017687019	-8.4703829E-4
7190.1385	1.0267306	0.95370645	1.0577911	0.98476675	-0.0024167341	-6.9882393E-4
7190.7725	1.0249654	0.95392047	1.0563207	0.98527566	-0.0026376894	-5.0720595E-4
7191.431	1.0233214	0.95413238	1.0549827	0.98579353	-0.0030722978	-6.9652245E-4
7192.0652	1.0209938	0.95432656	1.0529494	0.98628206	-0.003538084	-4.3843918E-4
7192.724	1.0187467	0.95451808	1.0510078	0.98677902	-0.0036391997	-5.3040492E-4
7193.3828	1.0161988	0.95469931	1.048765	0.98726536	-0.0042369455	-6.8882938E-4
7194.0418	1.0131632	0.95487042	1.0460343	0.98774133	-0.004546939	-3.981513E-4
7194.7254	1.0100941	0.95503727	1.043281	0.98822406	-0.0047715034	-4.523465E-4
7195.4091	1.0066392	0.95519341	1.0401416	0.98869577	-0.0051654324	-5.1770175E-4
7196.0929	1.0030303	0.95533896	1.0368481	0.98915657	-0.0054794606	-3.8904554E-4
7196.7768	0.99914491	0.95547402	1.0332776	0.98960656	-0.00569753	-1.7539464E-4
7197.4854	0.99509652	0.955603	1.0295551	0.99006147	-0.0057236976	-8.4634557E-5
7198.194	0.99103329	0.95572097	1.0258174	0.99050497	-0.0058174741	-1.3667731E-4
7198.9028	0.98685083	0.95582807	1.0219602	0.99093731	-0.0059174241	1.9912264E-5
7199.6118	0.98264356	0.95592442	1.0180779	0.99135861	-0.0057892425	2.8373798E-4
7200.3453	0.97849985	0.95601291	1.0142699	0.99178285	-0.005508132	3.7189134E-4
7201.0791	0.97456148	0.95609018	1.010667	0.9921956	-0.0052435663	4.0603377E-4
7201.8374	0.97067593	0.95615836	1.0071277	0.99261002	-0.004902289	4.7975436E-4
7202.5714	0.96724579	0.9562132	1.0040323	0.99299958	-0.0045276289	4.6478552E-4
7203.3301	0.96391753	0.95625851	1.0010496	0.99339043	-0.0042085037	4.0279292E-4
7204.0889	0.96085939	0.95629242	0.99833657	0.99376948	-0.0039163906	3.7162338E-4
7204.8724	0.95787729	0.95631563	0.99571037	0.9941486	-0.003635349	3.440492E-4
7205.6316	0.95525114	0.95632684	0.99342864	0.99450423	-0.0033856259	3.397423E-4
7206.4154	0.95265326	0.95632695	0.99118588	0.99485945	-0.0031111266	3.9257915E-4
7207.1994	0.95037351	0.95631557	0.98926084	0.99520279	-0.0027701403	4.6840185E-4
7208.0081	0.94824126	0.95629199	0.98749399	0.99554461	-0.002365103	5.3137722E-4
7208.817	0.94654772	0.95625656	0.98616543	0.99587416	-0.0019105845	5.3008011E-4
7209.626	0.94515013	0.95620947	0.98513235	0.99619159	-0.0015074863	5.2339631E-4
7210.4353	0.94410816	0.9561509	0.98445453	0.99649716	-0.0010635723	5.112392E-4
7211.2693	0.94340236	0.95607874	0.98412346	0.99679973	-6.6736697E-4	4.2067328E-4
7212.1034	0.94299492	0.95599481	0.98409025	0.99709003	-3.6184718E-4	3.1107048E-4
7212.9378	0.94279862	0.95589929	0.98426777	0.99736833	-1.4834586E-4	2.0767763E-4
7213.7724	0.94274733	0.95579239	0.98458986	0.99763481	-1.5233217E-5	1.5180564E-4
7214.6317	0.94277281	0.95567069	0.98499921	0.99789697	1.0879771E-4	1.6846565E-4
7215.4913	0.94293435	0.95553736	0.98554416	0.99814707	2.7434238E-4	1.2367912E-4
7216.3511	0.94324452	0.95539265	0.98623727	0.99838529	3.2145158E-4	1.0799113E-4
7217.2356	0.94349505	0.95523216	0.98688115	0.99861814	4.6271131E-4	1.3736079E-4
7218.0958	0.94405181	0.95506503	0.98781986	0.99883296	5.6110494E-4	7.9221494E-5
7218.9808	0.94447429	0.95488195	0.98863471	0.99904225	6.0096866E-4	7.102286E-5
7219.8906	0.94513043	0.95468224	0.98969357	0.99924526	6.8857677E-4	1.1606604E-4
7220.7761	0.9457105	0.95447692	0.99066499	0.9994313	8.0934202E-4	1.7458124E-4
7221.6864	0.94658385	0.95425487	0.99194002	0.99961093	0.0010020898	1.3212506E-4
7222.5969	0.9475351	0.95402191	0.9932924	0.9997791	0.0010499153	6.7244746E-5
7223.5323	0.94852188	0.95377156	0.99469061	0.99994018	0.0011262168	3.2255374E-5
7224.4433	0.94961455	0.95351729	0.99618331	1.0000859	0.0011094717	-5.1032502E-5
7225.3792	0.95057097	0.95324562	0.99755004	1.0002246	0.0010319649	-1.681472E-4
7226.3153	0.95154639	0.95296359	0.99893517	1.0003523	7.9470011E-4	-2.7557483E-4
7227.2763	0.95207859	0.95266366	0.99988728	1.0004722	5.0917191E-4	-3.2966091E-4
7228.213	0.95251264	0.95236148	1.0007299	1.0005787	1.691026E-4	-4.3264483E-4
7229.1745	0.95239958	0.95204153	1.0010356	1.0006774	-3.1207451E-4	-4.725499E-4
7230.161	0.95190472	0.9517033	1.0009696	1.000768	-7.514246E-4	-4.4834293E-4
7231.1231	0.95093536	0.95136405	1.0004177	1.0008463	-0.0011857155	-5.0055443E-4
7232.1101	0.94959364	0.95100675	0.99950356	1.0009166	-0.0017270552	-5.5823939E-4
7233.0975	0.94752546	0.95064024	0.99786237	1.000977	-0.0022879034	-4.7012059E-4
7234.0851	0.94507503	0.95026495	0.99583827	1.0010281	-0.0026555434	-4.1922296E-4
7235.0976	0.94221411	0.94987153	0.99341362	1.0010709	-0.0031263912	-4.4379256E-4
7236.1105	0.93874284	0.94946953	0.99037801	1.0011046	-0.0035544008	-3.4145059E-4
7237.1237	0.93501254	0.94905939	0.9870827	1.0011294	-0.0038182043	-2.5632738E-4
7238.1372	0.93100449	0.94864146	0.98350898	1.0011458	-0.0040738996	-1.9025141E-4
7239.1757	0.92665289	0.94820567	0.9796016	1.0011543	-0.0042086002	-9.9491341E-5
7240.2145	0.92226196	0.94776252	0.97565417	1.0011546	-0.0042805729	-4.9766173E-5
7241.2536	0.91775829	0.94731241	0.97159329	1.0011473	-0.0043120093	5.7258556E-5
7242.3177	0.91319294	0.94684482	0.96748052	1.0011323	-0.0041601467	2.6516573E-4
7243.3575	0.90900576	0.94638182	0.96373473	1.0011107	-0.0037541271	4.2342916E-4
7244.4223	0.90529201	0.94590189	0.96047212	1.0010819	-0.0032689977	5.3509862E-4
7245.4874	0.90204312	0.94541639	0.95767362	1.0010468	-0.0026144206	6.9984023E-4
7246.5777	0.89965688	0.94491424	0.95574751	1.0010048	-0.0017605621	7.4370357E-4
7247.6683	0.89820351	0.94440719	0.95475347	1.000957	-9.9247746E-4	7.6349627E-4
7248.7592	0.89749179	0.94389571	0.95450029	1.0009041	-9.499496E-5	8.4926701E-4
7249.8505	0.89799621	0.94338023	0.95546249	1.0008464	8.6079301E-4	7.497184E-4
7250.9669	0.89939217	0.94284944	0.9573258	1.000783	0.0015601583	6.3569145E-4
7252.0589	0.90144167	0.94232736	0.9598315	1.0007171	0.002264654	6.3194341E-4
7253.176	0.90439501	0.94179082	0.96325059	1.0006463	0.0029561845	5.4447128E-4
7254.3184	0.90812117	0.94124007	0.96745202	1.0005708	0.0034948869	3.8117557E-4
7255.4362	0.91229416	0.94069971	0.97208908	1.0004945	0.0038177176	1.4344361E-4
7256.5793	0.91675264	0.94014613	0.97702113	1.0004145	0.0038191985	2.49217E-4
7257.7228	0.92102714	0.9395919	0.98176834	1.000333	0.0043875772	3.3663225E-4
7258.8915	0.9268976	0.93902556	0.9881209	1.0002488	0.0045975596	-1.3905223E-4
7260.0357	0.93166083	0.93847176	0.99335508	1.0001659	0.0040659633	-3.0171672E-4
7261.2051	0.93630461	0.937907	0.99847914	1.0000814	0.0038995078	-1.5755239E-4
7262.375	0.94078295	0.93734384	1.0034369	0.99999769	0.003697401	-2.3683679E-4
7263.5702	0.94504933	0.93677102	1.008192	0.99991356	0.0033393651	-3.4135381E-4
7264.7657	0.94876637	0.93620118	1.0123967	0.99983142	0.0028813264	-3.7858546E-4
7265.9368	0.95186828	0.93564622	1.0159753	0.99975314	0.0024434048	-3.472068E-4
7267.1581	0.95461197	0.93507087	1.019215	0.99967378	0.0020506689	-3.6802633E-4
7268.3549	0.956827	0.93451041	1.0219149	0.99959822	0.0015534803	-4.0080154E-4
7269.577	0.95836969	0.93394147	1.0239516	0.99952329	0.00108117	-3.5891349E-4
7270.7996	0.95947014	0.93337569	1.0255451	0.99945056	6.7604449E-4	-2.9868599E-4
7272.0226	0.96002302	0.93281307	1.0265901	0.99938	3.5070354E-4	-2.5832643E-4
7273.271	0.96033687	0.9322422	1.027405	0.99931021	3.7616546E-5	-2.4891951E-4
7274.4949	0.96011602	0.93168586	1.0276742	0.99924394	-2.6470015E-4	-1.9444336E-4
7275.7442	0.95968221	0.93112135	1.0277394	0.99917846	-4.4328076E-4	-1.5306241E-4
7277.0189	0.95899718	0.93054882	1.0275623	0.99911388	-6.5102966E-4	-1.7537697E-4
7278.2691	0.95803843	0.92999067	1.0271006	0.99905268	-8.8609007E-4	-1.4431073E-4
7279.5448	0.956759	0.92942454	1.026327	0.99899239	-0.0010155441	-1.2367242E-4
7280.8209	0.95544696	0.92886164	1.0255197	0.99893422	-0.0012016774	-1.7623524E-4
7282.0975	0.95369148	0.92830189	1.0242678	0.99887814	-0.0014654199	-1.6067E-4
7283.3996	0.95166808	0.92773439	1.0227569	0.99882307	-0.0016159971	-1.7005375E-4
7284.6771	0.94952286	0.92718095	1.0211131	0.9987711	-0.0019040905	-1.6474325E-4
7285.9801	0.94675458	0.92661983	1.018855	0.99872015	-0.002041117	-5.9923772E-5
7287.3087	0.94415145	0.92605114	1.0167707	0.99867031	-0.0020617859	-4.4253443E-5
7288.6128	0.94132651	0.9254963	1.0144537	0.99862341	-0.0021576231	-5.2627404E-5
7289.9424	0.93846892	0.924934	1.0121127	0.99857762	-0.0022003907	-3.3900685E-5
7291.2725	0.93547414	0.92437487	1.0096332	0.99853382	-0.0022477887	-1.0704272E-5
7292.6282	0.93243181	0.9238084	1.0071147	0.9984912	-0.0022291402	4.2113386E-5
7293.9594	0.92948466	0.92325551	1.0046806	0.9984513	-0.0021346343	7.0193148E-5
7295.3161	0.92669413	0.92269539	1.0024114	0.99841258	-0.0020404681	8.2074851E-5
7296.6734	0.92394683	0.92213836	1.0001843	0.99837575	-0.0019118831	1.0335184E-4
7298.0312	0.92150317	0.92158443	0.99825964	0.99834079	-0.0017598575	1.0051742E-4
7299.4148	0.91912236	0.92102333	0.99640618	0.99830705	-0.0016363247	8.4877854E-5
7300.7988	0.91697448	0.92046542	0.99478433	0.99827515	-0.0015249495	8.8689152E-5
7302.1834	0.91490038	0.91991056	0.99323499	0.99824506	-0.0013907799	1.1203953E-4
7303.5685	0.91312244	0.91935876	0.99198051	0.99821672	-0.0012146337	1.2088371E-4
7304.9794	0.91150426	0.91879998	0.99089402	0.99818963	-0.001052789	9.9819967E-5
7306.3657	0.91017758	0.91825414	0.99008824	0.9981647	-9.3541725E-4	8.3557093E-5
7307.8029	0.90886311	0.91769155	0.98931224	0.99814057	-8.1686558E-4	1.0707878E-4
7309.2155	0.90784967	0.91714182	0.98882648	0.99811852	-6.3026413E-4	1.4574381E-4
7310.6286	0.90708218	0.91659503	0.98858531	0.99809806	-4.0503731E-4	1.8743616E-4
7312.0676	0.90669447	0.9160414	0.98873198	0.99807881	-9.5677463E-5	2.1296957E-4
7313.5072	0.90680676	0.91549071	0.98937726	0.99806111	2.0801689E-4	1.644968E-4
7314.9726	0.90729876	0.91493334	0.99041015	0.99804463	3.8218573E-4	1.1179617E-4
7316.4134	0.90791747	0.91438841	0.99155905	0.99802989	5.3291892E-4	1.2795522E-4
7317.88	0.90884816	0.91383682	0.99302778	0.99801633	7.5420274E-4	1.0107727E-4
7319.3472	0.91013015	0.91328806	0.99484634	0.99800415	8.2945941E-4	2.2950684E-5
7320.8151	0.91128271	0.91274206	0.99653407	0.99799332	8.215653E-4	-1.2116941E-5
7322.3089	0.91256338	0.91218947	0.99835763	0.99798361	7.9357267E-4	-4.3724127E-5
7323.8033	0.91365406	0.91163965	0.99998969	0.99797517	6.9090886E-4	-8.3355483E-5
7325.2984	0.91462885	0.91109254	1.0015044	0.99796796	5.4438145E-4	-1.3431643E-4
7326.7941	0.9152822	0.9105481	1.0026961	0.9979619	2.8919529E-4	-1.5309614E-4
7328.3158	0.91550147	0.90999711	1.0034613	0.99795686	8.2429164E-5	-1.6272486E-4
7329.8127	0.91553102	0.90945791	1.0040262	0.99795297	-2.0200597E-4	-1.8232996E-4
7331.3357	0.91489143	0.90891211	1.0039294	0.99795002	-4.6818909E-4	-1.7411806E-4
7332.8848	0.9140927	0.90835978	1.003681	0.99794801	-7.3691407E-4	-1.5617313E-4
7334.4091	0.9126266	0.90781903	1.0027546	0.99794694	-9.4817158E-4	-1.2506277E-4
7335.9595	0.91117735	0.90727172	1.0018524	0.99794671	-0.0011214446	-8.1108137E-5
7337.5106	0.90914844	0.90672683	1.000369	0.99794728	-0.0011997285	-1.4417031E-5
7339.0624	0.90745472	0.90618431	0.99921911	0.99794859	-0.0011661792	2.7646792E-7
7340.6403	0.90549865	0.90563527	0.9978141	0.99795062	-0.0011988632	-5.0406639E-6
7342.1935	0.90370096	0.90509732	0.99655697	0.99795323	-0.001181962	2.831299E-5
7343.7728	0.90179615	0.90455281	0.99519988	0.99795644	-0.0011101728	7.6043055E-5
7345.3783	0.90016528	0.90400176	0.99412383	0.99796021	-9.3978008E-4	8.7917015E-5
7346.959	0.89880182	0.9034616	0.99330468	0.99796435	-8.3005157E-4	6.086469E-5
7348.5659	0.8975194	0.90291484	0.9925736	0.99796893	-7.4576779E-4	5.9608003E-5
7350.1736	0.89640448	0.90237012	0.99200827	0.99797381	-6.3843569E-4	9.3113537E-5
7351.782	0.89546613	0.90182738	0.99161776	0.99797891	-4.4630534E-4	9.9796068E-5
7353.3912	0.89496845	0.90128654	0.99166618	0.99798416	-3.1733186E-4	5.4088109E-5
7355.0266	0.89443652	0.90073902	0.99168719	0.99798959	-2.7081107E-4	3.9375631E-5
7356.6628	0.89408246	0.90019333	0.99188426	0.99799502	-1.8851054E-4	2.5591106E-5
7358.2998	0.89381948	0.89964937	0.9921706	0.99800039	-1.8704626E-4	-7.9544538E-7
7359.9375	0.89346994	0.89910712	0.99236853	0.99800561	-1.9111539E-4	8.7871884E-6
7361.6015	0.89318848	0.89855806	0.99264121	0.99801069	-1.580336E-4	1.4359993E-5
7363.2664	0.89294386	0.89801055	0.99294888	0.99801546	-1.4331241E-4	3.9643467E-5
7364.932	0.89271118	0.89746456	0.99326656	0.99801984	-2.6001031E-5	7.9777147E-5
7366.5984	0.89285723	0.89692	0.99396108	0.99802375	1.2250504E-4	5.1610831E-5
7368.2913	0.89312271	0.89636841	0.99478156	0.99802716	1.4737523E-4	1.2955476E-5
7369.9593	0.89335254	0.89582647	0.99555605	0.99802988	1.660471E-4	1.7717789E-5
7371.6538	0.89368104	0.89527741	0.99643565	0.99803191	2.069513E-4	-5.5831415E-6
7373.3747	0.89405936	0.89472128	0.99737137	0.99803319	1.4697844E-4	-3.6412806E-5
7375.0708	0.89418327	0.89417468	0.9980424	0.99803371	8.2528744E-5	-4.7962256E-5
7376.7934	0.8943415	0.8936211	0.99875403	0.99803351	-1.6990127E-5	-6.0830588E-5
7378.5169	0.89412472	0.89306882	0.99908861	0.99803261	-1.2709955E-4	-6.1540323E-5
7380.2412	0.89390329	0.89251791	0.99941651	0.99803103	-2.2916885E-4	-3.5104207E-5
7381.9921	0.89332831	0.89196019	0.99939697	0.99802875	-2.4909369E-4	-1.5859453E-6
7383.718	0.89303724	0.89141214	0.99965108	0.99802587	-2.3468287E-4	1.9621338E-6
7385.4706	0.89251196	0.89085736	0.99967705	0.99802234	-2.4226841E-4	-2.9752989E-7
7387.2241	0.89218782	0.89030409	0.99990206	0.99801822	-2.3572604E-4	1.7979507E-5
7389.0042	0.891679	0.8897443	0.99994828	0.99801347	-1.7873602E-4	2.0851549E-5
7390.7594	0.89155594	0.88919421	1.0003701	0.99800825	-1.6200956E-4	-5.6675301E-6
7392.5413	0.89110596	0.88863768	1.0004708	0.99800243	-1.9878264E-4	8.8579085E-6
7394.3241	0.89084734	0.88808285	1.0007607	0.99799613	-1.3043377E-4	1.1184723E-5
7396.1078	0.89064077	0.88752976	1.0011005	0.99798936	-1.5889233E-4	-3.9656913E-5
7397.9183	0.89027625	0.88697044	1.001288	0.99798206	-2.7296865E-4	-5.681143E-5
7399.7297	0.8896521	0.88641297	1.0012136	0.99797435	-3.6465764E-4	-4.4166753E-5
7401.542	0.88895484	0.88585741	1.0010638	0.99796625	-4.3301571E-4	-2.718093E-5
7403.3552	0.8880822	0.88530377	1.0007363	0.99795781	-4.632021E-4	-1.7644481E-5
7405.1693	0.88727466	0.8847521	1.0004717	0.99794905	-4.9701753E-4	-2.6064925E-5
7407.0103	0.88626555	0.88419457	1.000011	0.99793988	-5.5847201E-4	-6.6802605E-6
7408.8523	0.88521781	0.88363911	0.99950925	0.99793044	-5.2162093E-4	3.0403822E-5
7410.6952	0.88434343	0.8830858	0.99917852	0.99792078	-4.4643697E-4	1.622649E-5
7412.539	0.88357193	0.88253466	0.9989483	0.99791093	-4.6179873E-4	-2.7297393E-6
7414.4098	0.88262804	0.88197799	0.99855092	0.99790077	-4.5657686E-4	1.5687933E-5
7416.2816	0.88186315	0.88142361	0.99833012	0.99789048	-4.0308507E-4	1.7533811E-5
7418.1543	0.88111868	0.8808716	0.99812729	0.9978801	-3.909215E-4	5.3122707E-6
7420.0281	0.88039856	0.88032193	0.99794639	0.99786966	-3.8318265E-4	1.1936018E-5
7421.9028	0.87968232	0.87977471	0.99776691	0.9978592	-3.4617934E-4	2.0603403E-5
7423.8046	0.87909121	0.87922238	0.99771753	0.9978486	-3.053739E-4	5.0733924E-6
7425.7073	0.87852053	0.87867265	0.99768603	0.99783805	-3.2687762E-4	1.0647317E-5
7427.6111	0.87784695	0.87812551	0.99754914	0.99782759	-2.6484488E-4	1.8741275E-5
7429.5159	0.87751184	0.87758102	0.99774818	0.99781725	-2.554996E-4	-2.3198412E-5
7431.4479	0.87686665	0.8770318	0.99764189	0.99780693	-3.5385255E-4	-2.9779354E-5
7433.3808	0.87614424	0.87648543	0.99745573	0.99779682	-3.7059382E-4	-9.9285668E-6
7435.3149	0.87543357	0.87594188	0.99727874	0.99778695	-3.9224632E-4	-7.8713172E-6
7437.2499	0.8746266	0.87540126	0.99700281	0.99777737	-4.0104874E-4	3.7821867E-6
7439.2122	0.87387056	0.87485632	0.99678233	0.99776799	-3.77506E-4	3.0840013E-5
7441.1494	0.87315451	0.87432165	0.99659206	0.99775909	-2.8078811E-4	5.5238351E-5
7443.1138	0.87277504	0.87378286	0.99674277	0.99775049	-1.6198805E-4	3.3928655E-5
7445.0793	0.87251791	0.87324722	0.99701313	0.99774234	-1.4745189E-4	2.1745323E-5
7447.0721	0.87219138	0.87270772	0.99721835	0.99773459	-7.591354E-5	2.3113915E-5
7449.0397	0.87221727	0.87217861	0.99776625	0.99772749	-5.591154E-5	-6.7506394E-6
7451.0347	0.87196982	0.87164579	0.99804501	0.99772088	-1.0266362E-4	-1.0811803E-5
7453.0309	0.87180752	0.87111639	0.99840614	0.99771491	-9.9063607E-5	-2.6840898E-5
7455.0281	0.87157422	0.8705905	0.99869346	0.99770963	-2.0985007E-4	-5.0987401E-5
7457.0527	0.87096354	0.8700613	0.99860737	0.99770502	-3.0412474E-4	-3.4418321E-5
7459.0785	0.87034239	0.86953577	0.99850794	0.99770121	-3.4925803E-4	-3.4652136E-5
7461.1054	0.8695481	0.86901398	0.99823246	0.99769823	-4.4455945E-4	-4.9369612E-5
7463.1335	0.86853971	0.86849596	0.99774	0.99769615	-5.4945181E-4	-3.6562999E-5
7465.1627	0.86731881	0.86798178	0.99703212	0.99769499	-5.929065E-4	5.6330757E-6
7467.2194	0.86611715	0.8674649	0.99634717	0.99769482	-5.2643563E-4	1.818701E-5
7469.2509	0.86516664	0.8669586	0.99590382	0.99769568	-5.1855437E-4	-7.5312007E-7
7471.31	0.86399595	0.86644979	0.99524391	0.99769765	-5.2951634E-4	2.6752514E-5
7473.3702	0.8629854	0.86594515	0.99474113	0.99770077	-4.0835274E-4	5.981173E-5
7475.4581	0.86230206	0.8654383	0.99456902	0.99770515	-2.814113E-4	3.5586957E-5
7477.5207	0.8618174	0.86494217	0.99458608	0.99771074	-2.6064907E-4	1.2794632E-5
7479.6109	0.86121964	0.86444408	0.99449337	0.99771772	-2.2827775E-4	2.8709067E-5
7481.7024	0.86086281	0.86395046	0.99463853	0.99772608	-1.4059637E-4	3.8966786E-5
7483.8216	0.86062763	0.86345522	0.99490852	0.99773601	-6.4200306E-5	2.4695898E-5
7485.9155	0.86059233	0.86297081	0.99536894	0.99774732	-3.6550079E-5	-6.0191052E-6
7488.0372	0.86047355	0.862485	0.99574899	0.99776034	-8.9574446E-5	-1.4191932E-5
7490.1601	0.86021212	0.86200404	0.99598318	0.99777499	-9.6789154E-5	2.998395E-6
7492.2843	0.86006248	0.86152796	0.99632596	0.99779134	-7.6839962E-5	1.3627324E-6
7494.4097	0.85988559	0.86105684	0.99663826	0.99780942	-9.0998086E-5	1.0333923E-6
7496.5629	0.85967313	0.86058496	0.99691783	0.99782956	-7.241849E-5	9.3786172E-6
7498.6909	0.85957555	0.86012399	0.99730298	0.99785132	-5.084635E-5	-3.2632218E-6
7500.8467	0.85945532	0.85966251	0.9976682	0.9978753	-8.6397479E-5	-4.7724139E-6
7503.0304	0.85920063	0.85920077	0.99790157	0.99790162	-7.155624E-5	5.4567384E-6
7505.1888	0.85914461	0.85875009	0.99832433	0.99792971	-6.2703775E-5	3.7043347E-6
7507.3485	0.85892986	0.85830486	0.99858503	0.99795992	-5.5560553E-5	4.6457331E-6
7509.5361	0.85890307	0.85785977	0.99903613	0.99799273	-4.250738E-5	-1.6612977E-5
7511.7251	0.85874383	0.85742032	0.99935137	0.99802777	-1.2826891E-4	-2.0723072E-5
7513.9154	0.85834135	0.85698647	0.99941994	0.99806497	-1.3325993E-4	6.5869621E-6
7516.1338	0.85815632	0.85655299	0.99970821	0.99810478	-9.9228969E-5	-1.1385621E-6
7518.3268	0.85790361	0.85613026	0.99991962	0.99814618	-1.3828258E-4	-1.2280632E-5
7520.5479	0.85754593	0.85570794	1.0000282	0.99819012	-1.5343691E-4	-5.1433759E-6
7522.7703	0.85722181	0.85529117	1.0001668	0.99823607	-1.6113717E-4	-7.611562E-6
7525.0209	0.85682516	0.85487496	1.0002348	0.99828454	-1.8748342E-4	-2.410978E-5
7527.2461	0.85638267	0.85446919	1.0002479	0.99833434	-2.6904773E-4	2.3580619E-6
7529.4994	0.85562023	0.85406403	0.99994289	0.99838659	-1.7692284E-4	1.9685987E-5
7534.0104	0.85518591	0.85327003	1.0004125	0.99849647	-1.358858E-4	-7.4993849E-6
7536.268	0.85470048	0.85288111	1.0003734	0.99855398	-2.2768318E-4	-2.3607851E-5
7538.5269	0.85415758	0.85249752	1.0002733	0.99861313	-2.4251066E-4	7.9079948E-6
7540.8142	0.85359797	0.8521147	1.0001579	0.99867457	-1.9173185E-4	1.1734108E-5
7543.103	0.8532802	0.85173721	1.0002807	0.99873757	-1.8881421E-4	-9.3697255E-6
7545.3932	0.85273339	0.85136499	1.0001706	0.99880205	-2.3463583E-4	-8.9451239E-6
7547.6848	0.85220514	0.850998	1.0000752	0.99886796	-2.2979898E-4	2.3379287E-6
7549.9779	0.85167983	0.85063617	0.99997899	0.99893522	-2.2391713E-4	-3.606208E-6
7552.2994	0.85117186	0.85027528	0.99990126	0.99900459	-2.4644019E-4	-2.4565436E-6
7554.6224	0.85053524	0.84991956	0.999691	0.99907522	-2.3532654E-4	-3.005504E-6
7556.9469	0.85007817	0.84956895	0.99965636	0.99914704	-2.6040827E-4	-1.376303E-6
7559.2728	0.84932424	0.8492234	0.99932092	0.99921998	-2.417269E-4	1.6968886E-5
7561.6273	0.8489468	0.84887891	0.99936284	0.99929486	-1.8098709E-4	7.5147688E-6
7563.9563	0.84847659	0.84854333	0.99930323	0.99936987	-2.0653148E-4	2.3302378E-6
7566.3138	0.84797889	0.84820882	0.99921686	0.99944669	-1.7006644E-4	1.7546909E-5
7568.6729	0.84767445	0.84787923	0.99931972	0.99952439	-1.2376973E-4	-1.1169073E-6
7571.0606	0.84739138	0.8475508	0.99944447	0.9996038	-1.7536817E-4	-1.0873975E-5
7573.4228	0.84684147	0.84723092	0.9992937	0.99968305	-1.7542002E-4	1.9624726E-5
7575.8136	0.84655761	0.84691219	0.99940938	0.99976387	-8.209185E-5	2.0803562E-5
7578.1788	0.84645104	0.84660179	0.99969373	0.99984438	-7.6478281E-5	-5.8283837E-6
7580.5728	0.84619363	0.8462925	0.99982757	0.99992634	-1.0983029E-4	-4.3281899E-6
7582.9956	0.84592201	0.84598442	0.99994739	1.0000097	-9.7326306E-5	-2.9777379E-6
7585.3927	0.84572453	0.84568442	1.0001327	1.0000925	-1.2418269E-4	-2.4410322E-6
7587.8186	0.84532308	0.84538562	1.0001141	1.0001765	-1.090994E-4	1.2709309E-5
7590.2462	0.84519501	0.84509135	1.0003646	1.0002608	-6.2498062E-5	8.3116703E-6
7592.648	0.84502125	0.84480481	1.0005609	1.0003443	-6.8959024E-5	-3.9437383E-6
7595.1061	0.84485988	0.84451621	1.0007736	1.0004298	-8.1664235E-5	-3.4096088E-6
7597.5385	0.84462187	0.84423519	1.0009011	1.0005143	-8.5633716E-5	4.4949152E-6
7599.9999	0.8444408	0.84395535	1.0010853	1.0005997	-5.9667019E-5	2.6288176E-6
7602.4355	0.84432968	0.84368286	1.001331	1.000684	-7.2760396E-5	-7.3829421E-6
7604.9002	0.84408426	0.84341149	1.0014419	1.000769	-9.5845651E-5	-1.4224374E-5
7607.3665	0.84385707	0.84314429	1.0015666	1.0008537	-1.4290078E-4	-1.422406E-5
7609.8619	0.84337523	0.84287825	1.001436	1.0009389	-1.6642117E-4	-5.9194203E-6
7612.3316	0.84303077	0.84261917	1.0014343	1.0010226	-1.722913E-4	2.3814308E-6
7614.8303	0.84251921	0.84236121	1.0012649	1.0011067	-1.5458927E-4	9.0708371E-6
7617.3308	0.84225795	0.84210718	1.001341	1.0011902	-1.2694437E-4	3.4876699E-6
7619.833	0.84188415	0.84185701	1.0013001	1.0012728	-1.371415E-4	-4.4019724E-6
7622.3369	0.8415714	0.84161062	1.0013155	1.0013547	-1.4898108E-4	-3.2219026E-6
7624.87	0.84113373	0.8413653	1.0012049	1.0014364	-1.5337022E-4	1.4057996E-6
7627.3773	0.84079836	0.84112629	1.0011884	1.0015162	-1.4189529E-4	-1.6013041E-6
7629.914	0.84041801	0.84088825	1.0011257	1.0015958	-1.614472E-4	1.3231965E-6
7632.4523	0.83997901	0.84065376	1.0009995	1.0016741	-1.3518007E-4	1.5838587E-5
7634.9924	0.83973151	0.84042273	1.00106	1.0017512	-8.1012522E-5	8.0209966E-6
7637.5619	0.83956507	0.84019263	1.0012001	1.0018276	-9.4195984E-5	-4.7528093E-6
7640.1055	0.83924988	0.83996831	1.0011833	1.0019016	-1.0531411E-4	-3.4563745E-6
7642.6786	0.83902621	0.83974482	1.0012564	1.0019749	-1.1188122E-4	-1.9244299E-6
7645.2535	0.83867392	0.83952452	1.0011959	1.0020464	-1.1522108E-4	-1.510364E-6
7647.8301	0.83843265	0.83930733	1.0012414	1.002116	-1.1966186E-4	-1.8301131E-6
7650.4086	0.83805705	0.83909316	1.0011477	1.0021838	-1.2465549E-4	1.6454119E-6
7653.0166	0.83778612	0.83887967	1.0011567	1.0022501	-1.1112793E-4	6.884031E-6
7655.5987	0.83748028	0.83867132	1.0011227	1.0023137	-8.8926682E-5	4.9694863E-6
7658.2103	0.83732426	0.83846353	1.0012365	1.0023756	-8.5317906E-5	2.9144789E-6
7660.8239	0.83703448	0.83825845	1.0012113	1.0024352	-7.3697947E-5	-2.2372054E-6
7663.4671	0.83693685	0.83805387	1.001376	1.0024929	-9.7078447E-5	2.1062371E-6
7666.0843	0.83652381	0.837854	1.0012173	1.0025474	-6.2618297E-5	9.1395297E-6
7671.3522	0.8364431	0.83745944	1.0016324	1.0026486	-2.5012342E-5	2.6390452E-8
7674.003	0.83632574	0.83726461	1.0017564	1.0026952	-6.2409319E-5	-1.388075E-6
7676.6556	0.83611211	0.837072	1.0017788	1.0027386	-3.2373859E-5	1.0352654E-5
7679.3101	0.83615393	0.83688156	1.0020514	1.002779	-7.4667502E-6	9.6695415E-6
7681.9945	0.83607225	0.83669136	1.0021976	1.0028166	1.9250856E-5	3.4993534E-6
7684.6809	0.83625732	0.83650348	1.002605	1.0028511	1.1327577E-5	-1.2022584E-5
7687.3412	0.83613282	0.8363199	1.0026952	1.0028822	-4.5030294E-5	1.9018154E-6
7690.0314	0.83601639	0.8361368	1.0027903	1.0029106	2.1503241E-5	1.6883518E-5
7692.7236	0.83624855	0.83595617	1.0032286	1.0029361	4.5843553E-5	-7.7188266E-6
7695.4458	0.8362646	0.83577624	1.0034473	1.0029588	-2.0289574E-5	-1.5945911E-5
7698.1419	0.83613862	0.83560077	1.0035163	1.0029784	-4.0556174E-5	-7.8766923E-6
7700.868	0.8360447	0.83542616	1.0036139	1.0029953	-6.2998575E-5	-6.2046815E-6
7703.5962	0.83579501	0.8352543	1.0035501	1.0030093	-7.4398368E-5	1.891824E-6
7706.3264	0.8356386	0.83508526	1.0035739	1.0030204	-5.2672243E-5	1.4282434E-6
7709.0586	0.83550729	0.83491909	1.0036171	1.0030288	-6.6596732E-5	-6.6571886E-6
7711.7928	0.83527456	0.83475584	1.0035533	1.0030344	-8.9063099E-5	-7.4493239E-6
7714.5572	0.83501757	0.83459395	1.0034611	1.0030374	-1.0755758E-4	-1.4861327E-6
7717.3236	0.83467968	0.83443518	1.0032823	1.0030377	-9.7282602E-5	6.9482312E-6
7720.0639	0.83448186	0.83428113	1.0032361	1.0030353	-6.9295759E-5	8.4014336E-7
7722.8344	0.8342978	0.83412872	1.0031995	1.0030303	-9.265274E-5	-5.7484087E-6
7725.6354	0.83396565	0.83397808	1.0030104	1.0030227	-1.0132302E-4	6.3519153E-6
7728.41	0.83373287	0.83383234	1.0029133	1.0030126	-5.7237E-5	9.6980275E-6
7731.2151	0.83364628	0.83368858	1.0029577	1.0029999	-4.7210935E-5	-1.9192673E-6
7733.994	0.83346924	0.83354975	1.0029045	1.002985	-6.7954189E-5	1.3848654E-6
7736.8033	0.83326654	0.8334131	1.0028209	1.0029674	-3.947203E-5	6.8756155E-6
7739.6147	0.83324738	0.83328013	1.0029148	1.0029475	-2.9308417E-5	-3.896884E-6
7742.4567	0.83310085	0.8331496	1.0028764	1.002925	-6.1502674E-5	-5.67838E-6
7745.2723	0.83289942	0.8330242	1.0027758	1.0029005	-6.143442E-5	2.1854334E-6
7748.0901	0.83275476	0.83290266	1.002726	1.0028738	-4.9191254E-5	3.3770183E-6
7750.9385	0.8326207	0.83278389	1.0026815	1.0028446	-4.2299559E-5	4.7718312E-6
7753.7891	0.8325137	0.8326692	1.0026578	1.0028132	-2.1996588E-5	8.1712096E-6
7756.6418	0.83249524	0.83255865	1.0027164	1.0027797	4.3033008E-6	-2.1112132E-6
7759.4967	0.83253826	0.83245231	1.0028303	1.0027442	-3.4046548E-5	-2.8164631E-6
7762.3824	0.8322998	0.83234926	1.002657	1.0027063	-1.1864887E-5	1.0621533E-5
7765.2417	0.8324701	0.8322516	1.0028855	1.0026669	2.697416E-5	4.3395261E-7
7768.1318	0.83245488	0.83215744	1.0029226	1.0026251	-9.3699203E-6	-8.8014688E-6
7771.0241	0.83241591	0.83206787	1.0029296	1.0025815	-2.3919453E-5	-2.3689794E-6
7773.9187	0.83231646	0.83198295	1.0028696	1.002536	-2.3078967E-5	-4.1588017E-7
7776.8154	0.83228226	0.83190275	1.0028684	1.0024888	-2.632794E-5	-8.0093762E-7
7779.7145	0.83216387	0.83182734	1.0027765	1.0024399	-2.7721042E-5	-4.7874313E-7
7782.6445	0.83212067	0.83175612	1.0027535	1.0023888	-2.9118581E-5	-6.5479433E-6
7785.548	0.83199401	0.83169056	1.0026402	1.0023367	-6.5918469E-5	2.6966337E-6
7788.4825	0.83173584	0.83162945	1.002389	1.0022825	-1.3375634E-5	1.9160246E-5
7791.4193	0.83191547	0.83157352	1.0025688	1.0022268	4.6577084E-5	5.6557644E-6
7794.3584	0.83200952	0.83152285	1.0026564	1.0021696	1.9857072E-5	-8.814655E-6
7797.3287	0.83203282	0.83147711	1.0026664	1.0021105	-5.5122386E-6	-8.5392285E-6
7800.2724	0.83197692	0.83143725	1.0025905	1.0020507	-3.0643925E-5	-8.082242E-7
7803.2474	0.83185145	0.83140257	1.002438	1.001989	-1.0295875E-5	5.5388167E-6
7806.2246	0.83191564	0.83137357	1.0024682	1.0019261	2.3242196E-6	-2.6989081E-6
7809.1753	0.83186522	0.83135054	1.0023774	1.0018626	-2.6294733E-5	2.0320653E-7
7812.1862	0.83175888	0.83133294	1.0022229	1.0017969	3.5356556E-6	7.3064029E-6
7815.1706	0.83188642	0.83132147	1.0022957	1.0017307	1.7509345E-5	-1.6975413E-6
7818.1573	0.83186343	0.83131599	1.0022111	1.0016635	-6.600533E-6	-1.083768E-5
7821.1753	0.83184679	0.83131663	1.0021251	1.0015948	-4.7567671E-5	-5.0074341E-6
7824.1668	0.83157757	0.83132347	1.0017802	1.001526	-3.6692708E-5	5.8506203E-6
7827.1897	0.8316261	0.8313367	1.0017452	1.0014557	-1.23797E-5	2.0073006E-7
7830.215	0.83150269	0.83135639	1.001531	1.0013846	-3.5478653E-5	2.5669429E-6
7833.2427	0.83141135	0.83138261	1.0013418	1.001313	3.1580054E-6	7.1572712E-6
7836.302	0.83152192	0.83141581	1.0013462	1.00124	8.087657E-6	-1.1844271E-6
7839.3346	0.83146062	0.83145543	1.0011725	1.0011673	-4.057406E-6	3.8374841E-6
7842.3988	0.83149718	0.83150232	1.0010883	1.0010933	3.148403E-5	5.7766722E-6
7845.4655	0.83165364	0.83155623	1.0011166	1.0010191	3.1358793E-5	1.4286351E-6
7848.5346	0.83168959	0.83161724	1.0010169	1.0009445	4.0249849E-5	2.1961082E-6
7851.6063	0.83190081	0.83168545	1.0010851	1.0008697	4.4844655E-5	-3.0531741E-6
7854.6804	0.8319652	0.83176094	1.0009991	1.0007947	2.1485651E-5	-3.54299E-6
7857.7571	0.83203296	0.83184381	1.0009089	1.0007196	2.3052432E-5	8.452751E-6
7860.8655	0.83210778	0.83193504	1.0008167	1.0006439	7.3766762E-5	7.3529421E-6
7863.9472	0.83248959	0.832033	1.0010255	1.0005688	6.8567879E-5	-1.2644729E-5
7867.0607	0.83253257	0.83213965	1.0008863	1.0004933	-4.5698628E-6	-9.3612739E-6
7870.1768	0.83246112	0.8322542	1.0006249	1.0004179	1.0250887E-5	6.9472081E-6
7873.2954	0.83259648	0.83237673	1.0005626	1.0003428	3.8743896E-5	2.2519382E-6
7876.4166	0.83270287	0.83250731	1.0004637	1.000268	2.4302531E-5	-8.7713865E-6
7879.5698	0.83274897	0.83264718	1.0002947	1.0001928	-1.6291292E-5	-7.915576E-7
7882.6961	0.83260057	0.8327935	0.99992536	1.0001182	1.9331945E-5	1.4322077E-5
7885.8545	0.83287046	0.83294884	0.99996439	1.0000427	7.3718664E-5	2.5230916E-6
7889.0156	0.83306644	0.83311163	0.99992155	0.99996664	3.5276623E-5	-3.8936951E-6
7892.1792	0.83309358	0.83328165	0.99970193	0.9998899	4.9092211E-5	4.893315E-6
7895.3455	0.83337719	0.8334587	0.99973079	0.9998122	6.6250817E-5	-3.0244558E-6
7898.5144	0.83351329	0.83364254	0.99960415	0.99973331	2.9931678E-5	-3.7208605E-6
7901.7156	0.83356785	0.83383479	0.99938539	0.99965222	4.2548564E-5	9.526275E-6
7904.8898	0.83378455	0.83403165	0.99932321	0.99957021	9.0665492E-5	7.3461107E-6
7908.0964	0.83414637	0.83423658	0.99939538	0.99948548	8.9422627E-5	-2.9663385E-6
7911.3056	0.83435827	0.83444754	0.9993094	0.99939856	7.1634057E-5	-3.8989844E-6
7914.5175	0.83460634	0.8346643	0.99925134	0.99930919	6.4386858E-5	3.1637788E-7
7917.7321	0.83477205	0.83488663	0.99910265	0.99921713	7.366726E-5	4.3672781E-6
7920.9494	0.83508016	0.8351143	0.99908807	0.99912211	9.2476754E-5	7.4988769E-7
7924.1694	0.83536735	0.83534707	0.99904426	0.99902389	7.8494512E-5	-4.1538628E-6
7927.422	0.83558823	0.83558695	0.99892262	0.99892125	6.5590461E-5	-6.7701806E-6
7930.6475	0.83579225	0.83582928	0.99877888	0.99881581	3.4636605E-5	1.4742867E-6
7933.9055	0.83581279	0.83607831	0.99843996	0.99870538	7.5148999E-5	1.162192E-5
7937.1664	0.83628214	0.83633159	0.99854128	0.99859062	1.1039874E-4	7.9695476E-7
7940.43	0.83653309	0.83658885	0.99841563	0.99847129	8.0348731E-5	-5.3320363E-6
7943.6963	0.83680681	0.83684985	0.99830418	0.99834711	7.5581078E-5	-4.3106288E-6
7946.9955	0.83702932	0.8371168	0.99812922	0.9982166	5.2047297E-5	-1.5277919E-5
7950.2675	0.83714883	0.83738458	0.99784621	0.99808186	-2.4813182E-5	3.1573353E-8
7953.5723	0.83686613	0.83765785	0.99714852	0.99794014	5.2254949E-5	1.821316E-5
7956.8799	0.83749436	0.8379339	0.99735293	0.99779238	9.5619516E-5	5.3039055E-6
7960.1603	0.83749607	0.83820995	0.99692592	0.9976397	8.7197078E-5	3.2762612E-6
7963.4736	0.83806931	0.83849079	0.99705767	0.99747905	1.172222E-4	-3.4705103E-6
7966.8199	0.83827672	0.83877621	0.99681054	0.99730993	6.4084868E-5	-1.2824438E-6
7970.1389	0.83849645	0.83906081	0.99657087	0.99713513	1.0867433E-4	8.0095042E-6
7973.4608	0.83899842	0.83934688	0.99660447	0.99695284	1.1727518E-4	-6.1825917E-6
7976.8158	0.83927949	0.83963678	0.99640382	0.99676102	6.739378E-5	-9.4737939E-6
7980.1435	0.83944879	0.83992502	0.99608669	0.99656282	5.3964662E-5	8.2381905E-7
7983.5043	0.83964043	0.84021654	0.99577835	0.99635436	7.2903894E-5	2.2233729E-6
7986.868	0.83993903	0.84050846	0.99556776	0.99613709	6.8915733E-5	-2.6255162E-6
7990.2346	0.84010425	0.84080049	0.99521457	0.99591071	5.5233383E-5	3.4872834E-6
7993.6042	0.84031109	0.84109237	0.99489373	0.99567491	9.2406772E-5	6.1838882E-6
7997.0071	0.84073008	0.84138642	0.99477088	0.99542712	9.7113765E-5	-5.1729678E-6
8000.3826	0.84096937	0.84167711	0.99446382	0.99517147	5.7342327E-5	-4.2296815E-6
8003.7915	0.84111911	0.84196939	0.99405284	0.99490302	6.8417914E-5	3.2897576E-6
8007.1729	0.84143395	0.84225774	0.99380257	0.99462626	7.9680768E-5	3.2451867E-6
8010.5878	0.84166065	0.84254707	0.99344956	0.99433588	9.0473177E-5	2.8144298E-6
8014.0056	0.84205212	0.84283446	0.99325178	0.99403401	9.8910922E-5	6.5598574E-7
8017.4265	0.84233707	0.84311963	0.99293785	0.99372032	9.4959266E-5	-3.2745891E-6
8020.881	0.84270501	0.84340478	0.99269183	0.99339151	7.6396812E-5	-4.3809476E-6
8024.3079	0.84286278	0.84368456	0.99223141	0.99305308	6.4812213E-5	-9.3632701E-7
8027.7379	0.84314942	0.84396119	0.99189016	0.99270183	6.9976512E-5	8.4722441E-6
8031.2016	0.84334518	0.84423681	0.99144261	0.99233413	1.2321732E-4	5.9781395E-6
8038.1074	0.84442712	0.84477388	0.99121415	0.99156081	1.3196683E-4	-2.4383911E-6
8041.5803	0.84471483	0.84503709	0.99082888	0.99115105	9.7909993E-5	-2.9568311E-7
8045.0563	0.84510749	0.84529552	0.9905386	0.99072654	1.2991216E-4	4.185129E-6
8048.5662	0.84562238	0.84555107	0.99035438	0.99028297	1.2714689E-4	7.7562869E-7
8052.0485	0.84599652	0.84579891	0.99002546	0.98982775	1.3533551E-4	1.4724547E-6
8055.5338	0.84656534	0.84604099	0.9898812	0.98935675	1.3740636E-4	-6.1891369E-6
8059.0532	0.84695901	0.84627904	0.98954525	0.98886517	9.1982461E-5	-2.9365788E-6
8062.5757	0.84721307	0.84651055	0.98905942	0.9883568	1.1672727E-4	6.4787396E-6
8066.0705	0.84777812	0.84673325	0.98888089	0.98783591	1.3744572E-4	-1.7778475E-6
8069.5993	0.84817844	0.84695072	0.98852077	0.98729296	1.0424038E-4	-8.5276846E-6
8073.1314	0.84851415	0.84716064	0.98808567	0.98673206	7.7232592E-5	3.9982056E-7
8076.6666	0.84872426	0.84736264	0.9875146	0.98615288	1.0706603E-4	7.7739267E-6
8080.2361	0.84927483	0.84755805	0.98726657	0.98554969	1.3246401E-4	-1.1618342E-6
8083.7778	0.84966624	0.84774312	0.98685584	0.98493261	9.8803992E-5	-6.1454592E-6
8087.3537	0.84997807	0.84792072	0.9863479	0.98429045	8.8723088E-5	1.6784347E-6
8090.9018	0.85029831	0.84808743	0.98584494	0.98363396	1.1076116E-4	6.5511259E-6
8094.4843	0.85076787	0.84824579	0.98547341	0.98295124	1.3543655E-4	3.725563E-6
8098.0701	0.85126916	0.84839395	0.98512287	0.98224756	1.3746711E-4	-4.1606049E-8
8101.6591	0.85175417	0.84853152	0.9847453	0.98152256	1.3513803E-4	-6.4895032E-7
