# Supplementary material for: Saturation magnetisation as an indicator of the disintegration of barium hexaferrite nanoplatelets during the surface functionalisation
Source: Sci Rep. 2023 Jan 19;13:1092. doi: 10.1038/s41598-023-28431-4 (PMC9852462; doi:10.1038/s41598-023-28431-4)
Supplement: Supplementary file 2 — Supplementary Information 2. [file 41598_2023_28431_MOESM2_ESM.zip › Figure 5a_Fe-EDTMP.dat]

XDI/1.0	
Demeter::Data=HASH(0xc761d9c)	
Athena.element: Athena.edge:	
0.0055474343
0.0051463743
0.0045954637
0.0042091417
0.0039362396
0.0034448394
0.0030450475
0.002856318
0.002499102
0.0022378273
0.0018460282
0.0016547433
0.0014505929
0.0011313937
8.6750597E-4
6.1785083E-4
3.7781957E-4
1.490403E-4
-1.1932797E-4
-2.1824488E-4
-4.8728567E-4
-7.3121441E-4
-7.4952405E-4
-7.7612139E-4
-7.7383668E-4
-8.6508333E-4
-9.4245324E-4
-9.731966E-4
-0.0010630687
-9.2955631E-4
-7.7151372E-4
-6.1231541E-4
-3.8267961E-4
-1.2977088E-4
9.1419095E-5
5.713357E-4
8.2100398E-4
0.0011991605
0.0014310859
0.0018169845
0.0017769056
0.0021559578
0.002642868
0.0028122415
0.0031341297
0.003359719
0.0034696926
0.0035611052
0.0036715721
0.0036326795
0.0036794736
0.0037760499
0.0039495905
0.0040321987
0.0041507444
0.00432461
0.0045201693
0.0045521995
0.0046671581
0.0048207936
0.0048727411
0.0050274629
0.0052306241
0.0053247833
0.0053126826
0.0055105325
0.0055458712
0.0058074565
0.0058395331
0.0060449535
0.0061874806
0.0063630483
0.006535391
0.0067577945
0.0069353277
0.0071942201
0.0074162243
0.0076848943
0.0079553036
0.0080398523
0.0084986048
0.0087853101
0.0091483388
0.009637597
0.0098892096
0.010310867
0.010705608
0.01121635
0.011830869
0.012571082
0.01316439
0.014323315
0.015330179
0.016553839
0.018237941
0.020324768
0.023150673
0.0265522
0.03057004
0.03635574
0.042237839
0.049562399
0.056342104
0.062838464
0.069072484
0.073453543
0.076386807
0.077179093
0.076286654
0.073802895
0.070796408
0.067682331
0.064589985
0.06228286
0.060588189
0.060007954
0.059840672
0.060187464
0.060834739
0.061548695
0.062376758
0.063181923
0.064064271
0.064847792
0.065912448
0.066818697
0.067851365
0.06920638
0.070737464
0.072773443
0.075455434
0.078475727
0.082188261
0.087144649
0.092383368
0.099627349
0.10675129
0.1151452
0.12602367
0.13682942
0.14841419
0.16341977
0.1773123
0.19442532
0.21081247
0.22784614
0.24846533
0.26743263
0.28708452
0.30959921
0.3302262
0.35158865
0.37519975
0.39657837
0.41956419
0.44144626
0.46271672
0.4865208
0.50814628
0.52970062
0.55494224
0.57869256
0.60250419
0.63136062
0.65793099
0.68931386
0.71817628
0.74850361
0.78247864
0.8128784
0.84412035
0.87716759
0.90704395
0.93418861
0.96455953
0.99001494
1.0141709
1.0401365
1.0625833
1.0848086
1.1086561
1.1299785
1.1542523
1.1755812
1.1971573
1.2215618
1.2436564
1.2656634
1.2897719
1.3112941
1.3325729
1.3553815
1.3751346
1.3935697
1.4130198
1.4280125
1.4410773
1.4527723
1.4600791
1.4646793
1.4659031
1.4637702
1.4587039
1.4501411
1.4401349
1.4284406
1.4139871
1.4002174
1.386142
1.3704189
1.3568545
1.3433816
1.3296671
1.3178641
1.3069704
1.2958897
1.286894
1.2786194
1.2704474
1.2638017
1.2577481
1.2516781
1.2468351
1.2422961
1.2376013
1.2335689
1.2296134
1.2251133
1.2210438
1.2169653
1.2123784
1.2077637
1.2033174
1.1980048
1.192905
1.1874391
1.1810302
1.1750417
1.1687396
1.1613725
1.1543247
1.1471492
1.1390724
1.1317631
1.1243572
1.1162826
1.1091683
1.1023332
1.0950633
1.0892257
1.0835982
1.0785741
1.0735972
1.0699698
1.0667886
1.0639591
1.0621007
1.0609486
1.0602632
1.060134
1.0606792
1.0617769
1.0629331
1.0642183
1.0661125
1.067626
1.0690859
1.0705909
1.0716909
1.0724101
1.0727432
1.0725858
1.0716669
1.0703274
1.0682905
1.0656733
1.0625563
1.0585029
1.054136
1.0493465
1.0442157
1.0379228
1.0319612
1.0258941
1.0186783
1.0120619
1.0054399
0.99757032
0.99044516
0.98362564
0.97684241
0.96928544
0.96281244
0.95644329
0.94977218
0.94397879
0.93857022
0.93332413
0.92788978
0.92326487
0.91897538
0.91448358
0.9105561
0.90682585
0.90286189
0.89942546
0.89615138
0.89314779
0.88979233
0.88660211
0.88368534
0.88043957
0.87739818
0.87459834
0.87169663
0.86839251
0.86568876
0.86274672
0.8596512
0.85672216
0.85404433
0.85125024
0.84813613
0.84560242
0.84298241
0.84000213
0.83753589
0.83505671
0.83266564
0.82996831
0.82788735
0.82567361
0.82374004
0.82150957
0.81975176
0.81809341
0.81630725
0.8148873
0.81358573
0.8125915
0.81143669
0.81066332
0.80993513
0.80945126
0.8088034
0.80865386
0.80855747
0.80843334
0.80842564
0.80867022
0.80883948
0.8092262
0.80968066
0.81038696
0.81107395
0.81189157
0.81265819
0.81370945
0.81483808
0.81611017
0.81737382
0.81873339
0.82029761
0.82218873
0.8240784
0.82601552
0.82835297
0.83075774
0.83315478
0.83581123
0.8386173
0.84164194
0.84464485
0.84786613
0.85143532
0.85508164
0.85909812
0.8629915
0.86722849
0.87174162
0.87656323
0.88148716
0.88667726
0.89194567
0.89782613
0.90340992
0.91014178
0.91647713
0.9236057
0.93070264
0.9380441
0.94553502
0.95205151
0.9586628
0.96400958
0.96873207
0.97299268
0.97685494
0.98063074
0.98469393
0.98883365
0.9932541
0.99768096
1.0023371
1.0070321
1.0117548
1.015889
1.0198102
1.0231496
1.0258431
1.0278243
1.0291663
1.0299402
1.030582
1.0308382
1.0306485
1.0302583
1.0296657
1.0289297
1.0279706
1.0267306
1.0249654
1.0233214
1.0209938
1.0187467
1.0161988
1.0131632
1.0100941
1.0066392
1.0030303
0.99914491
0.99509652
0.99103329
0.98685083
0.98264356
0.97849985
0.97456148
0.97067593
0.96724579
0.96391753
0.96085939
0.95787729
0.95525114
0.95265326
0.95037351
0.94824126
0.94654772
0.94515013
0.94410816
0.94340236
0.94299492
0.94279862
0.94274733
0.94277281
0.94293435
0.94324452
0.94349505
0.94405181
0.94447429
0.94513043
0.9457105
0.94658385
0.9475351
0.94852188
0.94961455
0.95057097
0.95154639
0.95207859
0.95251264
0.95239958
0.95190472
0.95093536
0.94959364
0.94752546
0.94507503
0.94221411
0.93874284
0.93501254
0.93100449
0.92665289
0.92226196
0.91775829
0.91319294
0.90900576
0.90529201
0.90204312
0.89965688
0.89820351
0.89749179
0.89799621
0.89939217
0.90144167
0.90439501
0.90812117
0.91229416
0.91675264
0.92102714
0.9268976
0.93166083
0.93630461
0.94078295
0.94504933
0.94876637
0.95186828
0.95461197
0.956827
0.95836969
0.95947014
0.96002302
0.96033687
0.96011602
0.95968221
0.95899718
0.95803843
0.956759
0.95544696
0.95369148
0.95166808
0.94952286
0.94675458
0.94415145
0.94132651
0.93846892
0.93547414
0.93243181
0.92948466
0.92669413
0.92394683
0.92150317
0.91912236
0.91697448
0.91490038
0.91312244
0.91150426
0.91017758
0.90886311
0.90784967
0.90708218
0.90669447
0.90680676
0.90729876
0.90791747
0.90884816
0.91013015
0.91128271
0.91256338
0.91365406
0.91462885
0.9152822
0.91550147
0.91553102
0.91489143
0.9140927
0.9126266
0.91117735
0.90914844
0.90745472
0.90549865
0.90370096
0.90179615
0.90016528
0.89880182
0.8975194
0.89640448
0.89546613
0.89496845
0.89443652
0.89408246
0.89381948
0.89346994
0.89318848
0.89294386
0.89271118
0.89285723
0.89312271
0.89335254
0.89368104
0.89405936
0.89418327
0.8943415
0.89412472
0.89390329
0.89332831
0.89303724
0.89251196
0.89218782
0.891679
0.89155594
0.89110596
0.89084734
0.89064077
0.89027625
0.8896521
0.88895484
0.8880822
0.88727466
0.88626555
0.88521781
0.88434343
0.88357193
0.88262804
0.88186315
0.88111868
0.88039856
0.87968232
0.87909121
0.87852053
0.87784695
0.87751184
0.87686665
0.87614424
0.87543357
0.8746266
0.87387056
0.87315451
0.87277504
0.87251791
0.87219138
0.87221727
0.87196982
0.87180752
0.87157422
0.87096354
0.87034239
0.8695481
0.86853971
0.86731881
0.86611715
0.86516664
0.86399595
0.8629854
0.86230206
0.8618174
0.86121964
0.86086281
0.86062763
0.86059233
0.86047355
0.86021212
0.86006248
0.85988559
0.85967313
0.85957555
0.85945532
0.85920063
0.85914461
0.85892986
0.85890307
0.85874383
0.85834135
0.85815632
0.85790361
0.85754593
0.85722181
0.85682516
0.85638267
0.85562023
0.85518591
0.85470048
0.85415758
0.85359797
0.8532802
0.85273339
0.85220514
0.85167983
0.85117186
0.85053524
0.85007817
0.84932424
0.8489468
0.84847659
0.84797889
0.84767445
0.84739138
0.84684147
0.84655761
0.84645104
0.84619363
0.84592201
0.84572453
0.84532308
0.84519501
0.84502125
0.84485988
0.84462187
0.8444408
0.84432968
0.84408426
0.84385707
0.84337523
0.84303077
0.84251921
0.84225795
0.84188415
0.8415714
0.84113373
0.84079836
0.84041801
0.83997901
0.83973151
0.83956507
0.83924988
0.83902621
0.83867392
0.83843265
0.83805705
0.83778612
0.83748028
0.83732426
0.83703448
0.83693685
0.83652381
0.8364431
0.83632574
0.83611211
0.83615393
0.83607225
0.83625732
0.83613282
0.83601639
0.83624855
0.8362646
0.83613862
0.8360447
0.83579501
0.8356386
0.83550729
0.83527456
0.83501757
0.83467968
0.83448186
0.8342978
0.83396565
0.83373287
0.83364628
0.83346924
0.83326654
0.83324738
0.83310085
0.83289942
0.83275476
0.8326207
0.8325137
0.83249524
0.83253826
0.8322998
0.8324701
0.83245488
0.83241591
0.83231646
0.83228226
0.83216387
0.83212067
0.83199401
0.83173584
0.83191547
0.83200952
0.83203282
0.83197692
0.83185145
0.83191564
0.83186522
0.83175888
0.83188642
0.83186343
0.83184679
0.83157757
0.8316261
0.83150269
0.83141135
0.83152192
0.83146062
0.83149718
0.83165364
0.83168959
0.83190081
0.8319652
0.83203296
0.83210778
0.83248959
0.83253257
0.83246112
0.83259648
0.83270287
0.83274897
0.83260057
0.83287046
0.83306644
0.83309358
0.83337719
0.83351329
0.83356785
0.83378455
0.83414637
0.83435827
0.83460634
0.83477205
0.83508016
0.83536735
0.83558823
0.83579225
0.83581279
0.83628214
0.83653309
0.83680681
0.83702932
0.83714883
0.83686613
0.83749436
0.83749607
0.83806931
0.83827672
0.83849645
0.83899842
0.83927949
0.83944879
0.83964043
0.83993903
0.84010425
0.84031109
0.84073008
0.84096937
0.84111911
0.84143395
0.84166065
0.84205212
0.84233707
0.84270501
0.84286278
0.84314942
0.84334518
0.84442712
0.84471483
0.84510749
0.84562238
0.84599652
0.84656534
0.84695901
0.84721307
0.84777812
0.84817844
0.84851415
0.84872426
0.84927483
0.84966624
0.84997807
0.85029831
0.85076787
0.85126916
0.85175417
