# Supplementary material for: Saturation magnetisation as an indicator of the disintegration of barium hexaferrite nanoplatelets during the surface functionalisation
Source: Sci Rep. 2023 Jan 19;13:1092. doi: 10.1038/s41598-023-28431-4 (PMC9852462; doi:10.1038/s41598-023-28431-4)
Supplement: Supplementary file 2 — Supplementary Information 2. [file 41598_2023_28431_MOESM2_ESM.zip › Figure S1a_BSHF.asc]

PE IR                   SPECTRUM    ASCII       PEDS        1,60        
  -1
~SP,SP
18/10/10
10:46:02,00
18/10/10
10:46:02,00
guest

650,000000
16


SPECTRUM 400,CPU32 MAIN 00,09,9951 07-SEPTEMBER-2011 11:49:41
MIR TGS
MIR
OPTKBR
84216
0,200000

4,000000
STRONG
RATIO
SPECTRUM
MAGNITUDE
UNIVERSAL ATR
DOUBLE

COMBINED


0


#HDR
-1
-1
#GR
CM-1
%T
0,00002384185791015625
0,0
4000,000000
-1,000000
3351
8
100,125160
95,975051
#DATA
4000,000000	97,887463  
3999,000000	97,896932  
3998,000000	97,909383  
3997,000000	97,920892  
3996,000000	97,925067  
3995,000000	97,917852  
3994,000000	97,901664  
3993,000000	97,884881  
3992,000000	97,876454  
3991,000000	97,879196  
3990,000000	97,887262  
3989,000000	97,890474  
3988,000000	97,882263  
3987,000000	97,864532  
3986,000000	97,845088  
3985,000000	97,831002  
3984,000000	97,824508  
3983,000000	97,824106  
3982,000000	97,828127  
3981,000000	97,836902  
3980,000000	97,852282  
3979,000000	97,874882  
3978,000000	97,900856  
3977,000000	97,921501  
3976,000000	97,928098  
3975,000000	97,919141  
3974,000000	97,902741  
3973,000000	97,891098  
3972,000000	97,891659  
3971,000000	97,902837  
3970,000000	97,916948  
3969,000000	97,926365  
3968,000000	97,927569  
3967,000000	97,920917  
3966,000000	97,908257  
3965,000000	97,891761  
3964,000000	97,874891  
3963,000000	97,862864  
3962,000000	97,860243  
3961,000000	97,867361  
3960,000000	97,879829  
3959,000000	97,891685  
3958,000000	97,898588  
3957,000000	97,898428  
3956,000000	97,890997  
3955,000000	97,878909  
3954,000000	97,868167  
3953,000000	97,865592  
3952,000000	97,874256  
3951,000000	97,890856  
3950,000000	97,907511  
3949,000000	97,916473  
3948,000000	97,914545  
3947,000000	97,904769  
3946,000000	97,894174  
3945,000000	97,889179  
3944,000000	97,891797  
3943,000000	97,899203  
3942,000000	97,906006  
3941,000000	97,907162  
3940,000000	97,900819  
3939,000000	97,890396  
3938,000000	97,883639  
3937,000000	97,887081  
3936,000000	97,899643  
3935,000000	97,912063  
3934,000000	97,914050  
3933,000000	97,903165  
3932,000000	97,887025  
3931,000000	97,877270  
3930,000000	97,881046  
3929,000000	97,897181  
3928,000000	97,918715  
3927,000000	97,938113  
3926,000000	97,950345  
3925,000000	97,953144  
3924,000000	97,947245  
3923,000000	97,937218  
3922,000000	97,930485  
3921,000000	97,933068  
3920,000000	97,945303  
3919,000000	97,961770  
3918,000000	97,975144  
3917,000000	97,980047  
3916,000000	97,974324  
3915,000000	97,959176  
3914,000000	97,939250  
3913,000000	97,921770  
3912,000000	97,913713  
3911,000000	97,918297  
3910,000000	97,933495  
3909,000000	97,953498  
3908,000000	97,972031  
3907,000000	97,985454  
3906,000000	97,993472  
3905,000000	97,996539  
3904,000000	97,992444  
3903,000000	97,976633  
3902,000000	97,947705  
3901,000000	97,912813  
3900,000000	97,886142  
3899,000000	97,880081  
3898,000000	97,896743  
3897,000000	97,926948  
3896,000000	97,956506  
3895,000000	97,973500  
3894,000000	97,971941  
3893,000000	97,952883  
3892,000000	97,924627  
3891,000000	97,901103  
3890,000000	97,895591  
3889,000000	97,912066  
3888,000000	97,941064  
3887,000000	97,965501  
3886,000000	97,973059  
3885,000000	97,964936  
3884,000000	97,953377  
3883,000000	97,950886  
3882,000000	97,960743  
3881,000000	97,975817  
3880,000000	97,985302  
3879,000000	97,982998  
3878,000000	97,970511  
3877,000000	97,954815  
3876,000000	97,943580  
3875,000000	97,941281  
3874,000000	97,947480  
3873,000000	97,957028  
3872,000000	97,962140  
3871,000000	97,956794  
3870,000000	97,942310  
3869,000000	97,928692  
3868,000000	97,927819  
3867,000000	97,943279  
3866,000000	97,967151  
3865,000000	97,987010  
3864,000000	97,995930  
3863,000000	97,995543  
3862,000000	97,990940  
3861,000000	97,984948  
3860,000000	97,977565  
3859,000000	97,968987  
3858,000000	97,961163  
3857,000000	97,955878  
3856,000000	97,952209  
3855,000000	97,948517  
3854,000000	97,945876  
3853,000000	97,946573  
3852,000000	97,950509  
3851,000000	97,954624  
3850,000000	97,956744  
3849,000000	97,958389  
3848,000000	97,962221  
3847,000000	97,967818  
3846,000000	97,972002  
3845,000000	97,974097  
3844,000000	97,978389  
3843,000000	97,989065  
3842,000000	98,003449  
3841,000000	98,012630  
3840,000000	98,009614  
3839,000000	97,995968  
3838,000000	97,980423  
3837,000000	97,971691  
3836,000000	97,973009  
3835,000000	97,982027  
3834,000000	97,993826  
3833,000000	98,003441  
3832,000000	98,007492  
3831,000000	98,005368  
3830,000000	97,999017  
3829,000000	97,991311  
3828,000000	97,984377  
3827,000000	97,979133  
3826,000000	97,975901  
3825,000000	97,975137  
3824,000000	97,977125  
3823,000000	97,981617  
3822,000000	97,987644  
3821,000000	97,993307  
3820,000000	97,997435  
3819,000000	98,000898  
3818,000000	98,005384  
3817,000000	98,010953  
3816,000000	98,015602  
3815,000000	98,017927  
3814,000000	98,019123  
3813,000000	98,021543  
3812,000000	98,025436  
3811,000000	98,027366  
3810,000000	98,022478  
3809,000000	98,008920  
3808,000000	97,990124  
3807,000000	97,972507  
3806,000000	97,961184  
3805,000000	97,957783  
3804,000000	97,961514  
3803,000000	97,970765  
3802,000000	97,982386  
3801,000000	97,991544  
3800,000000	97,994314  
3799,000000	97,990427  
3798,000000	97,983757  
3797,000000	97,979320  
3796,000000	97,979128  
3795,000000	97,981057  
3794,000000	97,981512  
3793,000000	97,979094  
3792,000000	97,975723  
3791,000000	97,974676  
3790,000000	97,978074  
3789,000000	97,985921  
3788,000000	97,996629  
3787,000000	98,007571  
3786,000000	98,015197  
3785,000000	98,015691  
3784,000000	98,007127  
3783,000000	97,991820  
3782,000000	97,976511  
3781,000000	97,969278  
3780,000000	97,974267  
3779,000000	97,988232  
3778,000000	98,002456  
3777,000000	98,009019  
3776,000000	98,006299  
3775,000000	97,999599  
3774,000000	97,996718  
3773,000000	98,002160  
3772,000000	98,014086  
3771,000000	98,025652  
3770,000000	98,030137  
3769,000000	98,026548  
3768,000000	98,020592  
3767,000000	98,019221  
3766,000000	98,023342  
3765,000000	98,026543  
3764,000000	98,021956  
3763,000000	98,009958  
3762,000000	97,997994  
3761,000000	97,992770  
3760,000000	97,993588  
3759,000000	97,993969  
3758,000000	97,989258  
3757,000000	97,981858  
3756,000000	97,978968  
3755,000000	97,985274  
3754,000000	97,997940  
3753,000000	98,009086  
3752,000000	98,013626  
3751,000000	98,014389  
3750,000000	98,018864  
3749,000000	98,030282  
3748,000000	98,043211  
3747,000000	98,048822  
3746,000000	98,043851  
3745,000000	98,034661  
3744,000000	98,031309  
3743,000000	98,036313  
3742,000000	98,042709  
3741,000000	98,043567  
3740,000000	98,039009  
3739,000000	98,033151  
3738,000000	98,027877  
3737,000000	98,022687  
3736,000000	98,018552  
3735,000000	98,017912  
3734,000000	98,020364  
3733,000000	98,021417  
3732,000000	98,017923  
3731,000000	98,012968  
3730,000000	98,012558  
3729,000000	98,018165  
3728,000000	98,025242  
3727,000000	98,029079  
3726,000000	98,029050  
3725,000000	98,025499  
3724,000000	98,015748  
3723,000000	97,997659  
3722,000000	97,977156  
3721,000000	97,968083  
3720,000000	97,981722  
3719,000000	98,016397  
3718,000000	98,057686  
3717,000000	98,088488  
3716,000000	98,099352  
3715,000000	98,091923  
3714,000000	98,075617  
3713,000000	98,061290  
3712,000000	98,054495  
3711,000000	98,052361  
3710,000000	98,047964  
3709,000000	98,038338  
3708,000000	98,027852  
3707,000000	98,023611  
3706,000000	98,027796  
3705,000000	98,034959  
3704,000000	98,036888  
3703,000000	98,029871  
3702,000000	98,017190  
3701,000000	98,005025  
3700,000000	97,996125  
3699,000000	97,987777  
3698,000000	97,976535  
3697,000000	97,964938  
3696,000000	97,962001  
3695,000000	97,975239  
3694,000000	98,001860  
3693,000000	98,029734  
3692,000000	98,048036  
3691,000000	98,055384  
3690,000000	98,057011  
3689,000000	98,056854  
3688,000000	98,054791  
3687,000000	98,049550  
3686,000000	98,041566  
3685,000000	98,032411  
3684,000000	98,022997  
3683,000000	98,014316  
3682,000000	98,009353  
3681,000000	98,011786  
3680,000000	98,021685  
3679,000000	98,033557  
3678,000000	98,039957  
3677,000000	98,037793  
3676,000000	98,030149  
3675,000000	98,022405  
3674,000000	98,017197  
3673,000000	98,012735  
3672,000000	98,006348  
3671,000000	97,998630  
3670,000000	97,993056  
3669,000000	97,993126  
3668,000000	98,000354  
3667,000000	98,013949  
3666,000000	98,030680  
3665,000000	98,044143  
3664,000000	98,046823  
3663,000000	98,036179  
3662,000000	98,019068  
3661,000000	98,007889  
3660,000000	98,010497  
3659,000000	98,024106  
3658,000000	98,039138  
3657,000000	98,048039  
3656,000000	98,049778  
3655,000000	98,047375  
3654,000000	98,043871  
3653,000000	98,040991  
3652,000000	98,039373  
3651,000000	98,038497  
3650,000000	98,036258  
3649,000000	98,030210  
3648,000000	98,020261  
3647,000000	98,008457  
3646,000000	97,996235  
3645,000000	97,984035  
3644,000000	97,973313  
3643,000000	97,966389  
3642,000000	97,963564  
3641,000000	97,962981  
3640,000000	97,965047  
3639,000000	97,974463  
3638,000000	97,994063  
3637,000000	98,017018  
3636,000000	98,029708  
3635,000000	98,024769  
3634,000000	98,009172  
3633,000000	97,997138  
3632,000000	97,995741  
3631,000000	97,999991  
3630,000000	98,001275  
3629,000000	97,996195  
3628,000000	97,986162  
3627,000000	97,972204  
3626,000000	97,954461  
3625,000000	97,935820  
3624,000000	97,921511  
3623,000000	97,914056  
3622,000000	97,910467  
3621,000000	97,904895  
3620,000000	97,893354  
3619,000000	97,876276  
3618,000000	97,858827  
3617,000000	97,849214  
3616,000000	97,853771  
3615,000000	97,870617  
3614,000000	97,888744  
3613,000000	97,896662  
3612,000000	97,892788  
3611,000000	97,885309  
3610,000000	97,880838  
3609,000000	97,875356  
3608,000000	97,858739  
3607,000000	97,828504  
3606,000000	97,796769  
3605,000000	97,781049  
3604,000000	97,787751  
3603,000000	97,805046  
3602,000000	97,813035  
3601,000000	97,801090  
3600,000000	97,775955  
3599,000000	97,754143  
3598,000000	97,747048  
3597,000000	97,752757  
3596,000000	97,759473  
3595,000000	97,755682  
3594,000000	97,739181  
3593,000000	97,718943  
3592,000000	97,707643  
3591,000000	97,710290  
3590,000000	97,719366  
3589,000000	97,722637  
3588,000000	97,715321  
3587,000000	97,702974  
3586,000000	97,693135  
3585,000000	97,686759  
3584,000000	97,679278  
3583,000000	97,667751  
3582,000000	97,654153  
3581,000000	97,641987  
3580,000000	97,631988  
3579,000000	97,621779  
3578,000000	97,608793  
3577,000000	97,593179  
3576,000000	97,578332  
3575,000000	97,568413  
3574,000000	97,564815  
3573,000000	97,565067  
3572,000000	97,564960  
3571,000000	97,561154  
3570,000000	97,552031  
3569,000000	97,538236  
3568,000000	97,523461  
3567,000000	97,512493  
3566,000000	97,506332  
3565,000000	97,499846  
3564,000000	97,486726  
3563,000000	97,467830  
3562,000000	97,452623  
3561,000000	97,450671  
3560,000000	97,461880  
3559,000000	97,475826  
3558,000000	97,480301  
3557,000000	97,470956  
3556,000000	97,453811  
3555,000000	97,439434  
3554,000000	97,433830  
3553,000000	97,433907  
3552,000000	97,431462  
3551,000000	97,421677  
3550,000000	97,407017  
3549,000000	97,392641  
3548,000000	97,378927  
3547,000000	97,359872  
3546,000000	97,329547  
3545,000000	97,290482  
3544,000000	97,255196  
3543,000000	97,238011  
3542,000000	97,243620  
3541,000000	97,263583  
3540,000000	97,284221  
3539,000000	97,297554  
3538,000000	97,303479  
3537,000000	97,303306  
3536,000000	97,295639  
3535,000000	97,280806  
3534,000000	97,266070  
3533,000000	97,261366  
3532,000000	97,268568  
3531,000000	97,277370  
3530,000000	97,274010  
3529,000000	97,253779  
3528,000000	97,224121  
3527,000000	97,196199  
3526,000000	97,174789  
3525,000000	97,156586  
3524,000000	97,136678  
3523,000000	97,115033  
3522,000000	97,096749  
3521,000000	97,087723  
3520,000000	97,090677  
3519,000000	97,103562  
3518,000000	97,119190  
3517,000000	97,127286  
3516,000000	97,120939  
3515,000000	97,103785  
3514,000000	97,088932  
3513,000000	97,086834  
3512,000000	97,093602  
3511,000000	97,093617  
3510,000000	97,075325  
3509,000000	97,042992  
3508,000000	97,012428  
3507,000000	96,997262  
3506,000000	97,001230  
3505,000000	97,020486  
3504,000000	97,047514  
3503,000000	97,071672  
3502,000000	97,081465  
3501,000000	97,072256  
3500,000000	97,051596  
3499,000000	97,032996  
3498,000000	97,023348  
3497,000000	97,018234  
3496,000000	97,009741  
3495,000000	96,995378  
3494,000000	96,977762  
3493,000000	96,958990  
3492,000000	96,939332  
3491,000000	96,920495  
3490,000000	96,906388  
3489,000000	96,899856  
3488,000000	96,900722  
3487,000000	96,906975  
3486,000000	96,915333  
3485,000000	96,920567  
3484,000000	96,917936  
3483,000000	96,908771  
3482,000000	96,901454  
3481,000000	96,903749  
3480,000000	96,914368  
3479,000000	96,923492  
3478,000000	96,921161  
3477,000000	96,903916  
3476,000000	96,875302  
3475,000000	96,843641  
3474,000000	96,819342  
3473,000000	96,810116  
3472,000000	96,814960  
3471,000000	96,823700  
3470,000000	96,825604  
3469,000000	96,819126  
3468,000000	96,811806  
3467,000000	96,810414  
3466,000000	96,813690  
3465,000000	96,816281  
3464,000000	96,817231  
3463,000000	96,820557  
3462,000000	96,827051  
3461,000000	96,829872  
3460,000000	96,821718  
3459,000000	96,804947  
3458,000000	96,790562  
3457,000000	96,786285  
3456,000000	96,788040  
3455,000000	96,784486  
3454,000000	96,768743  
3453,000000	96,744548  
3452,000000	96,722526  
3451,000000	96,711750  
3450,000000	96,713360  
3449,000000	96,719935  
3448,000000	96,720895  
3447,000000	96,710773  
3446,000000	96,693771  
3445,000000	96,679739  
3444,000000	96,675119  
3443,000000	96,677725  
3442,000000	96,680217  
3441,000000	96,678166  
3440,000000	96,674115  
3439,000000	96,673908  
3438,000000	96,679670  
3437,000000	96,687038  
3436,000000	96,689239  
3435,000000	96,683047  
3434,000000	96,670717  
3433,000000	96,657678  
3432,000000	96,649579  
3431,000000	96,649961  
3430,000000	96,657379  
3429,000000	96,664064  
3428,000000	96,660538  
3427,000000	96,644417  
3426,000000	96,623807  
3425,000000	96,610150  
3424,000000	96,607663  
3423,000000	96,610582  
3422,000000	96,610109  
3421,000000	96,602761  
3420,000000	96,592518  
3419,000000	96,586277  
3418,000000	96,587075  
3417,000000	96,590827  
3416,000000	96,589728  
3415,000000	96,579333  
3414,000000	96,562114  
3413,000000	96,544492  
3412,000000	96,532611  
3411,000000	96,531736  
3410,000000	96,545712  
3409,000000	96,572071  
3408,000000	96,598094  
3407,000000	96,607052  
3406,000000	96,591491  
3405,000000	96,559308  
3404,000000	96,526279  
3403,000000	96,504238  
3402,000000	96,496192  
3401,000000	96,498736  
3400,000000	96,506216  
3399,000000	96,514214  
3398,000000	96,521707  
3397,000000	96,529446  
3396,000000	96,535451  
3395,000000	96,534510  
3394,000000	96,524594  
3393,000000	96,511938  
3392,000000	96,506029  
3391,000000	96,509184  
3390,000000	96,513723  
3389,000000	96,510178  
3388,000000	96,496650  
3387,000000	96,479897  
3386,000000	96,469275  
3385,000000	96,470044  
3384,000000	96,480477  
3383,000000	96,493795  
3382,000000	96,503318  
3381,000000	96,506533  
3380,000000	96,504475  
3379,000000	96,498623  
3378,000000	96,490369  
3377,000000	96,482888  
3376,000000	96,480042  
3375,000000	96,481608  
3374,000000	96,481596  
3373,000000	96,473649  
3372,000000	96,457986  
3371,000000	96,442130  
3370,000000	96,435482  
3369,000000	96,443496  
3368,000000	96,464752  
3367,000000	96,491034  
3366,000000	96,510771  
3365,000000	96,515214  
3364,000000	96,503041  
3363,000000	96,479851  
3362,000000	96,454850  
3361,000000	96,438349  
3360,000000	96,438791  
3359,000000	96,456936  
3358,000000	96,481865  
3357,000000	96,496580  
3356,000000	96,491016  
3355,000000	96,469868  
3354,000000	96,447235  
3353,000000	96,434588  
3352,000000	96,433837  
3351,000000	96,439098  
3350,000000	96,442481  
3349,000000	96,438750  
3348,000000	96,427307  
3347,000000	96,411926  
3346,000000	96,399179  
3345,000000	96,396285  
3344,000000	96,407723  
3343,000000	96,430659  
3342,000000	96,453567  
3341,000000	96,462883  
3340,000000	96,454134  
3339,000000	96,435994  
3338,000000	96,421960  
3337,000000	96,419039  
3336,000000	96,424936  
3335,000000	96,432897  
3334,000000	96,435666  
3333,000000	96,426777  
3332,000000	96,404009  
3331,000000	96,373915  
3330,000000	96,349580  
3329,000000	96,340987  
3328,000000	96,348325  
3327,000000	96,365203  
3326,000000	96,385603  
3325,000000	96,405509  
3324,000000	96,420435  
3323,000000	96,425937  
3322,000000	96,421657  
3321,000000	96,412606  
3320,000000	96,405010  
3319,000000	96,401241  
3318,000000	96,398907  
3317,000000	96,394070  
3316,000000	96,385029  
3315,000000	96,373597  
3314,000000	96,363182  
3313,000000	96,355940  
3312,000000	96,352139  
3311,000000	96,351728  
3310,000000	96,354725  
3309,000000	96,359324  
3308,000000	96,361585  
3307,000000	96,359194  
3306,000000	96,354816  
3305,000000	96,353339  
3304,000000	96,355668  
3303,000000	96,357481  
3302,000000	96,354902  
3301,000000	96,349627  
3300,000000	96,346892  
3299,000000	96,348912  
3298,000000	96,351440  
3297,000000	96,346858  
3296,000000	96,330922  
3295,000000	96,307631  
3294,000000	96,287883  
3293,000000	96,281913  
3292,000000	96,291276  
3291,000000	96,307757  
3290,000000	96,320106  
3289,000000	96,321426  
3288,000000	96,310925  
3287,000000	96,291927  
3286,000000	96,271000  
3285,000000	96,257426  
3284,000000	96,258677  
3283,000000	96,273903  
3282,000000	96,293436  
3281,000000	96,306839  
3280,000000	96,311381  
3279,000000	96,312087  
3278,000000	96,314976  
3277,000000	96,321606  
3276,000000	96,328578  
3275,000000	96,329963  
3274,000000	96,321221  
3273,000000	96,304101  
3272,000000	96,288128  
3271,000000	96,283935  
3270,000000	96,293223  
3269,000000	96,307317  
3268,000000	96,317257  
3267,000000	96,322949  
3266,000000	96,330003  
3265,000000	96,339962  
3264,000000	96,347771  
3263,000000	96,348635  
3262,000000	96,343467  
3261,000000	96,336325  
3260,000000	96,329030  
3259,000000	96,319662  
3258,000000	96,305033  
3257,000000	96,284269  
3256,000000	96,261614  
3255,000000	96,245525  
3254,000000	96,242300  
3253,000000	96,250031  
3252,000000	96,261572  
3251,000000	96,273881  
3250,000000	96,290305  
3249,000000	96,311514  
3248,000000	96,328842  
3247,000000	96,331988  
3246,000000	96,321792  
3245,000000	96,310287  
3244,000000	96,307506  
3243,000000	96,311847  
3242,000000	96,314284  
3241,000000	96,308818  
3240,000000	96,297380  
3239,000000	96,286877  
3238,000000	96,283218  
3237,000000	96,286933  
3236,000000	96,293291  
3235,000000	96,297387  
3234,000000	96,299529  
3233,000000	96,304425  
3232,000000	96,314538  
3231,000000	96,325523  
3230,000000	96,329024  
3229,000000	96,319267  
3228,000000	96,296950  
3227,000000	96,268582  
3226,000000	96,243251  
3225,000000	96,228661  
3224,000000	96,227730  
3223,000000	96,237399  
3222,000000	96,250474  
3221,000000	96,259714  
3220,000000	96,262276  
3219,000000	96,261585  
3218,000000	96,263957  
3217,000000	96,271644  
3216,000000	96,279269  
3215,000000	96,278338  
3214,000000	96,265251  
3213,000000	96,244340  
3212,000000	96,224431  
3211,000000	96,214114  
3210,000000	96,218564  
3209,000000	96,236875  
3208,000000	96,261353  
3207,000000	96,282101  
3206,000000	96,294103  
3205,000000	96,299241  
3204,000000	96,301718  
3203,000000	96,303642  
3202,000000	96,304903  
3201,000000	96,304144  
3200,000000	96,298738  
3199,000000	96,286715  
3198,000000	96,270637  
3197,000000	96,257459  
3196,000000	96,252787  
3195,000000	96,256905  
3194,000000	96,267242  
3193,000000	96,281543  
3192,000000	96,296318  
3191,000000	96,305651  
3190,000000	96,306337  
3189,000000	96,303202  
3188,000000	96,304741  
3187,000000	96,312483  
3186,000000	96,317923  
3185,000000	96,311928  
3184,000000	96,296028  
3183,000000	96,283037  
3182,000000	96,285984  
3181,000000	96,305056  
3180,000000	96,324362  
3179,000000	96,323672  
3178,000000	96,297278  
3177,000000	96,262306  
3176,000000	96,246169  
3175,000000	96,263649  
3174,000000	96,305274  
3173,000000	96,346844  
3172,000000	96,369604  
3171,000000	96,372614  
3170,000000	96,368017  
3169,000000	96,365569  
3168,000000	96,362385  
3167,000000	96,348774  
3166,000000	96,323355  
3165,000000	96,298411  
3164,000000	96,287545  
3163,000000	96,291242  
3162,000000	96,299257  
3161,000000	96,305446  
3160,000000	96,313694  
3159,000000	96,327726  
3158,000000	96,341242  
3157,000000	96,343099  
3156,000000	96,330116  
3155,000000	96,310836  
3154,000000	96,297347  
3153,000000	96,295815  
3152,000000	96,303797  
3151,000000	96,313680  
3150,000000	96,318486  
3149,000000	96,316463  
3148,000000	96,311169  
3147,000000	96,307142  
3146,000000	96,306235  
3145,000000	96,308338  
3144,000000	96,313635  
3143,000000	96,322101  
3142,000000	96,331589  
3141,000000	96,338620  
3140,000000	96,341380  
3139,000000	96,340974  
3138,000000	96,339946  
3137,000000	96,340451  
3136,000000	96,343281  
3135,000000	96,347346  
3134,000000	96,350072  
3133,000000	96,349060  
3132,000000	96,343367  
3131,000000	96,333249  
3130,000000	96,320039  
3129,000000	96,306981  
3128,000000	96,298423  
3127,000000	96,296265  
3126,000000	96,298241  
3125,000000	96,301668  
3124,000000	96,307949  
3123,000000	96,320767  
3122,000000	96,339966  
3121,000000	96,359926  
3120,000000	96,374846  
3119,000000	96,383580  
3118,000000	96,388123  
3117,000000	96,388855  
3116,000000	96,382987  
3115,000000	96,368041  
3114,000000	96,347106  
3113,000000	96,330750  
3112,000000	96,331557  
3111,000000	96,353026  
3110,000000	96,383064  
3109,000000	96,401512  
3108,000000	96,396611  
3107,000000	96,373570  
3106,000000	96,346967  
3105,000000	96,327276  
3104,000000	96,316116  
3103,000000	96,311024  
3102,000000	96,310230  
3101,000000	96,312873  
3100,000000	96,317966  
3099,000000	96,324567  
3098,000000	96,331717  
3097,000000	96,337973  
3096,000000	96,342279  
3095,000000	96,345126  
3094,000000	96,347279  
3093,000000	96,347603  
3092,000000	96,344473  
3091,000000	96,339907  
3090,000000	96,339999  
3089,000000	96,349413  
3088,000000	96,365952  
3087,000000	96,381179  
3086,000000	96,385954  
3085,000000	96,376315  
3084,000000	96,356887  
3083,000000	96,339719  
3082,000000	96,336789  
3081,000000	96,349840  
3080,000000	96,367598  
3079,000000	96,375655  
3078,000000	96,370108  
3077,000000	96,360691  
3076,000000	96,360785  
3075,000000	96,375597  
3074,000000	96,399419  
3073,000000	96,421373  
3072,000000	96,432451  
3071,000000	96,429414  
3070,000000	96,415449  
3069,000000	96,398272  
3068,000000	96,386013  
3067,000000	96,382597  
3066,000000	96,385661  
3065,000000	96,388739  
3064,000000	96,386533  
3063,000000	96,379562  
3062,000000	96,373972  
3061,000000	96,375557  
3060,000000	96,382796  
3059,000000	96,386356  
3058,000000	96,377672  
3057,000000	96,359229  
3056,000000	96,345173  
3055,000000	96,349277  
3054,000000	96,371391  
3053,000000	96,397080  
3052,000000	96,411628  
3051,000000	96,413310  
3050,000000	96,411371  
3049,000000	96,413022  
3048,000000	96,416673  
3047,000000	96,418655  
3046,000000	96,421959  
3045,000000	96,433655  
3044,000000	96,454333  
3043,000000	96,473909  
3042,000000	96,479646  
3041,000000	96,467680  
3040,000000	96,447080  
3039,000000	96,433563  
3038,000000	96,437952  
3037,000000	96,457326  
3036,000000	96,476283  
3035,000000	96,479391  
3034,000000	96,464546  
3033,000000	96,444182  
3032,000000	96,433271  
3031,000000	96,437185  
3030,000000	96,450595  
3029,000000	96,464824  
3028,000000	96,474246  
3027,000000	96,477428  
3026,000000	96,475481  
3025,000000	96,470287  
3024,000000	96,463317  
3023,000000	96,455431  
3022,000000	96,447634  
3021,000000	96,441876  
3020,000000	96,441340  
3019,000000	96,449913  
3018,000000	96,469331  
3017,000000	96,494033  
3016,000000	96,509913  
3015,000000	96,503628  
3014,000000	96,476500  
3013,000000	96,446659  
3012,000000	96,433610  
3011,000000	96,441162  
3010,000000	96,457542  
3009,000000	96,470494  
3008,000000	96,478730  
3007,000000	96,489098  
3006,000000	96,506415  
3005,000000	96,527288  
3004,000000	96,541563  
3003,000000	96,539456  
3002,000000	96,520475  
3001,000000	96,497174  
3000,000000	96,487536  
2999,000000	96,500185  
2998,000000	96,526447  
2997,000000	96,547694  
2996,000000	96,550921  
2995,000000	96,538048  
2994,000000	96,522086  
2993,000000	96,515414  
2992,000000	96,520709  
2991,000000	96,531280  
2990,000000	96,539148  
2989,000000	96,542103  
2988,000000	96,542647  
2987,000000	96,541897  
2986,000000	96,537457  
2985,000000	96,527915  
2984,000000	96,517094  
2983,000000	96,511811  
2982,000000	96,515813  
2981,000000	96,526639  
2980,000000	96,537829  
2979,000000	96,543945  
2978,000000	96,544334  
2977,000000	96,542855  
2976,000000	96,543998  
2975,000000	96,549540  
2974,000000	96,558703  
2973,000000	96,569058  
2972,000000	96,575378  
2971,000000	96,570709  
2970,000000	96,554037  
2969,000000	96,536457  
2968,000000	96,533303  
2967,000000	96,547529  
2966,000000	96,565629  
2965,000000	96,573429  
2964,000000	96,571365  
2963,000000	96,570169  
2962,000000	96,576405  
2961,000000	96,588585  
2960,000000	96,603766  
2959,000000	96,619416  
2958,000000	96,629805  
2957,000000	96,629493  
2956,000000	96,622304  
2955,000000	96,619081  
2954,000000	96,623063  
2953,000000	96,624253  
2952,000000	96,613057  
2951,000000	96,594125  
2950,000000	96,580736  
2949,000000	96,579327  
2948,000000	96,585929  
2947,000000	96,595107  
2946,000000	96,605183  
2945,000000	96,614740  
2944,000000	96,620747  
2943,000000	96,622263  
2942,000000	96,621566  
2941,000000	96,620050  
2940,000000	96,617108  
2939,000000	96,614746  
2938,000000	96,618590  
2937,000000	96,630716  
2936,000000	96,644436  
2935,000000	96,650416  
2934,000000	96,647225  
2933,000000	96,642959  
2932,000000	96,646908  
2931,000000	96,661403  
2930,000000	96,680838  
2929,000000	96,696551  
2928,000000	96,703491  
2927,000000	96,704298  
2926,000000	96,706216  
2925,000000	96,711974  
2924,000000	96,714803  
2923,000000	96,705488  
2922,000000	96,684364  
2921,000000	96,663102  
2920,000000	96,653418  
2919,000000	96,656629  
2918,000000	96,665567  
2917,000000	96,674018  
2916,000000	96,681015  
2915,000000	96,687015  
2914,000000	96,690193  
2913,000000	96,688601  
2912,000000	96,683821  
2911,000000	96,679673  
2910,000000	96,677691  
2909,000000	96,676365  
2908,000000	96,675427  
2907,000000	96,678318  
2906,000000	96,688212  
2905,000000	96,703000  
2904,000000	96,717063  
2903,000000	96,727693  
2902,000000	96,736642  
2901,000000	96,744914  
2900,000000	96,750050  
2899,000000	96,750898  
2898,000000	96,751590  
2897,000000	96,756345  
2896,000000	96,762139  
2895,000000	96,761948  
2894,000000	96,755295  
2893,000000	96,749931  
2892,000000	96,750730  
2891,000000	96,752037  
2890,000000	96,745557  
2889,000000	96,732689  
2888,000000	96,723619  
2887,000000	96,724964  
2886,000000	96,733536  
2885,000000	96,742975  
2884,000000	96,752090  
2883,000000	96,764276  
2882,000000	96,781341  
2881,000000	96,800292  
2880,000000	96,815205  
2879,000000	96,821463  
2878,000000	96,819735  
2877,000000	96,816438  
2876,000000	96,817927  
2875,000000	96,823252  
2874,000000	96,825472  
2873,000000	96,822080  
2872,000000	96,820819  
2871,000000	96,831306  
2870,000000	96,852575  
2869,000000	96,872916  
2868,000000	96,881712  
2867,000000	96,877538  
2866,000000	96,864957  
2865,000000	96,848844  
2864,000000	96,834357  
2863,000000	96,827659  
2862,000000	96,831366  
2861,000000	96,840429  
2860,000000	96,846699  
2859,000000	96,847477  
2858,000000	96,846510  
2857,000000	96,846714  
2856,000000	96,845760  
2855,000000	96,840468  
2854,000000	96,832574  
2853,000000	96,827576  
2852,000000	96,829164  
2851,000000	96,836958  
2850,000000	96,848945  
2849,000000	96,863747  
2848,000000	96,880135  
2847,000000	96,895802  
2846,000000	96,907076  
2845,000000	96,909191  
2844,000000	96,897991  
2843,000000	96,874390  
2842,000000	96,848142  
2841,000000	96,834106  
2840,000000	96,841056  
2839,000000	96,863821  
2838,000000	96,888208  
2837,000000	96,903762  
2836,000000	96,910290  
2835,000000	96,912815  
2834,000000	96,913990  
2833,000000	96,913473  
2832,000000	96,911927  
2831,000000	96,911731  
2830,000000	96,913676  
2829,000000	96,915823  
2828,000000	96,916723  
2827,000000	96,918129  
2826,000000	96,923299  
2825,000000	96,933276  
2824,000000	96,945771  
2823,000000	96,957322  
2822,000000	96,965900  
2821,000000	96,971523  
2820,000000	96,974893  
2819,000000	96,976085  
2818,000000	96,975110  
2817,000000	96,973480  
2816,000000	96,973831  
2815,000000	96,977056  
2814,000000	96,980908  
2813,000000	96,982644  
2812,000000	96,982051  
2811,000000	96,980156  
2810,000000	96,976174  
2809,000000	96,968840  
2808,000000	96,960848  
2807,000000	96,958532  
2806,000000	96,965265  
2805,000000	96,977192  
2804,000000	96,987149  
2803,000000	96,991013  
2802,000000	96,988860  
2801,000000	96,982488  
2800,000000	96,975027  
2799,000000	96,971573  
2798,000000	96,976297  
2797,000000	96,988029  
2796,000000	97,000568  
2795,000000	97,007902  
2794,000000	97,008264  
2793,000000	97,004100  
2792,000000	97,000367  
2791,000000	97,002329  
2790,000000	97,012040  
2789,000000	97,026234  
2788,000000	97,039393  
2787,000000	97,049017  
2786,000000	97,055922  
2785,000000	97,060016  
2784,000000	97,059443  
2783,000000	97,054702  
2782,000000	97,049919  
2781,000000	97,047918  
2780,000000	97,046987  
2779,000000	97,044962  
2778,000000	97,043670  
2777,000000	97,045940  
2776,000000	97,050221  
2775,000000	97,052272  
2774,000000	97,051556  
2773,000000	97,052122  
2772,000000	97,056769  
2771,000000	97,063529  
2770,000000	97,068639  
2769,000000	97,070369  
2768,000000	97,069218  
2767,000000	97,067126  
2766,000000	97,067526  
2765,000000	97,073288  
2764,000000	97,082637  
2763,000000	97,089434  
2762,000000	97,090257  
2761,000000	97,089710  
2760,000000	97,095584  
2759,000000	97,108936  
2758,000000	97,122053  
2757,000000	97,127257  
2756,000000	97,125218  
2755,000000	97,122368  
2754,000000	97,121590  
2753,000000	97,118871  
2752,000000	97,110164  
2751,000000	97,098858  
2750,000000	97,093491  
2749,000000	97,098450  
2748,000000	97,109551  
2747,000000	97,119439  
2746,000000	97,124883  
2745,000000	97,127274  
2744,000000	97,128338  
2743,000000	97,128519  
2742,000000	97,128887  
2741,000000	97,131313  
2740,000000	97,135705  
2739,000000	97,139152  
2738,000000	97,139157  
2737,000000	97,136574  
2736,000000	97,134209  
2735,000000	97,133281  
2734,000000	97,132405  
2733,000000	97,130181  
2732,000000	97,128215  
2731,000000	97,130826  
2730,000000	97,140633  
2729,000000	97,154117  
2728,000000	97,163308  
2727,000000	97,163621  
2726,000000	97,159122  
2725,000000	97,157899  
2724,000000	97,162763  
2723,000000	97,168963  
2722,000000	97,170848  
2721,000000	97,167963  
2720,000000	97,164014  
2719,000000	97,162713  
2718,000000	97,165813  
2717,000000	97,172375  
2716,000000	97,177905  
2715,000000	97,176503  
2714,000000	97,166603  
2713,000000	97,153900  
2712,000000	97,146851  
2711,000000	97,149874  
2710,000000	97,161593  
2709,000000	97,177444  
2708,000000	97,191745  
2707,000000	97,199154  
2706,000000	97,197895  
2705,000000	97,192294  
2704,000000	97,190293  
2703,000000	97,197611  
2702,000000	97,214283  
2701,000000	97,235381  
2700,000000	97,253717  
2699,000000	97,263288  
2698,000000	97,262746  
2697,000000	97,255730  
2696,000000	97,246810  
2695,000000	97,238105  
2694,000000	97,231083  
2693,000000	97,229257  
2692,000000	97,235239  
2691,000000	97,245517  
2690,000000	97,252040  
2689,000000	97,250499  
2688,000000	97,244742  
2687,000000	97,241884  
2686,000000	97,245164  
2685,000000	97,252870  
2684,000000	97,262314  
2683,000000	97,272525  
2682,000000	97,283077  
2681,000000	97,291550  
2680,000000	97,293326  
2679,000000	97,285423  
2678,000000	97,271510  
2677,000000	97,261602  
2676,000000	97,264126  
2675,000000	97,278107  
2674,000000	97,294972  
2673,000000	97,307542  
2672,000000	97,314760  
2671,000000	97,317934  
2670,000000	97,316664  
2669,000000	97,310914  
2668,000000	97,304406  
2667,000000	97,302648  
2666,000000	97,307901  
2665,000000	97,317488  
2664,000000	97,326089  
2663,000000	97,328504  
2662,000000	97,321905  
2661,000000	97,308160  
2660,000000	97,293827  
2659,000000	97,285772  
2658,000000	97,285913  
2657,000000	97,290693  
2656,000000	97,295375  
2655,000000	97,298112  
2654,000000	97,300514  
2653,000000	97,305565  
2652,000000	97,314892  
2651,000000	97,326855  
2650,000000	97,336887  
2649,000000	97,340414  
2648,000000	97,336062  
2647,000000	97,326541  
2646,000000	97,317010  
2645,000000	97,312322  
2644,000000	97,314545  
2643,000000	97,322118  
2642,000000	97,331417  
2641,000000	97,339081  
2640,000000	97,342505  
2639,000000	97,339275  
2638,000000	97,328355  
2637,000000	97,311998  
2636,000000	97,294633  
2635,000000	97,279853  
2634,000000	97,270823  
2633,000000	97,273003  
2632,000000	97,291198  
2631,000000	97,320839  
2630,000000	97,346267  
2629,000000	97,352977  
2628,000000	97,340832  
2627,000000	97,321806  
2626,000000	97,306556  
2625,000000	97,298125  
2624,000000	97,297276  
2623,000000	97,306371  
2622,000000	97,324555  
2621,000000	97,343952  
2620,000000	97,355548  
2619,000000	97,357348  
2618,000000	97,353604  
2617,000000	97,347487  
2616,000000	97,337818  
2615,000000	97,322439  
2614,000000	97,301962  
2613,000000	97,280394  
2612,000000	97,264381  
2611,000000	97,261192  
2610,000000	97,273817  
2609,000000	97,296713  
2608,000000	97,318725  
2607,000000	97,331883  
2606,000000	97,336085  
2605,000000	97,334883  
2604,000000	97,330123  
2603,000000	97,323650  
2602,000000	97,321448  
2601,000000	97,330418  
2600,000000	97,349899  
2599,000000	97,370358  
2598,000000	97,382891  
2597,000000	97,387474  
2596,000000	97,389511  
2595,000000	97,390983  
2594,000000	97,388906  
2593,000000	97,381520  
2592,000000	97,371810  
2591,000000	97,363527  
2590,000000	97,355837  
2589,000000	97,343409  
2588,000000	97,321946  
2587,000000	97,294609  
2586,000000	97,273416  
2585,000000	97,271332  
2584,000000	97,289449  
2583,000000	97,313178  
2582,000000	97,324991  
2581,000000	97,320807  
2580,000000	97,310762  
2579,000000	97,305321  
2578,000000	97,306010  
2577,000000	97,309601  
2576,000000	97,314435  
2575,000000	97,319553  
2574,000000	97,322884  
2573,000000	97,324379  
2572,000000	97,327132  
2571,000000	97,331838  
2570,000000	97,334082  
2569,000000	97,331118  
2568,000000	97,327170  
2567,000000	97,326786  
2566,000000	97,326584  
2565,000000	97,320163  
2564,000000	97,308962  
2563,000000	97,300997  
2562,000000	97,299545  
2561,000000	97,300635  
2560,000000	97,302647  
2559,000000	97,310427  
2558,000000	97,326075  
2557,000000	97,341613  
2556,000000	97,346252  
2555,000000	97,338062  
2554,000000	97,324123  
2553,000000	97,311467  
2552,000000	97,302430  
2551,000000	97,297858  
2550,000000	97,300070  
2549,000000	97,310910  
2548,000000	97,328503  
2547,000000	97,346700  
2546,000000	97,357224  
2545,000000	97,353431  
2544,000000	97,334440  
2543,000000	97,306802  
2542,000000	97,281671  
2541,000000	97,269292  
2540,000000	97,274507  
2539,000000	97,294932  
2538,000000	97,321795  
2537,000000	97,343778  
2536,000000	97,352975  
2535,000000	97,349033  
2534,000000	97,337628  
2533,000000	97,324649  
2532,000000	97,311949  
2531,000000	97,298880  
2530,000000	97,287605  
2529,000000	97,285824  
2528,000000	97,302564  
2527,000000	97,339707  
2526,000000	97,387093  
2525,000000	97,426584  
2524,000000	97,442487  
2523,000000	97,430361  
2522,000000	97,398466  
2521,000000	97,362328  
2520,000000	97,336992  
2519,000000	97,331181  
2518,000000	97,345068  
2517,000000	97,371260  
2516,000000	97,398201  
2515,000000	97,415491  
2514,000000	97,419493  
2513,000000	97,415439  
2512,000000	97,412992  
2511,000000	97,417458  
2510,000000	97,423923  
2509,000000	97,420446  
2508,000000	97,398878  
2507,000000	97,364061  
2506,000000	97,331788  
2505,000000	97,316060  
2504,000000	97,318204  
2503,000000	97,329493  
2502,000000	97,342691  
2501,000000	97,356602  
2500,000000	97,369114  
2499,000000	97,372663  
2498,000000	97,362225  
2497,000000	97,344350  
2496,000000	97,331871  
2495,000000	97,330881  
2494,000000	97,338161  
2493,000000	97,349502  
2492,000000	97,363198  
2491,000000	97,375559  
2490,000000	97,381826  
2489,000000	97,384626  
2488,000000	97,393941  
2487,000000	97,413522  
2486,000000	97,432731  
2485,000000	97,437499  
2484,000000	97,426197  
2483,000000	97,409950  
2482,000000	97,399877  
2481,000000	97,398067  
2480,000000	97,398917  
2479,000000	97,396053  
2478,000000	97,389550  
2477,000000	97,387590  
2476,000000	97,397322  
2475,000000	97,413220  
2474,000000	97,420836  
2473,000000	97,415039  
2472,000000	97,407463  
2471,000000	97,411085  
2470,000000	97,424943  
2469,000000	97,440416  
2468,000000	97,454256  
2467,000000	97,465684  
2466,000000	97,468013  
2465,000000	97,456833  
2464,000000	97,443106  
2463,000000	97,443493  
2462,000000	97,457206  
2461,000000	97,465928  
2460,000000	97,459596  
2459,000000	97,449561  
2458,000000	97,450882  
2457,000000	97,462352  
2456,000000	97,471090  
2455,000000	97,468559  
2454,000000	97,455151  
2453,000000	97,435819  
2452,000000	97,418346  
2451,000000	97,410703  
2450,000000	97,413704  
2449,000000	97,420340  
2448,000000	97,426231  
2447,000000	97,433984  
2446,000000	97,442077  
2445,000000	97,438564  
2444,000000	97,416104  
2443,000000	97,387590  
2442,000000	97,375041  
2441,000000	97,384580  
2440,000000	97,402577  
2439,000000	97,416005  
2438,000000	97,426206  
2437,000000	97,439962  
2436,000000	97,455799  
2435,000000	97,464330  
2434,000000	97,457812  
2433,000000	97,436281  
2432,000000	97,408119  
2431,000000	97,386947  
2430,000000	97,383725  
2429,000000	97,397573  
2428,000000	97,415577  
2427,000000	97,424216  
2426,000000	97,421021  
2425,000000	97,414706  
2424,000000	97,415280  
2423,000000	97,424467  
2422,000000	97,434699  
2421,000000	97,437447  
2420,000000	97,433185  
2419,000000	97,431538  
2418,000000	97,439641  
2417,000000	97,452447  
2416,000000	97,458182  
2415,000000	97,452060  
2414,000000	97,439605  
2413,000000	97,426591  
2412,000000	97,412149  
2411,000000	97,394976  
2410,000000	97,381269  
2409,000000	97,381069  
2408,000000	97,398368  
2407,000000	97,428800  
2406,000000	97,465255  
2405,000000	97,500523  
2404,000000	97,524653  
2403,000000	97,526522  
2402,000000	97,503284  
2401,000000	97,466887  
2400,000000	97,437272  
2399,000000	97,427355  
2398,000000	97,434552  
2397,000000	97,446173  
2396,000000	97,452250  
2395,000000	97,453840  
2394,000000	97,459837  
2393,000000	97,475351  
2392,000000	97,493089  
2391,000000	97,498175  
2390,000000	97,483591  
2389,000000	97,459601  
2388,000000	97,444984  
2387,000000	97,449354  
2386,000000	97,466685  
2385,000000	97,485177  
2384,000000	97,498482  
2383,000000	97,506017  
2382,000000	97,507935  
2381,000000	97,504593  
2380,000000	97,498188  
2379,000000	97,490321  
2378,000000	97,479671  
2377,000000	97,466378  
2376,000000	97,457032  
2375,000000	97,459793  
2374,000000	97,474449  
2373,000000	97,492190  
2372,000000	97,505936  
2371,000000	97,516139  
2370,000000	97,525170  
2369,000000	97,531465  
2368,000000	97,532846  
2367,000000	97,531909  
2366,000000	97,533632  
2365,000000	97,538873  
2364,000000	97,543743  
2363,000000	97,545488  
2362,000000	97,546028  
2361,000000	97,548649  
2360,000000	97,553031  
2359,000000	97,554891  
2358,000000	97,551254  
2357,000000	97,545723  
2356,000000	97,545978  
2355,000000	97,554846  
2354,000000	97,565588  
2353,000000	97,570082  
2352,000000	97,569737  
2351,000000	97,573152  
2350,000000	97,583655  
2349,000000	97,594715  
2348,000000	97,599871  
2347,000000	97,600727  
2346,000000	97,601147  
2345,000000	97,599160  
2344,000000	97,590243  
2343,000000	97,577638  
2342,000000	97,572397  
2341,000000	97,582153  
2340,000000	97,602893  
2339,000000	97,622805  
2338,000000	97,631793  
2337,000000	97,626034  
2336,000000	97,607060  
2335,000000	97,579845  
2334,000000	97,552645  
2333,000000	97,535975  
2332,000000	97,538576  
2331,000000	97,560533  
2330,000000	97,591559  
2329,000000	97,617705  
2328,000000	97,632684  
2327,000000	97,640136  
2326,000000	97,645836  
2325,000000	97,651245  
2324,000000	97,655979  
2323,000000	97,661857  
2322,000000	97,669086  
2321,000000	97,671869  
2320,000000	97,664432  
2319,000000	97,650167  
2318,000000	97,638737  
2317,000000	97,633743  
2316,000000	97,629791  
2315,000000	97,621069  
2314,000000	97,607640  
2313,000000	97,591859  
2312,000000	97,575873  
2311,000000	97,563723  
2310,000000	97,560518  
2309,000000	97,565808  
2308,000000	97,572880  
2307,000000	97,576466  
2306,000000	97,577390  
2305,000000	97,577748  
2304,000000	97,577315  
2303,000000	97,576693  
2302,000000	97,578372  
2301,000000	97,580874  
2300,000000	97,577860  
2299,000000	97,566906  
2298,000000	97,554603  
2297,000000	97,548518  
2296,000000	97,549422  
2295,000000	97,555085  
2294,000000	97,565267  
2293,000000	97,576722  
2292,000000	97,579982  
2291,000000	97,569446  
2290,000000	97,551655  
2289,000000	97,534609  
2288,000000	97,514371  
2287,000000	97,484499  
2286,000000	97,455223  
2285,000000	97,447461  
2284,000000	97,465774  
2283,000000	97,492188  
2282,000000	97,512285  
2281,000000	97,532648  
2280,000000	97,562220  
2279,000000	97,588103  
2278,000000	97,584616  
2277,000000	97,543336  
2276,000000	97,484581  
2275,000000	97,440957  
2274,000000	97,435301  
2273,000000	97,468022  
2272,000000	97,515801  
2271,000000	97,545829  
2270,000000	97,542032  
2269,000000	97,518298  
2268,000000	97,500085  
2267,000000	97,496128  
2266,000000	97,496033  
2265,000000	97,491398  
2264,000000	97,485989  
2263,000000	97,483877  
2262,000000	97,480407  
2261,000000	97,471491  
2260,000000	97,463490  
2259,000000	97,466181  
2258,000000	97,479789  
2257,000000	97,495073  
2256,000000	97,504432  
2255,000000	97,508912  
2254,000000	97,515479  
2253,000000	97,529516  
2252,000000	97,548483  
2251,000000	97,561883  
2250,000000	97,560213  
2249,000000	97,544942  
2248,000000	97,526536  
2247,000000	97,512011  
2246,000000	97,499158  
2245,000000	97,484616  
2244,000000	97,471637  
2243,000000	97,464764  
2242,000000	97,460045  
2241,000000	97,446011  
2240,000000	97,414890  
2239,000000	97,371607  
2238,000000	97,333000  
2237,000000	97,318085  
2236,000000	97,334616  
2235,000000	97,372614  
2234,000000	97,413749  
2233,000000	97,447567  
2232,000000	97,473832  
2231,000000	97,489416  
2230,000000	97,483771  
2229,000000	97,454943  
2228,000000	97,422235  
2227,000000	97,410847  
2226,000000	97,424589  
2225,000000	97,442807  
2224,000000	97,445691  
2223,000000	97,435105  
2222,000000	97,426822  
2221,000000	97,427504  
2220,000000	97,425700  
2219,000000	97,406869  
2218,000000	97,374944  
2217,000000	97,354210  
2216,000000	97,365244  
2215,000000	97,400616  
2214,000000	97,431312  
2213,000000	97,438524  
2212,000000	97,431115  
2211,000000	97,428044  
2210,000000	97,433391  
2209,000000	97,438329  
2208,000000	97,441519  
2207,000000	97,455206  
2206,000000	97,490854  
2205,000000	97,546737  
2204,000000	97,609006  
2203,000000	97,657097  
2202,000000	97,669105  
2201,000000	97,633270  
2200,000000	97,560964  
2199,000000	97,484720  
2198,000000	97,437961  
2197,000000	97,433633  
2196,000000	97,459130  
2195,000000	97,490365  
2194,000000	97,514039  
2193,000000	97,537897  
2192,000000	97,574863  
2191,000000	97,616038  
2190,000000	97,628084  
2189,000000	97,583253  
2188,000000	97,485276  
2187,000000	97,361878  
2186,000000	97,245035  
2185,000000	97,167191  
2184,000000	97,157878  
2183,000000	97,219301  
2182,000000	97,310285  
2181,000000	97,377698  
2180,000000	97,405128  
2179,000000	97,413684  
2178,000000	97,420233  
2177,000000	97,417982  
2176,000000	97,397628  
2175,000000	97,362286  
2174,000000	97,314058  
2173,000000	97,249322  
2172,000000	97,181423  
2171,000000	97,152024  
2170,000000	97,203529  
2169,000000	97,342075  
2168,000000	97,527500  
2167,000000	97,688944  
2166,000000	97,754838  
2165,000000	97,696599  
2164,000000	97,560425  
2163,000000	97,439797  
2162,000000	97,397508  
2161,000000	97,415713  
2160,000000	97,427378  
2159,000000	97,391289  
2158,000000	97,327187  
2157,000000	97,288129  
2156,000000	97,316100  
2155,000000	97,408844  
2154,000000	97,508806  
2153,000000	97,542022  
2152,000000	97,494055  
2151,000000	97,438475  
2150,000000	97,467015  
2149,000000	97,592377  
2148,000000	97,732881  
2147,000000	97,791647  
2146,000000	97,740413  
2145,000000	97,627556  
2144,000000	97,521416  
2143,000000	97,455334  
2142,000000	97,418581  
2141,000000	97,388265  
2140,000000	97,363778  
2139,000000	97,366896  
2138,000000	97,411271  
2137,000000	97,481837  
2136,000000	97,548158  
2135,000000	97,589219  
2134,000000	97,598857  
2133,000000	97,577254  
2132,000000	97,530423  
2131,000000	97,474707  
2130,000000	97,429956  
2129,000000	97,406386  
2128,000000	97,403457  
2127,000000	97,420010  
2126,000000	97,457488  
2125,000000	97,511595  
2124,000000	97,567373  
2123,000000	97,607226  
2122,000000	97,623487  
2121,000000	97,623392  
2120,000000	97,622758  
2119,000000	97,632469  
2118,000000	97,648430  
2117,000000	97,657120  
2116,000000	97,653577  
2115,000000	97,649142  
2114,000000	97,655024  
2113,000000	97,662291  
2112,000000	97,649560  
2111,000000	97,612790  
2110,000000	97,577053  
2109,000000	97,571710  
2108,000000	97,599173  
2107,000000	97,634609  
2106,000000	97,653283  
2105,000000	97,651305  
2104,000000	97,640264  
2103,000000	97,629804  
2102,000000	97,621192  
2101,000000	97,614816  
2100,000000	97,615375  
2099,000000	97,624382  
2098,000000	97,631168  
2097,000000	97,620242  
2096,000000	97,591329  
2095,000000	97,566167  
2094,000000	97,568709  
2093,000000	97,600756  
2092,000000	97,642029  
2091,000000	97,672094  
2090,000000	97,686083  
2089,000000	97,689131  
2088,000000	97,683984  
2087,000000	97,671806  
2086,000000	97,662502  
2085,000000	97,673502  
2084,000000	97,711139  
2083,000000	97,756458  
2082,000000	97,778157  
2081,000000	97,762944  
2080,000000	97,728302  
2079,000000	97,701902  
2078,000000	97,693203  
2077,000000	97,689886  
2076,000000	97,676385  
2075,000000	97,646979  
2074,000000	97,603318  
2073,000000	97,550819  
2072,000000	97,500854  
2071,000000	97,468093  
2070,000000	97,461061  
2069,000000	97,479150  
2068,000000	97,517721  
2067,000000	97,567416  
2066,000000	97,609394  
2065,000000	97,626014  
2064,000000	97,622794  
2063,000000	97,627149  
2062,000000	97,656192  
2061,000000	97,696432  
2060,000000	97,725384  
2059,000000	97,741266  
2058,000000	97,755664  
2057,000000	97,765554  
2056,000000	97,753660  
2055,000000	97,717328  
2054,000000	97,678962  
2053,000000	97,661075  
2052,000000	97,663880  
2051,000000	97,673632  
2050,000000	97,683298  
2049,000000	97,697261  
2048,000000	97,718633  
2047,000000	97,738567  
2046,000000	97,741709  
2045,000000	97,723740  
2044,000000	97,702395  
2043,000000	97,703552  
2042,000000	97,731300  
2041,000000	97,760160  
2040,000000	97,765972  
2039,000000	97,755554  
2038,000000	97,751667  
2037,000000	97,756973  
2036,000000	97,754203  
2035,000000	97,741238  
2034,000000	97,741485  
2033,000000	97,769338  
2032,000000	97,803625  
2031,000000	97,807440  
2030,000000	97,763784  
2029,000000	97,685852  
2028,000000	97,603729  
2027,000000	97,546989  
2026,000000	97,529726  
2025,000000	97,544921  
2024,000000	97,577551  
2023,000000	97,620552  
2022,000000	97,666867  
2021,000000	97,691199  
2020,000000	97,663565  
2019,000000	97,591462  
2018,000000	97,531692  
2017,000000	97,542983  
2016,000000	97,629012  
2015,000000	97,734132  
2014,000000	97,791708  
2013,000000	97,774599  
2012,000000	97,706129  
2011,000000	97,630550  
2010,000000	97,577708  
2009,000000	97,559383  
2008,000000	97,591767  
2007,000000	97,694154  
2006,000000	97,845771  
2005,000000	97,968100  
2004,000000	97,990587  
2003,000000	97,931049  
2002,000000	97,876010  
2001,000000	97,876299  
2000,000000	97,896535  
1999,000000	97,884866  
1998,000000	97,855849  
1997,000000	97,864795  
1996,000000	97,919300  
1995,000000	97,963372  
1994,000000	97,951924  
1993,000000	97,902194  
1992,000000	97,857899  
1991,000000	97,834750  
1990,000000	97,822206  
1989,000000	97,814487  
1988,000000	97,813446  
1987,000000	97,813254  
1986,000000	97,806796  
1985,000000	97,803633  
1984,000000	97,821254  
1983,000000	97,854173  
1982,000000	97,864184  
1981,000000	97,809425  
1980,000000	97,684186  
1979,000000	97,534647  
1978,000000	97,434455  
1977,000000	97,431349  
1976,000000	97,509081  
1975,000000	97,602499  
1974,000000	97,648157  
1973,000000	97,621849  
1972,000000	97,542501  
1971,000000	97,456935  
1970,000000	97,418875  
1969,000000	97,459703  
1968,000000	97,562639  
1967,000000	97,670273  
1966,000000	97,727177  
1965,000000	97,716129  
1964,000000	97,657813  
1963,000000	97,591578  
1962,000000	97,559740  
1961,000000	97,586863  
1960,000000	97,654559  
1959,000000	97,709400  
1958,000000	97,714722  
1957,000000	97,687088  
1956,000000	97,667816  
1955,000000	97,671466  
1954,000000	97,681476  
1953,000000	97,688505  
1952,000000	97,707650  
1951,000000	97,751276  
1950,000000	97,802985  
1949,000000	97,829348  
1948,000000	97,810930  
1947,000000	97,759687  
1946,000000	97,713776  
1945,000000	97,713160  
1944,000000	97,767091  
1943,000000	97,843203  
1942,000000	97,898872  
1941,000000	97,922202  
1940,000000	97,929129  
1939,000000	97,926428  
1938,000000	97,902736  
1937,000000	97,859151  
1936,000000	97,821403  
1935,000000	97,807754  
1934,000000	97,805540  
1933,000000	97,796060  
1932,000000	97,786332  
1931,000000	97,796328  
1930,000000	97,826629  
1929,000000	97,858365  
1928,000000	97,877313  
1927,000000	97,880429  
1926,000000	97,865176  
1925,000000	97,833275  
1924,000000	97,802424  
1923,000000	97,795433  
1922,000000	97,815720  
1921,000000	97,845766  
1920,000000	97,867463  
1919,000000	97,871462  
1918,000000	97,851117  
1917,000000	97,806968  
1916,000000	97,760462  
1915,000000	97,746284  
1914,000000	97,782539  
1913,000000	97,855301  
1912,000000	97,933432  
1911,000000	97,989539  
1910,000000	98,008497  
1909,000000	97,991513  
1908,000000	97,957266  
1907,000000	97,927950  
1906,000000	97,909063  
1905,000000	97,893081  
1904,000000	97,882935  
1903,000000	97,895090  
1902,000000	97,932413  
1901,000000	97,969247  
1900,000000	97,976790  
1899,000000	97,956570  
1898,000000	97,937878  
1897,000000	97,946625  
1896,000000	97,983109  
1895,000000	98,024791  
1894,000000	98,044928  
1893,000000	98,033540  
1892,000000	98,005340  
1891,000000	97,983906  
1890,000000	97,977287  
1889,000000	97,976179  
1888,000000	97,976432  
1887,000000	97,989626  
1886,000000	98,024075  
1885,000000	98,067123  
1884,000000	98,096214  
1883,000000	98,099325  
1882,000000	98,076640  
1881,000000	98,033119  
1880,000000	97,982730  
1879,000000	97,952233  
1878,000000	97,963188  
1877,000000	98,008560  
1876,000000	98,057454  
1875,000000	98,084430  
1874,000000	98,088581  
1873,000000	98,086796  
1872,000000	98,096099  
1871,000000	98,120335  
1870,000000	98,145751  
1869,000000	98,150878  
1868,000000	98,128055  
1867,000000	98,094242  
1866,000000	98,073170  
1865,000000	98,068837  
1864,000000	98,066296  
1863,000000	98,057517  
1862,000000	98,054213  
1861,000000	98,070326  
1860,000000	98,100332  
1859,000000	98,122307  
1858,000000	98,120084  
1857,000000	98,098407  
1856,000000	98,076896  
1855,000000	98,071119  
1854,000000	98,079957  
1853,000000	98,091663  
1852,000000	98,099367  
1851,000000	98,106424  
1850,000000	98,115408  
1849,000000	98,120319  
1848,000000	98,116298  
1847,000000	98,111171  
1846,000000	98,117972  
1845,000000	98,137991  
1844,000000	98,159780  
1843,000000	98,173480  
1842,000000	98,178127  
1841,000000	98,176871  
1840,000000	98,174425  
1839,000000	98,178637  
1838,000000	98,194466  
1837,000000	98,214244  
1836,000000	98,220830  
1835,000000	98,204107  
1834,000000	98,170270  
1833,000000	98,133921  
1832,000000	98,106662  
1831,000000	98,095544  
1830,000000	98,104047  
1829,000000	98,128720  
1828,000000	98,160048  
1827,000000	98,189454  
1826,000000	98,212864  
1825,000000	98,227811  
1824,000000	98,231961  
1823,000000	98,226457  
1822,000000	98,216691  
1821,000000	98,207368  
1820,000000	98,199423  
1819,000000	98,192741  
1818,000000	98,188320  
1817,000000	98,187262  
1816,000000	98,190479  
1815,000000	98,199361  
1814,000000	98,213288  
1813,000000	98,226180  
1812,000000	98,230831  
1811,000000	98,227373  
1810,000000	98,223593  
1809,000000	98,226476  
1808,000000	98,236435  
1807,000000	98,249308  
1806,000000	98,258863  
1805,000000	98,257479  
1804,000000	98,242379  
1803,000000	98,224186  
1802,000000	98,222586  
1801,000000	98,246377  
1800,000000	98,282261  
1799,000000	98,308004  
1798,000000	98,313380  
1797,000000	98,304427  
1796,000000	98,292715  
1795,000000	98,286882  
1794,000000	98,290836  
1793,000000	98,302081  
1792,000000	98,312814  
1791,000000	98,317233  
1790,000000	98,317902  
1789,000000	98,320398  
1788,000000	98,323467  
1787,000000	98,320209  
1786,000000	98,308790  
1785,000000	98,296904  
1784,000000	98,294078  
1783,000000	98,302356  
1782,000000	98,315917  
1781,000000	98,324461  
1780,000000	98,318576  
1779,000000	98,296774  
1778,000000	98,268568  
1777,000000	98,247177  
1776,000000	98,238492  
1775,000000	98,239698  
1774,000000	98,246106  
1773,000000	98,254601  
1772,000000	98,260859  
1771,000000	98,260025  
1770,000000	98,254087  
1769,000000	98,252896  
1768,000000	98,264143  
1767,000000	98,285051  
1766,000000	98,306323  
1765,000000	98,320883  
1764,000000	98,326471  
1763,000000	98,322864  
1762,000000	98,313158  
1761,000000	98,305736  
1760,000000	98,309732  
1759,000000	98,325766  
1758,000000	98,344955  
1757,000000	98,357173  
1756,000000	98,358617  
1755,000000	98,352815  
1754,000000	98,346638  
1753,000000	98,346079  
1752,000000	98,352125  
1751,000000	98,360140  
1750,000000	98,364396  
1749,000000	98,364240  
1748,000000	98,363859  
1747,000000	98,366186  
1746,000000	98,369416  
1745,000000	98,370169  
1744,000000	98,369260  
1743,000000	98,370855  
1742,000000	98,377333  
1741,000000	98,388485  
1740,000000	98,404934  
1739,000000	98,426362  
1738,000000	98,446166  
1737,000000	98,453673  
1736,000000	98,444422  
1735,000000	98,424850  
1734,000000	98,407922  
1733,000000	98,401398  
1732,000000	98,400588  
1731,000000	98,395866  
1730,000000	98,386467  
1729,000000	98,382220  
1728,000000	98,392492  
1727,000000	98,415771  
1726,000000	98,439225  
1725,000000	98,448001  
1724,000000	98,437907  
1723,000000	98,418311  
1722,000000	98,402727  
1721,000000	98,397448  
1720,000000	98,398955  
1719,000000	98,400522  
1718,000000	98,399861  
1717,000000	98,398271  
1716,000000	98,396534  
1715,000000	98,395423  
1714,000000	98,398044  
1713,000000	98,409350  
1712,000000	98,430242  
1711,000000	98,453200  
1710,000000	98,467471  
1709,000000	98,468857  
1708,000000	98,461805  
1707,000000	98,452773  
1706,000000	98,443979  
1705,000000	98,435446  
1704,000000	98,430904  
1703,000000	98,437390  
1702,000000	98,454913  
1701,000000	98,469699  
1700,000000	98,472506  
1699,000000	98,470821  
1698,000000	98,472087  
1697,000000	98,471362  
1696,000000	98,457734  
1695,000000	98,430712  
1694,000000	98,407333  
1693,000000	98,402279  
1692,000000	98,412299  
1691,000000	98,422909  
1690,000000	98,423841  
1689,000000	98,416080  
1688,000000	98,404877  
1687,000000	98,393281  
1686,000000	98,381318  
1685,000000	98,370384  
1684,000000	98,365129  
1683,000000	98,365981  
1682,000000	98,369903  
1681,000000	98,372165  
1680,000000	98,370763  
1679,000000	98,367244  
1678,000000	98,362180  
1677,000000	98,354074  
1676,000000	98,343465  
1675,000000	98,335166  
1674,000000	98,332853  
1673,000000	98,331453  
1672,000000	98,323731  
1671,000000	98,311481  
1670,000000	98,303280  
1669,000000	98,301870  
1668,000000	98,300303  
1667,000000	98,290842  
1666,000000	98,273250  
1665,000000	98,254274  
1664,000000	98,241402  
1663,000000	98,237691  
1662,000000	98,241023  
1661,000000	98,245834  
1660,000000	98,247870  
1659,000000	98,248034  
1658,000000	98,249247  
1657,000000	98,250317  
1656,000000	98,247510  
1655,000000	98,238749  
1654,000000	98,223741  
1653,000000	98,203804  
1652,000000	98,185238  
1651,000000	98,177864  
1650,000000	98,180010  
1649,000000	98,182244  
1648,000000	98,175296  
1647,000000	98,156457  
1646,000000	98,132422  
1645,000000	98,115852  
1644,000000	98,110988  
1643,000000	98,107179  
1642,000000	98,093526  
1641,000000	98,071183  
1640,000000	98,050170  
1639,000000	98,038652  
1638,000000	98,035912  
1637,000000	98,035412  
1636,000000	98,031903  
1635,000000	98,025286  
1634,000000	98,020659  
1633,000000	98,020548  
1632,000000	98,020983  
1631,000000	98,016857  
1630,000000	98,004888  
1629,000000	97,984878  
1628,000000	97,963271  
1627,000000	97,952443  
1626,000000	97,961538  
1625,000000	97,985550  
1624,000000	98,008201  
1623,000000	98,017281  
1622,000000	98,013630  
1621,000000	98,004637  
1620,000000	97,994649  
1619,000000	97,985990  
1618,000000	97,982753  
1617,000000	97,987840  
1616,000000	97,997888  
1615,000000	98,006656  
1614,000000	98,011284  
1613,000000	98,012342  
1612,000000	98,010992  
1611,000000	98,009765  
1610,000000	98,015556  
1609,000000	98,035670  
1608,000000	98,068939  
1607,000000	98,104156  
1606,000000	98,129922  
1605,000000	98,142799  
1604,000000	98,145818  
1603,000000	98,143134  
1602,000000	98,138011  
1601,000000	98,134484  
1600,000000	98,137366  
1599,000000	98,148709  
1598,000000	98,164943  
1597,000000	98,179358  
1596,000000	98,188549  
1595,000000	98,195607  
1594,000000	98,206400  
1593,000000	98,223588  
1592,000000	98,245149  
1591,000000	98,267321  
1590,000000	98,286981  
1589,000000	98,301818  
1588,000000	98,311112  
1587,000000	98,317011  
1586,000000	98,322566  
1585,000000	98,327931  
1584,000000	98,329650  
1583,000000	98,326575  
1582,000000	98,323195  
1581,000000	98,324121  
1580,000000	98,328029  
1579,000000	98,331423  
1578,000000	98,335571  
1577,000000	98,344705  
1576,000000	98,357672  
1575,000000	98,367054  
1574,000000	98,369333  
1573,000000	98,369308  
1572,000000	98,374166  
1571,000000	98,384503  
1570,000000	98,394525  
1569,000000	98,399866  
1568,000000	98,400118  
1567,000000	98,394759  
1566,000000	98,380206  
1565,000000	98,356931  
1564,000000	98,335340  
1563,000000	98,330787  
1562,000000	98,349231  
1561,000000	98,376469  
1560,000000	98,382808  
1559,000000	98,362914  
1558,000000	98,332233  
1557,000000	98,312669  
1556,000000	98,310161  
1555,000000	98,307825  
1554,000000	98,290053  
1553,000000	98,258912  
1552,000000	98,230415  
1551,000000	98,217482  
1550,000000	98,217332  
1549,000000	98,216163  
1548,000000	98,204032  
1547,000000	98,183101  
1546,000000	98,162239  
1545,000000	98,148440  
1544,000000	98,143283  
1543,000000	98,143614  
1542,000000	98,142556  
1541,000000	98,134506  
1540,000000	98,118998  
1539,000000	98,098025  
1538,000000	98,079158  
1537,000000	98,066962  
1536,000000	98,058071  
1535,000000	98,047768  
1534,000000	98,034318  
1533,000000	98,019094  
1532,000000	98,004623  
1531,000000	97,991826  
1530,000000	97,977126  
1529,000000	97,956223  
1528,000000	97,932691  
1527,000000	97,918472  
1526,000000	97,922898  
1525,000000	97,942017  
1524,000000	97,961809  
1523,000000	97,971017  
1522,000000	97,967842  
1521,000000	97,955504  
1520,000000	97,938929  
1519,000000	97,924552  
1518,000000	97,916999  
1517,000000	97,915843  
1516,000000	97,915628  
1515,000000	97,911817  
1514,000000	97,904769  
1513,000000	97,895397  
1512,000000	97,883249  
1511,000000	97,869647  
1510,000000	97,858763  
1509,000000	97,852994  
1508,000000	97,851194  
1507,000000	97,852833  
1506,000000	97,853409  
1505,000000	97,856313  
1504,000000	97,867308  
1503,000000	97,884176  
1502,000000	97,904000  
1501,000000	97,922827  
1500,000000	97,933148  
1499,000000	97,930544  
1498,000000	97,920491  
1497,000000	97,912616  
1496,000000	97,909168  
1495,000000	97,904239  
1494,000000	97,895363  
1493,000000	97,890621  
1492,000000	97,900882  
1491,000000	97,926994  
1490,000000	97,958281  
1489,000000	97,980206  
1488,000000	97,983867  
1487,000000	97,971383  
1486,000000	97,954073  
1485,000000	97,946313  
1484,000000	97,956519  
1483,000000	97,982152  
1482,000000	98,011712  
1481,000000	98,032917  
1480,000000	98,041604  
1479,000000	98,043749  
1478,000000	98,048362  
1477,000000	98,058862  
1476,000000	98,072460  
1475,000000	98,085193  
1474,000000	98,095400  
1473,000000	98,102481  
1472,000000	98,105638  
1471,000000	98,106309  
1470,000000	98,107714  
1469,000000	98,109683  
1468,000000	98,108526  
1467,000000	98,101575  
1466,000000	98,089864  
1465,000000	98,076168  
1464,000000	98,063696  
1463,000000	98,058715  
1462,000000	98,067824  
1461,000000	98,089687  
1460,000000	98,113701  
1459,000000	98,130137  
1458,000000	98,138576  
1457,000000	98,142098  
1456,000000	98,140089  
1455,000000	98,131052  
1454,000000	98,116906  
1453,000000	98,106221  
1452,000000	98,107406  
1451,000000	98,118588  
1450,000000	98,131024  
1449,000000	98,138992  
1448,000000	98,142535  
1447,000000	98,142632  
1446,000000	98,139339  
1445,000000	98,132160  
1444,000000	98,120690  
1443,000000	98,106989  
1442,000000	98,097693  
1441,000000	98,101315  
1440,000000	98,119473  
1439,000000	98,141453  
1438,000000	98,149238  
1437,000000	98,132125  
1436,000000	98,098295  
1435,000000	98,066972  
1434,000000	98,048998  
1433,000000	98,040409  
1432,000000	98,030916  
1431,000000	98,013578  
1430,000000	97,988260  
1429,000000	97,958587  
1428,000000	97,926799  
1427,000000	97,890377  
1426,000000	97,844227  
1425,000000	97,786433  
1424,000000	97,721827  
1423,000000	97,658920  
1422,000000	97,603329  
1421,000000	97,554547  
1420,000000	97,507227  
1419,000000	97,457087  
1418,000000	97,403980  
1417,000000	97,350596  
1416,000000	97,302839  
1415,000000	97,269457  
1414,000000	97,256756  
1413,000000	97,263668  
1412,000000	97,284773  
1411,000000	97,317747  
1410,000000	97,364719  
1409,000000	97,425788  
1408,000000	97,493579  
1407,000000	97,555342  
1406,000000	97,600950  
1405,000000	97,628604  
1404,000000	97,643991  
1403,000000	97,655079  
1402,000000	97,666078  
1401,000000	97,675495  
1400,000000	97,680183  
1399,000000	97,680478  
1398,000000	97,678787  
1397,000000	97,673504  
1396,000000	97,657873  
1395,000000	97,626472  
1394,000000	97,582085  
1393,000000	97,535108  
1392,000000	97,496642  
1391,000000	97,472510  
1390,000000	97,460983  
1389,000000	97,453021  
1388,000000	97,437840  
1387,000000	97,412772  
1386,000000	97,386773  
1385,000000	97,370992  
1384,000000	97,366038  
1383,000000	97,361405  
1382,000000	97,347405  
1381,000000	97,325297  
1380,000000	97,305462  
1379,000000	97,297748  
1378,000000	97,303241  
1377,000000	97,313202  
1376,000000	97,316366  
1375,000000	97,309460  
1374,000000	97,300412  
1373,000000	97,299174  
1372,000000	97,305980  
1371,000000	97,310017  
1370,000000	97,300553  
1369,000000	97,278369  
1368,000000	97,255089  
1367,000000	97,242180  
1366,000000	97,240924  
1365,000000	97,241163  
1364,000000	97,227841  
1363,000000	97,189348  
1362,000000	97,122315  
1361,000000	97,032101  
1360,000000	96,929716  
1359,000000	96,825599  
1358,000000	96,723479  
1357,000000	96,619064  
1356,000000	96,505682  
1355,000000	96,382885  
1354,000000	96,260323  
1353,000000	96,153096  
1352,000000	96,072511  
1351,000000	96,019742  
1350,000000	95,988457  
1349,000000	95,975051  
1348,000000	95,985657  
1347,000000	96,028845  
1346,000000	96,099169  
1345,000000	96,172459  
1344,000000	96,223136  
1343,000000	96,245570  
1342,000000	96,254705  
1341,000000	96,268080  
1340,000000	96,293053  
1339,000000	96,329705  
1338,000000	96,376973  
1337,000000	96,431363  
1336,000000	96,484567  
1335,000000	96,527855  
1334,000000	96,557591  
1333,000000	96,574570  
1332,000000	96,581552  
1331,000000	96,584451  
1330,000000	96,592086  
1329,000000	96,609886  
1328,000000	96,634836  
1327,000000	96,659246  
1326,000000	96,678236  
1325,000000	96,692143  
1324,000000	96,704719  
1323,000000	96,720998  
1322,000000	96,742708  
1321,000000	96,762279  
1320,000000	96,765845  
1319,000000	96,748019  
1318,000000	96,721454  
1317,000000	96,706279  
1316,000000	96,711169  
1315,000000	96,729158  
1314,000000	96,750014  
1313,000000	96,770277  
1312,000000	96,790638  
1311,000000	96,809298  
1310,000000	96,821228  
1309,000000	96,822630  
1308,000000	96,815628  
1307,000000	96,808936  
1306,000000	96,811412  
1305,000000	96,822925  
1304,000000	96,835100  
1303,000000	96,844279  
1302,000000	96,858210  
1301,000000	96,882877  
1300,000000	96,907331  
1299,000000	96,912948  
1298,000000	96,898168  
1297,000000	96,883044  
1296,000000	96,885277  
1295,000000	96,900631  
1294,000000	96,912522  
1293,000000	96,913591  
1292,000000	96,910532  
1291,000000	96,912610  
1290,000000	96,923887  
1289,000000	96,945298  
1288,000000	96,976933  
1287,000000	97,016447  
1286,000000	97,058712  
1285,000000	97,098340  
1284,000000	97,131705  
1283,000000	97,158157  
1282,000000	97,181525  
1281,000000	97,208617  
1280,000000	97,242808  
1279,000000	97,279547  
1278,000000	97,310900  
1277,000000	97,334627  
1276,000000	97,356856  
1275,000000	97,385845  
1274,000000	97,424649  
1273,000000	97,469659  
1272,000000	97,514549  
1271,000000	97,554973  
1270,000000	97,590432  
1269,000000	97,623041  
1268,000000	97,655615  
1267,000000	97,690679  
1266,000000	97,729178  
1265,000000	97,768900  
1264,000000	97,806279  
1263,000000	97,841774  
1262,000000	97,880799  
1261,000000	97,925965  
1260,000000	97,971139  
1259,000000	98,008349  
1258,000000	98,038449  
1257,000000	98,068013  
1256,000000	98,096515  
1255,000000	98,115473  
1254,000000	98,122517  
1253,000000	98,127490  
1252,000000	98,139480  
1251,000000	98,155156  
1250,000000	98,166532  
1249,000000	98,174302  
1248,000000	98,185433  
1247,000000	98,201303  
1246,000000	98,216465  
1245,000000	98,227650  
1244,000000	98,237384  
1243,000000	98,250187  
1242,000000	98,271022  
1241,000000	98,304267  
1240,000000	98,345984  
1239,000000	98,379457  
1238,000000	98,389400  
1237,000000	98,382547  
1236,000000	98,384536  
1235,000000	98,412188  
1234,000000	98,455868  
1233,000000	98,493014  
1232,000000	98,512076  
1231,000000	98,517976  
1230,000000	98,520354  
1229,000000	98,524146  
1228,000000	98,529268  
1227,000000	98,533305  
1226,000000	98,534823  
1225,000000	98,537286  
1224,000000	98,548186  
1223,000000	98,571423  
1222,000000	98,602467  
1221,000000	98,633407  
1220,000000	98,659700  
1219,000000	98,678971  
1218,000000	98,687356  
1217,000000	98,682808  
1216,000000	98,670359  
1215,000000	98,658755  
1214,000000	98,652094  
1213,000000	98,648826  
1212,000000	98,648589  
1211,000000	98,655428  
1210,000000	98,672675  
1209,000000	98,696904  
1208,000000	98,718237  
1207,000000	98,726837  
1206,000000	98,720897  
1205,000000	98,709323  
1204,000000	98,704186  
1203,000000	98,709135  
1202,000000	98,718216  
1201,000000	98,727103  
1200,000000	98,739493  
1199,000000	98,758153  
1198,000000	98,776184  
1197,000000	98,785454  
1196,000000	98,789828  
1195,000000	98,800043  
1194,000000	98,816490  
1193,000000	98,827601  
1192,000000	98,827456  
1191,000000	98,825455  
1190,000000	98,833906  
1189,000000	98,852837  
1188,000000	98,871339  
1187,000000	98,878146  
1186,000000	98,867815  
1185,000000	98,844135  
1184,000000	98,822803  
1183,000000	98,822900  
1182,000000	98,846707  
1181,000000	98,872253  
1180,000000	98,875477  
1179,000000	98,858435  
1178,000000	98,846790  
1177,000000	98,859655  
1176,000000	98,890628  
1175,000000	98,919982  
1174,000000	98,936870  
1173,000000	98,944204  
1172,000000	98,947565  
1171,000000	98,947452  
1170,000000	98,942632  
1169,000000	98,935651  
1168,000000	98,931540  
1167,000000	98,931999  
1166,000000	98,933494  
1165,000000	98,932407  
1164,000000	98,930196  
1163,000000	98,930400  
1162,000000	98,931268  
1161,000000	98,926528  
1160,000000	98,916092  
1159,000000	98,911634  
1158,000000	98,926281  
1157,000000	98,960033  
1156,000000	98,999664  
1155,000000	99,032505  
1154,000000	99,056382  
1153,000000	99,075757  
1152,000000	99,092063  
1151,000000	99,100246  
1150,000000	99,094318  
1149,000000	99,075845  
1148,000000	99,056070  
1147,000000	99,046777  
1146,000000	99,047916  
1145,000000	99,048013  
1144,000000	99,039689  
1143,000000	99,030612  
1142,000000	99,033827  
1141,000000	99,050126  
1140,000000	99,066546  
1139,000000	99,071604  
1138,000000	99,065848  
1137,000000	99,057365  
1136,000000	99,053524  
1135,000000	99,058857  
1134,000000	99,075002  
1133,000000	99,099111  
1132,000000	99,125503  
1131,000000	99,150748  
1130,000000	99,173859  
1129,000000	99,190299  
1128,000000	99,190548  
1127,000000	99,168362  
1126,000000	99,128962  
1125,000000	99,087520  
1124,000000	99,060749  
1123,000000	99,058421  
1122,000000	99,077719  
1121,000000	99,104082  
1120,000000	99,121850  
1119,000000	99,126571  
1118,000000	99,124550  
1117,000000	99,121216  
1116,000000	99,116495  
1115,000000	99,112951  
1114,000000	99,119213  
1113,000000	99,137795  
1112,000000	99,154735  
1111,000000	99,151292  
1110,000000	99,126930  
1109,000000	99,104131  
1108,000000	99,107650  
1107,000000	99,141699  
1106,000000	99,188316  
1105,000000	99,224896  
1104,000000	99,241255  
1103,000000	99,241826  
1102,000000	99,235740  
1101,000000	99,228330  
1100,000000	99,221604  
1099,000000	99,217987  
1098,000000	99,219425  
1097,000000	99,224877  
1096,000000	99,233280  
1095,000000	99,247399  
1094,000000	99,268995  
1093,000000	99,291048  
1092,000000	99,302628  
1091,000000	99,303746  
1090,000000	99,307983  
1089,000000	99,325982  
1088,000000	99,352126  
1087,000000	99,372169  
1086,000000	99,378250  
1085,000000	99,370480  
1084,000000	99,350144  
1083,000000	99,321621  
1082,000000	99,298778  
1081,000000	99,297705  
1080,000000	99,318879  
1079,000000	99,343480  
1078,000000	99,352841  
1077,000000	99,348024  
1076,000000	99,344950  
1075,000000	99,352436  
1074,000000	99,362124  
1073,000000	99,362441  
1072,000000	99,356519  
1071,000000	99,358606  
1070,000000	99,372770  
1069,000000	99,383752  
1068,000000	99,375223  
1067,000000	99,352294  
1066,000000	99,336933  
1065,000000	99,341509  
1064,000000	99,355078  
1063,000000	99,357558  
1062,000000	99,340484  
1061,000000	99,311129  
1060,000000	99,283153  
1059,000000	99,267853  
1058,000000	99,269006  
1057,000000	99,280416  
1056,000000	99,291273  
1055,000000	99,297573  
1054,000000	99,304812  
1053,000000	99,316354  
1052,000000	99,324672  
1051,000000	99,320586  
1050,000000	99,307380  
1049,000000	99,298154  
1048,000000	99,300759  
1047,000000	99,310692  
1046,000000	99,316198  
1045,000000	99,305640  
1044,000000	99,274057  
1043,000000	99,229460  
1042,000000	99,190961  
1041,000000	99,174237  
1040,000000	99,177831  
1039,000000	99,185740  
1038,000000	99,181394  
1037,000000	99,157326  
1036,000000	99,116671  
1035,000000	99,071541  
1034,000000	99,037313  
1033,000000	99,022381  
1032,000000	99,023796  
1031,000000	99,035027  
1030,000000	99,053389  
1029,000000	99,075898  
1028,000000	99,094638  
1027,000000	99,104479  
1026,000000	99,111067  
1025,000000	99,122354  
1024,000000	99,135667  
1023,000000	99,142601  
1022,000000	99,143811  
1021,000000	99,148119  
1020,000000	99,158293  
1019,000000	99,169108  
1018,000000	99,179441  
1017,000000	99,193651  
1016,000000	99,208529  
1015,000000	99,212145  
1014,000000	99,201783  
1013,000000	99,191466  
1012,000000	99,193260  
1011,000000	99,201207  
1010,000000	99,204351  
1009,000000	99,206963  
1008,000000	99,220726  
1007,000000	99,239745  
1006,000000	99,240146  
1005,000000	99,210682  
1004,000000	99,172913  
1003,000000	99,161720  
1002,000000	99,190220  
1001,000000	99,240798  
1000,000000	99,287351  
999,000000	 99,318021  
998,000000	 99,335886  
997,000000	 99,346352  
996,000000	 99,350245  
995,000000	 99,345700  
994,000000	 99,330813  
993,000000	 99,305675  
992,000000	 99,276713  
991,000000	 99,257516  
990,000000	 99,258371  
989,000000	 99,273551  
988,000000	 99,285036  
987,000000	 99,281493  
986,000000	 99,268124  
985,000000	 99,254730  
984,000000	 99,240591  
983,000000	 99,217657  
982,000000	 99,185520  
981,000000	 99,157531  
980,000000	 99,153244  
979,000000	 99,186380  
978,000000	 99,253236  
977,000000	 99,325965  
976,000000	 99,363736  
975,000000	 99,343993  
974,000000	 99,285943  
973,000000	 99,236135  
972,000000	 99,227429  
971,000000	 99,253621  
970,000000	 99,281361  
969,000000	 99,281489  
968,000000	 99,250882  
967,000000	 99,211679  
966,000000	 99,190972  
965,000000	 99,196247  
964,000000	 99,209638  
963,000000	 99,209511  
962,000000	 99,195459  
961,000000	 99,185957  
960,000000	 99,194148  
959,000000	 99,215624  
958,000000	 99,239877  
957,000000	 99,261899  
956,000000	 99,278064  
955,000000	 99,282065  
954,000000	 99,275137  
953,000000	 99,274328  
952,000000	 99,298722  
951,000000	 99,345980  
950,000000	 99,389219  
949,000000	 99,400253  
948,000000	 99,373757  
947,000000	 99,327922  
946,000000	 99,285192  
945,000000	 99,256313  
944,000000	 99,241658  
943,000000	 99,240485  
942,000000	 99,252356  
941,000000	 99,272102  
940,000000	 99,291592  
939,000000	 99,307333  
938,000000	 99,318901  
937,000000	 99,320104  
936,000000	 99,304610  
935,000000	 99,285011  
934,000000	 99,290276  
933,000000	 99,330436  
932,000000	 99,374930  
931,000000	 99,383929  
930,000000	 99,355925  
929,000000	 99,326610  
928,000000	 99,324692  
927,000000	 99,348422  
926,000000	 99,382918  
925,000000	 99,416564  
924,000000	 99,435841  
923,000000	 99,427372  
922,000000	 99,396680  
921,000000	 99,367692  
920,000000	 99,352774  
919,000000	 99,338667  
918,000000	 99,312883  
917,000000	 99,287287  
916,000000	 99,279587  
915,000000	 99,283738  
914,000000	 99,275953  
913,000000	 99,243922  
912,000000	 99,197397  
911,000000	 99,156635  
910,000000	 99,141572  
909,000000	 99,162804  
908,000000	 99,209039  
907,000000	 99,251188  
906,000000	 99,271878  
905,000000	 99,281803  
904,000000	 99,293938  
903,000000	 99,296495  
902,000000	 99,274258  
901,000000	 99,246406  
900,000000	 99,252878  
899,000000	 99,301201  
898,000000	 99,353058  
897,000000	 99,371869  
896,000000	 99,362813  
895,000000	 99,355192  
894,000000	 99,362992  
893,000000	 99,376449  
892,000000	 99,380217  
891,000000	 99,367106  
890,000000	 99,342816  
889,000000	 99,327917  
888,000000	 99,345590  
887,000000	 99,393103  
886,000000	 99,430339  
885,000000	 99,412404  
884,000000	 99,336567  
883,000000	 99,247119  
882,000000	 99,192126  
881,000000	 99,185591  
880,000000	 99,214225  
879,000000	 99,265515  
878,000000	 99,332102  
877,000000	 99,392917  
876,000000	 99,413470  
875,000000	 99,378831  
874,000000	 99,314178  
873,000000	 99,256708  
872,000000	 99,215433  
871,000000	 99,176940  
870,000000	 99,143972  
869,000000	 99,141412  
868,000000	 99,179213  
867,000000	 99,234028  
866,000000	 99,279192  
865,000000	 99,311806  
864,000000	 99,334796  
863,000000	 99,334002  
862,000000	 99,298953  
861,000000	 99,253664  
860,000000	 99,237486  
859,000000	 99,257497  
858,000000	 99,283181  
857,000000	 99,287902  
856,000000	 99,274272  
855,000000	 99,256881  
854,000000	 99,240670  
853,000000	 99,221724  
852,000000	 99,194554  
851,000000	 99,156918  
850,000000	 99,121343  
849,000000	 99,117669  
848,000000	 99,161967  
847,000000	 99,221764  
846,000000	 99,236588  
845,000000	 99,181426  
844,000000	 99,091054  
843,000000	 99,017078  
842,000000	 98,983323  
841,000000	 98,988553  
840,000000	 99,024910  
839,000000	 99,077800  
838,000000	 99,127989  
837,000000	 99,171001  
836,000000	 99,220111  
835,000000	 99,277535  
834,000000	 99,320712  
833,000000	 99,333281  
832,000000	 99,330487  
831,000000	 99,332612  
830,000000	 99,330112  
829,000000	 99,302745  
828,000000	 99,264795  
827,000000	 99,259933  
826,000000	 99,306169  
825,000000	 99,368140  
824,000000	 99,391266  
823,000000	 99,351604  
822,000000	 99,274348  
821,000000	 99,217541  
820,000000	 99,231224  
819,000000	 99,311166  
818,000000	 99,391085  
817,000000	 99,399551  
816,000000	 99,329777  
815,000000	 99,238779  
814,000000	 99,182720  
813,000000	 99,176456  
812,000000	 99,209344  
811,000000	 99,265456  
810,000000	 99,319395  
809,000000	 99,343287  
808,000000	 99,339177  
807,000000	 99,344794  
806,000000	 99,385654  
805,000000	 99,436268  
804,000000	 99,452479  
803,000000	 99,433069  
802,000000	 99,420876  
801,000000	 99,441312  
800,000000	 99,466996  
799,000000	 99,456138  
798,000000	 99,407723  
797,000000	 99,356896  
796,000000	 99,318731  
795,000000	 99,260032  
794,000000	 99,143750  
793,000000	 98,993739  
792,000000	 98,891352  
791,000000	 98,894111  
790,000000	 98,968753  
789,000000	 99,023436  
788,000000	 99,006407  
787,000000	 98,955230  
786,000000	 98,944912  
785,000000	 99,009351  
784,000000	 99,124138  
783,000000	 99,241835  
782,000000	 99,319923  
781,000000	 99,330297  
780,000000	 99,277422  
779,000000	 99,210597  
778,000000	 99,188635  
777,000000	 99,219973  
776,000000	 99,257318  
775,000000	 99,263035  
774,000000	 99,257850  
773,000000	 99,283715  
772,000000	 99,337397  
771,000000	 99,372508  
770,000000	 99,363089  
769,000000	 99,334112  
768,000000	 99,320117  
767,000000	 99,318698  
766,000000	 99,301852  
765,000000	 99,257404  
764,000000	 99,199614  
763,000000	 99,146747  
762,000000	 99,108051  
761,000000	 99,092368  
760,000000	 99,112142  
759,000000	 99,170926  
758,000000	 99,253227  
757,000000	 99,330647  
756,000000	 99,375556  
755,000000	 99,372385  
754,000000	 99,327055  
753,000000	 99,269500  
752,000000	 99,237643  
751,000000	 99,248366  
750,000000	 99,282585  
749,000000	 99,302092  
748,000000	 99,282831  
747,000000	 99,233563  
746,000000	 99,185063  
745,000000	 99,161232  
744,000000	 99,158281  
743,000000	 99,152855  
742,000000	 99,132338  
741,000000	 99,110983  
740,000000	 99,107007  
739,000000	 99,109932  
738,000000	 99,090952  
737,000000	 99,051648  
736,000000	 99,041189  
735,000000	 99,105808  
734,000000	 99,230205  
733,000000	 99,348260  
732,000000	 99,408303  
731,000000	 99,407698  
730,000000	 99,366045  
729,000000	 99,296792  
728,000000	 99,221078  
727,000000	 99,181228  
726,000000	 99,208339  
725,000000	 99,284473  
724,000000	 99,361551  
723,000000	 99,416347  
722,000000	 99,466134  
721,000000	 99,528117  
720,000000	 99,585940  
719,000000	 99,604567  
718,000000	 99,558849  
717,000000	 99,441400  
716,000000	 99,272062  
715,000000	 99,119223  
714,000000	 99,079358  
713,000000	 99,189918  
712,000000	 99,365364  
711,000000	 99,462120  
710,000000	 99,425737  
709,000000	 99,343081  
708,000000	 99,328675  
707,000000	 99,392145  
706,000000	 99,448659  
705,000000	 99,437125  
704,000000	 99,383205  
703,000000	 99,344394  
702,000000	 99,337607  
701,000000	 99,343403  
700,000000	 99,351678  
699,000000	 99,370300  
698,000000	 99,396941  
697,000000	 99,408899  
696,000000	 99,383302  
695,000000	 99,312480  
694,000000	 99,201519  
693,000000	 99,070476  
692,000000	 98,963300  
691,000000	 98,933535  
690,000000	 99,003147  
689,000000	 99,136678  
688,000000	 99,263599  
687,000000	 99,327516  
686,000000	 99,314221  
685,000000	 99,243361  
684,000000	 99,147609  
683,000000	 99,059673  
682,000000	 99,005314  
681,000000	 98,995346  
680,000000	 99,017726  
679,000000	 99,039699  
678,000000	 99,030973  
677,000000	 99,003233  
676,000000	 99,027019  
675,000000	 99,184219  
674,000000	 99,480933  
673,000000	 99,809046  
672,000000	 100,018855 
671,000000	 100,047666 
670,000000	 99,971609  
669,000000	 99,923025  
668,000000	 99,968311  
667,000000	 100,069983 
666,000000	 100,116176 
665,000000	 99,984193  
664,000000	 99,646725  
663,000000	 99,238388  
662,000000	 98,989347  
661,000000	 99,038277  
660,000000	 99,295272  
659,000000	 99,519533  
658,000000	 99,557146  
657,000000	 99,466752  
656,000000	 99,406993  
655,000000	 99,435640  
654,000000	 99,518688  
653,000000	 99,613420  
652,000000	 99,769682  
651,000000	 99,969374  
650,000000	 100,125160 
