# Supplementary material for: Saturation magnetisation as an indicator of the disintegration of barium hexaferrite nanoplatelets during the surface functionalisation
Source: Sci Rep. 2023 Jan 19;13:1092. doi: 10.1038/s41598-023-28431-4 (PMC9852462; doi:10.1038/s41598-023-28431-4)
Supplement: Supplementary file 2 — Supplementary Information 2. [file 41598_2023_28431_MOESM2_ESM.zip › Figure S1a_BSHF-EDTMP.asc]

PE IR                   SPECTRUM    ASCII       PEDS        1.60        
  -1
~SP.SP
18/10/10
10:55:53.00
18/10/10
10:55:53.00
guest

650.000000
16


SPECTRUM 400,CPU32 MAIN 00.09.9951 07-SEPTEMBER-2011 11:49:41
MIR TGS
MIR
OPTKBR
84216
0.200000

4.000000
STRONG
RATIO
SPECTRUM
MAGNITUDE
UNIVERSAL ATR
DOUBLE

COMBINED


0


#HDR
-1
-1
#GR
CM-1
%T
0.00002384185791015625
0.0
4000.000000
-1.000000
3351
8
100.060218
97.335234
#DATA
4000.000000	99.969049  
3999.000000	99.966807  
3998.000000	99.964314  
3997.000000	99.960259  
3996.000000	99.956395  
3995.000000	99.955864  
3994.000000	99.960122  
3993.000000	99.966995  
3992.000000	99.971546  
3991.000000	99.969771  
3990.000000	99.962459  
3989.000000	99.955329  
3988.000000	99.954661  
3987.000000	99.961803  
3986.000000	99.971354  
3985.000000	99.974878  
3984.000000	99.967924  
3983.000000	99.955164  
3982.000000	99.948215  
3981.000000	99.956284  
3980.000000	99.976938  
3979.000000	99.996249  
3978.000000	99.999431  
3977.000000	99.982342  
3976.000000	99.954088  
3975.000000	99.929711  
3974.000000	99.920435  
3973.000000	99.928193  
3972.000000	99.945760  
3971.000000	99.961565  
3970.000000	99.966453  
3969.000000	99.958819  
3968.000000	99.944765  
3967.000000	99.933287  
3966.000000	99.930449  
3965.000000	99.936367  
3964.000000	99.946626  
3963.000000	99.956176  
3962.000000	99.962154  
3961.000000	99.963666  
3960.000000	99.959968  
3959.000000	99.950615  
3958.000000	99.937624  
3957.000000	99.925943  
3956.000000	99.920240  
3955.000000	99.921271  
3954.000000	99.925890  
3953.000000	99.930305  
3952.000000	99.933045  
3951.000000	99.935387  
3950.000000	99.939816  
3949.000000	99.948054  
3948.000000	99.959548  
3947.000000	99.971097  
3946.000000	99.978142  
3945.000000	99.977591  
3944.000000	99.970426  
3943.000000	99.961773  
3942.000000	99.957841  
3941.000000	99.961774  
3940.000000	99.971493  
3939.000000	99.981445  
3938.000000	99.986424  
3937.000000	99.984698  
3936.000000	99.978211  
3935.000000	99.970524  
3934.000000	99.964780  
3933.000000	99.962494  
3932.000000	99.963367  
3931.000000	99.965637  
3930.000000	99.966853  
3929.000000	99.964615  
3928.000000	99.956897  
3927.000000	99.943497  
3926.000000	99.928329  
3925.000000	99.918819  
3924.000000	99.919982  
3923.000000	99.929118  
3922.000000	99.938883  
3921.000000	99.945103  
3920.000000	99.948801  
3919.000000	99.951269  
3918.000000	99.950830  
3917.000000	99.946274  
3916.000000	99.940641  
3915.000000	99.939100  
3914.000000	99.943642  
3913.000000	99.951325  
3912.000000	99.956297  
3911.000000	99.954090  
3910.000000	99.944764  
3909.000000	99.933157  
3908.000000	99.925249  
3907.000000	99.923682  
3906.000000	99.926970  
3905.000000	99.932474  
3904.000000	99.939461  
3903.000000	99.947841  
3902.000000	99.955869  
3901.000000	99.961296  
3900.000000	99.963823  
3899.000000	99.964129  
3898.000000	99.961260  
3897.000000	99.954370  
3896.000000	99.946622  
3895.000000	99.943699  
3894.000000	99.946715  
3893.000000	99.950563  
3892.000000	99.951312  
3891.000000	99.953744  
3890.000000	99.965275  
3889.000000	99.982512  
3888.000000	99.990710  
3887.000000	99.978805  
3886.000000	99.954302  
3885.000000	99.939078  
3884.000000	99.946528  
3883.000000	99.969114  
3882.000000	99.989633  
3881.000000	99.998427  
3880.000000	99.998838  
3879.000000	99.998304  
3878.000000	99.997245  
3877.000000	99.990705  
3876.000000	99.977528  
3875.000000	99.964216  
3874.000000	99.958963  
3873.000000	99.961208  
3872.000000	99.961352  
3871.000000	99.954305  
3870.000000	99.948981  
3869.000000	99.957471  
3868.000000	99.975879  
3867.000000	99.987659  
3866.000000	99.984601  
3865.000000	99.974468  
3864.000000	99.968260  
3863.000000	99.967490  
3862.000000	99.966817  
3861.000000	99.964404  
3860.000000	99.962746  
3859.000000	99.963744  
3858.000000	99.966055  
3857.000000	99.966375  
3856.000000	99.962258  
3855.000000	99.954492  
3854.000000	99.949857  
3853.000000	99.955916  
3852.000000	99.966329  
3851.000000	99.966676  
3850.000000	99.957527  
3849.000000	99.953654  
3848.000000	99.963813  
3847.000000	99.981245  
3846.000000	99.992170  
3845.000000	99.990116  
3844.000000	99.980600  
3843.000000	99.974959  
3842.000000	99.979487  
3841.000000	99.990395  
3840.000000	99.998907  
3839.000000	100.000191 
3838.000000	99.995831  
3837.000000	99.989863  
3836.000000	99.984956  
3835.000000	99.981873  
3834.000000	99.980629  
3833.000000	99.980338  
3832.000000	99.979279  
3831.000000	99.975478  
3830.000000	99.967477  
3829.000000	99.956148  
3828.000000	99.945382  
3827.000000	99.940661  
3826.000000	99.945500  
3825.000000	99.957321  
3824.000000	99.967557  
3823.000000	99.969010  
3822.000000	99.963312  
3821.000000	99.960257  
3820.000000	99.965379  
3819.000000	99.971343  
3818.000000	99.970206  
3817.000000	99.965964  
3816.000000	99.970673  
3815.000000	99.988351  
3814.000000	100.005058 
3813.000000	100.004510 
3812.000000	99.988745  
3811.000000	99.974058  
3810.000000	99.971959  
3809.000000	99.979840  
3808.000000	99.988693  
3807.000000	99.995994  
3806.000000	100.004958 
3805.000000	100.013820 
3804.000000	100.016005 
3803.000000	100.010121 
3802.000000	100.003326 
3801.000000	100.004216 
3800.000000	100.009502 
3799.000000	100.006446 
3798.000000	99.992623  
3797.000000	99.979963  
3796.000000	99.979943  
3795.000000	99.990765  
3794.000000	100.000447 
3793.000000	100.000646 
3792.000000	99.993286  
3791.000000	99.984223  
3790.000000	99.975888  
3789.000000	99.967543  
3788.000000	99.958933  
3787.000000	99.951178  
3786.000000	99.945562  
3785.000000	99.943334  
3784.000000	99.945453  
3783.000000	99.950913  
3782.000000	99.956421  
3781.000000	99.959806  
3780.000000	99.962307  
3779.000000	99.966340  
3778.000000	99.971194  
3777.000000	99.973421  
3776.000000	99.971558  
3775.000000	99.967729  
3774.000000	99.963249  
3773.000000	99.955502  
3772.000000	99.942466  
3771.000000	99.929557  
3770.000000	99.927290  
3769.000000	99.939733  
3768.000000	99.958908  
3767.000000	99.974123  
3766.000000	99.983454  
3765.000000	99.992541  
3764.000000	100.004005 
3763.000000	100.012467 
3762.000000	100.012157 
3761.000000	100.005886 
3760.000000	100.001886 
3759.000000	100.003802 
3758.000000	100.007686 
3757.000000	100.008745 
3756.000000	100.005680 
3755.000000	99.999253  
3754.000000	99.992012  
3753.000000	99.989059  
3752.000000	99.995824  
3751.000000	100.012548 
3750.000000	100.033426 
3749.000000	100.051641 
3748.000000	100.060218 
3747.000000	100.052264 
3746.000000	100.027982 
3745.000000	100.000649 
3744.000000	99.990134  
3743.000000	99.996824  
3742.000000	99.996925  
3741.000000	99.978393  
3740.000000	99.954518  
3739.000000	99.942112  
3738.000000	99.943353  
3737.000000	99.949350  
3736.000000	99.954486  
3735.000000	99.959484  
3734.000000	99.964891  
3733.000000	99.970120  
3732.000000	99.977207  
3731.000000	99.987796  
3730.000000	99.998434  
3729.000000	100.003698 
3728.000000	100.002222 
3727.000000	99.997591  
3726.000000	99.994170  
3725.000000	99.992601  
3724.000000	99.991322  
3723.000000	99.990455  
3722.000000	99.989813  
3721.000000	99.985924  
3720.000000	99.975085  
3719.000000	99.959700  
3718.000000	99.949186  
3717.000000	99.953620  
3716.000000	99.974716  
3715.000000	100.002623 
3714.000000	100.022111 
3713.000000	100.022350 
3712.000000	100.003385 
3711.000000	99.975156  
3710.000000	99.950143  
3709.000000	99.935155  
3708.000000	99.927288  
3707.000000	99.918880  
3706.000000	99.907347  
3705.000000	99.898244  
3704.000000	99.898244  
3703.000000	99.906869  
3702.000000	99.917173  
3701.000000	99.923519  
3700.000000	99.926189  
3699.000000	99.928389  
3698.000000	99.932080  
3697.000000	99.938038  
3696.000000	99.946623  
3695.000000	99.956145  
3694.000000	99.963081  
3693.000000	99.966027  
3692.000000	99.967768  
3691.000000	99.972689  
3690.000000	99.982563  
3689.000000	99.995680  
3688.000000	100.008304 
3687.000000	100.014447 
3686.000000	100.007748 
3685.000000	99.987676  
3684.000000	99.961424  
3683.000000	99.937990  
3682.000000	99.922679  
3681.000000	99.917890  
3680.000000	99.926815  
3679.000000	99.949918  
3678.000000	99.977686  
3677.000000	99.994218  
3676.000000	99.993367  
3675.000000	99.985659  
3674.000000	99.981051  
3673.000000	99.976296  
3672.000000	99.964791  
3671.000000	99.947060  
3670.000000	99.931325  
3669.000000	99.924488  
3668.000000	99.923538  
3667.000000	99.921683  
3666.000000	99.916560  
3665.000000	99.910120  
3664.000000	99.905765  
3663.000000	99.905862  
3662.000000	99.910825  
3661.000000	99.919470  
3660.000000	99.929263  
3659.000000	99.935694  
3658.000000	99.934178  
3657.000000	99.924315  
3656.000000	99.912427  
3655.000000	99.905767  
3654.000000	99.905416  
3653.000000	99.908284  
3652.000000	99.912888  
3651.000000	99.920517  
3650.000000	99.930968  
3649.000000	99.937418  
3648.000000	99.930959  
3647.000000	99.913246  
3646.000000	99.897467  
3645.000000	99.896359  
3644.000000	99.911067  
3643.000000	99.930987  
3642.000000	99.943013  
3641.000000	99.940926  
3640.000000	99.926883  
3639.000000	99.906875  
3638.000000	99.887058  
3637.000000	99.871976  
3636.000000	99.864234  
3635.000000	99.864305  
3634.000000	99.870780  
3633.000000	99.880513  
3632.000000	99.889625  
3631.000000	99.895626  
3630.000000	99.898478  
3629.000000	99.900974  
3628.000000	99.904324  
3627.000000	99.904126  
3626.000000	99.899098  
3625.000000	99.896124  
3624.000000	99.900261  
3623.000000	99.907517  
3622.000000	99.910301  
3621.000000	99.906685  
3620.000000	99.902375  
3619.000000	99.903650  
3618.000000	99.909846  
3617.000000	99.914236  
3616.000000	99.911661  
3615.000000	99.903643  
3614.000000	99.896181  
3613.000000	99.892603  
3612.000000	99.888874  
3611.000000	99.877281  
3610.000000	99.855260  
3609.000000	99.829328  
3608.000000	99.809536  
3607.000000	99.801028  
3606.000000	99.801947  
3605.000000	99.807661  
3604.000000	99.814355  
3603.000000	99.819907  
3602.000000	99.824377  
3601.000000	99.829316  
3600.000000	99.834833  
3599.000000	99.837482  
3598.000000	99.834434  
3597.000000	99.828613  
3596.000000	99.826121  
3595.000000	99.827929  
3594.000000	99.827652  
3593.000000	99.818639  
3592.000000	99.801702  
3591.000000	99.783677  
3590.000000	99.769370  
3589.000000	99.758978  
3588.000000	99.752659  
3587.000000	99.752796  
3586.000000	99.759724  
3585.000000	99.769038  
3584.000000	99.775193  
3583.000000	99.776134  
3582.000000	99.774397  
3581.000000	99.774968  
3580.000000	99.782178  
3579.000000	99.796168  
3578.000000	99.811068  
3577.000000	99.817847  
3576.000000	99.811260  
3575.000000	99.794927  
3574.000000	99.779015  
3573.000000	99.772399  
3572.000000	99.776813  
3571.000000	99.787542  
3570.000000	99.797962  
3569.000000	99.803429  
3568.000000	99.802318  
3567.000000	99.794512  
3566.000000	99.780244  
3565.000000	99.761731  
3564.000000	99.744231  
3563.000000	99.731843  
3562.000000	99.723017  
3561.000000	99.713717  
3560.000000	99.705539  
3559.000000	99.706672  
3558.000000	99.721769  
3557.000000	99.742938  
3556.000000	99.755018  
3555.000000	99.750621  
3554.000000	99.738031  
3553.000000	99.732727  
3552.000000	99.741923  
3551.000000	99.757468  
3550.000000	99.763534  
3549.000000	99.751459  
3548.000000	99.728397  
3547.000000	99.711396  
3546.000000	99.712392  
3545.000000	99.728465  
3544.000000	99.746851  
3543.000000	99.757761  
3542.000000	99.760396  
3541.000000	99.757861  
3540.000000	99.751334  
3539.000000	99.741594  
3538.000000	99.732848  
3537.000000	99.730159  
3536.000000	99.732857  
3535.000000	99.733979  
3534.000000	99.727823  
3533.000000	99.716232  
3532.000000	99.705980  
3531.000000	99.701120  
3530.000000	99.699053  
3529.000000	99.693930  
3528.000000	99.683273  
3527.000000	99.671860  
3526.000000	99.668867  
3525.000000	99.679659  
3524.000000	99.698811  
3523.000000	99.712608  
3522.000000	99.710839  
3521.000000	99.696903  
3520.000000	99.684415  
3519.000000	99.683231  
3518.000000	99.690144  
3517.000000	99.693951  
3516.000000	99.687867  
3515.000000	99.674823  
3514.000000	99.661546  
3513.000000	99.650581  
3512.000000	99.639948  
3511.000000	99.628288  
3510.000000	99.617277  
3509.000000	99.609290  
3508.000000	99.605526  
3507.000000	99.607030  
3506.000000	99.614962  
3505.000000	99.627852  
3504.000000	99.639929  
3503.000000	99.644985  
3502.000000	99.642307  
3501.000000	99.637738  
3500.000000	99.638386  
3499.000000	99.646789  
3498.000000	99.659409  
3497.000000	99.669144  
3496.000000	99.669527  
3495.000000	99.658720  
3494.000000	99.640961  
3493.000000	99.623094  
3492.000000	99.608893  
3491.000000	99.597642  
3490.000000	99.588657  
3489.000000	99.585269  
3488.000000	99.591990  
3487.000000	99.607918  
3486.000000	99.625131  
3485.000000	99.635076  
3484.000000	99.635767  
3483.000000	99.631964  
3482.000000	99.628910  
3481.000000	99.627534  
3480.000000	99.626055  
3479.000000	99.624535  
3478.000000	99.625591  
3477.000000	99.630300  
3476.000000	99.635241  
3475.000000	99.635027  
3474.000000	99.627152  
3473.000000	99.613150  
3472.000000	99.596208  
3471.000000	99.579973  
3470.000000	99.569251  
3469.000000	99.568337  
3468.000000	99.576726  
3467.000000	99.588246  
3466.000000	99.596407  
3465.000000	99.599405  
3464.000000	99.598699  
3463.000000	99.594942  
3462.000000	99.588543  
3461.000000	99.583099  
3460.000000	99.584094  
3459.000000	99.592871  
3458.000000	99.604477  
3457.000000	99.612787  
3456.000000	99.615928  
3455.000000	99.615926  
3454.000000	99.615456  
3453.000000	99.616716  
3452.000000	99.621010  
3451.000000	99.626456  
3450.000000	99.627735  
3449.000000	99.621673  
3448.000000	99.612808  
3447.000000	99.610091  
3446.000000	99.616783  
3445.000000	99.626010  
3444.000000	99.627849  
3443.000000	99.619519  
3442.000000	99.607331  
3441.000000	99.599102  
3440.000000	99.595900  
3439.000000	99.591473  
3438.000000	99.579560  
3437.000000	99.561470  
3436.000000	99.545537  
3435.000000	99.538728  
3434.000000	99.539933  
3433.000000	99.542642  
3432.000000	99.542968  
3431.000000	99.542376  
3430.000000	99.543073  
3429.000000	99.543946  
3428.000000	99.542396  
3427.000000	99.538088  
3426.000000	99.533112  
3425.000000	99.529877  
3424.000000	99.530522  
3423.000000	99.537269  
3422.000000	99.550513  
3421.000000	99.565701  
3420.000000	99.573854  
3419.000000	99.567825  
3418.000000	99.549491  
3417.000000	99.530128  
3416.000000	99.521786  
3415.000000	99.526982  
3414.000000	99.537072  
3413.000000	99.541370  
3412.000000	99.537370  
3411.000000	99.531373  
3410.000000	99.530627  
3409.000000	99.536331  
3408.000000	99.543194  
3407.000000	99.543711  
3406.000000	99.533908  
3405.000000	99.518046  
3404.000000	99.507815  
3403.000000	99.512934  
3402.000000	99.529905  
3401.000000	99.541887  
3400.000000	99.532673  
3399.000000	99.501432  
3398.000000	99.463885  
3397.000000	99.439752  
3396.000000	99.438668  
3395.000000	99.454968  
3394.000000	99.473458  
3393.000000	99.481260  
3392.000000	99.477062  
3391.000000	99.469942  
3390.000000	99.469139  
3389.000000	99.475766  
3388.000000	99.484366  
3387.000000	99.490236  
3386.000000	99.493433  
3385.000000	99.496913  
3384.000000	99.502740  
3383.000000	99.509800  
3382.000000	99.513917  
3381.000000	99.510919  
3380.000000	99.500787  
3379.000000	99.487978  
3378.000000	99.476624  
3377.000000	99.467205  
3376.000000	99.459809  
3375.000000	99.458284  
3374.000000	99.467114  
3373.000000	99.484192  
3372.000000	99.500424  
3371.000000	99.508240  
3370.000000	99.508479  
3369.000000	99.507763  
3368.000000	99.510859  
3367.000000	99.516826  
3366.000000	99.521151  
3365.000000	99.520257  
3364.000000	99.514337  
3363.000000	99.506468  
3362.000000	99.499018  
3361.000000	99.491704  
3360.000000	99.484224  
3359.000000	99.479601  
3358.000000	99.482088  
3357.000000	99.491128  
3356.000000	99.499802  
3355.000000	99.500851  
3354.000000	99.493227  
3353.000000	99.481821  
3352.000000	99.472230  
3351.000000	99.467099  
3350.000000	99.466519  
3349.000000	99.469973  
3348.000000	99.477014  
3347.000000	99.486206  
3346.000000	99.494028  
3345.000000	99.496232  
3344.000000	99.491695  
3343.000000	99.484715  
3342.000000	99.482122  
3341.000000	99.487813  
3340.000000	99.500277  
3339.000000	99.513975  
3338.000000	99.521347  
3337.000000	99.515501  
3336.000000	99.495984  
3335.000000	99.473524  
3334.000000	99.464839  
3333.000000	99.478543  
3332.000000	99.506257  
3331.000000	99.529619  
3330.000000	99.536018  
3329.000000	99.526786  
3328.000000	99.512224  
3327.000000	99.501447  
3326.000000	99.496375  
3325.000000	99.491991  
3324.000000	99.480782  
3323.000000	99.459074  
3322.000000	99.431604  
3321.000000	99.409960  
3320.000000	99.404702  
3319.000000	99.417062  
3318.000000	99.437744  
3317.000000	99.454535  
3316.000000	99.461866  
3315.000000	99.463349  
3314.000000	99.465511  
3313.000000	99.470476  
3312.000000	99.475302  
3311.000000	99.476282  
3310.000000	99.471519  
3309.000000	99.460555  
3308.000000	99.445320  
3307.000000	99.432159  
3306.000000	99.429082  
3305.000000	99.437743  
3304.000000	99.449582  
3303.000000	99.452944  
3302.000000	99.444413  
3301.000000	99.431898  
3300.000000	99.426475  
3299.000000	99.432136  
3298.000000	99.443169  
3297.000000	99.450370  
3296.000000	99.449573  
3295.000000	99.444684  
3294.000000	99.442873  
3293.000000	99.447441  
3292.000000	99.455722  
3291.000000	99.462900  
3290.000000	99.466143  
3289.000000	99.465449  
3288.000000	99.463085  
3287.000000	99.463002  
3286.000000	99.468528  
3285.000000	99.479086  
3284.000000	99.490654  
3283.000000	99.500336  
3282.000000	99.508177  
3281.000000	99.512995  
3280.000000	99.509510  
3279.000000	99.493572  
3278.000000	99.469303  
3277.000000	99.447556  
3276.000000	99.437009  
3275.000000	99.438876  
3274.000000	99.449393  
3273.000000	99.463457  
3272.000000	99.474919  
3271.000000	99.477485  
3270.000000	99.469155  
3269.000000	99.455223  
3268.000000	99.444435  
3267.000000	99.441605  
3266.000000	99.444416  
3265.000000	99.446766  
3264.000000	99.444431  
3263.000000	99.438393  
3262.000000	99.434318  
3261.000000	99.438710  
3260.000000	99.453618  
3259.000000	99.473631  
3258.000000	99.488736  
3257.000000	99.492144  
3256.000000	99.486253  
3255.000000	99.479751  
3254.000000	99.477738  
3253.000000	99.475821  
3252.000000	99.466037  
3251.000000	99.448341  
3250.000000	99.433591  
3249.000000	99.433920  
3248.000000	99.451622  
3247.000000	99.477799  
3246.000000	99.499392  
3245.000000	99.506655  
3244.000000	99.497872  
3243.000000	99.481457  
3242.000000	99.472031  
3241.000000	99.478992  
3240.000000	99.496988  
3239.000000	99.510397  
3238.000000	99.508628  
3237.000000	99.495085  
3236.000000	99.480736  
3235.000000	99.472672  
3234.000000	99.471358  
3233.000000	99.475286  
3232.000000	99.482902  
3231.000000	99.490024  
3230.000000	99.490318  
3229.000000	99.481436  
3228.000000	99.469191  
3227.000000	99.463242  
3226.000000	99.468492  
3225.000000	99.481349  
3224.000000	99.493508  
3223.000000	99.498128  
3222.000000	99.493207  
3221.000000	99.481423  
3220.000000	99.467928  
3219.000000	99.457123  
3218.000000	99.450060  
3217.000000	99.444924  
3216.000000	99.440483  
3215.000000	99.438281  
3214.000000	99.440615  
3213.000000	99.447454  
3212.000000	99.457118  
3211.000000	99.469180  
3210.000000	99.483781  
3209.000000	99.497473  
3208.000000	99.503136  
3207.000000	99.497130  
3206.000000	99.485288  
3205.000000	99.478470  
3204.000000	99.481600  
3203.000000	99.489413  
3202.000000	99.494080  
3201.000000	99.494963  
3200.000000	99.498624  
3199.000000	99.509782  
3198.000000	99.524676  
3197.000000	99.534520  
3196.000000	99.534409  
3195.000000	99.527446  
3194.000000	99.520628  
3193.000000	99.518674  
3192.000000	99.522188  
3191.000000	99.529111  
3190.000000	99.535217  
3189.000000	99.534384  
3188.000000	99.522269  
3187.000000	99.501237  
3186.000000	99.479604  
3185.000000	99.464673  
3184.000000	99.458274  
3183.000000	99.459943  
3182.000000	99.470987  
3181.000000	99.491533  
3180.000000	99.514726  
3179.000000	99.528676  
3178.000000	99.526497  
3177.000000	99.512692  
3176.000000	99.498094  
3175.000000	99.489776  
3174.000000	99.487387  
3173.000000	99.488005  
3172.000000	99.491523  
3171.000000	99.499827  
3170.000000	99.512005  
3169.000000	99.522821  
3168.000000	99.526915  
3167.000000	99.523373  
3166.000000	99.515092  
3165.000000	99.505083  
3164.000000	99.495710  
3163.000000	99.490468  
3162.000000	99.492275  
3161.000000	99.498497  
3160.000000	99.501349  
3159.000000	99.496611  
3158.000000	99.489842  
3157.000000	99.490258  
3156.000000	99.499764  
3155.000000	99.511966  
3154.000000	99.521207  
3153.000000	99.527673  
3152.000000	99.532762  
3151.000000	99.534672  
3150.000000	99.531907  
3149.000000	99.527834  
3148.000000	99.527813  
3147.000000	99.533187  
3146.000000	99.540999  
3145.000000	99.548061  
3144.000000	99.552175  
3143.000000	99.550826  
3142.000000	99.542909  
3141.000000	99.531788  
3140.000000	99.522658  
3139.000000	99.515970  
3138.000000	99.507154  
3137.000000	99.494394  
3136.000000	99.483104  
3135.000000	99.479771  
3134.000000	99.484029  
3133.000000	99.490501  
3132.000000	99.496707  
3131.000000	99.504601  
3130.000000	99.514289  
3129.000000	99.520818  
3128.000000	99.519462  
3127.000000	99.511500  
3126.000000	99.502428  
3125.000000	99.496277  
3124.000000	99.493782  
3123.000000	99.494545  
3122.000000	99.498530  
3121.000000	99.505873  
3120.000000	99.516712  
3119.000000	99.530353  
3118.000000	99.543234  
3117.000000	99.549503  
3116.000000	99.546490  
3115.000000	99.538783  
3114.000000	99.533865  
3113.000000	99.534136  
3112.000000	99.536246  
3111.000000	99.537615  
3110.000000	99.539069  
3109.000000	99.540243  
3108.000000	99.537798  
3107.000000	99.531527  
3106.000000	99.528032  
3105.000000	99.533219  
3104.000000	99.543058  
3103.000000	99.546661  
3102.000000	99.537989  
3101.000000	99.520366  
3100.000000	99.500222  
3099.000000	99.482104  
3098.000000	99.471002  
3097.000000	99.473127  
3096.000000	99.489332  
3095.000000	99.510520  
3094.000000	99.524619  
3093.000000	99.527581  
3092.000000	99.524129  
3091.000000	99.518919  
3090.000000	99.511857  
3089.000000	99.503051  
3088.000000	99.497278  
3087.000000	99.499551  
3086.000000	99.508367  
3085.000000	99.517160  
3084.000000	99.521874  
3083.000000	99.523322  
3082.000000	99.521869  
3081.000000	99.514395  
3080.000000	99.499907  
3079.000000	99.485591  
3078.000000	99.482312  
3077.000000	99.493170  
3076.000000	99.509421  
3075.000000	99.519347  
3074.000000	99.519272  
3073.000000	99.514575  
3072.000000	99.512022  
3071.000000	99.513504  
3070.000000	99.516530  
3069.000000	99.518439  
3068.000000	99.519671  
3067.000000	99.523693  
3066.000000	99.533161  
3065.000000	99.545377  
3064.000000	99.552900  
3063.000000	99.550684  
3062.000000	99.541529  
3061.000000	99.532049  
3060.000000	99.524603  
3059.000000	99.517195  
3058.000000	99.511152  
3057.000000	99.512925  
3056.000000	99.524705  
3055.000000	99.537426  
3054.000000	99.539100  
3053.000000	99.529226  
3052.000000	99.519451  
3051.000000	99.518645  
3050.000000	99.521925  
3049.000000	99.517378  
3048.000000	99.500732  
3047.000000	99.480030  
3046.000000	99.467084  
3045.000000	99.467774  
3044.000000	99.480087  
3043.000000	99.497709  
3042.000000	99.513685  
3041.000000	99.522875  
3040.000000	99.524000  
3039.000000	99.519930  
3038.000000	99.515124  
3037.000000	99.512507  
3036.000000	99.512794  
3035.000000	99.515917  
3034.000000	99.521671  
3033.000000	99.528739  
3032.000000	99.534316  
3031.000000	99.535962  
3030.000000	99.533842  
3029.000000	99.530303  
3028.000000	99.526725  
3027.000000	99.521435  
3026.000000	99.511783  
3025.000000	99.498618  
3024.000000	99.487793  
3023.000000	99.486282  
3022.000000	99.496610  
3021.000000	99.515142  
3020.000000	99.534822  
3019.000000	99.548872  
3018.000000	99.553308  
3017.000000	99.548673  
3016.000000	99.540159  
3015.000000	99.533835  
3014.000000	99.531124  
3013.000000	99.527840  
3012.000000	99.519864  
3011.000000	99.508755  
3010.000000	99.500490  
3009.000000	99.499616  
3008.000000	99.506062  
3007.000000	99.516331  
3006.000000	99.525633  
3005.000000	99.529960  
3004.000000	99.529685  
3003.000000	99.531766  
3002.000000	99.544736  
3001.000000	99.568832  
3000.000000	99.592390  
2999.000000	99.600883  
2998.000000	99.589950  
2997.000000	99.568847  
2996.000000	99.551393  
2995.000000	99.544314  
2994.000000	99.543529  
2993.000000	99.540516  
2992.000000	99.531607  
2991.000000	99.521091  
2990.000000	99.515297  
2989.000000	99.515097  
2988.000000	99.516240  
2987.000000	99.516629  
2986.000000	99.520070  
2985.000000	99.531436  
2984.000000	99.550413  
2983.000000	99.571768  
2982.000000	99.589430  
2981.000000	99.598071  
2980.000000	99.593667  
2979.000000	99.577181  
2978.000000	99.557229  
2977.000000	99.544534  
2976.000000	99.542193  
2975.000000	99.543824  
2974.000000	99.542116  
2973.000000	99.536425  
2972.000000	99.531211  
2971.000000	99.530115  
2970.000000	99.533596  
2969.000000	99.539794  
2968.000000	99.545140  
2967.000000	99.545830  
2966.000000	99.541526  
2965.000000	99.536854  
2964.000000	99.537169  
2963.000000	99.543345  
2962.000000	99.552101  
2961.000000	99.560085  
2960.000000	99.565382  
2959.000000	99.566586  
2958.000000	99.563748  
2957.000000	99.560162  
2956.000000	99.560007  
2955.000000	99.563572  
2954.000000	99.567316  
2953.000000	99.569178  
2952.000000	99.570567  
2951.000000	99.571788  
2950.000000	99.568958  
2949.000000	99.558972  
2948.000000	99.545883  
2947.000000	99.538755  
2946.000000	99.542745  
2945.000000	99.554560  
2944.000000	99.566640  
2943.000000	99.573739  
2942.000000	99.575284  
2941.000000	99.573853  
2940.000000	99.572789  
2939.000000	99.573765  
2938.000000	99.575475  
2937.000000	99.575465  
2936.000000	99.573721  
2935.000000	99.572920  
2934.000000	99.574291  
2933.000000	99.575321  
2932.000000	99.573673  
2931.000000	99.572296  
2930.000000	99.577586  
2929.000000	99.591615  
2928.000000	99.607833  
2927.000000	99.616252  
2926.000000	99.612834  
2925.000000	99.603270  
2924.000000	99.596881  
2923.000000	99.597089  
2922.000000	99.598821  
2921.000000	99.596105  
2920.000000	99.590865  
2919.000000	99.591542  
2918.000000	99.602821  
2917.000000	99.620016  
2916.000000	99.635317  
2915.000000	99.646371  
2914.000000	99.655136  
2913.000000	99.660582  
2912.000000	99.658117  
2911.000000	99.647086  
2910.000000	99.634078  
2909.000000	99.626299  
2908.000000	99.624406  
2907.000000	99.624313  
2906.000000	99.623480  
2905.000000	99.622567  
2904.000000	99.622605  
2903.000000	99.623950  
2902.000000	99.627222  
2901.000000	99.632053  
2900.000000	99.635127  
2899.000000	99.632617  
2898.000000	99.625368  
2897.000000	99.619011  
2896.000000	99.617557  
2895.000000	99.619018  
2894.000000	99.618986  
2893.000000	99.616949  
2892.000000	99.616688  
2891.000000	99.621014  
2890.000000	99.628231  
2889.000000	99.634196  
2888.000000	99.636025  
2887.000000	99.632773  
2886.000000	99.623974  
2885.000000	99.610126  
2884.000000	99.595415  
2883.000000	99.587914  
2882.000000	99.594078  
2881.000000	99.611843  
2880.000000	99.630333  
2879.000000	99.638393  
2878.000000	99.634136  
2877.000000	99.626232  
2876.000000	99.625573  
2875.000000	99.635294  
2874.000000	99.647904  
2873.000000	99.651792  
2872.000000	99.641032  
2871.000000	99.620230  
2870.000000	99.600198  
2869.000000	99.589025  
2868.000000	99.586986  
2867.000000	99.588958  
2866.000000	99.590404  
2865.000000	99.591003  
2864.000000	99.593920  
2863.000000	99.602382  
2862.000000	99.616043  
2861.000000	99.629825  
2860.000000	99.637277  
2859.000000	99.636122  
2858.000000	99.630364  
2857.000000	99.626445  
2856.000000	99.628002  
2855.000000	99.634623  
2854.000000	99.644016  
2853.000000	99.653813  
2852.000000	99.661879  
2851.000000	99.666432  
2850.000000	99.666105  
2849.000000	99.659970  
2848.000000	99.648863  
2847.000000	99.637295  
2846.000000	99.631612  
2845.000000	99.633685  
2844.000000	99.637732  
2843.000000	99.636646  
2842.000000	99.631262  
2841.000000	99.630013  
2840.000000	99.638536  
2839.000000	99.652691  
2838.000000	99.663620  
2837.000000	99.667475  
2836.000000	99.667902  
2835.000000	99.670467  
2834.000000	99.677160  
2833.000000	99.685662  
2832.000000	99.691538  
2831.000000	99.690990  
2830.000000	99.683719  
2829.000000	99.673964  
2828.000000	99.667417  
2827.000000	99.665960  
2826.000000	99.666078  
2825.000000	99.663313  
2824.000000	99.657645  
2823.000000	99.653407  
2822.000000	99.653947  
2821.000000	99.657721  
2820.000000	99.660403  
2819.000000	99.659920  
2818.000000	99.658225  
2817.000000	99.658633  
2816.000000	99.663226  
2815.000000	99.672922  
2814.000000	99.687610  
2813.000000	99.704411  
2812.000000	99.717542  
2811.000000	99.722455  
2810.000000	99.719926  
2809.000000	99.713900  
2808.000000	99.705821  
2807.000000	99.693893  
2806.000000	99.678543  
2805.000000	99.665678  
2804.000000	99.662282  
2803.000000	99.670140  
2802.000000	99.685181  
2801.000000	99.701401  
2800.000000	99.713266  
2799.000000	99.715813  
2798.000000	99.706353  
2797.000000	99.687709  
2796.000000	99.667918  
2795.000000	99.654617  
2794.000000	99.649567  
2793.000000	99.649478  
2792.000000	99.651589  
2791.000000	99.656671  
2790.000000	99.665574  
2789.000000	99.674383  
2788.000000	99.676059  
2787.000000	99.668305  
2786.000000	99.658072  
2785.000000	99.655928  
2784.000000	99.665985  
2783.000000	99.682979  
2782.000000	99.698560  
2781.000000	99.708129  
2780.000000	99.711419  
2779.000000	99.709869  
2778.000000	99.705849  
2777.000000	99.702673  
2776.000000	99.702489  
2775.000000	99.704158  
2774.000000	99.704839  
2773.000000	99.703518  
2772.000000	99.701865  
2771.000000	99.702067  
2770.000000	99.705101  
2769.000000	99.710479  
2768.000000	99.715812  
2767.000000	99.716640  
2766.000000	99.708801  
2765.000000	99.692389  
2764.000000	99.672987  
2763.000000	99.658604  
2762.000000	99.655078  
2761.000000	99.663417  
2760.000000	99.679724  
2759.000000	99.697440  
2758.000000	99.711082  
2757.000000	99.719087  
2756.000000	99.723251  
2755.000000	99.725345  
2754.000000	99.724662  
2753.000000	99.718976  
2752.000000	99.707791  
2751.000000	99.694784  
2750.000000	99.686902  
2749.000000	99.689797  
2748.000000	99.702686  
2747.000000	99.717779  
2746.000000	99.725865  
2745.000000	99.723168  
2744.000000	99.713066  
2743.000000	99.702111  
2742.000000	99.695406  
2741.000000	99.694753  
2740.000000	99.699037  
2739.000000	99.705375  
2738.000000	99.710947  
2737.000000	99.714762  
2736.000000	99.717672  
2735.000000	99.720601  
2734.000000	99.723093  
2733.000000	99.723460  
2732.000000	99.719809  
2731.000000	99.711114  
2730.000000	99.698195  
2729.000000	99.684018  
2728.000000	99.672505  
2727.000000	99.666629  
2726.000000	99.667237  
2725.000000	99.673035  
2724.000000	99.681311  
2723.000000	99.689515  
2722.000000	99.696963  
2721.000000	99.704644  
2720.000000	99.712828  
2719.000000	99.719857  
2718.000000	99.724171  
2717.000000	99.726404  
2716.000000	99.728116  
2715.000000	99.729461  
2714.000000	99.729708  
2713.000000	99.728756  
2712.000000	99.725931  
2711.000000	99.718702  
2710.000000	99.706173  
2709.000000	99.693457  
2708.000000	99.688555  
2707.000000	99.693814  
2706.000000	99.704029  
2705.000000	99.714154  
2704.000000	99.724719  
2703.000000	99.737085  
2702.000000	99.747513  
2701.000000	99.750522  
2700.000000	99.746087  
2699.000000	99.738916  
2698.000000	99.731686  
2697.000000	99.723608  
2696.000000	99.715654  
2695.000000	99.712497  
2694.000000	99.717352  
2693.000000	99.727923  
2692.000000	99.739022  
2691.000000	99.746991  
2690.000000	99.750311  
2689.000000	99.748574  
2688.000000	99.743142  
2687.000000	99.737316  
2686.000000	99.733674  
2685.000000	99.731935  
2684.000000	99.730817  
2683.000000	99.730873  
2682.000000	99.733679  
2681.000000	99.738848  
2680.000000	99.743717  
2679.000000	99.746049  
2678.000000	99.745683  
2677.000000	99.743380  
2676.000000	99.739434  
2675.000000	99.734161  
2674.000000	99.729043  
2673.000000	99.726332  
2672.000000	99.727125  
2671.000000	99.730139  
2670.000000	99.733022  
2669.000000	99.735202  
2668.000000	99.738848  
2667.000000	99.746023  
2666.000000	99.755053  
2665.000000	99.760767  
2664.000000	99.758895  
2663.000000	99.749844  
2662.000000	99.738459  
2661.000000	99.731094  
2660.000000	99.732618  
2659.000000	99.743712  
2658.000000	99.758979  
2657.000000	99.768735  
2656.000000	99.765528  
2655.000000	99.750356  
2654.000000	99.732060  
2653.000000	99.719908  
2652.000000	99.716689  
2651.000000	99.718503  
2650.000000	99.720011  
2649.000000	99.719089  
2648.000000	99.716655  
2647.000000	99.713322  
2646.000000	99.707806  
2645.000000	99.699572  
2644.000000	99.692274  
2643.000000	99.692495  
2642.000000	99.703695  
2641.000000	99.721812  
2640.000000	99.737767  
2639.000000	99.744099  
2638.000000	99.738957  
2637.000000	99.725260  
2636.000000	99.708519  
2635.000000	99.695766  
2634.000000	99.693662  
2633.000000	99.704329  
2632.000000	99.722242  
2631.000000	99.736627  
2630.000000	99.738686  
2629.000000	99.727762  
2628.000000	99.711483  
2627.000000	99.700117  
2626.000000	99.699487  
2625.000000	99.707366  
2624.000000	99.715956  
2623.000000	99.718976  
2622.000000	99.717397  
2621.000000	99.717825  
2620.000000	99.724558  
2619.000000	99.733958  
2618.000000	99.737874  
2617.000000	99.732261  
2616.000000	99.720891  
2615.000000	99.710628  
2614.000000	99.705027  
2613.000000	99.703176  
2612.000000	99.702627  
2611.000000	99.701692  
2610.000000	99.700068  
2609.000000	99.699156  
2608.000000	99.701127  
2607.000000	99.705976  
2606.000000	99.710156  
2605.000000	99.710241  
2604.000000	99.707767  
2603.000000	99.708143  
2602.000000	99.714176  
2601.000000	99.722398  
2600.000000	99.726658  
2599.000000	99.724235  
2598.000000	99.717974  
2597.000000	99.713656  
2596.000000	99.715626  
2595.000000	99.723410  
2594.000000	99.731615  
2593.000000	99.734323  
2592.000000	99.730641  
2591.000000	99.725305  
2590.000000	99.723403  
2589.000000	99.725677  
2588.000000	99.729549  
2587.000000	99.733063  
2586.000000	99.736153  
2585.000000	99.738885  
2584.000000	99.740504  
2583.000000	99.740525  
2582.000000	99.739471  
2581.000000	99.737782  
2580.000000	99.734741  
2579.000000	99.729639  
2578.000000	99.724241  
2577.000000	99.722987  
2576.000000	99.729345  
2575.000000	99.742102  
2574.000000	99.756751  
2573.000000	99.770433  
2572.000000	99.782734  
2571.000000	99.790480  
2570.000000	99.785928  
2569.000000	99.765264  
2568.000000	99.737879  
2567.000000	99.721533  
2566.000000	99.725923  
2565.000000	99.743524  
2564.000000	99.757783  
2563.000000	99.758036  
2562.000000	99.746377  
2561.000000	99.734219  
2560.000000	99.733948  
2559.000000	99.749288  
2558.000000	99.769790  
2557.000000	99.777652  
2556.000000	99.764459  
2555.000000	99.740120  
2554.000000	99.722401  
2553.000000	99.719680  
2552.000000	99.727107  
2551.000000	99.736348  
2550.000000	99.742944  
2549.000000	99.745029  
2548.000000	99.741743  
2547.000000	99.735095  
2546.000000	99.728559  
2545.000000	99.721503  
2544.000000	99.709310  
2543.000000	99.691925  
2542.000000	99.678515  
2541.000000	99.679768  
2540.000000	99.697734  
2539.000000	99.726189  
2538.000000	99.758168  
2537.000000	99.788846  
2536.000000	99.812918  
2535.000000	99.824798  
2534.000000	99.822675  
2533.000000	99.809237  
2532.000000	99.788203  
2531.000000	99.763509  
2530.000000	99.741930  
2529.000000	99.731365  
2528.000000	99.733598  
2527.000000	99.741830  
2526.000000	99.748459  
2525.000000	99.753081  
2524.000000	99.759894  
2523.000000	99.769504  
2522.000000	99.777241  
2521.000000	99.778619  
2520.000000	99.772615  
2519.000000	99.760048  
2518.000000	99.742867  
2517.000000	99.725683  
2516.000000	99.714195  
2515.000000	99.710602  
2514.000000	99.713194  
2513.000000	99.721144  
2512.000000	99.736021  
2511.000000	99.756865  
2510.000000	99.777379  
2509.000000	99.790918  
2508.000000	99.796064  
2507.000000	99.795191  
2506.000000	99.790647  
2505.000000	99.785409  
2504.000000	99.784476  
2503.000000	99.790933  
2502.000000	99.801452  
2501.000000	99.809205  
2500.000000	99.810629  
2499.000000	99.806761  
2498.000000	99.799531  
2497.000000	99.790307  
2496.000000	99.780850  
2495.000000	99.771825  
2494.000000	99.761211  
2493.000000	99.748095  
2492.000000	99.737270  
2491.000000	99.735757  
2490.000000	99.744952  
2489.000000	99.760024  
2488.000000	99.776326  
2487.000000	99.791694  
2486.000000	99.802940  
2485.000000	99.806066  
2484.000000	99.801394  
2483.000000	99.793557  
2482.000000	99.785117  
2481.000000	99.774983  
2480.000000	99.764072  
2479.000000	99.756491  
2478.000000	99.752792  
2477.000000	99.748110  
2476.000000	99.740509  
2475.000000	99.735491  
2474.000000	99.737740  
2473.000000	99.743733  
2472.000000	99.748281  
2471.000000	99.753834  
2470.000000	99.765708  
2469.000000	99.780343  
2468.000000	99.786541  
2467.000000	99.779804  
2466.000000	99.769520  
2465.000000	99.769213  
2464.000000	99.782667  
2463.000000	99.801632  
2462.000000	99.815073  
2461.000000	99.819183  
2460.000000	99.819326  
2459.000000	99.823099  
2458.000000	99.831446  
2457.000000	99.836855  
2456.000000	99.830605  
2455.000000	99.811333  
2454.000000	99.787022  
2453.000000	99.770169  
2452.000000	99.770399  
2451.000000	99.788367  
2450.000000	99.815152  
2449.000000	99.838994  
2448.000000	99.852738  
2447.000000	99.853629  
2446.000000	99.839452  
2445.000000	99.811999  
2444.000000	99.783965  
2443.000000	99.772873  
2442.000000	99.783224  
2441.000000	99.800521  
2440.000000	99.807820  
2439.000000	99.802700  
2438.000000	99.793333  
2437.000000	99.784713  
2436.000000	99.776463  
2435.000000	99.768985  
2434.000000	99.762873  
2433.000000	99.755347  
2432.000000	99.745899  
2431.000000	99.743055  
2430.000000	99.756277  
2429.000000	99.781689  
2428.000000	99.804536  
2427.000000	99.816127  
2426.000000	99.820389  
2425.000000	99.823152  
2424.000000	99.823899  
2423.000000	99.820639  
2422.000000	99.815164  
2421.000000	99.809463  
2420.000000	99.802214  
2419.000000	99.791996  
2418.000000	99.779908  
2417.000000	99.767464  
2416.000000	99.756693  
2415.000000	99.753324  
2414.000000	99.763590  
2413.000000	99.784877  
2412.000000	99.804574  
2411.000000	99.811343  
2410.000000	99.804267  
2409.000000	99.789811  
2408.000000	99.775329  
2407.000000	99.767604  
2406.000000	99.771362  
2405.000000	99.784240  
2404.000000	99.796646  
2403.000000	99.800126  
2402.000000	99.793700  
2401.000000	99.781270  
2400.000000	99.768217  
2399.000000	99.762615  
2398.000000	99.772739  
2397.000000	99.797302  
2396.000000	99.821987  
2395.000000	99.831507  
2394.000000	99.823502  
2393.000000	99.807373  
2392.000000	99.792905  
2391.000000	99.784608  
2390.000000	99.783236  
2389.000000	99.785816  
2388.000000	99.784988  
2387.000000	99.774848  
2386.000000	99.759155  
2385.000000	99.749750  
2384.000000	99.754986  
2383.000000	99.771572  
2382.000000	99.788286  
2381.000000	99.795985  
2380.000000	99.794023  
2379.000000	99.788969  
2378.000000	99.787867  
2377.000000	99.791997  
2376.000000	99.797024  
2375.000000	99.798913  
2374.000000	99.797981  
2373.000000	99.796611  
2372.000000	99.795399  
2371.000000	99.793638  
2370.000000	99.792153  
2369.000000	99.793108  
2368.000000	99.797042  
2367.000000	99.801532  
2366.000000	99.803038  
2365.000000	99.799892  
2364.000000	99.794172  
2363.000000	99.790754  
2362.000000	99.792729  
2361.000000	99.797268  
2360.000000	99.798984  
2359.000000	99.797249  
2358.000000	99.796574  
2357.000000	99.799613  
2356.000000	99.802924  
2355.000000	99.802684  
2354.000000	99.800251  
2353.000000	99.798873  
2352.000000	99.798556  
2351.000000	99.797465  
2350.000000	99.797240  
2349.000000	99.800718  
2348.000000	99.806065  
2347.000000	99.808367  
2346.000000	99.805458  
2345.000000	99.799623  
2344.000000	99.792295  
2343.000000	99.783203  
2342.000000	99.774758  
2341.000000	99.771807  
2340.000000	99.775990  
2339.000000	99.782757  
2338.000000	99.787398  
2337.000000	99.789353  
2336.000000	99.790003  
2335.000000	99.789391  
2334.000000	99.788227  
2333.000000	99.789372  
2332.000000	99.795094  
2331.000000	99.802875  
2330.000000	99.807307  
2329.000000	99.803990  
2328.000000	99.791806  
2327.000000	99.773238  
2326.000000	99.752728  
2325.000000	99.735569  
2324.000000	99.725410  
2323.000000	99.725068  
2322.000000	99.737442  
2321.000000	99.762668  
2320.000000	99.793341  
2319.000000	99.815155  
2318.000000	99.817542  
2317.000000	99.802532  
2316.000000	99.782773  
2315.000000	99.770056  
2314.000000	99.767568  
2313.000000	99.771079  
2312.000000	99.775101  
2311.000000	99.776642  
2310.000000	99.774995  
2309.000000	99.770845  
2308.000000	99.766673  
2307.000000	99.766361  
2306.000000	99.770845  
2305.000000	99.774361  
2304.000000	99.769124  
2303.000000	99.756607  
2302.000000	99.750416  
2301.000000	99.762754  
2300.000000	99.789245  
2299.000000	99.811700  
2298.000000	99.815878  
2297.000000	99.802462  
2296.000000	99.781597  
2295.000000	99.763051  
2294.000000	99.752768  
2293.000000	99.752126  
2292.000000	99.755290  
2291.000000	99.751231  
2290.000000	99.733040  
2289.000000	99.704723  
2288.000000	99.676829  
2287.000000	99.658723  
2286.000000	99.657635  
2285.000000	99.680158  
2284.000000	99.726404  
2283.000000	99.781430  
2282.000000	99.818704  
2281.000000	99.817951  
2280.000000	99.781722  
2279.000000	99.734199  
2278.000000	99.702392  
2277.000000	99.695359  
2276.000000	99.699669  
2275.000000	99.695417  
2274.000000	99.676615  
2273.000000	99.654659  
2272.000000	99.643183  
2271.000000	99.644718  
2270.000000	99.654045  
2269.000000	99.669506  
2268.000000	99.694976  
2267.000000	99.730771  
2266.000000	99.766138  
2265.000000	99.783042  
2264.000000	99.769312  
2263.000000	99.730788  
2262.000000	99.689954  
2261.000000	99.667656  
2260.000000	99.664200  
2259.000000	99.662754  
2258.000000	99.654210  
2257.000000	99.652927  
2256.000000	99.680623  
2255.000000	99.736938  
2254.000000	99.794135  
2253.000000	99.823052  
2252.000000	99.818879  
2251.000000	99.799133  
2250.000000	99.781642  
2249.000000	99.769446  
2248.000000	99.755277  
2247.000000	99.735203  
2246.000000	99.715157  
2245.000000	99.705951  
2244.000000	99.714482  
2243.000000	99.738623  
2242.000000	99.766189  
2241.000000	99.778211  
2240.000000	99.760364  
2239.000000	99.719019  
2238.000000	99.684048  
2237.000000	99.686922  
2236.000000	99.732000  
2235.000000	99.792066  
2234.000000	99.832633  
2233.000000	99.837042  
2232.000000	99.810169  
2231.000000	99.767970  
2230.000000	99.728016  
2229.000000	99.701603  
2228.000000	99.686703  
2227.000000	99.671908  
2226.000000	99.652683  
2225.000000	99.639586  
2224.000000	99.645061  
2223.000000	99.667354  
2222.000000	99.695001  
2221.000000	99.722706  
2220.000000	99.752672  
2219.000000	99.781281  
2218.000000	99.794789  
2217.000000	99.781874  
2216.000000	99.745732  
2215.000000	99.702806  
2214.000000	99.673865  
2213.000000	99.674597  
2212.000000	99.706433  
2211.000000	99.752771  
2210.000000	99.788493  
2209.000000	99.796598  
2208.000000	99.775425  
2207.000000	99.733142  
2206.000000	99.682219  
2205.000000	99.639423  
2204.000000	99.622411  
2203.000000	99.639392  
2202.000000	99.682682  
2201.000000	99.735061  
2200.000000	99.783269  
2199.000000	99.826083  
2198.000000	99.869142  
2197.000000	99.909606  
2196.000000	99.927362  
2195.000000	99.900063  
2194.000000	99.831439  
2193.000000	99.754834  
2192.000000	99.698182  
2191.000000	99.652891  
2190.000000	99.592444  
2189.000000	99.518039  
2188.000000	99.466022  
2187.000000	99.464828  
2186.000000	99.500916  
2185.000000	99.536180  
2184.000000	99.547043  
2183.000000	99.537062  
2182.000000	99.522423  
2181.000000	99.517797  
2180.000000	99.529622  
2179.000000	99.551719  
2178.000000	99.570647  
2177.000000	99.580938  
2176.000000	99.588247  
2175.000000	99.593692  
2174.000000	99.589119  
2173.000000	99.576815  
2172.000000	99.576363  
2171.000000	99.594581  
2170.000000	99.603702  
2169.000000	99.576451  
2168.000000	99.538255  
2167.000000	99.553068  
2166.000000	99.647429  
2165.000000	99.772331  
2164.000000	99.854621  
2163.000000	99.866563  
2162.000000	99.830092  
2161.000000	99.777834  
2160.000000	99.736847  
2159.000000	99.731829  
2158.000000	99.768183  
2157.000000	99.817204  
2156.000000	99.843731  
2155.000000	99.843918  
2154.000000	99.842331  
2153.000000	99.858283  
2152.000000	99.886710  
2151.000000	99.908007  
2150.000000	99.904453  
2149.000000	99.869262  
2148.000000	99.813527  
2147.000000	99.767041  
2146.000000	99.761047  
2145.000000	99.802996  
2144.000000	99.870698  
2143.000000	99.932081  
2142.000000	99.967262  
2141.000000	99.972889  
2140.000000	99.953104  
2139.000000	99.912218  
2138.000000	99.856784  
2137.000000	99.803084  
2136.000000	99.776528  
2135.000000	99.792901  
2134.000000	99.836730  
2133.000000	99.869218  
2132.000000	99.867119  
2131.000000	99.847155  
2130.000000	99.842827  
2129.000000	99.863247  
2128.000000	99.887067  
2127.000000	99.893829  
2126.000000	99.884925  
2125.000000	99.870241  
2124.000000	99.851431  
2123.000000	99.830011  
2122.000000	99.820084  
2121.000000	99.837069  
2120.000000	99.876732  
2119.000000	99.916803  
2118.000000	99.937881  
2117.000000	99.934099  
2116.000000	99.907210  
2115.000000	99.863291  
2114.000000	99.815735  
2113.000000	99.778729  
2112.000000	99.753707  
2111.000000	99.731952  
2110.000000	99.713497  
2109.000000	99.711451  
2108.000000	99.730908  
2107.000000	99.754615  
2106.000000	99.760631  
2105.000000	99.748270  
2104.000000	99.736006  
2103.000000	99.737220  
2102.000000	99.747917  
2101.000000	99.756803  
2100.000000	99.758594  
2099.000000	99.757238  
2098.000000	99.762373  
2097.000000	99.781127  
2096.000000	99.806625  
2095.000000	99.818146  
2094.000000	99.803074  
2093.000000	99.776876  
2092.000000	99.768964  
2091.000000	99.786684  
2090.000000	99.804421  
2089.000000	99.793991  
2088.000000	99.756921  
2087.000000	99.718440  
2086.000000	99.697460  
2085.000000	99.694518  
2084.000000	99.705018  
2083.000000	99.729145  
2082.000000	99.763981  
2081.000000	99.795806  
2080.000000	99.808341  
2079.000000	99.796593  
2078.000000	99.770236  
2077.000000	99.747246  
2076.000000	99.745589  
2075.000000	99.773383  
2074.000000	99.819521  
2073.000000	99.856894  
2072.000000	99.863397  
2071.000000	99.841839  
2070.000000	99.815020  
2069.000000	99.801001  
2068.000000	99.798267  
2067.000000	99.796251  
2066.000000	99.793362  
2065.000000	99.796570  
2064.000000	99.803500  
2063.000000	99.794289  
2062.000000	99.750399  
2061.000000	99.681747  
2060.000000	99.627676  
2059.000000	99.625740  
2058.000000	99.681563  
2057.000000	99.770948  
2056.000000	99.864450  
2055.000000	99.940770  
2054.000000	99.980778  
2053.000000	99.965699  
2052.000000	99.891593  
2051.000000	99.780718  
2050.000000	99.671564  
2049.000000	99.597729  
2048.000000	99.576396  
2047.000000	99.605629  
2046.000000	99.657576  
2045.000000	99.683544  
2044.000000	99.654535  
2043.000000	99.602623  
2042.000000	99.595606  
2041.000000	99.656060  
2040.000000	99.726318  
2039.000000	99.734859  
2038.000000	99.681648  
2037.000000	99.630533  
2036.000000	99.625945  
2035.000000	99.649881  
2034.000000	99.663091  
2033.000000	99.653600  
2032.000000	99.629013  
2031.000000	99.594127  
2030.000000	99.564541  
2029.000000	99.579880  
2028.000000	99.667587  
2027.000000	99.795801  
2026.000000	99.889383  
2025.000000	99.900426  
2024.000000	99.848796  
2023.000000	99.788647  
2022.000000	99.752063  
2021.000000	99.733638  
2020.000000	99.714890  
2019.000000	99.688973  
2018.000000	99.664835  
2017.000000	99.657595  
2016.000000	99.677054  
2015.000000	99.720294  
2014.000000	99.771547  
2013.000000	99.810443  
2012.000000	99.825391  
2011.000000	99.822647  
2010.000000	99.818893  
2009.000000	99.817789  
2008.000000	99.796560  
2007.000000	99.730355  
2006.000000	99.634685  
2005.000000	99.566514  
2004.000000	99.571063  
2003.000000	99.636571  
2002.000000	99.709814  
2001.000000	99.749040  
2000.000000	99.751708  
1999.000000	99.737985  
1998.000000	99.726553  
1997.000000	99.730813  
1996.000000	99.761501  
1995.000000	99.819485  
1994.000000	99.888797  
1993.000000	99.941878  
1992.000000	99.950912  
1991.000000	99.899097  
1990.000000	99.794541  
1989.000000	99.675663  
1988.000000	99.589209  
1987.000000	99.555359  
1986.000000	99.561517  
1985.000000	99.590557  
1984.000000	99.638153  
1983.000000	99.694917  
1982.000000	99.731530  
1981.000000	99.721021  
1980.000000	99.667321  
1979.000000	99.598227  
1978.000000	99.540716  
1977.000000	99.520040  
1976.000000	99.563145  
1975.000000	99.667173  
1974.000000	99.773355  
1973.000000	99.810444  
1972.000000	99.770034  
1971.000000	99.710478  
1970.000000	99.684878  
1969.000000	99.696392  
1968.000000	99.727513  
1967.000000	99.773639  
1966.000000	99.825790  
1965.000000	99.851108  
1964.000000	99.825651  
1963.000000	99.775627  
1962.000000	99.756000  
1961.000000	99.787507  
1960.000000	99.835137  
1959.000000	99.851764  
1958.000000	99.827347  
1957.000000	99.791765  
1956.000000	99.781620  
1955.000000	99.808602  
1954.000000	99.851768  
1953.000000	99.878170  
1952.000000	99.875344  
1951.000000	99.860473  
1950.000000	99.853765  
1949.000000	99.851023  
1948.000000	99.833466  
1947.000000	99.799137  
1946.000000	99.768188  
1945.000000	99.755393  
1944.000000	99.752682  
1943.000000	99.745610  
1942.000000	99.735321  
1941.000000	99.733939  
1940.000000	99.745345  
1939.000000	99.761621  
1938.000000	99.775754  
1937.000000	99.787534  
1936.000000	99.797396  
1935.000000	99.803490  
1934.000000	99.806130  
1933.000000	99.807564  
1932.000000	99.805550  
1931.000000	99.794463  
1930.000000	99.777179  
1929.000000	99.767847  
1928.000000	99.775393  
1927.000000	99.790182  
1926.000000	99.795286  
1925.000000	99.789707  
1924.000000	99.789814  
1923.000000	99.807004  
1922.000000	99.833229  
1921.000000	99.851785  
1920.000000	99.855015  
1919.000000	99.847392  
1918.000000	99.836957  
1917.000000	99.829458  
1916.000000	99.826319  
1915.000000	99.823035  
1914.000000	99.813986  
1913.000000	99.803283  
1912.000000	99.803703  
1911.000000	99.817060  
1910.000000	99.823187  
1909.000000	99.801464  
1908.000000	99.761567  
1907.000000	99.738875  
1906.000000	99.755088  
1905.000000	99.795069  
1904.000000	99.825348  
1903.000000	99.825848  
1902.000000	99.799269  
1901.000000	99.761245  
1900.000000	99.732567  
1899.000000	99.733436  
1898.000000	99.769889  
1897.000000	99.825167  
1896.000000	99.872704  
1895.000000	99.899668  
1894.000000	99.912803  
1893.000000	99.921819  
1892.000000	99.924883  
1891.000000	99.913692  
1890.000000	99.887757  
1889.000000	99.859107  
1888.000000	99.842757  
1887.000000	99.841981  
1886.000000	99.842847  
1885.000000	99.826886  
1884.000000	99.792693  
1883.000000	99.762743  
1882.000000	99.763698  
1881.000000	99.798618  
1880.000000	99.842257  
1879.000000	99.865729  
1878.000000	99.863207  
1877.000000	99.853480  
1876.000000	99.856984  
1875.000000	99.872673  
1874.000000	99.878712  
1873.000000	99.856660  
1872.000000	99.813150  
1871.000000	99.774119  
1870.000000	99.757490  
1869.000000	99.756689  
1868.000000	99.754764  
1867.000000	99.749385  
1866.000000	99.754892  
1865.000000	99.781066  
1864.000000	99.817944  
1863.000000	99.843106  
1862.000000	99.840247  
1861.000000	99.810927  
1860.000000	99.772981  
1859.000000	99.748883  
1858.000000	99.750941  
1857.000000	99.773783  
1856.000000	99.801499  
1855.000000	99.822355  
1854.000000	99.835246  
1853.000000	99.843749  
1852.000000	99.848811  
1851.000000	99.850673  
1850.000000	99.852023  
1849.000000	99.855608  
1848.000000	99.859553  
1847.000000	99.858143  
1846.000000	99.848232  
1845.000000	99.833695  
1844.000000	99.822468  
1843.000000	99.819301  
1842.000000	99.821733  
1841.000000	99.822908  
1840.000000	99.819930  
1839.000000	99.817242  
1838.000000	99.819281  
1837.000000	99.824217  
1836.000000	99.827086  
1835.000000	99.826791  
1834.000000	99.826158  
1833.000000	99.826387  
1832.000000	99.825825  
1831.000000	99.823997  
1830.000000	99.821516  
1829.000000	99.817895  
1828.000000	99.812839  
1827.000000	99.807418  
1826.000000	99.803036  
1825.000000	99.800413  
1824.000000	99.800627  
1823.000000	99.805404  
1822.000000	99.813514  
1821.000000	99.819529  
1820.000000	99.819774  
1819.000000	99.816788  
1818.000000	99.814469  
1817.000000	99.812703  
1816.000000	99.810693  
1815.000000	99.812567  
1814.000000	99.822433  
1813.000000	99.834330  
1812.000000	99.836284  
1811.000000	99.825562  
1810.000000	99.813994  
1809.000000	99.814335  
1808.000000	99.825479  
1807.000000	99.836036  
1806.000000	99.837664  
1805.000000	99.829166  
1804.000000	99.811923  
1803.000000	99.789235  
1802.000000	99.769789  
1801.000000	99.763513  
1800.000000	99.773204  
1799.000000	99.791549  
1798.000000	99.807517  
1797.000000	99.813170  
1796.000000	99.805656  
1795.000000	99.787941  
1794.000000	99.769410  
1793.000000	99.760837  
1792.000000	99.765589  
1791.000000	99.776858  
1790.000000	99.786367  
1789.000000	99.792943  
1788.000000	99.801822  
1787.000000	99.816152  
1786.000000	99.830426  
1785.000000	99.834296  
1784.000000	99.823344  
1783.000000	99.804454  
1782.000000	99.789512  
1781.000000	99.783383  
1780.000000	99.782929  
1779.000000	99.783780  
1778.000000	99.784894  
1777.000000	99.785822  
1776.000000	99.784125  
1775.000000	99.778830  
1774.000000	99.773323  
1773.000000	99.772425  
1772.000000	99.776592  
1771.000000	99.780948  
1770.000000	99.778580  
1769.000000	99.766234  
1768.000000	99.750963  
1767.000000	99.747387  
1766.000000	99.763206  
1765.000000	99.787950  
1764.000000	99.802846  
1763.000000	99.801128  
1762.000000	99.792515  
1761.000000	99.787510  
1760.000000	99.787210  
1759.000000	99.788360  
1758.000000	99.792877  
1757.000000	99.803221  
1756.000000	99.813611  
1755.000000	99.815470  
1754.000000	99.807866  
1753.000000	99.797404  
1752.000000	99.788793  
1751.000000	99.780568  
1750.000000	99.770827  
1749.000000	99.763074  
1748.000000	99.761187  
1747.000000	99.765069  
1746.000000	99.772627  
1745.000000	99.782131  
1744.000000	99.792854  
1743.000000	99.803297  
1742.000000	99.811016  
1741.000000	99.813033  
1740.000000	99.806482  
1739.000000	99.790965  
1738.000000	99.772628  
1737.000000	99.760163  
1736.000000	99.756626  
1735.000000	99.758798  
1734.000000	99.761399  
1733.000000	99.762206  
1732.000000	99.763577  
1731.000000	99.763664  
1730.000000	99.758091  
1729.000000	99.747460  
1728.000000	99.736416  
1727.000000	99.727835  
1726.000000	99.720500  
1725.000000	99.713300  
1724.000000	99.709640  
1723.000000	99.713266  
1722.000000	99.723017  
1721.000000	99.732830  
1720.000000	99.737442  
1719.000000	99.737835  
1718.000000	99.738393  
1717.000000	99.740616  
1716.000000	99.742350  
1715.000000	99.739295  
1714.000000	99.728946  
1713.000000	99.715221  
1712.000000	99.705749  
1711.000000	99.705279  
1710.000000	99.711881  
1709.000000	99.718123  
1708.000000	99.717634  
1707.000000	99.711854  
1706.000000	99.707331  
1705.000000	99.707510  
1704.000000	99.710012  
1703.000000	99.711785  
1702.000000	99.713548  
1701.000000	99.718026  
1700.000000	99.722014  
1699.000000	99.720525  
1698.000000	99.716458  
1697.000000	99.714408  
1696.000000	99.713591  
1695.000000	99.709520  
1694.000000	99.703839  
1693.000000	99.701552  
1692.000000	99.702984  
1691.000000	99.704626  
1690.000000	99.704956  
1689.000000	99.705477  
1688.000000	99.705196  
1687.000000	99.699558  
1686.000000	99.686611  
1685.000000	99.673750  
1684.000000	99.666389  
1683.000000	99.662040  
1682.000000	99.660832  
1681.000000	99.663359  
1680.000000	99.670920  
1679.000000	99.683151  
1678.000000	99.694172  
1677.000000	99.696412  
1676.000000	99.687279  
1675.000000	99.669614  
1674.000000	99.649789  
1673.000000	99.634835  
1672.000000	99.629172  
1671.000000	99.631798  
1670.000000	99.637727  
1669.000000	99.641683  
1668.000000	99.642763  
1667.000000	99.642932  
1666.000000	99.642081  
1665.000000	99.638947  
1664.000000	99.634637  
1663.000000	99.631387  
1662.000000	99.630893  
1661.000000	99.633886  
1660.000000	99.640006  
1659.000000	99.646159  
1658.000000	99.646301  
1657.000000	99.635151  
1656.000000	99.614304  
1655.000000	99.593645  
1654.000000	99.584432  
1653.000000	99.586063  
1652.000000	99.591708  
1651.000000	99.601945  
1650.000000	99.611377  
1649.000000	99.612120  
1648.000000	99.600952  
1647.000000	99.581923  
1646.000000	99.565463  
1645.000000	99.562317  
1644.000000	99.570768  
1643.000000	99.577719  
1642.000000	99.574435  
1641.000000	99.563365  
1640.000000	99.554088  
1639.000000	99.555190  
1638.000000	99.567727  
1637.000000	99.584570  
1636.000000	99.593323  
1635.000000	99.586546  
1634.000000	99.571124  
1633.000000	99.561011  
1632.000000	99.562033  
1631.000000	99.569216  
1630.000000	99.573986  
1629.000000	99.572521  
1628.000000	99.567766  
1627.000000	99.565627  
1626.000000	99.571197  
1625.000000	99.585860  
1624.000000	99.606788  
1623.000000	99.627183  
1622.000000	99.640204  
1621.000000	99.643184  
1620.000000	99.637770  
1619.000000	99.628164  
1618.000000	99.619123  
1617.000000	99.614173  
1616.000000	99.614604  
1615.000000	99.621616  
1614.000000	99.634172  
1613.000000	99.646621  
1612.000000	99.652732  
1611.000000	99.651630  
1610.000000	99.649385  
1609.000000	99.653451  
1608.000000	99.666191  
1607.000000	99.683460  
1606.000000	99.698594  
1605.000000	99.706263  
1604.000000	99.705588  
1603.000000	99.699727  
1602.000000	99.691693  
1601.000000	99.681714  
1600.000000	99.669761  
1599.000000	99.659837  
1598.000000	99.657823  
1597.000000	99.663644  
1596.000000	99.669249  
1595.000000	99.667771  
1594.000000	99.663260  
1593.000000	99.666815  
1592.000000	99.683181  
1591.000000	99.704840  
1590.000000	99.720045  
1589.000000	99.723362  
1588.000000	99.717785  
1587.000000	99.710041  
1586.000000	99.705851  
1585.000000	99.706963  
1584.000000	99.709590  
1583.000000	99.708674  
1582.000000	99.703395  
1581.000000	99.698219  
1580.000000	99.697356  
1579.000000	99.700329  
1578.000000	99.703384  
1577.000000	99.703874  
1576.000000	99.700109  
1575.000000	99.691183  
1574.000000	99.680543  
1573.000000	99.674474  
1572.000000	99.678772  
1571.000000	99.693855  
1570.000000	99.712760  
1569.000000	99.725964  
1568.000000	99.728860  
1567.000000	99.722835  
1566.000000	99.710544  
1565.000000	99.696292  
1564.000000	99.685493  
1563.000000	99.681946  
1562.000000	99.683526  
1561.000000	99.684918  
1560.000000	99.685094  
1559.000000	99.684542  
1558.000000	99.678757  
1557.000000	99.678004  
1556.000000	99.686655  
1555.000000	99.697064  
1554.000000	99.702278  
1553.000000	99.701450  
1552.000000	99.701006  
1551.000000	99.707336  
1550.000000	99.719271  
1549.000000	99.730278  
1548.000000	99.735556  
1547.000000	99.736765  
1546.000000	99.739599  
1545.000000	99.747629  
1544.000000	99.756593  
1543.000000	99.756866  
1542.000000	99.742246  
1541.000000	99.719160  
1540.000000	99.702028  
1539.000000	99.701323  
1538.000000	99.717193  
1537.000000	99.736498  
1536.000000	99.745978  
1535.000000	99.745345  
1534.000000	99.741871  
1533.000000	99.737345  
1532.000000	99.730209  
1531.000000	99.723047  
1530.000000	99.721432  
1529.000000	99.726949  
1528.000000	99.731629  
1527.000000	99.724578  
1526.000000	99.705701  
1525.000000	99.688020  
1524.000000	99.684440  
1523.000000	99.694625  
1522.000000	99.707968  
1521.000000	99.716187  
1520.000000	99.721643  
1519.000000	99.730151  
1518.000000	99.738933  
1517.000000	99.741240  
1516.000000	99.736636  
1515.000000	99.731650  
1514.000000	99.730146  
1513.000000	99.728639  
1512.000000	99.724674  
1511.000000	99.720698  
1510.000000	99.719619  
1509.000000	99.720646  
1508.000000	99.722434  
1507.000000	99.723494  
1506.000000	99.722028  
1505.000000	99.722170  
1504.000000	99.723218  
1503.000000	99.721684  
1502.000000	99.719455  
1501.000000	99.718357  
1500.000000	99.716246  
1499.000000	99.711879  
1498.000000	99.708547  
1497.000000	99.710547  
1496.000000	99.717485  
1495.000000	99.724637  
1494.000000	99.729120  
1493.000000	99.731528  
1492.000000	99.733405  
1491.000000	99.735264  
1490.000000	99.737541  
1489.000000	99.742089  
1488.000000	99.750458  
1487.000000	99.757650  
1486.000000	99.754791  
1485.000000	99.739671  
1484.000000	99.720745  
1483.000000	99.710969  
1482.000000	99.714883  
1481.000000	99.724818  
1480.000000	99.728399  
1479.000000	99.718182  
1478.000000	99.694159  
1477.000000	99.661749  
1476.000000	99.630365  
1475.000000	99.611918  
1474.000000	99.616115  
1473.000000	99.640334  
1472.000000	99.667415  
1471.000000	99.678433  
1470.000000	99.667637  
1469.000000	99.645256  
1468.000000	99.628113  
1467.000000	99.624116  
1466.000000	99.627022  
1465.000000	99.626338  
1464.000000	99.621311  
1463.000000	99.621328  
1462.000000	99.630233  
1461.000000	99.638660  
1460.000000	99.635003  
1459.000000	99.620528  
1458.000000	99.607645  
1457.000000	99.604228  
1456.000000	99.607507  
1455.000000	99.613079  
1454.000000	99.617856  
1453.000000	99.621165  
1452.000000	99.625027  
1451.000000	99.631097  
1450.000000	99.637236  
1449.000000	99.636488  
1448.000000	99.623289  
1447.000000	99.602375  
1446.000000	99.589306  
1445.000000	99.595840  
1444.000000	99.618855  
1443.000000	99.642943  
1442.000000	99.652028  
1441.000000	99.638932  
1440.000000	99.608107  
1439.000000	99.573329  
1438.000000	99.549435  
1437.000000	99.542225  
1436.000000	99.544539  
1435.000000	99.547390  
1434.000000	99.549344  
1433.000000	99.553124  
1432.000000	99.558629  
1431.000000	99.563524  
1430.000000	99.569133  
1429.000000	99.580664  
1428.000000	99.599066  
1427.000000	99.616656  
1426.000000	99.624975  
1425.000000	99.623086  
1424.000000	99.617645  
1423.000000	99.616135  
1422.000000	99.621826  
1421.000000	99.633504  
1420.000000	99.647825  
1419.000000	99.661187  
1418.000000	99.671421  
1417.000000	99.680447  
1416.000000	99.688978  
1415.000000	99.691944  
1414.000000	99.683746  
1413.000000	99.666416  
1412.000000	99.650293  
1411.000000	99.644788  
1410.000000	99.649242  
1409.000000	99.655164  
1408.000000	99.656699  
1407.000000	99.656449  
1406.000000	99.661357  
1405.000000	99.673440  
1404.000000	99.687994  
1403.000000	99.699776  
1402.000000	99.707301  
1401.000000	99.711379  
1400.000000	99.712156  
1399.000000	99.709614  
1398.000000	99.706396  
1397.000000	99.707591  
1396.000000	99.715273  
1395.000000	99.725089  
1394.000000	99.730149  
1393.000000	99.728056  
1392.000000	99.723984  
1391.000000	99.725956  
1390.000000	99.737139  
1389.000000	99.752091  
1388.000000	99.761411  
1387.000000	99.760435  
1386.000000	99.753285  
1385.000000	99.747176  
1384.000000	99.743943  
1383.000000	99.739903  
1382.000000	99.732521  
1381.000000	99.724678  
1380.000000	99.721846  
1379.000000	99.727048  
1378.000000	99.738175  
1377.000000	99.748752  
1376.000000	99.751833  
1375.000000	99.745516  
1374.000000	99.735336  
1373.000000	99.729720  
1372.000000	99.731830  
1371.000000	99.735880  
1370.000000	99.734283  
1369.000000	99.726982  
1368.000000	99.722121  
1367.000000	99.726878  
1366.000000	99.738952  
1365.000000	99.748695  
1364.000000	99.748935  
1363.000000	99.740471  
1362.000000	99.728727  
1361.000000	99.718705  
1360.000000	99.713755  
1359.000000	99.715994  
1358.000000	99.724177  
1357.000000	99.731529  
1356.000000	99.730652  
1355.000000	99.722118  
1354.000000	99.714619  
1353.000000	99.715084  
1352.000000	99.722121  
1351.000000	99.730459  
1350.000000	99.738325  
1349.000000	99.746161  
1348.000000	99.752505  
1347.000000	99.755264  
1346.000000	99.755129  
1345.000000	99.753439  
1344.000000	99.748600  
1343.000000	99.739203  
1342.000000	99.729596  
1341.000000	99.727252  
1340.000000	99.734120  
1339.000000	99.744544  
1338.000000	99.751960  
1337.000000	99.753578  
1336.000000	99.748923  
1335.000000	99.738849  
1334.000000	99.726854  
1333.000000	99.717300  
1332.000000	99.711029  
1331.000000	99.705378  
1330.000000	99.698525  
1329.000000	99.690172  
1328.000000	99.678501  
1327.000000	99.661820  
1326.000000	99.644883  
1325.000000	99.638017  
1324.000000	99.647032  
1323.000000	99.667076  
1322.000000	99.688487  
1321.000000	99.704928  
1320.000000	99.713578  
1319.000000	99.712423  
1318.000000	99.702446  
1317.000000	99.689784  
1316.000000	99.680845  
1315.000000	99.676774  
1314.000000	99.676198  
1313.000000	99.680710  
1312.000000	99.692321  
1311.000000	99.706628  
1310.000000	99.714365  
1309.000000	99.710914  
1308.000000	99.700620  
1307.000000	99.691064  
1306.000000	99.686867  
1305.000000	99.689074  
1304.000000	99.695780  
1303.000000	99.701050  
1302.000000	99.697742  
1301.000000	99.685626  
1300.000000	99.674732  
1299.000000	99.676574  
1298.000000	99.692080  
1297.000000	99.710586  
1296.000000	99.720327  
1295.000000	99.717590  
1294.000000	99.706020  
1293.000000	99.691083  
1292.000000	99.677957  
1291.000000	99.672537  
1290.000000	99.679689  
1289.000000	99.698219  
1288.000000	99.719094  
1287.000000	99.731078  
1286.000000	99.728851  
1285.000000	99.715449  
1284.000000	99.697723  
1283.000000	99.680778  
1282.000000	99.666289  
1281.000000	99.653900  
1280.000000	99.642464  
1279.000000	99.630346  
1278.000000	99.616171  
1277.000000	99.600881  
1276.000000	99.589636  
1275.000000	99.590218  
1274.000000	99.606193  
1273.000000	99.630088  
1272.000000	99.646221  
1271.000000	99.644368  
1270.000000	99.630442  
1269.000000	99.620452  
1268.000000	99.623768  
1267.000000	99.635258  
1266.000000	99.643779  
1265.000000	99.644593  
1264.000000	99.642277  
1263.000000	99.645048  
1262.000000	99.657962  
1261.000000	99.678171  
1260.000000	99.694664  
1259.000000	99.696379  
1258.000000	99.683611  
1257.000000	99.668490  
1256.000000	99.661199  
1255.000000	99.658950  
1254.000000	99.652269  
1253.000000	99.638976  
1252.000000	99.626620  
1251.000000	99.622719  
1250.000000	99.627741  
1249.000000	99.636733  
1248.000000	99.642691  
1247.000000	99.639168  
1246.000000	99.625643  
1245.000000	99.611010  
1244.000000	99.605740  
1243.000000	99.608827  
1242.000000	99.608089  
1241.000000	99.595983  
1240.000000	99.579309  
1239.000000	99.568626  
1238.000000	99.562980  
1237.000000	99.552347  
1236.000000	99.534100  
1235.000000	99.519980  
1234.000000	99.523268  
1233.000000	99.541339  
1232.000000	99.554459  
1231.000000	99.544128  
1230.000000	99.513471  
1229.000000	99.487734  
1228.000000	99.491280  
1227.000000	99.523348  
1226.000000	99.558496  
1225.000000	99.570602  
1224.000000	99.552985  
1223.000000	99.515731  
1222.000000	99.471729  
1221.000000	99.431181  
1220.000000	99.403525  
1219.000000	99.394145  
1218.000000	99.398225  
1217.000000	99.404639  
1216.000000	99.407523  
1215.000000	99.408857  
1214.000000	99.409372  
1213.000000	99.404510  
1212.000000	99.393194  
1211.000000	99.384212  
1210.000000	99.387297  
1209.000000	99.400293  
1208.000000	99.410618  
1207.000000	99.408687  
1206.000000	99.395846  
1205.000000	99.379843  
1204.000000	99.366579  
1203.000000	99.356597  
1202.000000	99.346418  
1201.000000	99.332723  
1200.000000	99.317284  
1199.000000	99.307229  
1198.000000	99.307437  
1197.000000	99.312651  
1196.000000	99.310359  
1195.000000	99.292704  
1194.000000	99.263902  
1193.000000	99.235774  
1192.000000	99.218037  
1191.000000	99.212497  
1190.000000	99.213042  
1189.000000	99.210223  
1188.000000	99.199181  
1187.000000	99.185159  
1186.000000	99.178856  
1185.000000	99.184634  
1184.000000	99.195501  
1183.000000	99.201172  
1182.000000	99.198193  
1181.000000	99.189863  
1180.000000	99.179450  
1179.000000	99.167353  
1178.000000	99.152760  
1177.000000	99.133854  
1176.000000	99.108068  
1175.000000	99.077203  
1174.000000	99.051794  
1173.000000	99.044322  
1172.000000	99.055675  
1171.000000	99.072026  
1170.000000	99.077559  
1169.000000	99.067710  
1168.000000	99.048419  
1167.000000	99.026632  
1166.000000	99.005747  
1165.000000	98.987881  
1164.000000	98.974950  
1163.000000	98.966212  
1162.000000	98.958124  
1161.000000	98.948834  
1160.000000	98.941347  
1159.000000	98.939765  
1158.000000	98.941623  
1157.000000	98.935502  
1156.000000	98.909211  
1155.000000	98.862383  
1154.000000	98.809803  
1153.000000	98.769398  
1152.000000	98.746694  
1151.000000	98.733465  
1150.000000	98.720934  
1149.000000	98.709072  
1148.000000	98.700419  
1147.000000	98.690611  
1146.000000	98.672522  
1145.000000	98.648565  
1144.000000	98.630498  
1143.000000	98.623627  
1142.000000	98.617389  
1141.000000	98.597692  
1140.000000	98.565384  
1139.000000	98.535137  
1138.000000	98.516199  
1137.000000	98.501985  
1136.000000	98.481740  
1135.000000	98.455431  
1134.000000	98.430354  
1133.000000	98.407559  
1132.000000	98.381261  
1131.000000	98.351930  
1130.000000	98.330437  
1129.000000	98.324806  
1128.000000	98.329875  
1127.000000	98.335963  
1126.000000	98.341501  
1125.000000	98.348193  
1124.000000	98.347795  
1123.000000	98.326561  
1122.000000	98.285964  
1121.000000	98.248592  
1120.000000	98.235438  
1119.000000	98.242019  
1118.000000	98.244462  
1117.000000	98.227760  
1116.000000	98.200946  
1115.000000	98.182227  
1114.000000	98.174636  
1113.000000	98.162496  
1112.000000	98.132667  
1111.000000	98.094243  
1110.000000	98.070886  
1109.000000	98.072640  
1108.000000	98.081632  
1107.000000	98.071324  
1106.000000	98.036740  
1105.000000	97.997955  
1104.000000	97.974538  
1103.000000	97.966049  
1102.000000	97.960905  
1101.000000	97.955036  
1100.000000	97.953135  
1099.000000	97.955510  
1098.000000	97.952889  
1097.000000	97.935208  
1096.000000	97.900590  
1095.000000	97.855721  
1094.000000	97.812308  
1093.000000	97.783274  
1092.000000	97.776530  
1091.000000	97.788763  
1090.000000	97.806662  
1089.000000	97.815430  
1088.000000	97.806029  
1087.000000	97.777816  
1086.000000	97.740465  
1085.000000	97.712762  
1084.000000	97.710419  
1083.000000	97.728910  
1082.000000	97.742955  
1081.000000	97.730396  
1080.000000	97.694767  
1079.000000	97.657038  
1078.000000	97.627232  
1077.000000	97.595765  
1076.000000	97.556030  
1075.000000	97.522430  
1074.000000	97.514127  
1073.000000	97.527664  
1072.000000	97.539513  
1071.000000	97.533890  
1070.000000	97.514536  
1069.000000	97.489040  
1068.000000	97.458628  
1067.000000	97.430054  
1066.000000	97.420351  
1065.000000	97.434708  
1064.000000	97.449756  
1063.000000	97.436063  
1062.000000	97.393966  
1061.000000	97.352525  
1060.000000	97.335234  
1059.000000	97.341570  
1058.000000	97.360869  
1057.000000	97.386779  
1056.000000	97.413627  
1055.000000	97.433583  
1054.000000	97.445759  
1053.000000	97.458334  
1052.000000	97.474953  
1051.000000	97.488018  
1050.000000	97.490797  
1049.000000	97.484767  
1048.000000	97.469423  
1047.000000	97.440885  
1046.000000	97.410512  
1045.000000	97.408060  
1044.000000	97.449283  
1043.000000	97.508903  
1042.000000	97.543429  
1041.000000	97.539102  
1040.000000	97.521337  
1039.000000	97.516503  
1038.000000	97.522542  
1037.000000	97.524629  
1036.000000	97.524699  
1035.000000	97.540132  
1034.000000	97.577122  
1033.000000	97.618518  
1032.000000	97.642085  
1031.000000	97.645155  
1030.000000	97.646437  
1029.000000	97.664533  
1028.000000	97.698368  
1027.000000	97.730069  
1026.000000	97.744410  
1025.000000	97.741790  
1024.000000	97.732331  
1023.000000	97.722527  
1022.000000	97.713282  
1021.000000	97.710248  
1020.000000	97.727972  
1019.000000	97.775376  
1018.000000	97.836530  
1017.000000	97.874891  
1016.000000	97.867056  
1015.000000	97.831826  
1014.000000	97.815166  
1013.000000	97.842170  
1012.000000	97.892870  
1011.000000	97.930879  
1010.000000	97.943947  
1009.000000	97.943168  
1008.000000	97.933249  
1007.000000	97.907938  
1006.000000	97.876218  
1005.000000	97.868356  
1004.000000	97.902268  
1003.000000	97.957790  
1002.000000	97.997520  
1001.000000	98.004436  
1000.000000	97.988567  
999.000000	 97.967703  
998.000000	 97.956977  
997.000000	 97.969778  
996.000000	 98.009918  
995.000000	 98.061895  
994.000000	 98.102174  
993.000000	 98.122125  
992.000000	 98.130528  
991.000000	 98.134981  
990.000000	 98.133578  
989.000000	 98.126608  
988.000000	 98.123626  
987.000000	 98.132229  
986.000000	 98.147038  
985.000000	 98.155331  
984.000000	 98.149855  
983.000000	 98.134691  
982.000000	 98.124277  
981.000000	 98.137919  
980.000000	 98.187131  
979.000000	 98.262899  
978.000000	 98.339937  
977.000000	 98.398713  
976.000000	 98.440849  
975.000000	 98.479298  
974.000000	 98.516770  
973.000000	 98.539644  
972.000000	 98.533507  
971.000000	 98.500951  
970.000000	 98.462197  
969.000000	 98.440268  
968.000000	 98.447877  
967.000000	 98.486173  
966.000000	 98.547842  
965.000000	 98.615251  
964.000000	 98.660942  
963.000000	 98.662916  
962.000000	 98.624694  
961.000000	 98.574126  
960.000000	 98.538627  
959.000000	 98.525868  
958.000000	 98.528646  
957.000000	 98.538638  
956.000000	 98.550598  
955.000000	 98.562701  
954.000000	 98.580389  
953.000000	 98.611711  
952.000000	 98.651096  
951.000000	 98.677245  
950.000000	 98.678055  
949.000000	 98.668883  
948.000000	 98.672428  
947.000000	 98.688063  
946.000000	 98.697501  
945.000000	 98.695698  
944.000000	 98.696767  
943.000000	 98.709178  
942.000000	 98.724535  
941.000000	 98.736136  
940.000000	 98.751716  
939.000000	 98.779015  
938.000000	 98.810833  
937.000000	 98.832531  
936.000000	 98.835808  
935.000000	 98.820373  
934.000000	 98.792203  
933.000000	 98.765262  
932.000000	 98.754123  
931.000000	 98.758459  
930.000000	 98.764981  
929.000000	 98.771251  
928.000000	 98.795496  
927.000000	 98.851272  
926.000000	 98.920107  
925.000000	 98.962497  
924.000000	 98.956463  
923.000000	 98.919713  
922.000000	 98.894909  
921.000000	 98.914606  
920.000000	 98.973602  
919.000000	 99.030510  
918.000000	 99.042684  
917.000000	 99.005307  
916.000000	 98.952145  
915.000000	 98.917552  
914.000000	 98.908301  
913.000000	 98.915580  
912.000000	 98.938399  
911.000000	 98.980258  
910.000000	 99.029861  
909.000000	 99.061463  
908.000000	 99.057363  
907.000000	 99.024198  
906.000000	 98.987901  
905.000000	 98.975897  
904.000000	 98.997984  
903.000000	 99.037377  
902.000000	 99.065109  
901.000000	 99.069925  
900.000000	 99.068782  
899.000000	 99.082019  
898.000000	 99.107000  
897.000000	 99.126723  
896.000000	 99.137018  
895.000000	 99.150321  
894.000000	 99.173903  
893.000000	 99.197786  
892.000000	 99.206727  
891.000000	 99.195817  
890.000000	 99.173767  
889.000000	 99.157822  
888.000000	 99.162179  
887.000000	 99.180621  
886.000000	 99.183952  
885.000000	 99.151168  
884.000000	 99.105849  
883.000000	 99.103102  
882.000000	 99.168196  
881.000000	 99.259374  
880.000000	 99.306789  
879.000000	 99.285279  
878.000000	 99.235951  
877.000000	 99.216629  
876.000000	 99.243590  
875.000000	 99.283496  
874.000000	 99.290542  
873.000000	 99.246592  
872.000000	 99.174534  
871.000000	 99.120589  
870.000000	 99.117371  
869.000000	 99.153726  
868.000000	 99.182066  
867.000000	 99.165474  
866.000000	 99.119538  
865.000000	 99.098702  
864.000000	 99.137478  
863.000000	 99.212697  
862.000000	 99.268452  
861.000000	 99.271112  
860.000000	 99.232348  
859.000000	 99.184967  
858.000000	 99.150598  
857.000000	 99.132994  
856.000000	 99.130296  
855.000000	 99.143308  
854.000000	 99.171425  
853.000000	 99.204930  
852.000000	 99.226445  
851.000000	 99.224912  
850.000000	 99.207937  
849.000000	 99.194505  
848.000000	 99.194226  
847.000000	 99.200695  
846.000000	 99.207950  
845.000000	 99.222535  
844.000000	 99.250373  
843.000000	 99.281061  
842.000000	 99.296481  
841.000000	 99.287758  
840.000000	 99.253727  
839.000000	 99.194283  
838.000000	 99.123234  
837.000000	 99.078579  
836.000000	 99.093053  
835.000000	 99.150426  
834.000000	 99.193297  
833.000000	 99.184275  
832.000000	 99.143171  
831.000000	 99.114212  
830.000000	 99.113969  
829.000000	 99.126838  
828.000000	 99.139065  
827.000000	 99.155169  
826.000000	 99.178165  
825.000000	 99.187631  
824.000000	 99.149444  
823.000000	 99.052680  
822.000000	 98.935894  
821.000000	 98.867215  
820.000000	 98.889632  
819.000000	 98.987403  
818.000000	 99.108398  
817.000000	 99.209397  
816.000000	 99.269408  
815.000000	 99.273492  
814.000000	 99.214013  
813.000000	 99.114259  
812.000000	 99.028274  
811.000000	 99.003297  
810.000000	 99.047454  
809.000000	 99.129998  
808.000000	 99.197084  
807.000000	 99.194612  
806.000000	 99.108552  
805.000000	 98.993046  
804.000000	 98.932243  
803.000000	 98.960847  
802.000000	 99.041360  
801.000000	 99.124142  
800.000000	 99.197042  
799.000000	 99.258791  
798.000000	 99.281952  
797.000000	 99.242157  
796.000000	 99.165880  
795.000000	 99.110551  
794.000000	 99.102664  
793.000000	 99.122915  
792.000000	 99.143855  
791.000000	 99.152850  
790.000000	 99.142946  
789.000000	 99.112885  
788.000000	 99.080525  
787.000000	 99.071987  
786.000000	 99.091741  
785.000000	 99.121266  
784.000000	 99.148810  
783.000000	 99.180574  
782.000000	 99.218110  
781.000000	 99.242939  
780.000000	 99.232927  
779.000000	 99.186105  
778.000000	 99.125610  
777.000000	 99.086014  
776.000000	 99.088032  
775.000000	 99.114645  
774.000000	 99.119360  
773.000000	 99.075472  
772.000000	 99.014128  
771.000000	 98.996954  
770.000000	 99.051643  
769.000000	 99.145699  
768.000000	 99.218873  
767.000000	 99.230811  
766.000000	 99.186736  
765.000000	 99.134142  
764.000000	 99.126482  
763.000000	 99.167120  
762.000000	 99.191470  
761.000000	 99.129356  
760.000000	 98.988661  
759.000000	 98.855420  
758.000000	 98.808252  
757.000000	 98.852620  
756.000000	 98.938490  
755.000000	 99.016972  
754.000000	 99.070244  
753.000000	 99.106673  
752.000000	 99.143598  
751.000000	 99.186757  
750.000000	 99.217364  
749.000000	 99.207239  
748.000000	 99.153011  
747.000000	 99.088143  
746.000000	 99.056616  
745.000000	 99.078407  
744.000000	 99.137122  
743.000000	 99.191367  
742.000000	 99.200480  
741.000000	 99.151071  
740.000000	 99.061160  
739.000000	 98.956366  
738.000000	 98.851821  
737.000000	 98.764041  
736.000000	 98.720356  
735.000000	 98.732846  
734.000000	 98.775315  
733.000000	 98.815691  
732.000000	 98.864934  
731.000000	 98.958730  
730.000000	 99.089041  
729.000000	 99.190693  
728.000000	 99.208367  
727.000000	 99.147282  
726.000000	 99.046880  
725.000000	 98.940048  
724.000000	 98.856660  
723.000000	 98.833190  
722.000000	 98.887400  
721.000000	 98.994342  
720.000000	 99.103127  
719.000000	 99.165276  
718.000000	 99.141574  
717.000000	 99.015503  
716.000000	 98.829364  
715.000000	 98.682886  
714.000000	 98.655622  
713.000000	 98.731392  
712.000000	 98.822880  
711.000000	 98.870402  
710.000000	 98.896575  
709.000000	 98.960438  
708.000000	 99.074236  
707.000000	 99.174011  
706.000000	 99.172107  
705.000000	 99.044121  
704.000000	 98.864267  
703.000000	 98.746198  
702.000000	 98.749742  
701.000000	 98.849624  
700.000000	 98.977264  
699.000000	 99.067517  
698.000000	 99.076927  
697.000000	 99.003695  
696.000000	 98.907110  
695.000000	 98.869726  
694.000000	 98.913124  
693.000000	 98.976542  
692.000000	 99.002018  
691.000000	 99.008239  
690.000000	 99.041523  
689.000000	 99.080174  
688.000000	 99.041204  
687.000000	 98.883286  
686.000000	 98.664233  
685.000000	 98.492225  
684.000000	 98.448871  
683.000000	 98.548487  
682.000000	 98.728654  
681.000000	 98.879591  
680.000000	 98.922650  
679.000000	 98.867887  
678.000000	 98.772004  
677.000000	 98.660340  
676.000000	 98.534037  
675.000000	 98.437277  
674.000000	 98.443327  
673.000000	 98.552761  
672.000000	 98.661794  
671.000000	 98.671243  
670.000000	 98.594889  
669.000000	 98.522113  
668.000000	 98.500580  
667.000000	 98.487842  
666.000000	 98.408377  
665.000000	 98.236814  
664.000000	 98.007052  
663.000000	 97.792088  
662.000000	 97.679662  
661.000000	 97.727169  
660.000000	 97.918797  
659.000000	 98.167964  
658.000000	 98.373822  
657.000000	 98.488884  
656.000000	 98.540114  
655.000000	 98.586469  
654.000000	 98.653962  
653.000000	 98.722815  
652.000000	 98.773843  
651.000000	 98.811299  
650.000000	 98.826622  
