# Supplementary material for: Saturation magnetisation as an indicator of the disintegration of barium hexaferrite nanoplatelets during the surface functionalisation
Source: Sci Rep. 2023 Jan 19;13:1092. doi: 10.1038/s41598-023-28431-4 (PMC9852462; doi:10.1038/s41598-023-28431-4)
Supplement: Supplementary file 2 — Supplementary Information 2. [file 41598_2023_28431_MOESM2_ESM.zip › Figure S1a_EDTMP.asc]

PE IR                   SPECTRUM    ASCII       PEDS        1.60        
  -1
~SP.SP
18/10/10
10:25:42.00
18/10/10
10:25:42.00
guest

650.000000
16


SPECTRUM 400,CPU32 MAIN 00.09.9951 07-SEPTEMBER-2011 11:49:41
MIR TGS
MIR
OPTKBR
84216
0.200000

4.000000
STRONG
RATIO
SPECTRUM
MAGNITUDE
UNIVERSAL ATR
DOUBLE

COMBINED


0


#HDR
-1
-1
#GR
CM-1
%T
0.00002384185791015625
0.0
4000.000000
-1.000000
3351
8
99.837128
92.524936
#DATA
4000.000000	99.822675 
3999.000000	99.825943 
3998.000000	99.827465 
3997.000000	99.826422 
3996.000000	99.820391 
3995.000000	99.808866 
3994.000000	99.795608 
3993.000000	99.786289 
3992.000000	99.783801 
3991.000000	99.786197 
3990.000000	99.789159 
3989.000000	99.789769 
3988.000000	99.788005 
3987.000000	99.785697 
3986.000000	99.784820 
3985.000000	99.786571 
3984.000000	99.791190 
3983.000000	99.798021 
3982.000000	99.805675 
3981.000000	99.812399 
3980.000000	99.816619 
3979.000000	99.817292 
3978.000000	99.813947 
3977.000000	99.807003 
3976.000000	99.798665 
3975.000000	99.793034 
3974.000000	99.793848 
3973.000000	99.801136 
3972.000000	99.810446 
3971.000000	99.816387 
3970.000000	99.816912 
3969.000000	99.813884 
3968.000000	99.809759 
3967.000000	99.804657 
3966.000000	99.797127 
3965.000000	99.787326 
3964.000000	99.778701 
3963.000000	99.776018 
3962.000000	99.781552 
3961.000000	99.792927 
3960.000000	99.804515 
3959.000000	99.810852 
3958.000000	99.809188 
3957.000000	99.800208 
3956.000000	99.787944 
3955.000000	99.778985 
3954.000000	99.779481 
3953.000000	99.790592 
3952.000000	99.806801 
3951.000000	99.820000 
3950.000000	99.825932 
3949.000000	99.826335 
3948.000000	99.825085 
3947.000000	99.822925 
3946.000000	99.816509 
3945.000000	99.802092 
3944.000000	99.780126 
3943.000000	99.756740 
3942.000000	99.741052 
3941.000000	99.739717 
3940.000000	99.752225 
3939.000000	99.771160 
3938.000000	99.787248 
3937.000000	99.795507 
3936.000000	99.797494 
3935.000000	99.798126 
3934.000000	99.800276 
3933.000000	99.802007 
3932.000000	99.799172 
3931.000000	99.790492 
3930.000000	99.779589 
3929.000000	99.772086 
3928.000000	99.770842 
3927.000000	99.773851 
3926.000000	99.776735 
3925.000000	99.777236 
3924.000000	99.777344 
3923.000000	99.780876 
3922.000000	99.789247 
3921.000000	99.799978 
3920.000000	99.809236 
3919.000000	99.815516 
3918.000000	99.820647 
3917.000000	99.826974 
3916.000000	99.833765 
3915.000000	99.837128 
3914.000000	99.834256 
3913.000000	99.827557 
3912.000000	99.822826 
3911.000000	99.822696 
3910.000000	99.822902 
3909.000000	99.816595 
3908.000000	99.802723 
3907.000000	99.788690 
3906.000000	99.783687 
3905.000000	99.789426 
3904.000000	99.798750 
3903.000000	99.803522 
3902.000000	99.802577 
3901.000000	99.801136 
3900.000000	99.804348 
3899.000000	99.812508 
3898.000000	99.821351 
3897.000000	99.825099 
3896.000000	99.819386 
3895.000000	99.804019 
3894.000000	99.784556 
3893.000000	99.770028 
3892.000000	99.766230 
3891.000000	99.771368 
3890.000000	99.779270 
3889.000000	99.785824 
3888.000000	99.791239 
3887.000000	99.796833 
3886.000000	99.801400 
3885.000000	99.802678 
3884.000000	99.801345 
3883.000000	99.801321 
3882.000000	99.805786 
3881.000000	99.813212 
3880.000000	99.817697 
3879.000000	99.813838 
3878.000000	99.801302 
3877.000000	99.785035 
3876.000000	99.771345 
3875.000000	99.763337 
3874.000000	99.759912 
3873.000000	99.758113 
3872.000000	99.755057 
3871.000000	99.748256 
3870.000000	99.736720 
3869.000000	99.723701 
3868.000000	99.716431 
3867.000000	99.720144 
3866.000000	99.733023 
3865.000000	99.747920 
3864.000000	99.758030 
3863.000000	99.760993 
3862.000000	99.757994 
3861.000000	99.750743 
3860.000000	99.740772 
3859.000000	99.731166 
3858.000000	99.726243 
3857.000000	99.727509 
3856.000000	99.731783 
3855.000000	99.736118 
3854.000000	99.741129 
3853.000000	99.746565 
3852.000000	99.751779 
3851.000000	99.757976 
3850.000000	99.764284 
3849.000000	99.767327 
3848.000000	99.765643 
3847.000000	99.761280 
3846.000000	99.757136 
3845.000000	99.754193 
3844.000000	99.751397 
3843.000000	99.747887 
3842.000000	99.743629 
3841.000000	99.738563 
3840.000000	99.733088 
3839.000000	99.729232 
3838.000000	99.729329 
3837.000000	99.733364 
3836.000000	99.739268 
3835.000000	99.745858 
3834.000000	99.753893 
3833.000000	99.764221 
3832.000000	99.775783 
3831.000000	99.785722 
3830.000000	99.791324 
3829.000000	99.791504 
3828.000000	99.786172 
3827.000000	99.775781 
3826.000000	99.762009 
3825.000000	99.747369 
3824.000000	99.733188 
3823.000000	99.719819 
3822.000000	99.709070 
3821.000000	99.704192 
3820.000000	99.708804 
3819.000000	99.724880 
3818.000000	99.748881 
3817.000000	99.772119 
3816.000000	99.786649 
3815.000000	99.790500 
3814.000000	99.787145 
3813.000000	99.780583 
3812.000000	99.772302 
3811.000000	99.762807 
3810.000000	99.753932 
3809.000000	99.748506 
3808.000000	99.747995 
3807.000000	99.750861 
3806.000000	99.754095 
3805.000000	99.756413 
3804.000000	99.758357 
3803.000000	99.760624 
3802.000000	99.762586 
3801.000000	99.761622 
3800.000000	99.756994 
3799.000000	99.753657 
3798.000000	99.757785 
3797.000000	99.769426 
3796.000000	99.781899 
3795.000000	99.788603 
3794.000000	99.789579 
3793.000000	99.790458 
3792.000000	99.795740 
3791.000000	99.804340 
3790.000000	99.811803 
3789.000000	99.815185 
3788.000000	99.814775 
3787.000000	99.812161 
3786.000000	99.808166 
3785.000000	99.803162 
3784.000000	99.798076 
3783.000000	99.793679 
3782.000000	99.789082 
3781.000000	99.782396 
3780.000000	99.772628 
3779.000000	99.760371 
3778.000000	99.747618 
3777.000000	99.737692 
3776.000000	99.734523 
3775.000000	99.740355 
3774.000000	99.753115 
3773.000000	99.766131 
3772.000000	99.771921 
3771.000000	99.767744 
3770.000000	99.757259 
3769.000000	99.747171 
3768.000000	99.743407 
3767.000000	99.749099 
3766.000000	99.763247 
3765.000000	99.780801 
3764.000000	99.795174 
3763.000000	99.802313 
3762.000000	99.802884 
3761.000000	99.800406 
3760.000000	99.796203 
3759.000000	99.786586 
3758.000000	99.767411 
3757.000000	99.741240 
3756.000000	99.717514 
3755.000000	99.704513 
3754.000000	99.702397 
3753.000000	99.704762 
3752.000000	99.705593 
3751.000000	99.702494 
3750.000000	99.695428 
3749.000000	99.688208 
3748.000000	99.688274 
3747.000000	99.699753 
3746.000000	99.719506 
3745.000000	99.740174 
3744.000000	99.755960 
3743.000000	99.766956 
3742.000000	99.774875 
3741.000000	99.776537 
3740.000000	99.767892 
3739.000000	99.753181 
3738.000000	99.745034 
3737.000000	99.752432 
3736.000000	99.770697 
3735.000000	99.786614 
3734.000000	99.791263 
3733.000000	99.785951 
3732.000000	99.778877 
3731.000000	99.778268 
3730.000000	99.787365 
3729.000000	99.802686 
3728.000000	99.816092 
3727.000000	99.820023 
3726.000000	99.812921 
3725.000000	99.800349 
3724.000000	99.790798 
3723.000000	99.789704 
3722.000000	99.795702 
3721.000000	99.802513 
3720.000000	99.805080 
3719.000000	99.803455 
3718.000000	99.801207 
3717.000000	99.800883 
3716.000000	99.800936 
3715.000000	99.797078 
3714.000000	99.787098 
3713.000000	99.774899 
3712.000000	99.767976 
3711.000000	99.770129 
3710.000000	99.778401 
3709.000000	99.786887 
3708.000000	99.791832 
3707.000000	99.793063 
3706.000000	99.792193 
3705.000000	99.790340 
3704.000000	99.788047 
3703.000000	99.785845 
3702.000000	99.783538 
3701.000000	99.779392 
3700.000000	99.772068 
3699.000000	99.762834 
3698.000000	99.755495 
3697.000000	99.754766 
3696.000000	99.763199 
3695.000000	99.778100 
3694.000000	99.791508 
3693.000000	99.795420 
3692.000000	99.788119 
3691.000000	99.774913 
3690.000000	99.762115 
3689.000000	99.751100 
3688.000000	99.740655 
3687.000000	99.733841 
3686.000000	99.735830 
3685.000000	99.745027 
3684.000000	99.752023 
3683.000000	99.748845 
3682.000000	99.737119 
3681.000000	99.724635 
3680.000000	99.716218 
3679.000000	99.710087 
3678.000000	99.703002 
3677.000000	99.697719 
3676.000000	99.701724 
3675.000000	99.717822 
3674.000000	99.741027 
3673.000000	99.762575 
3672.000000	99.774485 
3671.000000	99.774738 
3670.000000	99.768112 
3669.000000	99.761082 
3668.000000	99.757131 
3667.000000	99.755937 
3666.000000	99.754904 
3665.000000	99.752470 
3664.000000	99.750483 
3663.000000	99.752438 
3662.000000	99.759051 
3661.000000	99.765838 
3660.000000	99.766552 
3659.000000	99.759356 
3658.000000	99.748872 
3657.000000	99.740840 
3656.000000	99.735904 
3655.000000	99.730889 
3654.000000	99.724609 
3653.000000	99.719253 
3652.000000	99.716915 
3651.000000	99.717113 
3650.000000	99.717846 
3649.000000	99.718651 
3648.000000	99.722908 
3647.000000	99.736021 
3646.000000	99.758856 
3645.000000	99.784327 
3644.000000	99.801734 
3643.000000	99.804752 
3642.000000	99.795969 
3641.000000	99.783678 
3640.000000	99.774285 
3639.000000	99.767557 
3638.000000	99.759668 
3637.000000	99.750197 
3636.000000	99.744437 
3635.000000	99.748101 
3634.000000	99.760606 
3633.000000	99.774458 
3632.000000	99.781054 
3631.000000	99.776998 
3630.000000	99.765436 
3629.000000	99.751675 
3628.000000	99.740048 
3627.000000	99.733417 
3626.000000	99.731738 
3625.000000	99.732021 
3624.000000	99.732098 
3623.000000	99.733864 
3622.000000	99.741301 
3621.000000	99.755723 
3620.000000	99.773573 
3619.000000	99.788596 
3618.000000	99.796451 
3617.000000	99.797214 
3616.000000	99.794179 
3615.000000	99.790838 
3614.000000	99.788556 
3613.000000	99.786756 
3612.000000	99.785643 
3611.000000	99.787718 
3610.000000	99.794116 
3609.000000	99.799430 
3608.000000	99.794084 
3607.000000	99.775245 
3606.000000	99.753743 
3605.000000	99.745284 
3604.000000	99.753990 
3603.000000	99.766908 
3602.000000	99.767611 
3601.000000	99.753517 
3600.000000	99.737085 
3599.000000	99.731214 
3598.000000	99.737705 
3597.000000	99.750419 
3596.000000	99.764476 
3595.000000	99.778793 
3594.000000	99.791751 
3593.000000	99.799316 
3592.000000	99.798701 
3591.000000	99.791785 
3590.000000	99.783270 
3589.000000	99.776399 
3588.000000	99.771752 
3587.000000	99.769802 
3586.000000	99.771914 
3585.000000	99.778111 
3584.000000	99.786648 
3583.000000	99.795647 
3582.000000	99.803142 
3581.000000	99.805233 
3580.000000	99.796814 
3579.000000	99.776442 
3578.000000	99.750537 
3577.000000	99.731385 
3576.000000	99.728600 
3575.000000	99.741784 
3574.000000	99.760938 
3573.000000	99.774678 
3572.000000	99.778333 
3571.000000	99.775375 
3570.000000	99.771902 
3569.000000	99.770125 
3568.000000	99.766095 
3567.000000	99.753733 
3566.000000	99.731151 
3565.000000	99.703421 
3564.000000	99.680658 
3563.000000	99.672922 
3562.000000	99.683385 
3561.000000	99.704696 
3560.000000	99.723163 
3559.000000	99.728710 
3558.000000	99.722015 
3557.000000	99.712839 
3556.000000	99.711090 
3555.000000	99.718828 
3554.000000	99.730370 
3553.000000	99.739802 
3552.000000	99.747586 
3551.000000	99.759016 
3550.000000	99.776491 
3549.000000	99.794838 
3548.000000	99.804704 
3547.000000	99.799777 
3546.000000	99.780726 
3545.000000	99.753323 
3544.000000	99.724356 
3543.000000	99.699684 
3542.000000	99.684339 
3541.000000	99.681612 
3540.000000	99.690152 
3539.000000	99.702265 
3538.000000	99.707264 
3537.000000	99.698454 
3536.000000	99.677812 
3535.000000	99.653623 
3534.000000	99.634670 
3533.000000	99.627104 
3532.000000	99.634321 
3531.000000	99.655044 
3530.000000	99.680354 
3529.000000	99.697131 
3528.000000	99.699030 
3527.000000	99.693632 
3526.000000	99.694716 
3525.000000	99.707036 
3524.000000	99.721026 
3523.000000	99.723692 
3522.000000	99.712238 
3521.000000	99.695921 
3520.000000	99.686162 
3519.000000	99.686551 
3518.000000	99.691131 
3517.000000	99.690626 
3516.000000	99.680823 
3515.000000	99.666763 
3514.000000	99.659130 
3513.000000	99.665249 
3512.000000	99.682864 
3511.000000	99.702547 
3510.000000	99.716054 
3509.000000	99.721709 
3508.000000	99.722188 
3507.000000	99.718423 
3506.000000	99.707137 
3505.000000	99.684878 
3504.000000	99.654503 
3503.000000	99.626887 
3502.000000	99.614677 
3501.000000	99.622459 
3500.000000	99.642432 
3499.000000	99.660396 
3498.000000	99.666515 
3497.000000	99.661347 
3496.000000	99.652708 
3495.000000	99.647883 
3494.000000	99.648212 
3493.000000	99.649483 
3492.000000	99.646567 
3491.000000	99.637972 
3490.000000	99.626640 
3489.000000	99.616710 
3488.000000	99.610103 
3487.000000	99.606527 
3486.000000	99.606110 
3485.000000	99.610599 
3484.000000	99.621426 
3483.000000	99.636981 
3482.000000	99.652098 
3481.000000	99.660291 
3480.000000	99.657487 
3479.000000	99.645416 
3478.000000	99.631849 
3477.000000	99.625863 
3476.000000	99.630699 
3475.000000	99.640580 
3474.000000	99.645341 
3473.000000	99.638816 
3472.000000	99.623488 
3471.000000	99.607961 
3470.000000	99.600171 
3469.000000	99.601992 
3468.000000	99.608771 
3467.000000	99.613875 
3466.000000	99.614389 
3465.000000	99.612859 
3464.000000	99.613939 
3463.000000	99.619894 
3462.000000	99.629365 
3461.000000	99.639021 
3460.000000	99.645234 
3459.000000	99.645170 
3458.000000	99.638202 
3457.000000	99.626269 
3456.000000	99.611645 
3455.000000	99.594626 
3454.000000	99.575348 
3453.000000	99.557937 
3452.000000	99.549900 
3451.000000	99.554834 
3450.000000	99.566552 
3449.000000	99.573093 
3448.000000	99.567411 
3447.000000	99.553501 
3446.000000	99.541627 
3445.000000	99.538113 
3444.000000	99.540077 
3443.000000	99.539227 
3442.000000	99.530245 
3441.000000	99.515942 
3440.000000	99.505047 
3439.000000	99.505397 
3438.000000	99.518468 
3437.000000	99.538897 
3436.000000	99.557852 
3435.000000	99.566974 
3434.000000	99.561263 
3433.000000	99.541129 
3432.000000	99.513135 
3431.000000	99.488181 
3430.000000	99.476660 
3429.000000	99.482764 
3428.000000	99.501717 
3427.000000	99.522952 
3426.000000	99.537622 
3425.000000	99.544489 
3424.000000	99.549028 
3423.000000	99.557004 
3422.000000	99.569187 
3421.000000	99.581758 
3420.000000	99.590289 
3419.000000	99.592504 
3418.000000	99.588086 
3417.000000	99.577527 
3416.000000	99.562424 
3415.000000	99.547033 
3414.000000	99.538442 
3413.000000	99.542454 
3412.000000	99.556725 
3411.000000	99.568287 
3410.000000	99.561342 
3409.000000	99.530663 
3408.000000	99.487812 
3407.000000	99.453041 
3406.000000	99.440486 
3405.000000	99.450047 
3404.000000	99.470685 
3403.000000	99.489625 
3402.000000	99.499481 
3401.000000	99.499522 
3400.000000	99.492206 
3399.000000	99.479720 
3398.000000	99.464306 
3397.000000	99.450641 
3396.000000	99.444736 
3395.000000	99.448673 
3394.000000	99.457956 
3393.000000	99.465764 
3392.000000	99.469021 
3391.000000	99.469319 
3390.000000	99.469736 
3389.000000	99.472968 
3388.000000	99.480816 
3387.000000	99.492358 
3386.000000	99.503408 
3385.000000	99.511055 
3384.000000	99.518215 
3383.000000	99.529497 
3382.000000	99.541824 
3381.000000	99.543664 
3380.000000	99.526782 
3379.000000	99.496932 
3378.000000	99.469965 
3377.000000	99.457953 
3376.000000	99.460589 
3375.000000	99.468405 
3374.000000	99.471960 
3373.000000	99.468352 
3372.000000	99.461339 
3371.000000	99.456355 
3370.000000	99.455538 
3369.000000	99.457742 
3368.000000	99.462518 
3367.000000	99.471572 
3366.000000	99.484983 
3365.000000	99.498026 
3364.000000	99.504406 
3363.000000	99.502202 
3362.000000	99.494582 
3361.000000	99.484968 
3360.000000	99.473590 
3359.000000	99.459020 
3358.000000	99.441291 
3357.000000	99.422809 
3356.000000	99.407451 
3355.000000	99.399302 
3354.000000	99.400917 
3353.000000	99.411449 
3352.000000	99.426579 
3351.000000	99.440681 
3350.000000	99.449108 
3349.000000	99.449197 
3348.000000	99.441163 
3347.000000	99.429241 
3346.000000	99.420450 
3345.000000	99.419442 
3344.000000	99.423533 
3343.000000	99.424268 
3342.000000	99.415764 
3341.000000	99.401535 
3340.000000	99.392013 
3339.000000	99.394899 
3338.000000	99.408620 
3337.000000	99.425075 
3336.000000	99.437147 
3335.000000	99.442680 
3334.000000	99.442654 
3333.000000	99.438107 
3332.000000	99.429554 
3331.000000	99.418176 
3330.000000	99.406518 
3329.000000	99.398007 
3328.000000	99.395614 
3327.000000	99.400348 
3326.000000	99.410758 
3325.000000	99.423835 
3324.000000	99.435944 
3323.000000	99.443018 
3322.000000	99.441763 
3321.000000	99.432657 
3320.000000	99.421123 
3319.000000	99.413573 
3318.000000	99.411862 
3317.000000	99.412847 
3316.000000	99.412721 
3315.000000	99.409736 
3314.000000	99.403263 
3313.000000	99.393795 
3312.000000	99.385270 
3311.000000	99.384272 
3310.000000	99.393887 
3309.000000	99.409454 
3308.000000	99.422506 
3307.000000	99.428066 
3306.000000	99.426567 
3305.000000	99.420354 
3304.000000	99.411579 
3303.000000	99.403372 
3302.000000	99.399811 
3301.000000	99.402948 
3300.000000	99.410697 
3299.000000	99.418261 
3298.000000	99.420992 
3297.000000	99.416489 
3296.000000	99.406278 
3295.000000	99.396734 
3294.000000	99.396655 
3293.000000	99.411026 
3292.000000	99.435702 
3291.000000	99.458751 
3290.000000	99.468763 
3289.000000	99.463386 
3288.000000	99.450177 
3287.000000	99.438621 
3286.000000	99.431127 
3285.000000	99.422260 
3284.000000	99.406542 
3283.000000	99.385618 
3282.000000	99.367395 
3281.000000	99.359500 
3280.000000	99.364307 
3279.000000	99.378546 
3278.000000	99.395557 
3277.000000	99.408565 
3276.000000	99.414302 
3275.000000	99.414518 
3274.000000	99.413149 
3273.000000	99.411738 
3272.000000	99.408514 
3271.000000	99.402090 
3270.000000	99.394753 
3269.000000	99.390783 
3268.000000	99.391345 
3267.000000	99.391753 
3266.000000	99.384952 
3265.000000	99.368829 
3264.000000	99.350025 
3263.000000	99.339045 
3262.000000	99.340681 
3261.000000	99.350068 
3260.000000	99.358972 
3259.000000	99.364852 
3258.000000	99.372223 
3257.000000	99.385669 
3256.000000	99.403491 
3255.000000	99.418701 
3254.000000	99.425063 
3253.000000	99.421720 
3252.000000	99.412961 
3251.000000	99.404345 
3250.000000	99.398629 
3249.000000	99.394636 
3248.000000	99.389563 
3247.000000	99.382238 
3246.000000	99.374345 
3245.000000	99.368957 
3244.000000	99.368022 
3243.000000	99.370974 
3242.000000	99.375926 
3241.000000	99.382534 
3240.000000	99.392763 
3239.000000	99.407134 
3238.000000	99.420568 
3237.000000	99.424708 
3236.000000	99.415855 
3235.000000	99.399001 
3234.000000	99.382986 
3233.000000	99.373717 
3232.000000	99.373162 
3231.000000	99.381423 
3230.000000	99.395770 
3229.000000	99.409200 
3228.000000	99.414624 
3227.000000	99.411188 
3226.000000	99.403402 
3225.000000	99.394169 
3224.000000	99.382728 
3223.000000	99.370585 
3222.000000	99.364989 
3221.000000	99.372637 
3220.000000	99.391209 
3219.000000	99.409932 
3218.000000	99.418519 
3217.000000	99.414693 
3216.000000	99.404412 
3215.000000	99.396679 
3214.000000	99.397180 
3213.000000	99.404420 
3212.000000	99.411110 
3211.000000	99.410145 
3210.000000	99.399995 
3209.000000	99.384952 
3208.000000	99.371373 
3207.000000	99.363980 
3206.000000	99.363940 
3205.000000	99.368254 
3204.000000	99.370998 
3203.000000	99.367374 
3202.000000	99.358808 
3201.000000	99.354408 
3200.000000	99.365175 
3199.000000	99.393171 
3198.000000	99.424906 
3197.000000	99.438494 
3196.000000	99.422049 
3195.000000	99.386000 
3194.000000	99.354706 
3193.000000	99.344875 
3192.000000	99.353692 
3191.000000	99.367335 
3190.000000	99.376840 
3189.000000	99.383432 
3188.000000	99.391979 
3187.000000	99.403996 
3186.000000	99.417103 
3185.000000	99.428315 
3184.000000	99.436792 
3183.000000	99.443956 
3182.000000	99.450514 
3181.000000	99.453297 
3180.000000	99.447611 
3179.000000	99.434788 
3178.000000	99.424707 
3177.000000	99.426392 
3176.000000	99.436349 
3175.000000	99.440521 
3174.000000	99.429512 
3173.000000	99.409127 
3172.000000	99.393901 
3171.000000	99.392125 
3170.000000	99.399310 
3169.000000	99.405233 
3168.000000	99.404846 
3167.000000	99.401543 
3166.000000	99.401016 
3165.000000	99.403760 
3164.000000	99.404842 
3163.000000	99.400615 
3162.000000	99.393456 
3161.000000	99.388451 
3160.000000	99.387050 
3159.000000	99.386510 
3158.000000	99.384966 
3157.000000	99.384077 
3156.000000	99.385980 
3155.000000	99.389998 
3154.000000	99.393559 
3153.000000	99.394917 
3152.000000	99.394214 
3151.000000	99.393388 
3150.000000	99.395734 
3149.000000	99.403831 
3148.000000	99.416636 
3147.000000	99.429614 
3146.000000	99.438465 
3145.000000	99.441902 
3144.000000	99.440941 
3143.000000	99.437352 
3142.000000	99.432812 
3141.000000	99.426901 
3140.000000	99.415507 
3139.000000	99.395277 
3138.000000	99.372092 
3137.000000	99.361197 
3136.000000	99.373577 
3135.000000	99.402663 
3134.000000	99.428655 
3133.000000	99.436802 
3132.000000	99.429022 
3131.000000	99.417952 
3130.000000	99.413379 
3129.000000	99.415618 
3128.000000	99.418644 
3127.000000	99.416558 
3126.000000	99.407783 
3125.000000	99.395280 
3124.000000	99.383813 
3123.000000	99.377272 
3122.000000	99.378201 
3121.000000	99.387448 
3120.000000	99.401489 
3119.000000	99.411017 
3118.000000	99.406448 
3117.000000	99.387315 
3116.000000	99.364630 
3115.000000	99.352011 
3114.000000	99.354840 
3113.000000	99.368248 
3112.000000	99.383578 
3111.000000	99.395112 
3110.000000	99.401648 
3109.000000	99.404014 
3108.000000	99.402446 
3107.000000	99.396745 
3106.000000	99.388754 
3105.000000	99.383084 
3104.000000	99.383457 
3103.000000	99.388711 
3102.000000	99.394506 
3101.000000	99.398770 
3100.000000	99.402693 
3099.000000	99.405805 
3098.000000	99.403615 
3097.000000	99.392617 
3096.000000	99.375636 
3095.000000	99.359929 
3094.000000	99.351384 
3093.000000	99.352321 
3092.000000	99.362503 
3091.000000	99.378542 
3090.000000	99.392795 
3089.000000	99.396391 
3088.000000	99.384989 
3087.000000	99.361496 
3086.000000	99.334570 
3085.000000	99.315566 
3084.000000	99.313702 
3083.000000	99.329164 
3082.000000	99.350603 
3081.000000	99.363681 
3080.000000	99.364198 
3079.000000	99.360459 
3078.000000	99.361662 
3077.000000	99.367007 
3076.000000	99.368472 
3075.000000	99.362003 
3074.000000	99.352256 
3073.000000	99.346318 
3072.000000	99.345499 
3071.000000	99.344934 
3070.000000	99.340388 
3069.000000	99.333424 
3068.000000	99.328547 
3067.000000	99.326048 
3066.000000	99.320509 
3065.000000	99.308031 
3064.000000	99.292715 
3063.000000	99.282757 
3062.000000	99.280948 
3061.000000	99.282747 
3060.000000	99.283627 
3059.000000	99.283845 
3058.000000	99.284212 
3057.000000	99.281800 
3056.000000	99.274193 
3055.000000	99.265872 
3054.000000	99.265607 
3053.000000	99.277027 
3052.000000	99.294181 
3051.000000	99.306351 
3050.000000	99.305563 
3049.000000	99.290639 
3048.000000	99.267547 
3047.000000	99.246273 
3046.000000	99.234219 
3045.000000	99.230651 
3044.000000	99.228224 
3043.000000	99.220049 
3042.000000	99.204121 
3041.000000	99.181942 
3040.000000	99.156311 
3039.000000	99.131252 
3038.000000	99.110654 
3037.000000	99.094485 
3036.000000	99.078312 
3035.000000	99.058902 
3034.000000	99.038809 
3033.000000	99.023197 
3032.000000	99.013443 
3031.000000	99.006774 
3030.000000	99.001599 
3029.000000	98.999982 
3028.000000	99.004023 
3027.000000	99.012298 
3026.000000	99.021356 
3025.000000	99.029492 
3024.000000	99.037705 
3023.000000	99.047439 
3022.000000	99.058087 
3021.000000	99.066457 
3020.000000	99.068659 
3019.000000	99.063317 
3018.000000	99.053098 
3017.000000	99.042338 
3016.000000	99.033002 
3015.000000	99.023573 
3014.000000	99.011467 
3013.000000	98.995363 
3012.000000	98.975782 
3011.000000	98.955555 
3010.000000	98.939879 
3009.000000	98.933004 
3008.000000	98.933176 
3007.000000	98.932799 
3006.000000	98.925792 
3005.000000	98.913944 
3004.000000	98.904789 
3003.000000	98.904803 
3002.000000	98.915923 
3001.000000	98.935784 
3000.000000	98.957795 
2999.000000	98.972765 
2998.000000	98.975516 
2997.000000	98.970750 
2996.000000	98.968601 
2995.000000	98.973302 
2994.000000	98.979597 
2993.000000	98.981786 
2992.000000	98.982151 
2991.000000	98.987387 
2990.000000	98.999454 
2989.000000	99.013545 
2988.000000	99.023614 
2987.000000	99.026647 
2986.000000	99.022879 
2985.000000	99.015577 
2984.000000	99.010462 
2983.000000	99.011841 
2982.000000	99.018436 
2981.000000	99.025145 
2980.000000	99.029089 
2979.000000	99.031691 
2978.000000	99.035073 
2977.000000	99.039640 
2976.000000	99.045454 
2975.000000	99.051872 
2974.000000	99.054066 
2973.000000	99.044460 
2972.000000	99.022141 
2971.000000	98.998610 
2970.000000	98.988598 
2969.000000	98.994381 
2968.000000	99.003440 
2967.000000	99.003281 
2966.000000	98.995374 
2965.000000	98.991439 
2964.000000	98.998745 
2963.000000	99.013238 
2962.000000	99.026512 
2961.000000	99.035062 
2960.000000	99.040648 
2959.000000	99.044780 
2958.000000	99.046400 
2957.000000	99.044482 
2956.000000	99.039858 
2955.000000	99.033296 
2954.000000	99.023456 
2953.000000	99.008639 
2952.000000	98.990946 
2951.000000	98.978230 
2950.000000	98.980793 
2949.000000	99.004140 
2948.000000	99.043083 
2947.000000	99.083078 
2946.000000	99.109479 
2945.000000	99.117198 
2944.000000	99.112217 
2943.000000	99.104791 
2942.000000	99.102065 
2941.000000	99.105973 
2940.000000	99.115228 
2939.000000	99.127769 
2938.000000	99.142395 
2937.000000	99.159115 
2936.000000	99.177360 
2935.000000	99.193596 
2934.000000	99.202272 
2933.000000	99.200566 
2932.000000	99.191948 
2931.000000	99.184281 
2930.000000	99.184550 
2929.000000	99.194927 
2928.000000	99.212172 
2927.000000	99.229933 
2926.000000	99.242798 
2925.000000	99.249638 
2924.000000	99.253122 
2923.000000	99.256157 
2922.000000	99.259364 
2921.000000	99.261051 
2920.000000	99.257894 
2919.000000	99.246605 
2918.000000	99.228315 
2917.000000	99.211207 
2916.000000	99.204503 
2915.000000	99.208081 
2914.000000	99.211741 
2913.000000	99.207000 
2912.000000	99.195720 
2911.000000	99.183804 
2910.000000	99.171176 
2909.000000	99.154283 
2908.000000	99.136108 
2907.000000	99.125793 
2906.000000	99.127068 
2905.000000	99.132807 
2904.000000	99.133445 
2903.000000	99.126218 
2902.000000	99.113947 
2901.000000	99.099068 
2900.000000	99.083297 
2899.000000	99.070684 
2898.000000	99.066798 
2897.000000	99.074549 
2896.000000	99.091420 
2895.000000	99.109312 
2894.000000	99.116816 
2893.000000	99.105799 
2892.000000	99.078995 
2891.000000	99.049314 
2890.000000	99.028826 
2889.000000	99.019784 
2888.000000	99.017968 
2887.000000	99.021068 
2886.000000	99.028679 
2885.000000	99.035988 
2884.000000	99.034502 
2883.000000	99.021676 
2882.000000	99.005873 
2881.000000	98.998522 
2880.000000	99.003210 
2879.000000	99.014192 
2878.000000	99.023442 
2877.000000	99.026644 
2876.000000	99.023917 
2875.000000	99.018154 
2874.000000	99.013046 
2873.000000	99.010567 
2872.000000	99.009786 
2871.000000	99.009158 
2870.000000	99.009375 
2869.000000	99.011794 
2868.000000	99.014156 
2867.000000	99.011335 
2866.000000	99.002515 
2865.000000	98.995286 
2864.000000	98.999056 
2863.000000	99.014478 
2862.000000	99.032076 
2861.000000	99.041446 
2860.000000	99.039557 
2859.000000	99.029937 
2858.000000	99.017455 
2857.000000	99.006047 
2856.000000	98.998688 
2855.000000	98.996155 
2854.000000	98.996304 
2853.000000	98.996785 
2852.000000	98.997923 
2851.000000	99.000935 
2850.000000	99.004157 
2849.000000	99.003726 
2848.000000	98.998062 
2847.000000	98.988967 
2846.000000	98.977491 
2845.000000	98.961271 
2844.000000	98.938045 
2843.000000	98.910611 
2842.000000	98.886110 
2841.000000	98.870082 
2840.000000	98.862294 
2839.000000	98.858817 
2838.000000	98.857208 
2837.000000	98.858425 
2836.000000	98.863950 
2835.000000	98.872943 
2834.000000	98.883404 
2833.000000	98.894276 
2832.000000	98.903703 
2831.000000	98.906537 
2830.000000	98.898220 
2829.000000	98.882226 
2828.000000	98.869085 
2827.000000	98.864777 
2826.000000	98.863550 
2825.000000	98.856245 
2824.000000	98.842931 
2823.000000	98.832242 
2822.000000	98.829742 
2821.000000	98.832784 
2820.000000	98.836827 
2819.000000	98.840745 
2818.000000	98.844244 
2817.000000	98.845481 
2816.000000	98.844596 
2815.000000	98.845759 
2814.000000	98.851834 
2813.000000	98.859199 
2812.000000	98.861173 
2811.000000	98.855244 
2810.000000	98.844573 
2809.000000	98.833784 
2808.000000	98.825793 
2807.000000	98.821648 
2806.000000	98.820798 
2805.000000	98.821508 
2804.000000	98.822182 
2803.000000	98.821681 
2802.000000	98.817908 
2801.000000	98.808185 
2800.000000	98.793115 
2799.000000	98.778747 
2798.000000	98.772495 
2797.000000	98.776816 
2796.000000	98.787396 
2795.000000	98.796280 
2794.000000	98.796111 
2793.000000	98.783867 
2792.000000	98.763423 
2791.000000	98.743690 
2790.000000	98.731636 
2789.000000	98.726752 
2788.000000	98.723252 
2787.000000	98.717020 
2786.000000	98.709033 
2785.000000	98.703063 
2784.000000	98.702057 
2783.000000	98.706407 
2782.000000	98.713553 
2781.000000	98.718738 
2780.000000	98.717599 
2779.000000	98.709042 
2778.000000	98.695651 
2777.000000	98.681527 
2776.000000	98.669981 
2775.000000	98.662631 
2774.000000	98.659758 
2773.000000	98.660889 
2772.000000	98.664347 
2771.000000	98.666000 
2770.000000	98.660407 
2769.000000	98.646157 
2768.000000	98.629860 
2767.000000	98.621596 
2766.000000	98.624904 
2765.000000	98.633348 
2764.000000	98.637848 
2763.000000	98.634844 
2762.000000	98.626196 
2761.000000	98.614619 
2760.000000	98.602337 
2759.000000	98.591820 
2758.000000	98.584158 
2757.000000	98.577499 
2756.000000	98.569619 
2755.000000	98.561003 
2754.000000	98.553014 
2753.000000	98.544400 
2752.000000	98.532746 
2751.000000	98.518957 
2750.000000	98.507854 
2749.000000	98.504599 
2748.000000	98.511640 
2747.000000	98.526844 
2746.000000	98.541562 
2745.000000	98.543335 
2744.000000	98.526452 
2743.000000	98.500473 
2742.000000	98.483776 
2741.000000	98.486476 
2740.000000	98.502241 
2739.000000	98.517362 
2738.000000	98.524415 
2737.000000	98.525535 
2736.000000	98.525852 
2735.000000	98.527399 
2734.000000	98.528499 
2733.000000	98.526574 
2732.000000	98.521029 
2731.000000	98.513888 
2730.000000	98.507607 
2729.000000	98.503034 
2728.000000	98.500794 
2727.000000	98.503366 
2726.000000	98.512408 
2725.000000	98.523500 
2724.000000	98.527268 
2723.000000	98.518428 
2722.000000	98.501903 
2721.000000	98.487608 
2720.000000	98.480107 
2719.000000	98.475754 
2718.000000	98.469516 
2717.000000	98.462272 
2716.000000	98.460224 
2715.000000	98.467244 
2714.000000	98.478418 
2713.000000	98.482391 
2712.000000	98.472020 
2711.000000	98.452786 
2710.000000	98.438444 
2709.000000	98.437271 
2708.000000	98.444483 
2707.000000	98.449318 
2706.000000	98.447251 
2705.000000	98.442256 
2704.000000	98.438717 
2703.000000	98.435740 
2702.000000	98.430818 
2701.000000	98.425755 
2700.000000	98.425742 
2699.000000	98.433449 
2698.000000	98.446218 
2697.000000	98.458788 
2696.000000	98.466730 
2695.000000	98.467432 
2694.000000	98.460561 
2693.000000	98.449455 
2692.000000	98.440608 
2691.000000	98.439495 
2690.000000	98.446690 
2689.000000	98.458618 
2688.000000	98.470911 
2687.000000	98.479457 
2686.000000	98.479869 
2685.000000	98.469660 
2684.000000	98.451926 
2683.000000	98.434254 
2682.000000	98.422504 
2681.000000	98.417261 
2680.000000	98.416700 
2679.000000	98.419779 
2678.000000	98.424438 
2677.000000	98.425485 
2676.000000	98.418174 
2675.000000	98.403442 
2674.000000	98.386943 
2673.000000	98.373380 
2672.000000	98.364186 
2671.000000	98.360048 
2670.000000	98.362006 
2669.000000	98.368693 
2668.000000	98.374883 
2667.000000	98.374891 
2666.000000	98.367273 
2665.000000	98.355871 
2664.000000	98.346473 
2663.000000	98.341858 
2662.000000	98.339044 
2661.000000	98.332129 
2660.000000	98.319411 
2659.000000	98.307031 
2658.000000	98.303405 
2657.000000	98.309896 
2656.000000	98.318902 
2655.000000	98.321413 
2654.000000	98.314852 
2653.000000	98.303588 
2652.000000	98.294106 
2651.000000	98.290353 
2650.000000	98.291265 
2649.000000	98.291152 
2648.000000	98.283988 
2647.000000	98.269109 
2646.000000	98.252473 
2645.000000	98.241553 
2644.000000	98.239249 
2643.000000	98.242668 
2642.000000	98.246747 
2641.000000	98.248853 
2640.000000	98.250649 
2639.000000	98.255283 
2638.000000	98.261837 
2637.000000	98.263631 
2636.000000	98.254450 
2635.000000	98.236420 
2634.000000	98.219203 
2633.000000	98.210669 
2632.000000	98.209927 
2631.000000	98.209457 
2630.000000	98.201960 
2629.000000	98.185527 
2628.000000	98.165513 
2627.000000	98.151956 
2626.000000	98.151523 
2625.000000	98.160531 
2624.000000	98.169238 
2623.000000	98.174541 
2622.000000	98.184048 
2621.000000	98.204052 
2620.000000	98.227413 
2619.000000	98.239049 
2618.000000	98.232420 
2617.000000	98.215762 
2616.000000	98.202073 
2615.000000	98.197510 
2614.000000	98.199949 
2613.000000	98.203292 
2612.000000	98.199937 
2611.000000	98.183181 
2610.000000	98.153110 
2609.000000	98.120577 
2608.000000	98.101246 
2607.000000	98.102968 
2606.000000	98.119482 
2605.000000	98.137204 
2604.000000	98.147226 
2603.000000	98.150165 
2602.000000	98.151604 
2601.000000	98.155691 
2600.000000	98.162511 
2599.000000	98.168223 
2598.000000	98.166998 
2597.000000	98.156094 
2596.000000	98.140714 
2595.000000	98.130597 
2594.000000	98.129273 
2593.000000	98.129923 
2592.000000	98.125690 
2591.000000	98.120952 
2590.000000	98.126170 
2589.000000	98.142269 
2588.000000	98.156802 
2587.000000	98.157638 
2586.000000	98.145525 
2585.000000	98.130646 
2584.000000	98.121230 
2583.000000	98.119027 
2582.000000	98.122302 
2581.000000	98.128038 
2580.000000	98.131396 
2579.000000	98.126368 
2578.000000	98.108990 
2577.000000	98.081231 
2576.000000	98.053124 
2575.000000	98.039319 
2574.000000	98.048633 
2573.000000	98.074923 
2572.000000	98.101251 
2571.000000	98.115077 
2570.000000	98.117328 
2569.000000	98.116371 
2568.000000	98.117695 
2567.000000	98.121727 
2566.000000	98.126913 
2565.000000	98.130683 
2564.000000	98.130396 
2563.000000	98.127315 
2562.000000	98.127038 
2561.000000	98.132143 
2560.000000	98.137073 
2559.000000	98.134539 
2558.000000	98.124490 
2557.000000	98.112217 
2556.000000	98.100778 
2555.000000	98.091862 
2554.000000	98.091810 
2553.000000	98.107432 
2552.000000	98.133901 
2551.000000	98.155184 
2550.000000	98.161788 
2549.000000	98.162696 
2548.000000	98.173682 
2547.000000	98.197161 
2546.000000	98.220001 
2545.000000	98.229744 
2544.000000	98.225936 
2543.000000	98.214371 
2542.000000	98.197796 
2541.000000	98.178234 
2540.000000	98.164358 
2539.000000	98.167862 
2538.000000	98.190319 
2537.000000	98.219135 
2536.000000	98.240309 
2535.000000	98.251261 
2534.000000	98.256467 
2533.000000	98.254817 
2532.000000	98.240499 
2531.000000	98.216889 
2530.000000	98.199717 
2529.000000	98.200360 
2528.000000	98.211676 
2527.000000	98.217271 
2526.000000	98.211160 
2525.000000	98.200771 
2524.000000	98.193196 
2523.000000	98.188497 
2522.000000	98.188148 
2521.000000	98.200154 
2520.000000	98.228786 
2519.000000	98.263977 
2518.000000	98.288119 
2517.000000	98.292626 
2516.000000	98.283537 
2515.000000	98.272374 
2514.000000	98.266794 
2513.000000	98.269913 
2512.000000	98.282130 
2511.000000	98.299638 
2510.000000	98.314246 
2509.000000	98.319293 
2508.000000	98.315982 
2507.000000	98.311482 
2506.000000	98.310640 
2505.000000	98.311640 
2504.000000	98.310477 
2503.000000	98.307558 
2502.000000	98.307590 
2501.000000	98.313184 
2500.000000	98.320809 
2499.000000	98.324541 
2498.000000	98.323013 
2497.000000	98.320817 
2496.000000	98.322769 
2495.000000	98.328753 
2494.000000	98.335710 
2493.000000	98.343026 
2492.000000	98.352442 
2491.000000	98.362283 
2490.000000	98.366039 
2489.000000	98.360251 
2488.000000	98.351521 
2487.000000	98.350707 
2486.000000	98.360024 
2485.000000	98.370411 
2484.000000	98.373224 
2483.000000	98.369937 
2482.000000	98.366926 
2481.000000	98.364676 
2480.000000	98.358142 
2479.000000	98.347229 
2478.000000	98.341000 
2477.000000	98.348273 
2476.000000	98.365826 
2475.000000	98.378557 
2474.000000	98.372438 
2473.000000	98.348152 
2472.000000	98.321975 
2471.000000	98.311283 
2470.000000	98.318107 
2469.000000	98.328765 
2468.000000	98.330738 
2467.000000	98.326422 
2466.000000	98.327180 
2465.000000	98.337890 
2464.000000	98.353258 
2463.000000	98.367048 
2462.000000	98.377202 
2461.000000	98.381479 
2460.000000	98.376414 
2459.000000	98.364650 
2458.000000	98.357233 
2457.000000	98.363022 
2456.000000	98.378673 
2455.000000	98.393065 
2454.000000	98.398882 
2453.000000	98.395792 
2452.000000	98.384809 
2451.000000	98.365153 
2450.000000	98.337619 
2449.000000	98.308568 
2448.000000	98.289634 
2447.000000	98.292246 
2446.000000	98.318594 
2445.000000	98.356393 
2444.000000	98.386911 
2443.000000	98.401996 
2442.000000	98.410432 
2441.000000	98.424463 
2440.000000	98.443934 
2439.000000	98.458339 
2438.000000	98.460719 
2437.000000	98.452819 
2436.000000	98.438589 
2435.000000	98.420603 
2434.000000	98.403701 
2433.000000	98.394437 
2432.000000	98.392897 
2431.000000	98.389577 
2430.000000	98.374921 
2429.000000	98.350471 
2428.000000	98.327927 
2427.000000	98.318384 
2426.000000	98.324258 
2425.000000	98.340532 
2424.000000	98.361665 
2423.000000	98.386577 
2422.000000	98.416676 
2421.000000	98.448960 
2420.000000	98.472832 
2419.000000	98.476357 
2418.000000	98.456349 
2417.000000	98.421534 
2416.000000	98.386554 
2415.000000	98.363875 
2414.000000	98.359040 
2413.000000	98.369110 
2412.000000	98.384464 
2411.000000	98.394928 
2410.000000	98.396679 
2409.000000	98.393843 
2408.000000	98.394260 
2407.000000	98.403870 
2406.000000	98.422265 
2405.000000	98.440682 
2404.000000	98.446543 
2403.000000	98.434727 
2402.000000	98.414518 
2401.000000	98.401591 
2400.000000	98.402879 
2399.000000	98.412733 
2398.000000	98.423135 
2397.000000	98.431743 
2396.000000	98.438157 
2395.000000	98.438564 
2394.000000	98.429260 
2393.000000	98.412712 
2392.000000	98.395636 
2391.000000	98.382202 
2390.000000	98.372083 
2389.000000	98.363654 
2388.000000	98.356259 
2387.000000	98.350808 
2386.000000	98.350719 
2385.000000	98.359804 
2384.000000	98.375181 
2383.000000	98.384494 
2382.000000	98.376211 
2381.000000	98.353212 
2380.000000	98.330583 
2379.000000	98.318077 
2378.000000	98.310338 
2377.000000	98.298056 
2376.000000	98.284097 
2375.000000	98.281491 
2374.000000	98.295806 
2373.000000	98.316164 
2372.000000	98.326595 
2371.000000	98.322741 
2370.000000	98.313678 
2369.000000	98.309253 
2368.000000	98.310392 
2367.000000	98.312419 
2366.000000	98.312910 
2365.000000	98.311780 
2364.000000	98.306443 
2363.000000	98.294333 
2362.000000	98.278942 
2361.000000	98.268782 
2360.000000	98.269718 
2359.000000	98.277488 
2358.000000	98.284110 
2357.000000	98.288403 
2356.000000	98.294816 
2355.000000	98.305098 
2354.000000	98.311823 
2353.000000	98.306503 
2352.000000	98.289840 
2351.000000	98.272822 
2350.000000	98.267491 
2349.000000	98.273008 
2348.000000	98.279858 
2347.000000	98.280082 
2346.000000	98.272973 
2345.000000	98.263100 
2344.000000	98.253698 
2343.000000	98.247658 
2342.000000	98.244775 
2341.000000	98.244373 
2340.000000	98.245872 
2339.000000	98.247220 
2338.000000	98.246254 
2337.000000	98.241864 
2336.000000	98.235464 
2335.000000	98.229954 
2334.000000	98.227015 
2333.000000	98.225640 
2332.000000	98.223435 
2331.000000	98.218971 
2330.000000	98.214696 
2329.000000	98.211355 
2328.000000	98.209223 
2327.000000	98.207647 
2326.000000	98.206707 
2325.000000	98.206807 
2324.000000	98.206082 
2323.000000	98.204602 
2322.000000	98.202235 
2321.000000	98.198148 
2320.000000	98.188973 
2319.000000	98.172962 
2318.000000	98.153400 
2317.000000	98.134985 
2316.000000	98.119635 
2315.000000	98.105591 
2314.000000	98.093598 
2313.000000	98.088575 
2312.000000	98.096120 
2311.000000	98.114871 
2310.000000	98.134972 
2309.000000	98.144475 
2308.000000	98.140094 
2307.000000	98.130732 
2306.000000	98.127886 
2305.000000	98.133064 
2304.000000	98.136693 
2303.000000	98.129662 
2302.000000	98.111042 
2301.000000	98.084849 
2300.000000	98.056299 
2299.000000	98.034140 
2298.000000	98.029706 
2297.000000	98.045260 
2296.000000	98.066904 
2295.000000	98.075820 
2294.000000	98.066619 
2293.000000	98.050012 
2292.000000	98.039798 
2291.000000	98.043105 
2290.000000	98.059355 
2289.000000	98.080407 
2288.000000	98.092234 
2287.000000	98.086507 
2286.000000	98.071623 
2285.000000	98.064397 
2284.000000	98.068936 
2283.000000	98.072497 
2282.000000	98.064591 
2281.000000	98.051289 
2280.000000	98.046089 
2279.000000	98.054367 
2278.000000	98.071194 
2277.000000	98.086957 
2276.000000	98.090922 
2275.000000	98.077349 
2274.000000	98.054565 
2273.000000	98.041203 
2272.000000	98.047467 
2271.000000	98.065092 
2270.000000	98.079667 
2269.000000	98.085960 
2268.000000	98.086644 
2267.000000	98.084824 
2266.000000	98.084669 
2265.000000	98.090940 
2264.000000	98.100331 
2263.000000	98.101521 
2262.000000	98.092487 
2261.000000	98.088540 
2260.000000	98.101558 
2259.000000	98.119379 
2258.000000	98.120323 
2257.000000	98.104430 
2256.000000	98.094479 
2255.000000	98.105407 
2254.000000	98.126143 
2253.000000	98.134796 
2252.000000	98.122550 
2251.000000	98.100520 
2250.000000	98.090573 
2249.000000	98.108639 
2248.000000	98.148533 
2247.000000	98.182878 
2246.000000	98.189010 
2245.000000	98.173138 
2244.000000	98.159396 
2243.000000	98.157224 
2242.000000	98.152272 
2241.000000	98.130054 
2240.000000	98.095180 
2239.000000	98.063603 
2238.000000	98.048380 
2237.000000	98.058243 
2236.000000	98.097110 
2235.000000	98.154611 
2234.000000	98.204329 
2233.000000	98.221947 
2232.000000	98.204641 
2231.000000	98.169910 
2230.000000	98.139691 
2229.000000	98.128011 
2228.000000	98.137188 
2227.000000	98.158821 
2226.000000	98.179045 
2225.000000	98.185688 
2224.000000	98.171851 
2223.000000	98.138410 
2222.000000	98.100531 
2221.000000	98.087593 
2220.000000	98.122194 
2219.000000	98.192573 
2218.000000	98.252810 
2217.000000	98.258013 
2216.000000	98.201080 
2215.000000	98.118336 
2214.000000	98.064115 
2213.000000	98.073046 
2212.000000	98.131815 
2211.000000	98.186176 
2210.000000	98.189227 
2209.000000	98.146468 
2208.000000	98.102331 
2207.000000	98.083892 
2206.000000	98.076772 
2205.000000	98.060292 
2204.000000	98.043066 
2203.000000	98.047548 
2202.000000	98.075162 
2201.000000	98.107026 
2200.000000	98.131661 
2199.000000	98.152558 
2198.000000	98.169087 
2197.000000	98.166084 
2196.000000	98.128518 
2195.000000	98.062358 
2194.000000	97.999758 
2193.000000	97.980761 
2192.000000	98.018716 
2191.000000	98.080498 
2190.000000	98.116054 
2189.000000	98.116492 
2188.000000	98.125136 
2187.000000	98.175623 
2186.000000	98.237962 
2185.000000	98.251937 
2184.000000	98.204094 
2183.000000	98.141509 
2182.000000	98.111879 
2181.000000	98.122249 
2180.000000	98.158647 
2179.000000	98.209949 
2178.000000	98.259044 
2177.000000	98.281390 
2176.000000	98.274556 
2175.000000	98.267886 
2174.000000	98.279535 
2173.000000	98.281584 
2172.000000	98.234826 
2171.000000	98.150102 
2170.000000	98.089369 
2169.000000	98.102176 
2168.000000	98.175744 
2167.000000	98.251123 
2166.000000	98.277808 
2165.000000	98.247942 
2164.000000	98.186809 
2163.000000	98.122323 
2162.000000	98.067631 
2161.000000	98.029262 
2160.000000	98.022942 
2159.000000	98.067684 
2158.000000	98.159683 
2157.000000	98.265128 
2156.000000	98.344889 
2155.000000	98.378272 
2154.000000	98.366456 
2153.000000	98.327522 
2152.000000	98.289622 
2151.000000	98.272385 
2150.000000	98.263000 
2149.000000	98.221939 
2148.000000	98.131035 
2147.000000	98.032335 
2146.000000	97.998484 
2145.000000	98.059204 
2144.000000	98.170504 
2143.000000	98.261078 
2142.000000	98.295726 
2141.000000	98.285164 
2140.000000	98.250298 
2139.000000	98.200629 
2138.000000	98.146236 
2137.000000	98.106931 
2136.000000	98.095532 
2135.000000	98.102321 
2134.000000	98.109934 
2133.000000	98.119472 
2132.000000	98.148673 
2131.000000	98.203314 
2130.000000	98.260107 
2129.000000	98.283047 
2128.000000	98.255023 
2127.000000	98.192529 
2126.000000	98.133066 
2125.000000	98.110259 
2124.000000	98.135902 
2123.000000	98.198181 
2122.000000	98.274226 
2121.000000	98.345660 
2120.000000	98.403385 
2119.000000	98.440115 
2118.000000	98.445573 
2117.000000	98.415841 
2116.000000	98.365479 
2115.000000	98.321555 
2114.000000	98.301012 
2113.000000	98.297746 
2112.000000	98.295271 
2111.000000	98.287036 
2110.000000	98.278147 
2109.000000	98.272171 
2108.000000	98.267491 
2107.000000	98.266770 
2106.000000	98.276730 
2105.000000	98.291617 
2104.000000	98.288252 
2103.000000	98.250759 
2102.000000	98.195268 
2101.000000	98.155527 
2100.000000	98.144154 
2099.000000	98.142305 
2098.000000	98.130807 
2097.000000	98.115828 
2096.000000	98.113289 
2095.000000	98.121605 
2094.000000	98.127532 
2093.000000	98.131966 
2092.000000	98.150250 
2091.000000	98.186074 
2090.000000	98.221688 
2089.000000	98.240322 
2088.000000	98.246167 
2087.000000	98.252807 
2086.000000	98.260420 
2085.000000	98.256204 
2084.000000	98.234458 
2083.000000	98.206679 
2082.000000	98.191870 
2081.000000	98.202865 
2080.000000	98.239752 
2079.000000	98.288139 
2078.000000	98.323681 
2077.000000	98.326991 
2076.000000	98.298717 
2075.000000	98.257950 
2074.000000	98.227191 
2073.000000	98.222453 
2072.000000	98.251606 
2071.000000	98.307946 
2070.000000	98.362429 
2069.000000	98.377284 
2068.000000	98.340610 
2067.000000	98.282546 
2066.000000	98.246770 
2065.000000	98.249108 
2064.000000	98.272239 
2063.000000	98.295590 
2062.000000	98.316011 
2061.000000	98.338030 
2060.000000	98.359589 
2059.000000	98.376452 
2058.000000	98.389824 
2057.000000	98.398217 
2056.000000	98.389592 
2055.000000	98.356561 
2054.000000	98.317233 
2053.000000	98.304772 
2052.000000	98.331647 
2051.000000	98.372620 
2050.000000	98.385899 
2049.000000	98.347326 
2048.000000	98.264242 
2047.000000	98.167451 
2046.000000	98.100422 
2045.000000	98.103727 
2044.000000	98.186961 
2043.000000	98.313300 
2042.000000	98.424648 
2041.000000	98.485495 
2040.000000	98.497401 
2039.000000	98.479323 
2038.000000	98.453063 
2037.000000	98.447777 
2036.000000	98.492268 
2035.000000	98.581731 
2034.000000	98.660021 
2033.000000	98.657060 
2032.000000	98.552481 
2031.000000	98.397644 
2030.000000	98.273942 
2029.000000	98.228983 
2028.000000	98.246679 
2027.000000	98.274316 
2026.000000	98.278485 
2025.000000	98.272109 
2024.000000	98.286267 
2023.000000	98.326536 
2022.000000	98.368643 
2021.000000	98.391771 
2020.000000	98.401815 
2019.000000	98.422450 
2018.000000	98.475408 
2017.000000	98.565845 
2016.000000	98.668347 
2015.000000	98.726662 
2014.000000	98.691908 
2013.000000	98.575915 
2012.000000	98.452241 
2011.000000	98.390976 
2010.000000	98.402429 
2009.000000	98.450888 
2008.000000	98.504876 
2007.000000	98.555537 
2006.000000	98.596813 
2005.000000	98.612717 
2004.000000	98.587628 
2003.000000	98.517806 
2002.000000	98.415760 
2001.000000	98.312552 
2000.000000	98.246887 
1999.000000	98.236535 
1998.000000	98.262359 
1997.000000	98.291221 
1996.000000	98.310261 
1995.000000	98.324699 
1994.000000	98.329232 
1993.000000	98.308076 
1992.000000	98.269485 
1991.000000	98.254930 
1990.000000	98.296471 
1989.000000	98.378964 
1988.000000	98.460838 
1987.000000	98.521613 
1986.000000	98.569510 
1985.000000	98.609389 
1984.000000	98.629153 
1983.000000	98.623720 
1982.000000	98.611603 
1981.000000	98.613972 
1980.000000	98.627014 
1979.000000	98.628099 
1978.000000	98.605473 
1977.000000	98.567279 
1976.000000	98.521780 
1975.000000	98.467865 
1974.000000	98.411700 
1973.000000	98.375381 
1972.000000	98.374927 
1971.000000	98.396136 
1970.000000	98.406526 
1969.000000	98.393812 
1968.000000	98.382506 
1967.000000	98.406389 
1966.000000	98.470330 
1965.000000	98.544854 
1964.000000	98.592613 
1963.000000	98.591685 
1962.000000	98.539731 
1961.000000	98.455421 
1960.000000	98.383168 
1959.000000	98.378267 
1958.000000	98.464095 
1957.000000	98.600390 
1956.000000	98.706883 
1955.000000	98.728613 
1954.000000	98.678856 
1953.000000	98.616579 
1952.000000	98.588197 
1951.000000	98.597285 
1950.000000	98.621580 
1949.000000	98.642179 
1948.000000	98.651450 
1947.000000	98.646412 
1946.000000	98.629012 
1945.000000	98.610506 
1944.000000	98.602778 
1943.000000	98.600823 
1942.000000	98.582277 
1941.000000	98.533317 
1940.000000	98.472985 
1939.000000	98.442175 
1938.000000	98.463744 
1937.000000	98.517934 
1936.000000	98.563332 
1935.000000	98.580972 
1934.000000	98.589435 
1933.000000	98.613470 
1932.000000	98.649071 
1931.000000	98.671228 
1930.000000	98.670144 
1929.000000	98.663067 
1928.000000	98.665275 
1927.000000	98.665598 
1926.000000	98.642658 
1925.000000	98.595955 
1924.000000	98.546663 
1923.000000	98.511152 
1922.000000	98.489673 
1921.000000	98.481137 
1920.000000	98.491550 
1919.000000	98.518726 
1918.000000	98.539561 
1917.000000	98.526749 
1916.000000	98.478970 
1915.000000	98.426600 
1914.000000	98.405874 
1913.000000	98.429365 
1912.000000	98.479171 
1911.000000	98.525267 
1910.000000	98.551074 
1909.000000	98.562587 
1908.000000	98.571870 
1907.000000	98.576417 
1906.000000	98.561998 
1905.000000	98.525995 
1904.000000	98.488548 
1903.000000	98.473581 
1902.000000	98.485459 
1901.000000	98.510264 
1900.000000	98.532882 
1899.000000	98.544857 
1898.000000	98.540536 
1897.000000	98.517742 
1896.000000	98.484809 
1895.000000	98.458370 
1894.000000	98.450461 
1893.000000	98.461283 
1892.000000	98.484572 
1891.000000	98.514117 
1890.000000	98.543126 
1889.000000	98.562702 
1888.000000	98.565889 
1887.000000	98.551786 
1886.000000	98.523485 
1885.000000	98.485121 
1884.000000	98.444600 
1883.000000	98.416703 
1882.000000	98.417213 
1881.000000	98.449607 
1880.000000	98.497406 
1879.000000	98.533910 
1878.000000	98.542864 
1877.000000	98.528940 
1876.000000	98.507411 
1875.000000	98.486595 
1874.000000	98.465000 
1873.000000	98.444476 
1872.000000	98.436986 
1871.000000	98.451699 
1870.000000	98.479145 
1869.000000	98.495363 
1868.000000	98.483072 
1867.000000	98.446180 
1866.000000	98.403650 
1865.000000	98.372296 
1864.000000	98.356358 
1863.000000	98.350663 
1862.000000	98.351245 
1861.000000	98.361620 
1860.000000	98.386440 
1859.000000	98.419081 
1858.000000	98.441105 
1857.000000	98.439612 
1856.000000	98.423032 
1855.000000	98.414090 
1854.000000	98.426861 
1853.000000	98.455448 
1852.000000	98.482999 
1851.000000	98.496245 
1850.000000	98.491214 
1849.000000	98.470857 
1848.000000	98.443461 
1847.000000	98.420926 
1846.000000	98.413319 
1845.000000	98.422423 
1844.000000	98.439598 
1843.000000	98.450507 
1842.000000	98.445474 
1841.000000	98.426959 
1840.000000	98.406359 
1839.000000	98.393426 
1838.000000	98.387046 
1837.000000	98.378442 
1836.000000	98.364933 
1835.000000	98.355771 
1834.000000	98.361218 
1833.000000	98.378664 
1832.000000	98.393681 
1831.000000	98.395507 
1830.000000	98.386828 
1829.000000	98.375787 
1828.000000	98.365009 
1827.000000	98.351249 
1826.000000	98.331908 
1825.000000	98.309321 
1824.000000	98.289883 
1823.000000	98.281025 
1822.000000	98.286792 
1821.000000	98.303099 
1820.000000	98.318841 
1819.000000	98.325045 
1818.000000	98.321672 
1817.000000	98.313306 
1816.000000	98.300241 
1815.000000	98.277687 
1814.000000	98.245971 
1813.000000	98.216858 
1812.000000	98.205461 
1811.000000	98.216065 
1810.000000	98.237370 
1809.000000	98.253437 
1808.000000	98.257243 
1807.000000	98.252815 
1806.000000	98.247963 
1805.000000	98.247121 
1804.000000	98.249569 
1803.000000	98.251514 
1802.000000	98.250574 
1801.000000	98.247403 
1800.000000	98.242047 
1799.000000	98.231237 
1798.000000	98.212038 
1797.000000	98.189285 
1796.000000	98.174772 
1795.000000	98.176041 
1794.000000	98.189239 
1793.000000	98.205481 
1792.000000	98.221070 
1791.000000	98.237275 
1790.000000	98.251645 
1789.000000	98.255291 
1788.000000	98.241384 
1787.000000	98.215335 
1786.000000	98.192928 
1785.000000	98.187063 
1784.000000	98.197525 
1783.000000	98.212778 
1782.000000	98.221203 
1781.000000	98.217708 
1780.000000	98.201878 
1779.000000	98.177121 
1778.000000	98.151709 
1777.000000	98.136915 
1776.000000	98.138298 
1775.000000	98.150104 
1774.000000	98.161071 
1773.000000	98.164372 
1772.000000	98.159692 
1771.000000	98.150193 
1770.000000	98.142063 
1769.000000	98.141212 
1768.000000	98.146306 
1767.000000	98.146885 
1766.000000	98.133716 
1765.000000	98.111360 
1764.000000	98.095574 
1763.000000	98.096954 
1762.000000	98.109904 
1761.000000	98.118525 
1760.000000	98.113199 
1759.000000	98.098198 
1758.000000	98.083320 
1757.000000	98.074178 
1756.000000	98.068668 
1755.000000	98.063104 
1754.000000	98.059435 
1753.000000	98.062495 
1752.000000	98.070775 
1751.000000	98.073920 
1750.000000	98.062697 
1749.000000	98.041889 
1748.000000	98.027079 
1747.000000	98.025615 
1746.000000	98.029373 
1745.000000	98.026493 
1744.000000	98.014924 
1743.000000	98.000961 
1742.000000	97.988642 
1741.000000	97.978509 
1740.000000	97.974559 
1739.000000	97.981829 
1738.000000	97.996518 
1737.000000	98.006882 
1736.000000	98.004217 
1735.000000	97.992307 
1734.000000	97.981662 
1733.000000	97.974488 
1732.000000	97.967795 
1731.000000	97.963003 
1730.000000	97.963092 
1729.000000	97.968595 
1728.000000	97.975977 
1727.000000	97.979393 
1726.000000	97.975116 
1725.000000	97.963337 
1724.000000	97.947290 
1723.000000	97.930052 
1722.000000	97.911846 
1721.000000	97.893453 
1720.000000	97.878938 
1719.000000	97.873108 
1718.000000	97.876637 
1717.000000	97.884505 
1716.000000	97.891962 
1715.000000	97.898015 
1714.000000	97.900496 
1713.000000	97.896843 
1712.000000	97.890624 
1711.000000	97.888331 
1710.000000	97.889206 
1709.000000	97.884419 
1708.000000	97.867084 
1707.000000	97.840301 
1706.000000	97.813763 
1705.000000	97.794775 
1704.000000	97.785513 
1703.000000	97.785276 
1702.000000	97.790994 
1701.000000	97.799589 
1700.000000	97.806441 
1699.000000	97.802226 
1698.000000	97.783238 
1697.000000	97.756646 
1696.000000	97.735611 
1695.000000	97.727703 
1694.000000	97.727670 
1693.000000	97.726065 
1692.000000	97.717327 
1691.000000	97.703818 
1690.000000	97.692497 
1689.000000	97.686760 
1688.000000	97.682082 
1687.000000	97.671882 
1686.000000	97.655410 
1685.000000	97.640732 
1684.000000	97.636901 
1683.000000	97.639467 
1682.000000	97.639498 
1681.000000	97.633796 
1680.000000	97.620272 
1679.000000	97.599076 
1678.000000	97.575634 
1677.000000	97.558506 
1676.000000	97.553598 
1675.000000	97.559459 
1674.000000	97.568806 
1673.000000	97.574916 
1672.000000	97.573945 
1671.000000	97.564672 
1670.000000	97.550706 
1669.000000	97.540822 
1668.000000	97.541671 
1667.000000	97.550311 
1666.000000	97.554734 
1665.000000	97.545040 
1664.000000	97.526532 
1663.000000	97.516995 
1662.000000	97.529633 
1661.000000	97.561595 
1660.000000	97.596542 
1659.000000	97.616834 
1658.000000	97.615193 
1657.000000	97.597252 
1656.000000	97.573330 
1655.000000	97.549149 
1654.000000	97.529320 
1653.000000	97.519597 
1652.000000	97.517297 
1651.000000	97.520689 
1650.000000	97.529710 
1649.000000	97.534486 
1648.000000	97.527800 
1647.000000	97.514769 
1646.000000	97.503832 
1645.000000	97.497572 
1644.000000	97.497658 
1643.000000	97.505410 
1642.000000	97.518012 
1641.000000	97.528866 
1640.000000	97.532745 
1639.000000	97.532665 
1638.000000	97.537607 
1637.000000	97.554800 
1636.000000	97.583374 
1635.000000	97.610386 
1634.000000	97.618224 
1633.000000	97.600892 
1632.000000	97.570783 
1631.000000	97.549661 
1630.000000	97.552510 
1629.000000	97.575125 
1628.000000	97.598412 
1627.000000	97.605257 
1626.000000	97.594016 
1625.000000	97.576124 
1624.000000	97.563905 
1623.000000	97.562549 
1622.000000	97.570534 
1621.000000	97.584795 
1620.000000	97.601225 
1619.000000	97.613449 
1618.000000	97.617735 
1617.000000	97.619194 
1616.000000	97.625200 
1615.000000	97.633703 
1614.000000	97.634587 
1613.000000	97.621256 
1612.000000	97.600330 
1611.000000	97.585530 
1610.000000	97.581323 
1609.000000	97.578486 
1608.000000	97.567626 
1607.000000	97.551343 
1606.000000	97.539946 
1605.000000	97.539200 
1604.000000	97.546415 
1603.000000	97.557568 
1602.000000	97.570891 
1601.000000	97.583633 
1600.000000	97.591743 
1599.000000	97.594934 
1598.000000	97.598645 
1597.000000	97.608413 
1596.000000	97.623683 
1595.000000	97.637125 
1594.000000	97.638881 
1593.000000	97.623729 
1592.000000	97.597382 
1591.000000	97.574809 
1590.000000	97.568041 
1589.000000	97.574707 
1588.000000	97.581465 
1587.000000	97.579959 
1586.000000	97.575990 
1585.000000	97.581900 
1584.000000	97.600673 
1583.000000	97.620634 
1582.000000	97.626967 
1581.000000	97.615716 
1580.000000	97.596814 
1579.000000	97.584211 
1578.000000	97.583095 
1577.000000	97.586917 
1576.000000	97.587106 
1575.000000	97.582302 
1574.000000	97.579195 
1573.000000	97.581394 
1572.000000	97.580905 
1571.000000	97.569720 
1570.000000	97.553621 
1569.000000	97.547495 
1568.000000	97.559074 
1567.000000	97.583845 
1566.000000	97.611139 
1565.000000	97.631296 
1564.000000	97.639935 
1563.000000	97.639826 
1562.000000	97.639745 
1561.000000	97.646591 
1560.000000	97.660424 
1559.000000	97.678465 
1558.000000	97.691383 
1557.000000	97.693921 
1556.000000	97.695511 
1555.000000	97.699778 
1554.000000	97.701984 
1553.000000	97.698877 
1552.000000	97.694274 
1551.000000	97.696229 
1550.000000	97.708599 
1549.000000	97.728331 
1548.000000	97.749236 
1547.000000	97.765314 
1546.000000	97.772932 
1545.000000	97.773701 
1544.000000	97.774763 
1543.000000	97.783280 
1542.000000	97.799559 
1541.000000	97.818042 
1540.000000	97.834899 
1539.000000	97.845668 
1538.000000	97.844733 
1537.000000	97.832103 
1536.000000	97.815122 
1535.000000	97.805684 
1534.000000	97.812862 
1533.000000	97.832086 
1532.000000	97.847881 
1531.000000	97.852976 
1530.000000	97.854351 
1529.000000	97.861961 
1528.000000	97.878416 
1527.000000	97.898384 
1526.000000	97.915057 
1525.000000	97.924864 
1524.000000	97.928052 
1523.000000	97.927944 
1522.000000	97.929038 
1521.000000	97.932221 
1520.000000	97.932912 
1519.000000	97.929447 
1518.000000	97.926603 
1517.000000	97.928064 
1516.000000	97.931440 
1515.000000	97.932611 
1514.000000	97.934814 
1513.000000	97.946600 
1512.000000	97.971015 
1511.000000	97.999739 
1510.000000	98.018184 
1509.000000	98.017762 
1508.000000	98.004565 
1507.000000	97.997175 
1506.000000	98.005794 
1505.000000	98.025275 
1504.000000	98.049737 
1503.000000	98.075499 
1502.000000	98.099336 
1501.000000	98.118608 
1500.000000	98.129836 
1499.000000	98.127928 
1498.000000	98.109080 
1497.000000	98.076420 
1496.000000	98.043837 
1495.000000	98.029621 
1494.000000	98.043362 
1493.000000	98.079373 
1492.000000	98.122045 
1491.000000	98.156989 
1490.000000	98.176763 
1489.000000	98.180774 
1488.000000	98.175568 
1487.000000	98.172171 
1486.000000	98.176527 
1485.000000	98.185549 
1484.000000	98.191235 
1483.000000	98.188546 
1482.000000	98.178597 
1481.000000	98.162460 
1480.000000	98.137593 
1479.000000	98.103645 
1478.000000	98.070483 
1477.000000	98.053542 
1476.000000	98.059189 
1475.000000	98.076812 
1474.000000	98.090318 
1473.000000	98.094492 
1472.000000	98.092053 
1471.000000	98.080253 
1470.000000	98.050924 
1469.000000	98.003925 
1468.000000	97.953590 
1467.000000	97.916785 
1466.000000	97.896783 
1465.000000	97.885287 
1464.000000	97.876066 
1463.000000	97.871125 
1462.000000	97.871714 
1461.000000	97.870869 
1460.000000	97.861870 
1459.000000	97.849012 
1458.000000	97.844361 
1457.000000	97.852508 
1456.000000	97.863641 
1455.000000	97.868769 
1454.000000	97.872876 
1453.000000	97.884358 
1452.000000	97.903605 
1451.000000	97.924422 
1450.000000	97.941458 
1449.000000	97.954380 
1448.000000	97.967218 
1447.000000	97.983693 
1446.000000	98.002608 
1445.000000	98.015095 
1444.000000	98.004916 
1443.000000	97.958286 
1442.000000	97.873531 
1441.000000	97.760971 
1440.000000	97.632563 
1439.000000	97.494659 
1438.000000	97.354869 
1437.000000	97.236745 
1436.000000	97.177730 
1435.000000	97.201607 
1434.000000	97.295718 
1433.000000	97.420121 
1432.000000	97.540479 
1431.000000	97.647598 
1430.000000	97.745965 
1429.000000	97.833611 
1428.000000	97.901541 
1427.000000	97.945797 
1426.000000	97.971419 
1425.000000	97.984761 
1424.000000	97.987706 
1423.000000	97.983263 
1422.000000	97.979670 
1421.000000	97.984453 
1420.000000	97.996628 
1419.000000	98.006430 
1418.000000	97.999329 
1417.000000	97.963164 
1416.000000	97.897537 
1415.000000	97.816899 
1414.000000	97.743916 
1413.000000	97.695297 
1412.000000	97.672784 
1411.000000	97.668982 
1410.000000	97.679213 
1409.000000	97.704338 
1408.000000	97.743849 
1407.000000	97.789507 
1406.000000	97.830210 
1405.000000	97.863941 
1404.000000	97.899551 
1403.000000	97.944914 
1402.000000	97.995326 
1401.000000	98.038470 
1400.000000	98.070531 
1399.000000	98.100713 
1398.000000	98.137001 
1397.000000	98.174193 
1396.000000	98.201570 
1395.000000	98.217555 
1394.000000	98.231609 
1393.000000	98.253214 
1392.000000	98.283853 
1391.000000	98.318342 
1390.000000	98.348091 
1389.000000	98.363882 
1388.000000	98.361116 
1387.000000	98.344021 
1386.000000	98.321942 
1385.000000	98.302544 
1384.000000	98.290914 
1383.000000	98.293090 
1382.000000	98.313254 
1381.000000	98.345887 
1380.000000	98.376994 
1379.000000	98.395858 
1378.000000	98.402930 
1377.000000	98.405038 
1376.000000	98.407527 
1375.000000	98.413481 
1374.000000	98.425913 
1373.000000	98.445121 
1372.000000	98.466373 
1371.000000	98.484280 
1370.000000	98.498145 
1369.000000	98.510474 
1368.000000	98.521255 
1367.000000	98.528697 
1366.000000	98.535103 
1365.000000	98.547019 
1364.000000	98.567086 
1363.000000	98.587841 
1362.000000	98.596217 
1361.000000	98.585603 
1360.000000	98.563492 
1359.000000	98.545985 
1358.000000	98.544499 
1357.000000	98.558024 
1356.000000	98.577335 
1355.000000	98.594479 
1354.000000	98.606894 
1353.000000	98.615283 
1352.000000	98.622745 
1351.000000	98.635191 
1350.000000	98.657018 
1349.000000	98.684036 
1348.000000	98.704005 
1347.000000	98.708544 
1346.000000	98.701793 
1345.000000	98.694449 
1344.000000	98.691925 
1343.000000	98.692874 
1342.000000	98.697001 
1341.000000	98.708077 
1340.000000	98.727747 
1339.000000	98.750452 
1338.000000	98.766683 
1337.000000	98.769121 
1336.000000	98.754817 
1335.000000	98.725110 
1334.000000	98.686200 
1333.000000	98.647603 
1332.000000	98.616944 
1331.000000	98.596401 
1330.000000	98.585036 
1329.000000	98.582016 
1328.000000	98.583982 
1327.000000	98.580415 
1326.000000	98.557484 
1325.000000	98.510948 
1324.000000	98.454485 
1323.000000	98.412607 
1322.000000	98.403421 
1321.000000	98.427287 
1320.000000	98.470350 
1319.000000	98.516694 
1318.000000	98.556996 
1317.000000	98.588853 
1316.000000	98.612871 
1315.000000	98.630005 
1314.000000	98.641863 
1313.000000	98.652183 
1312.000000	98.666459 
1311.000000	98.688098 
1310.000000	98.713968 
1309.000000	98.734958 
1308.000000	98.742635 
1307.000000	98.735407 
1306.000000	98.718224 
1305.000000	98.698378 
1304.000000	98.683107 
1303.000000	98.678754 
1302.000000	98.687030 
1301.000000	98.700731 
1300.000000	98.706785 
1299.000000	98.696953 
1298.000000	98.674897 
1297.000000	98.651318 
1296.000000	98.633390 
1295.000000	98.620537 
1294.000000	98.608914 
1293.000000	98.596815 
1292.000000	98.585327 
1291.000000	98.576147 
1290.000000	98.570161 
1289.000000	98.567125 
1288.000000	98.565762 
1287.000000	98.564596 
1286.000000	98.562929 
1285.000000	98.560046 
1284.000000	98.553111 
1283.000000	98.537475 
1282.000000	98.510787 
1281.000000	98.476486 
1280.000000	98.441612 
1279.000000	98.410758 
1278.000000	98.383011 
1277.000000	98.354445 
1276.000000	98.322064 
1275.000000	98.285266 
1274.000000	98.245645 
1273.000000	98.206146 
1272.000000	98.168336 
1271.000000	98.129423 
1270.000000	98.084664 
1269.000000	98.034857 
1268.000000	97.988520 
1267.000000	97.953030 
1266.000000	97.925398 
1265.000000	97.895840 
1264.000000	97.859318 
1263.000000	97.819594 
1262.000000	97.783606 
1261.000000	97.757098 
1260.000000	97.743964 
1259.000000	97.742348 
1258.000000	97.741439 
1257.000000	97.730515 
1256.000000	97.713190 
1255.000000	97.704107 
1254.000000	97.707901 
1253.000000	97.710364 
1252.000000	97.696995 
1251.000000	97.672851 
1250.000000	97.655922 
1249.000000	97.656627 
1248.000000	97.672278 
1247.000000	97.696230 
1246.000000	97.721603 
1245.000000	97.738511 
1244.000000	97.739528 
1243.000000	97.730108 
1242.000000	97.725364 
1241.000000	97.734071 
1240.000000	97.751326 
1239.000000	97.767092 
1238.000000	97.775420 
1237.000000	97.775414 
1236.000000	97.771351 
1235.000000	97.773518 
1234.000000	97.790351 
1233.000000	97.815500 
1232.000000	97.829256 
1231.000000	97.818291 
1230.000000	97.790573 
1229.000000	97.767173 
1228.000000	97.762191 
1227.000000	97.772615 
1226.000000	97.783945 
1225.000000	97.783388 
1224.000000	97.770964 
1223.000000	97.759528 
1222.000000	97.761059 
1221.000000	97.773326 
1220.000000	97.784763 
1219.000000	97.791022 
1218.000000	97.797977 
1217.000000	97.806235 
1216.000000	97.802300 
1215.000000	97.771746 
1214.000000	97.715126 
1213.000000	97.644361 
1212.000000	97.568802 
1211.000000	97.492590 
1210.000000	97.421594 
1209.000000	97.362778 
1208.000000	97.314893 
1207.000000	97.265920 
1206.000000	97.203243 
1205.000000	97.126077 
1204.000000	97.049505 
1203.000000	96.997605 
1202.000000	96.988321 
1201.000000	97.019390 
1200.000000	97.069033 
1199.000000	97.112994 
1198.000000	97.140687 
1197.000000	97.155563 
1196.000000	97.166248 
1195.000000	97.182111 
1194.000000	97.212048 
1193.000000	97.258151 
1192.000000	97.308984 
1191.000000	97.344854 
1190.000000	97.353519 
1189.000000	97.340341 
1188.000000	97.323105 
1187.000000	97.317965 
1186.000000	97.328910 
1185.000000	97.347573 
1184.000000	97.362165 
1183.000000	97.367441 
1182.000000	97.366392 
1181.000000	97.362825 
1180.000000	97.354350 
1179.000000	97.334373 
1178.000000	97.300736 
1177.000000	97.261506 
1176.000000	97.231180 
1175.000000	97.218954 
1174.000000	97.219490 
1173.000000	97.218086 
1172.000000	97.207859 
1171.000000	97.198842 
1170.000000	97.205242 
1169.000000	97.225984 
1168.000000	97.244264 
1167.000000	97.245919 
1166.000000	97.232549 
1165.000000	97.217813 
1164.000000	97.218181 
1163.000000	97.245947 
1162.000000	97.300350 
1161.000000	97.361869 
1160.000000	97.403682 
1159.000000	97.413698 
1158.000000	97.400273 
1157.000000	97.376195 
1156.000000	97.347382 
1155.000000	97.319775 
1154.000000	97.304070 
1153.000000	97.305181 
1152.000000	97.316146 
1151.000000	97.330104 
1150.000000	97.348262 
1149.000000	97.366473 
1148.000000	97.365205 
1147.000000	97.329089 
1146.000000	97.272313 
1145.000000	97.229275 
1144.000000	97.219451 
1143.000000	97.231464 
1142.000000	97.239592 
1141.000000	97.224381 
1140.000000	97.178930 
1139.000000	97.110638 
1138.000000	97.042346 
1137.000000	97.000571 
1136.000000	96.993974 
1135.000000	97.006281 
1134.000000	97.012711 
1133.000000	96.999883 
1132.000000	96.970854 
1131.000000	96.939059 
1130.000000	96.919485 
1129.000000	96.917554 
1128.000000	96.921691 
1127.000000	96.911615 
1126.000000	96.877843 
1125.000000	96.829705 
1124.000000	96.782237 
1123.000000	96.739659 
1122.000000	96.694334 
1121.000000	96.638008 
1120.000000	96.570502 
1119.000000	96.498656 
1118.000000	96.429129 
1117.000000	96.363706 
1116.000000	96.303538 
1115.000000	96.256586 
1114.000000	96.233407 
1113.000000	96.231411 
1112.000000	96.230568 
1111.000000	96.212927 
1110.000000	96.181805 
1109.000000	96.153376 
1108.000000	96.134687 
1107.000000	96.120920 
1106.000000	96.109289 
1105.000000	96.100896 
1104.000000	96.090256 
1103.000000	96.069455 
1102.000000	96.045648 
1101.000000	96.038636 
1100.000000	96.054367 
1099.000000	96.073768 
1098.000000	96.076146 
1097.000000	96.062875 
1096.000000	96.048152 
1095.000000	96.035915 
1094.000000	96.018633 
1093.000000	95.994328 
1092.000000	95.972676 
1091.000000	95.963610 
1090.000000	95.966881 
1089.000000	95.973320 
1088.000000	95.972376 
1087.000000	95.959794 
1086.000000	95.941701 
1085.000000	95.929912 
1084.000000	95.931101 
1083.000000	95.943336 
1082.000000	95.964022 
1081.000000	95.994156 
1080.000000	96.029918 
1079.000000	96.056914 
1078.000000	96.061844 
1077.000000	96.047961 
1076.000000	96.032018 
1075.000000	96.027684 
1074.000000	96.039028 
1073.000000	96.068622 
1072.000000	96.120901 
1071.000000	96.191431 
1070.000000	96.259139 
1069.000000	96.298937 
1068.000000	96.305169 
1067.000000	96.298879 
1066.000000	96.307914 
1065.000000	96.339372 
1064.000000	96.373114 
1063.000000	96.382710 
1062.000000	96.361046 
1061.000000	96.324852 
1060.000000	96.297665 
1059.000000	96.291212 
1058.000000	96.300010 
1057.000000	96.308689 
1056.000000	96.304492 
1055.000000	96.286271 
1054.000000	96.261650 
1053.000000	96.234112 
1052.000000	96.197418 
1051.000000	96.149482 
1050.000000	96.107146 
1049.000000	96.093632 
1048.000000	96.109709 
1047.000000	96.130199 
1046.000000	96.134329 
1045.000000	96.129002 
1044.000000	96.133904 
1043.000000	96.150064 
1042.000000	96.153283 
1041.000000	96.119357 
1040.000000	96.049515 
1039.000000	95.967974 
1038.000000	95.897219 
1037.000000	95.838504 
1036.000000	95.775615 
1035.000000	95.695464 
1034.000000	95.605261 
1033.000000	95.532300 
1032.000000	95.507223 
1031.000000	95.540752 
1030.000000	95.608552 
1029.000000	95.660843 
1028.000000	95.658779 
1027.000000	95.607993 
1026.000000	95.550531 
1025.000000	95.520146 
1024.000000	95.513794 
1023.000000	95.510484 
1022.000000	95.503228 
1021.000000	95.498788 
1020.000000	95.497275 
1019.000000	95.491848 
1018.000000	95.483277 
1017.000000	95.473163 
1016.000000	95.444534 
1015.000000	95.374436 
1014.000000	95.271193 
1013.000000	95.174726 
1012.000000	95.109743 
1011.000000	95.060671 
1010.000000	95.005095 
1009.000000	94.948971 
1008.000000	94.909714 
1007.000000	94.885187 
1006.000000	94.866130 
1005.000000	94.865061 
1004.000000	94.899655 
1003.000000	94.949073 
1002.000000	94.958643 
1001.000000	94.899105 
1000.000000	94.800484 
999.000000	 94.715846 
998.000000	 94.667065 
997.000000	 94.636589 
996.000000	 94.599481 
995.000000	 94.550498 
994.000000	 94.504857 
993.000000	 94.481785 
992.000000	 94.485996 
991.000000	 94.501288 
990.000000	 94.503994 
989.000000	 94.483622 
988.000000	 94.448082 
987.000000	 94.412397 
986.000000	 94.389131 
985.000000	 94.385739 
984.000000	 94.399671 
983.000000	 94.415653 
982.000000	 94.418003 
981.000000	 94.406495 
980.000000	 94.391116 
979.000000	 94.374535 
978.000000	 94.355711 
977.000000	 94.349110 
976.000000	 94.377346 
975.000000	 94.437643 
974.000000	 94.496151 
973.000000	 94.528535 
972.000000	 94.549240 
971.000000	 94.583385 
970.000000	 94.623670 
969.000000	 94.637639 
968.000000	 94.612322 
967.000000	 94.569820 
966.000000	 94.535540 
965.000000	 94.507422 
964.000000	 94.462680 
963.000000	 94.383763 
962.000000	 94.271516 
961.000000	 94.140694 
960.000000	 94.009387 
959.000000	 93.890469 
958.000000	 93.791517 
957.000000	 93.723567 
956.000000	 93.700855 
955.000000	 93.717208 
954.000000	 93.725317 
953.000000	 93.662230 
952.000000	 93.509362 
951.000000	 93.317451 
950.000000	 93.161595 
949.000000	 93.076412 
948.000000	 93.038794 
947.000000	 93.002933 
946.000000	 92.941024 
945.000000	 92.856752 
944.000000	 92.775242 
943.000000	 92.722321 
942.000000	 92.701623 
941.000000	 92.687282 
940.000000	 92.648185 
939.000000	 92.584248 
938.000000	 92.531273 
937.000000	 92.524936 
936.000000	 92.565646 
935.000000	 92.623280 
934.000000	 92.669740 
933.000000	 92.699594 
932.000000	 92.726184 
931.000000	 92.771558 
930.000000	 92.857413 
929.000000	 92.985378 
928.000000	 93.116254 
927.000000	 93.186089 
926.000000	 93.165364 
925.000000	 93.099333 
924.000000	 93.070525 
923.000000	 93.118923 
922.000000	 93.211318 
921.000000	 93.287454 
920.000000	 93.318192 
919.000000	 93.313772 
918.000000	 93.298783 
917.000000	 93.299051 
916.000000	 93.336544 
915.000000	 93.407467 
914.000000	 93.466908 
913.000000	 93.463224 
912.000000	 93.398406 
911.000000	 93.336447 
910.000000	 93.341643 
909.000000	 93.421848 
908.000000	 93.537738 
907.000000	 93.647077 
906.000000	 93.722731 
905.000000	 93.744888 
904.000000	 93.708065 
903.000000	 93.639625 
902.000000	 93.587222 
901.000000	 93.576229 
900.000000	 93.592560 
899.000000	 93.614551 
898.000000	 93.645660 
897.000000	 93.701185 
896.000000	 93.774690 
895.000000	 93.837863 
894.000000	 93.870517 
893.000000	 93.872154 
892.000000	 93.844595 
891.000000	 93.786366 
890.000000	 93.713703 
889.000000	 93.667282 
888.000000	 93.680377 
887.000000	 93.749626 
886.000000	 93.850127 
885.000000	 93.965712 
884.000000	 94.082247 
883.000000	 94.161896 
882.000000	 94.162006 
881.000000	 94.091132 
880.000000	 94.016503 
879.000000	 93.996791 
878.000000	 94.028252 
877.000000	 94.075074 
876.000000	 94.127270 
875.000000	 94.193251 
874.000000	 94.249888 
873.000000	 94.248671 
872.000000	 94.182856 
871.000000	 94.112369 
870.000000	 94.101271 
869.000000	 94.152674 
868.000000	 94.221827 
867.000000	 94.272226 
866.000000	 94.296279 
865.000000	 94.296409 
864.000000	 94.279894 
863.000000	 94.277380 
862.000000	 94.338192 
861.000000	 94.483106 
860.000000	 94.663455 
859.000000	 94.784233 
858.000000	 94.783984 
857.000000	 94.695833 
856.000000	 94.620975 
855.000000	 94.633915 
854.000000	 94.714521 
853.000000	 94.777047 
852.000000	 94.762928 
851.000000	 94.694367 
850.000000	 94.636148 
849.000000	 94.625375 
848.000000	 94.654385 
847.000000	 94.705895 
846.000000	 94.774074 
845.000000	 94.845793 
844.000000	 94.885068 
843.000000	 94.856913 
842.000000	 94.764714 
841.000000	 94.651374 
840.000000	 94.558546 
839.000000	 94.489083 
838.000000	 94.415417 
837.000000	 94.322094 
836.000000	 94.225904 
835.000000	 94.148827 
834.000000	 94.090053 
833.000000	 94.044228 
832.000000	 94.036359 
831.000000	 94.109519 
830.000000	 94.272412 
829.000000	 94.483113 
828.000000	 94.694877 
827.000000	 94.890342 
826.000000	 95.050564 
825.000000	 95.125159 
824.000000	 95.080740 
823.000000	 94.965707 
822.000000	 94.875284 
821.000000	 94.852189 
820.000000	 94.865262 
819.000000	 94.885248 
818.000000	 94.934667 
817.000000	 95.045523 
816.000000	 95.202715 
815.000000	 95.358353 
814.000000	 95.484672 
813.000000	 95.584314 
812.000000	 95.654962 
811.000000	 95.672204 
810.000000	 95.617375 
809.000000	 95.510273 
808.000000	 95.404751 
807.000000	 95.349930 
806.000000	 95.350742 
805.000000	 95.365646 
804.000000	 95.354153 
803.000000	 95.332672 
802.000000	 95.367799 
801.000000	 95.496601 
800.000000	 95.659400 
799.000000	 95.733308 
798.000000	 95.646151 
797.000000	 95.451481 
796.000000	 95.281431 
795.000000	 95.226675 
794.000000	 95.262623 
793.000000	 95.288208 
792.000000	 95.235671 
791.000000	 95.140325 
790.000000	 95.098996 
789.000000	 95.166920 
788.000000	 95.307331 
787.000000	 95.436873 
786.000000	 95.499953 
785.000000	 95.493484 
784.000000	 95.443001 
783.000000	 95.375807 
782.000000	 95.305234 
781.000000	 95.218956 
780.000000	 95.086675 
779.000000	 94.897963 
778.000000	 94.690453 
777.000000	 94.522193 
776.000000	 94.419696 
775.000000	 94.377628 
774.000000	 94.405659 
773.000000	 94.536886 
772.000000	 94.775298 
771.000000	 95.062672 
770.000000	 95.318828 
769.000000	 95.502461 
768.000000	 95.616766 
767.000000	 95.670124 
766.000000	 95.659533 
765.000000	 95.596034 
764.000000	 95.523409 
763.000000	 95.491715 
762.000000	 95.511760 
761.000000	 95.544560 
760.000000	 95.542362 
759.000000	 95.502354 
758.000000	 95.476392 
757.000000	 95.519715 
756.000000	 95.624879 
755.000000	 95.710025 
754.000000	 95.681208 
753.000000	 95.511087 
752.000000	 95.258323 
751.000000	 95.015048 
750.000000	 94.838776 
749.000000	 94.734098 
748.000000	 94.693328 
747.000000	 94.732044 
746.000000	 94.859862 
745.000000	 95.023246 
744.000000	 95.112673 
743.000000	 95.057207 
742.000000	 94.911587 
741.000000	 94.819971 
740.000000	 94.877206 
739.000000	 95.039024 
738.000000	 95.174250 
737.000000	 95.190893 
736.000000	 95.106715 
735.000000	 95.014563 
734.000000	 94.994892 
733.000000	 95.056665 
732.000000	 95.149667 
731.000000	 95.228146 
730.000000	 95.298252 
729.000000	 95.398177 
728.000000	 95.538799 
727.000000	 95.680242 
726.000000	 95.770785 
725.000000	 95.796720 
724.000000	 95.788500 
723.000000	 95.791460 
722.000000	 95.839432 
721.000000	 95.941997 
720.000000	 96.078985 
719.000000	 96.208937 
718.000000	 96.294243 
717.000000	 96.320170 
716.000000	 96.292102 
715.000000	 96.228744 
714.000000	 96.162337 
713.000000	 96.124811 
712.000000	 96.116128 
711.000000	 96.099339 
710.000000	 96.048911 
709.000000	 95.996934 
708.000000	 96.007278 
707.000000	 96.104263 
706.000000	 96.244111 
705.000000	 96.353224 
704.000000	 96.377050 
703.000000	 96.300085 
702.000000	 96.152439 
701.000000	 96.005365 
700.000000	 95.930729 
699.000000	 95.948163 
698.000000	 96.028622 
697.000000	 96.154862 
696.000000	 96.344069 
695.000000	 96.586879 
694.000000	 96.798127 
693.000000	 96.878009 
692.000000	 96.819986 
691.000000	 96.717605 
690.000000	 96.659435 
689.000000	 96.651990 
688.000000	 96.651364 
687.000000	 96.632552 
686.000000	 96.605274 
685.000000	 96.587160 
684.000000	 96.592969 
683.000000	 96.640346 
682.000000	 96.735358 
681.000000	 96.845342 
680.000000	 96.905533 
679.000000	 96.873833 
678.000000	 96.784588 
677.000000	 96.733070 
676.000000	 96.784214 
675.000000	 96.895213 
674.000000	 96.951073 
673.000000	 96.897663 
672.000000	 96.814411 
671.000000	 96.815084 
670.000000	 96.893388 
669.000000	 96.923823 
668.000000	 96.831696 
667.000000	 96.715296 
666.000000	 96.750259 
665.000000	 96.991122 
664.000000	 97.326040 
663.000000	 97.602027 
662.000000	 97.742358 
661.000000	 97.757666 
660.000000	 97.692574 
659.000000	 97.570405 
658.000000	 97.365207 
657.000000	 97.039686 
656.000000	 96.654627 
655.000000	 96.412590 
654.000000	 96.528839 
653.000000	 97.001927 
652.000000	 97.590927 
651.000000	 97.992836 
650.000000	 98.135404 
