# Supplementary material for: Saturation magnetisation as an indicator of the disintegration of barium hexaferrite nanoplatelets during the surface functionalisation
Source: Sci Rep. 2023 Jan 19;13:1092. doi: 10.1038/s41598-023-28431-4 (PMC9852462; doi:10.1038/s41598-023-28431-4)
Supplement: Supplementary file 2 — Supplementary Information 2. [file 41598_2023_28431_MOESM2_ESM.zip › Figure S1a_Fe-EDTMP.asc]

PE IR                   SPECTRUM    ASCII       PEDS        1,60        
  -1
~SP,SP
18/10/17
08:12:39,00
18/10/17
08:12:39,00
guest

650,000000
16


SPECTRUM 400,CPU32 MAIN 00,09,9951 07-SEPTEMBER-2011 11:49:41
MIR TGS
MIR
OPTKBR
84216
0,200000

4,000000
STRONG
RATIO
SPECTRUM
MAGNITUDE
UNIVERSAL ATR
DOUBLE

COMBINED


0


#HDR
-1
-1
#GR
CM-1
%T
0,00002384185791015625
0,0
4000,000000
-1,000000
3351
8
98,690001
48,160358
#DATA
4000,000000	98,647136 
3999,000000	98,646891 
3998,000000	98,648787 
3997,000000	98,651089 
3996,000000	98,651935 
3995,000000	98,651152 
3994,000000	98,643788 
3993,000000	98,644188 
3992,000000	98,646074 
3991,000000	98,648504 
3990,000000	98,650625 
3989,000000	98,652462 
3988,000000	98,654453 
3987,000000	98,656280 
3986,000000	98,656364 
3985,000000	98,653225 
3984,000000	98,647640 
3983,000000	98,642844 
3982,000000	98,641738 
3981,000000	98,644051 
3980,000000	98,646844 
3979,000000	98,647751 
3978,000000	98,647129 
3977,000000	98,647046 
3976,000000	98,648808 
3975,000000	98,651800 
3974,000000	98,654325 
3973,000000	98,655120 
3972,000000	98,654054 
3971,000000	98,651570 
3970,000000	98,648014 
3969,000000	98,643761 
3968,000000	98,639795 
3967,000000	98,637464 
3966,000000	98,637296 
3965,000000	98,638508 
3964,000000	98,640099 
3963,000000	98,641933 
3962,000000	98,644195 
3961,000000	98,646486 
3960,000000	98,648236 
3959,000000	98,649694 
3958,000000	98,651799 
3957,000000	98,654811 
3956,000000	98,657688 
3955,000000	98,658915 
3954,000000	98,657485 
3953,000000	98,653285 
3952,000000	98,647105 
3951,000000	98,640601 
3950,000000	98,635773 
3949,000000	98,633778 
3948,000000	98,634334 
3947,000000	98,636385 
3946,000000	98,639112 
3945,000000	98,642412 
3944,000000	98,646566 
3943,000000	98,651478 
3942,000000	98,655845 
3941,000000	98,657837 
3940,000000	98,657031 
3939,000000	98,654904 
3938,000000	98,653385 
3937,000000	98,653053 
3936,000000	98,653043 
3935,000000	98,652190 
3934,000000	98,649495 
3933,000000	98,644530 
3932,000000	98,638150 
3931,000000	98,632993 
3930,000000	98,632046 
3929,000000	98,635884 
3928,000000	98,642340 
3927,000000	98,648520 
3926,000000	98,652596 
3925,000000	98,653884 
3924,000000	98,652250 
3923,000000	98,648596 
3922,000000	98,645441 
3921,000000	98,645249 
3920,000000	98,648298 
3919,000000	98,652439 
3918,000000	98,655024 
3917,000000	98,655039 
3916,000000	98,653539 
3915,000000	98,652894 
3914,000000	98,654847 
3913,000000	98,659030 
3912,000000	98,663749 
3911,000000	98,667307 
3910,000000	98,669534 
3909,000000	98,671378 
3908,000000	98,673184 
3907,000000	98,674345 
3906,000000	98,673872 
3905,000000	98,671887 
3904,000000	98,669579 
3903,000000	98,667432 
3902,000000	98,664965 
3901,000000	98,661762 
3900,000000	98,658163 
3899,000000	98,655064 
3898,000000	98,652449 
3897,000000	98,649602 
3896,000000	98,646698 
3895,000000	98,644493 
3894,000000	98,643581 
3893,000000	98,644447 
3892,000000	98,648473 
3891,000000	98,656165 
3890,000000	98,664971 
3889,000000	98,670294 
3888,000000	98,669126 
3887,000000	98,662807 
3886,000000	98,655962 
3885,000000	98,652584 
3884,000000	98,653590 
3883,000000	98,657251 
3882,000000	98,660198 
3881,000000	98,659352 
3880,000000	98,654620 
3879,000000	98,649435 
3878,000000	98,646994 
3877,000000	98,646829 
3876,000000	98,646730 
3875,000000	98,647003 
3874,000000	98,649991 
3873,000000	98,656149 
3872,000000	98,662598 
3871,000000	98,666223 
3870,000000	98,666258 
3869,000000	98,662888 
3868,000000	98,657926 
3867,000000	98,654573 
3866,000000	98,653863 
3865,000000	98,653886 
3864,000000	98,652811 
3863,000000	98,650717 
3862,000000	98,649888 
3861,000000	98,650039 
3860,000000	98,649087 
3859,000000	98,647521 
3858,000000	98,649181 
3857,000000	98,656278 
3856,000000	98,666329 
3855,000000	98,675409 
3854,000000	98,683239 
3853,000000	98,689686 
3852,000000	98,690001 
3851,000000	98,682295 
3850,000000	98,670954 
3849,000000	98,660069 
3848,000000	98,650568 
3847,000000	98,642393 
3846,000000	98,637172 
3845,000000	98,637064 
3844,000000	98,641078 
3843,000000	98,645608 
3842,000000	98,649102 
3841,000000	98,651241 
3840,000000	98,652565 
3839,000000	98,654526 
3838,000000	98,657506 
3837,000000	98,659672 
3836,000000	98,659104 
3835,000000	98,656177 
3834,000000	98,652803 
3833,000000	98,649434 
3832,000000	98,646051 
3831,000000	98,644062 
3830,000000	98,644746 
3829,000000	98,646977 
3828,000000	98,647703 
3827,000000	98,644631 
3826,000000	98,639257 
3825,000000	98,634181 
3824,000000	98,630149 
3823,000000	98,626581 
3822,000000	98,624660 
3821,000000	98,626786 
3820,000000	98,632189 
3819,000000	98,637393 
3818,000000	98,640176 
3817,000000	98,641288 
3816,000000	98,641410 
3815,000000	98,640443 
3814,000000	98,639199 
3813,000000	98,639320 
3812,000000	98,640925 
3811,000000	98,641756 
3810,000000	98,640303 
3809,000000	98,638578 
3808,000000	98,639502 
3807,000000	98,643096 
3806,000000	98,646430 
3805,000000	98,646191 
3804,000000	98,642608 
3803,000000	98,638007 
3802,000000	98,634833 
3801,000000	98,633976 
3800,000000	98,634281 
3799,000000	98,635842 
3798,000000	98,639275 
3797,000000	98,642641 
3796,000000	98,641746 
3795,000000	98,635527 
3794,000000	98,627513 
3793,000000	98,621340 
3792,000000	98,617595 
3791,000000	98,614837 
3790,000000	98,612428 
3789,000000	98,611196 
3788,000000	98,611168 
3787,000000	98,611704 
3786,000000	98,613269 
3785,000000	98,616580 
3784,000000	98,620557 
3783,000000	98,622731 
3782,000000	98,621902 
3781,000000	98,619336 
3780,000000	98,617346 
3779,000000	98,616719 
3778,000000	98,616704 
3777,000000	98,616601 
3776,000000	98,616601 
3775,000000	98,616751 
3774,000000	98,616421 
3773,000000	98,614922 
3772,000000	98,612543 
3771,000000	98,611072 
3770,000000	98,612926 
3769,000000	98,618011 
3768,000000	98,622978 
3767,000000	98,624796 
3766,000000	98,623611 
3765,000000	98,622008 
3764,000000	98,621818 
3763,000000	98,623133 
3762,000000	98,624916 
3761,000000	98,625066 
3760,000000	98,623475 
3759,000000	98,622407 
3758,000000	98,624361 
3757,000000	98,629404 
3756,000000	98,634402 
3755,000000	98,636780 
3754,000000	98,636537 
3753,000000	98,634472 
3752,000000	98,630772 
3751,000000	98,627125 
3750,000000	98,627634 
3749,000000	98,635417 
3748,000000	98,648887 
3747,000000	98,662738 
3746,000000	98,671650 
3745,000000	98,674851 
3744,000000	98,673760 
3743,000000	98,668302 
3742,000000	98,661152 
3741,000000	98,656933 
3740,000000	98,656289 
3739,000000	98,655047 
3738,000000	98,650684 
3737,000000	98,645921 
3736,000000	98,643472 
3735,000000	98,642237 
3734,000000	98,639651 
3733,000000	98,636017 
3732,000000	98,633489 
3731,000000	98,631893 
3730,000000	98,629859 
3729,000000	98,627845 
3728,000000	98,626500 
3727,000000	98,625210 
3726,000000	98,623146 
3725,000000	98,620758 
3724,000000	98,618395 
3723,000000	98,615304 
3722,000000	98,610965 
3721,000000	98,605041 
3720,000000	98,598589 
3719,000000	98,593236 
3718,000000	98,590054 
3717,000000	98,589687 
3716,000000	98,591721 
3715,000000	98,594911 
3714,000000	98,597876 
3713,000000	98,599596 
3712,000000	98,599916 
3711,000000	98,598771 
3710,000000	98,596292 
3709,000000	98,593290 
3708,000000	98,590034 
3707,000000	98,585866 
3706,000000	98,580697 
3705,000000	98,575583 
3704,000000	98,571051 
3703,000000	98,566320 
3702,000000	98,561307 
3701,000000	98,556600 
3700,000000	98,552010 
3699,000000	98,546522 
3698,000000	98,539147 
3697,000000	98,530690 
3696,000000	98,523704 
3695,000000	98,520420 
3694,000000	98,521517 
3693,000000	98,525860 
3692,000000	98,530769 
3691,000000	98,533161 
3690,000000	98,532423 
3689,000000	98,529816 
3688,000000	98,525662 
3687,000000	98,519548 
3686,000000	98,512812 
3685,000000	98,507761 
3684,000000	98,504050 
3683,000000	98,498534 
3682,000000	98,488953 
3681,000000	98,477461 
3680,000000	98,467594 
3679,000000	98,461101 
3678,000000	98,456311 
3677,000000	98,450322 
3676,000000	98,442989 
3675,000000	98,434837 
3674,000000	98,425806 
3673,000000	98,416962 
3672,000000	98,409174 
3671,000000	98,400215 
3670,000000	98,386757 
3669,000000	98,367995 
3668,000000	98,346180 
3667,000000	98,324594 
3666,000000	98,304450 
3665,000000	98,284658 
3664,000000	98,265173 
3663,000000	98,247589 
3662,000000	98,232985 
3661,000000	98,220831 
3660,000000	98,208441 
3659,000000	98,193625 
3658,000000	98,176518 
3657,000000	98,159978 
3656,000000	98,146697 
3655,000000	98,135998 
3654,000000	98,125539 
3653,000000	98,113215 
3652,000000	98,096803 
3651,000000	98,074588 
3650,000000	98,048144 
3649,000000	98,021007 
3648,000000	97,993771 
3647,000000	97,965236 
3646,000000	97,935097 
3645,000000	97,904097 
3644,000000	97,873062 
3643,000000	97,842271 
3642,000000	97,811858 
3641,000000	97,782286 
3640,000000	97,754341 
3639,000000	97,728956 
3638,000000	97,706299 
3637,000000	97,685654 
3636,000000	97,665528 
3635,000000	97,644482 
3634,000000	97,621738 
3633,000000	97,597010 
3632,000000	97,570249 
3631,000000	97,541717 
3630,000000	97,512998 
3629,000000	97,486335 
3628,000000	97,460879 
3627,000000	97,432098 
3626,000000	97,398022 
3625,000000	97,360902 
3624,000000	97,324578 
3623,000000	97,291494 
3622,000000	97,261569 
3621,000000	97,232622 
3620,000000	97,203409 
3619,000000	97,174602 
3618,000000	97,146390 
3617,000000	97,117057 
3616,000000	97,084386 
3615,000000	97,048546 
3614,000000	97,012657 
3613,000000	96,979709 
3612,000000	96,949750 
3611,000000	96,921037 
3610,000000	96,892741 
3609,000000	96,865399 
3608,000000	96,839753 
3607,000000	96,815299 
3606,000000	96,790505 
3605,000000	96,763584 
3604,000000	96,733125 
3603,000000	96,699458 
3602,000000	96,664802 
3601,000000	96,631558 
3600,000000	96,600683 
3599,000000	96,572356 
3598,000000	96,546558 
3597,000000	96,523471 
3596,000000	96,501887 
3595,000000	96,479130 
3594,000000	96,452967 
3593,000000	96,423635 
3592,000000	96,394262 
3591,000000	96,368790 
3590,000000	96,348278 
3589,000000	96,330305 
3588,000000	96,312012 
3587,000000	96,291886 
3586,000000	96,269062 
3585,000000	96,243042 
3584,000000	96,213925 
3583,000000	96,183230 
3582,000000	96,153464 
3581,000000	96,126622 
3580,000000	96,102564 
3579,000000	96,079340 
3578,000000	96,054655 
3577,000000	96,027638 
3576,000000	95,999969 
3575,000000	95,974684 
3574,000000	95,953577 
3573,000000	95,935258 
3572,000000	95,916647 
3571,000000	95,896171 
3570,000000	95,874435 
3569,000000	95,852000 
3568,000000	95,828828 
3567,000000	95,805331 
3566,000000	95,782481 
3565,000000	95,760948 
3564,000000	95,740235 
3563,000000	95,718621 
3562,000000	95,695222 
3561,000000	95,671290 
3560,000000	95,649154 
3559,000000	95,630301 
3558,000000	95,614671 
3557,000000	95,600584 
3556,000000	95,585249 
3555,000000	95,566089 
3554,000000	95,542723 
3553,000000	95,517535 
3552,000000	95,493797 
3551,000000	95,473499 
3550,000000	95,457024 
3549,000000	95,443604 
3548,000000	95,431344 
3547,000000	95,417487 
3546,000000	95,399777 
3545,000000	95,378230 
3544,000000	95,355253 
3543,000000	95,333734 
3542,000000	95,315116 
3541,000000	95,299259 
3540,000000	95,285167 
3539,000000	95,271039 
3538,000000	95,254095 
3537,000000	95,232202 
3536,000000	95,206374 
3535,000000	95,181139 
3534,000000	95,161132 
3533,000000	95,147110 
3532,000000	95,135714 
3531,000000	95,123046 
3530,000000	95,108010 
3529,000000	95,091927 
3528,000000	95,075681 
3527,000000	95,058228 
3526,000000	95,038177 
3525,000000	95,016234 
3524,000000	94,995314 
3523,000000	94,977802 
3522,000000	94,963178 
3521,000000	94,948727 
3520,000000	94,932130 
3519,000000	94,912815 
3518,000000	94,891341 
3517,000000	94,869251 
3516,000000	94,849550 
3515,000000	94,835414 
3514,000000	94,826694 
3513,000000	94,818808 
3512,000000	94,806772 
3511,000000	94,790231 
3510,000000	94,773142 
3509,000000	94,758833 
3508,000000	94,747009 
3507,000000	94,735373 
3506,000000	94,722180 
3505,000000	94,706713 
3504,000000	94,688961 
3503,000000	94,669922 
3502,000000	94,651210 
3501,000000	94,633577 
3500,000000	94,616225 
3499,000000	94,598187 
3498,000000	94,579654 
3497,000000	94,561435 
3496,000000	94,543936 
3495,000000	94,527554 
3494,000000	94,513455 
3493,000000	94,502779 
3492,000000	94,495063 
3491,000000	94,488115 
3490,000000	94,479417 
3489,000000	94,467500 
3488,000000	94,452557 
3487,000000	94,436390 
3486,000000	94,421305 
3485,000000	94,408341 
3484,000000	94,396751 
3483,000000	94,385679 
3482,000000	94,375791 
3481,000000	94,368217 
3480,000000	94,362222 
3479,000000	94,355104 
3478,000000	94,344662 
3477,000000	94,330894 
3476,000000	94,315101 
3475,000000	94,298270 
3474,000000	94,281034 
3473,000000	94,264413 
3472,000000	94,249319 
3471,000000	94,235239 
3470,000000	94,220538 
3469,000000	94,204608 
3468,000000	94,189099 
3467,000000	94,176219 
3466,000000	94,166048 
3465,000000	94,156445 
3464,000000	94,145607 
3463,000000	94,133932 
3462,000000	94,122958 
3461,000000	94,113236 
3460,000000	94,103938 
3459,000000	94,094182 
3458,000000	94,084084 
3457,000000	94,074683 
3456,000000	94,067037 
3455,000000	94,061102 
3454,000000	94,054886 
3453,000000	94,045296 
3452,000000	94,030791 
3451,000000	94,013273 
3450,000000	93,996518 
3449,000000	93,982483 
3448,000000	93,969780 
3447,000000	93,955987 
3446,000000	93,940984 
3445,000000	93,927424 
3444,000000	93,918052 
3443,000000	93,912879 
3442,000000	93,909026 
3441,000000	93,903304 
3440,000000	93,894816 
3439,000000	93,885016 
3438,000000	93,875349 
3437,000000	93,865474 
3436,000000	93,854151 
3435,000000	93,841421 
3434,000000	93,828825 
3433,000000	93,817423 
3432,000000	93,806486 
3431,000000	93,794663 
3430,000000	93,781947 
3429,000000	93,770011 
3428,000000	93,760978 
3427,000000	93,756049 
3426,000000	93,754655 
3425,000000	93,754201 
3424,000000	93,751107 
3423,000000	93,743186 
3422,000000	93,731290 
3421,000000	93,718271 
3420,000000	93,706466 
3419,000000	93,696591 
3418,000000	93,688648 
3417,000000	93,682774 
3416,000000	93,678766 
3415,000000	93,675496 
3414,000000	93,671317 
3413,000000	93,664822 
3412,000000	93,655110 
3411,000000	93,642184 
3410,000000	93,627914 
3409,000000	93,615966 
3408,000000	93,609223 
3407,000000	93,606578 
3406,000000	93,603341 
3405,000000	93,595961 
3404,000000	93,586148 
3403,000000	93,579238 
3402,000000	93,578195 
3401,000000	93,580281 
3400,000000	93,580314 
3399,000000	93,576189 
3398,000000	93,570081 
3397,000000	93,564804 
3396,000000	93,560759 
3395,000000	93,556919 
3394,000000	93,553268 
3393,000000	93,550934 
3392,000000	93,550387 
3391,000000	93,550661 
3390,000000	93,550430 
3389,000000	93,549086 
3388,000000	93,546600 
3387,000000	93,543010 
3386,000000	93,538558 
3385,000000	93,534111 
3384,000000	93,530862 
3383,000000	93,529367 
3382,000000	93,528935 
3381,000000	93,528198 
3380,000000	93,526199 
3379,000000	93,522706 
3378,000000	93,517620 
3377,000000	93,510814 
3376,000000	93,503044 
3375,000000	93,496436 
3374,000000	93,493179 
3373,000000	93,493667 
3372,000000	93,496471 
3371,000000	93,499972 
3370,000000	93,503283 
3369,000000	93,505672 
3368,000000	93,506173 
3367,000000	93,504380 
3366,000000	93,501084 
3365,000000	93,497656 
3364,000000	93,495086 
3363,000000	93,493780 
3362,000000	93,493719 
3361,000000	93,494517 
3360,000000	93,495799 
3359,000000	93,497740 
3358,000000	93,500680 
3357,000000	93,504047 
3356,000000	93,506661 
3355,000000	93,508544 
3354,000000	93,511267 
3353,000000	93,515349 
3352,000000	93,518239 
3351,000000	93,516519 
3350,000000	93,510124 
3349,000000	93,502942 
3348,000000	93,498937 
3347,000000	93,498809 
3346,000000	93,500754 
3345,000000	93,503210 
3344,000000	93,505969 
3343,000000	93,509536 
3342,000000	93,514457 
3341,000000	93,520831 
3340,000000	93,527495 
3339,000000	93,531900 
3338,000000	93,531958 
3337,000000	93,528371 
3336,000000	93,524509 
3335,000000	93,523541 
3334,000000	93,525871 
3333,000000	93,529457 
3332,000000	93,532058 
3331,000000	93,532743 
3330,000000	93,531580 
3329,000000	93,528818 
3328,000000	93,524982 
3327,000000	93,521522 
3326,000000	93,520526 
3325,000000	93,523152 
3324,000000	93,528378 
3323,000000	93,533770 
3322,000000	93,537667 
3321,000000	93,540303 
3320,000000	93,542704 
3319,000000	93,545029 
3318,000000	93,546577 
3317,000000	93,547175 
3316,000000	93,547693 
3315,000000	93,548951 
3314,000000	93,550710 
3313,000000	93,552246 
3312,000000	93,553474 
3311,000000	93,554824 
3310,000000	93,556085 
3309,000000	93,556111 
3308,000000	93,554059 
3307,000000	93,550501 
3306,000000	93,546908 
3305,000000	93,544248 
3304,000000	93,542559 
3303,000000	93,541759 
3302,000000	93,542077 
3301,000000	93,543214 
3300,000000	93,543460 
3299,000000	93,540577 
3298,000000	93,534126 
3297,000000	93,526719 
3296,000000	93,522367 
3295,000000	93,523082 
3294,000000	93,527039 
3293,000000	93,530173 
3292,000000	93,529589 
3291,000000	93,525474 
3290,000000	93,519988 
3289,000000	93,514876 
3288,000000	93,510484 
3287,000000	93,506657 
3286,000000	93,503850 
3285,000000	93,503035 
3284,000000	93,504900 
3283,000000	93,509421 
3282,000000	93,515789 
3281,000000	93,522135 
3280,000000	93,525536 
3279,000000	93,523454 
3278,000000	93,516026 
3277,000000	93,506744 
3276,000000	93,500152 
3275,000000	93,498546 
3274,000000	93,500861 
3273,000000	93,504392 
3272,000000	93,506989 
3271,000000	93,507722 
3270,000000	93,506379 
3269,000000	93,503073 
3268,000000	93,498265 
3267,000000	93,492772 
3266,000000	93,487594 
3265,000000	93,483625 
3264,000000	93,481205 
3263,000000	93,479786 
3262,000000	93,478456 
3261,000000	93,477077 
3260,000000	93,476617 
3259,000000	93,477926 
3258,000000	93,480501 
3257,000000	93,482984 
3256,000000	93,484700 
3255,000000	93,486005 
3254,000000	93,487080 
3253,000000	93,487207 
3252,000000	93,485644 
3251,000000	93,482733 
3250,000000	93,479570 
3249,000000	93,476836 
3248,000000	93,474495 
3247,000000	93,472597 
3246,000000	93,471814 
3245,000000	93,472840 
3244,000000	93,475470 
3243,000000	93,478589 
3242,000000	93,481131 
3241,000000	93,482758 
3240,000000	93,483449 
3239,000000	93,482731 
3238,000000	93,479971 
3237,000000	93,475576 
3236,000000	93,471280 
3235,000000	93,468620 
3234,000000	93,467268 
3233,000000	93,465440 
3232,000000	93,461982 
3231,000000	93,457759 
3230,000000	93,455099 
3229,000000	93,456131 
3228,000000	93,461314 
3227,000000	93,468822 
3226,000000	93,475246 
3225,000000	93,477627 
3224,000000	93,475469 
3223,000000	93,471035 
3222,000000	93,467849 
3221,000000	93,468631 
3220,000000	93,473604 
3219,000000	93,479806 
3218,000000	93,482720 
3217,000000	93,480194 
3216,000000	93,475093 
3215,000000	93,472912 
3214,000000	93,476362 
3213,000000	93,483247 
3212,000000	93,489825 
3211,000000	93,494529 
3210,000000	93,497427 
3209,000000	93,497886 
3208,000000	93,495197 
3207,000000	93,490998 
3206,000000	93,488569 
3205,000000	93,488866 
3204,000000	93,488996 
3203,000000	93,485916 
3202,000000	93,480761 
3201,000000	93,477958 
3200,000000	93,480163 
3199,000000	93,485236 
3198,000000	93,488663 
3197,000000	93,488246 
3196,000000	93,485789 
3195,000000	93,484629 
3194,000000	93,486409 
3193,000000	93,490413 
3192,000000	93,495050 
3191,000000	93,499009 
3190,000000	93,501299 
3189,000000	93,501408 
3188,000000	93,500038 
3187,000000	93,499003 
3186,000000	93,499663 
3185,000000	93,501558 
3184,000000	93,503037 
3183,000000	93,503202 
3182,000000	93,502966 
3181,000000	93,504286 
3180,000000	93,508402 
3179,000000	93,514525 
3178,000000	93,520072 
3177,000000	93,522547 
3176,000000	93,521534 
3175,000000	93,518729 
3174,000000	93,515977 
3173,000000	93,513724 
3172,000000	93,511581 
3171,000000	93,509760 
3170,000000	93,509280 
3169,000000	93,510910 
3168,000000	93,514385 
3167,000000	93,518427 
3166,000000	93,521170 
3165,000000	93,520960 
3164,000000	93,517553 
3163,000000	93,512690 
3162,000000	93,508931 
3161,000000	93,507502 
3160,000000	93,507169 
3159,000000	93,505217 
3158,000000	93,499801 
3157,000000	93,491959 
3156,000000	93,485418 
3155,000000	93,483564 
3154,000000	93,485865 
3153,000000	93,487783 
3152,000000	93,485032 
3151,000000	93,477677 
3150,000000	93,469354 
3149,000000	93,463000 
3148,000000	93,458625 
3147,000000	93,455058 
3146,000000	93,451990 
3145,000000	93,449441 
3144,000000	93,446671 
3143,000000	93,443233 
3142,000000	93,440526 
3141,000000	93,440594 
3140,000000	93,443062 
3139,000000	93,444531 
3138,000000	93,441643 
3137,000000	93,434064 
3136,000000	93,423966 
3135,000000	93,413427 
3134,000000	93,403344 
3133,000000	93,394462 
3132,000000	93,387986 
3131,000000	93,384461 
3130,000000	93,382637 
3129,000000	93,380157 
3128,000000	93,375362 
3127,000000	93,368270 
3126,000000	93,360245 
3125,000000	93,353088 
3124,000000	93,347952 
3123,000000	93,344426 
3122,000000	93,340829 
3121,000000	93,336022 
3120,000000	93,330735 
3119,000000	93,326400 
3118,000000	93,322829 
3117,000000	93,318088 
3116,000000	93,310957 
3115,000000	93,302474 
3114,000000	93,294302 
3113,000000	93,286356 
3112,000000	93,277034 
3111,000000	93,265484 
3110,000000	93,252704 
3109,000000	93,240443 
3108,000000	93,229873 
3107,000000	93,221424 
3106,000000	93,215024 
3105,000000	93,209785 
3104,000000	93,203975 
3103,000000	93,196127 
3102,000000	93,186334 
3101,000000	93,175992 
3100,000000	93,166072 
3099,000000	93,156038 
3098,000000	93,144801 
3097,000000	93,132427 
3096,000000	93,120384 
3095,000000	93,110042 
3094,000000	93,101423 
3093,000000	93,093639 
3092,000000	93,086044 
3091,000000	93,078419 
3090,000000	93,070282 
3089,000000	93,060751 
3088,000000	93,049352 
3087,000000	93,036577 
3086,000000	93,023473 
3085,000000	93,010891 
3084,000000	92,999169 
3083,000000	92,988070 
3082,000000	92,976803 
3081,000000	92,964514 
3080,000000	92,951202 
3079,000000	92,938002 
3078,000000	92,926174 
3077,000000	92,915764 
3076,000000	92,905378 
3075,000000	92,893294 
3074,000000	92,878840 
3073,000000	92,862836 
3072,000000	92,846643 
3071,000000	92,830556 
3070,000000	92,813386 
3069,000000	92,794113 
3068,000000	92,773878 
3067,000000	92,755447 
3066,000000	92,740278 
3065,000000	92,726802 
3064,000000	92,712159 
3063,000000	92,694947 
3062,000000	92,675389 
3061,000000	92,653559 
3060,000000	92,629167 
3059,000000	92,603368 
3058,000000	92,579151 
3057,000000	92,558761 
3056,000000	92,541304 
3055,000000	92,523825 
3054,000000	92,504373 
3053,000000	92,483072 
3052,000000	92,460517 
3051,000000	92,436405 
3050,000000	92,410276 
3049,000000	92,382810 
3048,000000	92,355559 
3047,000000	92,329420 
3046,000000	92,303755 
3045,000000	92,277086 
3044,000000	92,248552 
3043,000000	92,218741 
3042,000000	92,189208 
3041,000000	92,161292 
3040,000000	92,135363 
3039,000000	92,110978 
3038,000000	92,087227 
3037,000000	92,062689 
3036,000000	92,035781 
3035,000000	92,006109 
3034,000000	91,975486 
3033,000000	91,946615 
3032,000000	91,920252 
3031,000000	91,894318 
3030,000000	91,866388 
3029,000000	91,836576 
3028,000000	91,807277 
3027,000000	91,780564 
3026,000000	91,756752 
3025,000000	91,735167 
3024,000000	91,714975 
3023,000000	91,694956 
3022,000000	91,673925 
3021,000000	91,652394 
3020,000000	91,632890 
3019,000000	91,617133 
3018,000000	91,603137 
3017,000000	91,586751 
3016,000000	91,566837 
3015,000000	91,547804 
3014,000000	91,535698 
3013,000000	91,531921 
3012,000000	91,531915 
3011,000000	91,530383 
3010,000000	91,526780 
3009,000000	91,524763 
3008,000000	91,526923 
3007,000000	91,531769 
3006,000000	91,536460 
3005,000000	91,541184 
3004,000000	91,549310 
3003,000000	91,563460 
3002,000000	91,582896 
3001,000000	91,605086 
3000,000000	91,628666 
2999,000000	91,653835 
2998,000000	91,680527 
2997,000000	91,707576 
2996,000000	91,734070 
2995,000000	91,760780 
2994,000000	91,789496 
2993,000000	91,820923 
2992,000000	91,853630 
2991,000000	91,885251 
2990,000000	91,914430 
2989,000000	91,941335 
2988,000000	91,966630 
2987,000000	91,990858 
2986,000000	92,014967 
2985,000000	92,040208 
2984,000000	92,066353 
2983,000000	92,090628 
2982,000000	92,110041 
2981,000000	92,124977 
2980,000000	92,139185 
2979,000000	92,155585 
2978,000000	92,173220 
2977,000000	92,188989 
2976,000000	92,201220 
2975,000000	92,210475 
2974,000000	92,217714 
2973,000000	92,223171 
2972,000000	92,226775 
2971,000000	92,228420 
2970,000000	92,227883 
2969,000000	92,225588 
2968,000000	92,223474 
2967,000000	92,223868 
2966,000000	92,226974 
2965,000000	92,230279 
2964,000000	92,230929 
2963,000000	92,228409 
2962,000000	92,224971 
2961,000000	92,224217 
2960,000000	92,229284 
2959,000000	92,241148 
2958,000000	92,257852 
2957,000000	92,275887 
2956,000000	92,293026 
2955,000000	92,309648 
2954,000000	92,327153 
2953,000000	92,345767 
2952,000000	92,364570 
2951,000000	92,383264 
2950,000000	92,403021 
2949,000000	92,425455 
2948,000000	92,451195 
2947,000000	92,479533 
2946,000000	92,509136 
2945,000000	92,538934 
2944,000000	92,568562 
2943,000000	92,598185 
2942,000000	92,627950 
2941,000000	92,657690 
2940,000000	92,687094 
2939,000000	92,715921 
2938,000000	92,743721 
2937,000000	92,769366 
2936,000000	92,791229 
2935,000000	92,808324 
2934,000000	92,821518 
2933,000000	92,833464 
2932,000000	92,846958 
2931,000000	92,862978 
2930,000000	92,880084 
2929,000000	92,895575 
2928,000000	92,907356 
2927,000000	92,915209 
2926,000000	92,920664 
2925,000000	92,925511 
2924,000000	92,930240 
2923,000000	92,934307 
2922,000000	92,938132 
2921,000000	92,943798 
2920,000000	92,952419 
2919,000000	92,961329 
2918,000000	92,965905 
2917,000000	92,964771 
2916,000000	92,961530 
2915,000000	92,960246 
2914,000000	92,960517 
2913,000000	92,958578 
2912,000000	92,952289 
2911,000000	92,943424 
2910,000000	92,935501 
2909,000000	92,931041 
2908,000000	92,930658 
2907,000000	92,932837 
2906,000000	92,934130 
2905,000000	92,931385 
2904,000000	92,924853 
2903,000000	92,918416 
2902,000000	92,915623 
2901,000000	92,916265 
2900,000000	92,916859 
2899,000000	92,913975 
2898,000000	92,906820 
2897,000000	92,897317 
2896,000000	92,888415 
2895,000000	92,881729 
2894,000000	92,876268 
2893,000000	92,869811 
2892,000000	92,861904 
2891,000000	92,854958 
2890,000000	92,851828 
2889,000000	92,852621 
2888,000000	92,854234 
2887,000000	92,852685 
2886,000000	92,845675 
2885,000000	92,833730 
2884,000000	92,819817 
2883,000000	92,807733 
2882,000000	92,800007 
2881,000000	92,796781 
2880,000000	92,796401 
2879,000000	92,796692 
2878,000000	92,795670 
2877,000000	92,791926 
2876,000000	92,785192 
2875,000000	92,776577 
2874,000000	92,767812 
2873,000000	92,760248 
2872,000000	92,754662 
2871,000000	92,751411 
2870,000000	92,749994 
2869,000000	92,748632 
2868,000000	92,745257 
2867,000000	92,739459 
2866,000000	92,732977 
2865,000000	92,727591 
2864,000000	92,722602 
2863,000000	92,715103 
2862,000000	92,703233 
2861,000000	92,688838 
2860,000000	92,676266 
2859,000000	92,668458 
2858,000000	92,664474 
2857,000000	92,660863 
2856,000000	92,654890 
2855,000000	92,646441 
2854,000000	92,637810 
2853,000000	92,632296 
2852,000000	92,632238 
2851,000000	92,637015 
2850,000000	92,642849 
2849,000000	92,645449 
2848,000000	92,643326 
2847,000000	92,638348 
2846,000000	92,633365 
2845,000000	92,630035 
2844,000000	92,628761 
2843,000000	92,629450 
2842,000000	92,631553 
2841,000000	92,633987 
2840,000000	92,635835 
2839,000000	92,637057 
2838,000000	92,638235 
2837,000000	92,639802 
2836,000000	92,641707 
2835,000000	92,643410 
2834,000000	92,643796 
2833,000000	92,641386 
2832,000000	92,635387 
2831,000000	92,626890 
2830,000000	92,618929 
2829,000000	92,614832 
2828,000000	92,615808 
2827,000000	92,619715 
2826,000000	92,622442 
2825,000000	92,621287 
2824,000000	92,617243 
2823,000000	92,613745 
2822,000000	92,612989 
2821,000000	92,613605 
2820,000000	92,612032 
2819,000000	92,606061 
2818,000000	92,597103 
2817,000000	92,589143 
2816,000000	92,585307 
2815,000000	92,585190 
2814,000000	92,585522 
2813,000000	92,583362 
2812,000000	92,578246 
2811,000000	92,571287 
2810,000000	92,563380 
2809,000000	92,555201 
2808,000000	92,548057 
2807,000000	92,543070 
2806,000000	92,539523 
2805,000000	92,535526 
2804,000000	92,530735 
2803,000000	92,527097 
2802,000000	92,526185 
2801,000000	92,526833 
2800,000000	92,526386 
2799,000000	92,523657 
2798,000000	92,519617 
2797,000000	92,515494 
2796,000000	92,511114 
2795,000000	92,505195 
2794,000000	92,496784 
2793,000000	92,486430 
2792,000000	92,476328 
2791,000000	92,469182 
2790,000000	92,466336 
2789,000000	92,466681 
2788,000000	92,467304 
2787,000000	92,465314 
2786,000000	92,459502 
2785,000000	92,450913 
2784,000000	92,441980 
2783,000000	92,434592 
2782,000000	92,428733 
2781,000000	92,423218 
2780,000000	92,417615 
2779,000000	92,412750 
2778,000000	92,409195 
2777,000000	92,406057 
2776,000000	92,401831 
2775,000000	92,395974 
2774,000000	92,389108 
2773,000000	92,382034 
2772,000000	92,374991 
2771,000000	92,367655 
2770,000000	92,359511 
2769,000000	92,350618 
2768,000000	92,342371 
2767,000000	92,337018 
2766,000000	92,335694 
2765,000000	92,337073 
2764,000000	92,338493 
2763,000000	92,338336 
2762,000000	92,336962 
2761,000000	92,335523 
2760,000000	92,334650 
2759,000000	92,334459 
2758,000000	92,335190 
2757,000000	92,337162 
2756,000000	92,340019 
2755,000000	92,342516 
2754,000000	92,343589 
2753,000000	92,343746 
2752,000000	92,344933 
2751,000000	92,348517 
2750,000000	92,353576 
2749,000000	92,357630 
2748,000000	92,359087 
2747,000000	92,358600 
2746,000000	92,358216 
2745,000000	92,359765 
2744,000000	92,364018 
2743,000000	92,370613 
2742,000000	92,378511 
2741,000000	92,386934 
2740,000000	92,395895 
2739,000000	92,405311 
2738,000000	92,413873 
2737,000000	92,420027 
2736,000000	92,424377 
2735,000000	92,429778 
2734,000000	92,438136 
2733,000000	92,447996 
2732,000000	92,456406 
2731,000000	92,462509 
2730,000000	92,468061 
2729,000000	92,474711 
2728,000000	92,482067 
2727,000000	92,488619 
2726,000000	92,493527 
2725,000000	92,497106 
2724,000000	92,500248 
2723,000000	92,503800 
2722,000000	92,508092 
2721,000000	92,512676 
2720,000000	92,516721 
2719,000000	92,519823 
2718,000000	92,522363 
2717,000000	92,525130 
2716,000000	92,528721 
2715,000000	92,533039 
2714,000000	92,537047 
2713,000000	92,539335 
2712,000000	92,539595 
2711,000000	92,539455 
2710,000000	92,541206 
2709,000000	92,545518 
2708,000000	92,550838 
2707,000000	92,555137 
2706,000000	92,557758 
2705,000000	92,559407 
2704,000000	92,560970 
2703,000000	92,562864 
2702,000000	92,565199 
2701,000000	92,567937 
2700,000000	92,570788 
2699,000000	92,573367 
2698,000000	92,575663 
2697,000000	92,578160 
2696,000000	92,581234 
2695,000000	92,584525 
2694,000000	92,587211 
2693,000000	92,589017 
2692,000000	92,590573 
2691,000000	92,592473 
2690,000000	92,594243 
2689,000000	92,594842 
2688,000000	92,594136 
2687,000000	92,593243 
2686,000000	92,593181 
2685,000000	92,593836 
2684,000000	92,594694 
2683,000000	92,596028 
2682,000000	92,598590 
2681,000000	92,602253 
2680,000000	92,605623 
2679,000000	92,607091 
2678,000000	92,605974 
2677,000000	92,602791 
2676,000000	92,598994 
2675,000000	92,596434 
2674,000000	92,596386 
2673,000000	92,598623 
2672,000000	92,601575 
2671,000000	92,603568 
2670,000000	92,603808 
2669,000000	92,602183 
2668,000000	92,598478 
2667,000000	92,592141 
2666,000000	92,582853 
2665,000000	92,571235 
2664,000000	92,558854 
2663,000000	92,547250 
2662,000000	92,536722 
2661,000000	92,526187 
2660,000000	92,514518 
2659,000000	92,502036 
2658,000000	92,490522 
2657,000000	92,481815 
2656,000000	92,476562 
2655,000000	92,474056 
2654,000000	92,472723 
2653,000000	92,470719 
2652,000000	92,466651 
2651,000000	92,460246 
2650,000000	92,452313 
2649,000000	92,443990 
2648,000000	92,436067 
2647,000000	92,428910 
2646,000000	92,422597 
2645,000000	92,416996 
2644,000000	92,412089 
2643,000000	92,408349 
2642,000000	92,406322 
2641,000000	92,405545 
2640,000000	92,404379 
2639,000000	92,401562 
2638,000000	92,397667 
2637,000000	92,394310 
2636,000000	92,391916 
2635,000000	92,388988 
2634,000000	92,383912 
2633,000000	92,376942 
2632,000000	92,369995 
2631,000000	92,364891 
2630,000000	92,362324 
2629,000000	92,362209 
2628,000000	92,364102 
2627,000000	92,367010 
2626,000000	92,369445 
2625,000000	92,370352 
2624,000000	92,369874 
2623,000000	92,368794 
2622,000000	92,367361 
2621,000000	92,365279 
2620,000000	92,362981 
2619,000000	92,362205 
2618,000000	92,364520 
2617,000000	92,369391 
2616,000000	92,374394 
2615,000000	92,377653 
2614,000000	92,379588 
2613,000000	92,381871 
2612,000000	92,385064 
2611,000000	92,387962 
2610,000000	92,389294 
2609,000000	92,389546 
2608,000000	92,390965 
2607,000000	92,396195 
2606,000000	92,406841 
2605,000000	92,422475 
2604,000000	92,440349 
2603,000000	92,456393 
2602,000000	92,467338 
2601,000000	92,472306 
2600,000000	92,472716 
2599,000000	92,471325 
2598,000000	92,471525 
2597,000000	92,476250 
2596,000000	92,486011 
2595,000000	92,498090 
2594,000000	92,508959 
2593,000000	92,517728 
2592,000000	92,526219 
2591,000000	92,535619 
2590,000000	92,544696 
2589,000000	92,552128 
2588,000000	92,559088 
2587,000000	92,567848 
2586,000000	92,578434 
2585,000000	92,588248 
2584,000000	92,595045 
2583,000000	92,599168 
2582,000000	92,602882 
2581,000000	92,608636 
2580,000000	92,618036 
2579,000000	92,631229 
2578,000000	92,646580 
2577,000000	92,661629 
2576,000000	92,674843 
2575,000000	92,686180 
2574,000000	92,696097 
2573,000000	92,704954 
2572,000000	92,713476 
2571,000000	92,722526 
2570,000000	92,731722 
2569,000000	92,739310 
2568,000000	92,744502 
2567,000000	92,749367 
2566,000000	92,757182 
2565,000000	92,768948 
2564,000000	92,782280 
2563,000000	92,793692 
2562,000000	92,801451 
2561,000000	92,806672 
2560,000000	92,812612 
2559,000000	92,822653 
2558,000000	92,837576 
2557,000000	92,854208 
2556,000000	92,867597 
2555,000000	92,875190 
2554,000000	92,878593 
2553,000000	92,881249 
2552,000000	92,885408 
2551,000000	92,891647 
2550,000000	92,899739 
2549,000000	92,908335 
2548,000000	92,914554 
2547,000000	92,916022 
2546,000000	92,913953 
2545,000000	92,912969 
2544,000000	92,917170 
2543,000000	92,926971 
2542,000000	92,939796 
2541,000000	92,952498 
2540,000000	92,962488 
2539,000000	92,968147 
2538,000000	92,969986 
2537,000000	92,971141 
2536,000000	92,975280 
2535,000000	92,983626 
2534,000000	92,994422 
2533,000000	93,004752 
2532,000000	93,012055 
2531,000000	93,014661 
2530,000000	93,012708 
2529,000000	93,008918 
2528,000000	93,007012 
2527,000000	93,008534 
2526,000000	93,011838 
2525,000000	93,014481 
2524,000000	93,015730 
2523,000000	93,016369 
2522,000000	93,017089 
2521,000000	93,017765 
2520,000000	93,017555 
2519,000000	93,015077 
2518,000000	93,009410 
2517,000000	93,001808 
2516,000000	92,995614 
2515,000000	92,993150 
2514,000000	92,993026 
2513,000000	92,991820 
2512,000000	92,988492 
2511,000000	92,985994 
2510,000000	92,988120 
2509,000000	92,995496 
2508,000000	93,004888 
2507,000000	93,011525 
2506,000000	93,011734 
2505,000000	93,004731 
2504,000000	92,993577 
2503,000000	92,984118 
2502,000000	92,981014 
2501,000000	92,983635 
2500,000000	92,986689 
2499,000000	92,985999 
2498,000000	92,983178 
2497,000000	92,983470 
2496,000000	92,989490 
2495,000000	92,998677 
2494,000000	93,006768 
2493,000000	93,011654 
2492,000000	93,012963 
2491,000000	93,010157 
2490,000000	93,003320 
2489,000000	92,994832 
2488,000000	92,987821 
2487,000000	92,983008 
2486,000000	92,978902 
2485,000000	92,975024 
2484,000000	92,972777 
2483,000000	92,972698 
2482,000000	92,972973 
2481,000000	92,971766 
2480,000000	92,969372 
2479,000000	92,966796 
2478,000000	92,963698 
2477,000000	92,959483 
2476,000000	92,955437 
2475,000000	92,953703 
2474,000000	92,954296 
2473,000000	92,955063 
2472,000000	92,955145 
2471,000000	92,956900 
2470,000000	92,963162 
2469,000000	92,973179 
2468,000000	92,982353 
2467,000000	92,985881 
2466,000000	92,981790 
2465,000000	92,970675 
2464,000000	92,954218 
2463,000000	92,935129 
2462,000000	92,917204 
2461,000000	92,902857 
2460,000000	92,890069 
2459,000000	92,873896 
2458,000000	92,852345 
2457,000000	92,829272 
2456,000000	92,809743 
2455,000000	92,793696 
2454,000000	92,776275 
2453,000000	92,753803 
2452,000000	92,727162 
2451,000000	92,699635 
2450,000000	92,674121 
2449,000000	92,652941 
2448,000000	92,637532 
2447,000000	92,626567 
2446,000000	92,616147 
2445,000000	92,603657 
2444,000000	92,590422 
2443,000000	92,579103 
2442,000000	92,569465 
2441,000000	92,558499 
2440,000000	92,544462 
2439,000000	92,529287 
2438,000000	92,516673 
2437,000000	92,508435 
2436,000000	92,502733 
2435,000000	92,495518 
2434,000000	92,483998 
2433,000000	92,469061 
2432,000000	92,454028 
2431,000000	92,440868 
2430,000000	92,428459 
2429,000000	92,415325 
2428,000000	92,403643 
2427,000000	92,399568 
2426,000000	92,409110 
2425,000000	92,433624 
2424,000000	92,469178 
2423,000000	92,510210 
2422,000000	92,553639 
2421,000000	92,599019 
2420,000000	92,644884 
2419,000000	92,686572 
2418,000000	92,719336 
2417,000000	92,743087 
2416,000000	92,762159 
2415,000000	92,779955 
2414,000000	92,795351 
2413,000000	92,805118 
2412,000000	92,808768 
2411,000000	92,810135 
2410,000000	92,814769 
2409,000000	92,826075 
2408,000000	92,843052 
2407,000000	92,861054 
2406,000000	92,875295 
2405,000000	92,884233 
2404,000000	92,889594 
2403,000000	92,893548 
2402,000000	92,896681 
2401,000000	92,898405 
2400,000000	92,898065 
2399,000000	92,895476 
2398,000000	92,891337 
2397,000000	92,887176 
2396,000000	92,883843 
2395,000000	92,880139 
2394,000000	92,874232 
2393,000000	92,866506 
2392,000000	92,859663 
2391,000000	92,855891 
2390,000000	92,855471 
2389,000000	92,858302 
2388,000000	92,864885 
2387,000000	92,874907 
2386,000000	92,886382 
2385,000000	92,897219 
2384,000000	92,906690 
2383,000000	92,914900 
2382,000000	92,922203 
2381,000000	92,929830 
2380,000000	92,939464 
2379,000000	92,950985 
2378,000000	92,961548 
2377,000000	92,967671 
2376,000000	92,967360 
2375,000000	92,960127 
2374,000000	92,947173 
2373,000000	92,932719 
2372,000000	92,922984 
2371,000000	92,921443 
2370,000000	92,925759 
2369,000000	92,930850 
2368,000000	92,934044 
2367,000000	92,935695 
2366,000000	92,935810 
2365,000000	92,932566 
2364,000000	92,925040 
2363,000000	92,915193 
2362,000000	92,905950 
2361,000000	92,898719 
2360,000000	92,892765 
2359,000000	92,887145 
2358,000000	92,882326 
2357,000000	92,879610 
2356,000000	92,880411 
2355,000000	92,884514 
2354,000000	92,888779 
2353,000000	92,888522 
2352,000000	92,881623 
2351,000000	92,870943 
2350,000000	92,861202 
2349,000000	92,856193 
2348,000000	92,856520 
2347,000000	92,857673 
2346,000000	92,853029 
2345,000000	92,840459 
2344,000000	92,825133 
2343,000000	92,812181 
2342,000000	92,801998 
2341,000000	92,793442 
2340,000000	92,786848 
2339,000000	92,782865 
2338,000000	92,779518 
2337,000000	92,774002 
2336,000000	92,766517 
2335,000000	92,760686 
2334,000000	92,759114 
2333,000000	92,760534 
2332,000000	92,761541 
2331,000000	92,760594 
2330,000000	92,756142 
2329,000000	92,743096 
2328,000000	92,713338 
2327,000000	92,663525 
2326,000000	92,603243 
2325,000000	92,552161 
2324,000000	92,527878 
2323,000000	92,532441 
2322,000000	92,552483 
2321,000000	92,572088 
2320,000000	92,584696 
2319,000000	92,593222 
2318,000000	92,602063 
2317,000000	92,612512 
2316,000000	92,622397 
2315,000000	92,628188 
2314,000000	92,627295 
2313,000000	92,621473 
2312,000000	92,616485 
2311,000000	92,616670 
2310,000000	92,619859 
2309,000000	92,619959 
2308,000000	92,614273 
2307,000000	92,606045 
2306,000000	92,599709 
2305,000000	92,595642 
2304,000000	92,590674 
2303,000000	92,582269 
2302,000000	92,571201 
2301,000000	92,560948 
2300,000000	92,555240 
2299,000000	92,555693 
2298,000000	92,560433 
2297,000000	92,564442 
2296,000000	92,561976 
2295,000000	92,550394 
2294,000000	92,532850 
2293,000000	92,516268 
2292,000000	92,505408 
2291,000000	92,499099 
2290,000000	92,493614 
2289,000000	92,488539 
2288,000000	92,486898 
2287,000000	92,489810 
2286,000000	92,494669 
2285,000000	92,499982 
2284,000000	92,509030 
2283,000000	92,525990 
2282,000000	92,549664 
2281,000000	92,572882 
2280,000000	92,587466 
2279,000000	92,589489 
2278,000000	92,581825 
2277,000000	92,572848 
2276,000000	92,570554 
2275,000000	92,576375 
2274,000000	92,585721 
2273,000000	92,594716 
2272,000000	92,604128 
2271,000000	92,616527 
2270,000000	92,632821 
2269,000000	92,652163 
2268,000000	92,671604 
2267,000000	92,685046 
2266,000000	92,687258 
2265,000000	92,681111 
2264,000000	92,676319 
2263,000000	92,678379 
2262,000000	92,683156 
2261,000000	92,685195 
2260,000000	92,686489 
2259,000000	92,692855 
2258,000000	92,705921 
2257,000000	92,723301 
2256,000000	92,742788 
2255,000000	92,761240 
2254,000000	92,773044 
2253,000000	92,776093 
2252,000000	92,776893 
2251,000000	92,783755 
2250,000000	92,796311 
2249,000000	92,807340 
2248,000000	92,813629 
2247,000000	92,819677 
2246,000000	92,831272 
2245,000000	92,849847 
2244,000000	92,872494 
2243,000000	92,893203 
2242,000000	92,905146 
2241,000000	92,906318 
2240,000000	92,902288 
2239,000000	92,899651 
2238,000000	92,898660 
2237,000000	92,896754 
2236,000000	92,896772 
2235,000000	92,904971 
2234,000000	92,921290 
2233,000000	92,938002 
2232,000000	92,949125 
2231,000000	92,956326 
2230,000000	92,964259 
2229,000000	92,973813 
2228,000000	92,980959 
2227,000000	92,980027 
2226,000000	92,969034 
2225,000000	92,954418 
2224,000000	92,947995 
2223,000000	92,954928 
2222,000000	92,967162 
2221,000000	92,974105 
2220,000000	92,977263 
2219,000000	92,987230 
2218,000000	93,007550 
2217,000000	93,029966 
2216,000000	93,046642 
2215,000000	93,058662 
2214,000000	93,068843 
2213,000000	93,073176 
2212,000000	93,065560 
2211,000000	93,048429 
2210,000000	93,034155 
2209,000000	93,036054 
2208,000000	93,058685 
2207,000000	93,094394 
2206,000000	93,127517 
2205,000000	93,144499 
2204,000000	93,143680 
2203,000000	93,136544 
2202,000000	93,138900 
2201,000000	93,158941 
2200,000000	93,190822 
2199,000000	93,218735 
2198,000000	93,229879 
2197,000000	93,225655 
2196,000000	93,218529 
2195,000000	93,217031 
2194,000000	93,217199 
2193,000000	93,210476 
2192,000000	93,195333 
2191,000000	93,177286 
2190,000000	93,162025 
2189,000000	93,154357 
2188,000000	93,160470 
2187,000000	93,183399 
2186,000000	93,216095 
2185,000000	93,244960 
2184,000000	93,261513 
2183,000000	93,266862 
2182,000000	93,265300 
2181,000000	93,259173 
2180,000000	93,251768 
2179,000000	93,250981 
2178,000000	93,266795 
2177,000000	93,304381 
2176,000000	93,358207 
2175,000000	93,412213 
2174,000000	93,448053 
2173,000000	93,455164 
2172,000000	93,432915 
2171,000000	93,385569 
2170,000000	93,320657 
2169,000000	93,252848 
2168,000000	93,201797 
2167,000000	93,179287 
2166,000000	93,179701 
2165,000000	93,186988 
2164,000000	93,190871 
2163,000000	93,197201 
2162,000000	93,228856 
2161,000000	93,317193 
2160,000000	93,478158 
2159,000000	93,684420 
2158,000000	93,872429 
2157,000000	93,989438 
2156,000000	94,025790 
2155,000000	94,003012 
2154,000000	93,948106 
2153,000000	93,882400 
2152,000000	93,821308 
2151,000000	93,774113 
2150,000000	93,744646 
2149,000000	93,734622 
2148,000000	93,743897 
2147,000000	93,767485 
2146,000000	93,798253 
2145,000000	93,834450 
2144,000000	93,878399 
2143,000000	93,925084 
2142,000000	93,958567 
2141,000000	93,964671 
2140,000000	93,944377 
2139,000000	93,913389 
2138,000000	93,893236 
2137,000000	93,902403 
2136,000000	93,946079 
2135,000000	94,008519 
2134,000000	94,061565 
2133,000000	94,086799 
2132,000000	94,086717 
2131,000000	94,073690 
2130,000000	94,055281 
2129,000000	94,033241 
2128,000000	94,009328 
2127,000000	93,985931 
2126,000000	93,964489 
2125,000000	93,947609 
2124,000000	93,939471 
2123,000000	93,940503 
2122,000000	93,944979 
2121,000000	93,946940 
2120,000000	93,944584 
2119,000000	93,936186 
2118,000000	93,917674 
2117,000000	93,889436 
2116,000000	93,860692 
2115,000000	93,841018 
2114,000000	93,830896 
2113,000000	93,825925 
2112,000000	93,826088 
2111,000000	93,833826 
2110,000000	93,846227 
2109,000000	93,857033 
2108,000000	93,864842 
2107,000000	93,872191 
2106,000000	93,878238 
2105,000000	93,880347 
2104,000000	93,882506 
2103,000000	93,893918 
2102,000000	93,917166 
2101,000000	93,943685 
2100,000000	93,963518 
2099,000000	93,975953 
2098,000000	93,989591 
2097,000000	94,014442 
2096,000000	94,052574 
2095,000000	94,092750 
2094,000000	94,116255 
2093,000000	94,113311 
2092,000000	94,093174 
2091,000000	94,074158 
2090,000000	94,065088 
2089,000000	94,060930 
2088,000000	94,054967 
2087,000000	94,048505 
2086,000000	94,047053 
2085,000000	94,052678 
2084,000000	94,063488 
2083,000000	94,077546 
2082,000000	94,094403 
2081,000000	94,114175 
2080,000000	94,136605 
2079,000000	94,159908 
2078,000000	94,180012 
2077,000000	94,192410 
2076,000000	94,195845 
2075,000000	94,194175 
2074,000000	94,194484 
2073,000000	94,202395 
2072,000000	94,217240 
2071,000000	94,232288 
2070,000000	94,242408 
2069,000000	94,250855 
2068,000000	94,264741 
2067,000000	94,284386 
2066,000000	94,302576 
2065,000000	94,314439 
2064,000000	94,321389 
2063,000000	94,324542 
2062,000000	94,322676 
2061,000000	94,319287 
2060,000000	94,322394 
2059,000000	94,332944 
2058,000000	94,342627 
2057,000000	94,348029 
2056,000000	94,355417 
2055,000000	94,363085 
2054,000000	94,352010 
2053,000000	94,309863 
2052,000000	94,256774 
2051,000000	94,230404 
2050,000000	94,244960 
2049,000000	94,277718 
2048,000000	94,301296 
2047,000000	94,314878 
2046,000000	94,333291 
2045,000000	94,360221 
2044,000000	94,386412 
2043,000000	94,406386 
2042,000000	94,423460 
2041,000000	94,438036 
2040,000000	94,440664 
2039,000000	94,423439 
2038,000000	94,396857 
2037,000000	94,387912 
2036,000000	94,414579 
2035,000000	94,464699 
2034,000000	94,509312 
2033,000000	94,536066 
2032,000000	94,557153 
2031,000000	94,584211 
2030,000000	94,612825 
2029,000000	94,637114 
2028,000000	94,661689 
2027,000000	94,688293 
2026,000000	94,704590 
2025,000000	94,699692 
2024,000000	94,681163 
2023,000000	94,664857 
2022,000000	94,657020 
2021,000000	94,656864 
2020,000000	94,666567 
2019,000000	94,685785 
2018,000000	94,704124 
2017,000000	94,711602 
2016,000000	94,711128 
2015,000000	94,711615 
2014,000000	94,716429 
2013,000000	94,726840 
2012,000000	94,746132 
2011,000000	94,770025 
2010,000000	94,784789 
2009,000000	94,788185 
2008,000000	94,800841 
2007,000000	94,839394 
2006,000000	94,886697 
2005,000000	94,907402 
2004,000000	94,886997 
2003,000000	94,840498 
2002,000000	94,790979 
2001,000000	94,753461 
2000,000000	94,733941 
1999,000000	94,730055 
1998,000000	94,733162 
1997,000000	94,736948 
1996,000000	94,740271 
1995,000000	94,738050 
1994,000000	94,721042 
1993,000000	94,694699 
1992,000000	94,685176 
1991,000000	94,709802 
1990,000000	94,749547 
1989,000000	94,768530 
1988,000000	94,756056 
1987,000000	94,732040 
1986,000000	94,713792 
1985,000000	94,695059 
1984,000000	94,658670 
1983,000000	94,596756 
1982,000000	94,520614 
1981,000000	94,464223 
1980,000000	94,473278 
1979,000000	94,567007 
1978,000000	94,704658 
1977,000000	94,812380 
1976,000000	94,851626 
1975,000000	94,842032 
1974,000000	94,820758 
1973,000000	94,806503 
1972,000000	94,802340 
1971,000000	94,808302 
1970,000000	94,822160 
1969,000000	94,841175 
1968,000000	94,868512 
1967,000000	94,907944 
1966,000000	94,951262 
1965,000000	94,983076 
1964,000000	94,999675 
1963,000000	95,011002 
1962,000000	95,022429 
1961,000000	95,027471 
1960,000000	95,022325 
1959,000000	95,015618 
1958,000000	95,017164 
1957,000000	95,024869 
1956,000000	95,028065 
1955,000000	95,019127 
1954,000000	94,999393 
1953,000000	94,977974 
1952,000000	94,965647 
1951,000000	94,966111 
1950,000000	94,972605 
1949,000000	94,975821 
1948,000000	94,973898 
1947,000000	94,970666 
1946,000000	94,967343 
1945,000000	94,962587 
1944,000000	94,959060 
1943,000000	94,963002 
1942,000000	94,976654 
1941,000000	94,996075 
1940,000000	95,016521 
1939,000000	95,034759 
1938,000000	95,046119 
1937,000000	95,045622 
1936,000000	95,034366 
1935,000000	95,020997 
1934,000000	95,014387 
1933,000000	95,016407 
1932,000000	95,021949 
1931,000000	95,024339 
1930,000000	95,020300 
1929,000000	95,011175 
1928,000000	95,001366 
1927,000000	94,994962 
1926,000000	94,993965 
1925,000000	94,997331 
1924,000000	94,999410 
1923,000000	94,991433 
1922,000000	94,968821 
1921,000000	94,938579 
1920,000000	94,914546 
1919,000000	94,903398 
1918,000000	94,900443 
1917,000000	94,899750 
1916,000000	94,901303 
1915,000000	94,906141 
1914,000000	94,910893 
1913,000000	94,912127 
1912,000000	94,911850 
1911,000000	94,914473 
1910,000000	94,921350 
1909,000000	94,930293 
1908,000000	94,936322 
1907,000000	94,931091 
1906,000000	94,909060 
1905,000000	94,877350 
1904,000000	94,852855 
1903,000000	94,845741 
1902,000000	94,851317 
1901,000000	94,861277 
1900,000000	94,873388 
1899,000000	94,884811 
1898,000000	94,886873 
1897,000000	94,875466 
1896,000000	94,859780 
1895,000000	94,852594 
1894,000000	94,856387 
1893,000000	94,865365 
1892,000000	94,873883 
1891,000000	94,875736 
1890,000000	94,863758 
1889,000000	94,839768 
1888,000000	94,818093 
1887,000000	94,810412 
1886,000000	94,812546 
1885,000000	94,813938 
1884,000000	94,813516 
1883,000000	94,816404 
1882,000000	94,820864 
1881,000000	94,820131 
1880,000000	94,813978 
1879,000000	94,807901 
1878,000000	94,803357 
1877,000000	94,797743 
1876,000000	94,791805 
1875,000000	94,788370 
1874,000000	94,784749 
1873,000000	94,774983 
1872,000000	94,759049 
1871,000000	94,741693 
1870,000000	94,724101 
1869,000000	94,706067 
1868,000000	94,693456 
1867,000000	94,693321 
1866,000000	94,703416 
1865,000000	94,713934 
1864,000000	94,718714 
1863,000000	94,718907 
1862,000000	94,716657 
1861,000000	94,712137 
1860,000000	94,706757 
1859,000000	94,702851 
1858,000000	94,699921 
1857,000000	94,696046 
1856,000000	94,691874 
1855,000000	94,688221 
1854,000000	94,682919 
1853,000000	94,675282 
1852,000000	94,670268 
1851,000000	94,671987 
1850,000000	94,676327 
1849,000000	94,674739 
1848,000000	94,662776 
1847,000000	94,642462 
1846,000000	94,618666 
1845,000000	94,597928 
1844,000000	94,587351 
1843,000000	94,586787 
1842,000000	94,586220 
1841,000000	94,578566 
1840,000000	94,568210 
1839,000000	94,562313 
1838,000000	94,560530 
1837,000000	94,556700 
1836,000000	94,547355 
1835,000000	94,534137 
1834,000000	94,520225 
1833,000000	94,508561 
1832,000000	94,500061 
1831,000000	94,491443 
1830,000000	94,479758 
1829,000000	94,467949 
1828,000000	94,461180 
1827,000000	94,459446 
1826,000000	94,456286 
1825,000000	94,447515 
1824,000000	94,437347 
1823,000000	94,430947 
1822,000000	94,426880 
1821,000000	94,422489 
1820,000000	94,421782 
1819,000000	94,429841 
1818,000000	94,441477 
1817,000000	94,444468 
1816,000000	94,434204 
1815,000000	94,416732 
1814,000000	94,397816 
1813,000000	94,378690 
1812,000000	94,361448 
1811,000000	94,349407 
1810,000000	94,340192 
1809,000000	94,326387 
1808,000000	94,306758 
1807,000000	94,288778 
1806,000000	94,278064 
1805,000000	94,272227 
1804,000000	94,265423 
1803,000000	94,253423 
1802,000000	94,234264 
1801,000000	94,209905 
1800,000000	94,185933 
1799,000000	94,164844 
1798,000000	94,140181 
1797,000000	94,101322 
1796,000000	94,042855 
1795,000000	93,961379 
1794,000000	93,843576 
1793,000000	93,668769 
1792,000000	93,433376 
1791,000000	93,172982 
1790,000000	92,958437 
1789,000000	92,863976 
1788,000000	92,921242 
1787,000000	93,093375 
1786,000000	93,299590 
1785,000000	93,472083 
1784,000000	93,590303 
1783,000000	93,666697 
1782,000000	93,716757 
1781,000000	93,750161 
1780,000000	93,774889 
1779,000000	93,795273 
1778,000000	93,807882 
1777,000000	93,807348 
1776,000000	93,796496 
1775,000000	93,783513 
1774,000000	93,771421 
1773,000000	93,756507 
1772,000000	93,737707 
1771,000000	93,719498 
1770,000000	93,705600 
1769,000000	93,695603 
1768,000000	93,686705 
1767,000000	93,677228 
1766,000000	93,666565 
1765,000000	93,654431 
1764,000000	93,640867 
1763,000000	93,625339 
1762,000000	93,607503 
1761,000000	93,588629 
1760,000000	93,571107 
1759,000000	93,557441 
1758,000000	93,547191 
1757,000000	93,536567 
1756,000000	93,523676 
1755,000000	93,510373 
1754,000000	93,500232 
1753,000000	93,493349 
1752,000000	93,485385 
1751,000000	93,473793 
1750,000000	93,460367 
1749,000000	93,447074 
1748,000000	93,434272 
1747,000000	93,421702 
1746,000000	93,408725 
1745,000000	93,394699 
1744,000000	93,379452 
1743,000000	93,365260 
1742,000000	93,355005 
1741,000000	93,347467 
1740,000000	93,337506 
1739,000000	93,320947 
1738,000000	93,298407 
1737,000000	93,276576 
1736,000000	93,260745 
1735,000000	93,245906 
1734,000000	93,228960 
1733,000000	93,213575 
1732,000000	93,199456 
1731,000000	93,186203 
1730,000000	93,173516 
1729,000000	93,159336 
1728,000000	93,144091 
1727,000000	93,127319 
1726,000000	93,105618 
1725,000000	93,078457 
1724,000000	93,052957 
1723,000000	93,035428 
1722,000000	93,020655 
1721,000000	93,001047 
1720,000000	92,981202 
1719,000000	92,967964 
1718,000000	92,956299 
1717,000000	92,936711 
1716,000000	92,909365 
1715,000000	92,883692 
1714,000000	92,862081 
1713,000000	92,837532 
1712,000000	92,811202 
1711,000000	92,791628 
1710,000000	92,776360 
1709,000000	92,754252 
1708,000000	92,723932 
1707,000000	92,693126 
1706,000000	92,661895 
1705,000000	92,624438 
1704,000000	92,585577 
1703,000000	92,558552 
1702,000000	92,542068 
1701,000000	92,516520 
1700,000000	92,480164 
1699,000000	92,452735 
1698,000000	92,440420 
1697,000000	92,433168 
1696,000000	92,419058 
1695,000000	92,392268 
1694,000000	92,351507 
1693,000000	92,301274 
1692,000000	92,252364 
1691,000000	92,209044 
1690,000000	92,167202 
1689,000000	92,125820 
1688,000000	92,091207 
1687,000000	92,067704 
1686,000000	92,046502 
1685,000000	92,010507 
1684,000000	91,957504 
1683,000000	91,899053 
1682,000000	91,844012 
1681,000000	91,798294 
1680,000000	91,758568 
1679,000000	91,715935 
1678,000000	91,670982 
1677,000000	91,629271 
1676,000000	91,587001 
1675,000000	91,535943 
1674,000000	91,478091 
1673,000000	91,422336 
1672,000000	91,372134 
1671,000000	91,322749 
1670,000000	91,271276 
1669,000000	91,222922 
1668,000000	91,180247 
1667,000000	91,137400 
1666,000000	91,090062 
1665,000000	91,039824 
1664,000000	90,988257 
1663,000000	90,935304 
1662,000000	90,884885 
1661,000000	90,842619 
1660,000000	90,806038 
1659,000000	90,764079 
1658,000000	90,710149 
1657,000000	90,651367 
1656,000000	90,601941 
1655,000000	90,566734 
1654,000000	90,536055 
1653,000000	90,509819 
1652,000000	90,486799 
1651,000000	90,448132 
1650,000000	90,398845 
1649,000000	90,357930 
1648,000000	90,324206 
1647,000000	90,294254 
1646,000000	90,272935 
1645,000000	90,259450 
1644,000000	90,245963 
1643,000000	90,231130 
1642,000000	90,219669 
1641,000000	90,212277 
1640,000000	90,203747 
1639,000000	90,193051 
1638,000000	90,186939 
1637,000000	90,189043 
1636,000000	90,198180 
1635,000000	90,215373 
1634,000000	90,239375 
1633,000000	90,265437 
1632,000000	90,292345 
1631,000000	90,320788 
1630,000000	90,350075 
1629,000000	90,381019 
1628,000000	90,415959 
1627,000000	90,455062 
1626,000000	90,496502 
1625,000000	90,540303 
1624,000000	90,586785 
1623,000000	90,634659 
1622,000000	90,682460 
1621,000000	90,731336 
1620,000000	90,786239 
1619,000000	90,850293 
1618,000000	90,919758 
1617,000000	90,988863 
1616,000000	91,053511 
1615,000000	91,109308 
1614,000000	91,158356 
1613,000000	91,210293 
1612,000000	91,269040 
1611,000000	91,329531 
1610,000000	91,387213 
1609,000000	91,442915 
1608,000000	91,497049 
1607,000000	91,546287 
1606,000000	91,590278 
1605,000000	91,633793 
1604,000000	91,678872 
1603,000000	91,723333 
1602,000000	91,766634 
1601,000000	91,809732 
1600,000000	91,851587 
1599,000000	91,891237 
1598,000000	91,931396 
1597,000000	91,975286 
1596,000000	92,021290 
1595,000000	92,064632 
1594,000000	92,102561 
1593,000000	92,135101 
1592,000000	92,162738 
1591,000000	92,186480 
1590,000000	92,209235 
1589,000000	92,234304 
1588,000000	92,262369 
1587,000000	92,291129 
1586,000000	92,318684 
1585,000000	92,346692 
1584,000000	92,376733 
1583,000000	92,406678 
1582,000000	92,434430 
1581,000000	92,459043 
1580,000000	92,479471 
1579,000000	92,498398 
1578,000000	92,522329 
1577,000000	92,553228 
1576,000000	92,584244 
1575,000000	92,604380 
1574,000000	92,611994 
1573,000000	92,619805 
1572,000000	92,635118 
1571,000000	92,650014 
1570,000000	92,660509 
1569,000000	92,675991 
1568,000000	92,700981 
1567,000000	92,727729 
1566,000000	92,750943 
1565,000000	92,771254 
1564,000000	92,786350 
1563,000000	92,793508 
1562,000000	92,799958 
1561,000000	92,814572 
1560,000000	92,826449 
1559,000000	92,829842 
1558,000000	92,838635 
1557,000000	92,854407 
1556,000000	92,874968 
1555,000000	92,900136 
1554,000000	92,924782 
1553,000000	92,945467 
1552,000000	92,960826 
1551,000000	92,971689 
1550,000000	92,980547 
1549,000000	92,989951 
1548,000000	93,000624 
1547,000000	93,009244 
1546,000000	93,011349 
1545,000000	93,006950 
1544,000000	93,002038 
1543,000000	93,004502 
1542,000000	93,018561 
1541,000000	93,042911 
1540,000000	93,074532 
1539,000000	93,102210 
1538,000000	93,107515 
1537,000000	93,091435 
1536,000000	93,074045 
1535,000000	93,064299 
1534,000000	93,057174 
1533,000000	93,053698 
1532,000000	93,057694 
1531,000000	93,063769 
1530,000000	93,062207 
1529,000000	93,050074 
1528,000000	93,035671 
1527,000000	93,026333 
1526,000000	93,018130 
1525,000000	93,005144 
1524,000000	92,989432 
1523,000000	92,975511 
1522,000000	92,962521 
1521,000000	92,948897 
1520,000000	92,934542 
1519,000000	92,919418 
1518,000000	92,904179 
1517,000000	92,887970 
1516,000000	92,872145 
1515,000000	92,860966 
1514,000000	92,853754 
1513,000000	92,841588 
1512,000000	92,815485 
1511,000000	92,778368 
1510,000000	92,741773 
1509,000000	92,712025 
1508,000000	92,687167 
1507,000000	92,670523 
1506,000000	92,664155 
1505,000000	92,652477 
1504,000000	92,622028 
1503,000000	92,580423 
1502,000000	92,540418 
1501,000000	92,502088 
1500,000000	92,461149 
1499,000000	92,420130 
1498,000000	92,384523 
1497,000000	92,352586 
1496,000000	92,317699 
1495,000000	92,275329 
1494,000000	92,223307 
1493,000000	92,161292 
1492,000000	92,091336 
1491,000000	92,017933 
1490,000000	91,946217 
1489,000000	91,879307 
1488,000000	91,818644 
1487,000000	91,763113 
1486,000000	91,704870 
1485,000000	91,636263 
1484,000000	91,558449 
1483,000000	91,475751 
1482,000000	91,388996 
1481,000000	91,297587 
1480,000000	91,203854 
1479,000000	91,109261 
1478,000000	91,009457 
1477,000000	90,901196 
1476,000000	90,791940 
1475,000000	90,691835 
1474,000000	90,598288 
1473,000000	90,500564 
1472,000000	90,395031 
1471,000000	90,285095 
1470,000000	90,171124 
1469,000000	90,048724 
1468,000000	89,914320 
1467,000000	89,766919 
1466,000000	89,607069 
1465,000000	89,436516 
1464,000000	89,256501 
1463,000000	89,066186 
1462,000000	88,862868 
1461,000000	88,645051 
1460,000000	88,416013 
1459,000000	88,182293 
1458,000000	87,949685 
1457,000000	87,721794 
1456,000000	87,492288 
1455,000000	87,244171 
1454,000000	86,968357 
1453,000000	86,667599 
1452,000000	86,349152 
1451,000000	86,030102 
1450,000000	85,737409 
1449,000000	85,497489 
1448,000000	85,328487 
1447,000000	85,232112 
1446,000000	85,184819 
1445,000000	85,139209 
1444,000000	85,044123 
1443,000000	84,876743 
1442,000000	84,650285 
1441,000000	84,390628 
1440,000000	84,117196 
1439,000000	83,844028 
1438,000000	83,581462 
1437,000000	83,331207 
1436,000000	83,087953 
1435,000000	82,846185 
1434,000000	82,604982 
1433,000000	82,365186 
1432,000000	82,125543 
1431,000000	81,888540 
1430,000000	81,661237 
1429,000000	81,445378 
1428,000000	81,235156 
1427,000000	81,026144 
1426,000000	80,821182 
1425,000000	80,624175 
1424,000000	80,431994 
1423,000000	80,240068 
1422,000000	80,049182 
1421,000000	79,860351 
1420,000000	79,671114 
1419,000000	79,484030 
1418,000000	79,306792 
1417,000000	79,138127 
1416,000000	78,967716 
1415,000000	78,788941 
1414,000000	78,603623 
1413,000000	78,415683 
1412,000000	78,225426 
1411,000000	78,033499 
1410,000000	77,843772 
1409,000000	77,658373 
1408,000000	77,475912 
1407,000000	77,295938 
1406,000000	77,121165 
1405,000000	76,953007 
1404,000000	76,786598 
1403,000000	76,615970 
1402,000000	76,441988 
1401,000000	76,269944 
1400,000000	76,102193 
1399,000000	75,937319 
1398,000000	75,773317 
1397,000000	75,608845 
1396,000000	75,444398 
1395,000000	75,283537 
1394,000000	75,131461 
1393,000000	74,989573 
1392,000000	74,852806 
1391,000000	74,715680 
1390,000000	74,578128 
1389,000000	74,443576 
1388,000000	74,314392 
1387,000000	74,190128 
1386,000000	74,067842 
1385,000000	73,943183 
1384,000000	73,811407 
1383,000000	73,668691 
1382,000000	73,514146 
1381,000000	73,350406 
1380,000000	73,181509 
1379,000000	73,009264 
1378,000000	72,831681 
1377,000000	72,645423 
1376,000000	72,449392 
1375,000000	72,245294 
1374,000000	72,035321 
1373,000000	71,818851 
1372,000000	71,591689 
1371,000000	71,349908 
1370,000000	71,093977 
1369,000000	70,828207 
1368,000000	70,555804 
1367,000000	70,276399 
1366,000000	69,989002 
1365,000000	69,695046 
1364,000000	69,397729 
1363,000000	69,099698 
1362,000000	68,801498 
1361,000000	68,501586 
1360,000000	68,198463 
1359,000000	67,893164 
1358,000000	67,591377 
1357,000000	67,305994 
1356,000000	67,058516 
1355,000000	66,876041 
1354,000000	66,782011 
1353,000000	66,784125 
1352,000000	66,868310 
1351,000000	67,005122 
1350,000000	67,166073 
1349,000000	67,337939 
1348,000000	67,522443 
1347,000000	67,724487 
1346,000000	67,942565 
1345,000000	68,168973 
1344,000000	68,395806 
1343,000000	68,618992 
1342,000000	68,837860 
1341,000000	69,052765 
1340,000000	69,263788 
1339,000000	69,470803 
1338,000000	69,673712 
1337,000000	69,872161 
1336,000000	70,065260 
1335,000000	70,252248 
1334,000000	70,433220 
1333,000000	70,608226 
1332,000000	70,776386 
1331,000000	70,937949 
1330,000000	71,097276 
1329,000000	71,261224 
1328,000000	71,433400 
1327,000000	71,611674 
1326,000000	71,792266 
1325,000000	71,974216 
1324,000000	72,158370 
1323,000000	72,344820 
1322,000000	72,533936 
1321,000000	72,728129 
1320,000000	72,930081 
1319,000000	73,139823 
1318,000000	73,355211 
1317,000000	73,574666 
1316,000000	73,798085 
1315,000000	74,025287 
1314,000000	74,254415 
1313,000000	74,481760 
1312,000000	74,703275 
1311,000000	74,917219 
1310,000000	75,125227 
1309,000000	75,329498 
1308,000000	75,529132 
1307,000000	75,720778 
1306,000000	75,902486 
1305,000000	76,074877 
1304,000000	76,238493 
1303,000000	76,392825 
1302,000000	76,538357 
1301,000000	76,676647 
1300,000000	76,807343 
1299,000000	76,927862 
1298,000000	77,037554 
1297,000000	77,140260 
1296,000000	77,241506 
1295,000000	77,344611 
1294,000000	77,449881 
1293,000000	77,555206 
1292,000000	77,656722 
1291,000000	77,751662 
1290,000000	77,841992 
1289,000000	77,933105 
1288,000000	78,027844 
1287,000000	78,124213 
1286,000000	78,219943 
1285,000000	78,316137 
1284,000000	78,414282 
1283,000000	78,512487 
1282,000000	78,607470 
1281,000000	78,698560 
1280,000000	78,787340 
1279,000000	78,874984 
1278,000000	78,962353 
1277,000000	79,050931 
1276,000000	79,140527 
1275,000000	79,226806 
1274,000000	79,304102 
1273,000000	79,370872 
1272,000000	79,430568 
1271,000000	79,487469 
1270,000000	79,543317 
1269,000000	79,597388 
1268,000000	79,647600 
1267,000000	79,691506 
1266,000000	79,728197 
1265,000000	79,759678 
1264,000000	79,789211 
1263,000000	79,817915 
1262,000000	79,843370 
1261,000000	79,861203 
1260,000000	79,867597 
1259,000000	79,861483 
1258,000000	79,845901 
1257,000000	79,826650 
1256,000000	79,807905 
1255,000000	79,788858 
1254,000000	79,765341 
1253,000000	79,734280 
1252,000000	79,695434 
1251,000000	79,649254 
1250,000000	79,595167 
1249,000000	79,533060 
1248,000000	79,465454 
1247,000000	79,396777 
1246,000000	79,330063 
1245,000000	79,264462 
1244,000000	79,196106 
1243,000000	79,121496 
1242,000000	79,040252 
1241,000000	78,954974 
1240,000000	78,868886 
1239,000000	78,783496 
1238,000000	78,697818 
1237,000000	78,609285 
1236,000000	78,515784 
1235,000000	78,417355 
1234,000000	78,315742 
1233,000000	78,211859 
1232,000000	78,104183 
1231,000000	77,990518 
1230,000000	77,871180 
1229,000000	77,749529 
1228,000000	77,629149 
1227,000000	77,510978 
1226,000000	77,393055 
1225,000000	77,272486 
1224,000000	77,147875 
1223,000000	77,020707 
1222,000000	76,894107 
1221,000000	76,769182 
1220,000000	76,642671 
1219,000000	76,509724 
1218,000000	76,369761 
1217,000000	76,228390 
1216,000000	76,092398 
1215,000000	75,963224 
1214,000000	75,835967 
1213,000000	75,704085 
1212,000000	75,564326 
1211,000000	75,418024 
1210,000000	75,269274 
1209,000000	75,122088 
1208,000000	74,978130 
1207,000000	74,836430 
1206,000000	74,695547 
1205,000000	74,555935 
1204,000000	74,419475 
1203,000000	74,286435 
1202,000000	74,153795 
1201,000000	74,017295 
1200,000000	73,874750 
1199,000000	73,726833 
1198,000000	73,575080 
1197,000000	73,420029 
1196,000000	73,261365 
1195,000000	73,099084 
1194,000000	72,933826 
1193,000000	72,766161 
1192,000000	72,596067 
1191,000000	72,423542 
1190,000000	72,249555 
1189,000000	72,075473 
1188,000000	71,900869 
1187,000000	71,722641 
1186,000000	71,537840 
1185,000000	71,347436 
1184,000000	71,155656 
1183,000000	70,964856 
1182,000000	70,772639 
1181,000000	70,575403 
1180,000000	70,373328 
1179,000000	70,169714 
1178,000000	69,966103 
1177,000000	69,760441 
1176,000000	69,550168 
1175,000000	69,334991 
1174,000000	69,116214 
1173,000000	68,895331 
1172,000000	68,674006 
1171,000000	68,453547 
1170,000000	68,233240 
1169,000000	68,010556 
1168,000000	67,784093 
1167,000000	67,555076 
1166,000000	67,324868 
1165,000000	67,092350 
1164,000000	66,855463 
1163,000000	66,614796 
1162,000000	66,374134 
1161,000000	66,137386 
1160,000000	65,905683 
1159,000000	65,677229 
1158,000000	65,449320 
1157,000000	65,220690 
1156,000000	64,992464 
1155,000000	64,766938 
1154,000000	64,545439 
1153,000000	64,327455 
1152,000000	64,111452 
1151,000000	63,896099 
1150,000000	63,681511 
1149,000000	63,470448 
1148,000000	63,267616 
1147,000000	63,075813 
1146,000000	62,892518 
1145,000000	62,711798 
1144,000000	62,529869 
1143,000000	62,347501 
1142,000000	62,167284 
1141,000000	61,990969 
1140,000000	61,820100 
1139,000000	61,656472 
1138,000000	61,499765 
1137,000000	61,345986 
1136,000000	61,190244 
1135,000000	61,030809 
1134,000000	60,869577 
1133,000000	60,709591 
1132,000000	60,553414 
1131,000000	60,402792 
1130,000000	60,257647 
1129,000000	60,115047 
1128,000000	59,970749 
1127,000000	59,822779 
1126,000000	59,673101 
1125,000000	59,525313 
1124,000000	59,380764 
1123,000000	59,237024 
1122,000000	59,089923 
1121,000000	58,936823 
1120,000000	58,777896 
1119,000000	58,614622 
1118,000000	58,447678 
1117,000000	58,276408 
1116,000000	58,099830 
1115,000000	57,918109 
1114,000000	57,733632 
1113,000000	57,550150 
1112,000000	57,368975 
1111,000000	57,185525 
1110,000000	56,992188 
1109,000000	56,786478 
1108,000000	56,574065 
1107,000000	56,360932 
1106,000000	56,144552 
1105,000000	55,917313 
1104,000000	55,678373 
1103,000000	55,437011 
1102,000000	55,202489 
1101,000000	54,974197 
1100,000000	54,744314 
1099,000000	54,507302 
1098,000000	54,263587 
1097,000000	54,017025 
1096,000000	53,772404 
1095,000000	53,534336 
1094,000000	53,304217 
1093,000000	53,077407 
1092,000000	52,846199 
1091,000000	52,607071 
1090,000000	52,363867 
1089,000000	52,123243 
1088,000000	51,888352 
1087,000000	51,657636 
1086,000000	51,428140 
1085,000000	51,198237 
1084,000000	50,967751 
1083,000000	50,737850 
1082,000000	50,512170 
1081,000000	50,296584 
1080,000000	50,095336 
1079,000000	49,906804 
1078,000000	49,724753 
1077,000000	49,544835 
1076,000000	49,368859 
1075,000000	49,202059 
1074,000000	49,047985 
1073,000000	48,907729 
1072,000000	48,782443 
1071,000000	48,673487 
1070,000000	48,579853 
1069,000000	48,497789 
1068,000000	48,424129 
1067,000000	48,358925 
1066,000000	48,303949 
1065,000000	48,259256 
1064,000000	48,222327 
1063,000000	48,191160 
1062,000000	48,168210 
1061,000000	48,160358 
1060,000000	48,173589 
1059,000000	48,207300 
1058,000000	48,254711 
1057,000000	48,309162 
1056,000000	48,369415 
1055,000000	48,439469 
1054,000000	48,525000 
1053,000000	48,629576 
1052,000000	48,751111 
1051,000000	48,880775 
1050,000000	49,008713 
1049,000000	49,133552 
1048,000000	49,264071 
1047,000000	49,408950 
1046,000000	49,566781 
1045,000000	49,728551 
1044,000000	49,888071 
1043,000000	50,046931 
1042,000000	50,210226 
1041,000000	50,381093 
1040,000000	50,560429 
1039,000000	50,749038 
1038,000000	50,947507 
1037,000000	51,154633 
1036,000000	51,367711 
1035,000000	51,584435 
1034,000000	51,803793 
1033,000000	52,025354 
1032,000000	52,248438 
1031,000000	52,471584 
1030,000000	52,691733 
1029,000000	52,904099 
1028,000000	53,104684 
1027,000000	53,294128 
1026,000000	53,478241 
1025,000000	53,663525 
1024,000000	53,852791 
1023,000000	54,046031 
1022,000000	54,243772 
1021,000000	54,446335 
1020,000000	54,649645 
1019,000000	54,845365 
1018,000000	55,027942 
1017,000000	55,200739 
1016,000000	55,373648 
1015,000000	55,555101 
1014,000000	55,746985 
1013,000000	55,945721 
1012,000000	56,146274 
1011,000000	56,345367 
1010,000000	56,542409 
1009,000000	56,738335 
1008,000000	56,934313 
1007,000000	57,132399 
1006,000000	57,336544 
1005,000000	57,550275 
1004,000000	57,772145 
1003,000000	57,995183 
1002,000000	58,212332 
1001,000000	58,421605 
1000,000000	58,625327 
999,000000	 58,826222 
998,000000	 59,025765 
997,000000	 59,224876 
996,000000	 59,424137 
995,000000	 59,623527 
994,000000	 59,822674 
993,000000	 60,020489 
992,000000	 60,214117 
991,000000	 60,400097 
990,000000	 60,577913 
989,000000	 60,751009 
988,000000	 60,922651 
987,000000	 61,091416 
986,000000	 61,251653 
985,000000	 61,397715 
984,000000	 61,527939 
983,000000	 61,646749 
982,000000	 61,763649 
981,000000	 61,887227 
980,000000	 62,017364 
979,000000	 62,143859 
978,000000	 62,254224 
977,000000	 62,342884 
976,000000	 62,413260 
975,000000	 62,472927 
974,000000	 62,526914 
973,000000	 62,573125 
972,000000	 62,603450 
971,000000	 62,611846 
970,000000	 62,601835 
969,000000	 62,582707 
968,000000	 62,557459 
967,000000	 62,518852 
966,000000	 62,459741 
965,000000	 62,382711 
964,000000	 62,295187 
963,000000	 62,198169 
962,000000	 62,085029 
961,000000	 61,950350 
960,000000	 61,795837 
959,000000	 61,628053 
958,000000	 61,453791 
957,000000	 61,277266 
956,000000	 61,098719 
955,000000	 60,915899 
954,000000	 60,729126 
953,000000	 60,543803 
952,000000	 60,365491 
951,000000	 60,194213 
950,000000	 60,026939 
949,000000	 59,864051 
948,000000	 59,709217 
947,000000	 59,564011 
946,000000	 59,427519 
945,000000	 59,301106 
944,000000	 59,188401 
943,000000	 59,089365 
942,000000	 58,999009 
941,000000	 58,914311 
940,000000	 58,839223 
939,000000	 58,780720 
938,000000	 58,742345 
937,000000	 58,723485 
936,000000	 58,722859 
935,000000	 58,740618 
934,000000	 58,777447 
933,000000	 58,831917 
932,000000	 58,898265 
931,000000	 58,968654 
930,000000	 59,040836 
929,000000	 59,123201 
928,000000	 59,228728 
927,000000	 59,362823 
926,000000	 59,518770 
925,000000	 59,684918 
924,000000	 59,854790 
923,000000	 60,031615 
922,000000	 60,225656 
921,000000	 60,445635 
920,000000	 60,689557 
919,000000	 60,945333 
918,000000	 61,203634 
917,000000	 61,467814 
916,000000	 61,746723 
915,000000	 62,040406 
914,000000	 62,339139 
913,000000	 62,635196 
912,000000	 62,928768 
911,000000	 63,222865 
910,000000	 63,519780 
909,000000	 63,823186 
908,000000	 64,135886 
907,000000	 64,452878 
906,000000	 64,762931 
905,000000	 65,059826 
904,000000	 65,347383 
903,000000	 65,632395 
902,000000	 65,918447 
901,000000	 66,207432 
900,000000	 66,499412 
899,000000	 66,787759 
898,000000	 67,061456 
897,000000	 67,317169 
896,000000	 67,564138 
895,000000	 67,812978 
894,000000	 68,063905 
893,000000	 68,310149 
892,000000	 68,549211 
891,000000	 68,786087 
890,000000	 69,027067 
889,000000	 69,273153 
888,000000	 69,518470 
887,000000	 69,754835 
886,000000	 69,980592 
885,000000	 70,204151 
884,000000	 70,433873 
883,000000	 70,664873 
882,000000	 70,882801 
881,000000	 71,082035 
880,000000	 71,272230 
879,000000	 71,463785 
878,000000	 71,654953 
877,000000	 71,838290 
876,000000	 72,011929 
875,000000	 72,177276 
874,000000	 72,331834 
873,000000	 72,473143 
872,000000	 72,606708 
871,000000	 72,742131 
870,000000	 72,882282 
869,000000	 73,021511 
868,000000	 73,153011 
867,000000	 73,272995 
866,000000	 73,379228 
865,000000	 73,471159 
864,000000	 73,552558 
863,000000	 73,630485 
862,000000	 73,709628 
861,000000	 73,787841 
860,000000	 73,857739 
859,000000	 73,914281 
858,000000	 73,962240 
857,000000	 74,013525 
856,000000	 74,073620 
855,000000	 74,134040 
854,000000	 74,184545 
853,000000	 74,229878 
852,000000	 74,285011 
851,000000	 74,354573 
850,000000	 74,427882 
849,000000	 74,495255 
848,000000	 74,556825 
847,000000	 74,612232 
846,000000	 74,655636 
845,000000	 74,687778 
844,000000	 74,719139 
843,000000	 74,746899 
842,000000	 74,724558 
841,000000	 74,539736 
840,000000	 74,002421 
839,000000	 72,887505 
838,000000	 71,094349 
837,000000	 68,858958 
836,000000	 66,789500 
835,000000	 65,571259 
834,000000	 65,525657 
833,000000	 66,422128 
832,000000	 67,709649 
831,000000	 68,913517 
830,000000	 69,840473 
829,000000	 70,510220 
828,000000	 70,999762 
827,000000	 71,370497 
826,000000	 71,672384 
825,000000	 71,947629 
824,000000	 72,217561 
823,000000	 72,480782 
822,000000	 72,725768 
821,000000	 72,941377 
820,000000	 73,122891 
819,000000	 73,276381 
818,000000	 73,414828 
817,000000	 73,546338 
816,000000	 73,668870 
815,000000	 73,777396 
814,000000	 73,871109 
813,000000	 73,951938 
812,000000	 74,022252 
811,000000	 74,087593 
810,000000	 74,155195 
809,000000	 74,222927 
808,000000	 74,272982 
807,000000	 74,285801 
806,000000	 74,264157 
805,000000	 74,239058 
804,000000	 74,245179 
803,000000	 74,287685 
802,000000	 74,335454 
801,000000	 74,350383 
800,000000	 74,322978 
799,000000	 74,276145 
798,000000	 74,235692 
797,000000	 74,204466 
796,000000	 74,168513 
795,000000	 74,121242 
794,000000	 74,072671 
793,000000	 74,035533 
792,000000	 74,008831 
791,000000	 73,976847 
790,000000	 73,921277 
789,000000	 73,834069 
788,000000	 73,721832 
787,000000	 73,599281 
786,000000	 73,477552 
785,000000	 73,358686 
784,000000	 73,239993 
783,000000	 73,118641 
782,000000	 72,989502 
781,000000	 72,844376 
780,000000	 72,680695 
779,000000	 72,509796 
778,000000	 72,350581 
777,000000	 72,214528 
776,000000	 72,100372 
775,000000	 72,001353 
774,000000	 71,911357 
773,000000	 71,823874 
772,000000	 71,732190 
771,000000	 71,635149 
770,000000	 71,540268 
769,000000	 71,458343 
768,000000	 71,395960 
767,000000	 71,353902 
766,000000	 71,330494 
765,000000	 71,324017 
764,000000	 71,330978 
763,000000	 71,342145 
762,000000	 71,343030 
761,000000	 71,324266 
760,000000	 71,294818 
759,000000	 71,280379 
758,000000	 71,302190 
757,000000	 71,357656 
756,000000	 71,425614 
755,000000	 71,489022 
754,000000	 71,547969 
753,000000	 71,613026 
752,000000	 71,693668 
751,000000	 71,794357 
750,000000	 71,914745 
749,000000	 72,049005 
748,000000	 72,187354 
747,000000	 72,321280 
746,000000	 72,447587 
745,000000	 72,568681 
744,000000	 72,690709 
743,000000	 72,818281 
742,000000	 72,945991 
741,000000	 73,057063 
740,000000	 73,136180 
739,000000	 73,182668 
738,000000	 73,205986 
737,000000	 73,211790 
736,000000	 73,201495 
735,000000	 73,182875 
734,000000	 73,167802 
733,000000	 73,156155 
732,000000	 73,131912 
731,000000	 73,077162 
730,000000	 72,979162 
729,000000	 72,824602 
728,000000	 72,608511 
727,000000	 72,360321 
726,000000	 72,142602 
725,000000	 72,002954 
724,000000	 71,932122 
723,000000	 71,883098 
722,000000	 71,825106 
721,000000	 71,763999 
720,000000	 71,716390 
719,000000	 71,686312 
718,000000	 71,672408 
717,000000	 71,681333 
716,000000	 71,723110 
715,000000	 71,799397 
714,000000	 71,902074 
713,000000	 72,019871 
712,000000	 72,145301 
711,000000	 72,279957 
710,000000	 72,432965 
709,000000	 72,609872 
708,000000	 72,806612 
707,000000	 73,021116 
706,000000	 73,263462 
705,000000	 73,539835 
704,000000	 73,829326 
703,000000	 74,095191 
702,000000	 74,323105 
701,000000	 74,531587 
700,000000	 74,739656 
699,000000	 74,942486 
698,000000	 75,128365 
697,000000	 75,302089 
696,000000	 75,474988 
695,000000	 75,642944 
694,000000	 75,793035 
693,000000	 75,927295 
692,000000	 76,062894 
691,000000	 76,208487 
690,000000	 76,353228 
689,000000	 76,481787 
688,000000	 76,590363 
687,000000	 76,684422 
686,000000	 76,767931 
685,000000	 76,839438 
684,000000	 76,896711 
683,000000	 76,943468 
682,000000	 76,991796 
681,000000	 77,056150 
680,000000	 77,142143 
679,000000	 77,240320 
678,000000	 77,329346 
677,000000	 77,386549 
676,000000	 77,403554 
675,000000	 77,398503 
674,000000	 77,410490 
673,000000	 77,466183 
672,000000	 77,551826 
671,000000	 77,634091 
670,000000	 77,708290 
669,000000	 77,790224 
668,000000	 77,857717 
667,000000	 77,878397 
666,000000	 77,865266 
665,000000	 77,853047 
664,000000	 77,875894 
663,000000	 77,929680 
662,000000	 77,982142 
661,000000	 78,023567 
660,000000	 78,066646 
659,000000	 78,098496 
658,000000	 78,082666 
657,000000	 78,022279 
656,000000	 77,978624 
655,000000	 78,000109 
654,000000	 78,068770 
653,000000	 78,136078 
652,000000	 78,185563 
651,000000	 78,223529 
650,000000	 78,245479 
