# Supplementary material for: Saturation magnetisation as an indicator of the disintegration of barium hexaferrite nanoplatelets during the surface functionalisation
Source: Sci Rep. 2023 Jan 19;13:1092. doi: 10.1038/s41598-023-28431-4 (PMC9852462; doi:10.1038/s41598-023-28431-4)
Supplement: Supplementary file 2 — Supplementary Information 2. [file 41598_2023_28431_MOESM2_ESM.zip › Figure S1b_BSHF-OPA.asc]

PE IR                   SPECTRUM    ASCII       PEDS        1.60        
  -1
~SP.SP
18/12/07
10:05:10.00
18/12/07
10:05:10.00
guest

650.000000
16


SPECTRUM 400,CPU32 MAIN 00.09.9951 07-SEPTEMBER-2011 11:49:41
MIR TGS
MIR
OPTKBR
84216
0.200000

4.000000
STRONG
RATIO
SPECTRUM
MAGNITUDE
UNIVERSAL ATR
DOUBLE

COMBINED


0


#HDR
-1
-1
#GR
CM-1
%T
0.00002384185791015625
0.0
4000.000000
-1.000000
3351
8
80.527685
32.070010
#DATA
4000.000000	76.592636 
3999.000000	76.597138 
3998.000000	76.602036 
3997.000000	76.607413 
3996.000000	76.612371 
3995.000000	76.615742 
3994.000000	76.616789 
3993.000000	76.615452 
3992.000000	76.612361 
3991.000000	76.608647 
3990.000000	76.605395 
3989.000000	76.602982 
3988.000000	76.600873 
3987.000000	76.597999 
3986.000000	76.593446 
3985.000000	76.587065 
3984.000000	76.579678 
3983.000000	76.572726 
3982.000000	76.567678 
3981.000000	76.565887 
3980.000000	76.568700 
3979.000000	76.576915 
3978.000000	76.589573 
3977.000000	76.603704 
3976.000000	76.616078 
3975.000000	76.625626 
3974.000000	76.633999 
3973.000000	76.643812 
3972.000000	76.656298 
3971.000000	76.670207 
3970.000000	76.682629 
3969.000000	76.690997 
3968.000000	76.694891 
3967.000000	76.696061 
3966.000000	76.696645 
3965.000000	76.697416 
3964.000000	76.697840 
3963.000000	76.697351 
3962.000000	76.695930 
3961.000000	76.693672 
3960.000000	76.690489 
3959.000000	76.686355 
3958.000000	76.681585 
3957.000000	76.676655 
3956.000000	76.672002 
3955.000000	76.668064 
3954.000000	76.665173 
3953.000000	76.663423 
3952.000000	76.662596 
3951.000000	76.662225 
3950.000000	76.661861 
3949.000000	76.661495 
3948.000000	76.661941 
3947.000000	76.664524 
3946.000000	76.669827 
3945.000000	76.676696 
3944.000000	76.682724 
3943.000000	76.685967 
3942.000000	76.685939 
3941.000000	76.683447 
3940.000000	76.680116 
3939.000000	76.677613 
3938.000000	76.676927 
3937.000000	76.677966 
3936.000000	76.679963 
3935.000000	76.682085 
3934.000000	76.683240 
3933.000000	76.682108 
3932.000000	76.678062 
3931.000000	76.672324 
3930.000000	76.667281 
3929.000000	76.663818 
3928.000000	76.660293 
3927.000000	76.654543 
3926.000000	76.646458 
3925.000000	76.637955 
3924.000000	76.630573 
3923.000000	76.624011 
3922.000000	76.617112 
3921.000000	76.609242 
3920.000000	76.601019 
3919.000000	76.594256 
3918.000000	76.591286 
3917.000000	76.593597 
3916.000000	76.600640 
3915.000000	76.610202 
3914.000000	76.619657 
3913.000000	76.626818 
3912.000000	76.631009 
3911.000000	76.633079 
3910.000000	76.634944 
3909.000000	76.638013 
3908.000000	76.641879 
3907.000000	76.645252 
3906.000000	76.647722 
3905.000000	76.650756 
3904.000000	76.656251 
3903.000000	76.664031 
3902.000000	76.671963 
3901.000000	76.678149 
3900.000000	76.682084 
3899.000000	76.684408 
3898.000000	76.686139 
3897.000000	76.688839 
3896.000000	76.694489 
3895.000000	76.703148 
3894.000000	76.712084 
3893.000000	76.718394 
3892.000000	76.723105 
3891.000000	76.729618 
3890.000000	76.738731 
3889.000000	76.747573 
3888.000000	76.753161 
3887.000000	76.755620 
3886.000000	76.757438 
3885.000000	76.759784 
3884.000000	76.761588 
3883.000000	76.761973 
3882.000000	76.761317 
3881.000000	76.760480 
3880.000000	76.760081 
3879.000000	76.760064 
3878.000000	76.759891 
3877.000000	76.759365 
3876.000000	76.759537 
3875.000000	76.762157 
3874.000000	76.767102 
3873.000000	76.771874 
3872.000000	76.774899 
3871.000000	76.778447 
3870.000000	76.785799 
3869.000000	76.795371 
3868.000000	76.803132 
3867.000000	76.809072 
3866.000000	76.816576 
3865.000000	76.827319 
3864.000000	76.839697 
3863.000000	76.851201 
3862.000000	76.861982 
3861.000000	76.872391 
3860.000000	76.881556 
3859.000000	76.888600 
3858.000000	76.893978 
3857.000000	76.898047 
3856.000000	76.899865 
3855.000000	76.899283 
3854.000000	76.900112 
3853.000000	76.905285 
3852.000000	76.910079 
3851.000000	76.908951 
3850.000000	76.902293 
3849.000000	76.892894 
3848.000000	76.882852 
3847.000000	76.873813 
3846.000000	76.867767 
3845.000000	76.866113 
3844.000000	76.868054 
3843.000000	76.870891 
3842.000000	76.872807 
3841.000000	76.872442 
3840.000000	76.869452 
3839.000000	76.865523 
3838.000000	76.863025 
3837.000000	76.862397 
3836.000000	76.862150 
3835.000000	76.861446 
3834.000000	76.861627 
3833.000000	76.864468 
3832.000000	76.870570 
3831.000000	76.878712 
3830.000000	76.886241 
3829.000000	76.891113 
3828.000000	76.894207 
3827.000000	76.898505 
3826.000000	76.906463 
3825.000000	76.916578 
3824.000000	76.924229 
3823.000000	76.925678 
3822.000000	76.922009 
3821.000000	76.917515 
3820.000000	76.913882 
3819.000000	76.910158 
3818.000000	76.906716 
3817.000000	76.906086 
3816.000000	76.908400 
3815.000000	76.909697 
3814.000000	76.907047 
3813.000000	76.903229 
3812.000000	76.903279 
3811.000000	76.907774 
3810.000000	76.911897 
3809.000000	76.911320 
3808.000000	76.907286 
3807.000000	76.904981 
3806.000000	76.907256 
3805.000000	76.911446 
3804.000000	76.913848 
3803.000000	76.913701 
3802.000000	76.914429 
3801.000000	76.919229 
3800.000000	76.926507 
3799.000000	76.933564 
3798.000000	76.940018 
3797.000000	76.946457 
3796.000000	76.951960 
3795.000000	76.955576 
3794.000000	76.958168 
3793.000000	76.961370 
3792.000000	76.965654 
3791.000000	76.970054 
3790.000000	76.973653 
3789.000000	76.976386 
3788.000000	76.977622 
3787.000000	76.976281 
3786.000000	76.972800 
3785.000000	76.969361 
3784.000000	76.967620 
3783.000000	76.966796 
3782.000000	76.964427 
3781.000000	76.958771 
3780.000000	76.950938 
3779.000000	76.944185 
3778.000000	76.941436 
3777.000000	76.942979 
3776.000000	76.946211 
3775.000000	76.946842 
3774.000000	76.941277 
3773.000000	76.928968 
3772.000000	76.913149 
3771.000000	76.899043 
3770.000000	76.890643 
3769.000000	76.887679 
3768.000000	76.886571 
3767.000000	76.884926 
3766.000000	76.883674 
3765.000000	76.884751 
3764.000000	76.888020 
3763.000000	76.892101 
3762.000000	76.896463 
3761.000000	76.900381 
3760.000000	76.903273 
3759.000000	76.905519 
3758.000000	76.908483 
3757.000000	76.912570 
3756.000000	76.915844 
3755.000000	76.916796 
3754.000000	76.916340 
3753.000000	76.915684 
3752.000000	76.913861 
3751.000000	76.910064 
3750.000000	76.905810 
3749.000000	76.902066 
3748.000000	76.897347 
3747.000000	76.890046 
3746.000000	76.880414 
3745.000000	76.872260 
3744.000000	76.867385 
3743.000000	76.860871 
3742.000000	76.850102 
3741.000000	76.838615 
3740.000000	76.829490 
3739.000000	76.821984 
3738.000000	76.815654 
3737.000000	76.812829 
3736.000000	76.813487 
3735.000000	76.812743 
3734.000000	76.806089 
3733.000000	76.794998 
3732.000000	76.784258 
3731.000000	76.775303 
3730.000000	76.766381 
3729.000000	76.757426 
3728.000000	76.750454 
3727.000000	76.746603 
3726.000000	76.744119 
3725.000000	76.740041 
3724.000000	76.732507 
3723.000000	76.721512 
3722.000000	76.708634 
3721.000000	76.694941 
3720.000000	76.680856 
3719.000000	76.666660 
3718.000000	76.652559 
3717.000000	76.638855 
3716.000000	76.625461 
3715.000000	76.612432 
3714.000000	76.600277 
3713.000000	76.588614 
3712.000000	76.575629 
3711.000000	76.558443 
3710.000000	76.535653 
3709.000000	76.509225 
3708.000000	76.483396 
3707.000000	76.461369 
3706.000000	76.443274 
3705.000000	76.426517 
3704.000000	76.407828 
3703.000000	76.385769 
3702.000000	76.362143 
3701.000000	76.339527 
3700.000000	76.317827 
3699.000000	76.295183 
3698.000000	76.270545 
3697.000000	76.245045 
3696.000000	76.220290 
3695.000000	76.196582 
3694.000000	76.173043 
3693.000000	76.147935 
3692.000000	76.118695 
3691.000000	76.082748 
3690.000000	76.040884 
3689.000000	75.997033 
3688.000000	75.953267 
3687.000000	75.907372 
3686.000000	75.857762 
3685.000000	75.806489 
3684.000000	75.756096 
3683.000000	75.706793 
3682.000000	75.657704 
3681.000000	75.609979 
3680.000000	75.564566 
3679.000000	75.519608 
3678.000000	75.471043 
3677.000000	75.417183 
3676.000000	75.362010 
3675.000000	75.309433 
3674.000000	75.257721 
3673.000000	75.203398 
3672.000000	75.145555 
3671.000000	75.084110 
3670.000000	75.017931 
3669.000000	74.945857 
3668.000000	74.868688 
3667.000000	74.789187 
3666.000000	74.708987 
3665.000000	74.626396 
3664.000000	74.538645 
3663.000000	74.444321 
3662.000000	74.343186 
3661.000000	74.235010 
3660.000000	74.118494 
3659.000000	73.993253 
3658.000000	73.861499 
3657.000000	73.728112 
3656.000000	73.597138 
3655.000000	73.468143 
3654.000000	73.338415 
3653.000000	73.207134 
3652.000000	73.076467 
3651.000000	72.950479 
3650.000000	72.834458 
3649.000000	72.732799 
3648.000000	72.645713 
3647.000000	72.570212 
3646.000000	72.503843 
3645.000000	72.446360 
3644.000000	72.398744 
3643.000000	72.361136 
3642.000000	72.331834 
3641.000000	72.307879 
3640.000000	72.286678 
3639.000000	72.267502 
3638.000000	72.250856 
3637.000000	72.237081 
3636.000000	72.225507 
3635.000000	72.215152 
3634.000000	72.205221 
3633.000000	72.194536 
3632.000000	72.181333 
3631.000000	72.164034 
3630.000000	72.143268 
3629.000000	72.122217 
3628.000000	72.102255 
3627.000000	72.080224 
3626.000000	72.053443 
3625.000000	72.022702 
3624.000000	71.990523 
3623.000000	71.958807 
3622.000000	71.928484 
3621.000000	71.899586 
3620.000000	71.871759 
3619.000000	71.844309 
3618.000000	71.815765 
3617.000000	71.784806 
3616.000000	71.751721 
3615.000000	71.718237 
3614.000000	71.685652 
3613.000000	71.653447 
3612.000000	71.620313 
3611.000000	71.586173 
3610.000000	71.552488 
3609.000000	71.520193 
3608.000000	71.488689 
3607.000000	71.456834 
3606.000000	71.424703 
3605.000000	71.393854 
3604.000000	71.365736 
3603.000000	71.340958 
3602.000000	71.319507 
3601.000000	71.301178 
3600.000000	71.285559 
3599.000000	71.272612 
3598.000000	71.261971 
3597.000000	71.252489 
3596.000000	71.241835 
3595.000000	71.227899 
3594.000000	71.210476 
3593.000000	71.191254 
3592.000000	71.172325 
3591.000000	71.154570 
3590.000000	71.136972 
3589.000000	71.117937 
3588.000000	71.097670 
3587.000000	71.077968 
3586.000000	71.059567 
3585.000000	71.041250 
3584.000000	71.021470 
3583.000000	71.000567 
3582.000000	70.980153 
3581.000000	70.960929 
3580.000000	70.941406 
3579.000000	70.919570 
3578.000000	70.894729 
3577.000000	70.867634 
3576.000000	70.839670 
3575.000000	70.812422 
3574.000000	70.787509 
3573.000000	70.765351 
3572.000000	70.744148 
3571.000000	70.720996 
3570.000000	70.694403 
3569.000000	70.665313 
3568.000000	70.635967 
3567.000000	70.607619 
3566.000000	70.579120 
3565.000000	70.548159 
3564.000000	70.513697 
3563.000000	70.476836 
3562.000000	70.440153 
3561.000000	70.406162 
3560.000000	70.375802 
3559.000000	70.348045 
3558.000000	70.321073 
3557.000000	70.293549 
3556.000000	70.264818 
3555.000000	70.234373 
3554.000000	70.202024 
3553.000000	70.168701 
3552.000000	70.136259 
3551.000000	70.105902 
3550.000000	70.076953 
3549.000000	70.047251 
3548.000000	70.014922 
3547.000000	69.979935 
3546.000000	69.944094 
3545.000000	69.909520 
3544.000000	69.877139 
3543.000000	69.846442 
3542.000000	69.816501 
3541.000000	69.786969 
3540.000000	69.757993 
3539.000000	69.729391 
3538.000000	69.700201 
3537.000000	69.669398 
3536.000000	69.636759 
3535.000000	69.603005 
3534.000000	69.569154 
3533.000000	69.536033 
3532.000000	69.504155 
3531.000000	69.473560 
3530.000000	69.443597 
3529.000000	69.413327 
3528.000000	69.382523 
3527.000000	69.352128 
3526.000000	69.323301 
3525.000000	69.296034 
3524.000000	69.269089 
3523.000000	69.241358 
3522.000000	69.212867 
3521.000000	69.184275 
3520.000000	69.155634 
3519.000000	69.126224 
3518.000000	69.095539 
3517.000000	69.064261 
3516.000000	69.033922 
3515.000000	69.005557 
3514.000000	68.978606 
3513.000000	68.951298 
3512.000000	68.922224 
3511.000000	68.891726 
3510.000000	68.861765 
3509.000000	68.834269 
3508.000000	68.809373 
3507.000000	68.785049 
3506.000000	68.758461 
3505.000000	68.727931 
3504.000000	68.694022 
3503.000000	68.659011 
3502.000000	68.625471 
3501.000000	68.595181 
3500.000000	68.568533 
3499.000000	68.544137 
3498.000000	68.518971 
3497.000000	68.490030 
3496.000000	68.456956 
3495.000000	68.423103 
3494.000000	68.393352 
3493.000000	68.370066 
3492.000000	68.350946 
3491.000000	68.330887 
3490.000000	68.306305 
3489.000000	68.278069 
3488.000000	68.250334 
3487.000000	68.226521 
3486.000000	68.206352 
3485.000000	68.186785 
3484.000000	68.165290 
3483.000000	68.141661 
3482.000000	68.116969 
3481.000000	68.091902 
3480.000000	68.066779 
3479.000000	68.042410 
3478.000000	68.019811 
3477.000000	67.999007 
3476.000000	67.978810 
3475.000000	67.957957 
3474.000000	67.936080 
3473.000000	67.913541 
3472.000000	67.890771 
3471.000000	67.867816 
3470.000000	67.844201 
3469.000000	67.819219 
3468.000000	67.792887 
3467.000000	67.766890 
3466.000000	67.744167 
3465.000000	67.726994 
3464.000000	67.715108 
3463.000000	67.705565 
3462.000000	67.694489 
3461.000000	67.679339 
3460.000000	67.660142 
3459.000000	67.638950 
3458.000000	67.618062 
3457.000000	67.598619 
3456.000000	67.580425 
3455.000000	67.562776 
3454.000000	67.545191 
3453.000000	67.527546 
3452.000000	67.509882 
3451.000000	67.492450 
3450.000000	67.476079 
3449.000000	67.462223 
3448.000000	67.451974 
3447.000000	67.444455 
3446.000000	67.436520 
3445.000000	67.424863 
3444.000000	67.408815 
3443.000000	67.390805 
3442.000000	67.373965 
3441.000000	67.359590 
3440.000000	67.346965 
3439.000000	67.334866 
3438.000000	67.322618 
3437.000000	67.310133 
3436.000000	67.297581 
3435.000000	67.285158 
3434.000000	67.272660 
3433.000000	67.259215 
3432.000000	67.243863 
3431.000000	67.226655 
3430.000000	67.209032 
3429.000000	67.192882 
3428.000000	67.179216 
3427.000000	67.167716 
3426.000000	67.157367 
3425.000000	67.147295 
3424.000000	67.137080 
3423.000000	67.126590 
3422.000000	67.115863 
3421.000000	67.105267 
3420.000000	67.095593 
3419.000000	67.087682 
3418.000000	67.081705 
3417.000000	67.076693 
3416.000000	67.070829 
3415.000000	67.062519 
3414.000000	67.051648 
3413.000000	67.040045 
3412.000000	67.030336 
3411.000000	67.023923 
3410.000000	67.019977 
3409.000000	67.016408 
3408.000000	67.011455 
3407.000000	67.004220 
3406.000000	66.994549 
3405.000000	66.983641 
3404.000000	66.974462 
3403.000000	66.969844 
3402.000000	66.969217 
3401.000000	66.968252 
3400.000000	66.962943 
3399.000000	66.953711 
3398.000000	66.944697 
3397.000000	66.939434 
3396.000000	66.938209 
3395.000000	66.939205 
3394.000000	66.940545 
3393.000000	66.940612 
3392.000000	66.937649 
3391.000000	66.930566 
3390.000000	66.920422 
3389.000000	66.910495 
3388.000000	66.904260 
3387.000000	66.902854 
3386.000000	66.904232 
3385.000000	66.904930 
3384.000000	66.902813 
3383.000000	66.898122 
3382.000000	66.892063 
3381.000000	66.885223 
3380.000000	66.877862 
3379.000000	66.871013 
3378.000000	66.866145 
3377.000000	66.863669 
3376.000000	66.862598 
3375.000000	66.861674 
3374.000000	66.860086 
3373.000000	66.857114 
3372.000000	66.852190 
3371.000000	66.845865 
3370.000000	66.839800 
3369.000000	66.834904 
3368.000000	66.829878 
3367.000000	66.822557 
3366.000000	66.812808 
3365.000000	66.803450 
3364.000000	66.797787 
3363.000000	66.796278 
3362.000000	66.795829 
3361.000000	66.792380 
3360.000000	66.784035 
3359.000000	66.771771 
3358.000000	66.757710 
3357.000000	66.743606 
3356.000000	66.731049 
3355.000000	66.721824 
3354.000000	66.716657 
3353.000000	66.713686 
3352.000000	66.709248 
3351.000000	66.700633 
3350.000000	66.687789 
3349.000000	66.672520 
3348.000000	66.656926 
3347.000000	66.642660 
3346.000000	66.630446 
3345.000000	66.619347 
3344.000000	66.607069 
3343.000000	66.591992 
3342.000000	66.574988 
3341.000000	66.558710 
3340.000000	66.545074 
3339.000000	66.533678 
3338.000000	66.522562 
3337.000000	66.510065 
3336.000000	66.496034 
3335.000000	66.481694 
3334.000000	66.468574 
3333.000000	66.457377 
3332.000000	66.447689 
3331.000000	66.438587 
3330.000000	66.429320 
3329.000000	66.419376 
3328.000000	66.408338 
3327.000000	66.396104 
3326.000000	66.383063 
3325.000000	66.369642 
3324.000000	66.355684 
3323.000000	66.340696 
3322.000000	66.324836 
3321.000000	66.309284 
3320.000000	66.295290 
3319.000000	66.282987 
3318.000000	66.271502 
3317.000000	66.260246 
3316.000000	66.249708 
3315.000000	66.240678 
3314.000000	66.232933 
3313.000000	66.225265 
3312.000000	66.216862 
3311.000000	66.208077 
3310.000000	66.199377 
3309.000000	66.189983 
3308.000000	66.178364 
3307.000000	66.164221 
3306.000000	66.149470 
3305.000000	66.136941 
3304.000000	66.128229 
3303.000000	66.122779 
3302.000000	66.118572 
3301.000000	66.113529 
3300.000000	66.106650 
3299.000000	66.098298 
3298.000000	66.089468 
3297.000000	66.080758 
3296.000000	66.072071 
3295.000000	66.063019 
3294.000000	66.053137 
3293.000000	66.041796 
3292.000000	66.028737 
3291.000000	66.015114 
3290.000000	66.003311 
3289.000000	65.994917 
3288.000000	65.989108 
3287.000000	65.983724 
3286.000000	65.977808 
3285.000000	65.972326 
3284.000000	65.968408 
3283.000000	65.965833 
3282.000000	65.963673 
3281.000000	65.961642 
3280.000000	65.960023 
3279.000000	65.958669 
3278.000000	65.957050 
3277.000000	65.955368 
3276.000000	65.954802 
3275.000000	65.956171 
3274.000000	65.958852 
3273.000000	65.961637 
3272.000000	65.964420 
3271.000000	65.968445 
3270.000000	65.974934 
3269.000000	65.984145 
3268.000000	65.995857 
3267.000000	66.009826 
3266.000000	66.024910 
3265.000000	66.038374 
3264.000000	66.047587 
3263.000000	66.053007 
3262.000000	66.058587 
3261.000000	66.068394 
3260.000000	66.083057 
3259.000000	66.099967 
3258.000000	66.116307 
3257.000000	66.130991 
3256.000000	66.144092 
3255.000000	66.155889 
3254.000000	66.166907 
3253.000000	66.177650 
3252.000000	66.187447 
3251.000000	66.194476 
3250.000000	66.198183 
3249.000000	66.201313 
3248.000000	66.208215 
3247.000000	66.220845 
3246.000000	66.237159 
3245.000000	66.253510 
3244.000000	66.267762 
3243.000000	66.279924 
3242.000000	66.290883 
3241.000000	66.301365 
3240.000000	66.311592 
3239.000000	66.321081 
3238.000000	66.328952 
3237.000000	66.334942 
3236.000000	66.339875 
3235.000000	66.344688 
3234.000000	66.349322 
3233.000000	66.353161 
3232.000000	66.356343 
3231.000000	66.359981 
3230.000000	66.365109 
3229.000000	66.371818 
3228.000000	66.379202 
3227.000000	66.385676 
3226.000000	66.389686 
3225.000000	66.390956 
3224.000000	66.391105 
3223.000000	66.392301 
3222.000000	66.395128 
3221.000000	66.398296 
3220.000000	66.400552 
3219.000000	66.402218 
3218.000000	66.404620 
3217.000000	66.408582 
3216.000000	66.413863 
3215.000000	66.419730 
3214.000000	66.425770 
3213.000000	66.432290 
3212.000000	66.439890 
3211.000000	66.448315 
3210.000000	66.455818 
3209.000000	66.460273 
3208.000000	66.461218 
3207.000000	66.460564 
3206.000000	66.461247 
3205.000000	66.465329 
3204.000000	66.472951 
3203.000000	66.482228 
3202.000000	66.490178 
3201.000000	66.494802 
3200.000000	66.496815 
3199.000000	66.498856 
3198.000000	66.502730 
3197.000000	66.507953 
3196.000000	66.513110 
3195.000000	66.517733 
3194.000000	66.522388 
3193.000000	66.527742 
3192.000000	66.534336 
3191.000000	66.542725 
3190.000000	66.552904 
3189.000000	66.563688 
3188.000000	66.573287 
3187.000000	66.580603 
3186.000000	66.585805 
3185.000000	66.589928 
3184.000000	66.594112 
3183.000000	66.598943 
3182.000000	66.604194 
3181.000000	66.609368 
3180.000000	66.614415 
3179.000000	66.619437 
3178.000000	66.623840 
3177.000000	66.626806 
3176.000000	66.628968 
3175.000000	66.632576 
3174.000000	66.639176 
3173.000000	66.647765 
3172.000000	66.655936 
3171.000000	66.662205 
3170.000000	66.666543 
3169.000000	66.669483 
3168.000000	66.671970 
3167.000000	66.675591 
3166.000000	66.681575 
3165.000000	66.689449 
3164.000000	66.697653 
3163.000000	66.705462 
3162.000000	66.713311 
3161.000000	66.721215 
3160.000000	66.728058 
3159.000000	66.733019 
3158.000000	66.736960 
3157.000000	66.741758 
3156.000000	66.748548 
3155.000000	66.756925 
3154.000000	66.765507 
3153.000000	66.772906 
3152.000000	66.778458 
3151.000000	66.782487 
3150.000000	66.785976 
3149.000000	66.789887 
3148.000000	66.794658 
3147.000000	66.800240 
3146.000000	66.806591 
3145.000000	66.814160 
3144.000000	66.823618 
3143.000000	66.834673 
3142.000000	66.845323 
3141.000000	66.853275 
3140.000000	66.858609 
3139.000000	66.864212 
3138.000000	66.872700 
3137.000000	66.883321 
3136.000000	66.892755 
3135.000000	66.898711 
3134.000000	66.901846 
3133.000000	66.904393 
3132.000000	66.907963 
3131.000000	66.912857 
3130.000000	66.918531 
3129.000000	66.924258 
3128.000000	66.929896 
3127.000000	66.936365 
3126.000000	66.945003 
3125.000000	66.956096 
3124.000000	66.968198 
3123.000000	66.979006 
3122.000000	66.986882 
3121.000000	66.991772 
3120.000000	66.995042 
3119.000000	66.998338 
3118.000000	67.002321 
3117.000000	67.006742 
3116.000000	67.011958 
3115.000000	67.019588 
3114.000000	67.030689 
3113.000000	67.043701 
3112.000000	67.055475 
3111.000000	67.064462 
3110.000000	67.071828 
3109.000000	67.079293 
3108.000000	67.087181 
3107.000000	67.095157 
3106.000000	67.103611 
3105.000000	67.113071 
3104.000000	67.122836 
3103.000000	67.131362 
3102.000000	67.137894 
3101.000000	67.142991 
3100.000000	67.147720 
3099.000000	67.153199 
3098.000000	67.160613 
3097.000000	67.170372 
3096.000000	67.180884 
3095.000000	67.189301 
3094.000000	67.194396 
3093.000000	67.198251 
3092.000000	67.204250 
3091.000000	67.213490 
3090.000000	67.223839 
3089.000000	67.232641 
3088.000000	67.239654 
3087.000000	67.246879 
3086.000000	67.256019 
3085.000000	67.266823 
3084.000000	67.277859 
3083.000000	67.288066 
3082.000000	67.297204 
3081.000000	67.305547 
3080.000000	67.313985 
3079.000000	67.324117 
3078.000000	67.337157 
3077.000000	67.352450 
3076.000000	67.367806 
3075.000000	67.381724 
3074.000000	67.394727 
3073.000000	67.408092 
3072.000000	67.421949 
3071.000000	67.435496 
3070.000000	67.448619 
3069.000000	67.462145 
3068.000000	67.476436 
3067.000000	67.490887 
3066.000000	67.505323 
3065.000000	67.520913 
3064.000000	67.538833 
3063.000000	67.558585 
3062.000000	67.578618 
3061.000000	67.598304 
3060.000000	67.618268 
3059.000000	67.638874 
3058.000000	67.659500 
3057.000000	67.679648 
3056.000000	67.699692 
3055.000000	67.719801 
3054.000000	67.738999 
3053.000000	67.756428 
3052.000000	67.773277 
3051.000000	67.792327 
3050.000000	67.815237 
3049.000000	67.840858 
3048.000000	67.866447 
3047.000000	67.890079 
3046.000000	67.911683 
3045.000000	67.932350 
3044.000000	67.953340 
3043.000000	67.975718 
3042.000000	68.000280 
3041.000000	68.027183 
3040.000000	68.055427 
3039.000000	68.083134 
3038.000000	68.108930 
3037.000000	68.133155 
3036.000000	68.157281 
3035.000000	68.182086 
3034.000000	68.207118 
3033.000000	68.232182 
3032.000000	68.258345 
3031.000000	68.286479 
3030.000000	68.315478 
3029.000000	68.343229 
3028.000000	68.369215 
3027.000000	68.394844 
3026.000000	68.421166 
3025.000000	68.447597 
3024.000000	68.473408 
3023.000000	68.499232 
3022.000000	68.526293 
3021.000000	68.555082 
3020.000000	68.585609 
3019.000000	68.618145 
3018.000000	68.652624 
3017.000000	68.687781 
3016.000000	68.721989 
3015.000000	68.754874 
3014.000000	68.787363 
3013.000000	68.820308 
3012.000000	68.853856 
3011.000000	68.888179 
3010.000000	68.924042 
3009.000000	68.962312 
3008.000000	69.003114 
3007.000000	69.045500 
3006.000000	69.087930 
3005.000000	69.129480 
3004.000000	69.170967 
3003.000000	69.214404 
3002.000000	69.260692 
3001.000000	69.307973 
3000.000000	69.352927 
2999.000000	69.393776 
2998.000000	69.431712 
2997.000000	69.469531 
2996.000000	69.509264 
2995.000000	69.550833 
2994.000000	69.592251 
2993.000000	69.630991 
2992.000000	69.665661 
2991.000000	69.696681 
2990.000000	69.725319 
2989.000000	69.752182 
2988.000000	69.776777 
2987.000000	69.798042 
2986.000000	69.814690 
2985.000000	69.825244 
2984.000000	69.828309 
2983.000000	69.822726 
2982.000000	69.806843 
2981.000000	69.777718 
2980.000000	69.731858 
2979.000000	69.666935 
2978.000000	69.581868 
2977.000000	69.474517 
2976.000000	69.339557 
2975.000000	69.169124 
2974.000000	68.955548 
2973.000000	68.693030 
2972.000000	68.377295 
2971.000000	68.005476 
2970.000000	67.578749 
2969.000000	67.106451 
2968.000000	66.607179 
2967.000000	66.104178 
2966.000000	65.617447 
2965.000000	65.158482 
2964.000000	64.730664 
2963.000000	64.333764 
2962.000000	63.969443 
2961.000000	63.645380 
2960.000000	63.376301 
2959.000000	63.180656 
2958.000000	63.074451 
2957.000000	63.066699 
2956.000000	63.158621 
2955.000000	63.343864 
2954.000000	63.606392 
2953.000000	63.917981 
2952.000000	64.240202 
2951.000000	64.532215 
2950.000000	64.759325 
2949.000000	64.897457 
2948.000000	64.933308 
2947.000000	64.862271 
2946.000000	64.685851 
2945.000000	64.408983 
2944.000000	64.037585 
2943.000000	63.576530 
2942.000000	63.028087 
2941.000000	62.391339 
2940.000000	61.663342 
2939.000000	60.841474 
2938.000000	59.925235 
2937.000000	58.916525 
2936.000000	57.819236 
2935.000000	56.639340 
2934.000000	55.385363 
2933.000000	54.068171 
2932.000000	52.698939 
2931.000000	51.285650 
2930.000000	49.830259 
2929.000000	48.328985 
2928.000000	46.776520 
2927.000000	45.172098 
2926.000000	43.524293 
2925.000000	41.852839 
2924.000000	40.187458 
2923.000000	38.564685 
2922.000000	37.024651 
2921.000000	35.609454 
2920.000000	34.363106 
2919.000000	33.332476 
2918.000000	32.568573 
2917.000000	32.128079 
2916.000000	32.070010 
2915.000000	32.440467 
2914.000000	33.245671 
2913.000000	34.429159 
2912.000000	35.873918 
2911.000000	37.434812 
2910.000000	38.981103 
2909.000000	40.424440 
2908.000000	41.721883 
2907.000000	42.864104 
2906.000000	43.861839 
2905.000000	44.735520 
2904.000000	45.508206 
2903.000000	46.200991 
2902.000000	46.831038 
2901.000000	47.411389 
2900.000000	47.951599 
2899.000000	48.459060 
2898.000000	48.940713 
2897.000000	49.403659 
2896.000000	49.854163 
2895.000000	50.296449 
2894.000000	50.733089 
2893.000000	51.166732 
2892.000000	51.601094 
2891.000000	52.039692 
2890.000000	52.483196 
2889.000000	52.927939 
2888.000000	53.367217 
2887.000000	53.794386 
2886.000000	54.204768 
2885.000000	54.594879 
2884.000000	54.960520 
2883.000000	55.296481 
2882.000000	55.598200 
2881.000000	55.863114 
2880.000000	56.090065 
2879.000000	56.278045 
2878.000000	56.426794 
2877.000000	56.539811 
2876.000000	56.627332 
2875.000000	56.706442 
2874.000000	56.797406 
2873.000000	56.917010 
2872.000000	57.071464 
2871.000000	57.251668 
2870.000000	57.433988 
2869.000000	57.586771 
2868.000000	57.678683 
2867.000000	57.683820 
2866.000000	57.582123 
2865.000000	57.358202 
2864.000000	57.001241 
2863.000000	56.504574 
2862.000000	55.862350 
2861.000000	55.064702 
2860.000000	54.095221 
2859.000000	52.932286 
2858.000000	51.552978 
2857.000000	49.939197 
2856.000000	48.088511 
2855.000000	46.030304 
2854.000000	43.842533 
2853.000000	41.661374 
2852.000000	39.677390 
2851.000000	38.111426 
2850.000000	37.170296 
2849.000000	36.988350 
2848.000000	37.579253 
2847.000000	38.825217 
2846.000000	40.515067 
2845.000000	42.413968 
2844.000000	44.327618 
2843.000000	46.132090 
2842.000000	47.768340 
2841.000000	49.219336 
2840.000000	50.489282 
2839.000000	51.592655 
2838.000000	52.549297 
2837.000000	53.381316 
2836.000000	54.110267 
2835.000000	54.754725 
2834.000000	55.328913 
2833.000000	55.842856 
2832.000000	56.304112 
2831.000000	56.719866 
2830.000000	57.097451 
2829.000000	57.443410 
2828.000000	57.762635 
2827.000000	58.058683 
2826.000000	58.334595 
2825.000000	58.593160 
2824.000000	58.836671 
2823.000000	59.066604 
2822.000000	59.283661 
2821.000000	59.488238 
2820.000000	59.681095 
2819.000000	59.863540 
2818.000000	60.036866 
2817.000000	60.201770 
2816.000000	60.358518 
2815.000000	60.507438 
2814.000000	60.649007 
2813.000000	60.783784 
2812.000000	60.912811 
2811.000000	61.037792 
2810.000000	61.160128 
2809.000000	61.279678 
2808.000000	61.395024 
2807.000000	61.505060 
2806.000000	61.609881 
2805.000000	61.710246 
2804.000000	61.807013 
2803.000000	61.901249 
2802.000000	61.993969 
2801.000000	62.085231 
2800.000000	62.174079 
2799.000000	62.259923 
2798.000000	62.343523 
2797.000000	62.426194 
2796.000000	62.508610 
2795.000000	62.590922 
2794.000000	62.673405 
2793.000000	62.756105 
2792.000000	62.838194 
2791.000000	62.918600 
2790.000000	62.997253 
2789.000000	63.074987 
2788.000000	63.152255 
2787.000000	63.228693 
2786.000000	63.303923 
2785.000000	63.377893 
2784.000000	63.450146 
2783.000000	63.519600 
2782.000000	63.585687 
2781.000000	63.649289 
2780.000000	63.711979 
2779.000000	63.774508 
2778.000000	63.836400 
2777.000000	63.896753 
2776.000000	63.954984 
2775.000000	64.010958 
2774.000000	64.064938 
2773.000000	64.117481 
2772.000000	64.168954 
2771.000000	64.218926 
2770.000000	64.266370 
2769.000000	64.310873 
2768.000000	64.353640 
2767.000000	64.396961 
2766.000000	64.442350 
2765.000000	64.489133 
2764.000000	64.534970 
2763.000000	64.577859 
2762.000000	64.617702 
2761.000000	64.656067 
2760.000000	64.694753 
2759.000000	64.734574 
2758.000000	64.775004 
2757.000000	64.814440 
2756.000000	64.850991 
2755.000000	64.883769 
2754.000000	64.913779 
2753.000000	64.943237 
2752.000000	64.973681 
2751.000000	65.004960 
2750.000000	65.036220 
2749.000000	65.067422 
2748.000000	65.099329 
2747.000000	65.132111 
2746.000000	65.164548 
2745.000000	65.194859 
2744.000000	65.222100 
2743.000000	65.246674 
2742.000000	65.269774 
2741.000000	65.292420 
2740.000000	65.314813 
2739.000000	65.336458 
2738.000000	65.356972 
2737.000000	65.376688 
2736.000000	65.396189 
2735.000000	65.415385 
2734.000000	65.433692 
2733.000000	65.451438 
2732.000000	65.470596 
2731.000000	65.493539 
2730.000000	65.521210 
2729.000000	65.552876 
2728.000000	65.587417 
2727.000000	65.624129 
2726.000000	65.662240 
2725.000000	65.700376 
2724.000000	65.737059 
2723.000000	65.771621 
2722.000000	65.804430 
2721.000000	65.836444 
2720.000000	65.868603 
2719.000000	65.901251 
2718.000000	65.933795 
2717.000000	65.965153 
2716.000000	65.994924 
2715.000000	66.023995 
2714.000000	66.053598 
2713.000000	66.083795 
2712.000000	66.113302 
2711.000000	66.141018 
2710.000000	66.167455 
2709.000000	66.194405 
2708.000000	66.223252 
2707.000000	66.253786 
2706.000000	66.284610 
2705.000000	66.314390 
2704.000000	66.342497 
2703.000000	66.368640 
2702.000000	66.392537 
2701.000000	66.414391 
2700.000000	66.435461 
2699.000000	66.457359 
2698.000000	66.480323 
2697.000000	66.502491 
2696.000000	66.521435 
2695.000000	66.536549 
2694.000000	66.549632 
2693.000000	66.563011 
2692.000000	66.577370 
2691.000000	66.591616 
2690.000000	66.604669 
2689.000000	66.616991 
2688.000000	66.630229 
2687.000000	66.645575 
2686.000000	66.662639 
2685.000000	66.679771 
2684.000000	66.695267 
2683.000000	66.708393 
2682.000000	66.719701 
2681.000000	66.730540 
2680.000000	66.741989 
2679.000000	66.753943 
2678.000000	66.765378 
2677.000000	66.775764 
2676.000000	66.786039 
2675.000000	66.797805 
2674.000000	66.811654 
2673.000000	66.826628 
2672.000000	66.841286 
2671.000000	66.854900 
2670.000000	66.867568 
2669.000000	66.879742 
2668.000000	66.891914 
2667.000000	66.904353 
2666.000000	66.916658 
2665.000000	66.927679 
2664.000000	66.936251 
2663.000000	66.942041 
2662.000000	66.945633 
2661.000000	66.947916 
2660.000000	66.949512 
2659.000000	66.950605 
2658.000000	66.951092 
2657.000000	66.950988 
2656.000000	66.950723 
2655.000000	66.950799 
2654.000000	66.951022 
2653.000000	66.950470 
2652.000000	66.948603 
2651.000000	66.946150 
2650.000000	66.944425 
2649.000000	66.943785 
2648.000000	66.943128 
2647.000000	66.940929 
2646.000000	66.936647 
2645.000000	66.931334 
2644.000000	66.927145 
2643.000000	66.925943 
2642.000000	66.927841 
2641.000000	66.931128 
2640.000000	66.934085 
2639.000000	66.936766 
2638.000000	66.940533 
2637.000000	66.945995 
2636.000000	66.952115 
2635.000000	66.957465 
2634.000000	66.961606 
2633.000000	66.964955 
2632.000000	66.967984 
2631.000000	66.971138 
2630.000000	66.975047 
2629.000000	66.980110 
2628.000000	66.986044 
2627.000000	66.992478 
2626.000000	67.000043 
2625.000000	67.010343 
2624.000000	67.024472 
2623.000000	67.041606 
2622.000000	67.059219 
2621.000000	67.074934 
2620.000000	67.088514 
2619.000000	67.102107 
2618.000000	67.118248 
2617.000000	67.137422 
2616.000000	67.157700 
2615.000000	67.176727 
2614.000000	67.193637 
2613.000000	67.208968 
2612.000000	67.223330 
2611.000000	67.236611 
2610.000000	67.248139 
2609.000000	67.257239 
2608.000000	67.264075 
2607.000000	67.270470 
2606.000000	67.279392 
2605.000000	67.292728 
2604.000000	67.309611 
2603.000000	67.327610 
2602.000000	67.345432 
2601.000000	67.363609 
2600.000000	67.382600 
2599.000000	67.401374 
2598.000000	67.418399 
2597.000000	67.433258 
2596.000000	67.446672 
2595.000000	67.459608 
2594.000000	67.473116 
2593.000000	67.488503 
2592.000000	67.506495 
2591.000000	67.525987 
2590.000000	67.544353 
2589.000000	67.559564 
2588.000000	67.572013 
2587.000000	67.584188 
2586.000000	67.598553 
2585.000000	67.615594 
2584.000000	67.633781 
2583.000000	67.651420 
2582.000000	67.668437 
2581.000000	67.686127 
2580.000000	67.705343 
2579.000000	67.725510 
2578.000000	67.745468 
2577.000000	67.764546 
2576.000000	67.782456 
2575.000000	67.798941 
2574.000000	67.814200 
2573.000000	67.828990 
2572.000000	67.843420 
2571.000000	67.856174 
2570.000000	67.866159 
2569.000000	67.874776 
2568.000000	67.885326 
2567.000000	67.899907 
2566.000000	67.917789 
2565.000000	67.936954 
2564.000000	67.956115 
2563.000000	67.974860 
2562.000000	67.993049 
2561.000000	68.011005 
2560.000000	68.029517 
2559.000000	68.048643 
2558.000000	68.066865 
2557.000000	68.082313 
2556.000000	68.094818 
2555.000000	68.106349 
2554.000000	68.119740 
2553.000000	68.137316 
2552.000000	68.159975 
2551.000000	68.186453 
2550.000000	68.213537 
2549.000000	68.237941 
2548.000000	68.258449 
2547.000000	68.276110 
2546.000000	68.292602 
2545.000000	68.308933 
2544.000000	68.325421 
2543.000000	68.342023 
2542.000000	68.358360 
2541.000000	68.373866 
2540.000000	68.388194 
2539.000000	68.401313 
2538.000000	68.413347 
2537.000000	68.424633 
2536.000000	68.435689 
2535.000000	68.446495 
2534.000000	68.455997 
2533.000000	68.463327 
2532.000000	68.469941 
2531.000000	68.479703 
2530.000000	68.495938 
2529.000000	68.518393 
2528.000000	68.543496 
2527.000000	68.567424 
2526.000000	68.588538 
2525.000000	68.607195 
2524.000000	68.624284 
2523.000000	68.640616 
2522.000000	68.657252 
2521.000000	68.675367 
2520.000000	68.695223 
2519.000000	68.715574 
2518.000000	68.734604 
2517.000000	68.751671 
2516.000000	68.768065 
2515.000000	68.786086 
2514.000000	68.807437 
2513.000000	68.832311 
2512.000000	68.859576 
2511.000000	68.887514 
2510.000000	68.914265 
2509.000000	68.937716 
2508.000000	68.955658 
2507.000000	68.967175 
2506.000000	68.974386 
2505.000000	68.982029 
2504.000000	68.994154 
2503.000000	69.011028 
2502.000000	69.029641 
2501.000000	69.046779 
2500.000000	69.060864 
2499.000000	69.071594 
2498.000000	69.079746 
2497.000000	69.087752 
2496.000000	69.098603 
2495.000000	69.112815 
2494.000000	69.127443 
2493.000000	69.139506 
2492.000000	69.149751 
2491.000000	69.161682 
2490.000000	69.177216 
2489.000000	69.194701 
2488.000000	69.211202 
2487.000000	69.225417 
2486.000000	69.237985 
2485.000000	69.250171 
2484.000000	69.263062 
2483.000000	69.277451 
2482.000000	69.293570 
2481.000000	69.310770 
2480.000000	69.327769 
2479.000000	69.343565 
2478.000000	69.358528 
2477.000000	69.374682 
2476.000000	69.394160 
2475.000000	69.416518 
2474.000000	69.437793 
2473.000000	69.453271 
2472.000000	69.461648 
2471.000000	69.466158 
2470.000000	69.471572 
2469.000000	69.480496 
2468.000000	69.492290 
2467.000000	69.504519 
2466.000000	69.514980 
2465.000000	69.523105 
2464.000000	69.530253 
2463.000000	69.538436 
2462.000000	69.548125 
2461.000000	69.557234 
2460.000000	69.562746 
2459.000000	69.563619 
2458.000000	69.562021 
2457.000000	69.561518 
2456.000000	69.564040 
2455.000000	69.568690 
2454.000000	69.573442 
2453.000000	69.577629 
2452.000000	69.582400 
2451.000000	69.588966 
2450.000000	69.597116 
2449.000000	69.605597 
2448.000000	69.613153 
2447.000000	69.618723 
2446.000000	69.621477 
2445.000000	69.621921 
2444.000000	69.622853 
2443.000000	69.627871 
2442.000000	69.638123 
2441.000000	69.650856 
2440.000000	69.661677 
2439.000000	69.668121 
2438.000000	69.670980 
2437.000000	69.672862 
2436.000000	69.676135 
2435.000000	69.681918 
2434.000000	69.689844 
2433.000000	69.698110 
2432.000000	69.704304 
2431.000000	69.707275 
2430.000000	69.708536 
2429.000000	69.711289 
2428.000000	69.717639 
2427.000000	69.726998 
2426.000000	69.737349 
2425.000000	69.747350 
2424.000000	69.756593 
2423.000000	69.764553 
2422.000000	69.770619 
2421.000000	69.775244 
2420.000000	69.779998 
2419.000000	69.786043 
2418.000000	69.793167 
2417.000000	69.800445 
2416.000000	69.807005 
2415.000000	69.811955 
2414.000000	69.814575 
2413.000000	69.815254 
2412.000000	69.815701 
2411.000000	69.817945 
2410.000000	69.823679 
2409.000000	69.834386 
2408.000000	69.850446 
2407.000000	69.869307 
2406.000000	69.886175 
2405.000000	69.898248 
2404.000000	69.907615 
2403.000000	69.918469 
2402.000000	69.931882 
2401.000000	69.944901 
2400.000000	69.954643 
2399.000000	69.961751 
2398.000000	69.969377 
2397.000000	69.979903 
2396.000000	69.993135 
2395.000000	70.006882 
2394.000000	70.018733 
2393.000000	70.027773 
2392.000000	70.035166 
2391.000000	70.043060 
2390.000000	70.052942 
2389.000000	70.065042 
2388.000000	70.078763 
2387.000000	70.093009 
2386.000000	70.106377 
2385.000000	70.117880 
2384.000000	70.127669 
2383.000000	70.136794 
2382.000000	70.146501 
2381.000000	70.158017 
2380.000000	70.172134 
2379.000000	70.187478 
2378.000000	70.200150 
2377.000000	70.206397 
2376.000000	70.206240 
2375.000000	70.203253 
2374.000000	70.200596 
2373.000000	70.199090 
2372.000000	70.199491 
2371.000000	70.203640 
2370.000000	70.211867 
2369.000000	70.221343 
2368.000000	70.228786 
2367.000000	70.232489 
2366.000000	70.232635 
2365.000000	70.231898 
2364.000000	70.231408 
2363.000000	70.228782 
2362.000000	70.225215 
2361.000000	70.216894 
2360.000000	70.215357 
2359.000000	70.212422 
2358.000000	70.241613 
2357.000000	70.258047 
2356.000000	70.248522 
2355.000000	70.246541 
2354.000000	70.238762 
2353.000000	70.235061 
2352.000000	70.232089 
2351.000000	70.230700 
2350.000000	70.229081 
2349.000000	70.225118 
2348.000000	70.222853 
2347.000000	70.217303 
2346.000000	70.220958 
2345.000000	70.198798 
2344.000000	70.172220 
2343.000000	70.164974 
2342.000000	70.155563 
2341.000000	70.152752 
2340.000000	70.150639 
2339.000000	70.150747 
2338.000000	70.149520 
2337.000000	70.148076 
2336.000000	70.147868 
2335.000000	70.152912 
2334.000000	70.161759 
2333.000000	70.170465 
2332.000000	70.176017 
2331.000000	70.175373 
2330.000000	70.168655 
2329.000000	70.147792 
2328.000000	70.103232 
2327.000000	70.029819 
2326.000000	69.937604 
2325.000000	69.851844 
2324.000000	69.793703 
2323.000000	69.770094 
2322.000000	69.768277 
2321.000000	69.772734 
2320.000000	69.773640 
2319.000000	69.770414 
2318.000000	69.765381 
2317.000000	69.760793 
2316.000000	69.757630 
2315.000000	69.755229 
2314.000000	69.751994 
2313.000000	69.745740 
2312.000000	69.735712 
2311.000000	69.722339 
2310.000000	69.707591 
2309.000000	69.693544 
2308.000000	69.681223 
2307.000000	69.670319 
2306.000000	69.659940 
2305.000000	69.649754 
2304.000000	69.638533 
2303.000000	69.623923 
2302.000000	69.604744 
2301.000000	69.583124 
2300.000000	69.563130 
2299.000000	69.546179 
2298.000000	69.530829 
2297.000000	69.515068 
2296.000000	69.498748 
2295.000000	69.481120 
2294.000000	69.459677 
2293.000000	69.431814 
2292.000000	69.397667 
2291.000000	69.359662 
2290.000000	69.320468 
2289.000000	69.282610 
2288.000000	69.249076 
2287.000000	69.222581 
2286.000000	69.203396 
2285.000000	69.189016 
2284.000000	69.176183 
2283.000000	69.163800 
2282.000000	69.153321 
2281.000000	69.146377 
2280.000000	69.141644 
2279.000000	69.135504 
2278.000000	69.126433 
2277.000000	69.117873 
2276.000000	69.115076 
2275.000000	69.118995 
2274.000000	69.125033 
2273.000000	69.127372 
2272.000000	69.123139 
2271.000000	69.112833 
2270.000000	69.099171 
2269.000000	69.085863 
2268.000000	69.075092 
2267.000000	69.065582 
2266.000000	69.055721 
2265.000000	69.048503 
2264.000000	69.050108 
2263.000000	69.061298 
2262.000000	69.072718 
2261.000000	69.071759 
2260.000000	69.053480 
2259.000000	69.025052 
2258.000000	69.001000 
2257.000000	68.994485 
2256.000000	69.009226 
2255.000000	69.036892 
2254.000000	69.063846 
2253.000000	69.082226 
2252.000000	69.093459 
2251.000000	69.100635 
2250.000000	69.101139 
2249.000000	69.089734 
2248.000000	69.066805 
2247.000000	69.040470 
2246.000000	69.020836 
2245.000000	69.012825 
2244.000000	69.013006 
2243.000000	69.012086 
2242.000000	69.002660 
2241.000000	68.986522 
2240.000000	68.972797 
2239.000000	68.967660 
2238.000000	68.968355 
2237.000000	68.968769 
2236.000000	68.967403 
2235.000000	68.966671 
2234.000000	68.967046 
2233.000000	68.966216 
2232.000000	68.963157 
2231.000000	68.959769 
2230.000000	68.958680 
2229.000000	68.961138 
2228.000000	68.965955 
2227.000000	68.969155 
2226.000000	68.966704 
2225.000000	68.959317 
2224.000000	68.952152 
2223.000000	68.948035 
2222.000000	68.944258 
2221.000000	68.938414 
2220.000000	68.933266 
2219.000000	68.932165 
2218.000000	68.933686 
2217.000000	68.935584 
2216.000000	68.940134 
2215.000000	68.948947 
2214.000000	68.955104 
2213.000000	68.948403 
2212.000000	68.929015 
2211.000000	68.909612 
2210.000000	68.902364 
2209.000000	68.908355 
2208.000000	68.920612 
2207.000000	68.932516 
2206.000000	68.941044 
2205.000000	68.945354 
2204.000000	68.945009 
2203.000000	68.938880 
2202.000000	68.925969 
2201.000000	68.908736 
2200.000000	68.894127 
2199.000000	68.888173 
2198.000000	68.890074 
2197.000000	68.893761 
2196.000000	68.893633 
2195.000000	68.886231 
2194.000000	68.869727 
2193.000000	68.847464 
2192.000000	68.830320 
2191.000000	68.828764 
2190.000000	68.841245 
2189.000000	68.854789 
2188.000000	68.857901 
2187.000000	68.850031 
2186.000000	68.840485 
2185.000000	68.843608 
2184.000000	68.872375 
2183.000000	68.926487 
2182.000000	68.984519 
2181.000000	69.017643 
2180.000000	69.017099 
2179.000000	69.002513 
2178.000000	68.999359 
2177.000000	69.013423 
2176.000000	69.031096 
2175.000000	69.039299 
2174.000000	69.037425 
2173.000000	69.030706 
2172.000000	69.019159 
2171.000000	68.995574 
2170.000000	68.951736 
2169.000000	68.886517 
2168.000000	68.810763 
2167.000000	68.743642 
2166.000000	68.698693 
2165.000000	68.670607 
2164.000000	68.641489 
2163.000000	68.609447 
2162.000000	68.612177 
2161.000000	68.710053 
2160.000000	68.927004 
2159.000000	69.205338 
2158.000000	69.442362 
2157.000000	69.577820 
2156.000000	69.626253 
2155.000000	69.634159 
2154.000000	69.633285 
2153.000000	69.633625 
2152.000000	69.638947 
2151.000000	69.654395 
2150.000000	69.682861 
2149.000000	69.723850 
2148.000000	69.776580 
2147.000000	69.838774 
2146.000000	69.902507 
2145.000000	69.956443 
2144.000000	69.993766 
2143.000000	70.016007 
2142.000000	70.030161 
2141.000000	70.044715 
2140.000000	70.067289 
2139.000000	70.103158 
2138.000000	70.156131 
2137.000000	70.231119 
2136.000000	70.331388 
2135.000000	70.448792 
2134.000000	70.559976 
2133.000000	70.639516 
2132.000000	70.678535 
2131.000000	70.688246 
2130.000000	70.686765 
2129.000000	70.685589 
2128.000000	70.687045 
2127.000000	70.688969 
2126.000000	70.688849 
2125.000000	70.685712 
2124.000000	70.681075 
2123.000000	70.678367 
2122.000000	70.680338 
2121.000000	70.686633 
2120.000000	70.693858 
2119.000000	70.698116 
2118.000000	70.697996 
2117.000000	70.695451 
2116.000000	70.693407 
2115.000000	70.692717 
2114.000000	70.692641 
2113.000000	70.694264 
2112.000000	70.700889 
2111.000000	70.713357 
2110.000000	70.726927 
2109.000000	70.735374 
2108.000000	70.737307 
2107.000000	70.736280 
2106.000000	70.735777 
2105.000000	70.737032 
2104.000000	70.741493 
2103.000000	70.751836 
2102.000000	70.768315 
2101.000000	70.785669 
2100.000000	70.796564 
2099.000000	70.799785 
2098.000000	70.804842 
2097.000000	70.826052 
2096.000000	70.869111 
2095.000000	70.922937 
2094.000000	70.966752 
2093.000000	70.986225 
2092.000000	70.982353 
2091.000000	70.966617 
2090.000000	70.950907 
2089.000000	70.941636 
2088.000000	70.938760 
2087.000000	70.937289 
2086.000000	70.931264 
2085.000000	70.918700 
2084.000000	70.902550 
2083.000000	70.886773 
2082.000000	70.873295 
2081.000000	70.862970 
2080.000000	70.856392 
2079.000000	70.852105 
2078.000000	70.846809 
2077.000000	70.839154 
2076.000000	70.831155 
2075.000000	70.824544 
2074.000000	70.818577 
2073.000000	70.813275 
2072.000000	70.811214 
2071.000000	70.813906 
2070.000000	70.819501 
2069.000000	70.825737 
2068.000000	70.831121 
2067.000000	70.831248 
2066.000000	70.819922 
2065.000000	70.798614 
2064.000000	70.780306 
2063.000000	70.778079 
2062.000000	70.791923 
2061.000000	70.810030 
2060.000000	70.819513 
2059.000000	70.813102 
2058.000000	70.791610 
2057.000000	70.764949 
2056.000000	70.743633 
2055.000000	70.721435 
2054.000000	70.673935 
2053.000000	70.587042 
2052.000000	70.483870 
2051.000000	70.411302 
2050.000000	70.396442 
2049.000000	70.421532 
2048.000000	70.446275 
2047.000000	70.447425 
2046.000000	70.428764 
2045.000000	70.403680 
2044.000000	70.380980 
2043.000000	70.363120 
2042.000000	70.348980 
2041.000000	70.337891 
2040.000000	70.332372 
2039.000000	70.333360 
2038.000000	70.332603 
2037.000000	70.317163 
2036.000000	70.285035 
2035.000000	70.250518 
2034.000000	70.231299 
2033.000000	70.236831 
2032.000000	70.270868 
2031.000000	70.332685 
2030.000000	70.406819 
2029.000000	70.460951 
2028.000000	70.467619 
2027.000000	70.428964 
2026.000000	70.374128 
2025.000000	70.333738 
2024.000000	70.320352 
2023.000000	70.329446 
2022.000000	70.350444 
2021.000000	70.374133 
2020.000000	70.395374 
2019.000000	70.413978 
2018.000000	70.433530 
2017.000000	70.457845 
2016.000000	70.487681 
2015.000000	70.520474 
2014.000000	70.552592 
2013.000000	70.581247 
2012.000000	70.605215 
2011.000000	70.626757 
2010.000000	70.654611 
2009.000000	70.701369 
2008.000000	70.771621 
2007.000000	70.853207 
2006.000000	70.926785 
2005.000000	70.984624 
2004.000000	71.032195 
2003.000000	71.071718 
2002.000000	71.095266 
2001.000000	71.098235 
2000.000000	71.091010 
1999.000000	71.087914 
1998.000000	71.090110 
1997.000000	71.088741 
1996.000000	71.081036 
1995.000000	71.073550 
1994.000000	71.070202 
1993.000000	71.067000 
1992.000000	71.060542 
1991.000000	71.053365 
1990.000000	71.047155 
1989.000000	71.037318 
1988.000000	71.018786 
1987.000000	70.993514 
1986.000000	70.967781 
1985.000000	70.942842 
1984.000000	70.910526 
1983.000000	70.860037 
1982.000000	70.793030 
1981.000000	70.734981 
1980.000000	70.727504 
1979.000000	70.796948 
1978.000000	70.924963 
1977.000000	71.058914 
1976.000000	71.157045 
1975.000000	71.215260 
1974.000000	71.250492 
1973.000000	71.274192 
1972.000000	71.287974 
1971.000000	71.295099 
1970.000000	71.305545 
1969.000000	71.328747 
1968.000000	71.365130 
1967.000000	71.405656 
1966.000000	71.438479 
1965.000000	71.457112 
1964.000000	71.465447 
1963.000000	71.476736 
1962.000000	71.506174 
1961.000000	71.560294 
1960.000000	71.630140 
1959.000000	71.695972 
1958.000000	71.742449 
1957.000000	71.769872 
1956.000000	71.789713 
1955.000000	71.810838 
1954.000000	71.832539 
1953.000000	71.849623 
1952.000000	71.859268 
1951.000000	71.863263 
1950.000000	71.867972 
1949.000000	71.882840 
1948.000000	71.914335 
1947.000000	71.957656 
1946.000000	71.998154 
1945.000000	72.024677 
1944.000000	72.039263 
1943.000000	72.051956 
1942.000000	72.069571 
1941.000000	72.091827 
1940.000000	72.115335 
1939.000000	72.137346 
1938.000000	72.156559 
1937.000000	72.174325 
1936.000000	72.195238 
1935.000000	72.223449 
1934.000000	72.258312 
1933.000000	72.295339 
1932.000000	72.329764 
1931.000000	72.359161 
1930.000000	72.383227 
1929.000000	72.403011 
1928.000000	72.420992 
1927.000000	72.438447 
1926.000000	72.454629 
1925.000000	72.468063 
1924.000000	72.478230 
1923.000000	72.486156 
1922.000000	72.492855 
1921.000000	72.499108 
1920.000000	72.505891 
1919.000000	72.513533 
1918.000000	72.522699 
1917.000000	72.535430 
1916.000000	72.551768 
1915.000000	72.567650 
1914.000000	72.579148 
1913.000000	72.588393 
1912.000000	72.601725 
1911.000000	72.621584 
1910.000000	72.642957 
1909.000000	72.659982 
1908.000000	72.672539 
1907.000000	72.682681 
1906.000000	72.690849 
1905.000000	72.697590 
1904.000000	72.705619 
1903.000000	72.716987 
1902.000000	72.729172 
1901.000000	72.739583 
1900.000000	72.751056 
1899.000000	72.767229 
1898.000000	72.785918 
1897.000000	72.801457 
1896.000000	72.812387 
1895.000000	72.823118 
1894.000000	72.837350 
1893.000000	72.854257 
1892.000000	72.871591 
1891.000000	72.888782 
1890.000000	72.906857 
1889.000000	72.927759 
1888.000000	72.951688 
1887.000000	72.974608 
1886.000000	72.991305 
1885.000000	73.001101 
1884.000000	73.008276 
1883.000000	73.016590 
1882.000000	73.025647 
1881.000000	73.034510 
1880.000000	73.045656 
1879.000000	73.061313 
1878.000000	73.079646 
1877.000000	73.097338 
1876.000000	73.112740 
1875.000000	73.125202 
1874.000000	73.133881 
1873.000000	73.139703 
1872.000000	73.146781 
1871.000000	73.158167 
1870.000000	73.171498 
1869.000000	73.183752 
1868.000000	73.196945 
1867.000000	73.212378 
1866.000000	73.225488 
1865.000000	73.232776 
1864.000000	73.238338 
1863.000000	73.249355 
1862.000000	73.268010 
1861.000000	73.290751 
1860.000000	73.312393 
1859.000000	73.327654 
1858.000000	73.332352 
1857.000000	73.328250 
1856.000000	73.323958 
1855.000000	73.326780 
1854.000000	73.335753 
1853.000000	73.345253 
1852.000000	73.353446 
1851.000000	73.360926 
1850.000000	73.366227 
1849.000000	73.368058 
1848.000000	73.368341 
1847.000000	73.370525 
1846.000000	73.374605 
1845.000000	73.378480 
1844.000000	73.385768 
1843.000000	73.402126 
1842.000000	73.422722 
1841.000000	73.439096 
1840.000000	73.451185 
1839.000000	73.462402 
1838.000000	73.472390 
1837.000000	73.477874 
1836.000000	73.478527 
1835.000000	73.478479 
1834.000000	73.481733 
1833.000000	73.489863 
1832.000000	73.501411 
1831.000000	73.509174 
1830.000000	73.507543 
1829.000000	73.502221 
1828.000000	73.501489 
1827.000000	73.505539 
1826.000000	73.509025 
1825.000000	73.510845 
1824.000000	73.517203 
1823.000000	73.531686 
1822.000000	73.549451 
1821.000000	73.565729 
1820.000000	73.584347 
1819.000000	73.612690 
1818.000000	73.650534 
1817.000000	73.687457 
1816.000000	73.713169 
1815.000000	73.726490 
1814.000000	73.732067 
1813.000000	73.734576 
1812.000000	73.735519 
1811.000000	73.735052 
1810.000000	73.735459 
1809.000000	73.739865 
1808.000000	73.749685 
1807.000000	73.761565 
1806.000000	73.768230 
1805.000000	73.765778 
1804.000000	73.758930 
1803.000000	73.755981 
1802.000000	73.758961 
1801.000000	73.764791 
1800.000000	73.771466 
1799.000000	73.778429 
1798.000000	73.783171 
1797.000000	73.782047 
1796.000000	73.776079 
1795.000000	73.769471 
1794.000000	73.762024 
1793.000000	73.750752 
1792.000000	73.741171 
1791.000000	73.744146 
1790.000000	73.758408 
1789.000000	73.771801 
1788.000000	73.778070 
1787.000000	73.780303 
1786.000000	73.783694 
1785.000000	73.791047 
1784.000000	73.803655 
1783.000000	73.820182 
1782.000000	73.833838 
1781.000000	73.839825 
1780.000000	73.841784 
1779.000000	73.846856 
1778.000000	73.856311 
1777.000000	73.865194 
1776.000000	73.872684 
1775.000000	73.883635 
1774.000000	73.897658 
1773.000000	73.902531 
1772.000000	73.892019 
1771.000000	73.876528 
1770.000000	73.867033 
1769.000000	73.866457 
1768.000000	73.874035 
1767.000000	73.888185 
1766.000000	73.904774 
1765.000000	73.918435 
1764.000000	73.927036 
1763.000000	73.931344 
1762.000000	73.934390 
1761.000000	73.940577 
1760.000000	73.948694 
1759.000000	73.955126 
1758.000000	73.960270 
1757.000000	73.966967 
1756.000000	73.977144 
1755.000000	73.985322 
1754.000000	73.984244 
1753.000000	73.975447 
1752.000000	73.968851 
1751.000000	73.974070 
1750.000000	73.992238 
1749.000000	74.013254 
1748.000000	74.026910 
1747.000000	74.032094 
1746.000000	74.032100 
1745.000000	74.030917 
1744.000000	74.031702 
1743.000000	74.037341 
1742.000000	74.048386 
1741.000000	74.058816 
1740.000000	74.059813 
1739.000000	74.050396 
1738.000000	74.035063 
1737.000000	74.020310 
1736.000000	74.014571 
1735.000000	74.014071 
1734.000000	74.017993 
1733.000000	74.037956 
1732.000000	74.064738 
1731.000000	74.080507 
1730.000000	74.084633 
1729.000000	74.084794 
1728.000000	74.087385 
1727.000000	74.090835 
1726.000000	74.089960 
1725.000000	74.083760 
1724.000000	74.076214 
1723.000000	74.070925 
1722.000000	74.065518 
1721.000000	74.056825 
1720.000000	74.049861 
1719.000000	74.046332 
1718.000000	74.040254 
1717.000000	74.034058 
1716.000000	74.034537 
1715.000000	74.041462 
1714.000000	74.050833 
1713.000000	74.058012 
1712.000000	74.062258 
1711.000000	74.065624 
1710.000000	74.066375 
1709.000000	74.062621 
1708.000000	74.058879 
1707.000000	74.057367 
1706.000000	74.048334 
1705.000000	74.022861 
1704.000000	73.985224 
1703.000000	73.952029 
1702.000000	73.936114 
1701.000000	73.923268 
1700.000000	73.908726 
1699.000000	73.911675 
1698.000000	73.926852 
1697.000000	73.933824 
1696.000000	73.926998 
1695.000000	73.921026 
1694.000000	73.922167 
1693.000000	73.918032 
1692.000000	73.905512 
1691.000000	73.887460 
1690.000000	73.863179 
1689.000000	73.832396 
1688.000000	73.801288 
1687.000000	73.780116 
1686.000000	73.772222 
1685.000000	73.752695 
1684.000000	73.707232 
1683.000000	73.664142 
1682.000000	73.634138 
1681.000000	73.606695 
1680.000000	73.576946 
1679.000000	73.540492 
1678.000000	73.498147 
1677.000000	73.453213 
1676.000000	73.404240 
1675.000000	73.351111 
1674.000000	73.300793 
1673.000000	73.253628 
1672.000000	73.201463 
1671.000000	73.135951 
1670.000000	73.056315 
1669.000000	72.977230 
1668.000000	72.912758 
1667.000000	72.856752 
1666.000000	72.798045 
1665.000000	72.735274 
1664.000000	72.667599 
1663.000000	72.592425 
1662.000000	72.516878 
1661.000000	72.452386 
1660.000000	72.399753 
1659.000000	72.347394 
1658.000000	72.282493 
1657.000000	72.204170 
1656.000000	72.131115 
1655.000000	72.086785 
1654.000000	72.049280 
1653.000000	72.007051 
1652.000000	72.003740 
1651.000000	72.022647 
1650.000000	72.024389 
1649.000000	72.014138 
1648.000000	71.991885 
1647.000000	71.955915 
1646.000000	71.924278 
1645.000000	71.914741 
1644.000000	71.916573 
1643.000000	71.917682 
1642.000000	71.917260 
1641.000000	71.917527 
1640.000000	71.918420 
1639.000000	71.921448 
1638.000000	71.932148 
1637.000000	71.943538 
1636.000000	71.940685 
1635.000000	71.935461 
1634.000000	71.948339 
1633.000000	71.973149 
1632.000000	71.998359 
1631.000000	72.022374 
1630.000000	72.043426 
1629.000000	72.056302 
1628.000000	72.059719 
1627.000000	72.061816 
1626.000000	72.071660 
1625.000000	72.090448 
1624.000000	72.109510 
1623.000000	72.123351 
1622.000000	72.137618 
1621.000000	72.156083 
1620.000000	72.177271 
1619.000000	72.201994 
1618.000000	72.228842 
1617.000000	72.251546 
1616.000000	72.272438 
1615.000000	72.295449 
1614.000000	72.316973 
1613.000000	72.337845 
1612.000000	72.361300 
1611.000000	72.386734 
1610.000000	72.412634 
1609.000000	72.440425 
1608.000000	72.471977 
1607.000000	72.506725 
1606.000000	72.544001 
1605.000000	72.584546 
1604.000000	72.627134 
1603.000000	72.668075 
1602.000000	72.706901 
1601.000000	72.746055 
1600.000000	72.785963 
1599.000000	72.824339 
1598.000000	72.860321 
1597.000000	72.895454 
1596.000000	72.929623 
1595.000000	72.960531 
1594.000000	72.987766 
1593.000000	73.014286 
1592.000000	73.043026 
1591.000000	73.073877 
1590.000000	73.104745 
1589.000000	73.134302 
1588.000000	73.162355 
1587.000000	73.188593 
1586.000000	73.213593 
1585.000000	73.240002 
1584.000000	73.270090 
1583.000000	73.302118 
1582.000000	73.332619 
1581.000000	73.359307 
1580.000000	73.381625 
1579.000000	73.403532 
1578.000000	73.431981 
1577.000000	73.465691 
1576.000000	73.500462 
1575.000000	73.540229 
1574.000000	73.582757 
1573.000000	73.624393 
1572.000000	73.668415 
1571.000000	73.710730 
1570.000000	73.743752 
1569.000000	73.776152 
1568.000000	73.822616 
1567.000000	73.878485 
1566.000000	73.930482 
1565.000000	73.970922 
1564.000000	73.996059 
1563.000000	74.007747 
1562.000000	74.021705 
1561.000000	74.068127 
1560.000000	74.132358 
1559.000000	74.163653 
1558.000000	74.191649 
1557.000000	74.249471 
1556.000000	74.311984 
1555.000000	74.371370 
1554.000000	74.430519 
1553.000000	74.492343 
1552.000000	74.550343 
1551.000000	74.600082 
1550.000000	74.646021 
1549.000000	74.694506 
1548.000000	74.745714 
1547.000000	74.794897 
1546.000000	74.840920 
1545.000000	74.888593 
1544.000000	74.944394 
1543.000000	75.011915 
1542.000000	75.090083 
1541.000000	75.162865 
1540.000000	75.216618 
1539.000000	75.270714 
1538.000000	75.332084 
1537.000000	75.381621 
1536.000000	75.419247 
1535.000000	75.452617 
1534.000000	75.476884 
1533.000000	75.497298 
1532.000000	75.532299 
1531.000000	75.583725 
1530.000000	75.636635 
1529.000000	75.676843 
1528.000000	75.704039 
1527.000000	75.729100 
1526.000000	75.760318 
1525.000000	75.798175 
1524.000000	75.839253 
1523.000000	75.878533 
1522.000000	75.910973 
1521.000000	75.947110 
1520.000000	76.001508 
1519.000000	76.064488 
1518.000000	76.117528 
1517.000000	76.155457 
1516.000000	76.190171 
1515.000000	76.234050 
1514.000000	76.284220 
1513.000000	76.333238 
1512.000000	76.375291 
1511.000000	76.407704 
1510.000000	76.433655 
1509.000000	76.464878 
1508.000000	76.504824 
1507.000000	76.540163 
1506.000000	76.585355 
1505.000000	76.657467 
1504.000000	76.732286 
1503.000000	76.791256 
1502.000000	76.836977 
1501.000000	76.873345 
1500.000000	76.901042 
1499.000000	76.921846 
1498.000000	76.941341 
1497.000000	76.967288 
1496.000000	77.007987 
1495.000000	77.062840 
1494.000000	77.116811 
1493.000000	77.156372 
1492.000000	77.182755 
1491.000000	77.204179 
1490.000000	77.226704 
1489.000000	77.253834 
1488.000000	77.285345 
1487.000000	77.317790 
1486.000000	77.346180 
1485.000000	77.365205 
1484.000000	77.372970 
1483.000000	77.365239 
1482.000000	77.331857 
1481.000000	77.260042 
1480.000000	77.132444 
1479.000000	76.914668 
1478.000000	76.538609 
1477.000000	75.892285 
1476.000000	74.824353 
1475.000000	73.188067 
1474.000000	70.937946 
1473.000000	68.243033 
1472.000000	65.497099 
1471.000000	63.147411 
1470.000000	61.482718 
1469.000000	60.572834 
1468.000000	60.348163 
1467.000000	60.689021 
1466.000000	61.453341 
1465.000000	62.470836 
1464.000000	63.563858 
1463.000000	64.587292 
1462.000000	65.451106 
1461.000000	66.116560 
1460.000000	66.584173 
1459.000000	66.888181 
1458.000000	67.089624 
1457.000000	67.274429 
1456.000000	67.528266 
1455.000000	67.880891 
1454.000000	68.311738 
1453.000000	68.790190 
1452.000000	69.282373 
1451.000000	69.758721 
1450.000000	70.200701 
1449.000000	70.599168 
1448.000000	70.952312 
1447.000000	71.267803 
1446.000000	71.557054 
1445.000000	71.824016 
1444.000000	72.064592 
1443.000000	72.279197 
1442.000000	72.476710 
1441.000000	72.660567 
1440.000000	72.825387 
1439.000000	72.972298 
1438.000000	73.116976 
1437.000000	73.277618 
1436.000000	73.464750 
1435.000000	73.674483 
1434.000000	73.890963 
1433.000000	74.100413 
1432.000000	74.295804 
1431.000000	74.478769 
1430.000000	74.657687 
1429.000000	74.837549 
1428.000000	75.013124 
1427.000000	75.176111 
1426.000000	75.324287 
1425.000000	75.458214 
1424.000000	75.572635 
1423.000000	75.660071 
1422.000000	75.720068 
1421.000000	75.757201 
1420.000000	75.773230 
1419.000000	75.769495 
1418.000000	75.749462 
1417.000000	75.700764 
1416.000000	75.593328 
1415.000000	75.404585 
1414.000000	75.136525 
1413.000000	74.819444 
1412.000000	74.505946 
1411.000000	74.255678 
1410.000000	74.109593 
1409.000000	74.070540 
1408.000000	74.112812 
1407.000000	74.212886 
1406.000000	74.366144 
1405.000000	74.576724 
1404.000000	74.839897 
1403.000000	75.137618 
1402.000000	75.447986 
1401.000000	75.752386 
1400.000000	76.036820 
1399.000000	76.294416 
1398.000000	76.524754 
1397.000000	76.726685 
1396.000000	76.898105 
1395.000000	77.043936 
1394.000000	77.176105 
1393.000000	77.299788 
1392.000000	77.404961 
1391.000000	77.480105 
1390.000000	77.526671 
1389.000000	77.554249 
1388.000000	77.568310 
1387.000000	77.565368 
1386.000000	77.532642 
1385.000000	77.448623 
1384.000000	77.291908 
1383.000000	77.055366 
1382.000000	76.755110 
1381.000000	76.429200 
1380.000000	76.131739 
1379.000000	75.922351 
1378.000000	75.844645 
1377.000000	75.903210 
1376.000000	76.060069 
1375.000000	76.257026 
1374.000000	76.446197 
1373.000000	76.604134 
1372.000000	76.725434 
1371.000000	76.815651 
1370.000000	76.888889 
1369.000000	76.961107 
1368.000000	77.040839 
1367.000000	77.126723 
1366.000000	77.214001 
1365.000000	77.300222 
1364.000000	77.385640 
1363.000000	77.471997 
1362.000000	77.560719 
1361.000000	77.648140 
1360.000000	77.724725 
1359.000000	77.782679 
1358.000000	77.822626 
1357.000000	77.851470 
1356.000000	77.875825 
1355.000000	77.899303 
1354.000000	77.924404 
1353.000000	77.953655 
1352.000000	77.988924 
1351.000000	78.031393 
1350.000000	78.081101 
1349.000000	78.136107 
1348.000000	78.193408 
1347.000000	78.252357 
1346.000000	78.316309 
1345.000000	78.387727 
1344.000000	78.463682 
1343.000000	78.539647 
1342.000000	78.617551 
1341.000000	78.706176 
1340.000000	78.812822 
1339.000000	78.935579 
1338.000000	79.062746 
1337.000000	79.177834 
1336.000000	79.266175 
1335.000000	79.320918 
1334.000000	79.346253 
1333.000000	79.355293 
1332.000000	79.363653 
1331.000000	79.382843 
1330.000000	79.416395 
1329.000000	79.459671 
1328.000000	79.503636 
1327.000000	79.540574 
1326.000000	79.567012 
1325.000000	79.582179 
1324.000000	79.586216 
1323.000000	79.581425 
1322.000000	79.572257 
1321.000000	79.559434 
1320.000000	79.534770 
1319.000000	79.486318 
1318.000000	79.411170 
1317.000000	79.322902 
1316.000000	79.246921 
1315.000000	79.208017 
1314.000000	79.217926 
1313.000000	79.269473 
1312.000000	79.341364 
1311.000000	79.410865 
1310.000000	79.464432 
1309.000000	79.499149 
1308.000000	79.518461 
1307.000000	79.529057 
1306.000000	79.538647 
1305.000000	79.552074 
1304.000000	79.568622 
1303.000000	79.584238 
1302.000000	79.595038 
1301.000000	79.596372 
1300.000000	79.580823 
1299.000000	79.542897 
1298.000000	79.488824 
1297.000000	79.440100 
1296.000000	79.424044 
1295.000000	79.457348 
1294.000000	79.535336 
1293.000000	79.635196 
1292.000000	79.730416 
1291.000000	79.804959 
1290.000000	79.857233 
1289.000000	79.895339 
1288.000000	79.931768 
1287.000000	79.979462 
1286.000000	80.044725 
1285.000000	80.119319 
1284.000000	80.181484 
1283.000000	80.206292 
1282.000000	80.173022 
1281.000000	80.065764 
1280.000000	79.880997 
1279.000000	79.646859 
1278.000000	79.430486 
1277.000000	79.309724 
1276.000000	79.325134 
1275.000000	79.456711 
1274.000000	79.646253 
1273.000000	79.839946 
1272.000000	80.012469 
1271.000000	80.161817 
1270.000000	80.292022 
1269.000000	80.401940 
1268.000000	80.483956 
1267.000000	80.527685 
1266.000000	80.524391 
1265.000000	80.469870 
1264.000000	80.363962 
1263.000000	80.206982 
1262.000000	79.998872 
1261.000000	79.748626 
1260.000000	79.490298 
1259.000000	79.285633 
1258.000000	79.198045 
1257.000000	79.253180 
1256.000000	79.422129 
1255.000000	79.643359 
1254.000000	79.859905 
1253.000000	80.038516 
1252.000000	80.164837 
1251.000000	80.233095 
1250.000000	80.242191 
1249.000000	80.193501 
1248.000000	80.086477 
1247.000000	79.917048 
1246.000000	79.680847 
1245.000000	79.375287 
1244.000000	78.999698 
1243.000000	78.563531 
1242.000000	78.105904 
1241.000000	77.707940 
1240.000000	77.472263 
1239.000000	77.470176 
1238.000000	77.694055 
1237.000000	78.057392 
1236.000000	78.445018 
1235.000000	78.771143 
1234.000000	79.001227 
1233.000000	79.134308 
1232.000000	79.177501 
1231.000000	79.137611 
1230.000000	79.025436 
1229.000000	78.857391 
1228.000000	78.651298 
1227.000000	78.422098 
1226.000000	78.179847 
1225.000000	77.931605 
1224.000000	77.691948 
1223.000000	77.498478 
1222.000000	77.413017 
1221.000000	77.493799 
1220.000000	77.753835 
1219.000000	78.142044 
1218.000000	78.567382 
1217.000000	78.947316 
1216.000000	79.241319 
1215.000000	79.448040 
1214.000000	79.580071 
1213.000000	79.645013 
1212.000000	79.645355 
1211.000000	79.586197 
1210.000000	79.476209 
1209.000000	79.321975 
1208.000000	79.124906 
1207.000000	78.884311 
1206.000000	78.605740 
1205.000000	78.315609 
1204.000000	78.075215 
1203.000000	77.971328 
1202.000000	78.070396 
1201.000000	78.366462 
1200.000000	78.775299 
1199.000000	79.186914 
1198.000000	79.528152 
1197.000000	79.782060 
1196.000000	79.963425 
1195.000000	80.088593 
1194.000000	80.163914 
1193.000000	80.187972 
1192.000000	80.156638 
1191.000000	80.066755 
1190.000000	79.916134 
1189.000000	79.702688 
1188.000000	79.434195 
1187.000000	79.149548 
1186.000000	78.925600 
1185.000000	78.844499 
1184.000000	78.939481 
1183.000000	79.169759 
1182.000000	79.449416 
1181.000000	79.700745 
1180.000000	79.885653 
1179.000000	80.001698 
1178.000000	80.063089 
1177.000000	80.086869 
1176.000000	80.087079 
1175.000000	80.072454 
1174.000000	80.046643 
1173.000000	80.010963 
1172.000000	79.966762 
1171.000000	79.914739 
1170.000000	79.853108 
1169.000000	79.778731 
1168.000000	79.691376 
1167.000000	79.595801 
1166.000000	79.497504 
1165.000000	79.396108 
1164.000000	79.284705 
1163.000000	79.156447 
1162.000000	79.010005 
1161.000000	78.847340 
1160.000000	78.668095 
1159.000000	78.468706 
1158.000000	78.246402 
1157.000000	78.001392 
1156.000000	77.734221 
1155.000000	77.442475 
1154.000000	77.121318 
1153.000000	76.766798 
1152.000000	76.377108 
1151.000000	75.949439 
1150.000000	75.476073 
1149.000000	74.946083 
1148.000000	74.353340 
1147.000000	73.703078 
1146.000000	73.009955 
1145.000000	72.291001 
1144.000000	71.562234 
1143.000000	70.840469 
1142.000000	70.144471 
1141.000000	69.493409 
1140.000000	68.906682 
1139.000000	68.406199 
1138.000000	68.016247 
1137.000000	67.758007 
1136.000000	67.641401 
1135.000000	67.657645 
1134.000000	67.775237 
1133.000000	67.944750 
1132.000000	68.115932 
1131.000000	68.258767 
1130.000000	68.371350 
1129.000000	68.467904 
1128.000000	68.560113 
1127.000000	68.648764 
1126.000000	68.727450 
1125.000000	68.788323 
1124.000000	68.824279 
1123.000000	68.830002 
1122.000000	68.803418 
1121.000000	68.745401 
1120.000000	68.657635 
1119.000000	68.541757 
1118.000000	68.400647 
1117.000000	68.239242 
1116.000000	68.063314 
1115.000000	67.877413 
1114.000000	67.683647 
1113.000000	67.481907 
1112.000000	67.271287 
1111.000000	67.051398 
1110.000000	66.822168 
1109.000000	66.583025 
1108.000000	66.333579 
1107.000000	66.075099 
1106.000000	65.809935 
1105.000000	65.539464 
1104.000000	65.264789 
1103.000000	64.990136 
1102.000000	64.723355 
1101.000000	64.470647 
1100.000000	64.231381 
1099.000000	63.999147 
1098.000000	63.766125 
1097.000000	63.525676 
1096.000000	63.272423 
1095.000000	63.003872 
1094.000000	62.723458 
1093.000000	62.440231 
1092.000000	62.163049 
1091.000000	61.894107 
1090.000000	61.628335 
1089.000000	61.359274 
1088.000000	61.085199 
1087.000000	60.809056 
1086.000000	60.532886 
1085.000000	60.253844 
1084.000000	59.966975 
1083.000000	59.671546 
1082.000000	59.373299 
1081.000000	59.079931 
1080.000000	58.794839 
1079.000000	58.515828 
1078.000000	58.239704 
1077.000000	57.967026 
1076.000000	57.700801 
1075.000000	57.440240 
1074.000000	57.178072 
1073.000000	56.906784 
1072.000000	56.627251 
1071.000000	56.348567 
1070.000000	56.078790 
1069.000000	55.817753 
1068.000000	55.558726 
1067.000000	55.293313 
1066.000000	55.013448 
1065.000000	54.713558 
1064.000000	54.396284 
1063.000000	54.075773 
1062.000000	53.771971 
1061.000000	53.500686 
1060.000000	53.268668 
1059.000000	53.073800 
1058.000000	52.905029 
1057.000000	52.743601 
1056.000000	52.570814 
1055.000000	52.378389 
1054.000000	52.170949 
1053.000000	51.958566 
1052.000000	51.748272 
1051.000000	51.541348 
1050.000000	51.334713 
1049.000000	51.123476 
1048.000000	50.904768 
1047.000000	50.680905 
1046.000000	50.458085 
1045.000000	50.242308 
1044.000000	50.038030 
1043.000000	49.849591 
1042.000000	49.680408 
1041.000000	49.529693 
1040.000000	49.392090 
1039.000000	49.261436 
1038.000000	49.133315 
1037.000000	49.004283 
1036.000000	48.872366 
1035.000000	48.740489 
1034.000000	48.616810 
1033.000000	48.508386 
1032.000000	48.414809 
1031.000000	48.329938 
1030.000000	48.249422 
1029.000000	48.174667 
1028.000000	48.109565 
1027.000000	48.055324 
1026.000000	48.009604 
1025.000000	47.969836 
1024.000000	47.935876 
1023.000000	47.908561 
1022.000000	47.886072 
1021.000000	47.863169 
1020.000000	47.835274 
1019.000000	47.803153 
1018.000000	47.772761 
1017.000000	47.750641 
1016.000000	47.739962 
1015.000000	47.739971 
1014.000000	47.747399 
1013.000000	47.758447 
1012.000000	47.771406 
1011.000000	47.788340 
1010.000000	47.813328 
1009.000000	47.848612 
1008.000000	47.893238 
1007.000000	47.945325 
1006.000000	48.004042 
1005.000000	48.069008 
1004.000000	48.139611 
1003.000000	48.216215 
1002.000000	48.301002 
1001.000000	48.396697 
1000.000000	48.505247 
999.000000	 48.627995 
998.000000	 48.765257 
997.000000	 48.914600 
996.000000	 49.071823 
995.000000	 49.236420 
994.000000	 49.415208 
993.000000	 49.617332 
992.000000	 49.844526 
991.000000	 50.087903 
990.000000	 50.335770 
989.000000	 50.584668 
988.000000	 50.843183 
987.000000	 51.125940 
986.000000	 51.443442 
985.000000	 51.795466 
984.000000	 52.172332 
983.000000	 52.561892 
982.000000	 52.955129 
981.000000	 53.345717 
980.000000	 53.727249 
979.000000	 54.094804 
978.000000	 54.450048 
977.000000	 54.801841 
976.000000	 55.159184 
975.000000	 55.523609 
974.000000	 55.888901 
973.000000	 56.246744 
972.000000	 56.591511 
971.000000	 56.921604 
970.000000	 57.239568 
969.000000	 57.551339 
968.000000	 57.862439 
967.000000	 58.172720 
966.000000	 58.476080 
965.000000	 58.767550 
964.000000	 59.049952 
963.000000	 59.330482 
962.000000	 59.609898 
961.000000	 59.878412 
960.000000	 60.125617 
959.000000	 60.353065 
958.000000	 60.573228 
957.000000	 60.796320 
956.000000	 61.023211 
955.000000	 61.253889 
954.000000	 61.498373 
953.000000	 61.772720 
952.000000	 62.082884 
951.000000	 62.415559 
950.000000	 62.746462 
949.000000	 63.056275 
948.000000	 63.338439 
947.000000	 63.595051 
946.000000	 63.829674 
945.000000	 64.045139 
944.000000	 64.245024 
943.000000	 64.432668 
942.000000	 64.606975 
941.000000	 64.761856 
940.000000	 64.893319 
939.000000	 65.006682 
938.000000	 65.113044 
937.000000	 65.217457 
936.000000	 65.313779 
935.000000	 65.393328 
934.000000	 65.455910 
933.000000	 65.509266 
932.000000	 65.559737 
931.000000	 65.607741 
930.000000	 65.652578 
929.000000	 65.698067 
928.000000	 65.751575 
927.000000	 65.818748 
926.000000	 65.900157 
925.000000	 65.992710 
924.000000	 66.094883 
923.000000	 66.212299 
922.000000	 66.358447 
921.000000	 66.547576 
920.000000	 66.783406 
919.000000	 67.051792 
918.000000	 67.323209 
917.000000	 67.564749 
916.000000	 67.755163 
915.000000	 67.893424 
914.000000	 67.994801 
913.000000	 68.078906 
912.000000	 68.161415 
911.000000	 68.254466 
910.000000	 68.368420 
909.000000	 68.508068 
908.000000	 68.668465 
907.000000	 68.838892 
906.000000	 69.012038 
905.000000	 69.187744 
904.000000	 69.368686 
903.000000	 69.555326 
902.000000	 69.745086 
901.000000	 69.933574 
900.000000	 70.115937 
899.000000	 70.289491 
898.000000	 70.455963 
897.000000	 70.619047 
896.000000	 70.778714 
895.000000	 70.929698 
894.000000	 71.066782 
893.000000	 71.190299 
892.000000	 71.306006 
891.000000	 71.422208 
890.000000	 71.549282 
889.000000	 71.699717 
888.000000	 71.883188 
887.000000	 72.098189 
886.000000	 72.329075 
885.000000	 72.553297 
884.000000	 72.752914 
883.000000	 72.921339 
882.000000	 73.063571 
881.000000	 73.193631 
880.000000	 73.329358 
879.000000	 73.482230 
878.000000	 73.647915 
877.000000	 73.809546 
876.000000	 73.953326 
875.000000	 74.078654 
874.000000	 74.191669 
873.000000	 74.295119 
872.000000	 74.390279 
871.000000	 74.483122 
870.000000	 74.578760 
869.000000	 74.671025 
868.000000	 74.746720 
867.000000	 74.800979 
866.000000	 74.840053 
865.000000	 74.867768 
864.000000	 74.878895 
863.000000	 74.870371 
862.000000	 74.851075 
861.000000	 74.834413 
860.000000	 74.826504 
859.000000	 74.826254 
858.000000	 74.830900 
857.000000	 74.835700 
856.000000	 74.834075 
855.000000	 74.825693 
854.000000	 74.820894 
853.000000	 74.830236 
852.000000	 74.852318 
851.000000	 74.877669 
850.000000	 74.900949 
849.000000	 74.922766 
848.000000	 74.944064 
847.000000	 74.967985 
846.000000	 75.004682 
845.000000	 75.063627 
844.000000	 75.140801 
843.000000	 75.223118 
842.000000	 75.307152 
841.000000	 75.403963 
840.000000	 75.521637 
839.000000	 75.651749 
838.000000	 75.779382 
837.000000	 75.900483 
836.000000	 76.022164 
835.000000	 76.149309 
834.000000	 76.278435 
833.000000	 76.404626 
832.000000	 76.528561 
831.000000	 76.654496 
830.000000	 76.784505 
829.000000	 76.917180 
828.000000	 77.050290 
827.000000	 77.181911 
826.000000	 77.309393 
825.000000	 77.431333 
824.000000	 77.553089 
823.000000	 77.685920 
822.000000	 77.833393 
821.000000	 77.979231 
820.000000	 78.097142 
819.000000	 78.176715 
818.000000	 78.234175 
817.000000	 78.292993 
816.000000	 78.358623 
815.000000	 78.418804 
814.000000	 78.465090 
813.000000	 78.503842 
812.000000	 78.544376 
811.000000	 78.585722 
810.000000	 78.620697 
809.000000	 78.646279 
808.000000	 78.661362 
807.000000	 78.656625 
806.000000	 78.616413 
805.000000	 78.535448 
804.000000	 78.429844 
803.000000	 78.326450 
802.000000	 78.241067 
801.000000	 78.169442 
800.000000	 78.098944 
799.000000	 78.024601 
798.000000	 77.950318 
797.000000	 77.876020 
796.000000	 77.788262 
795.000000	 77.666029 
794.000000	 77.494475 
793.000000	 77.270496 
792.000000	 76.994981 
791.000000	 76.664664 
790.000000	 76.280249 
789.000000	 75.867380 
788.000000	 75.482623 
787.000000	 75.184242 
786.000000	 74.990875 
785.000000	 74.877210 
784.000000	 74.817356 
783.000000	 74.825063 
782.000000	 74.940670 
781.000000	 75.182175 
780.000000	 75.520462 
779.000000	 75.901159 
778.000000	 76.278160 
777.000000	 76.624505 
776.000000	 76.927165 
775.000000	 77.184651 
774.000000	 77.405238 
773.000000	 77.597779 
772.000000	 77.763954 
771.000000	 77.901980 
770.000000	 78.013510 
769.000000	 78.102775 
768.000000	 78.172917 
767.000000	 78.226646 
766.000000	 78.265558 
765.000000	 78.284925 
764.000000	 78.275375 
763.000000	 78.236548 
762.000000	 78.185701 
761.000000	 78.146642 
760.000000	 78.130928 
759.000000	 78.130769 
758.000000	 78.124292 
757.000000	 78.085317 
756.000000	 77.998410 
755.000000	 77.874207 
754.000000	 77.744719 
753.000000	 77.633769 
752.000000	 77.533978 
751.000000	 77.418928 
750.000000	 77.272956 
749.000000	 77.100193 
748.000000	 76.909457 
747.000000	 76.704390 
746.000000	 76.490262 
745.000000	 76.278898 
744.000000	 76.080927 
743.000000	 75.898143 
742.000000	 75.725246 
741.000000	 75.552770 
740.000000	 75.366173 
739.000000	 75.149488 
738.000000	 74.896460 
737.000000	 74.616570 
736.000000	 74.326382 
735.000000	 74.034232 
734.000000	 73.732871 
733.000000	 73.405963 
732.000000	 73.042492 
731.000000	 72.646143 
730.000000	 72.229034 
729.000000	 71.795223 
728.000000	 71.332463 
727.000000	 70.819788 
726.000000	 70.238403 
725.000000	 69.574886 
724.000000	 68.825486 
723.000000	 68.011446 
722.000000	 67.192540 
721.000000	 66.457565 
720.000000	 65.891731 
719.000000	 65.541057 
718.000000	 65.392740 
717.000000	 65.381950 
716.000000	 65.426850 
715.000000	 65.474070 
714.000000	 65.518507 
713.000000	 65.580651 
712.000000	 65.671151 
711.000000	 65.781469 
710.000000	 65.897015 
709.000000	 66.002809 
708.000000	 66.079733 
707.000000	 66.113510 
706.000000	 66.112276 
705.000000	 66.101837 
704.000000	 66.096860 
703.000000	 66.087000 
702.000000	 66.056850 
701.000000	 66.007836 
700.000000	 65.952690 
699.000000	 65.898026 
698.000000	 65.842454 
697.000000	 65.786416 
696.000000	 65.733481 
695.000000	 65.683514 
694.000000	 65.630145 
693.000000	 65.562592 
692.000000	 65.468701 
691.000000	 65.343391 
690.000000	 65.199142 
689.000000	 65.060563 
688.000000	 64.939877 
687.000000	 64.822897 
686.000000	 64.686301 
685.000000	 64.521632 
684.000000	 64.333857 
683.000000	 64.125637 
682.000000	 63.897826 
681.000000	 63.661881 
680.000000	 63.435688 
679.000000	 63.222473 
678.000000	 63.004113 
677.000000	 62.759589 
676.000000	 62.484136 
675.000000	 62.186241 
674.000000	 61.873034 
673.000000	 61.544932 
672.000000	 61.200240 
671.000000	 60.840402 
670.000000	 60.471349 
669.000000	 60.088478 
668.000000	 59.681274 
667.000000	 59.269384 
666.000000	 58.872862 
665.000000	 58.491753 
664.000000	 58.132965 
663.000000	 57.802076 
662.000000	 57.489702 
661.000000	 57.177106 
660.000000	 56.855342 
659.000000	 56.532698 
658.000000	 56.221042 
657.000000	 55.915464 
656.000000	 55.592708 
655.000000	 55.232878 
654.000000	 54.842019 
653.000000	 54.446112 
652.000000	 54.062651 
651.000000	 53.683292 
650.000000	 53.294905 
