# Supplementary material for: Saturation magnetisation as an indicator of the disintegration of barium hexaferrite nanoplatelets during the surface functionalisation
Source: Sci Rep. 2023 Jan 19;13:1092. doi: 10.1038/s41598-023-28431-4 (PMC9852462; doi:10.1038/s41598-023-28431-4)
Supplement: Supplementary file 2 — Supplementary Information 2. [file 41598_2023_28431_MOESM2_ESM.zip › Figure S1b_OPA.asc]

PE IR                   SPECTRUM    ASCII       PEDS        1.60        
  -1
~SP.SP
18/12/07
10:14:32.00
18/12/07
10:14:32.00
guest

650.000000
16


SPECTRUM 400,CPU32 MAIN 00.09.9951 07-SEPTEMBER-2011 11:49:41
MIR TGS
MIR
OPTKBR
84216
0.200000

4.000000
STRONG
RATIO
SPECTRUM
MAGNITUDE
UNIVERSAL ATR
DOUBLE

COMBINED


0


#HDR
-1
-1
#GR
CM-1
%T
0.00002384185791015625
0.0
4000.000000
-1.000000
3351
8
99.321895
33.711768
#DATA
4000.000000	99.310264 
3999.000000	99.309948 
3998.000000	99.309890 
3997.000000	99.309605 
3996.000000	99.309463 
3995.000000	99.310154 
3994.000000	99.311608 
3993.000000	99.312498 
3992.000000	99.310915 
3991.000000	99.305844 
3990.000000	99.298092 
3989.000000	99.289677 
3988.000000	99.282389 
3987.000000	99.277037 
3986.000000	99.273779 
3985.000000	99.272514 
3984.000000	99.272726 
3983.000000	99.273483 
3982.000000	99.273974 
3981.000000	99.273888 
3980.000000	99.273120 
3979.000000	99.271616 
3978.000000	99.269998 
3977.000000	99.269922 
3976.000000	99.272834 
3975.000000	99.278094 
3974.000000	99.282997 
3973.000000	99.285289 
3972.000000	99.285666 
3971.000000	99.287357 
3970.000000	99.293088 
3969.000000	99.302437 
3968.000000	99.312167 
3967.000000	99.319019 
3966.000000	99.321895 
3965.000000	99.321410 
3964.000000	99.317934 
3963.000000	99.311045 
3962.000000	99.301203 
3961.000000	99.291233 
3960.000000	99.285023 
3959.000000	99.284427 
3958.000000	99.287606 
3957.000000	99.290486 
3956.000000	99.289730 
3955.000000	99.284648 
3954.000000	99.277052 
3953.000000	99.269628 
3952.000000	99.264175 
3951.000000	99.260825 
3950.000000	99.258696 
3949.000000	99.257201 
3948.000000	99.256715 
3947.000000	99.258007 
3946.000000	99.261091 
3945.000000	99.264845 
3944.000000	99.267950 
3943.000000	99.270130 
3942.000000	99.272357 
3941.000000	99.275840 
3940.000000	99.280508 
3939.000000	99.284433 
3938.000000	99.285037 
3937.000000	99.281340 
3936.000000	99.275153 
3935.000000	99.269897 
3934.000000	99.267931 
3933.000000	99.268694 
3932.000000	99.269364 
3931.000000	99.267409 
3930.000000	99.262712 
3929.000000	99.257322 
3928.000000	99.253218 
3927.000000	99.250409 
3926.000000	99.247487 
3925.000000	99.243682 
3924.000000	99.239742 
3923.000000	99.236788 
3922.000000	99.235069 
3921.000000	99.234232 
3920.000000	99.234285 
3919.000000	99.235456 
3918.000000	99.237171 
3917.000000	99.238133 
3916.000000	99.237735 
3915.000000	99.236880 
3914.000000	99.236801 
3913.000000	99.237522 
3912.000000	99.237688 
3911.000000	99.236032 
3910.000000	99.232679 
3909.000000	99.228941 
3908.000000	99.225915 
3907.000000	99.223584 
3906.000000	99.221278 
3905.000000	99.218880 
3904.000000	99.217377 
3903.000000	99.218136 
3902.000000	99.221596 
3901.000000	99.226658 
3900.000000	99.231575 
3899.000000	99.235303 
3898.000000	99.237578 
3897.000000	99.238108 
3896.000000	99.236418 
3895.000000	99.233005 
3894.000000	99.230042 
3893.000000	99.230074 
3892.000000	99.233447 
3891.000000	99.237887 
3890.000000	99.240836 
3889.000000	99.241472 
3888.000000	99.240707 
3887.000000	99.239920 
3886.000000	99.240038 
3885.000000	99.241640 
3884.000000	99.244434 
3883.000000	99.246744 
3882.000000	99.246519 
3881.000000	99.242797 
3880.000000	99.236288 
3879.000000	99.229085 
3878.000000	99.223199 
3877.000000	99.219171 
3876.000000	99.216287 
3875.000000	99.213816 
3874.000000	99.211924 
3873.000000	99.211256 
3872.000000	99.211685 
3871.000000	99.211738 
3870.000000	99.209819 
3869.000000	99.206274 
3868.000000	99.203241 
3867.000000	99.202565 
3866.000000	99.205051 
3865.000000	99.211077 
3864.000000	99.220028 
3863.000000	99.229370 
3862.000000	99.235801 
3861.000000	99.237563 
3860.000000	99.235088 
3859.000000	99.229823 
3858.000000	99.223284 
3857.000000	99.217414 
3856.000000	99.214374 
3855.000000	99.214132 
3854.000000	99.214335 
3853.000000	99.213988 
3852.000000	99.214379 
3851.000000	99.216811 
3850.000000	99.221215 
3849.000000	99.226510 
3848.000000	99.230641 
3847.000000	99.230797 
3846.000000	99.225424 
3845.000000	99.216281 
3844.000000	99.207482 
3843.000000	99.202266 
3842.000000	99.200484 
3841.000000	99.199262 
3840.000000	99.196710 
3839.000000	99.194230 
3838.000000	99.194481 
3837.000000	99.198042 
3836.000000	99.202794 
3835.000000	99.206252 
3834.000000	99.207945 
3833.000000	99.209330 
3832.000000	99.211980 
3831.000000	99.216156 
3830.000000	99.220615 
3829.000000	99.223416 
3828.000000	99.222860 
3827.000000	99.218437 
3826.000000	99.211490 
3825.000000	99.204439 
3824.000000	99.198972 
3823.000000	99.194781 
3822.000000	99.190352 
3821.000000	99.185680 
3820.000000	99.183140 
3819.000000	99.185274 
3818.000000	99.192142 
3817.000000	99.200490 
3816.000000	99.205815 
3815.000000	99.206156 
3814.000000	99.202756 
3813.000000	99.197842 
3812.000000	99.193434 
3811.000000	99.191245 
3810.000000	99.192332 
3809.000000	99.195961 
3808.000000	99.198780 
3807.000000	99.196938 
3806.000000	99.189750 
3805.000000	99.180276 
3804.000000	99.172827 
3803.000000	99.169863 
3802.000000	99.170681 
3801.000000	99.173443 
3800.000000	99.177627 
3799.000000	99.183680 
3798.000000	99.191618 
3797.000000	99.200487 
3796.000000	99.208706 
3795.000000	99.214724 
3794.000000	99.217193 
3793.000000	99.215317 
3792.000000	99.210023 
3791.000000	99.204260 
3790.000000	99.201507 
3789.000000	99.203425 
3788.000000	99.208677 
3787.000000	99.214012 
3786.000000	99.216700 
3785.000000	99.216256 
3784.000000	99.214275 
3783.000000	99.212650 
3782.000000	99.211643 
3781.000000	99.209858 
3780.000000	99.205981 
3779.000000	99.200410 
3778.000000	99.195038 
3777.000000	99.191493 
3776.000000	99.189613 
3775.000000	99.187947 
3774.000000	99.185605 
3773.000000	99.183128 
3772.000000	99.181451 
3771.000000	99.180762 
3770.000000	99.180660 
3769.000000	99.180824 
3768.000000	99.180915 
3767.000000	99.180173 
3766.000000	99.178037 
3765.000000	99.175580 
3764.000000	99.175458 
3763.000000	99.179355 
3762.000000	99.185375 
3761.000000	99.189213 
3760.000000	99.188354 
3759.000000	99.184146 
3758.000000	99.179709 
3757.000000	99.176721 
3756.000000	99.174133 
3755.000000	99.169774 
3754.000000	99.162983 
3753.000000	99.155980 
3752.000000	99.152551 
3751.000000	99.154227 
3750.000000	99.158273 
3749.000000	99.161163 
3748.000000	99.162263 
3747.000000	99.163831 
3746.000000	99.167715 
3745.000000	99.171781 
3744.000000	99.173477 
3743.000000	99.174127 
3742.000000	99.175140 
3741.000000	99.175792 
3740.000000	99.175546 
3739.000000	99.175073 
3738.000000	99.175150 
3737.000000	99.175585 
3736.000000	99.176029 
3735.000000	99.176896 
3734.000000	99.178796 
3733.000000	99.182192 
3732.000000	99.187317 
3731.000000	99.193504 
3730.000000	99.198922 
3729.000000	99.201693 
3728.000000	99.201499 
3727.000000	99.199976 
3726.000000	99.199587 
3725.000000	99.201605 
3724.000000	99.204997 
3723.000000	99.207428 
3722.000000	99.206837 
3721.000000	99.202400 
3720.000000	99.194985 
3719.000000	99.186866 
3718.000000	99.180794 
3717.000000	99.178831 
3716.000000	99.181394 
3715.000000	99.186984 
3714.000000	99.192773 
3713.000000	99.195954 
3712.000000	99.195445 
3711.000000	99.192383 
3710.000000	99.189010 
3709.000000	99.187014 
3708.000000	99.186026 
3707.000000	99.184404 
3706.000000	99.181843 
3705.000000	99.180339 
3704.000000	99.181893 
3703.000000	99.186042 
3702.000000	99.190192 
3701.000000	99.191908 
3700.000000	99.190540 
3699.000000	99.186676 
3698.000000	99.181040 
3697.000000	99.174624 
3696.000000	99.168907 
3695.000000	99.164727 
3694.000000	99.161403 
3693.000000	99.157635 
3692.000000	99.153290 
3691.000000	99.149922 
3690.000000	99.149056 
3689.000000	99.150073 
3688.000000	99.151270 
3687.000000	99.152055 
3686.000000	99.152330 
3685.000000	99.151836 
3684.000000	99.150853 
3683.000000	99.150228 
3682.000000	99.150172 
3681.000000	99.149488 
3680.000000	99.146892 
3679.000000	99.143148 
3678.000000	99.140725 
3677.000000	99.140960 
3676.000000	99.142743 
3675.000000	99.144446 
3674.000000	99.146384 
3673.000000	99.149673 
3672.000000	99.153896 
3671.000000	99.157285 
3670.000000	99.158745 
3669.000000	99.158809 
3668.000000	99.158322 
3667.000000	99.156636 
3666.000000	99.151678 
3665.000000	99.142540 
3664.000000	99.131837 
3663.000000	99.124364 
3662.000000	99.122965 
3661.000000	99.125931 
3660.000000	99.128755 
3659.000000	99.128249 
3658.000000	99.124630 
3657.000000	99.120067 
3656.000000	99.116865 
3655.000000	99.116879 
3654.000000	99.120990 
3653.000000	99.128282 
3652.000000	99.136124 
3651.000000	99.142126 
3650.000000	99.146501 
3649.000000	99.150304 
3648.000000	99.152200 
3647.000000	99.150126 
3646.000000	99.144303 
3645.000000	99.137613 
3644.000000	99.133363 
3643.000000	99.132655 
3642.000000	99.133634 
3641.000000	99.133343 
3640.000000	99.130603 
3639.000000	99.127517 
3638.000000	99.128132 
3637.000000	99.134764 
3636.000000	99.145084 
3635.000000	99.153311 
3634.000000	99.155237 
3633.000000	99.152048 
3632.000000	99.149132 
3631.000000	99.151446 
3630.000000	99.159710 
3629.000000	99.170908 
3628.000000	99.180830 
3627.000000	99.185802 
3626.000000	99.183704 
3625.000000	99.175417 
3624.000000	99.164906 
3623.000000	99.156387 
3622.000000	99.151282 
3621.000000	99.148021 
3620.000000	99.144477 
3619.000000	99.139736 
3618.000000	99.134096 
3617.000000	99.128382 
3616.000000	99.123153 
3615.000000	99.118373 
3614.000000	99.113630 
3613.000000	99.108371 
3612.000000	99.102137 
3611.000000	99.094976 
3610.000000	99.087865 
3609.000000	99.082868 
3608.000000	99.082080 
3607.000000	99.085491 
3606.000000	99.090302 
3605.000000	99.093135 
3604.000000	99.093065 
3603.000000	99.092487 
3602.000000	99.094922 
3601.000000	99.101967 
3600.000000	99.112322 
3599.000000	99.123187 
3598.000000	99.132732 
3597.000000	99.141191 
3596.000000	99.149710 
3595.000000	99.158310 
3594.000000	99.165535 
3593.000000	99.170206 
3592.000000	99.173094 
3591.000000	99.176050 
3590.000000	99.179544 
3589.000000	99.182202 
3588.000000	99.182909 
3587.000000	99.181978 
3586.000000	99.180133 
3585.000000	99.177429 
3584.000000	99.173465 
3583.000000	99.168775 
3582.000000	99.165405 
3581.000000	99.165172 
3580.000000	99.167511 
3579.000000	99.169648 
3578.000000	99.169194 
3577.000000	99.166420 
3576.000000	99.163778 
3575.000000	99.163261 
3574.000000	99.164470 
3573.000000	99.165262 
3572.000000	99.164086 
3571.000000	99.161492 
3570.000000	99.159243 
3569.000000	99.158241 
3568.000000	99.157724 
3567.000000	99.156042 
3566.000000	99.152336 
3565.000000	99.148310 
3564.000000	99.147306 
3563.000000	99.150496 
3562.000000	99.154702 
3561.000000	99.154835 
3560.000000	99.148794 
3559.000000	99.139549 
3558.000000	99.132268 
3557.000000	99.129677 
3556.000000	99.130593 
3555.000000	99.132206 
3554.000000	99.132947 
3553.000000	99.133044 
3552.000000	99.133146 
3551.000000	99.133110 
3550.000000	99.132128 
3549.000000	99.129854 
3548.000000	99.127464 
3547.000000	99.127143 
3546.000000	99.129773 
3545.000000	99.133310 
3544.000000	99.134496 
3543.000000	99.132397 
3542.000000	99.129370 
3541.000000	99.128055 
3540.000000	99.128301 
3539.000000	99.127864 
3538.000000	99.125545 
3537.000000	99.122373 
3536.000000	99.119753 
3535.000000	99.117742 
3534.000000	99.115608 
3533.000000	99.113142 
3532.000000	99.110667 
3531.000000	99.108385 
3530.000000	99.106452 
3529.000000	99.105331 
3528.000000	99.105265 
3527.000000	99.105591 
3526.000000	99.105241 
3525.000000	99.103752 
3524.000000	99.101020 
3523.000000	99.096241 
3522.000000	99.088486 
3521.000000	99.078930 
3520.000000	99.071337 
3519.000000	99.068958 
3518.000000	99.071130 
3517.000000	99.073855 
3516.000000	99.073661 
3515.000000	99.070049 
3514.000000	99.064454 
3513.000000	99.058234 
3512.000000	99.052446 
3511.000000	99.048534 
3510.000000	99.047749 
3509.000000	99.049855 
3508.000000	99.053101 
3507.000000	99.055480 
3506.000000	99.055591 
3505.000000	99.052783 
3504.000000	99.047443 
3503.000000	99.041035 
3502.000000	99.034993 
3501.000000	99.029402 
3500.000000	99.023530 
3499.000000	99.017958 
3498.000000	99.015248 
3497.000000	99.017423 
3496.000000	99.022868 
3495.000000	99.026559 
3494.000000	99.023806 
3493.000000	99.013912 
3492.000000	99.000540 
3491.000000	98.989074 
3490.000000	98.983243 
3489.000000	98.983159 
3488.000000	98.985825 
3487.000000	98.987375 
3486.000000	98.985363 
3485.000000	98.979678 
3484.000000	98.972122 
3483.000000	98.965326 
3482.000000	98.961257 
3481.000000	98.959953 
3480.000000	98.959750 
3479.000000	98.959140 
3478.000000	98.958201 
3477.000000	98.957699 
3476.000000	98.957126 
3475.000000	98.954431 
3474.000000	98.947963 
3473.000000	98.938250 
3472.000000	98.927840 
3471.000000	98.919761 
3470.000000	98.915746 
3469.000000	98.914948 
3468.000000	98.914198 
3467.000000	98.910710 
3466.000000	98.905224 
3465.000000	98.901661 
3464.000000	98.902844 
3463.000000	98.907105 
3462.000000	98.910013 
3461.000000	98.908879 
3460.000000	98.904551 
3459.000000	98.899224 
3458.000000	98.893992 
3457.000000	98.888826 
3456.000000	98.883450 
3455.000000	98.877260 
3454.000000	98.869106 
3453.000000	98.858303 
3452.000000	98.845910 
3451.000000	98.834465 
3450.000000	98.826205 
3449.000000	98.821494 
3448.000000	98.818544 
3447.000000	98.814422 
3446.000000	98.807025 
3445.000000	98.796860 
3444.000000	98.786794 
3443.000000	98.779558 
3442.000000	98.775611 
3441.000000	98.773836 
3440.000000	98.773886 
3439.000000	98.776605 
3438.000000	98.781688 
3437.000000	98.785820 
3436.000000	98.784517 
3435.000000	98.776170 
3434.000000	98.763769 
3433.000000	98.752244 
3432.000000	98.744183 
3431.000000	98.738431 
3430.000000	98.732488 
3429.000000	98.725498 
3428.000000	98.718460 
3427.000000	98.712038 
3426.000000	98.705272 
3425.000000	98.696980 
3424.000000	98.687919 
3423.000000	98.680735 
3422.000000	98.677531 
3421.000000	98.677860 
3420.000000	98.679136 
3419.000000	98.678593 
3418.000000	98.674654 
3417.000000	98.667019 
3416.000000	98.656450 
3415.000000	98.644744 
3414.000000	98.634158 
3413.000000	98.625858 
3412.000000	98.618789 
3411.000000	98.610685 
3410.000000	98.600602 
3409.000000	98.590138 
3408.000000	98.581665 
3407.000000	98.575600 
3406.000000	98.570180 
3405.000000	98.563877 
3404.000000	98.557104 
3403.000000	98.550996 
3402.000000	98.545181 
3401.000000	98.537779 
3400.000000	98.527596 
3399.000000	98.515639 
3398.000000	98.504325 
3397.000000	98.495562 
3396.000000	98.489550 
3395.000000	98.484783 
3394.000000	98.478882 
3393.000000	98.469804 
3392.000000	98.456869 
3391.000000	98.440978 
3390.000000	98.424151 
3389.000000	98.408970 
3388.000000	98.397722 
3387.000000	98.390996 
3386.000000	98.386909 
3385.000000	98.382601 
3384.000000	98.377009 
3383.000000	98.371472 
3382.000000	98.367084 
3381.000000	98.362234 
3380.000000	98.353790 
3379.000000	98.340533 
3378.000000	98.324428 
3377.000000	98.308440 
3376.000000	98.294036 
3375.000000	98.281116 
3374.000000	98.269498 
3373.000000	98.259538 
3372.000000	98.251366 
3371.000000	98.244051 
3370.000000	98.235730 
3369.000000	98.224609 
3368.000000	98.210165 
3367.000000	98.193684 
3366.000000	98.177581 
3365.000000	98.163862 
3364.000000	98.152981 
3363.000000	98.143938 
3362.000000	98.135186 
3361.000000	98.125520 
3360.000000	98.114552 
3359.000000	98.102805 
3358.000000	98.091274 
3357.000000	98.080471 
3356.000000	98.069667 
3355.000000	98.057274 
3354.000000	98.042399 
3353.000000	98.026246 
3352.000000	98.011695 
3351.000000	98.000868 
3350.000000	97.992854 
3349.000000	97.984297 
3348.000000	97.972774 
3347.000000	97.959442 
3346.000000	97.947714 
3345.000000	97.939288 
3344.000000	97.932037 
3343.000000	97.922041 
3342.000000	97.907229 
3341.000000	97.888669 
3340.000000	97.868882 
3339.000000	97.849684 
3338.000000	97.831720 
3337.000000	97.815297 
3336.000000	97.800915 
3335.000000	97.788891 
3334.000000	97.778736 
3333.000000	97.769109 
3332.000000	97.758279 
3331.000000	97.744524 
3330.000000	97.726512 
3329.000000	97.704289 
3328.000000	97.680465 
3327.000000	97.659567 
3326.000000	97.644734 
3325.000000	97.634637 
3324.000000	97.624429 
3323.000000	97.610215 
3322.000000	97.592044 
3321.000000	97.572460 
3320.000000	97.553475 
3319.000000	97.535909 
3318.000000	97.520482 
3317.000000	97.507450 
3316.000000	97.495013 
3315.000000	97.479856 
3314.000000	97.460416 
3313.000000	97.438983 
3312.000000	97.419709 
3311.000000	97.404721 
3310.000000	97.392421 
3309.000000	97.379149 
3308.000000	97.362130 
3307.000000	97.341340 
3306.000000	97.319309 
3305.000000	97.299101 
3304.000000	97.281985 
3303.000000	97.266750 
3302.000000	97.251056 
3301.000000	97.233230 
3300.000000	97.213114 
3299.000000	97.192079 
3298.000000	97.172456 
3297.000000	97.155907 
3296.000000	97.141376 
3295.000000	97.125072 
3294.000000	97.103507 
3293.000000	97.076684 
3292.000000	97.047942 
3291.000000	97.020997 
3290.000000	96.997662 
3289.000000	96.977717 
3288.000000	96.959383 
3287.000000	96.939620 
3286.000000	96.915508 
3285.000000	96.886777 
3284.000000	96.856804 
3283.000000	96.830141 
3282.000000	96.808591 
3281.000000	96.789695 
3280.000000	96.769040 
3279.000000	96.744219 
3278.000000	96.716921 
3277.000000	96.691244 
3276.000000	96.669596 
3275.000000	96.650162 
3274.000000	96.628695 
3273.000000	96.602600 
3272.000000	96.572612 
3271.000000	96.540836 
3270.000000	96.508743 
3269.000000	96.477835 
3268.000000	96.450569 
3267.000000	96.428440 
3266.000000	96.409242 
3265.000000	96.388157 
3264.000000	96.362417 
3263.000000	96.334072 
3262.000000	96.307594 
3261.000000	96.285481 
3260.000000	96.266576 
3259.000000	96.247683 
3258.000000	96.225895 
3257.000000	96.199970 
3256.000000	96.170694 
3255.000000	96.140056 
3254.000000	96.109426 
3253.000000	96.078527 
3252.000000	96.046664 
3251.000000	96.014734 
3250.000000	95.984988 
3249.000000	95.958475 
3248.000000	95.933430 
3247.000000	95.906723 
3246.000000	95.876424 
3245.000000	95.842592 
3244.000000	95.806361 
3243.000000	95.769489 
3242.000000	95.734699 
3241.000000	95.704948 
3240.000000	95.681143 
3239.000000	95.660711 
3238.000000	95.639018 
3237.000000	95.612280 
3236.000000	95.579221 
3235.000000	95.540891 
3234.000000	95.499955 
3233.000000	95.459802 
3232.000000	95.422757 
3231.000000	95.388320 
3230.000000	95.353767 
3229.000000	95.317041 
3228.000000	95.278667 
3227.000000	95.240592 
3226.000000	95.204084 
3225.000000	95.169488 
3224.000000	95.137043 
3223.000000	95.106464 
3222.000000	95.075958 
3221.000000	95.043074 
3220.000000	95.006817 
3219.000000	94.968008 
3218.000000	94.927634 
3217.000000	94.886312 
3216.000000	94.845695 
3215.000000	94.808611 
3214.000000	94.776254 
3213.000000	94.745973 
3212.000000	94.713321 
3211.000000	94.676144 
3210.000000	94.635671 
3209.000000	94.593975 
3208.000000	94.551846 
3207.000000	94.509409 
3206.000000	94.467465 
3205.000000	94.427148 
3204.000000	94.388639 
3203.000000	94.350846 
3202.000000	94.312262 
3201.000000	94.271852 
3200.000000	94.229418 
3199.000000	94.185617 
3198.000000	94.141769 
3197.000000	94.099379 
3196.000000	94.059460 
3195.000000	94.021920 
3194.000000	93.985418 
3193.000000	93.948150 
3192.000000	93.909262 
3191.000000	93.869558 
3190.000000	93.830542 
3189.000000	93.792721 
3188.000000	93.755140 
3187.000000	93.716610 
3186.000000	93.677121 
3185.000000	93.637866 
3184.000000	93.599981 
3183.000000	93.563248 
3182.000000	93.525907 
3181.000000	93.485821 
3180.000000	93.442085 
3179.000000	93.395623 
3178.000000	93.348325 
3177.000000	93.301920 
3176.000000	93.257643 
3175.000000	93.216156 
3174.000000	93.176898 
3173.000000	93.137738 
3172.000000	93.096338 
3171.000000	93.052210 
3170.000000	93.006936 
3169.000000	92.962178 
3168.000000	92.918123 
3167.000000	92.874142 
3166.000000	92.830189 
3165.000000	92.786782 
3164.000000	92.743945 
3163.000000	92.700914 
3162.000000	92.656870 
3161.000000	92.611500 
3160.000000	92.564948 
3159.000000	92.517762 
3158.000000	92.470921 
3157.000000	92.425237 
3156.000000	92.380335 
3155.000000	92.334689 
3154.000000	92.287426 
3153.000000	92.240141 
3152.000000	92.196197 
3151.000000	92.157470 
3150.000000	92.121919 
3149.000000	92.085098 
3148.000000	92.044241 
3147.000000	92.000172 
3146.000000	91.954922 
3145.000000	91.908597 
3144.000000	91.859958 
3143.000000	91.809644 
3142.000000	91.760834 
3141.000000	91.715735 
3140.000000	91.672520 
3139.000000	91.627165 
3138.000000	91.578198 
3137.000000	91.528653 
3136.000000	91.483087 
3135.000000	91.443074 
3134.000000	91.405610 
3133.000000	91.365468 
3132.000000	91.319145 
3131.000000	91.267287 
3130.000000	91.213915 
3129.000000	91.163330 
3128.000000	91.117305 
3127.000000	91.074582 
3126.000000	91.032411 
3125.000000	90.988638 
3124.000000	90.943165 
3123.000000	90.898064 
3122.000000	90.855834 
3121.000000	90.816723 
3120.000000	90.777783 
3119.000000	90.735182 
3118.000000	90.687671 
3117.000000	90.637634 
3116.000000	90.588987 
3115.000000	90.544507 
3114.000000	90.504691 
3113.000000	90.467748 
3112.000000	90.430041 
3111.000000	90.387593 
3110.000000	90.338598 
3109.000000	90.284908 
3108.000000	90.230768 
3107.000000	90.180014 
3106.000000	90.134292 
3105.000000	90.093016 
3104.000000	90.053995 
3103.000000	90.014194 
3102.000000	89.971136 
3101.000000	89.924487 
3100.000000	89.876213 
3099.000000	89.828794 
3098.000000	89.783247 
3097.000000	89.738837 
3096.000000	89.694288 
3095.000000	89.648967 
3094.000000	89.603202 
3093.000000	89.557873 
3092.000000	89.513698 
3091.000000	89.470784 
3090.000000	89.429049 
3089.000000	89.389099 
3088.000000	89.351911 
3087.000000	89.316815 
3086.000000	89.280259 
3085.000000	89.238115 
3084.000000	89.190007 
3083.000000	89.140632 
3082.000000	89.095966 
3081.000000	89.058266 
3080.000000	89.025050 
3079.000000	88.992264 
3078.000000	88.957496 
3077.000000	88.920519 
3076.000000	88.882132 
3075.000000	88.843289 
3074.000000	88.804963 
3073.000000	88.768163 
3072.000000	88.733635 
3071.000000	88.701068 
3070.000000	88.668456 
3069.000000	88.633009 
3068.000000	88.593826 
3067.000000	88.553555 
3066.000000	88.516184 
3065.000000	88.482811 
3064.000000	88.450590 
3063.000000	88.416518 
3062.000000	88.381220 
3061.000000	88.347826 
3060.000000	88.317693 
3059.000000	88.288732 
3058.000000	88.258187 
3057.000000	88.225852 
3056.000000	88.193875 
3055.000000	88.164080 
3054.000000	88.136307 
3053.000000	88.109114 
3052.000000	88.081264 
3051.000000	88.052280 
3050.000000	88.022063 
3049.000000	87.990645 
3048.000000	87.958523 
3047.000000	87.926956 
3046.000000	87.897363 
3045.000000	87.870043 
3044.000000	87.843507 
3043.000000	87.815472 
3042.000000	87.784890 
3041.000000	87.753158 
3040.000000	87.723242 
3039.000000	87.697396 
3038.000000	87.675549 
3037.000000	87.655779 
3036.000000	87.636182 
3035.000000	87.616110 
3034.000000	87.595791 
3033.000000	87.575423 
3032.000000	87.555051 
3031.000000	87.534920 
3030.000000	87.515179 
3029.000000	87.495211 
3028.000000	87.474003 
3027.000000	87.451568 
3026.000000	87.429635 
3025.000000	87.410441 
3024.000000	87.394833 
3023.000000	87.381581 
3022.000000	87.368336 
3021.000000	87.353302 
3020.000000	87.336511 
3019.000000	87.319889 
3018.000000	87.305717 
3017.000000	87.294520 
3016.000000	87.284396 
3015.000000	87.272684 
3014.000000	87.258362 
3013.000000	87.242890 
3012.000000	87.228979 
3011.000000	87.218515 
3010.000000	87.211173 
3009.000000	87.204589 
3008.000000	87.196165 
3007.000000	87.185193 
3006.000000	87.173256 
3005.000000	87.162349 
3004.000000	87.152847 
3003.000000	87.143796 
3002.000000	87.135080 
3001.000000	87.128480 
3000.000000	87.125894 
2999.000000	87.126616 
2998.000000	87.127122 
2997.000000	87.124082 
2996.000000	87.117422 
2995.000000	87.109826 
2994.000000	87.103216 
2993.000000	87.096551 
2992.000000	87.087621 
2991.000000	87.076275 
2990.000000	87.064735 
2989.000000	87.054891 
2988.000000	87.046432 
2987.000000	87.037821 
2986.000000	87.027812 
2985.000000	87.015260 
2984.000000	86.998285 
2983.000000	86.974675 
2982.000000	86.942759 
2981.000000	86.901067 
2980.000000	86.847297 
2979.000000	86.777914 
2978.000000	86.687663 
2977.000000	86.567676 
2976.000000	86.403373 
2975.000000	86.175039 
2974.000000	85.862099 
2973.000000	85.449229 
2972.000000	84.933164 
2971.000000	84.329567 
2970.000000	83.677398 
2969.000000	83.035345 
2968.000000	82.467593 
2967.000000	82.022010 
2966.000000	81.708394 
2965.000000	81.487031 
2964.000000	81.276083 
2963.000000	80.980335 
2962.000000	80.531901 
2961.000000	79.924152 
2960.000000	79.219988 
2959.000000	78.531364 
2958.000000	77.982648 
2957.000000	77.676613 
2956.000000	77.671676 
2955.000000	77.971000 
2954.000000	78.521956 
2953.000000	79.228024 
2952.000000	79.972709 
2951.000000	80.648424 
2950.000000	81.176806 
2949.000000	81.514205 
2948.000000	81.648556 
2947.000000	81.597053 
2946.000000	81.406492 
2945.000000	81.147149 
2944.000000	80.891692 
2943.000000	80.684201 
2942.000000	80.518791 
2941.000000	80.343885 
2940.000000	80.089485 
2939.000000	79.699500 
2938.000000	79.151970 
2937.000000	78.463602 
2936.000000	77.683022 
2935.000000	76.873873 
2934.000000	76.088649 
2933.000000	75.344288 
2932.000000	74.614155 
2931.000000	73.841471 
2930.000000	72.961609 
2929.000000	71.916911 
2928.000000	70.658317 
2927.000000	69.139548 
2926.000000	67.309613 
2925.000000	65.106397 
2924.000000	62.454646 
2923.000000	59.276462 
2922.000000	55.525584 
2921.000000	51.246984 
2920.000000	46.641748 
2919.000000	42.094103 
2918.000000	38.115536 
2917.000000	35.210245 
2916.000000	33.717220 
2915.000000	33.711768 
2914.000000	35.010734 
2913.000000	37.260282 
2912.000000	40.053596 
2911.000000	43.031146 
2910.000000	45.936700 
2909.000000	48.629377 
2908.000000	51.059323 
2907.000000	53.228325 
2906.000000	55.155357 
2905.000000	56.857664 
2904.000000	58.348959 
2903.000000	59.645343 
2902.000000	60.768861 
2901.000000	61.744976 
2900.000000	62.599082 
2899.000000	63.356694 
2898.000000	64.044824 
2897.000000	64.688602 
2896.000000	65.304896 
2895.000000	65.900606 
2894.000000	66.477940 
2893.000000	67.039998 
2892.000000	67.590571 
2891.000000	68.130730 
2890.000000	68.658051 
2889.000000	69.169082 
2888.000000	69.661582 
2887.000000	70.135274 
2886.000000	70.592737 
2885.000000	71.040679 
2884.000000	71.489401 
2883.000000	71.948617 
2882.000000	72.420818 
2881.000000	72.895887 
2880.000000	73.350908 
2879.000000	73.756717 
2878.000000	74.087619 
2877.000000	74.330047 
2876.000000	74.487957 
2875.000000	74.585716 
2874.000000	74.666515 
2873.000000	74.781572 
2872.000000	74.971479 
2871.000000	75.247733 
2870.000000	75.586199 
2869.000000	75.935585 
2868.000000	76.235337 
2867.000000	76.432694 
2866.000000	76.490062 
2865.000000	76.381297 
2864.000000	76.084123 
2863.000000	75.578585 
2862.000000	74.852201 
2861.000000	73.901836 
2860.000000	72.720921 
2859.000000	71.273556 
2858.000000	69.470097 
2857.000000	67.167999 
2856.000000	64.222589 
2855.000000	60.591937 
2854.000000	56.454696 
2853.000000	52.257488 
2852.000000	48.626347 
2851.000000	46.155620 
2850.000000	45.190225 
2849.000000	45.720449 
2848.000000	47.440708 
2847.000000	49.913494 
2846.000000	52.730298 
2845.000000	55.596863 
2844.000000	58.338366 
2843.000000	60.863911 
2842.000000	63.131822 
2841.000000	65.129760 
2840.000000	66.865024 
2839.000000	68.358432 
2838.000000	69.638194 
2837.000000	70.734926 
2836.000000	71.678445 
2835.000000	72.495791 
2834.000000	73.209850 
2833.000000	73.838428 
2832.000000	74.394405 
2831.000000	74.887643 
2830.000000	75.327323 
2829.000000	75.722926 
2828.000000	76.083047 
2827.000000	76.413813 
2826.000000	76.719027 
2825.000000	77.001614 
2824.000000	77.264439 
2823.000000	77.509587 
2822.000000	77.737792 
2821.000000	77.949384 
2820.000000	78.145808 
2819.000000	78.329696 
2818.000000	78.503415 
2817.000000	78.668092 
2816.000000	78.824222 
2815.000000	78.972603 
2814.000000	79.114096 
2813.000000	79.248783 
2812.000000	79.376134 
2811.000000	79.496203 
2810.000000	79.610137 
2809.000000	79.719244 
2808.000000	79.823923 
2807.000000	79.923764 
2806.000000	80.018344 
2805.000000	80.107604 
2804.000000	80.191804 
2803.000000	80.271667 
2802.000000	80.348482 
2801.000000	80.423627 
2800.000000	80.497882 
2799.000000	80.571363 
2798.000000	80.643972 
2797.000000	80.715525 
2796.000000	80.785514 
2795.000000	80.853138 
2794.000000	80.917643 
2793.000000	80.978422 
2792.000000	81.035027 
2791.000000	81.087701 
2790.000000	81.137921 
2789.000000	81.187733 
2788.000000	81.238185 
2787.000000	81.288980 
2786.000000	81.340209 
2785.000000	81.393874 
2784.000000	81.452624 
2783.000000	81.516712 
2782.000000	81.582804 
2781.000000	81.646332 
2780.000000	81.704808 
2779.000000	81.758681 
2778.000000	81.809498 
2777.000000	81.858108 
2776.000000	81.904682 
2775.000000	81.949461 
2774.000000	81.992647 
2773.000000	82.033876 
2772.000000	82.072655 
2771.000000	82.109437 
2770.000000	82.145633 
2769.000000	82.182333 
2768.000000	82.219516 
2767.000000	82.256710 
2766.000000	82.293728 
2765.000000	82.330085 
2764.000000	82.364164 
2763.000000	82.394037 
2762.000000	82.419530 
2761.000000	82.443015 
2760.000000	82.467759 
2759.000000	82.495453 
2758.000000	82.525361 
2757.000000	82.555557 
2756.000000	82.584523 
2755.000000	82.611461 
2754.000000	82.635607 
2753.000000	82.656346 
2752.000000	82.674576 
2751.000000	82.693218 
2750.000000	82.715006 
2749.000000	82.739430 
2748.000000	82.762877 
2747.000000	82.782424 
2746.000000	82.798785 
2745.000000	82.814821 
2744.000000	82.831859 
2743.000000	82.848567 
2742.000000	82.863093 
2741.000000	82.875121 
2740.000000	82.885710 
2739.000000	82.896237 
2738.000000	82.907995 
2737.000000	82.922136 
2736.000000	82.939226 
2735.000000	82.958766 
2734.000000	82.979124 
2733.000000	82.997890 
2732.000000	83.012930 
2731.000000	83.024230 
2730.000000	83.035032 
2729.000000	83.050350 
2728.000000	83.073616 
2727.000000	83.104708 
2726.000000	83.140943 
2725.000000	83.179225 
2724.000000	83.217087 
2723.000000	83.252766 
2722.000000	83.285440 
2721.000000	83.315381 
2720.000000	83.343381 
2719.000000	83.370113 
2718.000000	83.396285 
2717.000000	83.422916 
2716.000000	83.450694 
2715.000000	83.479154 
2714.000000	83.507182 
2713.000000	83.534384 
2712.000000	83.561336 
2711.000000	83.588366 
2710.000000	83.614833 
2709.000000	83.640166 
2708.000000	83.665153 
2707.000000	83.691388 
2706.000000	83.719338 
2705.000000	83.747504 
2704.000000	83.773678 
2703.000000	83.796773 
2702.000000	83.817430 
2701.000000	83.837432 
2700.000000	83.858857 
2699.000000	83.883134 
2698.000000	83.909995 
2697.000000	83.937345 
2696.000000	83.962944 
2695.000000	83.986565 
2694.000000	84.010053 
2693.000000	84.035034 
2692.000000	84.060976 
2691.000000	84.085711 
2690.000000	84.107291 
2689.000000	84.125019 
2688.000000	84.139404 
2687.000000	84.152032 
2686.000000	84.165224 
2685.000000	84.180762 
2684.000000	84.198596 
2683.000000	84.217253 
2682.000000	84.235764 
2681.000000	84.254710 
2680.000000	84.275078 
2679.000000	84.296390 
2678.000000	84.316450 
2677.000000	84.333017 
2676.000000	84.345660 
2675.000000	84.355988 
2674.000000	84.366150 
2673.000000	84.377105 
2672.000000	84.388154 
2671.000000	84.397821 
2670.000000	84.404968 
2669.000000	84.409413 
2668.000000	84.412180 
2667.000000	84.415343 
2666.000000	84.421001 
2665.000000	84.429742 
2664.000000	84.440206 
2663.000000	84.450481 
2662.000000	84.459911 
2661.000000	84.469454 
2660.000000	84.480569 
2659.000000	84.493966 
2658.000000	84.509026 
2657.000000	84.524034 
2656.000000	84.537387 
2655.000000	84.549148 
2654.000000	84.561305 
2653.000000	84.576013 
2652.000000	84.593609 
2651.000000	84.612513 
2650.000000	84.630673 
2649.000000	84.646816 
2648.000000	84.660966 
2647.000000	84.674490 
2646.000000	84.689067 
2645.000000	84.704600 
2644.000000	84.718612 
2643.000000	84.729035 
2642.000000	84.737585 
2641.000000	84.748932 
2640.000000	84.766109 
2639.000000	84.787945 
2638.000000	84.811545 
2637.000000	84.836075 
2636.000000	84.863040 
2635.000000	84.893589 
2634.000000	84.926717 
2633.000000	84.959924 
2632.000000	84.990923 
2631.000000	85.018905 
2630.000000	85.044892 
2629.000000	85.071001 
2628.000000	85.099151 
2627.000000	85.130534 
2626.000000	85.166088 
2625.000000	85.206369 
2624.000000	85.250191 
2623.000000	85.294122 
2622.000000	85.334656 
2621.000000	85.371169 
2620.000000	85.406170 
2619.000000	85.442583 
2618.000000	85.481136 
2617.000000	85.520245 
2616.000000	85.557727 
2615.000000	85.592537 
2614.000000	85.625559 
2613.000000	85.659079 
2612.000000	85.695022 
2611.000000	85.733159 
2610.000000	85.771141 
2609.000000	85.806725 
2608.000000	85.840001 
2607.000000	85.873267 
2606.000000	85.908717 
2605.000000	85.946430 
2604.000000	85.984475 
2603.000000	86.020513 
2602.000000	86.053238 
2601.000000	86.083082 
2600.000000	86.112349 
2599.000000	86.144414 
2598.000000	86.181611 
2597.000000	86.223323 
2596.000000	86.266516 
2595.000000	86.308245 
2594.000000	86.346971 
2593.000000	86.381565 
2592.000000	86.410854 
2591.000000	86.435723 
2590.000000	86.460687 
2589.000000	86.491071 
2588.000000	86.528031 
2587.000000	86.567594 
2586.000000	86.605064 
2585.000000	86.639289 
2584.000000	86.672257 
2583.000000	86.706057 
2582.000000	86.741483 
2581.000000	86.778543 
2580.000000	86.816515 
2579.000000	86.853465 
2578.000000	86.887171 
2577.000000	86.917169 
2576.000000	86.945344 
2575.000000	86.974190 
2574.000000	87.004906 
2573.000000	87.037192 
2572.000000	87.069957 
2571.000000	87.101668 
2570.000000	87.130840 
2569.000000	87.157365 
2568.000000	87.183330 
2567.000000	87.211577 
2566.000000	87.243105 
2565.000000	87.276538 
2564.000000	87.310365 
2563.000000	87.344834 
2562.000000	87.380972 
2561.000000	87.418417 
2560.000000	87.455201 
2559.000000	87.489460 
2558.000000	87.520695 
2557.000000	87.549860 
2556.000000	87.579285 
2555.000000	87.612069 
2554.000000	87.649921 
2553.000000	87.691273 
2552.000000	87.732854 
2551.000000	87.773476 
2550.000000	87.814767 
2549.000000	87.857471 
2548.000000	87.898796 
2547.000000	87.935013 
2546.000000	87.965747 
2545.000000	87.994097 
2544.000000	88.022958 
2543.000000	88.052663 
2542.000000	88.081942 
2541.000000	88.109692 
2540.000000	88.135643 
2539.000000	88.160425 
2538.000000	88.185229 
2537.000000	88.210678 
2536.000000	88.235932 
2535.000000	88.259555 
2534.000000	88.281128 
2533.000000	88.301435 
2532.000000	88.321456 
2531.000000	88.342069 
2530.000000	88.364451 
2529.000000	88.389731 
2528.000000	88.418296 
2527.000000	88.450123 
2526.000000	88.485176 
2525.000000	88.522207 
2524.000000	88.557699 
2523.000000	88.588154 
2522.000000	88.614133 
2521.000000	88.640596 
2520.000000	88.672087 
2519.000000	88.708243 
2518.000000	88.744635 
2517.000000	88.777289 
2516.000000	88.805699 
2515.000000	88.832164 
2514.000000	88.859314 
2513.000000	88.888349 
2512.000000	88.918865 
2511.000000	88.949637 
2510.000000	88.979281 
2509.000000	89.006563 
2508.000000	89.031006 
2507.000000	89.053525 
2506.000000	89.075538 
2505.000000	89.096801 
2504.000000	89.115301 
2503.000000	89.130680 
2502.000000	89.146659 
2501.000000	89.167755 
2500.000000	89.193741 
2499.000000	89.219800 
2498.000000	89.242742 
2497.000000	89.264572 
2496.000000	89.288514 
2495.000000	89.313741 
2494.000000	89.336387 
2493.000000	89.354567 
2492.000000	89.369975 
2491.000000	89.385068 
2490.000000	89.401195 
2489.000000	89.419496 
2488.000000	89.440880 
2487.000000	89.463801 
2486.000000	89.484016 
2485.000000	89.498542 
2484.000000	89.509190 
2483.000000	89.520574 
2482.000000	89.534937 
2481.000000	89.550420 
2480.000000	89.564571 
2479.000000	89.578087 
2478.000000	89.594163 
2477.000000	89.614703 
2476.000000	89.637861 
2475.000000	89.659196 
2474.000000	89.675113 
2473.000000	89.685777 
2472.000000	89.695075 
2471.000000	89.707154 
2470.000000	89.722380 
2469.000000	89.736992 
2468.000000	89.747088 
2467.000000	89.752276 
2466.000000	89.754849 
2465.000000	89.756658 
2464.000000	89.758466 
2463.000000	89.761475 
2462.000000	89.766653 
2461.000000	89.771890 
2460.000000	89.772556 
2459.000000	89.766838 
2458.000000	89.758819 
2457.000000	89.753951 
2456.000000	89.752573 
2455.000000	89.750653 
2454.000000	89.746501 
2453.000000	89.743381 
2452.000000	89.744221 
2451.000000	89.746548 
2450.000000	89.745273 
2449.000000	89.739230 
2448.000000	89.732266 
2447.000000	89.727991 
2446.000000	89.725994 
2445.000000	89.724090 
2444.000000	89.722038 
2443.000000	89.720808 
2442.000000	89.719097 
2441.000000	89.713292 
2440.000000	89.701807 
2439.000000	89.687707 
2438.000000	89.675553 
2437.000000	89.666536 
2436.000000	89.658266 
2435.000000	89.648754 
2434.000000	89.638573 
2433.000000	89.628872 
2432.000000	89.619252 
2431.000000	89.608699 
2430.000000	89.597171 
2429.000000	89.584769 
2428.000000	89.570179 
2427.000000	89.551702 
2426.000000	89.529850 
2425.000000	89.507679 
2424.000000	89.488126 
2423.000000	89.471517 
2422.000000	89.455637 
2421.000000	89.437669 
2420.000000	89.416191 
2419.000000	89.392073 
2418.000000	89.367627 
2417.000000	89.344325 
2416.000000	89.321000 
2415.000000	89.294455 
2414.000000	89.262002 
2413.000000	89.223732 
2412.000000	89.183115 
2411.000000	89.145890 
2410.000000	89.117486 
2409.000000	89.099772 
2408.000000	89.089369 
2407.000000	89.079620 
2406.000000	89.065125 
2405.000000	89.044939 
2404.000000	89.021664 
2403.000000	88.997902 
2402.000000	88.974015 
2401.000000	88.949284 
2400.000000	88.924338 
2399.000000	88.901070 
2398.000000	88.879617 
2397.000000	88.856628 
2396.000000	88.828089 
2395.000000	88.793849 
2394.000000	88.758023 
2393.000000	88.724645 
2392.000000	88.694130 
2391.000000	88.664543 
2390.000000	88.635039 
2389.000000	88.606827 
2388.000000	88.581354 
2387.000000	88.558787 
2386.000000	88.538367 
2385.000000	88.519587 
2384.000000	88.502825 
2383.000000	88.488804 
2382.000000	88.477147 
2381.000000	88.465556 
2380.000000	88.451280 
2379.000000	88.433665 
2378.000000	88.414241 
2377.000000	88.394022 
2376.000000	88.371918 
2375.000000	88.346966 
2374.000000	88.321081 
2373.000000	88.297795 
2372.000000	88.278463 
2371.000000	88.261131 
2370.000000	88.243088 
2369.000000	88.223407 
2368.000000	88.203110 
2367.000000	88.183683 
2366.000000	88.164905 
2365.000000	88.144442 
2364.000000	88.120452 
2363.000000	88.093160 
2362.000000	88.065010 
2361.000000	88.039595 
2360.000000	88.018907 
2359.000000	88.003338 
2358.000000	87.991309 
2357.000000	87.979978 
2356.000000	87.965983 
2355.000000	87.947387 
2354.000000	87.926726 
2353.000000	87.907057 
2352.000000	87.888951 
2351.000000	87.871995 
2350.000000	87.857190 
2349.000000	87.845316 
2348.000000	87.831750 
2347.000000	87.811631 
2346.000000	87.784602 
2345.000000	87.753884 
2344.000000	87.722942 
2343.000000	87.693707 
2342.000000	87.668252 
2341.000000	87.646526 
2340.000000	87.626818 
2339.000000	87.607749 
2338.000000	87.590719 
2337.000000	87.577690 
2336.000000	87.569126 
2335.000000	87.562574 
2334.000000	87.555585 
2333.000000	87.545742 
2332.000000	87.533078 
2331.000000	87.518728 
2330.000000	87.500174 
2329.000000	87.468562 
2328.000000	87.411650 
2327.000000	87.327862 
2326.000000	87.232879 
2325.000000	87.152832 
2324.000000	87.107465 
2323.000000	87.098228 
2322.000000	87.112710 
2321.000000	87.135399 
2320.000000	87.156943 
2319.000000	87.173761 
2318.000000	87.186294 
2317.000000	87.195796 
2316.000000	87.202692 
2315.000000	87.205699 
2314.000000	87.203898 
2313.000000	87.198689 
2312.000000	87.193011 
2311.000000	87.188565 
2310.000000	87.183776 
2309.000000	87.175009 
2308.000000	87.159818 
2307.000000	87.139690 
2306.000000	87.119146 
2305.000000	87.101815 
2304.000000	87.088331 
2303.000000	87.077902 
2302.000000	87.070574 
2301.000000	87.066061 
2300.000000	87.061844 
2299.000000	87.054748 
2298.000000	87.043867 
2297.000000	87.030262 
2296.000000	87.013668 
2295.000000	86.992457 
2294.000000	86.966319 
2293.000000	86.937321 
2292.000000	86.907282 
2291.000000	86.876683 
2290.000000	86.846385 
2289.000000	86.818625 
2288.000000	86.795087 
2287.000000	86.775823 
2286.000000	86.761086 
2285.000000	86.752821 
2284.000000	86.753096 
2283.000000	86.761693 
2282.000000	86.776006 
2281.000000	86.792438 
2280.000000	86.807878 
2279.000000	86.820788 
2278.000000	86.831522 
2277.000000	86.840879 
2276.000000	86.848672 
2275.000000	86.854393 
2274.000000	86.858345 
2273.000000	86.860830 
2272.000000	86.861506 
2271.000000	86.861817 
2270.000000	86.866900 
2269.000000	86.881714 
2268.000000	86.904876 
2267.000000	86.928779 
2266.000000	86.946542 
2265.000000	86.957829 
2264.000000	86.968232 
2263.000000	86.984290 
2262.000000	87.007064 
2261.000000	87.028315 
2260.000000	87.035981 
2259.000000	87.028256 
2258.000000	87.020833 
2257.000000	87.033720 
2256.000000	87.070081 
2255.000000	87.113021 
2254.000000	87.144385 
2253.000000	87.161323 
2252.000000	87.173204 
2251.000000	87.189495 
2250.000000	87.214446 
2249.000000	87.247827 
2248.000000	87.284925 
2247.000000	87.318380 
2246.000000	87.344795 
2245.000000	87.368433 
2244.000000	87.395290 
2243.000000	87.425067 
2242.000000	87.451792 
2241.000000	87.471028 
2240.000000	87.484208 
2239.000000	87.497770 
2238.000000	87.520623 
2237.000000	87.560426 
2236.000000	87.618273 
2235.000000	87.686364 
2234.000000	87.752643 
2233.000000	87.808225 
2232.000000	87.850788 
2231.000000	87.883121 
2230.000000	87.910165 
2229.000000	87.936393 
2228.000000	87.964767 
2227.000000	87.998409 
2226.000000	88.041976 
2225.000000	88.098108 
2224.000000	88.162165 
2223.000000	88.224358 
2222.000000	88.278863 
2221.000000	88.327696 
2220.000000	88.373918 
2219.000000	88.415209 
2218.000000	88.448136 
2217.000000	88.476369 
2216.000000	88.509872 
2215.000000	88.555407 
2214.000000	88.610261 
2213.000000	88.665700 
2212.000000	88.715165 
2211.000000	88.758899 
2210.000000	88.801614 
2209.000000	88.846481 
2208.000000	88.892143 
2207.000000	88.935474 
2206.000000	88.974938 
2205.000000	89.009448 
2204.000000	89.036477 
2203.000000	89.055549 
2202.000000	89.072896 
2201.000000	89.097982 
2200.000000	89.133925 
2199.000000	89.173891 
2198.000000	89.207355 
2197.000000	89.227709 
2196.000000	89.235092 
2195.000000	89.236506 
2194.000000	89.243252 
2193.000000	89.262899 
2192.000000	89.291640 
2191.000000	89.318331 
2190.000000	89.337699 
2189.000000	89.356065 
2188.000000	89.382970 
2187.000000	89.421738 
2186.000000	89.470495 
2185.000000	89.527779 
2184.000000	89.592471 
2183.000000	89.659197 
2182.000000	89.716776 
2181.000000	89.752932 
2180.000000	89.763626 
2179.000000	89.760937 
2178.000000	89.769148 
2177.000000	89.805675 
2176.000000	89.862655 
2175.000000	89.911051 
2174.000000	89.924882 
2173.000000	89.899371 
2172.000000	89.849027 
2171.000000	89.795961 
2170.000000	89.759034 
2169.000000	89.744652 
2168.000000	89.743816 
2167.000000	89.742032 
2166.000000	89.732626 
2165.000000	89.716731 
2164.000000	89.697355 
2163.000000	89.690776 
2162.000000	89.745162 
2161.000000	89.921389 
2160.000000	90.225795 
2159.000000	90.567730 
2158.000000	90.819358 
2157.000000	90.918967 
2156.000000	90.894737 
2155.000000	90.811197 
2154.000000	90.721707 
2153.000000	90.656592 
2152.000000	90.626636 
2151.000000	90.626841 
2150.000000	90.642644 
2149.000000	90.659580 
2148.000000	90.670456 
2147.000000	90.676151 
2146.000000	90.681007 
2145.000000	90.686497 
2144.000000	90.689741 
2143.000000	90.690349 
2142.000000	90.696649 
2141.000000	90.719075 
2140.000000	90.756938 
2139.000000	90.798804 
2138.000000	90.838987 
2137.000000	90.886935 
2136.000000	90.954337 
2135.000000	91.036428 
2134.000000	91.111642 
2133.000000	91.158082 
2132.000000	91.167335 
2131.000000	91.146700 
2130.000000	91.114156 
2129.000000	91.089108 
2128.000000	91.081446 
2127.000000	91.087216 
2126.000000	91.095913 
2125.000000	91.101221 
2124.000000	91.103925 
2123.000000	91.107534 
2122.000000	91.114747 
2121.000000	91.126779 
2120.000000	91.142262 
2119.000000	91.156608 
2118.000000	91.165344 
2117.000000	91.169059 
2116.000000	91.174167 
2115.000000	91.189116 
2114.000000	91.220167 
2113.000000	91.268421 
2112.000000	91.327926 
2111.000000	91.387405 
2110.000000	91.437131 
2109.000000	91.475877 
2108.000000	91.510934 
2107.000000	91.551215 
2106.000000	91.599607 
2105.000000	91.650010 
2104.000000	91.691428 
2103.000000	91.717545 
2102.000000	91.734049 
2101.000000	91.755013 
2100.000000	91.791377 
2099.000000	91.845132 
2098.000000	91.914078 
2097.000000	91.995845 
2096.000000	92.083013 
2095.000000	92.159613 
2094.000000	92.210570 
2093.000000	92.234920 
2092.000000	92.245709 
2091.000000	92.257655 
2090.000000	92.277698 
2089.000000	92.304935 
2088.000000	92.334058 
2087.000000	92.358238 
2086.000000	92.373328 
2085.000000	92.382039 
2084.000000	92.392573 
2083.000000	92.412331 
2082.000000	92.443782 
2081.000000	92.485243 
2080.000000	92.532301 
2079.000000	92.577939 
2078.000000	92.614627 
2077.000000	92.639425 
2076.000000	92.657651 
2075.000000	92.680799 
2074.000000	92.718557 
2073.000000	92.769218 
2072.000000	92.817409 
2071.000000	92.846156 
2070.000000	92.854857 
2069.000000	92.862071 
2068.000000	92.886719 
2067.000000	92.929813 
2066.000000	92.978788 
2065.000000	93.024676 
2064.000000	93.067026 
2063.000000	93.104974 
2062.000000	93.134001 
2061.000000	93.152473 
2060.000000	93.162461 
2059.000000	93.163137 
2058.000000	93.154021 
2057.000000	93.147612 
2056.000000	93.165246 
2055.000000	93.209364 
2054.000000	93.249030 
2053.000000	93.248939 
2052.000000	93.211785 
2051.000000	93.181009 
2050.000000	93.199546 
2049.000000	93.270694 
2048.000000	93.363229 
2047.000000	93.448125 
2046.000000	93.518231 
2045.000000	93.576902 
2044.000000	93.623641 
2043.000000	93.655094 
2042.000000	93.671975 
2041.000000	93.679175 
2040.000000	93.680855 
2039.000000	93.678484 
2038.000000	93.674111 
2037.000000	93.674978 
2036.000000	93.693726 
2035.000000	93.740584 
2034.000000	93.812163 
2033.000000	93.890048 
2032.000000	93.955420 
2031.000000	94.005471 
2030.000000	94.051823 
2029.000000	94.102514 
2028.000000	94.149578 
2027.000000	94.176121 
2026.000000	94.172403 
2025.000000	94.143058 
2024.000000	94.102914 
2023.000000	94.070552 
2022.000000	94.062937 
2021.000000	94.087888 
2020.000000	94.137481 
2019.000000	94.191435 
2018.000000	94.230786 
2017.000000	94.250355 
2016.000000	94.260300 
2015.000000	94.277782 
2014.000000	94.315188 
2013.000000	94.371270 
2012.000000	94.432104 
2011.000000	94.484408 
2010.000000	94.530222 
2009.000000	94.585275 
2008.000000	94.659190 
2007.000000	94.739479 
2006.000000	94.800658 
2005.000000	94.829084 
2004.000000	94.834077 
2003.000000	94.834752 
2002.000000	94.840411 
2001.000000	94.845168 
2000.000000	94.838795 
1999.000000	94.819348 
1998.000000	94.794506 
1997.000000	94.773008 
1996.000000	94.757343 
1995.000000	94.744516 
1994.000000	94.731600 
1993.000000	94.719877 
1992.000000	94.715582 
1991.000000	94.727150 
1990.000000	94.758415 
1989.000000	94.801789 
1988.000000	94.840110 
1987.000000	94.858388 
1986.000000	94.852937 
1985.000000	94.827156 
1984.000000	94.782077 
1983.000000	94.718158 
1982.000000	94.648195 
1981.000000	94.603520 
1980.000000	94.621284 
1979.000000	94.719246 
1978.000000	94.876714 
1977.000000	95.041503 
1976.000000	95.164183 
1975.000000	95.230152 
1974.000000	95.259776 
1973.000000	95.280404 
1972.000000	95.300698 
1971.000000	95.312332 
1970.000000	95.311163 
1969.000000	95.308308 
1968.000000	95.318971 
1967.000000	95.346735 
1966.000000	95.382425 
1965.000000	95.414350 
1964.000000	95.436681 
1963.000000	95.451710 
1962.000000	95.468646 
1961.000000	95.498213 
1960.000000	95.542717 
1959.000000	95.589532 
1958.000000	95.617104 
1957.000000	95.610805 
1956.000000	95.575308 
1955.000000	95.532313 
1954.000000	95.504160 
1953.000000	95.496817 
1952.000000	95.498793 
1951.000000	95.497233 
1950.000000	95.492281 
1949.000000	95.493249 
1948.000000	95.504370 
1947.000000	95.520256 
1946.000000	95.534769 
1945.000000	95.548182 
1944.000000	95.563566 
1943.000000	95.580792 
1942.000000	95.597273 
1941.000000	95.612103 
1940.000000	95.626985 
1939.000000	95.644496 
1938.000000	95.666170 
1937.000000	95.689830 
1936.000000	95.708330 
1935.000000	95.714799 
1934.000000	95.711409 
1933.000000	95.710000 
1932.000000	95.721140 
1931.000000	95.744128 
1930.000000	95.769652 
1929.000000	95.789902 
1928.000000	95.803111 
1927.000000	95.810322 
1926.000000	95.812354 
1925.000000	95.811065 
1924.000000	95.810647 
1923.000000	95.815005 
1922.000000	95.823961 
1921.000000	95.833157 
1920.000000	95.838449 
1919.000000	95.840419 
1918.000000	95.843703 
1917.000000	95.851207 
1916.000000	95.859918 
1915.000000	95.864189 
1914.000000	95.862785 
1913.000000	95.860267 
1912.000000	95.861384 
1911.000000	95.866834 
1910.000000	95.875252 
1909.000000	95.886254 
1908.000000	95.899155 
1907.000000	95.910578 
1906.000000	95.915746 
1905.000000	95.911955 
1904.000000	95.900357 
1903.000000	95.885875 
1902.000000	95.876463 
1901.000000	95.879916 
1900.000000	95.898015 
1899.000000	95.923966 
1898.000000	95.947512 
1897.000000	95.962791 
1896.000000	95.970922 
1895.000000	95.976366 
1894.000000	95.982417 
1893.000000	95.989283 
1892.000000	95.994837 
1891.000000	95.997757 
1890.000000	96.001051 
1889.000000	96.011236 
1888.000000	96.032021 
1887.000000	96.059653 
1886.000000	96.086708 
1885.000000	96.109709 
1884.000000	96.130525 
1883.000000	96.150880 
1882.000000	96.168806 
1881.000000	96.181582 
1880.000000	96.189715 
1879.000000	96.196455 
1878.000000	96.204781 
1877.000000	96.216117 
1876.000000	96.231139 
1875.000000	96.250109 
1874.000000	96.271921 
1873.000000	96.293611 
1872.000000	96.311675 
1871.000000	96.324346 
1870.000000	96.332694 
1869.000000	96.339417 
1868.000000	96.346665 
1867.000000	96.354906 
1866.000000	96.363511 
1865.000000	96.371911 
1864.000000	96.379807 
1863.000000	96.387202 
1862.000000	96.395228 
1861.000000	96.405780 
1860.000000	96.418636 
1859.000000	96.429623 
1858.000000	96.433747 
1857.000000	96.430422 
1856.000000	96.424242 
1855.000000	96.420732 
1854.000000	96.422891 
1853.000000	96.431399 
1852.000000	96.444911 
1851.000000	96.459139 
1850.000000	96.468471 
1849.000000	96.470680 
1848.000000	96.469387 
1847.000000	96.470280 
1846.000000	96.475199 
1845.000000	96.480765 
1844.000000	96.482617 
1843.000000	96.479977 
1842.000000	96.475422 
1841.000000	96.472333 
1840.000000	96.473609 
1839.000000	96.480463 
1838.000000	96.490860 
1837.000000	96.500122 
1836.000000	96.504602 
1835.000000	96.504835 
1834.000000	96.504513 
1833.000000	96.506419 
1832.000000	96.509921 
1831.000000	96.512531 
1830.000000	96.513061 
1829.000000	96.512652 
1828.000000	96.512904 
1827.000000	96.514290 
1826.000000	96.517042 
1825.000000	96.521587 
1824.000000	96.527253 
1823.000000	96.531792 
1822.000000	96.533658 
1821.000000	96.535060 
1820.000000	96.541134 
1819.000000	96.554418 
1818.000000	96.570106 
1817.000000	96.578705 
1816.000000	96.574833 
1815.000000	96.562436 
1814.000000	96.550617 
1813.000000	96.544940 
1812.000000	96.543665 
1811.000000	96.541776 
1810.000000	96.536770 
1809.000000	96.530199 
1808.000000	96.525183 
1807.000000	96.523610 
1806.000000	96.524974 
1805.000000	96.526873 
1804.000000	96.526886 
1803.000000	96.524631 
1802.000000	96.521979 
1801.000000	96.520619 
1800.000000	96.519824 
1799.000000	96.517386 
1798.000000	96.512035 
1797.000000	96.504426 
1796.000000	96.496298 
1795.000000	96.489214 
1794.000000	96.483695 
1793.000000	96.478646 
1792.000000	96.472533 
1791.000000	96.465865 
1790.000000	96.460909 
1789.000000	96.459170 
1788.000000	96.460472 
1787.000000	96.464033 
1786.000000	96.469136 
1785.000000	96.474215 
1784.000000	96.476424 
1783.000000	96.473548 
1782.000000	96.466795 
1781.000000	96.460249 
1780.000000	96.457494 
1779.000000	96.459917 
1778.000000	96.466737 
1777.000000	96.475063 
1776.000000	96.480591 
1775.000000	96.480559 
1774.000000	96.476135 
1773.000000	96.469519 
1772.000000	96.460538 
1771.000000	96.449510 
1770.000000	96.439867 
1769.000000	96.434939 
1768.000000	96.433778 
1767.000000	96.431772 
1766.000000	96.425997 
1765.000000	96.418129 
1764.000000	96.411472 
1763.000000	96.407278 
1762.000000	96.405040 
1761.000000	96.404591 
1760.000000	96.405954 
1759.000000	96.408309 
1758.000000	96.410649 
1757.000000	96.412041 
1756.000000	96.410271 
1755.000000	96.402671 
1754.000000	96.389420 
1753.000000	96.374332 
1752.000000	96.361161 
1751.000000	96.350658 
1750.000000	96.342204 
1749.000000	96.336273 
1748.000000	96.333180 
1747.000000	96.330641 
1746.000000	96.325260 
1745.000000	96.315987 
1744.000000	96.305116 
1743.000000	96.296237 
1742.000000	96.291148 
1741.000000	96.288011 
1740.000000	96.282409 
1739.000000	96.271309 
1738.000000	96.256159 
1737.000000	96.241396 
1736.000000	96.230286 
1735.000000	96.221672 
1734.000000	96.211815 
1733.000000	96.201093 
1732.000000	96.192764 
1731.000000	96.186626 
1730.000000	96.179575 
1729.000000	96.169915 
1728.000000	96.159551 
1727.000000	96.151297 
1726.000000	96.145127 
1725.000000	96.138114 
1724.000000	96.129125 
1723.000000	96.122257 
1722.000000	96.122932 
1721.000000	96.131156 
1720.000000	96.140619 
1719.000000	96.144546 
1718.000000	96.141328 
1717.000000	96.135353 
1716.000000	96.131727 
1715.000000	96.130364 
1714.000000	96.127547 
1713.000000	96.121397 
1712.000000	96.113724 
1711.000000	96.107322 
1710.000000	96.103228 
1709.000000	96.100921 
1708.000000	96.099319 
1707.000000	96.097319 
1706.000000	96.094025 
1705.000000	96.088948 
1704.000000	96.081696 
1703.000000	96.071588 
1702.000000	96.060293 
1701.000000	96.050546 
1700.000000	96.041995 
1699.000000	96.033853 
1698.000000	96.025144 
1697.000000	96.014724 
1696.000000	96.003795 
1695.000000	95.994157 
1694.000000	95.986422 
1693.000000	95.979629 
1692.000000	95.972690 
1691.000000	95.964809 
1690.000000	95.955301 
1689.000000	95.944669 
1688.000000	95.934146 
1687.000000	95.924503 
1686.000000	95.916446 
1685.000000	95.908810 
1684.000000	95.898067 
1683.000000	95.885210 
1682.000000	95.875081 
1681.000000	95.869356 
1680.000000	95.865908 
1679.000000	95.861038 
1678.000000	95.853387 
1677.000000	95.844746 
1676.000000	95.836160 
1675.000000	95.825984 
1674.000000	95.813743 
1673.000000	95.801304 
1672.000000	95.789759 
1671.000000	95.778433 
1670.000000	95.765823 
1669.000000	95.751809 
1668.000000	95.737974 
1667.000000	95.725465 
1666.000000	95.715052 
1665.000000	95.707729 
1664.000000	95.702471 
1663.000000	95.694842 
1662.000000	95.681196 
1661.000000	95.662564 
1660.000000	95.642262 
1659.000000	95.623342 
1658.000000	95.607655 
1657.000000	95.594692 
1656.000000	95.581977 
1655.000000	95.569809 
1654.000000	95.560106 
1653.000000	95.550459 
1652.000000	95.542180 
1651.000000	95.535760 
1650.000000	95.525445 
1649.000000	95.510835 
1648.000000	95.494970 
1647.000000	95.478704 
1646.000000	95.462084 
1645.000000	95.446499 
1644.000000	95.431474 
1643.000000	95.414410 
1642.000000	95.394475 
1641.000000	95.373530 
1640.000000	95.353999 
1639.000000	95.338805 
1638.000000	95.331866 
1637.000000	95.334624 
1636.000000	95.341298 
1635.000000	95.344183 
1634.000000	95.342180 
1633.000000	95.337662 
1632.000000	95.331443 
1631.000000	95.322796 
1630.000000	95.311716 
1629.000000	95.299972 
1628.000000	95.289100 
1627.000000	95.278649 
1626.000000	95.267522 
1625.000000	95.255929 
1624.000000	95.244376 
1623.000000	95.232311 
1622.000000	95.219700 
1621.000000	95.207801 
1620.000000	95.197863 
1619.000000	95.191093 
1618.000000	95.188345 
1617.000000	95.188095 
1616.000000	95.187099 
1615.000000	95.183164 
1614.000000	95.175193 
1613.000000	95.163211 
1612.000000	95.149296 
1611.000000	95.137606 
1610.000000	95.132351 
1609.000000	95.133763 
1608.000000	95.137139 
1607.000000	95.137980 
1606.000000	95.136850 
1605.000000	95.136171 
1604.000000	95.134025 
1603.000000	95.126307 
1602.000000	95.113702 
1601.000000	95.101697 
1600.000000	95.093978 
1599.000000	95.089582 
1598.000000	95.086004 
1597.000000	95.081263 
1596.000000	95.073426 
1595.000000	95.062173 
1594.000000	95.050855 
1593.000000	95.043391 
1592.000000	95.039312 
1591.000000	95.035462 
1590.000000	95.031794 
1589.000000	95.030669 
1588.000000	95.030364 
1587.000000	95.024889 
1586.000000	95.012117 
1585.000000	94.997825 
1584.000000	94.988397 
1583.000000	94.983196 
1582.000000	94.977120 
1581.000000	94.966501 
1580.000000	94.950657 
1579.000000	94.931727 
1578.000000	94.914957 
1577.000000	94.904584 
1576.000000	94.898301 
1575.000000	94.890243 
1574.000000	94.877991 
1573.000000	94.864286 
1572.000000	94.853542 
1571.000000	94.847121 
1570.000000	94.842632 
1569.000000	94.837846 
1568.000000	94.832654 
1567.000000	94.827725 
1566.000000	94.825085 
1565.000000	94.827154 
1564.000000	94.832486 
1563.000000	94.836473 
1562.000000	94.838287 
1561.000000	94.844168 
1560.000000	94.858553 
1559.000000	94.872975 
1558.000000	94.882005 
1557.000000	94.890375 
1556.000000	94.896975 
1555.000000	94.898814 
1554.000000	94.898801 
1553.000000	94.901565 
1552.000000	94.905978 
1551.000000	94.908036 
1550.000000	94.908666 
1549.000000	94.912194 
1548.000000	94.917799 
1547.000000	94.918616 
1546.000000	94.911358 
1545.000000	94.900647 
1544.000000	94.891801 
1543.000000	94.885387 
1542.000000	94.880802 
1541.000000	94.878530 
1540.000000	94.876807 
1539.000000	94.873849 
1538.000000	94.870421 
1537.000000	94.866645 
1536.000000	94.862348 
1535.000000	94.857785 
1534.000000	94.853440 
1533.000000	94.850121 
1532.000000	94.848019 
1531.000000	94.846041 
1530.000000	94.844009 
1529.000000	94.843000 
1528.000000	94.842076 
1527.000000	94.838978 
1526.000000	94.834792 
1525.000000	94.832933 
1524.000000	94.832509 
1523.000000	94.828752 
1522.000000	94.820333 
1521.000000	94.811413 
1520.000000	94.804628 
1519.000000	94.797115 
1518.000000	94.787880 
1517.000000	94.780985 
1516.000000	94.777818 
1515.000000	94.773389 
1514.000000	94.763239 
1513.000000	94.748532 
1512.000000	94.731228 
1511.000000	94.711091 
1510.000000	94.690693 
1509.000000	94.675907 
1508.000000	94.667563 
1507.000000	94.657841 
1506.000000	94.642736 
1505.000000	94.629759 
1504.000000	94.621516 
1503.000000	94.610275 
1502.000000	94.592924 
1501.000000	94.574231 
1500.000000	94.554485 
1499.000000	94.526160 
1498.000000	94.487843 
1497.000000	94.449180 
1496.000000	94.416288 
1495.000000	94.383451 
1494.000000	94.345536 
1493.000000	94.305797 
1492.000000	94.264143 
1491.000000	94.212777 
1490.000000	94.150050 
1489.000000	94.082307 
1488.000000	94.005817 
1487.000000	93.904820 
1486.000000	93.772980 
1485.000000	93.616552 
1484.000000	93.427473 
1483.000000	93.172950 
1482.000000	92.817015 
1481.000000	92.323706 
1480.000000	91.618126 
1479.000000	90.535323 
1478.000000	88.762946 
1477.000000	85.799146 
1476.000000	81.106866 
1475.000000	74.647815 
1474.000000	67.508057 
1473.000000	61.828347 
1472.000000	59.632968 
1471.000000	61.383556 
1470.000000	65.672772 
1469.000000	70.382104 
1468.000000	74.138670 
1467.000000	76.795567 
1466.000000	78.837838 
1465.000000	80.607129 
1464.000000	82.080476 
1463.000000	83.138170 
1462.000000	83.834242 
1461.000000	84.404618 
1460.000000	85.097623 
1459.000000	86.013335 
1458.000000	87.066500 
1457.000000	88.081098 
1456.000000	88.926475 
1455.000000	89.572586 
1454.000000	90.049592 
1453.000000	90.402185 
1452.000000	90.682434 
1451.000000	90.942690 
1450.000000	91.205190 
1449.000000	91.449308 
1448.000000	91.640075 
1447.000000	91.759170 
1446.000000	91.812712 
1445.000000	91.835124 
1444.000000	91.891717 
1443.000000	92.050811 
1442.000000	92.329731 
1441.000000	92.676298 
1440.000000	93.014444 
1439.000000	93.299287 
1438.000000	93.523729 
1437.000000	93.693208 
1436.000000	93.815545 
1435.000000	93.906080 
1434.000000	93.983258 
1433.000000	94.059873 
1432.000000	94.144282 
1431.000000	94.242154 
1430.000000	94.349888 
1429.000000	94.454151 
1428.000000	94.546625 
1427.000000	94.632768 
1426.000000	94.720413 
1425.000000	94.807219 
1424.000000	94.885881 
1423.000000	94.955294 
1422.000000	95.017602 
1421.000000	95.070808 
1420.000000	95.113503 
1419.000000	95.150957 
1418.000000	95.187050 
1417.000000	95.214325 
1416.000000	95.222785 
1415.000000	95.214545 
1414.000000	95.197374 
1413.000000	95.167379 
1412.000000	95.110485 
1411.000000	95.018229 
1410.000000	94.887918 
1409.000000	94.705335 
1408.000000	94.433971 
1407.000000	94.011075 
1406.000000	93.339871 
1405.000000	92.313773 
1404.000000	90.924755 
1403.000000	89.403746 
1402.000000	88.221301 
1401.000000	87.854184 
1400.000000	88.468011 
1399.000000	89.796763 
1398.000000	91.338018 
1397.000000	92.677787 
1396.000000	93.660859 
1395.000000	94.330220 
1394.000000	94.783640 
1393.000000	95.095799 
1392.000000	95.315249 
1391.000000	95.474991 
1390.000000	95.593094 
1389.000000	95.678273 
1388.000000	95.739975 
1387.000000	95.786625 
1386.000000	95.816587 
1385.000000	95.821103 
1384.000000	95.797676 
1383.000000	95.755198 
1382.000000	95.707550 
1381.000000	95.668290 
1380.000000	95.647799 
1379.000000	95.645478 
1378.000000	95.644197 
1377.000000	95.618898 
1376.000000	95.551755 
1375.000000	95.439065 
1374.000000	95.294275 
1373.000000	95.154451 
1372.000000	95.074526 
1371.000000	95.095542 
1370.000000	95.212289 
1369.000000	95.378561 
1368.000000	95.544117 
1367.000000	95.681144 
1366.000000	95.781933 
1365.000000	95.849809 
1364.000000	95.898468 
1363.000000	95.947147 
1362.000000	96.006321 
1361.000000	96.071662 
1360.000000	96.133914 
1359.000000	96.187093 
1358.000000	96.225513 
1357.000000	96.243578 
1356.000000	96.244388 
1355.000000	96.240980 
1354.000000	96.243414 
1353.000000	96.250008 
1352.000000	96.254044 
1351.000000	96.250662 
1350.000000	96.232572 
1349.000000	96.187307 
1348.000000	96.105633 
1347.000000	95.989526 
1346.000000	95.850662 
1345.000000	95.709776 
1344.000000	95.600409 
1343.000000	95.560044 
1342.000000	95.604352 
1341.000000	95.711876 
1340.000000	95.838737 
1339.000000	95.942781 
1338.000000	95.989986 
1337.000000	95.952613 
1336.000000	95.823440 
1335.000000	95.637990 
1334.000000	95.471587 
1333.000000	95.401345 
1332.000000	95.460974 
1331.000000	95.622702 
1330.000000	95.818369 
1329.000000	95.983121 
1328.000000	96.087957 
1327.000000	96.137750 
1326.000000	96.145132 
1325.000000	96.111031 
1324.000000	96.025360 
1323.000000	95.876904 
1322.000000	95.665186 
1321.000000	95.416005 
1320.000000	95.183391 
1319.000000	95.011844 
1318.000000	94.881167 
1317.000000	94.705705 
1316.000000	94.415404 
1315.000000	94.043488 
1314.000000	93.723910 
1313.000000	93.596648 
1312.000000	93.708330 
1311.000000	93.982912 
1310.000000	94.268181 
1309.000000	94.419434 
1308.000000	94.369750 
1307.000000	94.142638 
1306.000000	93.803169 
1305.000000	93.401360 
1304.000000	92.963756 
1303.000000	92.522276 
1302.000000	92.127254 
1301.000000	91.831813 
1300.000000	91.681426 
1299.000000	91.719045 
1298.000000	91.974210 
1297.000000	92.425660 
1296.000000	92.976333 
1295.000000	93.473704 
1294.000000	93.762029 
1293.000000	93.740281 
1292.000000	93.417828 
1291.000000	92.946230 
1290.000000	92.574884 
1289.000000	92.515202 
1288.000000	92.796427 
1287.000000	93.235319 
1286.000000	93.555138 
1285.000000	93.564766 
1284.000000	93.270550 
1283.000000	92.855892 
1282.000000	92.552844 
1281.000000	92.488940 
1280.000000	92.607683 
1279.000000	92.721777 
1278.000000	92.667128 
1277.000000	92.438800 
1276.000000	92.193497 
1275.000000	92.116538 
1274.000000	92.274654 
1273.000000	92.580465 
1272.000000	92.877408 
1271.000000	93.047660 
1270.000000	93.054690 
1269.000000	92.915791 
1268.000000	92.652238 
1267.000000	92.257238 
1266.000000	91.702054 
1265.000000	90.982248 
1264.000000	90.166443 
1263.000000	89.385462 
1262.000000	88.755125 
1261.000000	88.315171 
1260.000000	88.054984 
1259.000000	87.978509 
1258.000000	88.104704 
1257.000000	88.397381 
1256.000000	88.728486 
1255.000000	88.938810 
1254.000000	88.931710 
1253.000000	88.701086 
1252.000000	88.285302 
1251.000000	87.715493 
1250.000000	87.001670 
1249.000000	86.138002 
1248.000000	85.097473 
1247.000000	83.823148 
1246.000000	82.253849 
1245.000000	80.405521 
1244.000000	78.463022 
1243.000000	76.778975 
1242.000000	75.719492 
1241.000000	75.441040 
1240.000000	75.777359 
1239.000000	76.330707 
1238.000000	76.682746 
1237.000000	76.564272 
1236.000000	75.904297 
1235.000000	74.786221 
1234.000000	73.366897 
1233.000000	71.798699 
1232.000000	70.187267 
1231.000000	68.596947 
1230.000000	67.076266 
1229.000000	65.668701 
1228.000000	64.410348 
1227.000000	63.333966 
1226.000000	62.473710 
1225.000000	61.853148 
1224.000000	61.467043 
1223.000000	61.278838 
1222.000000	61.224901 
1221.000000	61.206765 
1220.000000	61.094806 
1219.000000	60.781545 
1218.000000	60.256792 
1217.000000	59.622461 
1216.000000	59.020977 
1215.000000	58.549996 
1214.000000	58.238396 
1213.000000	58.074579 
1212.000000	58.035271 
1211.000000	58.095717 
1210.000000	58.230943 
1209.000000	58.410416 
1208.000000	58.594039 
1207.000000	58.754006 
1206.000000	58.915358 
1205.000000	59.155321 
1204.000000	59.532046 
1203.000000	60.014647 
1202.000000	60.507157 
1201.000000	60.945958 
1200.000000	61.356340 
1199.000000	61.811882 
1198.000000	62.360343 
1197.000000	62.997294 
1196.000000	63.688797 
1195.000000	64.397188 
1194.000000	65.090706 
1193.000000	65.745845 
1192.000000	66.345030 
1191.000000	66.868991 
1190.000000	67.295915 
1189.000000	67.614661 
1188.000000	67.837732 
1187.000000	67.999908 
1186.000000	68.149608 
1185.000000	68.342124 
1184.000000	68.626613 
1183.000000	69.022842 
1182.000000	69.508380 
1181.000000	70.035236 
1180.000000	70.560572 
1179.000000	71.060833 
1178.000000	71.525234 
1177.000000	71.949007 
1176.000000	72.335505 
1175.000000	72.696571 
1174.000000	73.045073 
1173.000000	73.387710 
1172.000000	73.724324 
1171.000000	74.050319 
1170.000000	74.359578 
1169.000000	74.649596 
1168.000000	74.926375 
1167.000000	75.202576 
1166.000000	75.489197 
1165.000000	75.788805 
1164.000000	76.095621 
1163.000000	76.400694 
1162.000000	76.698101 
1161.000000	76.988143 
1160.000000	77.274148 
1159.000000	77.555520 
1158.000000	77.826184 
1157.000000	78.081937 
1156.000000	78.327120 
1155.000000	78.570854 
1154.000000	78.817604 
1153.000000	79.063903 
1152.000000	79.303210 
1151.000000	79.531428 
1150.000000	79.748793 
1149.000000	79.959185 
1148.000000	80.167263 
1147.000000	80.374423 
1146.000000	80.578378 
1145.000000	80.777980 
1144.000000	80.975910 
1143.000000	81.173714 
1142.000000	81.366430 
1141.000000	81.546524 
1140.000000	81.712872 
1139.000000	81.871698 
1138.000000	82.025497 
1137.000000	82.158595 
1136.000000	82.231789 
1135.000000	82.197496 
1134.000000	82.038085 
1133.000000	81.804673 
1132.000000	81.613897 
1131.000000	81.586394 
1130.000000	81.771080 
1129.000000	82.121994 
1128.000000	82.543572 
1127.000000	82.954818 
1126.000000	83.319192 
1125.000000	83.635523 
1124.000000	83.917237 
1123.000000	84.178085 
1122.000000	84.425462 
1121.000000	84.660138 
1120.000000	84.881309 
1119.000000	85.090627 
1118.000000	85.290200 
1117.000000	85.478527 
1116.000000	85.650479 
1115.000000	85.800599 
1114.000000	85.925886 
1113.000000	86.026862 
1112.000000	86.105969 
1111.000000	86.162193 
1110.000000	86.186227 
1109.000000	86.162754 
1108.000000	86.077822 
1107.000000	85.923557 
1106.000000	85.701193 
1105.000000	85.428964 
1104.000000	85.147639 
1103.000000	84.906171 
1102.000000	84.729983 
1101.000000	84.600848 
1100.000000	84.468728 
1099.000000	84.282091 
1098.000000	84.010044 
1097.000000	83.646103 
1096.000000	83.198726 
1095.000000	82.676074 
1094.000000	82.075266 
1093.000000	81.386502 
1092.000000	80.606240 
1091.000000	79.739218 
1090.000000	78.784973 
1089.000000	77.730135 
1088.000000	76.560100 
1087.000000	75.274053 
1086.000000	73.885123 
1085.000000	72.412105 
1084.000000	70.876126 
1083.000000	69.300300 
1082.000000	67.709084 
1081.000000	66.133384 
1080.000000	64.615763 
1079.000000	63.200305 
1078.000000	61.924168 
1077.000000	60.851628 
1076.000000	60.127794 
1075.000000	59.948872 
1074.000000	60.410102 
1073.000000	61.368908 
1072.000000	62.499240 
1071.000000	63.512625 
1070.000000	64.324927 
1069.000000	65.017033 
1068.000000	65.676804 
1067.000000	66.306677 
1066.000000	66.851049 
1065.000000	67.258644 
1064.000000	67.511106 
1063.000000	67.628465 
1062.000000	67.669984 
1061.000000	67.716561 
1060.000000	67.834437 
1059.000000	68.052671 
1058.000000	68.370328 
1057.000000	68.770952 
1056.000000	69.228040 
1055.000000	69.715828 
1054.000000	70.231473 
1053.000000	70.801948 
1052.000000	71.455867 
1051.000000	72.184508 
1050.000000	72.929106 
1049.000000	73.596080 
1048.000000	74.082007 
1047.000000	74.311024 
1046.000000	74.288047 
1045.000000	74.131353 
1044.000000	74.036432 
1043.000000	74.178115 
1042.000000	74.621338 
1041.000000	75.305875 
1040.000000	76.099905 
1039.000000	76.865846 
1038.000000	77.497600 
1037.000000	77.925141 
1036.000000	78.093843 
1035.000000	77.934031 
1034.000000	77.362245 
1033.000000	76.349506 
1032.000000	75.011486 
1031.000000	73.602273 
1030.000000	72.362996 
1029.000000	71.355334 
1028.000000	70.469147 
1027.000000	69.609614 
1026.000000	68.844492 
1025.000000	68.324822 
1024.000000	68.071484 
1023.000000	67.902771 
1022.000000	67.622141 
1021.000000	67.271346 
1020.000000	67.155581 
1019.000000	67.577159 
1018.000000	68.512675 
1017.000000	69.526958 
1016.000000	70.001660 
1015.000000	69.492903 
1014.000000	67.947724 
1013.000000	65.645625 
1012.000000	62.956879 
1011.000000	60.130229 
1010.000000	57.253548 
1009.000000	54.361271 
1008.000000	51.555328 
1007.000000	49.035506 
1006.000000	47.037525 
1005.000000	45.744678 
1004.000000	45.230406 
1003.000000	45.446813 
1002.000000	46.246447 
1001.000000	47.420376 
1000.000000	48.742825 
999.000000	 50.020184 
998.000000	 51.137877 
997.000000	 52.082959 
996.000000	 52.919613 
995.000000	 53.725370 
994.000000	 54.533656 
993.000000	 55.328544 
992.000000	 56.090081 
991.000000	 56.837483 
990.000000	 57.618490 
989.000000	 58.451736 
988.000000	 59.287016 
987.000000	 60.038389 
986.000000	 60.668953 
985.000000	 61.245237 
984.000000	 61.904829 
983.000000	 62.766154 
982.000000	 63.859587 
981.000000	 65.126501 
980.000000	 66.465886 
979.000000	 67.779579 
978.000000	 68.991191 
977.000000	 70.049722 
976.000000	 70.938175 
975.000000	 71.686311 
974.000000	 72.363146 
973.000000	 73.034438 
972.000000	 73.711139 
971.000000	 74.335848 
970.000000	 74.818593 
969.000000	 75.080166 
968.000000	 75.061736 
967.000000	 74.710805 
966.000000	 73.979454 
965.000000	 72.839137 
964.000000	 71.284562 
963.000000	 69.318278 
962.000000	 66.944672 
961.000000	 64.201080 
960.000000	 61.216982 
959.000000	 58.260584 
958.000000	 55.725372 
957.000000	 54.028312 
956.000000	 53.440014 
955.000000	 53.929691 
954.000000	 55.125935 
953.000000	 56.432401 
952.000000	 57.247287 
951.000000	 57.195382 
950.000000	 56.285946 
949.000000	 54.918564 
948.000000	 53.699278 
947.000000	 53.142359 
946.000000	 53.442075 
945.000000	 54.460046 
944.000000	 55.890758 
943.000000	 57.436015 
942.000000	 58.872617 
941.000000	 60.035195 
940.000000	 60.788809 
939.000000	 61.020812 
938.000000	 60.641925 
937.000000	 59.599023 
936.000000	 57.917383 
935.000000	 55.765461 
934.000000	 53.494500 
933.000000	 51.596497 
932.000000	 50.565130 
931.000000	 50.713457 
930.000000	 52.053607 
929.000000	 54.319788 
928.000000	 57.115628 
927.000000	 60.077794 
926.000000	 62.960482 
925.000000	 65.632785 
924.000000	 68.038822 
923.000000	 70.162749 
922.000000	 72.008482 
921.000000	 73.586647 
920.000000	 74.900904 
919.000000	 75.938140 
918.000000	 76.682898 
917.000000	 77.164146 
916.000000	 77.494793 
915.000000	 77.843600 
914.000000	 78.340791 
913.000000	 79.002503 
912.000000	 79.749251 
911.000000	 80.489867 
910.000000	 81.178681 
909.000000	 81.806767 
908.000000	 82.370941 
907.000000	 82.867072 
906.000000	 83.300282 
905.000000	 83.685205 
904.000000	 84.035856 
903.000000	 84.358892 
902.000000	 84.651548 
901.000000	 84.900581 
900.000000	 85.085690 
899.000000	 85.186087 
898.000000	 85.181521 
897.000000	 85.054064 
896.000000	 84.810466 
895.000000	 84.516726 
894.000000	 84.297590 
893.000000	 84.275020 
892.000000	 84.490814 
891.000000	 84.885432 
890.000000	 85.347731 
889.000000	 85.782933 
888.000000	 86.145481 
887.000000	 86.430313 
886.000000	 86.646103 
885.000000	 86.792672 
884.000000	 86.857740 
883.000000	 86.839746 
882.000000	 86.779162 
881.000000	 86.758985 
880.000000	 86.856233 
879.000000	 87.081820 
878.000000	 87.369992 
877.000000	 87.632364 
876.000000	 87.823441 
875.000000	 87.956293 
874.000000	 88.067275 
873.000000	 88.179056 
872.000000	 88.294349 
871.000000	 88.407210 
870.000000	 88.509615 
869.000000	 88.594125 
868.000000	 88.659937 
867.000000	 88.714416 
866.000000	 88.763499 
865.000000	 88.804555 
864.000000	 88.834209 
863.000000	 88.857728 
862.000000	 88.882019 
861.000000	 88.903385 
860.000000	 88.913199 
859.000000	 88.914997 
858.000000	 88.925010 
857.000000	 88.953503 
856.000000	 88.993971 
855.000000	 89.032196 
854.000000	 89.057137 
853.000000	 89.061423 
852.000000	 89.042061 
851.000000	 89.006011 
850.000000	 88.966614 
849.000000	 88.928979 
848.000000	 88.886067 
847.000000	 88.833640 
846.000000	 88.780068 
845.000000	 88.734275 
844.000000	 88.692409 
843.000000	 88.646089 
842.000000	 88.598116 
841.000000	 88.559496 
840.000000	 88.533208 
839.000000	 88.509751 
838.000000	 88.477890 
837.000000	 88.432690 
836.000000	 88.374153 
835.000000	 88.305580 
834.000000	 88.233883 
833.000000	 88.165008 
832.000000	 88.096849 
831.000000	 88.020423 
830.000000	 87.929239 
829.000000	 87.824616 
828.000000	 87.711441 
827.000000	 87.592230 
826.000000	 87.466787 
825.000000	 87.334816 
824.000000	 87.195958 
823.000000	 87.047156 
822.000000	 86.881764 
821.000000	 86.693136 
820.000000	 86.479503 
819.000000	 86.245196 
818.000000	 86.000478 
817.000000	 85.766387 
816.000000	 85.577992 
815.000000	 85.467442 
814.000000	 85.429353 
813.000000	 85.407441 
812.000000	 85.330855 
811.000000	 85.167963 
810.000000	 84.938168 
809.000000	 84.676377 
808.000000	 84.402793 
807.000000	 84.127126 
806.000000	 83.858608 
805.000000	 83.596680 
804.000000	 83.322916 
803.000000	 83.015000 
802.000000	 82.661274 
801.000000	 82.250475 
800.000000	 81.752985 
799.000000	 81.122734 
798.000000	 80.313688 
797.000000	 79.283811 
796.000000	 77.981901 
795.000000	 76.341182 
794.000000	 74.310249 
793.000000	 71.934293 
792.000000	 69.442541 
791.000000	 67.232710 
790.000000	 65.684407 
789.000000	 64.908431 
788.000000	 64.655314 
787.000000	 64.479945 
786.000000	 64.014108 
785.000000	 63.133788 
784.000000	 61.971785 
783.000000	 60.856316 
782.000000	 60.203948 
781.000000	 60.340123 
780.000000	 61.315178 
779.000000	 62.872307 
778.000000	 64.614164 
777.000000	 66.220017 
776.000000	 67.542875 
775.000000	 68.572910 
774.000000	 69.364307 
773.000000	 69.987079 
772.000000	 70.500258 
771.000000	 70.938358 
770.000000	 71.314962 
769.000000	 71.634778 
768.000000	 71.900128 
767.000000	 72.113383 
766.000000	 72.280192 
765.000000	 72.408363 
764.000000	 72.504799 
763.000000	 72.583663 
762.000000	 72.678419 
761.000000	 72.829207 
760.000000	 73.046913 
759.000000	 73.298914 
758.000000	 73.541015 
757.000000	 73.757350 
756.000000	 73.961765 
755.000000	 74.171917 
754.000000	 74.397420 
753.000000	 74.644038 
752.000000	 74.900969 
751.000000	 75.108905 
750.000000	 75.157656 
749.000000	 74.953963 
748.000000	 74.525707 
747.000000	 74.062985 
746.000000	 73.823935 
745.000000	 73.958863 
744.000000	 74.410208 
743.000000	 74.985589 
742.000000	 75.520511 
741.000000	 75.963809 
740.000000	 76.334228 
739.000000	 76.646385 
738.000000	 76.896447 
737.000000	 77.084206 
736.000000	 77.213635 
735.000000	 77.278455 
734.000000	 77.268512 
733.000000	 77.189601 
732.000000	 77.067763 
731.000000	 76.939134 
730.000000	 76.837696 
729.000000	 76.773897 
728.000000	 76.708995 
727.000000	 76.559892 
726.000000	 76.242459 
725.000000	 75.704687 
724.000000	 74.911195 
723.000000	 73.795133 
722.000000	 72.195678 
721.000000	 69.794064 
720.000000	 66.149641 
719.000000	 60.988093 
718.000000	 54.671160 
717.000000	 48.427503 
716.000000	 43.950354 
715.000000	 42.512982 
714.000000	 44.269111 
713.000000	 48.283803 
712.000000	 53.186789 
711.000000	 57.868543 
710.000000	 61.779355 
709.000000	 64.831544 
708.000000	 67.154478 
707.000000	 68.910247 
706.000000	 70.230885 
705.000000	 71.234291 
704.000000	 72.047220 
703.000000	 72.793443 
702.000000	 73.556784 
701.000000	 74.355868 
700.000000	 75.153930 
699.000000	 75.897637 
698.000000	 76.558161 
697.000000	 77.144563 
696.000000	 77.683124 
695.000000	 78.191939 
694.000000	 78.679088 
693.000000	 79.150971 
692.000000	 79.602930 
691.000000	 80.006129 
690.000000	 80.329498 
689.000000	 80.583948 
688.000000	 80.824063 
687.000000	 81.091454 
686.000000	 81.373389 
685.000000	 81.636289 
684.000000	 81.885332 
683.000000	 82.163503 
682.000000	 82.492621 
681.000000	 82.836217 
680.000000	 83.131134 
679.000000	 83.349826 
678.000000	 83.523213 
677.000000	 83.706926 
676.000000	 83.926317 
675.000000	 84.159215 
674.000000	 84.370858 
673.000000	 84.550697 
672.000000	 84.711562 
671.000000	 84.866375 
670.000000	 85.018963 
669.000000	 85.148561 
668.000000	 85.241596 
667.000000	 85.360009 
666.000000	 85.545129 
665.000000	 85.753037 
664.000000	 85.932228 
663.000000	 86.064891 
662.000000	 86.167252 
661.000000	 86.271934 
660.000000	 86.404116 
659.000000	 86.564103 
658.000000	 86.730377 
657.000000	 86.879256 
656.000000	 86.998907 
655.000000	 87.094222 
654.000000	 87.199515 
653.000000	 87.356653 
652.000000	 87.575799 
651.000000	 87.791487 
650.000000	 87.933099 
