# Supplementary material for: Saturation magnetisation as an indicator of the disintegration of barium hexaferrite nanoplatelets during the surface functionalisation
Source: Sci Rep. 2023 Jan 19;13:1092. doi: 10.1038/s41598-023-28431-4 (PMC9852462; doi:10.1038/s41598-023-28431-4)
Supplement: Supplementary file 2 — Supplementary Information 2. [file 41598_2023_28431_MOESM2_ESM.zip › Figure S2_BSHF NPLs.dat]

#	Artemis	output	2)	3)	(column
#	This	file	(column	[O]	(column
# # #------------------------ #	KS-614000_merge_chik KS-614000_merge_chik: r	(column Fe-O_Fe-O_MS KS-614000_merge_chik	1: 2: 3: KVM_TZzile_Cd_1.chi:_sh_O_S_C_bkg	[S] [C] FEFF2:_Path_1:_[O]	(column FEFF2:_Path_2:_[S]
0	0.72824043	0.74862017	0.062302908	0.064130653	0.0046147768
0.030679616	0.71347533	0.73404777	0.06168651	0.063999224	0.0047039335
0.061359232	0.67312752	0.69429456	0.060143285	0.063629659	0.0049601667
0.092038847	0.61937157	0.64150835	0.058523393	0.063104078	0.0053534842
0.12271846	0.57262939	0.5957961	0.057953768	0.062581656	0.005843209
0.15339808	0.55691069	0.58039419	0.059300755	0.062316533	0.0063855274
0.18407769	0.58557331	0.60810123	0.062614553	0.062650808	0.0069389837
0.21475731	0.6495741	0.67032265	0.067069887	0.063956611	0.0074688517
0.24543693	0.725641	0.74449415	0.071434077	0.06652163	0.0079512573
0.27611654	0.79063201	0.80772583	0.074592589	0.070420362	0.0083770481
0.30679616	0.82750557	0.84294531	0.075880223	0.075445908	0.0087546988
0.33747577	0.82611877	0.83999446	0.075272089	0.081142983	0.009111057
0.36815539	0.78340593	0.79601047	0.073511356	0.08691573	0.0094884484
0.398835	0.70465608	0.71694667	0.072117057	0.092159725	0.0099370212
0.42951462	0.60735567	0.62182765	0.073009618	0.096390053	0.010502947
0.46019424	0.52904277	0.55062628	0.077539868	0.099361304	0.011215995
0.49087385	0.52634607	0.56004578	0.085542898	0.10117841	0.012081702
0.52155347	0.62670024	0.67291252	0.095458527	0.10237927	0.013081419
0.55223308	0.79638689	0.85413462	0.10523419	0.10393212	0.014179206
0.5829127	0.98985429	1.0596177	0.11307792	0.10705301	0.015331896
0.61359232	1.1761215	1.2591764	0.11787135	0.11279437	0.016499116
0.64427193	1.3361857	1.4339396	0.1194592	0.12156615	0.017651782
0.67495155	1.459497	1.5731046	0.11894117	0.13292524	0.018778606
0.70563116	1.5429841	1.6729274	0.11885669	0.14577583	0.019890134
0.73631078	1.5912082	1.7366492	0.12275731	0.15878435	0.021019284
0.76699039	1.6164931	1.7743342	0.13357352	0.17077446	0.022216952
0.79767001	1.6378371	1.8017088	0.15166833	0.18102704	0.023541947
0.82834963	1.6771576	1.8370898	0.17468206	0.18949628	0.025046481
0.85902924	1.7523847	1.8961623	0.19895904	0.19693208	0.026761291
0.88970886	1.8702226	1.9863111	0.22080965	0.20483249	0.028685964
0.92038847	2.023693	2.1038355	0.23715429	0.21510935	0.030788572
0.95106809	2.1960425	2.2358951	0.24592025	0.22944174	0.033015016
0.9817477	2.3673918	2.3655821	0.246487	0.24856513	0.035305021
1.0124273	2.5203827	2.4772838	0.2403291	0.27193004	0.037610219
1.0431069	2.6438832	2.5608798	0.23187282	0.2979316	0.039909913
1.0737866	2.735298	2.6147184	0.22898779	0.32450619	0.042220664
1.1044662	2.8018925	2.6475597	0.24106215	0.34979199	0.044596571
1.1351458	2.8608077	2.6790305	0.27345274	0.37270501	0.047118543
1.1658254	2.9366856	2.737139	0.32393896	0.39339685	0.049873786
1.196505	3.0557839	2.8512129	0.38568822	0.41353839	0.052931028
1.2271846	3.2373066	3.0412891	0.45143925	0.43627001	0.056320311
1.2578642	3.4858895	3.3096425	0.51535359	0.46559761	0.060025747
1.2885439	3.78971	3.640127	0.57360305	0.50520118	0.063994682
1.3192235	4.1245311	4.004324	0.62477055	0.55711586	0.068160108
1.3499031	4.460081	4.3690855	0.67027366	0.62105041	0.072468519
1.3805827	4.7655229	4.702018	0.71458798	0.69468934	0.076904099
1.4112623	5.0130563	4.9746355	0.76480094	0.77463861	0.081501193
1.4419419	5.1800281	5.1640437	0.82901814	0.85749384	0.086339689
1.4726216	5.2501156	5.2538489	0.91375699	0.94075476	0.091522157
1.5033012	5.213925	5.2346161	1.0215201	1.0235167	0.097137689
1.5339808	5.069163	5.1039826	1.1499302	1.1068943	0.1032235
1.5646604	4.8204393	4.8664527	1.2925714	1.194066	0.10973826
1.59534	4.4787314	4.5328852	1.4405758	1.2897848	0.1165578
1.6260196	4.060555	4.1197079	1.5840891	1.3992919	0.12349604
1.6566993	3.5869086	3.6479282	1.7133468	1.5268249	0.13034574
1.6873789	3.0821	3.1420583	1.8194273	1.6741973	0.13692903
1.7180585	2.5726139	2.6291345	1.8947961	1.8399629	0.14314675
1.7487381	2.0862319	2.1380925	1.9337085	2.0193867	0.14901651
1.7794177	1.6515896	1.6997289	1.9324919	2.2050581	0.15469059
1.8100973	1.2977517	1.3466779	1.8897078	2.3878179	0.16044642
1.8407769	1.0507614	1.1092015	1.8061867	2.5577269	0.16664681
1.8714566	0.92051366	0.99818914	1.6849353	2.7049392	0.17367491
1.9021362	0.8843159	0.98595531	1.5309201	2.8204381	0.18186052
1.9328158	0.8977231	1.0220816	1.3507421	2.8966328	0.19142218
1.9634954	0.92471858	1.0672421	1.1522274	2.9278164	0.20244682
1.994175	0.94900764	1.1032659	0.94396604	2.9104865	0.214913
2.0248546	0.96800723	1.1264619	0.73485008	2.8435246	0.22874448
2.0555343	0.98437959	1.1397133	0.53370495	2.7282317	0.24386895
2.0862139	1.0005349	1.1475007	0.34930527	2.5682237	0.26025633
2.1168935	1.0173082	1.1542217	0.1923886	2.3691959	0.27792053
2.1475731	1.0366661	1.1656084	0.093955118	2.1385727	0.29688104
2.1782527	1.0667986	1.1921244	0.12146056	1.8850668	0.31709434
2.2089323	1.1262107	1.2515918	0.18595194	1.6181771	0.33837518
2.239612	1.2415573	1.3669123	0.23116333	1.3476586	0.36033177
2.2702916	1.4363387	1.5572333	0.25097722	1.0830015	0.38233403
2.3009712	1.7185533	1.8286718	0.24704794	0.83295689	0.40352378
2.3316508	2.0787565	2.1725147	0.2234446	0.6051609	0.42286413
2.3623304	2.4962812	2.5697211	0.18562751	0.40594737	0.43921736
2.39301	2.945279	2.9959338	0.14041751	0.24069206	0.45143798
2.4236896	3.3980975	3.4246993	0.097535097	0.11693677	0.45846839
2.4543693	3.8271734	3.8294605	0.074443694	0.065817672	0.45942737
2.4850489	4.2065168	4.185126	0.085771581	0.09628193	0.45368402
2.5157285	4.5131786	4.4695777	0.1137803	0.1253676	0.44091251
2.5464081	4.7287514	4.6651926	0.14008085	0.1339071	0.42112459
2.5770877	4.8408658	4.760362	0.15784428	0.12369998	0.39467872
2.6077673	4.8446532	4.7509932	0.16495394	0.10027329	0.36226605
2.638447	4.7441902	4.6420196	0.16133133	0.071865639	0.32487544
2.6691266	4.5539874	4.4489799	0.14807675	0.053651833	0.28374094
2.6998062	4.3005369	4.199643	0.12704955	0.063364329	0.24027745
2.7304858	4.0235546	3.9351698	0.10056597	0.089294368	0.19601349
2.7611654	3.7752926	3.7088228	0.071145721	0.11501003	0.15253704
2.791845	3.6139288	3.5778495	0.041322563	0.13421014	0.11149512
2.8225246	3.5867497	3.5850766	0.013944439	0.14472058	0.074788733
2.8532043	3.7084666	3.738288	0.013529943	0.14624315	0.045603139
2.8838839	3.953478	4.006482	0.032505383	0.13970627	0.031903774
2.9145635	4.27045	4.3367672	0.046413122	0.12698624	0.038722812
2.9452431	4.6034281	4.6743272	0.054410228	0.11075057	0.052110518
2.9759227	4.9045458	4.9732429	0.056643942	0.094348933	0.063617406
3.0066023	5.1379183	5.1994347	0.05373273	0.081508372	0.071437033
3.037282	5.2794343	5.3302448	0.046626007	0.075124244	0.075555731
3.0679616	5.3154207	5.3531689	0.036480748	0.075158174	0.076533606
3.0986412	5.2412004	5.2645234	0.024541737	0.078503837	0.075150847
3.1293208	5.0597214	5.0681627	0.012037003	0.08154112	0.072231753
3.1600004	4.7802214	4.7741983	9.9452776E-4	0.081868692	0.068512634
3.19068	4.4168784	4.3976771	0.010649781	0.078420437	0.064534138
3.2213597	3.9874361	3.9572125	0.019137715	0.071112097	0.060575788
3.2520393	3.5118272	3.4735925	0.025158895	0.060533697	0.056658832
3.2827189	3.0108407	2.9684133	0.028560521	0.047758697	0.052621745
3.3133985	2.504896	2.4627943	0.029430861	0.03432327	0.048236335
3.3440781	2.0129972	1.9762315	0.028050584	0.022700294	0.043315833
3.3747577	1.5519674	1.5256449	0.024839992	0.017686686	0.037782275
3.4054373	1.1361413	1.1246651	0.020303146	0.021700658	0.031687887
3.436117	0.77800253	0.7832031	0.014974844	0.028640745	0.025202241
3.4667966	0.4915087	0.50736539	0.0093797595	0.034387493	0.018580954
3.4974762	0.30370942	0.29987818	0.0040566279	0.037691826	0.01213111
3.5281558	0.25777394	0.16148141	0.0018460895	0.038310257	0.006205662
3.5588354	0.31100306	0.092151745	0.0055040536	0.036446076	0.0018201834
3.589515	0.37348899	0.075769627	0.0086323506	0.032567971	0.0041356121
3.6201947	0.41403458	0.07864773	0.010780262	0.027324208	0.0073188207
3.6508743	0.42861214	0.099538464	0.011927721	0.02150738	0.0095165069
3.6815539	0.41987394	0.1453451	0.012141833	0.016093542	0.010675938
3.7122335	0.39159687	0.20674246	0.011539255	0.012348248	0.010893981
3.7429131	0.34707203	0.27153692	0.010265771	0.011382532	0.01034505
3.7735927	0.28878769	0.3303394	0.0084813876	0.012587926	0.0092594011
3.8042724	0.21869062	0.3765125	0.0063496169	0.014247671	0.0079091414
3.834952	0.13868556	0.40587261	0.0040305552	0.015304935	0.006595904
3.8656316	0.051184182	0.41649913	0.0016813267	0.015390143	0.0056167811
3.8963112	0.041390827	0.40851828	6.6763739E-4	0.014483544	0.0051520099
3.9269908	0.1339641	0.38381398	0.0026770867	0.012745813	0.0051209646
3.9576704	0.22268715	0.34567115	0.0044184521	0.010444638	0.0052508634
3.98835	0.30249726	0.29838045	0.0057874202	0.0079366297	0.0052951415
4.0190297	0.3685333	0.24684375	0.0067432345	0.0057288761	0.0051253416
4.0497093	0.41654844	0.19621592	0.0072792439	0.0046090185	0.0047125862
4.0803889	0.44345443	0.15156115	0.0074213854	0.0050680065	0.0040912656
4.1110685	0.44793306	0.11725298	0.007225315	0.0063539663	0.0033310995
4.1417481	0.43122735	0.095385022	0.0067710646	0.0076603257	0.0025176162
4.1724277	0.39841129	0.083517174	0.0061552388	0.0086607717	0.0017397573
4.2031074	0.36060998	0.075619223	0.0054808603	0.0092641964	0.0010882419
4.233787	0.33744937	0.066595385	0.0048446798	0.0094784999	6.7717878E-4
4.2644666	0.3525303	0.054971969	0.0043220383	0.0093581277	6.0891263E-4
4.2951462	0.41509234	0.043632089	0.0039525857	0.0089784809	7.2718089E-4
4.3258258	0.51326633	0.040498245	0.0037360215	0.0084201489	8.5532025E-4
4.3565054	0.62945985	0.050675051	0.0036447557	0.0077582186	9.77022E-4
4.3871851	0.74979417	0.067839929	0.003643971	0.0070552212	0.0011218487
4.4178647	0.86452517	0.085099944	0.0037015813	0.006357253	0.0012983863
4.4485443	0.96692257	0.098741792	0.003784656	0.0056931975	0.0014826235
4.4792239	1.0526037	0.10685263	0.0038529578	0.0050771037	0.001637005
4.5099035	1.1192316	0.10866582	0.0038588976	0.0045135248	0.0017300876
4.5405831	1.1663385	0.10437444	0.0037544597	0.0040049184	0.0017474777
4.5712627	1.1951362	0.095097391	0.0035005904	0.0035592702	0.0016977839
4.6019424	1.2082361	0.082942666	0.0030750082	0.0031949502	0.0016166895
4.632622	1.2092431	0.071151002	0.0024766615	0.0029382414	0.0015659056
4.6633016	1.202214	0.063865611	0.0017266143	0.0028092653	0.0016125716
4.6939812	1.1910159	0.064047825	8.6582715E-4	0.0028015113	0.0017850321
4.7246608	1.1786777	0.070472979	5.4159043E-5	0.0028741546	0.0020533728
4.7553404	1.1668805	0.079057108	9.5618491E-4	0.0029665395	0.002360367
4.7860201	1.1557365	0.086213014	0.0017858634	0.003019196	0.0026537772
4.8166997	1.1439256	0.089831646	0.0024791955	0.0029865175	0.0028967838
4.8473793	1.1291314	0.089026733	0.0029879848	0.0028409659	0.003067835
4.8780589	1.1086147	0.083843917	0.0032812987	0.0025733376	0.003158283
4.9087385	1.0797568	0.07511242	0.0033486	0.0021918032	0.0031698325
4.9394181	1.0404586	0.064422145	0.0032009792	0.0017212603	0.0031120114
4.9700978	0.98936441	0.054204798	0.0028708291	0.0012067986	0.0029997151
5.0007774	0.92592944	0.047597369	0.0024111365	7.4243459E-4	0.0028509558
5.031457	0.85037509	0.046904372	0.0018973534	5.9090182E-4	0.0026849288
5.0621366	0.76357918	0.051143032	0.0014376806	8.7647538E-4	0.0025203519
5.0928162	0.66693942	0.057019447	0.0011816745	0.0012566363	0.002373801
5.1234958	0.56223902	0.061692937	0.0012175425	0.0015756293	0.002257692
5.1541754	0.45153216	0.063543672	0.0014219361	0.0017885076	0.0021779592
5.1848551	0.33705774	0.061916258	0.0016285314	0.0018815517	0.0021323484
5.2155347	0.2211833	0.056864851	0.0017551078	0.0018569864	0.0021106684
5.2462143	0.10639768	0.049040871	0.001778238	0.0017282806	0.0020974293
5.2768939	0.0081706766	0.03974083	0.001705848	0.0015171894	0.0020757969
5.3075735	0.11072534	0.031232183	0.0015638461	0.0012512658	0.0020313577
5.3382531	0.20756964	0.027080281	0.0013876416	9.6232511E-4	0.0019549034
5.3689328	0.29369095	0.029626356	0.0012139106	6.880105E-4	0.001844225
5.3996124	0.36692706	0.036325075	0.0010705916	4.8168833E-4	0.0017051952
5.430292	0.42546753	0.043486583	9.6727065E-4	4.1597636E-4	0.0015522785
5.4609716	0.46794099	0.049004008	8.9464878E-4	4.8730991E-4	0.0014079759
5.4916512	0.49352007	0.051891357	8.3798018E-4	6.0087719E-4	0.0012992519
5.5223308	0.50201179	0.051789383	7.9399134E-4	7.0138325E-4	0.0012480012
5.5530105	0.49392051	0.048758637	7.7725997E-4	7.7370341E-4	0.0012580127
5.5836901	0.47047607	0.043188231	8.0894243E-4	8.179899E-4	0.0013111906
5.6143697	0.43362503	0.035758352	8.9356646E-4	8.3965554E-4	0.0013785989
5.6450493	0.38599116	0.027482647	0.001010333	8.4520742E-4	0.0014337917
5.6757289	0.33082381	0.019980969	0.0011271567	8.4012816E-4	0.0014590005
5.7064085	0.27197782	0.016039312	0.0012153355	8.2781391E-4	0.0014458573
5.7370881	0.2140197	0.017719012	0.0012555321	8.0927092E-4	0.0013942183
5.7677678	0.16262946	0.022467865	0.0012392171	7.834261E-4	0.0013106577
5.7984474	0.12519114	0.027217631	0.0011688074	7.4796359E-4	0.0012069491
5.829127	0.10884135	0.030599315	0.0010575003	7.0066535E-4	0.0010983556
5.8598066	0.11190936	0.032120169	9.2901371E-4	6.4133488E-4	0.0010012006
5.8904862	0.12302222	0.031704102	8.1612998E-4	5.7454503E-4	9.2904152E-4
5.9211658	0.13272697	0.02953223	7.5272612E-4	5.1336454E-4	8.8787526E-4
5.9518455	0.13731453	0.025975337	7.5369837E-4	4.8161134E-4	8.7343761E-4
5.9825251	0.13729552	0.021564196	8.0150724E-4	5.0405139E-4	8.7369864E-4
6.0132047	0.1363491	0.017001376	8.6302409E-4	5.8291662E-4	8.7465057E-4
6.0438843	0.14036572	0.013228333	9.1176255E-4	6.9560011E-4	8.6482603E-4
6.0745639	0.15476427	0.011344548	9.3398866E-4	8.1455587E-4	8.3694495E-4
6.1052435	0.18096733	0.011680918	9.2607065E-4	9.1763276E-4	7.8780534E-4
6.1359232	0.21621431	0.013144164	8.9034116E-4	9.8915881E-4	7.1772214E-4
6.1666028	0.25619569	0.01450194	8.3126406E-4	0.0010198099	6.3024036E-4
6.1972824	0.29687101	0.015109939	7.5236651E-4	0.0010071593	5.3259425E-4
6.227962	0.33495407	0.014752638	6.5451785E-4	9.5682619E-4	4.3753436E-4
6.2586416	0.36791171	0.013466496	5.3602208E-4	8.839926E-4	3.6655635E-4
6.2893212	0.39388959	0.011465497	3.9432415E-4	8.1428454E-4	3.4691038E-4
6.3200008	0.41164859	0.0091423854	2.2847878E-4	7.7959345E-4	3.8679259E-4
6.3506805	0.42050983	0.0071629804	4.4386654E-5	8.0199117E-4	4.630287E-4
6.3813601	0.42029794	0.0064872748	1.6601349E-4	8.7572511E-4	5.4811107E-4
6.4120397	0.41127785	0.0074564218	3.7387483E-4	9.7260932E-4	6.2443597E-4
6.4427193	0.39408519	0.0092035735	5.7330677E-4	0.001061583	6.8234987E-4
6.4733989	0.3696531	0.010875619	7.4898255E-4	0.0011193272	7.174026E-4
6.5040785	0.33913916	0.012035398	8.8684779E-4	0.0011320768	7.2914927E-4
6.5347582	0.30385579	0.012486381	9.761119E-4	0.0010949931	7.2069624E-4
6.5654378	0.26520619	0.01216448	0.0010116283	0.0010114608	6.9837284E-4
6.5961174	0.22462676	0.011092769	9.9660826E-4	8.9275729E-4	6.7105989E-4
6.626797	0.18353557	0.0093576515	9.4606116E-4	7.5834618E-4	6.4863401E-4
6.6574766	0.14328594	0.0070920351	8.9069809E-4	6.3667813E-4	6.3917682E-4
6.6881562	0.10512439	0.0044640704	8.7583367E-4	5.6230775E-4	6.4579953E-4
6.7188359	0.07015651	0.0017111774	9.4112396E-4	5.5716224E-4	6.6538994E-4
6.7495155	0.039351233	0.0014862141	0.0010892321	6.073353E-4	6.9051352E-4
6.7801951	0.014022934	0.0040951811	0.001288309	6.7891504E-4	7.1275788E-4
6.8108747	0.011162219	0.0065027126	0.0014993935	7.47275E-4	7.2525624E-4
6.8415543	0.02641352	0.0085062035	0.001690737	8.0426644E-4	7.2379565E-4
6.8722339	0.038335478	0.010004181	0.001839661	8.5473464E-4	7.0698111E-4
6.9029135	0.047129759	0.010935293	0.0019315545	9.1115867E-4	6.7595653E-4
6.9335932	0.054353003	0.011274355	0.001958905	9.8668926E-4	6.3394315E-4
6.9642728	0.06202149	0.011031351	0.0019204875	0.0010879585	5.8568819E-4
6.9949524	0.071988074	0.010250967	0.0018204967	0.0012117502	5.3681927E-4
7.025632	0.085274474	0.009014174	0.0016675285	0.0013471619	4.9302904E-4
7.0563116	0.10188875	0.007447261	0.0014734542	0.0014802639	4.5901304E-4
7.0869912	0.12117021	0.0057561133	0.0012523463	0.0015980005	4.3731168E-4
7.1176709	0.14221786	0.0043373848	0.0010197598	0.0016904554	4.2764916E-4
7.1483505	0.16414628	0.0039141632	7.9296654E-4	0.0017518896	4.2739535E-4
7.1790301	0.18618533	0.0048249103	5.9339905E-4	0.0017810284	4.3294023E-4
7.2097097	0.20769674	0.0064097481	4.5232748E-4	0.0017808492	4.4105205E-4
7.2403893	0.22815378	0.0080803037	4.0632383E-4	0.0017579577	4.4960693E-4
7.2710689	0.24710689	0.0095571215	4.5125861E-4	0.0017215508	4.5774151E-4
7.3017486	0.26414954	0.010698562	5.3589606E-4	0.0016819447	4.6571771E-4
7.3324282	0.27889417	0.011427692	6.1956658E-4	0.0016487287	4.74683E-4
7.3631078	0.2909658	0.011709877	6.8252121E-4	0.0016288458	4.8635545E-4
7.3937874	0.30001594	0.011545491	7.1532158E-4	0.0016251973	5.0259318E-4
7.424467	0.30575522	0.010966981	7.1318557E-4	0.0016363735	5.2485442E-4
7.4551466	0.30799892	0.010037274	6.7412323E-4	0.0016576043	5.5367481E-4
7.4858262	0.30671666	0.0088490861	5.9857347E-4	0.0016823728	5.8836262E-4
7.5165059	0.3020765	0.0075260465	4.8970848E-4	0.001703933	6.2703385E-4
7.5471855	0.29447352	0.0062268224	3.5478173E-4	0.0017162922	6.6693734E-4
7.5778651	0.28453378	0.0051473321	2.1292522E-4	0.0017146336	7.0491279E-4
7.6085447	0.27308505	0.0044867543	1.5191889E-4	0.0016953692	7.3783963E-4
7.6392243	0.26108767	0.004319543	2.7319266E-4	0.0016560317	7.6300329E-4
7.6699039	0.24952421	0.0044879598	4.5068785E-4	0.0015951469	7.7835822E-4
7.7005836	0.23925874	0.0047280372	6.3181454E-4	0.0015121485	7.8268936E-4
7.7312632	0.23089789	0.0048393732	8.0243152E-4	0.0014073444	7.7567843E-4
7.7619428	0.22470401	0.004722396	9.5570833E-4	0.001281907	7.5788131E-4
7.7926224	0.22060571	0.0043608484	0.001088018	0.0011378573	7.3062412E-4
7.823302	0.21830983	0.0038120491	0.0011978785	9.7802684E-4	6.9582844E-4
7.8539816	0.21746452	0.0032199652	0.0012852007	8.0604424E-4	6.5578059E-4
7.8846612	0.21779772	0.0028397559	0.0013505103	6.2657393E-4	6.1286657E-4
7.9153409	0.21917276	0.002939023	0.0013942425	4.4680618E-4	5.6930233E-4
7.9460205	0.2215452	0.0034961794	0.0014163087	2.8460448E-4	5.2689844E-4
7.9767001	0.22484713	0.0042411264	0.0014160964	2.0811772E-4	4.8690367E-4
8.0073797	0.22885428	0.0049346902	0.0013929394	3.0196367E-4	4.4996416E-4
8.0380593	0.23309711	0.0054271346	0.0013469617	4.7846865E-4	4.1620705E-4
8.0687389	0.23685493	0.0056313588	0.0012801097	6.7955149E-4	3.8541449E-4
8.0994186	0.23923384	0.0055057808	0.0011971565	8.920679E-4	3.5721805E-4
8.1300982	0.23929826	0.0050483409	0.0011064209	0.0011117325	3.3123906E-4
8.1607778	0.23621735	0.0042967206	0.0010197475	0.0013352571	3.0713146E-4
8.1914574	0.22939759	0.0033388177	9.5084906E-4	0.0015583878	2.8453402E-4
8.222137	0.21858746	0.0023639831	9.1101683E-4	0.0017753965	2.629828E-4
8.2528166	0.20395275	0.0018416131	9.0325339E-4	0.0019791844	2.4185439E-4
8.2834963	0.18612828	0.0022974261	9.1953227E-4	0.0021617329	2.2039686E-4
8.3141759	0.1662553	0.0033003574	9.444051E-4	0.0023147539	1.9787114E-4
8.3448555	0.14600692	0.0043499269	9.6147249E-4	0.0024304242	1.7380008E-4
8.3755351	0.12756123	0.005243016	9.5795738E-4	0.0025021127	1.4834984E-4
8.4062147	0.11335116	0.0058900317	9.2659488E-4	0.0025250265	1.2299359E-4
8.4368943	0.10527309	0.0062556311	8.6618603E-4	0.002496721	1.0179917E-4
8.4675739	0.10346893	0.0063462759	7.8201013E-4	0.0024174383	9.2714083E-5
8.4982536	0.10594699	0.0062080615	6.8684449E-4	0.0022902549	1.0296101E-4
8.5289332	0.10973969	0.0059255742	6.0261891E-4	0.0021210441	1.2978595E-4
8.5596128	0.11225007	0.0056156068	5.5888982E-4	0.0019182791	1.6525068E-4
8.5902924	0.11177563	0.0054052348	5.7763982E-4	0.0016927288	2.0341477E-4
8.620972	0.10747827	0.0053857636	6.5237917E-4	0.0014571227	2.4047699E-4
8.6516516	0.099212194	0.0055641582	7.5595116E-4	0.0012258725	2.7372144E-4
8.6823313	0.087358068	0.0058612576	8.6223188E-4	0.0010148434	3.0102157E-4
8.7130109	0.072681064	0.0061596418	9.5335976E-4	8.4070265E-4	3.2069226E-4
8.7436905	0.056203268	0.006351759	0.0010184035	7.181237E-4	3.3148586E-4
8.7743701	0.039083166	0.0063627126	0.0010513158	6.527331E-4	3.3264026E-4
8.8050497	0.022501968	0.0061554184	0.00104961	6.3433907E-4	3.2393617E-4
8.8357293	0.0075888709	0.0057294533	0.0010135282	6.4166941E-4	3.0574002E-4
8.866409	0.0051696584	0.0051192641	9.4545076E-4	6.5499083E-4	2.7901771E-4
8.8970886	0.014480419	0.0043947389	8.4942778E-4	6.6286037E-4	2.4531036E-4
8.9277682	0.020626663	0.0036668762	7.3078841E-4	6.6177809E-4	2.0666959E-4
8.9584478	0.023898948	0.0030949871	5.9581894E-4	6.5361354E-4	1.6555708E-4
8.9891274	0.025372379	0.0028531978	4.5154086E-4	6.429942E-4	1.2472504E-4
9.019807	0.026913496	0.0029927115	3.0579309E-4	6.3489223E-4	8.7118246E-5
9.0504866	0.030541977	0.0033704136	1.6914072E-4	6.3250877E-4	5.5893471E-5
9.0811663	0.037018234	0.0037981741	7.8000458E-5	6.3598844E-4	3.4602717E-5
9.1118459	0.045498497	0.0041529541	1.28824E-4	6.4248865E-4	2.5523843E-5
9.1425255	0.054532669	0.0043778609	2.1736903E-4	6.4740033E-4	2.3278698E-5
9.1732051	0.062791439	0.004462363	2.9115247E-4	6.4588929E-4	2.1249979E-5
9.2038847	0.069287815	0.0044289696	3.4414597E-4	6.3406958E-4	2.482431E-5
9.2345643	0.073455713	0.0043240118	3.7694069E-4	6.0963502E-4	4.2706506E-5
9.265244	0.075231237	0.0042073977	3.9331033E-4	5.7209744E-4	7.1541091E-5
9.2959236	0.075155774	0.0041374415	3.9934093E-4	5.2284487E-4	1.0675652E-4
9.3266032	0.074460404	0.0041515379	4.0223858E-4	4.6520355E-4	1.4500704E-4
9.3572828	0.074976506	0.0042521576	4.0824738E-4	4.0465366E-4	1.8328381E-4
9.3879624	0.07859518	0.0044092541	4.2020838E-4	3.4921692E-4	2.187671E-4
9.418642	0.086316709	0.00457685	4.3638916E-4	3.0930994E-4	2.4892094E-4
9.4493217	0.097714291	0.0047107828	4.5157398E-4	2.9459994E-4	2.7163194E-4
9.4800013	0.11134648	0.0047793127	4.5939203E-4	3.0696795E-4	2.8533486E-4
9.5106809	0.12548672	0.0047667576	4.5430991E-4	3.381522E-4	2.8910492E-4
9.5413605	0.13856418	0.0046730998	4.3272138E-4	3.7653988E-4	2.8270989E-4
9.5720401	0.14932276	0.0045116548	3.9332372E-4	4.1303553E-4	2.6662458E-4
9.6027197	0.15686159	0.0043056424	3.370692E-4	4.420863E-4	2.4201966E-4
9.6333993	0.16064049	0.0040837293	2.6686628E-4	4.6094602E-4	2.1075363E-4
9.664079	0.16047185	0.003874387	1.8712568E-4	4.6893082E-4	1.7543296E-4
9.6947586	0.15650052	0.0036993877	1.0325507E-4	4.6689668E-4	1.396911E-4
9.7254382	0.14916922	0.0035680646	2.2531924E-5	4.568298E-4	1.0894883E-4
9.7561178	0.13916773	0.0034750715	5.7335538E-5	4.4145397E-4	9.1109573E-5
9.7867974	0.12736495	0.00340336	1.2218352E-4	4.2381418E-4	9.2120799E-5
9.817477	0.11472239	0.0033310623	1.7359691E-4	4.0685164E-4	1.0722892E-4
9.8481567	0.1021872	0.0032390317	2.10071E-4	3.9303967E-4	1.2679499E-4
9.8788363	0.090565474	0.0031167066	2.3227154E-4	3.8417725E-4	1.4471313E-4
9.9095159	0.080391285	0.0029659021	2.4275398E-4	3.8138678E-4	1.5831016E-4
9.9401955	0.071837186	0.0028029621	2.4555125E-4	3.8523119E-4	1.6683731E-4
9.9708751	0.064736089	0.0026587896	2.45291E-4	3.9576442E-4	1.7069552E-4
