# Supplementary material for: Saturation magnetisation as an indicator of the disintegration of barium hexaferrite nanoplatelets during the surface functionalisation
Source: Sci Rep. 2023 Jan 19;13:1092. doi: 10.1038/s41598-023-28431-4 (PMC9852462; doi:10.1038/s41598-023-28431-4)
Supplement: Supplementary file 2 — Supplementary Information 2. [file 41598_2023_28431_MOESM2_ESM.zip › Figure S2_BSHF-EDTMP.dat]

#	Artemis	output	(column	3)	(column	4)
#	This	file	1:	[O]	(column	5)
# # #------------------------ #	KS-700300_merge.chik KS-700300_merge.chik: r	(column Fe-O_Fe-O_MS KS-700300_merge.chik	2: 3: 5: KVM_Cd_embriji_esrf_1.chi:_sh_O_S_C_P	[S] [C] [P] FEFF0:_Path_1:_[O]	(column (column FEFF0:_Path_2:_[S]	6) 7) FEFF0:_Path_3:_[C]
0	0.73026138	0.83740418	0.0045594218	0.027127533	0.002310325	0.0018228978
0.030679616	0.71835013	0.83607291	0.011071986	0.027288071	0.002320366	0.0018544709
0.061359232	0.68611839	0.83265508	0.019397247	0.027854428	0.0023373455	0.0019370733
0.092038847	0.64408244	0.82875718	0.025523601	0.029032312	0.0023301511	0.0020420832
0.12271846	0.60892667	0.82665129	0.028356722	0.031022199	0.0022685064	0.0021396433
0.15339808	0.59890806	0.82869043	0.027478257	0.033884862	0.0021432509	0.0022106113
0.18407769	0.62378291	0.83661171	0.023442003	0.037488301	0.0019868258	0.0022533861
0.21475731	0.67730472	0.85094499	0.019210179	0.041557747	0.0018920976	0.002287675
0.24543693	0.74186625	0.87077616	0.021986714	0.045772527	0.0019922257	0.0023542704
0.27611654	0.79828252	0.8939862	0.03395209	0.04985487	0.0023522341	0.0025052889
0.30679616	0.83134081	0.91787595	0.050096927	0.053634121	0.0029059187	0.0027823597
0.33747577	0.8314852	0.9399555	0.066827037	0.057088189	0.003533972	0.0031966245
0.36815539	0.79552919	0.95868821	0.081754632	0.060360696	0.0041280922	0.0037285812
0.398835	0.72802344	0.9740509	0.092957081	0.063743122	0.0046033084	0.0043426353
0.42951462	0.64448594	0.98781058	0.098905829	0.067608838	0.0048999237	0.0050002855
0.46019424	0.57690178	1.0034064	0.098626022	0.072301334	0.0049895953	0.0056667089
0.49087385	0.57181387	1.0253243	0.092025229	0.078011807	0.0048874204	0.0063131753
0.52155347	0.65663812	1.057967	0.080596945	0.084703362	0.0046706282	0.0069178351
0.55223308	0.81094622	1.1043132	0.069101723	0.092118527	0.0044972152	0.0074660545
0.5829127	0.99624515	1.1649356	0.06756617	0.099859041	0.0045846014	0.0079507639
0.61359232	1.1822385	1.2378762	0.084187252	0.10749929	0.0050880154	0.0083730739
0.64427193	1.3488553	1.3193997	0.1145485	0.11470077	0.0059743358	0.008743296
0.67495155	1.4838268	1.4052043	0.15045987	0.12131074	0.0070698033	0.0090822514
0.70563116	1.5816909	1.4916047	0.18600206	0.12743391	0.008176947	0.0094222335
0.73631078	1.6438569	1.5763893	0.21679864	0.13346	0.0091288941	0.0098062834
0.76699039	1.6788945	1.6592328	0.23930621	0.14002065	0.0098035107	0.010283987
0.79767001	1.7021739	1.7416235	0.25070131	0.14785326	0.010133331	0.010902733
0.82834963	1.7337029	1.826314	0.24905134	0.1575855	0.010122238	0.011695856
0.85902924	1.7931748	1.9163942	0.23368462	0.16951438	0.0098703868	0.012672005
0.88970886	1.8931465	2.014226	0.20593161	0.18348337	0.0095994202	0.013810464
0.92038847	2.034173	2.120599	0.17097158	0.19891392	0.0096379033	0.015064064
0.95106809	2.2053748	2.234441	0.14258191	0.2149638	0.010291168	0.016367921
0.9817477	2.3894532	2.3532301	0.14605664	0.2307438	0.011635573	0.017651175
1.0124273	2.568482	2.4739989	0.19198807	0.24553969	0.013473347	0.01884993
1.0431069	2.7282519	2.59464	0.26290995	0.25901494	0.01547762	0.019920669
1.0737866	2.861016	2.7151633	0.3419081	0.27137858	0.017323281	0.020853503
1.1044662	2.9671036	2.8385471	0.41864968	0.28348766	0.018741639	0.02168356
1.1351458	3.0555248	2.9708466	0.48608349	0.29682542	0.019544981	0.022496698
1.1658254	3.1431294	3.1202894	0.53915991	0.31328248	0.019653882	0.023423252
1.196505	3.2515429	3.2953226	0.57490643	0.33472099	0.019140671	0.024613583
1.2271846	3.4015639	3.5020163	0.59319006	0.36244097	0.018294773	0.02619631
1.2578642	3.6063619	3.7416559	0.59802042	0.39679306	0.017685547	0.028233933
1.2885439	3.8665333	4.0093972	0.59920072	0.43712778	0.018085451	0.030698445
1.3192235	4.1695035	4.2943725	0.61310213	0.48206311	0.020060408	0.033478866
1.3499031	4.4928948	4.580994	0.65933763	0.52990719	0.023540469	0.036413287
1.3805827	4.8094292	4.8508699	0.75180795	0.57908777	0.027953352	0.039329963
1.4112623	5.0912945	5.0848078	0.89169354	0.62852057	0.032608714	0.04208692
1.4419419	5.3132587	5.2646106	1.0698365	0.67789481	0.03688568	0.044606417
1.4726216	5.4546639	5.3745559	1.2730458	0.72785291	0.040273289	0.046902443
1.5033012	5.5006265	5.4025406	1.4878345	0.78001756	0.042383277	0.049096718
1.5339808	5.4426802	5.3408968	1.701585	0.83680564	0.042973844	0.051413933
1.5646604	5.2789893	5.1868834	1.9027984	0.90099577	0.041991919	0.054144949
1.59534	5.0141922	4.9428589	2.0812172	0.97509994	0.039641409	0.057574777
1.6260196	4.6589132	4.6161408	2.2280049	1.0606981	0.03649087	0.061893651
1.6566993	4.2289886	4.2185743	2.3359709	1.1579429	0.033606936	0.067129743
1.6873789	3.7444716	3.7658463	2.3997935	1.2653748	0.032514529	0.073135996
1.7180585	3.2285105	3.2766096	2.416201	1.3800466	0.034493819	0.079632148
1.7487381	2.7062396	2.7715082	2.3840808	1.4978535	0.039518344	0.086277907
1.7794177	2.2038646	2.2722464	2.3044998	1.6139452	0.046375938	0.092752893
1.8100973	1.7481453	1.8009288	2.1806295	1.7231355	0.053626554	0.098830992
1.8407769	1.3661703	1.3800341	2.0175778	1.8202697	0.060094931	0.1044449
1.8714566	1.0836367	1.0334071	1.8221406	1.9005398	0.064954416	0.10973584
1.9021362	0.91589226	0.78698167	1.6024962	1.9597474	0.067760322	0.115076
1.9328158	0.85063038	0.65995075	1.3678801	1.9945144	0.068556445	0.12104299
1.9634954	0.84754233	0.63794721	1.1283087	2.0024437	0.068082287	0.12832578
1.994175	0.86628485	0.67237925	0.8944811	1.982225	0.068030538	0.1375658
2.0248546	0.88544843	0.72248312	0.67815386	1.9336869	0.071019978	0.14918163
2.0555343	0.90043196	0.77244824	0.49363251	1.8577923	0.079639466	0.16325412
2.0862139	0.9151059	0.82230538	0.36078826	1.7565807	0.094926155	0.17952123
2.1168935	0.93507209	0.87770325	0.30164851	1.6330589	0.11607934	0.19746856
2.1475731	0.96425517	0.94408481	0.31020212	1.491049	0.14142657	0.21646463
2.1782527	1.0051917	1.0249133	0.34533526	1.3349993	0.16918308	0.23589693
2.2089323	1.0619126	1.1227926	0.37437577	1.1697717	0.19768649	0.25528827
2.239612	1.1427683	1.2414448	0.38373055	1.0004145	0.22542423	0.2743874
2.2702916	1.2602979	1.386525	0.36998283	0.83193642	0.25103471	0.29322924
2.3009712	1.4269945	1.5643763	0.33440417	0.66909334	0.27332273	0.31215501
2.3316508	1.6493418	1.7793174	0.28060888	0.51620538	0.29128737	0.33177838
2.3623304	1.9243689	2.0310139	0.2134284	0.37702847	0.30415366	0.35288664
2.39301	2.2402507	2.3132408	0.13825453	0.25474273	0.31140101	0.37628016
2.4236896	2.5790676	2.6142667	0.060746635	0.15232235	0.31278355	0.40257826
2.4543693	2.9196736	2.9182882	0.01860657	0.075123436	0.30833939	0.43204072
2.4850489	3.2400156	3.2072658	0.08505247	0.046885964	0.29838734	0.46445525
2.5157285	3.5190134	3.4627973	0.14319908	0.071427738	0.28351091	0.49911648
2.5464081	3.7382084	3.6678994	0.18851608	0.09570343	0.26453031	0.53488844
2.5770877	3.8832851	3.808673	0.21935877	0.10767574	0.242464	0.57031989
2.6077673	3.9455017	3.8758605	0.23522265	0.1075551	0.21848099	0.60377992
2.638447	3.9230475	3.8663109	0.23661022	0.097608723	0.19384411	0.63359066
2.6691266	3.822358	3.7843822	0.22490236	0.080852115	0.16984049	0.65814533
2.6998062	3.6594001	3.6432833	0.2022025	0.061031619	0.14768886	0.67600738
2.7304858	3.4607587	3.4662005	0.17117169	0.043712757	0.12840569	0.68599
2.7611654	3.2637147	3.2865107	0.13490129	0.037958755	0.11262024	0.6872163
2.791845	3.1130769	3.1452178	0.096964659	0.046906893	0.10038007	0.67916034
2.8225246	3.0513991	3.0827246	0.062257591	0.061232851	0.091076125	0.66166938
2.8532043	3.1029058	3.1247027	0.041045158	0.074260802	0.083614598	0.63496773
2.8838839	3.2615408	3.2700775	0.046531602	0.083484745	0.076780912	0.59964305
2.9145635	3.4948102	3.4919756	0.06506045	0.088118084	0.069579275	0.55661662
2.9452431	3.7589774	3.7502109	0.081992465	0.088212247	0.061400329	0.50709998
2.9759227	4.0123435	4.0040998	0.093154014	0.084354321	0.052030497	0.45254113
3.0066023	4.2214503	4.2194578	0.097597098	0.077526217	0.04158278	0.3945649
3.037282	4.362472	4.370813	0.095522162	0.069018967	0.030414096	0.33491394
3.0679616	4.420694	4.4414139	0.08774251	0.060357944	0.019089009	0.2754012
3.0986412	4.3894786	4.4225153	0.075461421	0.053152374	0.008738798	0.21789577
3.1293208	4.2691438	4.3124726	0.060144567	0.048690107	0.0065548887	0.16439683
3.1600004	4.0658186	4.1157603	0.043490869	0.047274319	0.01433709	0.11735608
3.19068	3.7902644	3.8419214	0.027744836	0.047976409	0.021921362	0.080690939
3.2213597	3.4566578	3.5044415	0.017574118	0.04929556	0.027912881	0.06136703
3.2520393	3.0813588	3.1195693	0.019954759	0.049954818	0.032024911	0.063300674
3.2827189	2.6817076	2.7051192	0.028726882	0.049191534	0.034209054	0.076383342
3.3133985	2.2749065	2.2793119	0.036756873	0.046712342	0.034565455	0.090061312
3.3440781	1.8770506	1.8597157	0.042134192	0.042573464	0.033313928	0.10016608
3.3747577	1.5023745	1.4623627	0.044451596	0.037078332	0.030773475	0.10555643
3.4054373	1.162796	1.1011416	0.043820609	0.030708738	0.027344824	0.1062325
3.436117	0.86786492	0.78764243	0.04062409	0.024100079	0.023497685	0.10268902
3.4667966	0.62528459	0.53187621	0.035406758	0.018094193	0.019761966	0.095661781
3.4974762	0.4420789	0.3447376	0.02880194	0.0138798	0.016700674	0.086000155
3.5281558	0.32490115	0.24038666	0.021479781	0.012666436	0.014786541	0.074587787
3.5588354	0.27271359	0.21705267	0.01413836	0.014061742	0.01412866	0.062287809
3.589515	0.26405889	0.23156845	0.0077051815	0.016303491	0.014331555	0.049906667
3.6201947	0.269011	0.2466384	0.0048911236	0.018174482	0.014786179	0.038179478
3.6508743	0.26951913	0.25269882	0.0077214013	0.019182708	0.015017564	0.027790371
3.6815539	0.25915209	0.2527407	0.011298439	0.019209018	0.014775869	0.019457898
3.7122335	0.23698742	0.25212711	0.013959563	0.018318813	0.013991041	0.014062514
3.7429131	0.20447668	0.25371411	0.015482245	0.016676324	0.012715817	0.012221057
3.7735927	0.16499748	0.25628235	0.015919112	0.014497619	0.011086636	0.012894501
3.8042724	0.12603929	0.25585968	0.015422245	0.012019941	0.0093021583	0.014208311
3.834952	0.10514745	0.24811963	0.014187694	0.0094813201	0.0076160192	0.015188496
3.8656316	0.12269496	0.23005505	0.012424126	0.0071108894	0.0063268753	0.015630197
3.8963112	0.16880749	0.20058757	0.010332098	0.0051332312	0.0056926244	0.015655247
3.9269908	0.22304099	0.16052654	0.0080926369	0.0037763624	0.0057181422	0.015486674
3.9576704	0.27366004	0.11226914	0.0058680708	0.0031828739	0.0061094261	0.01532603
3.98835	0.31365706	0.059639785	0.0038298642	0.0031656102	0.006535233	0.01527775
4.0190297	0.33817439	0.015528087	0.0022951685	0.0033260424	0.0067925703	0.015325199
4.0497093	0.34399783	0.050865044	0.0020226315	0.0034193978	0.0067980315	0.015362419
4.0803889	0.3297618	0.094548463	0.0029021027	0.003382043	0.0065449567	0.015253813
4.1110685	0.29660804	0.1290702	0.0039321499	0.0032375704	0.006073063	0.014885258
4.1417481	0.24984173	0.15164829	0.0047650001	0.0030363169	0.0054494634	0.014191236
4.1724277	0.20356672	0.16103642	0.0053148758	0.0028216779	0.0047558583	0.013162068
4.2031074	0.18830919	0.15721531	0.0055679419	0.0026120325	0.0040784587	0.011840532
4.233787	0.23155317	0.14133823	0.0055472595	0.0023981989	0.0034971377	0.010315157
4.2644666	0.3186294	0.11571369	0.0053051096	0.0021547681	0.0030693326	0.0087151046
4.2951462	0.42399588	0.084062771	0.0049184937	0.0018560452	0.0028096962	0.0072093452
4.3258258	0.5324718	0.053483075	0.0044801318	0.0014870339	0.0026832168	0.0060040506
4.3565054	0.63511116	0.042685873	0.0040789352	0.0010467874	0.002628298	0.005300448
4.3871851	0.72606008	0.06285645	0.0037680139	5.4652575E-4	0.0025905205	0.0051625335
4.4178647	0.80158577	0.091044211	0.003535798	2.1931685E-5	0.0025389634	0.0054236871
4.4485443	0.85984007	0.11530409	0.0033100339	5.5604435E-4	0.0024641182	0.0058194841
4.4792239	0.90079449	0.13174585	0.0029968669	0.0011119306	0.0023688394	0.0061488591
4.5099035	0.9261398	0.13883814	0.0025225215	0.0016434501	0.002259549	0.0063042231
4.5405831	0.93905137	0.13630438	0.0018607729	0.0021330707	0.0021404442	0.0062454336
4.5712627	0.9437561	0.12483404	0.0010882638	0.002566215	0.002011548	0.0059747969
4.6019424	0.94487026	0.10594839	8.431099E-4	0.0029305148	0.001870161	0.0055210989
4.632622	0.94655273	0.081968671	0.0017560825	0.0032152028	0.0017141774	0.0049296932
4.6633016	0.95164538	0.056382704	0.002963585	0.0034110911	0.0015454394	0.0042563208
4.6939812	0.96108032	0.036186894	0.0041773448	0.0035114089	0.0013718812	0.0035637842
4.7246608	0.97379593	0.035373266	0.0052788471	0.0035135177	0.0012078319	0.0029211313
4.7553404	0.98718294	0.05110947	0.0061801279	0.00342134	0.0010716599	0.0024029375
4.7860201	0.99783859	0.068185879	0.0068135605	0.0032482786	9.7932504E-4	0.0020774619
4.8166997	1.0023292	0.080819125	0.0071336716	0.0030203539	9.3475826E-4	0.0019676821
4.8473793	0.99775898	0.087155355	0.0071193719	0.0027787582	9.2513379E-4	0.0020193204
4.8780589	0.98208534	0.086719077	0.0067746244	0.0025787828	9.2791548E-4	0.0021398263
4.9087385	0.95421482	0.079836129	0.006127209	0.0024778425	9.2239541E-4	0.0022561705
4.9394181	0.91394404	0.067423402	0.005225831	0.0025083043	8.9599355E-4	0.0023291692
4.9700978	0.86180912	0.050860292	0.0041363738	0.0026546009	8.449349E-4	0.0023441732
5.0007774	0.7988945	0.031966917	0.0029397092	0.0028628679	7.7249109E-4	0.0023008482
5.031457	0.72664013	0.014049104	0.0017435464	0.0030703563	6.8651349E-4	0.0022064906
5.0621366	0.64667558	0.014102741	8.3758583E-4	0.0032251577	5.9661444E-4	0.0020719765
5.0928162	0.56069943	0.029308148	0.0011466666	0.0032919299	5.1096787E-4	0.0019093171
5.1234958	0.47041214	0.042888975	0.0020115466	0.0032515062	4.331472E-4	0.0017302716
5.1541754	0.37750097	0.052484128	0.0027957534	0.0030991559	3.6049986E-4	0.0015457507
5.1848551	0.28367061	0.057380493	0.0034024752	0.0028428559	2.8579071E-4	0.0013658387
5.2155347	0.19073044	0.057439777	0.003810987	0.0025019002	2.0195341E-4	0.001200213
5.2462143	0.10094918	0.052959347	0.0040251822	0.0021063321	1.1128587E-4	0.001058537
5.2768939	0.024829638	0.04460204	0.0040630774	0.0016984685	8.6237845E-5	9.5002045E-4
5.3075735	0.071986426	0.033336818	0.0039512828	0.0013385912	1.9568402E-4	8.8117949E-4
5.3382531	0.14283633	0.020461053	0.0037204876	0.0011097517	3.3591846E-4	8.5215466E-4
5.3689328	0.20515164	0.0087095383	0.0034016015	0.0010788241	4.7927404E-4	8.5476157E-4
5.3996124	0.25647519	0.011185094	0.0030228101	0.0012086883	6.135178E-4	8.7505362E-4
5.430292	0.29542164	0.022102453	0.0026078498	0.0013960738	7.2892138E-4	8.9823162E-4
5.4609716	0.32115123	0.031715184	0.0021756533	0.0015662832	8.1782447E-4	9.1209937E-4
5.4916512	0.33337151	0.038622903	0.0017413207	0.001683392	8.7513783E-4	9.0824077E-4
5.5223308	0.33237052	0.042342285	0.0013183668	0.001734064	8.9877817E-4	8.8197682E-4
5.5530105	0.31902504	0.042761189	9.2319804E-4	0.001717273	8.8987805E-4	8.3197466E-4
5.5836901	0.29477177	0.040055368	5.8850321E-4	0.0016390235	8.5276235E-4	7.5984202E-4
5.6143697	0.26154029	0.034639955	4.102608E-4	0.0015092855	7.9472705E-4	6.6979725E-4
5.6450493	0.22165147	0.027119681	4.9863324E-4	0.001340006	7.2563698E-4	5.6848932E-4
5.6757289	0.17768851	0.018246987	7.1251206E-4	0.0011439231	6.5721571E-4	4.6513853E-4
5.7064085	0.13234962	0.0090000586	9.30105E-4	9.3436198E-4	6.0156238E-4	3.7221743E-4
5.7370881	0.088292808	0.0038464285	0.0011173616	7.2677886E-4	5.6824753E-4	3.0585839E-4
5.7677678	0.047987096	0.010668922	0.0012644002	5.4426745E-4	5.6063785E-4	2.803394E-4
5.7984474	0.013675141	0.017767941	0.0013677366	4.2935644E-4	5.7467279E-4	2.9303061E-4
5.829127	0.013928296	0.023229524	0.0014253058	4.3296412E-4	6.0202744E-4	3.2409763E-4
5.8598066	0.03244834	0.026671951	0.001434627	5.3869073E-4	6.345236E-4	3.5486133E-4
5.8904862	0.042643478	0.027979953	0.0013924967	6.8461561E-4	6.6634029E-4	3.7512972E-4
5.9211658	0.045757273	0.027222451	0.0012959203	8.3233517E-4	6.9399967E-4	3.8112342E-4
5.9518455	0.04574645	0.024620723	0.0011441917	9.6374303E-4	7.154685E-4	3.7302728E-4
5.9825251	0.0504308	0.020518827	9.4253675E-4	0.0010693799	7.2927329E-4	3.5362681E-4
6.0132047	0.06682548	0.01535783	7.1045813E-4	0.0011439925	7.3398295E-4	3.2757061E-4
6.0438843	0.094280673	0.0096863157	5.1007985E-4	0.0011851513	7.2811504E-4	3.0082696E-4
6.0745639	0.12873704	0.0045322399	4.9678816E-4	0.001192823	7.1036734E-4	2.798573E-4
6.1052435	0.16673709	0.0044874659	7.2001835E-4	0.0011692099	6.8001235E-4	2.6993953E-4
6.1359232	0.20561269	0.0088034101	0.0010327043	0.0011186548	6.3730158E-4	2.7291974E-4
6.1666028	0.24319551	0.012851422	0.0013452883	0.0010475919	5.837817E-4	2.8639673E-4
6.1972824	0.27769896	0.015881136	0.0016139161	9.6457523E-4	5.2248939E-4	3.054741E-4
6.227962	0.30769242	0.017682407	0.0018098369	8.8034048E-4	4.5803254E-4	3.2513831E-4
6.2586416	0.33210059	0.018200396	0.0019127061	8.0753045E-4	3.9653058E-4	3.4144683E-4
6.2893212	0.35019975	0.017483033	0.0019098683	7.5908147E-4	3.4515151E-4	3.5168344E-4
6.3200008	0.36160085	0.015661235	0.0017967913	7.4421569E-4	3.1049433E-4	3.5418196E-4
6.3506805	0.36621806	0.012936166	0.0015775028	7.6363556E-4	2.9532665E-4	3.4819173E-4
6.3813601	0.36422525	0.0095780138	0.0012649923	8.0871348E-4	2.960884E-4	3.3389405E-4
6.4120397	0.35600499	0.0059856369	8.8314023E-4	8.6584301E-4	3.0487177E-4	3.1258731E-4
6.4427193	0.34209576	0.0032505673	4.8379426E-4	9.213641E-4	3.1384016E-4	2.8703605E-4
6.4733989	0.32314251	0.0043019663	3.2666428E-4	9.6403734E-4	3.1767453E-4	2.6190092E-4
6.5040785	0.29985537	0.0073468432	6.6628715E-4	9.8569407E-4	3.1373863E-4	2.4377545E-4
6.5347582	0.2729791	0.010253643	0.0010879234	9.8134363E-4	3.0144701E-4	2.3952538E-4
6.5654378	0.24327471	0.012542489	0.0014740764	9.4936943E-4	2.8162109E-4	2.5229716E-4
6.5961174	0.21151258	0.014025696	0.001791138	8.9203646E-4	2.5603025E-4	2.7897366E-4
6.626797	0.17847621	0.014618774	0.0020210093	8.164653E-4	2.2715856E-4	3.1259999E-4
6.6574766	0.14497806	0.014311139	0.0021545639	7.3617995E-4	1.9822568E-4	3.4610293E-4
6.6881562	0.11189998	0.013157768	0.0021904752	6.7242751E-4	1.7340713E-4	3.7393E-4
6.7188359	0.080315733	0.011273414	0.0021345155	6.5092584E-4	1.5774255E-4	3.9224774E-4
6.7495155	0.05197585	0.0088272635	0.0019986388	6.8798241E-4	1.5541879E-4	3.9878716E-4
6.7801951	0.031649099	0.0060453458	0.0017998119	7.771099E-4	1.6658493E-4	3.9269303E-4
6.8108747	0.030805624	0.0032821647	0.0015587527	8.9627247E-4	1.8692645E-4	3.7440856E-4
6.8415543	0.045423254	0.0018626429	0.0012988524	0.0010229127	2.1074439E-4	3.4557212E-4
6.8722339	0.062011612	0.0034954766	0.0010456462	0.0011399945	2.3315462E-4	3.0891844E-4
6.9029135	0.076396225	0.0055189991	8.2694407E-4	0.0012360319	2.5044084E-4	2.6819806E-4
6.9335932	0.087560912	0.0070530935	6.7145956E-4	0.0013040693	2.5985714E-4	2.2811479E-4
6.9642728	0.095347859	0.0079002673	5.9767409E-4	0.001340948	2.5948905E-4	1.9412222E-4
6.9949524	0.099996501	0.0079916517	5.9334391E-4	0.0013468617	2.4822988E-4	1.7143187E-4
7.025632	0.10202081	0.0073360946	6.207841E-4	0.0013250321	2.2582261E-4	1.6244587E-4
7.0563116	0.10215829	0.0060145605	6.4639833E-4	0.0012813868	1.9295501E-4	1.6449916E-4
7.0869912	0.10132811	0.0041993443	6.5203916E-4	0.0012241342	1.5152875E-4	1.7170113E-4
7.1176709	0.1005701	0.0023426209	6.3081622E-4	0.0011630882	1.0581167E-4	1.7877921E-4
7.1483505	0.1009409	0.0023050508	5.8192673E-4	0.0011085226	6.867003E-5	1.8277623E-4
7.1790301	0.10336088	0.0043892762	5.0770856E-4	0.0010693847	7.4013087E-5	1.8289156E-4
7.2097097	0.10845276	0.0067419848	4.1249155E-4	0.0010511366	1.1914029E-4	1.7988513E-4
7.2403893	0.11645528	0.0088627551	3.0330077E-4	0.0010542341	1.7364865E-4	1.7551143E-4
7.2710689	0.12725823	0.010553571	1.9610599E-4	0.0010743642	2.2656697E-4	1.7196446E-4
7.3017486	0.14051199	0.0117049	1.4671312E-4	0.0011043822	2.7341618E-4	1.7127631E-4
7.3324282	0.1557282	0.012273127	2.192381E-4	0.0011366775	3.1149809E-4	1.7477726E-4
7.3631078	0.17233234	0.012279403	3.4413968E-4	0.0011648362	3.3901357E-4	1.8289304E-4
7.3937874	0.18968025	0.011811029	4.7542392E-4	0.0011843548	3.5486437E-4	1.954091E-4
7.424467	0.20706538	0.011022132	5.9854192E-4	0.0011926864	3.5859535E-4	2.1194432E-4
7.4551466	0.22373551	0.010129628	7.0628993E-4	0.0011889454	3.5036423E-4	2.3225643E-4
7.4858262	0.23892507	0.0093900117	7.9445535E-4	0.001173475	3.3091308E-4	2.5624105E-4
7.5165059	0.25190066	0.0090286946	8.6111873E-4	0.0011473789	3.0154004E-4	2.8373346E-4
7.5471855	0.26201376	0.0091267258	9.0654129E-4	0.0011120776	2.640834E-4	3.1429395E-4
7.5778651	0.26875327	0.0095695238	9.3305602E-4	0.0010689283	2.2095339E-4	3.4710044E-4
7.6085447	0.27179133	0.010131146	9.4484596E-4	0.0010189527	1.7531475E-4	3.8097701E-4
7.6392243	0.27101689	0.010593321	9.4762711E-4	9.6269653E-4	1.3172607E-4	4.1451945E-4
7.6699039	0.26655326	0.010803686	9.4828998E-4	9.0023114E-4	9.7902225E-5	4.4626022E-4
7.7005836	0.25875714	0.010683868	9.545082E-4	8.3127127E-4	8.5598205E-5	4.748277E-4
7.7312632	0.24819887	0.010220672	9.7420079E-4	7.5536125E-4	9.7809453E-5	4.9907481E-4
7.7619428	0.23562467	0.0094555658	0.0010146441	6.720731E-4	1.2109866E-4	5.1816655E-4
7.7926224	0.22190401	0.0084765795	0.0010811874	5.8117666E-4	1.43978E-4	5.3162483E-4
7.823302	0.20796584	0.0074135307	0.0011759556	4.8278877E-4	1.6126273E-4	5.3933296E-4
7.8539816	0.19472939	0.0064341647	0.0012971599	3.7762182E-4	1.7087125E-4	5.41505E-4
7.8846612	0.183035	0.0057263233	0.0014392857	2.6789172E-4	1.7221822E-4	5.3862656E-4
7.9153409	0.17358084	0.005432988	0.0015938955	1.6243125E-4	1.656201E-4	5.3137572E-4
7.9460205	0.16686981	0.0055535248	0.0017506369	1.1166449E-4	1.520214E-4	5.2053366E-4
7.9767001	0.16316944	0.0059389105	0.0018982357	1.9005391E-4	1.3281507E-4	5.0689627E-4
8.0073797	0.16248685	0.0064040555	0.0020254211	3.2127256E-4	1.0969668E-4	4.9119753E-4
8.0380593	0.16456178	0.0068116358	0.0021217809	4.6775351E-4	8.4560238E-5	4.7405497E-4
8.0687389	0.16888151	0.0070847129	0.0021785259	6.2132374E-4	5.9528572E-5	4.5594334E-4
8.0994186	0.17471988	0.0071929453	0.0021891228	7.7780467E-4	3.7563086E-5	4.3719796E-4
8.1300982	0.18119862	0.0071385416	0.0021497481	9.332881E-4	2.5326611E-5	4.1804275E-4
8.1607778	0.18736544	0.0069466732	0.0020595264	0.0010834604	3.0353827E-5	3.986327E-4
8.1914574	0.19228176	0.0066591491	0.0019205346	0.0012235725	4.3119742E-5	3.7909822E-4
8.222137	0.19511342	0.0063291821	0.0017375744	0.0013486435	5.5614564E-5	3.5957973E-4
8.2528166	0.19521873	0.0060146178	0.0015177414	0.0014537759	6.6010624E-5	3.4024506E-4
8.2834963	0.19222891	0.0057670674	0.0012698352	0.0015345166	7.4248876E-5	3.2128813E-4
8.3141759	0.18611709	0.0056170859	0.0010036754	0.0015872156	8.0899739E-5	3.0291383E-4
8.3448555	0.17725157	0.0055615362	7.2940926E-4	0.0016093418	8.6899568E-5	2.8531905E-4
8.3755351	0.16642594	0.0055623587	4.5698458E-4	0.0015997245	9.345063E-5	2.6868236E-4
8.4062147	0.15484629	0.0055588303	1.9700772E-4	0.0015586986	1.0187639E-4	2.5317341E-4
8.4368943	0.14402864	0.0054852666	7.4176645E-5	0.001488141	1.1334564E-4	2.3898721E-4
8.4675739	0.13552786	0.0052854426	2.8425351E-4	0.0013913991	1.2853659E-4	2.2639782E-4
8.4982536	0.13045761	0.0049211065	4.8103954E-4	0.0012731226	1.4743087E-4	2.158131E-4
8.5289332	0.12897619	0.0043761908	6.5147167E-4	0.0011390173	1.6933511E-4	2.0779917E-4
8.5596128	0.13013722	0.0036593533	7.9456807E-4	9.9555702E-4	1.930505E-4	2.0303718E-4
8.5902924	0.13227988	0.0028089574	9.1106515E-4	8.4969007E-4	2.1707151E-4	2.0218991E-4
8.620972	0.13363645	0.0019157979	0.001002536	7.0858767E-4	2.3976103E-4	2.0570564E-4
8.6516516	0.13277365	0.0012451511	0.0010709111	5.7946197E-4	2.5949979E-4	2.1365012E-4
8.6823313	0.12878418	0.0013848312	0.0011181251	4.6938601E-4	2.7481658E-4	2.2566455E-4
8.7130109	0.12132242	0.0021458124	0.0011458828	3.8472594E-4	2.8450012E-4	2.4106666E-4
8.7436905	0.11057696	0.002985495	0.0011555438	3.2929879E-4	2.8768678E-4	2.5902094E-4
8.7743701	0.097230643	0.0037131864	0.0011481168	3.0123763E-4	2.8391711E-4	2.7869006E-4
8.8050497	0.082437752	0.004252639	0.0011243374	2.9222613E-4	2.7315509E-4	2.9932588E-4
8.8357293	0.067841799	0.0045683406	0.0010848048	2.919171E-4	2.5576767E-4	3.2030252E-4
8.866409	0.0555974	0.0046531583	0.0010301487	2.9276585E-4	2.3246616E-4	3.4111152E-4
8.8970886	0.048024807	0.0045273868	9.6121E-4	2.912639E-4	2.0421624E-4	3.6133911E-4
8.9277682	0.046126828	0.0042408809	8.7921407E-4	2.8701525E-4	1.72129E-4	3.8064091E-4
8.9584478	0.048172032	0.003876494	7.8592343E-4	2.8153939E-4	1.3735334E-4	3.9872366E-4
8.9891274	0.05114222	0.0035501457	6.8374989E-4	2.7730046E-4	1.0101075E-4	4.1533886E-4
9.019807	0.0528157	0.0033897563	5.758115E-4	2.7687427E-4	6.4319566E-5	4.3028862E-4
9.0504866	0.052209004	0.0034723032	4.6592601E-4	2.8217898E-4	3.0262673E-5	4.4344017E-4
9.0811663	0.049362798	0.0037656581	3.5855313E-4	2.9391824E-4	2.4741676E-5	4.5474287E-4
9.1118459	0.045209422	0.0041590267	2.5875045E-4	3.1147415E-4	5.648482E-5	4.6424092E-4
9.1425255	0.04153203	0.0045355104	1.723599E-4	3.3324391E-4	9.2424421E-5	4.720755E-4
9.1732051	0.040544615	0.0048077282	1.0703253E-4	3.5713429E-4	1.2835828E-4	4.7847289E-4
9.2038847	0.043462485	0.0049213341	7.3200522E-5	3.8095161E-4	1.6331738E-4	4.8371802E-4
9.2345643	0.049361116	0.0048500582	6.9335611E-5	4.0262333E-4	1.9655161E-4	4.8811727E-4
9.265244	0.056144795	0.0045909111	7.0802069E-5	4.2030636E-4	2.2724883E-4	4.9195673E-4
9.2959236	0.061886501	0.0041608293	6.3426459E-5	4.3244571E-4	2.5453424E-4	4.9546408E-4
9.3266032	0.065229389	0.0035950708	5.3481907E-5	4.3781767E-4	2.7753895E-4	4.9878093E-4
9.3572828	0.065363968	0.0029490032	6.8657514E-5	4.3556806E-4	2.9548797E-4	5.0194974E-4
9.3879624	0.061974902	0.0023083699	1.1585144E-4	4.252465E-4	3.0778365E-4	5.0491469E-4
9.418642	0.055238642	0.001815408	1.7811461E-4	4.0683719E-4	3.1407067E-4	5.0753283E-4
9.4493217	0.045916771	0.0016642996	2.4467499E-4	3.8079104E-4	3.1427441E-4	5.0958974E-4
9.4800013	0.035724835	0.0019004186	3.0823717E-4	3.4807194E-4	3.0861029E-4	5.1081515E-4
9.5106809	0.028381868	0.002329471	3.629323E-4	3.1024275E-4	2.9756514E-4	5.1089671E-4
9.5413605	0.029342802	0.0027690874	4.041827E-4	2.6963833E-4	2.8185517E-4	5.0949307E-4
9.5720401	0.038369628	0.0031242032	4.2899348E-4	2.2969589E-4	2.6236717E-4	5.0624966E-4
9.6027197	0.050204437	0.0033495864	4.3631774E-4	1.9543504E-4	2.4009074E-4	5.0082064E-4
9.6333993	0.061372495	0.0034265632	4.2741851E-4	1.7343735E-4	2.1604966E-4	4.9289911E-4
9.664079	0.070087143	0.0033542936	4.0621431E-4	1.6921631E-4	1.9123996E-4	4.8225482E-4
9.6947586	0.075353293	0.0031469267	3.7952145E-4	1.8218922E-4	1.6658132E-4	4.6877605E-4
9.7254382	0.076667929	0.0028335183	3.5670621E-4	2.0573238E-4	1.4288718E-4	4.5251023E-4
9.7561178	0.073944811	0.0024603151	3.4748417E-4	2.3253602E-4	1.2085885E-4	4.3369675E-4
9.7867974	0.067515018	0.0020955642	3.572063E-4	2.5744221E-4	1.0110887E-4	4.1278531E-4
9.817477	0.058190432	0.0018310142	3.8329033E-4	2.7738684E-4	8.4218148E-5	3.9043347E-4
9.8481567	0.047475014	0.0017524795	4.1734432E-4	2.9080945E-4	7.0816075E-5	3.6747716E-4
9.8788363	0.038120523	0.0018662275	4.5004995E-4	2.9725035E-4	6.1611658E-5	3.4486858E-4
9.9095159	0.034534708	0.0020859498	4.7406911E-4	2.9710812E-4	5.7197393E-5	3.2357761E-4
9.9401955	0.039353587	0.0023105731	4.8475886E-4	2.9144977E-4	5.756817E-5	3.0446011E-4
9.9708751	0.049511428	0.0024704187	4.800375E-4	2.8179812E-4	6.1871825E-5	2.8811113E-4
