# Supplementary material for: Saturation magnetisation as an indicator of the disintegration of barium hexaferrite nanoplatelets during the surface functionalisation
Source: Sci Rep. 2023 Jan 19;13:1092. doi: 10.1038/s41598-023-28431-4 (PMC9852462; doi:10.1038/s41598-023-28431-4)
Supplement: Supplementary file 2 — Supplementary Information 2. [file 41598_2023_28431_MOESM2_ESM.zip › Figure S2_BSHF-OPA.dat]

#	Artemis	output
#	This	file
# # #------------------------ #	KS-HK5731_merge KS-HK5731_merge: r	(column Fe-O_Fe-O_MS KS-HK5731_merge
0	0.76560547	0.84340104
0.030679616	0.74778788	0.84071021
0.061359232	0.69844984	0.83356492
0.092038847	0.63060249	0.82455093
0.12271846	0.56748464	0.81730925
0.15339808	0.53964423	0.81554063
0.18407769	0.56748711	0.82181124
0.21475731	0.64154231	0.83660625
0.24543693	0.73261177	0.85811437
0.27611654	0.8125757	0.8828669
0.30679616	0.86138489	0.90689384
0.33747577	0.86683886	0.92692095
0.36815539	0.824048	0.94130727
0.398835	0.73630979	0.95061649
0.42951462	0.61896694	0.9577643
0.46019424	0.51046135	0.9676255
0.49087385	0.48464829	0.98596811
0.52155347	0.59332016	1.0177977
0.55223308	0.79373503	1.0656706
0.5829127	1.0256154	1.1288393
0.61359232	1.2520342	1.2036932
0.64427193	1.450779	1.2851437
0.67495155	1.6081201	1.3682079
0.70563116	1.7171883	1.4492591
0.73631078	1.7780625	1.5267559
0.76699039	1.7982991	1.6014309
0.79767001	1.7931621	1.675942
0.82834963	1.7845519	1.7540262
0.85902924	1.7971774	1.8393132
0.88970886	1.8513154	1.9341328
0.92038847	1.9550211	2.0387491
0.95106809	2.1015383	2.1513422
0.9817477	2.2739072	2.2687626
1.0124273	2.4525511	2.3878062
1.0431069	2.6213429	2.5066266
1.0737866	2.7710513	2.625907
1.1044662	2.9008181	2.749454
1.1351458	3.0181518	2.8839136
1.1658254	3.1372983	3.0374366
1.196505	3.2756439	3.2174291
1.2271846	3.4484214	3.4279849
1.2578642	3.6632815	3.6678911
1.2885439	3.9170603	3.9299102
1.3192235	4.1960589	4.201439
1.3499031	4.4791144	4.4661065
1.3805827	4.7416506	4.7057291
1.4112623	4.9593058	4.9021972
1.4419419	5.1106204	5.039095
1.4726216	5.1788251	5.1029918
1.5033012	5.1529182	5.0844054
1.5339808	5.0281953	4.9784414
1.5646604	4.8063303	4.7851157
1.59534	4.4950751	4.5093631
1.6260196	4.1076359	4.1607476
1.6566993	3.661795	3.7529012
1.6873789	3.1788757	3.3027406
1.7180585	2.6826876	2.8295359
1.7487381	2.1986462	2.3539406
1.7794177	1.7533066	1.8971451
1.8100973	1.3743537	1.4803958
1.8407769	1.0895898	1.1251481
1.8714566	0.91903236	0.8534467
1.9021362	0.85612645	0.68433615
1.9328158	0.86256915	0.61775461
1.9634954	0.89606953	0.62180451
1.994175	0.93287209	0.65692377
2.0248546	0.96701289	0.70216382
2.0555343	1.0018284	0.75428342
2.0862139	1.0428239	0.81772325
2.1168935	1.0937867	0.89729025
2.1475731	1.1564496	0.99547516
2.1782527	1.2327794	1.1134485
2.2089323	1.327747	1.2532919
2.239612	1.4503082	1.4191552
2.2702916	1.6113369	1.6163897
2.3009712	1.8191915	1.8491353
2.3316508	2.0754876	2.1176874
2.3623304	2.3734466	2.4169011
2.39301	2.6989787	2.7360811
2.4236896	3.0330984	3.0600352
2.4543693	3.3544643	3.3707389
2.4850489	3.6416125	3.6492058
2.5157285	3.8748889	3.8773696
2.5464081	4.0381804	4.0399038
2.5770877	4.1205188	4.1259648
2.6077673	4.1176108	4.1308675
2.638447	4.0333451	4.0577236
2.6691266	3.8813214	3.9190599
2.6998062	3.6863025	3.7382915
2.7304858	3.4849295	3.5503789
2.7611654	3.323637	3.3997321
2.791845	3.2500461	3.3320276
2.8225246	3.296455	3.3788156
2.8532043	3.4643756	3.5428994
2.8838839	3.7244767	3.7974335
2.9145635	4.0313321	4.0989864
2.9452431	4.3388006	4.4021647
2.9759227	4.608146	4.6679705
3.0066023	4.8103735	4.8666229
3.037282	4.9260711	4.9777633
3.0679616	4.9445347	4.9898009
3.0986412	4.8627607	4.8990315
3.1293208	4.6844048	4.7086694
3.1600004	4.4186877	4.4277891
3.19068	4.0792314	4.0701691
3.2213597	3.6828398	3.6530468
3.2520393	3.2482628	3.1958252
3.2827189	2.7950067	2.7187838
3.3133985	2.3422721	2.2418603
3.3440781	1.9081143	1.7835755
3.3747577	1.5089549	1.3601835
3.4054373	1.1595957	0.985166
3.436117	0.87380229	0.66932758
3.4667966	0.66461304	0.4222313
3.4974762	0.54022777	0.25671858
3.5281558	0.49123706	0.18902906
3.5588354	0.48650286	0.1934608
3.589515	0.49339687	0.20929171
3.6201947	0.49264814	0.21251642
3.6508743	0.47627844	0.20519798
3.6815539	0.44205721	0.19734454
3.7122335	0.39013332	0.19784438
3.7429131	0.32160565	0.2079793
3.7735927	0.2381776	0.22150475
3.8042724	0.14246152	0.23032869
3.834952	0.041853402	0.22853168
3.8656316	0.081348602	0.21325662
3.8963112	0.19148319	0.18436775
3.9269908	0.29781501	0.14394474
3.9576704	0.39278966	0.09609569
3.98835	0.47001617	0.049364311
4.0190297	0.52383889	0.040206182
4.0497093	0.54975569	0.078308662
4.0803889	0.54488603	0.11733242
4.1110685	0.5084447	0.14685881
4.1417481	0.44237061	0.16384804
4.1724277	0.35280109	0.16733662
4.2031074	0.25558898	0.15784643
4.233787	0.19727287	0.13726697
4.2644666	0.24800418	0.10897993
4.2951462	0.37575882	0.078819681
4.3258258	0.52520821	0.058688808
4.3565054	0.67320819	0.064227158
4.3871851	0.80824669	0.087699515
4.4178647	0.9231214	0.11286733
4.4485443	1.0133585	0.13240701
4.4792239	1.0769046	0.14337242
4.5099035	1.1140763	0.14475477
4.5405831	1.1274923	0.13680274
4.5712627	1.1218771	0.12078374
4.6019424	1.1036491	0.098913482
4.632622	1.0801952	0.074583066
4.6633016	1.058764	0.053531139
4.6939812	1.0450631	0.045564598
4.7246608	1.0419568	0.054573274
4.7553404	1.0488644	0.069978588
4.7860201	1.0622163	0.083413266
4.8166997	1.0767071	0.091497191
4.8473793	1.0866972	0.093054494
4.8780589	1.087259	0.088041216
4.9087385	1.0747296	0.077175394
4.9394181	1.0468671	0.061768886
4.9700978	1.0027638	0.043715595
5.0007774	0.94264034	0.026158211
5.031457	0.86759906	0.017935178
5.0621366	0.77938412	0.02707861
5.0928162	0.68017575	0.040203755
5.1234958	0.57243231	0.050746785
5.1541754	0.45878542	0.057031114
5.1848551	0.34199386	0.058575963
5.2155347	0.22500531	0.055496386
5.2462143	0.11165543	0.048340695
5.2768939	0.030857708	0.038002474
5.3075735	0.11082827	0.025697958
5.3382531	0.2020446	0.013407692
5.3689328	0.28236364	0.0090896803
5.3996124	0.34892334	0.018065858
5.430292	0.40007333	0.027834082
5.4609716	0.43484566	0.035364844
5.4916512	0.45293395	0.039924228
5.5223308	0.45471158	0.041297
5.5530105	0.44122725	0.039587275
5.5836901	0.41416392	0.035150016
5.6143697	0.37576023	0.028535127
5.6450493	0.32870013	0.020436173
5.6757289	0.27598327	0.011688928
5.7064085	0.22079862	0.0041224959
5.7370881	0.16645058	0.0073345878
5.7677678	0.11647834	0.014180009
5.7984474	0.075463024	0.019780999
5.829127	0.051486986	0.023608502
5.8598066	0.051772108	0.0255079
5.8904862	0.064548348	0.025508448
5.9211658	0.077305536	0.02378004
5.9518455	0.087376426	0.02060107
5.9825251	0.096541233	0.016328405
6.0132047	0.10819641	0.011378582
6.0438843	0.12533828	0.0062848589
6.0745639	0.14902716	0.0028040282
6.1052435	0.17833381	0.0055105607
6.1359232	0.21129487	0.0095403198
6.1666028	0.24573552	0.012944503
6.1972824	0.27965326	0.01540674
6.227962	0.31134371	0.016805646
6.2586416	0.33942663	0.017106972
6.2893212	0.36283718	0.016344258
6.3200008	0.38080341	0.014613452
6.3506805	0.39281643	0.012075687
6.3813601	0.39859723	0.0089820624
6.4120397	0.39806306	0.005809953
6.4427193	0.39129656	0.0039975697
6.4733989	0.37851965	0.0055699681
6.5040785	0.36007373	0.0086290483
6.5347582	0.33640609	0.011613798
6.5654378	0.30806162	0.014027787
6.5961174	0.27567777	0.015637147
6.626797	0.23998061	0.016320661
6.6574766	0.20177988	0.016045258
6.6881562	0.16196282	0.014862899
6.7188359	0.12149263	0.012912798
6.7495155	0.081446016	0.010433446
6.7801951	0.043359505	0.0078135529
6.8108747	0.015520544	0.0057610805
6.8415543	0.034871481	0.0053549366
6.8722339	0.064342955	0.0066275298
6.9029135	0.090961621	0.0083626925
6.9335932	0.11358238	0.0097668674
6.9642728	0.13194507	0.010502409
6.9949524	0.1461321	0.01044101
7.025632	0.15648472	0.0095790256
7.0563116	0.16356822	0.0080154363
7.0869912	0.16813925	0.0059693838
7.1176709	0.17110658	0.0039346174
7.1483505	0.17348151	0.0032828203
7.1790301	0.17631301	0.0048872092
7.2097097	0.18060277	0.0072126155
7.2403893	0.18720143	0.0093978692
7.2710689	0.19670233	0.011137772
7.3017486	0.20936171	0.012298502
7.3324282	0.22506992	0.012843583
7.3631078	0.24337622	0.012819703
7.3937874	0.26354929	0.012353176
7.424467	0.28465251	0.011645137
7.4551466	0.30562191	0.010953137
7.4858262	0.32534322	0.010535948
7.5165059	0.34272794	0.010550721
7.5471855	0.35678727	0.010967762
7.5778651	0.36670069	0.011600733
7.6085447	0.37187492	0.012218952
7.6392243	0.37198827	0.012633508
7.6699039	0.36701674	0.012727633
7.7005836	0.35723903	0.012457158
7.7312632	0.34321988	0.011842281
7.7619428	0.32577269	0.010958626
7.7926224	0.30590405	0.0099291991
7.823302	0.2847441	0.0089148652
7.8539816	0.26346679	0.0080940064
7.8846612	0.24320368	0.0076148792
7.9153409	0.22495454	0.0075251204
7.9460205	0.2094985	0.0077409898
7.9767001	0.19731446	0.0081027368
8.0073797	0.18852727	0.0084559491
8.0380593	0.18289958	0.0086931425
8.0687389	0.17987918	0.0087587727
8.0994186	0.17868928	0.0086412711
8.1300982	0.1784345	0.0083639372
8.1607778	0.17819984	0.0079770332
8.1914574	0.17713514	0.0075495946
8.222137	0.17452865	0.0071578149
8.2528166	0.169874	0.006867141
8.2834963	0.16293158	0.0067103047
8.3141759	0.1537814	0.0066725315
8.3448555	0.14286209	0.0066959818
8.3755351	0.13098481	0.0067009928
8.4062147	0.11929515	0.00660963
8.4368943	0.1091234	0.0063613741
8.4675739	0.10164286	0.005920335
8.4982536	0.097360668	0.0052773298
8.5289332	0.095750868	0.0044498957
8.5596128	0.095409137	0.0034832445
8.5902924	0.094625152	0.0024602475
8.620972	0.091912056	0.0015606742
8.6516516	0.086266023	0.0012640158
8.6823313	0.077223129	0.0017956527
8.7130109	0.064833163	0.0025438583
8.7436905	0.04963482	0.0031948165
8.7743701	0.032784784	0.0036503783
8.8050497	0.017490594	0.0038776785
8.8357293	0.017061837	0.0038797476
8.866409	0.031530902	0.0036907304
8.8970886	0.04710461	0.0033774948
8.9277682	0.060504103	0.0030431992
8.9584478	0.0706109	0.0028205355
8.9891274	0.076891497	0.0028223589
9.019807	0.079199986	0.0030581081
9.0504866	0.077730464	0.0034306874
9.0811663	0.072978973	0.0038197794
9.1118459	0.065690033	0.0041341986
9.1425255	0.056781845	0.0043180326
9.1732051	0.04724622	0.004343688
9.2038847	0.038015257	0.0042050628
9.2345643	0.029787485	0.0039123402
9.265244	0.022850855	0.0034880607
9.2959236	0.017099207	0.0029647231
9.3266032	0.012732178	0.0023855635
9.3572828	0.012076466	0.0018137709
9.3879624	0.017679978	0.001363199
9.418642	0.027625622	0.0012258056
9.4493217	0.039853902	0.0014718873
9.4800013	0.053121717	0.0019105913
9.5106809	0.066380286	0.0023752981
9.5413605	0.078636531	0.0027856539
9.5720401	0.088984922	0.0031001422
9.6027197	0.096676975	0.0032955513
9.6333993	0.10119291	0.0033621962
9.664079	0.10230432	0.0033047311
9.6947586	0.10012436	0.0031453014
9.7254382	0.095145448	0.0029277427
9.7561178	0.088262343	0.0027200226
9.7867974	0.080761813	0.0026052357
9.817477	0.074205732	0.0026467144
9.8481567	0.070058688	0.0028436039
9.8788363	0.069025008	0.003131637
9.9095159	0.070574282	0.0034263546
9.9401955	0.073245569	0.0036561914
9.9708751	0.07540781	0.0037730942
