# Supplementary material for: Saturation magnetisation as an indicator of the disintegration of barium hexaferrite nanoplatelets during the surface functionalisation
Source: Sci Rep. 2023 Jan 19;13:1092. doi: 10.1038/s41598-023-28431-4 (PMC9852462; doi:10.1038/s41598-023-28431-4)
Supplement: Supplementary file 2 — Supplementary Information 2. [file 41598_2023_28431_MOESM2_ESM.zip › Figure S2_Fe-EDTMP.dat]

#	Artemis	output
#	This	file
# # #------------------------ #	KS-605900_merge.chik KS-605900_merge.chik: r	(column Fe-O_Fe-O_MS KS-605900_merge.chik
0	0.41059126	0.55749176
0.030679616	0.40482766	0.56360136
0.061359232	0.38933656	0.57975092
0.092038847	0.36961224	0.60053304
0.12271846	0.35462837	0.61976346
0.15339808	0.35463605	0.63271257
0.18407769	0.37576296	0.63749813
0.21475731	0.41544152	0.63573637
0.24543693	0.46412373	0.63249524
0.27611654	0.5102004	0.63520154
0.30679616	0.5430916	0.65108992
0.33747577	0.5544119	0.68383145
0.36815539	0.53871629	0.73154482
0.398835	0.4948741	0.78780355
0.42951462	0.4294681	0.84461893
0.46019424	0.36555081	0.89542587
0.49087385	0.35460785	0.93722324
0.52155347	0.44262822	0.9718582
0.55223308	0.60998183	1.006293
0.5829127	0.81591963	1.051181
0.61359232	1.0320852	1.117178
0.64427193	1.2385855	1.2100222
0.67495155	1.4200495	1.3273735
0.70563116	1.5650571	1.4594958
0.73631078	1.6671205	1.5927149
0.76699039	1.7263801	1.7133685
0.79767001	1.7515719	1.8111191
0.82834963	1.7615119	1.8815937
0.85902924	1.7842269	1.9284452
0.88970886	1.8507233	1.9644278
0.92038847	1.98289	2.0102567
0.95106809	2.1828552	2.0896035
0.9817477	2.4330262	2.2203692
1.0124273	2.7051392	2.4066855
1.0431069	2.9699423	2.6375193
1.0737866	3.2037065	2.8923784
1.1044662	3.3924379	3.1495385
1.1351458	3.5352242	3.3931003
1.1658254	3.6470215	3.6179941
1.196505	3.7596618	3.8329047
1.2271846	3.9181702	4.060324
1.2578642	4.1694213	4.3321389
1.2885439	4.545192	4.6800404
1.3192235	5.0493456	5.1234875
1.3499031	5.6575349	5.6611578
1.3805827	6.3266474	6.2700575
1.4112623	7.0056274	6.9109991
1.4419419	7.6431785	7.5362399
1.4726216	8.1923549	8.0962978
1.5033012	8.6133054	8.5451079
1.5339808	8.8750586	8.8437385
1.5646604	8.9567111	8.9630111
1.59534	8.8480992	8.8852206
1.6260196	8.5499347	8.6050166
1.6566993	8.0733784	8.1294614
1.6873789	7.4390558	7.4772891
1.7180585	6.6755637	6.6774347
1.7487381	5.8175615	5.7669597
1.7794177	4.9035863	4.7885699
1.8100973	3.973778	3.7880187
1.8407769	3.0677837	2.811927
1.8714566	2.2233382	1.9074716
1.9021362	1.4769398	1.130496
1.9328158	0.87273043	0.6037707
1.9634954	0.50662626	0.60313532
1.994175	0.51122808	0.88324091
2.0248546	0.67415902	1.1117413
2.0555343	0.79253284	1.2280359
2.0862139	0.82833147	1.233678
2.1168935	0.78748062	1.1469114
2.1475731	0.68819062	0.99341185
2.1782527	0.55363011	0.80325979
2.2089323	0.41039741	0.61071708
2.239612	0.29133571	0.45682249
2.2702916	0.23687188	0.38471595
2.3009712	0.25448245	0.39691241
2.3316508	0.29513671	0.44026014
2.3623304	0.32107829	0.46925521
2.39301	0.31969335	0.46562026
2.4236896	0.29046465	0.42719103
2.4543693	0.23881158	0.36073473
2.4850489	0.17464026	0.28021958
2.5157285	0.11697512	0.21099213
2.5464081	0.10740935	0.19429927
2.5770877	0.15670626	0.24306602
2.6077673	0.22321941	0.31966864
2.638447	0.28762386	0.39622427
2.6691266	0.34429202	0.46180082
2.6998062	0.39184117	0.5130293
2.7304858	0.43088886	0.55008961
2.7611654	0.46356534	0.57501629
2.791845	0.49352833	0.59076434
2.8225246	0.52588505	0.60064791
2.8532043	0.5664271	0.60803157
2.8838839	0.61991353	0.61614297
2.9145635	0.68804885	0.62782801
2.9452431	0.76840374	0.64512102
2.9759227	0.85483069	0.66869413
3.0066023	0.93880979	0.69745407
3.037282	1.0109382	0.72855611
3.0679616	1.062198	0.75787557
3.0986412	1.0849592	0.78074524
3.1293208	1.0737518	0.7927155
3.1600004	1.0258173	0.79017974
3.19068	0.94143241	0.77080546
3.2213597	0.82400875	0.73376594
3.2520393	0.68003047	0.67978827
3.2827189	0.5190725	0.61104148
3.3133985	0.35492726	0.53089495
3.3440781	0.21349192	0.44358349
3.3747577	0.16440767	0.35382336
3.4054373	0.23667195	0.26643487
3.436117	0.33175897	0.18605855
3.4667966	0.40642298	0.11719167
3.4974762	0.44957652	0.06549873
3.5281558	0.45892849	0.042438126
3.5588354	0.43649555	0.048964287
3.589515	0.38726988	0.058755116
3.6201947	0.31847311	0.060932653
3.6508743	0.23914667	0.055097021
3.6815539	0.1609147	0.043640408
3.7122335	0.10383607	0.030628417
3.7429131	0.10094329	0.023280767
3.7735927	0.13988397	0.027764105
3.8042724	0.1846376	0.037189434
3.834952	0.22530218	0.044812087
3.8656316	0.263158	0.048268577
3.8963112	0.30219436	0.046992993
3.9269908	0.3452136	0.041305418
3.9576704	0.39184903	0.032074426
3.98835	0.43860144	0.020500236
4.0190297	0.48016858	0.0079339253
4.0497093	0.51094982	0.0043691409
4.0803889	0.52616652	0.015114863
4.1110685	0.52254713	0.023500153
4.1417481	0.49867882	0.028952175
4.1724277	0.45512016	0.031285898
4.2031074	0.39435553	0.03069359
4.233787	0.32070696	0.027737145
4.2644666	0.24050546	0.02336949
4.2951462	0.1636649	0.019042472
4.3258258	0.11080157	0.016717043
4.3565054	0.11386756	0.017625447
4.3871851	0.15608161	0.020648774
4.4178647	0.20086007	0.023897199
4.4485443	0.23431023	0.026222944
4.4792239	0.25214695	0.027160931
4.5099035	0.25360012	0.026679649
4.5405831	0.23981297	0.025048481
4.5712627	0.21322378	0.022763874
4.6019424	0.17719791	0.020477257
4.632622	0.13582225	0.018848832
4.6633016	0.09412475	0.018262244
4.6939812	0.060012478	0.018577829
4.7246608	0.048812726	0.019265007
4.7553404	0.063295672	0.019768452
4.7860201	0.082984425	0.019723048
4.8166997	0.097739486	0.018981975
4.8473793	0.10494754	0.017576298
4.8780589	0.1044422	0.015667408
4.9087385	0.09724486	0.013507174
4.9394181	0.085266519	0.011405519
4.9700978	0.071405215	0.0096917506
5.0007774	0.059951878	0.0086306009
5.031457	0.056142924	0.0082799758
5.0621366	0.062005329	0.0084426559
5.0928162	0.07380922	0.0088303561
5.1234958	0.086781403	0.009232766
5.1541754	0.097877154	0.0095469923
5.1848551	0.10544076	0.0097363959
5.2155347	0.10863478	0.0097885262
5.2462143	0.10714151	0.0096928049
5.2768939	0.10101469	0.0094378326
5.3075735	0.090594002	0.009021054
5.3382531	0.076445219	0.0084616411
5.3689328	0.059312512	0.0078089151
5.3996124	0.040085771	0.0071407677
5.430292	0.019870795	0.0065475222
5.4609716	0.0053418735	0.006099874
5.4916512	0.022368248	0.0058133323
5.5223308	0.040759422	0.0056387316
5.5530105	0.057089491	0.0054939936
5.5836901	0.070656028	0.0053122955
5.6143697	0.081040816	0.0050743861
5.6450493	0.0880433	0.0048152806
5.6757289	0.091670309	0.0046059235
5.7064085	0.092121986	0.0045100182
5.7370881	0.089767314	0.0045332983
5.7677678	0.085109589	0.0046076663
5.7984474	0.078744573	0.004625454
5.829127	0.071315987	0.0044867998
5.8598066	0.063475495	0.0041287203
5.8904862	0.055857374	0.0035359392
5.9211658	0.049079263	0.0027450714
5.9518455	0.043769313	0.0018619625
5.9825251	0.040575801	0.001178424
6.0132047	0.040052821	0.0013126782
6.0438843	0.042398483	0.0020129694
6.0745639	0.047305154	0.0026980825
6.1052435	0.054114903	0.0031714657
6.1359232	0.062056822	0.0033614478
6.1666028	0.070361692	0.0032506159
6.1972824	0.078286687	0.0028638199
6.227962	0.085124477	0.0022697145
6.2586416	0.090224423	0.0016074766
6.2893212	0.093026301	0.0012032527
6.3200008	0.093100593	0.001467255
6.3506805	0.090190078	0.0021143873
6.3813601	0.08425023	0.0027696527
6.4120397	0.075490828	0.0032888143
6.4427193	0.064432967	0.003617949
6.4733989	0.052028987	0.0037465299
6.5040785	0.039985326	0.0036950158
6.5347582	0.031474388	0.0035095164
6.5654378	0.030591621	0.0032578593
6.5961174	0.036910469	0.0030239035
6.626797	0.045696687	0.0028932506
6.6574766	0.053530271	0.0029243076
6.6881562	0.058683051	0.0031220659
6.7188359	0.060290044	0.0034471861
6.7495155	0.058001114	0.00384961
6.7801951	0.05186851	0.00429039
6.8108747	0.042320769	0.0047449272
6.8415543	0.030239699	0.0051985206
6.8722339	0.017654012	0.0056414697
6.9029135	0.012965001	0.0060657744
6.9335932	0.023514277	0.0064633684
6.9642728	0.03743399	0.0068253703
6.9949524	0.050336126	0.0071419617
7.025632	0.06088161	0.0074027534
7.0563116	0.068401187	0.0075976336
7.0869912	0.072626879	0.0077180572
7.1176709	0.073661311	0.00775857
7.1483505	0.071973355	0.0077181921
7.1790301	0.068377497	0.0076012106
7.2097097	0.063963854	0.0074170081
7.2403893	0.059919672	0.007178783
7.2710689	0.05718308	0.00690137
7.3017486	0.056022493	0.0065987462
7.3324282	0.055880925	0.0062820659
7.3631078	0.055684452	0.0059590009
7.3937874	0.05433333	0.0056346816
7.424467	0.05103547	0.0053137944
7.4551466	0.045442492	0.0050027742
7.4858262	0.037709504	0.004710899
7.5165059	0.028653349	0.0044495653
7.5471855	0.02046202	0.0042299894
7.5778651	0.01821016	0.0040606956
7.6085447	0.024405118	0.0039466971
7.6392243	0.033898072	0.003891368
7.6699039	0.042963952	0.0038997136
7.7005836	0.049947381	0.0039797877
7.7312632	0.05397297	0.0041395154
7.7619428	0.054587264	0.0043796025
7.7926224	0.051673455	0.0046869916
7.823302	0.045420492	0.0050333713
7.8539816	0.036293805	0.005379327
7.8846612	0.024995957	0.005681368
7.9153409	0.012432698	0.0058989328
7.9460205	0.0019005089	0.0059999319
7.9767001	0.013062496	0.0059644684
8.0073797	0.023655868	0.0057867731
8.0380593	0.031815904	0.0054754738
8.0687389	0.036870116	0.005052363
8.0994186	0.038411592	0.0045498842
8.1300982	0.036321672	0.0040076005
8.1607778	0.030806478	0.0034678555
8.1914574	0.022503772	0.0029706636
8.222137	0.013215157	0.0025477154
8.2528166	0.011099968	0.0022159662
8.2834963	0.021346082	0.0019734496
8.3141759	0.034290316	0.0018017795
8.3448555	0.046717759	0.0016760323
8.3755351	0.057392896	0.0015754866
8.4062147	0.06552813	0.0014885742
8.4368943	0.070620336	0.0014118578
8.4675739	0.072436432	0.0013467753
8.4982536	0.071010587	0.0012973247
8.5289332	0.066629145	0.0012695202
8.5596128	0.059798899	0.001271141
8.5902924	0.051200103	0.0013094463
8.620972	0.041628387	0.0013865573
8.6516516	0.031931623	0.0014957062
8.6823313	0.022948647	0.0016216283
8.7130109	0.01545149	0.0017444494
8.7436905	0.010046836	0.0018442027
8.7743701	0.006827349	0.0019042707
8.8050497	0.0048319049	0.0019135326
8.8357293	0.0028362398	0.0018674735
8.866409	0.0028046245	0.00176848
8.8970886	0.0069784763	0.0016254738
8.9277682	0.012534698	0.0014530103
8.9584478	0.018535904	0.0012698877
8.9891274	0.024360083	0.0010970255
9.019807	0.029474492	9.5377685E-4
9.0504866	0.033467756	8.5180823E-4
9.0811663	0.036093508	7.8880138E-4
9.1118459	0.037302061	7.487893E-4
9.1425255	0.037252496	7.1099101E-4
9.1732051	0.036296034	6.590068E-4
9.2038847	0.034914486	5.8468606E-4
9.2345643	0.033594589	4.8855112E-4
9.265244	0.032648045	3.8086094E-4
9.2959236	0.032063078	2.8839667E-4
9.3266032	0.031508331	2.6341523E-4
9.3572828	0.030499	3.2949394E-4
9.3879624	0.028609125	4.3804695E-4
9.418642	0.025644729	5.4643561E-4
9.4493217	0.021809359	6.3347789E-4
9.4800013	0.018002969	6.8801224E-4
9.5106809	0.016262817	7.0448017E-4
9.5413605	0.018676246	6.8173736E-4
9.5720401	0.024523463	6.2263215E-4
9.6027197	0.031744424	5.3361783E-4
9.6333993	0.038913351	4.2427168E-4
9.664079	0.045169652	3.070998E-4
9.6947586	0.049981173	1.9963937E-4
9.7254382	0.053065836	1.3599459E-4
9.7561178	0.054381694	1.5575178E-4
9.7867974	0.054137393	2.2063946E-4
9.817477	0.052801746	2.9382718E-4
9.8481567	0.051087778	3.7142694E-4
9.8788363	0.049861161	4.579436E-4
9.9095159	0.049911498	5.5575174E-4
9.9401955	0.051626645	6.6173295E-4
9.9708751	0.054804205	7.6803761E-4
