# Supplementary material for: Saturation magnetisation as an indicator of the disintegration of barium hexaferrite nanoplatelets during the surface functionalisation
Source: Sci Rep. 2023 Jan 19;13:1092. doi: 10.1038/s41598-023-28431-4 (PMC9852462; doi:10.1038/s41598-023-28431-4)
Supplement: Supplementary file 2 — Supplementary Information 2. [file 41598_2023_28431_MOESM2_ESM.zip › Figure S4b_BHF NPL.txt]

Start Time: 04-Aug-21 15:00:06 Time Completed: 04-Aug-21 15:32:25 Elapsed Time: 00:32:18
Sample ID: MH4574 BSHF 240621
***DATA***
Field(Oe)	Moment/Mass(emu/g)
9999.8492	31.988395
9002.672	31.52252
8000.0039	30.943341
6999.9748	30.224969
5999.9771	29.275849
4999.984	28.013195
4499.9877	27.251696
3999.9731	26.397802
3499.9947	25.457421
2999.9859	24.405395
2499.9753	23.244836
1999.9788	21.977725
1749.9818	21.296886
1499.9754	20.581725
1249.9796	19.823425
999.98565	19.013612
899.98591	18.672004
799.98881	18.320562
699.98993	17.957093
599.99134	17.579992
499.99327	17.185922
399.98571	16.773926
299.99085	16.340019
199.99285	15.934609
99.994203	15.382994
49.995419	14.83362
-0.0040278435	12.863547
-50.009132	11.594929
-100.00662	11.048194
-200.00754	9.7958475
-300.0067	8.6321765
-400.00939	7.5568209
-500.0101	6.5283988
-600.00768	5.4612348
-700.0067	4.3197235
-800.00851	3.0437231
-900.00844	1.5164836
-1000.0068	-0.38646275
-1250.011	-7.7222026
-1500.0127	-15.320236
-1750.0185	-18.960684
-2000.0078	-20.715633
-2499.9973	-22.685096
-2999.9886	-24.044313
-3499.8807	-25.17564
-3999.0509	-26.170188
-4504.4914	-27.052306
-5000.0077	-27.813367
-6000.0052	-29.078831
-7000.0192	-30.028318
-8000.0032	-30.744649
-9000.0101	-31.306485
-10000	-31.760951
-8999.9979	-31.300428
-7999.9999	-30.734576
-6999.9961	-30.011642
-5999.9882	-29.054779
-4999.9782	-27.794762
-4499.9973	-27.029449
-3999.984	-26.172885
-3499.9921	-25.217391
-2999.9819	-24.166591
-2499.986	-23.011322
-1999.9757	-21.744086
-1749.9822	-21.062177
-1499.9826	-20.349662
-1249.9824	-19.59612
-999.9826	-18.795806
-899.98872	-18.455611
-799.98815	-18.10893
-699.9913	-17.751249
-599.98906	-17.378562
-499.99009	-16.992006
-399.99326	-16.584112
-299.99361	-16.155657
-199.99401	-15.702429
-99.990512	-15.202093
-49.992033	-14.659292
0.0067513298	-13.387394
50.007024	-11.982524
100.00711	-11.267114
200.00531	-9.9039438
300.00203	-8.6904261
400.00412	-7.6050736
500.00617	-6.5741494
600.00641	-5.5227522
700.00662	-4.4080256
800.00404	-3.1313591
900.00653	-1.6074437
1000.0063	0.31080859
1250.0108	7.688472
1500.0099	15.321669
1750.0063	18.971584
2000.0166	20.740342
2500.0144	22.706891
3000.0137	24.060812
3500.0237	25.193035
4000.0184	26.177885
4500.0174	27.049944
5000.0013	27.820442
6000.0192	29.085002
7000.0111	30.035318
7999.9914	30.753927
9000.0013	31.314642
9999.9886	31.773995
Acquisition Mode	Point by Point
Average Time	10 sec
Coercivity, Hc (B=0)	0 Oe
Experiment Time	1050 sec
Experiment Type	Custom
Magnetization (Ms)	31.875 emu/g
Mass	42.500E-3 g
Retentivity (Mr)	13.126 emu/g
