# Supplementary material for: Saturation magnetisation as an indicator of the disintegration of barium hexaferrite nanoplatelets during the surface functionalisation
Source: Sci Rep. 2023 Jan 19;13:1092. doi: 10.1038/s41598-023-28431-4 (PMC9852462; doi:10.1038/s41598-023-28431-4)
Supplement: Supplementary file 2 — Supplementary Information 2. [file 41598_2023_28431_MOESM2_ESM.zip › Figure S4b_BHF NPL-AL.txt]

Start	Time:	12-Aug-21	10:50:28	Time	Completed:	12-Aug-21	11:06:22	Elapsed	Time:	00:15:53
Sample	ID:	MH4583	BHFScAL10	80_3h
***DATA***
Field(Oe)	Moment/Mass(emu/g)
10000.181	30.297528
8999.9358	29.896883
8000.1354	29.383465
7000.0018	29.071852
5999.993	28.257702
4999.9501	27.25263
4499.8966	26.655124
3999.9288	25.854826
3499.9585	25.072331
2999.8854	24.179043
2499.9055	23.225411
1999.9381	22.201541
1749.9733	21.591178
1499.9565	20.998619
1249.9538	20.320985
999.95428	19.633459
899.95568	19.383181
799.97751	19.075526
699.97522	18.779741
599.97711	18.475053
499.95992	18.137721
399.97451	17.852818
299.95899	17.483829
199.97522	17.086153
99.971642	16.610326
49.977854	16.258154
-0.003842944	14.554673
-50.013287	13.967061
-100.01089	13.545643
-200.02337	12.484182
-300.03194	11.223884
-400.04864	7.6833724
-500.002	3.9845826
-600.02707	0.34415857
-700.0309	-2.067622
-800.01661	-4.1846074
-900.02513	-5.9469481
-1000.0392	-7.2903435
-1250.0274	-11.492163
-1500.0323	-16.904821
-1750.0284	-20.412189
-2000.0559	-21.754596
-2500.0393	-23.125691
-3000.0459	-24.16885
-3500.0477	-25.097752
-4000.0015	-25.870846
-4500.1027	-26.564307
-4999.9905	-27.124715
-6000.0346	-28.078843
-7005.6866	-28.91327
-7997.9711	-29.443011
-9000.3111	-29.887183
-9999.414	-30.274472
-9000.3475	-30.068215
-7999.2275	-29.633443
-7000.2433	-29.106174
-5999.937	-28.352369
-4999.9266	-27.341854
-4499.9767	-26.746328
-3999.9893	-26.050889
-3500.0303	-25.252569
-2999.8558	-24.392913
-2499.9114	-23.467474
-2000.0299	-22.414422
-1749.9553	-21.831263
-1500.072	-21.207048
-1250.021	-20.58135
-1000.0063	-19.941309
-899.90961	-19.628707
-799.96212	-19.334902
-699.97356	-19.007461
-599.96113	-18.712667
-499.99584	-18.391656
-399.97502	-18.025141
-299.9805	-17.690281
-199.91136	-17.302992
-100.00238	-16.860304
-49.924677	-16.569466
0.1239644	-15.331425
50.049383	-14.751728
100.04208	-14.251664
199.67117	-13.018075
299.22115	-11.568335
427.32458	-7.7993104
500.00007	-6.6859144
595.38913	-2.8041152
689.51133	-1.4414296
806.47636	0.61422261
884.96517	4.6721083
999.81801	5.7889672
1250.2344	10.042724
1500.5913	15.991058
1749.6313	19.92232
1999.669	21.327048
2499.5422	22.747606
2999.9706	23.787302
3502.5106	24.676633
3999.7702	25.426481
4500.1239	26.136759
4997.7203	26.749104
6014.0651	27.760113
6999.7033	28.435767
8000.0194	28.966002
9000.0313	29.354776
9999.982	29.606044
Average	Time	1	sec
Coercivity,	Hc	(B=0)	0	Oe
Experiment	Time	105	sec
Experiment	Type	Custom
Magnetization	(Ms)	30.285	emu/g
Mass	5.40E-03	g
Retentivity	(Mr)	14.945	emu/g
Time	Constant	0.1	sec
