# Supplementary material for: Saturation magnetisation as an indicator of the disintegration of barium hexaferrite nanoplatelets during the surface functionalisation
Source: Sci Rep. 2023 Jan 19;13:1092. doi: 10.1038/s41598-023-28431-4 (PMC9852462; doi:10.1038/s41598-023-28431-4)
Supplement: Supplementary file 3 — Supplementary Information 3. [file 41598_2023_28431_MOESM3_ESM.zip]

Archive with 28 entries (25 files):
- Phoshphonates_on_Ba_Hexaferrite-dataset.d/
- Phoshphonates_on_Ba_Hexaferrite-dataset.d/README.txt
- Phoshphonates_on_Ba_Hexaferrite-dataset.d/Fig7/
- Phoshphonates_on_Ba_Hexaferrite-dataset.d/Fig7/hp.BaHexaferrite.bulk.in
- Phoshphonates_on_Ba_Hexaferrite-dataset.d/Fig7/scf.BaHexaferrite.bulk.fixed.hp.in
- Phoshphonates_on_Ba_Hexaferrite-dataset.d/Fig7/scf.BaHexaferrite.bulk.fixed.hp.out
- Phoshphonates_on_Ba_Hexaferrite-dataset.d/Fig7/scf.BaHexaferrite.bulk.smearing.hp.in
- Phoshphonates_on_Ba_Hexaferrite-dataset.d/Fig7/README.txt
- Phoshphonates_on_Ba_Hexaferrite-dataset.d/Fig7/vc-relax.BaHexaferrite.bulk.out
- Phoshphonates_on_Ba_Hexaferrite-dataset.d/Fig7/vc-relax.BaHexaferrite.bulk.in
- Phoshphonates_on_Ba_Hexaferrite-dataset.d/Fig7/scf.BaHexaferrite.bulk.smearing.hp.out
- Phoshphonates_on_Ba_Hexaferrite-dataset.d/Fig7/BaHexaferrite.Hubbard_parameters.dat
- Phoshphonates_on_Ba_Hexaferrite-dataset.d/Fig7/projwfc.BaHexaferrite.bulk.out
- Phoshphonates_on_Ba_Hexaferrite-dataset.d/Fig7/hp.BaHexaferrite.bulk.out
- Phoshphonates_on_Ba_Hexaferrite-dataset.d/Fig7/projwfc.BaHexaferrite.bulk.in
- Phoshphonates_on_Ba_Hexaferrite-dataset.d/Fig7/BaHexaferrite.bulk.pdos.dat
- Phoshphonates_on_Ba_Hexaferrite-dataset.d/Fig6/
- Phoshphonates_on_Ba_Hexaferrite-dataset.d/Fig6/relax.C1PO3HH.in
- Phoshphonates_on_Ba_Hexaferrite-dataset.d/Fig6/relax.C1PO3H.hydroxylated-surface.in
- Phoshphonates_on_Ba_Hexaferrite-dataset.d/Fig6/relax.H2O.out
- Phoshphonates_on_Ba_Hexaferrite-dataset.d/Fig6/README.txt
- Phoshphonates_on_Ba_Hexaferrite-dataset.d/Fig6/relax.H2O.in
- Phoshphonates_on_Ba_Hexaferrite-dataset.d/Fig6/relax.hydroxylated-surface.in
- Phoshphonates_on_Ba_Hexaferrite-dataset.d/Fig6/relax.hydroxylated-surface.out
- Phoshphonates_on_Ba_Hexaferrite-dataset.d/Fig6/relax.C1PO3HH.out
- Phoshphonates_on_Ba_Hexaferrite-dataset.d/Fig6/relax.C1PO3HH.hydroxylate-surface.in
- Phoshphonates_on_Ba_Hexaferrite-dataset.d/Fig6/relax.C1PO3HH.hydroxylate-surface.out
- Phoshphonates_on_Ba_Hexaferrite-dataset.d/Fig6/relax.C1PO3H.hydroxylated-surface.out
