# Supplementary material for: Saturation magnetisation as an indicator of the disintegration of barium hexaferrite nanoplatelets during the surface functionalisation
Source: Sci Rep. 2023 Jan 19;13:1092. doi: 10.1038/s41598-023-28431-4 (PMC9852462; doi:10.1038/s41598-023-28431-4)
Supplement: Supplementary file 3 — Supplementary Information 3. [file 41598_2023_28431_MOESM3_ESM.zip › Phoshphonates_on_Ba_Hexaferrite-dataset.d/README.txt]

This folder contains the relevant data (inputs/outputs) for DFT+U
calculations performed in the manuscript "Saturation magnetisation as
an indicator of magnetic nanoparticles disintegration during the
surface functionalisation" by D. Lisjak et al., submitted for
publication in Scientific reports.

The files are divided into folders FigXX/, where XX stands for the
number of the Figure in the manuscript. Each folder contains a README,
with a short description of the files contained in the folder.
