# Supplementary material for: Saturation magnetisation as an indicator of the disintegration of barium hexaferrite nanoplatelets during the surface functionalisation
Source: Sci Rep. 2023 Jan 19;13:1092. doi: 10.1038/s41598-023-28431-4 (PMC9852462; doi:10.1038/s41598-023-28431-4)
Supplement: Supplementary file 3 — Supplementary Information 3. [file 41598_2023_28431_MOESM3_ESM.zip › Phoshphonates_on_Ba_Hexaferrite-dataset.d/Fig7/hp.BaHexaferrite.bulk.in]

 &inputhp
   outdir = '/temp/matic/pw/Ba2Fe24O38.bulk',
   nq1 = 1, nq2 = 1, nq3 = 1,
   conv_thr_chi = 1.0d-7,
   disable_type_analysis=.true.
   iverbosity = 2
 /
