# Supplementary material for: Saturation magnetisation as an indicator of the disintegration of barium hexaferrite nanoplatelets during the surface functionalisation
Source: Sci Rep. 2023 Jan 19;13:1092. doi: 10.1038/s41598-023-28431-4 (PMC9852462; doi:10.1038/s41598-023-28431-4)
Supplement: Supplementary file 3 — Supplementary Information 3. [file 41598_2023_28431_MOESM3_ESM.zip › Phoshphonates_on_Ba_Hexaferrite-dataset.d/Fig7/scf.BaHexaferrite.bulk.fixed.hp.out]

### Running on host: pars34

     Program PWSCF v.6.4.1 starts on  6Apr2021 at 10:17: 9 

     This program is part of the open-source Quantum ESPRESSO suite
     for quantum simulation of materials; please cite
         "P. Giannozzi et al., J. Phys.:Condens. Matter 21 395502 (2009);
         "P. Giannozzi et al., J. Phys.:Condens. Matter 29 465901 (2017);
          URL http://www.quantum-espresso.org", 
     in publications or presentations arising from this work. More details at
     http://www.quantum-espresso.org/quote

     Parallel version (MPI), running on    32 processors

     MPI processes distributed on     1 nodes
     R & G space division:  proc/nbgrp/npool/nimage =      32
     Reading input from scf.Ba2Fe24O38.bulk.1x1x1.fixed.in

     Current dimensions of program PWSCF are:
     Max number of different atomic species (ntypx) = 10
     Max number of k-points (npk) =  40000
     Max angular momentum in pseudopotentials (lmaxx) =  3
     Message from routine read_upf::
     Pseudo file O.pbe-n-kjpaw_psl.1.0.0.UPF has been fixed on the fly.
To avoid this message in the future, permanently fix 
 your pseudo files following these instructions: 
https://gitlab.com/QEF/q-e/blob/master/upftools/how_to_fix_upf.md
               file Ba.pbe-spn-kjpaw_psl.1.0.0.UPF: wavefunction(s)  5S 6S renormalized
               file Fe.pbe-nd-rrkjus.UPF: wavefunction(s)  4S renormalized
               file Fe.pbe-nd-rrkjus.UPF: wavefunction(s)  4S renormalized
               file O.pbe-n-kjpaw_psl.1.0.0.UPF: wavefunction(s)  2S 2P renormalized

     Subspace diagonalization in iterative solution of the eigenvalue problem:
     one sub-group per band group will be used
     scalapack distributed-memory algorithm (size of sub-group:  4*  4 procs)

 
     Parallelization info
     --------------------
     sticks:   dense  smooth     PW     G-vecs:    dense   smooth      PW
     Min         134      53     13                28040     7089     881
     Max         135      54     14                28066     7102     900
     Sum        4303    1723    433               897595   227149   28407
 


     bravais-lattice index     =            4
     lattice parameter (alat)  =      11.1601  a.u.
     unit-cell volume          =    4755.4832 (a.u.)^3
     number of atoms/cell      =           64
     number of atomic types    =            4
     number of electrons       =       440.00 (up: 240.00, down: 200.00)
     number of Kohn-Sham states=          264
     kinetic-energy cutoff     =      50.0000  Ry
     charge density cutoff     =     500.0000  Ry
     convergence threshold     =      1.0E-09
     mixing beta               =       0.1000
     number of iterations used =            8  plain     mixing
     Exchange-correlation      = SLA PW PBX PBC ( 1  4  3  4 0 0)

     celldm(1)=  11.160121  celldm(2)=   0.000000  celldm(3)=   3.950548
     celldm(4)=   0.000000  celldm(5)=   0.000000  celldm(6)=   0.000000

     crystal axes: (cart. coord. in units of alat)
               a(1) = (   1.000000   0.000000   0.000000 )  
               a(2) = (  -0.500000   0.866025   0.000000 )  
               a(3) = (   0.000000   0.000000   3.950548 )  

     reciprocal axes: (cart. coord. in units 2 pi/alat)
               b(1) = (  1.000000  0.577350  0.000000 )  
               b(2) = (  0.000000  1.154701  0.000000 )  
               b(3) = (  0.000000  0.000000  0.253129 )  


     PseudoPot. # 1 for Ba read from file:
     /net/terrace/home/matic/pw/pseudo/Ba.pbe-spn-kjpaw_psl.1.0.0.UPF
     MD5 check sum: 034d02e941ef8a57e26b126745b97a5c
     Pseudo is Projector augmented-wave + core cor, Zval = 10.0
     Generated using "atomic" code by A. Dal Corso v.6.4.1
     Shape of augmentation charge: PSQ
     Using radial grid of 1251 points,  7 beta functions with: 
                l(1) =   0
                l(2) =   0
                l(3) =   0
                l(4) =   1
                l(5) =   1
                l(6) =   2
                l(7) =   2
     Q(r) pseudized with 0 coefficients 


     PseudoPot. # 2 for Fe read from file:
     /net/terrace/home/matic/pw/pseudo/Fe.pbe-nd-rrkjus.UPF
     MD5 check sum: 23c640529ef232ac9996b4ec1b0ce2fd
     Pseudo is Ultrasoft + core correction, Zval =  8.0
     Generated by new atomic code, or converted to UPF format
     Using radial grid of  957 points,  6 beta functions with: 
                l(1) =   0
                l(2) =   0
                l(3) =   1
                l(4) =   1
                l(5) =   2
                l(6) =   2
     Q(r) pseudized with 0 coefficients 


     PseudoPot. # 3 for Fe read from file:
     /net/terrace/home/matic/pw/pseudo/Fe.pbe-nd-rrkjus.UPF
     MD5 check sum: 23c640529ef232ac9996b4ec1b0ce2fd
     Pseudo is Ultrasoft + core correction, Zval =  8.0
     Generated by new atomic code, or converted to UPF format
     Using radial grid of  957 points,  6 beta functions with: 
                l(1) =   0
                l(2) =   0
                l(3) =   1
                l(4) =   1
                l(5) =   2
                l(6) =   2
     Q(r) pseudized with 0 coefficients 


     PseudoPot. # 4 for O  read from file:
     /net/terrace/home/matic/pw/pseudo/O.pbe-n-kjpaw_psl.1.0.0.UPF
     MD5 check sum: 381c433af9336e36536ca0a7928a2749
     Pseudo is Projector augmented-wave + core cor, Zval =  6.0
     Generated using "atomic" code by A. Dal Corso v.5.3.0 svn rev. 11974
     Shape of augmentation charge: PSQ
     Using radial grid of 1095 points,  4 beta functions with: 
                l(1) =   0
                l(2) =   0
                l(3) =   1
                l(4) =   1
     Q(r) pseudized with 0 coefficients 


     atomic species   valence    mass     pseudopotential
        Ba            10.00   137.32700     Ba( 1.00)
        Fe1            8.00    55.84700     Fe( 1.00)
        Fe2            8.00    55.84700     Fe( 1.00)
        O              6.00    15.99940     O ( 1.00)

     Starting magnetic structure 
     atomic species   magnetization
        Ba           0.000
        Fe1          1.000
        Fe2         -1.000
        O            0.000


     Simplified LDA+U calculation (l_max = 2) with parameters (eV):
     atomic species    L          U    alpha       J0     beta
        Fe1            2     0.0000   0.0000   0.0000   0.0000
        Fe2            2     0.0000   0.0000   0.0000   0.0000


     12 Sym. Ops., with inversion, found


   Cartesian axes

     site n.     atom                  positions (alat units)
         1           Fe2 tau(   1) = (   0.4999998   0.2886750   3.8468572  )
         2           O   tau(   2) = (   0.2374639   0.1370999   3.7459316  )
         3           O   tau(   3) = (   0.7625356   0.1370999   3.7459316  )
         4           O   tau(   4) = (   0.4999998   0.5918252   3.7459316  )
         5           O   tau(   5) = (  -0.0000000   0.5773500   3.7330153  )
         6           Fe1 tau(   6) = (   0.0000000   0.2927270   3.5230331  )
         7           Fe1 tau(   7) = (   0.2464907   0.7196615   3.5230331  )
         8           Fe1 tau(   8) = (  -0.2464907   0.7196615   3.5230331  )
         9           O   tau(   9) = (   0.2496393   0.4332207   3.3569806  )
        10           O   tau(  10) = (   0.0000000   0.8656087   3.3569806  )
        11           O   tau(  11) = (  -0.2496393   0.4332207   3.3569806  )
        12           O   tau(  12) = (   0.0000000   0.0000000   3.3514225  )
        13           Fe2 tau(  13) = (   0.4999998   0.2886750   3.2000556  )
        14           Fe1 tau(  14) = (   0.0000000   0.0000000   2.9639605  )
        15           O   tau(  15) = (   0.2732052   0.1577351   2.9634447  )
        16           Ba  tau(  16) = (  -0.0000000   0.5773500   2.9632395  )
        17           O   tau(  17) = (   0.4999998   0.5505548   2.9634447  )
        18           O   tau(  18) = (   0.7267943   0.1577351   2.9634447  )
        19           Fe2 tau(  19) = (   0.4999998   0.2886750   2.7265834  )
        20           O   tau(  20) = (   0.0000000   0.0000000   2.5747499  )
        21           O   tau(  21) = (  -0.2495921   0.4332479   2.5696105  )
        22           O   tau(  22) = (   0.0000000   0.8655541   2.5696105  )
        23           O   tau(  23) = (   0.2495921   0.4332479   2.5696105  )
        24           Fe1 tau(  24) = (   0.2465110   0.7196732   2.4033444  )
        25           Fe1 tau(  25) = (   0.0000000   0.2927036   2.4033444  )
        26           Fe1 tau(  26) = (  -0.2465110   0.7196732   2.4033444  )
        27           O   tau(  27) = (  -0.0000000   0.5773500   2.1932311  )
        28           O   tau(  28) = (   0.7625054   0.1371173   2.1800995  )
        29           O   tau(  29) = (   0.2374942   0.1371173   2.1800995  )
        30           O   tau(  30) = (   0.4999998   0.5917903   2.1800995  )
        31           Fe2 tau(  31) = (   0.4999998   0.2886750   2.0787448  )
        32           Fe1 tau(  32) = (   0.0000000   0.0000000   1.9752739  )
        33           Fe2 tau(  33) = (  -0.0000000   0.5773500   1.8718030  )
        34           O   tau(  34) = (  -0.2625056   0.7289077   1.7704483  )
        35           O   tau(  35) = (   0.0000000   0.2742346   1.7704483  )
        36           O   tau(  36) = (   0.2625056   0.7289077   1.7704483  )
        37           O   tau(  37) = (   0.4999998   0.2886750   1.7573167  )
        38           Fe1 tau(  38) = (   0.7465107   0.1463518   1.5472034  )
        39           Fe1 tau(  39) = (   0.4999998   0.5733214   1.5472034  )
        40           Fe1 tau(  40) = (   0.2534888   0.1463518   1.5472034  )
        41           O   tau(  41) = (   0.2504076   0.4327771   1.3809373  )
        42           O   tau(  42) = (   0.4999998   0.0004708   1.3809373  )
        43           O   tau(  43) = (   0.7495919   0.4327771   1.3809373  )
        44           O   tau(  44) = (   0.0000000   0.0000000   1.3757979  )
        45           Fe2 tau(  45) = (  -0.0000000   0.5773500   1.2239644  )
        46           O   tau(  46) = (  -0.2267946   0.7082899   0.9871031  )
        47           O   tau(  47) = (   0.2267946   0.7082899   0.9871031  )
        48           Ba  tau(  48) = (   0.4999998   0.2886750   0.9873083  )
        49           O   tau(  49) = (   0.0000000   0.3154702   0.9871031  )
        50           Fe1 tau(  50) = (   0.0000000   0.0000000   0.9865873  )
        51           Fe2 tau(  51) = (  -0.0000000   0.5773500   0.7504922  )
        52           O   tau(  52) = (   0.0000000   0.0000000   0.5991253  )
        53           O   tau(  53) = (   0.4999998   0.0004163   0.5935672  )
        54           O   tau(  54) = (   0.2503604   0.4328043   0.5935672  )
        55           O   tau(  55) = (   0.7496391   0.4328043   0.5935672  )
        56           Fe1 tau(  56) = (   0.4999998   0.5732980   0.4275147  )
        57           Fe1 tau(  57) = (   0.7464905   0.1463635   0.4275147  )
        58           Fe1 tau(  58) = (   0.2535090   0.1463635   0.4275147  )
        59           O   tau(  59) = (   0.4999998   0.2886750   0.2175325  )
        60           O   tau(  60) = (   0.2625358   0.7289251   0.2046161  )
        61           O   tau(  61) = (  -0.2625358   0.7289251   0.2046161  )
        62           O   tau(  62) = (   0.0000000   0.2741997   0.2046161  )
        63           Fe2 tau(  63) = (  -0.0000000   0.5773500   0.1036906  )
        64           Fe1 tau(  64) = (   0.0000000   0.0000000   0.0000000  )

     number of k points=     1
                       cart. coord. in units 2pi/alat
        k(    1) = (   0.0000000   0.0000000   0.0000000), wk =   1.0000000

     Dense  grid:   897595 G-vectors     FFT dimensions: (  80,  80, 320)

     Smooth grid:   227149 G-vectors     FFT dimensions: (  54,  54, 200)

     Estimated max dynamical RAM per process >     177.02 MB

     Estimated total dynamical RAM >       5.53 GB
     Generating pointlists ...
     new r_m :   0.2012 (alat units)  2.2459 (a.u.) for type    1
     new r_m :   0.1301 (alat units)  1.4523 (a.u.) for type    2
     new r_m :   0.1318 (alat units)  1.4709 (a.u.) for type    3
     new r_m :   0.1301 (alat units)  1.4523 (a.u.) for type    4

     The initial density is read from file :
     /temp/matic/pw/Ba2Fe24O38.bulk/pwscf.save/charge-density

     Number of +U iterations with fixed ns =  0
     Starting occupations:
 --- enter write_ns ---
 LDA+U parameters:
U( 2)     =  0.00000001
alpha( 2) =  0.00000000
U( 3)     =  0.00000001
alpha( 3) =  0.00000000
atom    1   Tr[ns(na)] (up, down, total) =   1.81750  4.88899  6.70650
   spin  1
    eigenvalues: 
  0.326  0.326  0.353  0.407  0.407
    eigenvectors:
  0.000  0.000  1.000  0.000  0.000
  0.206  0.407  0.000  0.352  0.034
  0.407  0.206  0.000  0.034  0.352
  0.257  0.130  0.000  0.054  0.559
  0.130  0.257  0.000  0.559  0.054
    occupations:
  0.353 -0.000 -0.000 -0.000 -0.000
 -0.000  0.357 -0.000  0.000 -0.039
 -0.000 -0.000  0.357 -0.039 -0.000
 -0.000  0.000 -0.039  0.375  0.000
 -0.000 -0.039 -0.000  0.000  0.375
   spin  2
    eigenvalues: 
  0.967  0.977  0.977  0.984  0.984
    eigenvectors:
  1.000  0.000  0.000  0.000  0.000
  0.000  0.235  0.605  0.118  0.043
  0.000  0.605  0.235  0.043  0.118
  0.000  0.116  0.045  0.223  0.616
  0.000  0.045  0.116  0.616  0.223
    occupations:
  0.967 -0.000 -0.000 -0.000 -0.000
 -0.000  0.978 -0.000  0.000  0.003
 -0.000 -0.000  0.978  0.003 -0.000
 -0.000  0.000  0.003  0.983  0.000
 -0.000  0.003 -0.000  0.000  0.983
atomic mag. moment =    -3.071493
atom    6   Tr[ns(na)] (up, down, total) =   4.91506  1.63739  6.55246
   spin  1
    eigenvalues: 
  0.970  0.972  0.990  0.990  0.993
    eigenvectors:
  0.000  0.001  0.000  0.093  0.906
  0.677  0.000  0.323  0.000  0.000
  0.000  0.699  0.000  0.283  0.019
  0.000  0.300  0.000  0.624  0.076
  0.323  0.000  0.677  0.000  0.000
    occupations:
  0.993 -0.000  0.000  0.001 -0.000
 -0.000  0.976 -0.000  0.000 -0.009
  0.000 -0.000  0.977 -0.008 -0.000
  0.001  0.000 -0.008  0.985  0.000
 -0.000 -0.009 -0.000  0.000  0.984
   spin  2
    eigenvalues: 
  0.225  0.238  0.282  0.439  0.453
    eigenvectors:
  0.726  0.000  0.274  0.000  0.000
  0.000  0.588  0.000  0.412  0.000
  0.113  0.000  0.303  0.000  0.583
  0.161  0.000  0.422  0.000  0.417
  0.000  0.412  0.000  0.588  0.000
    occupations:
  0.241 -0.000  0.016 -0.020 -0.000
 -0.000  0.321 -0.000  0.000  0.099
  0.016 -0.000  0.375  0.092 -0.000
 -0.020  0.000  0.092  0.344  0.000
 -0.000  0.099 -0.000  0.000  0.356
atomic mag. moment =     3.277674
atom    7   Tr[ns(na)] (up, down, total) =   4.91506  1.63739  6.55246
   spin  1
    eigenvalues: 
  0.970  0.972  0.990  0.990  0.993
    eigenvectors:
  0.000  0.001  0.000  0.093  0.906
  0.169  0.524  0.081  0.212  0.014
  0.508  0.175  0.242  0.071  0.005
  0.242  0.075  0.508  0.156  0.019
  0.081  0.225  0.169  0.468  0.057
    occupations:
  0.993 -0.000 -0.000 -0.001 -0.001
 -0.000  0.977  0.000  0.000 -0.009
 -0.000  0.000  0.977 -0.009  0.000
 -0.001  0.000 -0.009  0.984  0.001
 -0.001 -0.009  0.000  0.001  0.985
   spin  2
    eigenvalues: 
  0.225  0.238  0.282  0.439  0.453
    eigenvectors:
  0.726  0.000  0.274  0.000  0.000
  0.085  0.147  0.228  0.103  0.437
  0.028  0.441  0.076  0.309  0.146
  0.040  0.309  0.106  0.441  0.104
  0.121  0.103  0.317  0.147  0.313
    occupations:
  0.241 -0.014 -0.008  0.010  0.017
 -0.014  0.362  0.024 -0.003  0.094
 -0.008  0.024  0.334  0.097 -0.003
  0.010 -0.003  0.097  0.353 -0.005
  0.017  0.094 -0.003 -0.005  0.347
atomic mag. moment =     3.277674
atom    8   Tr[ns(na)] (up, down, total) =   4.91506  1.63739  6.55246
   spin  1
    eigenvalues: 
  0.970  0.972  0.990  0.990  0.993
    eigenvectors:
  0.000  0.001  0.000  0.093  0.906
  0.169  0.524  0.081  0.212  0.014
  0.508  0.175  0.242  0.071  0.005
  0.242  0.075  0.508  0.156  0.019
  0.081  0.225  0.169  0.468  0.057
    occupations:
  0.993  0.000 -0.000 -0.001  0.001
  0.000  0.977 -0.000 -0.000 -0.009
 -0.000 -0.000  0.977 -0.009 -0.000
 -0.001 -0.000 -0.009  0.984 -0.001
  0.001 -0.009 -0.000 -0.001  0.985
   spin  2
    eigenvalues: 
  0.225  0.238  0.282  0.439  0.453
    eigenvectors:
  0.726  0.000  0.274  0.000  0.000
  0.085  0.147  0.228  0.103  0.437
  0.028  0.441  0.076  0.309  0.146
  0.040  0.309  0.106  0.441  0.104
  0.121  0.103  0.317  0.147  0.313
    occupations:
  0.241  0.014 -0.008  0.010 -0.017
  0.014  0.362 -0.024  0.003  0.094
 -0.008 -0.024  0.334  0.097  0.003
  0.010  0.003  0.097  0.353  0.005
 -0.017  0.094  0.003  0.005  0.347
atomic mag. moment =     3.277674
atom   13   Tr[ns(na)] (up, down, total) =   1.86612  4.80926  6.67539
   spin  1
    eigenvalues: 
  0.297  0.297  0.299  0.487  0.487
    eigenvectors:
  0.000  0.000  1.000  0.000  0.000
  0.218  0.377  0.000  0.370  0.034
  0.377  0.218  0.000  0.034  0.370
  0.256  0.148  0.000  0.051  0.545
  0.148  0.256  0.000  0.545  0.051
    occupations:
  0.299 -0.000 -0.000 -0.000 -0.000
 -0.000  0.374 -0.000  0.000 -0.093
 -0.000 -0.000  0.374 -0.093 -0.000
 -0.000  0.000 -0.093  0.410  0.000
 -0.000 -0.093 -0.000  0.000  0.410
   spin  2
    eigenvalues: 
  0.922  0.922  0.987  0.987  0.990
    eigenvectors:
  0.000  0.000  0.000  0.000  1.000
  0.552  0.019  0.250  0.178  0.000
  0.019  0.552  0.178  0.250  0.000
  0.014  0.414  0.238  0.334  0.000
  0.414  0.014  0.334  0.238  0.000
    occupations:
  0.990 -0.000 -0.000 -0.000 -0.000
 -0.000  0.950 -0.000  0.000  0.032
 -0.000 -0.000  0.950  0.032 -0.000
 -0.000  0.000  0.032  0.959  0.000
 -0.000  0.032 -0.000  0.000  0.959
atomic mag. moment =    -2.943138
atom   14   Tr[ns(na)] (up, down, total) =   4.89620  1.86583  6.76202
   spin  1
    eigenvalues: 
  0.975  0.976  0.976  0.985  0.985
    eigenvectors:
  1.000  0.000  0.000  0.000  0.000
  0.000  0.000  0.000  0.089  0.911
  0.000  0.000  0.000  0.911  0.089
  0.000  0.185  0.815  0.000  0.000
  0.000  0.815  0.185  0.000  0.000
    occupations:
  0.975 -0.000 -0.000 -0.000 -0.000
 -0.000  0.985 -0.000  0.000 -0.000
 -0.000 -0.000  0.985 -0.000 -0.000
 -0.000  0.000 -0.000  0.976  0.000
 -0.000 -0.000 -0.000  0.000  0.976
   spin  2
    eigenvalues: 
  0.287  0.333  0.333  0.457  0.457
    eigenvectors:
  1.000  0.000  0.000  0.000  0.000
  0.000  0.091  0.909  0.000  0.000
  0.000  0.909  0.091  0.000  0.000
  0.000  0.000  0.000  0.185  0.815
  0.000  0.000  0.000  0.815  0.185
    occupations:
  0.287 -0.000 -0.000 -0.000 -0.000
 -0.000  0.333 -0.000  0.000  0.000
 -0.000 -0.000  0.333  0.000 -0.000
 -0.000  0.000  0.000  0.457  0.000
 -0.000  0.000 -0.000  0.000  0.457
atomic mag. moment =     3.030371
atom   19   Tr[ns(na)] (up, down, total) =   1.86336  4.81056  6.67392
   spin  1
    eigenvalues: 
  0.297  0.297  0.298  0.486  0.486
    eigenvectors:
  0.000  0.000  1.000  0.000  0.000
  0.582  0.014  0.000  0.244  0.161
  0.014  0.582  0.000  0.161  0.244
  0.010  0.395  0.000  0.237  0.359
  0.395  0.010  0.000  0.359  0.237
    occupations:
  0.298 -0.000 -0.000 -0.000 -0.000
 -0.000  0.373 -0.000  0.000  0.093
 -0.000 -0.000  0.373  0.093 -0.000
 -0.000  0.000  0.093  0.410  0.000
 -0.000  0.093 -0.000  0.000  0.410
   spin  2
    eigenvalues: 
  0.923  0.923  0.987  0.987  0.990
    eigenvectors:
  0.000  0.000  0.000  0.000  1.000
  0.234  0.338  0.394  0.034  0.000
  0.338  0.234  0.034  0.394  0.000
  0.253  0.175  0.045  0.526  0.000
  0.175  0.253  0.526  0.045  0.000
    occupations:
  0.990 -0.000 -0.000 -0.000 -0.000
 -0.000  0.951 -0.000  0.000 -0.032
 -0.000 -0.000  0.951 -0.032 -0.000
 -0.000  0.000 -0.032  0.960  0.000
 -0.000 -0.032 -0.000  0.000  0.960
atomic mag. moment =    -2.947205
atom   24   Tr[ns(na)] (up, down, total) =   4.91514  1.63647  6.55161
   spin  1
    eigenvalues: 
  0.970  0.972  0.990  0.990  0.993
    eigenvectors:
  0.000  0.001  0.000  0.092  0.906
  0.170  0.525  0.080  0.211  0.014
  0.509  0.175  0.241  0.070  0.005
  0.241  0.075  0.509  0.156  0.019
  0.080  0.224  0.170  0.469  0.056
    occupations:
  0.993  0.000  0.000 -0.001 -0.001
  0.000  0.977  0.000 -0.000  0.009
  0.000  0.000  0.977  0.009 -0.000
 -0.001 -0.000  0.009  0.984  0.001
 -0.001  0.009 -0.000  0.001  0.985
   spin  2
    eigenvalues: 
  0.225  0.237  0.282  0.439  0.453
    eigenvectors:
  0.727  0.000  0.273  0.000  0.000
  0.085  0.147  0.227  0.103  0.437
  0.028  0.440  0.076  0.310  0.146
  0.040  0.310  0.106  0.440  0.104
  0.119  0.103  0.318  0.147  0.313
    occupations:
  0.241  0.014  0.008  0.010  0.017
  0.014  0.362  0.024  0.003 -0.094
  0.008  0.024  0.334 -0.098  0.003
  0.010  0.003 -0.098  0.353 -0.005
  0.017 -0.094  0.003 -0.005  0.347
atomic mag. moment =     3.278664
atom   25   Tr[ns(na)] (up, down, total) =   4.91514  1.63647  6.55161
   spin  1
    eigenvalues: 
  0.970  0.972  0.990  0.990  0.993
    eigenvectors:
  0.000  0.001  0.000  0.092  0.906
  0.679  0.000  0.321  0.000  0.000
  0.000  0.699  0.000  0.282  0.019
  0.000  0.299  0.000  0.626  0.075
  0.321  0.000  0.679  0.000  0.000
    occupations:
  0.993 -0.000 -0.000  0.001 -0.000
 -0.000  0.977 -0.000  0.000  0.009
 -0.000 -0.000  0.977  0.008 -0.000
  0.001  0.000  0.008  0.985  0.000
 -0.000  0.009 -0.000  0.000  0.984
   spin  2
    eigenvalues: 
  0.225  0.237  0.282  0.439  0.453
    eigenvectors:
  0.727  0.000  0.273  0.000  0.000
  0.000  0.587  0.000  0.413  0.000
  0.114  0.000  0.303  0.000  0.583
  0.159  0.000  0.424  0.000  0.417
  0.000  0.413  0.000  0.587  0.000
    occupations:
  0.241 -0.000 -0.016 -0.019 -0.000
 -0.000  0.321 -0.000  0.000 -0.100
 -0.016 -0.000  0.375 -0.092 -0.000
 -0.019  0.000 -0.092  0.344  0.000
 -0.000 -0.100 -0.000  0.000  0.356
atomic mag. moment =     3.278664
atom   26   Tr[ns(na)] (up, down, total) =   4.91514  1.63647  6.55161
   spin  1
    eigenvalues: 
  0.970  0.972  0.990  0.990  0.993
    eigenvectors:
  0.000  0.001  0.000  0.092  0.906
  0.170  0.525  0.080  0.211  0.014
  0.509  0.175  0.241  0.070  0.005
  0.241  0.075  0.509  0.156  0.019
  0.080  0.224  0.170  0.469  0.056
    occupations:
  0.993 -0.000  0.000 -0.001  0.001
 -0.000  0.977 -0.000  0.000  0.009
  0.000 -0.000  0.977  0.009  0.000
 -0.001  0.000  0.009  0.984 -0.001
  0.001  0.009  0.000 -0.001  0.985
   spin  2
    eigenvalues: 
  0.225  0.237  0.282  0.439  0.453
    eigenvectors:
  0.727  0.000  0.273  0.000  0.000
  0.085  0.147  0.227  0.103  0.437
  0.028  0.440  0.076  0.310  0.146
  0.040  0.310  0.106  0.440  0.104
  0.119  0.103  0.318  0.147  0.313
    occupations:
  0.241 -0.014  0.008  0.010 -0.017
 -0.014  0.362 -0.024 -0.003 -0.094
  0.008 -0.024  0.334 -0.098 -0.003
  0.010 -0.003 -0.098  0.353  0.005
 -0.017 -0.094 -0.003  0.005  0.347
atomic mag. moment =     3.278664
atom   31   Tr[ns(na)] (up, down, total) =   1.81575  4.88952  6.70528
   spin  1
    eigenvalues: 
  0.325  0.325  0.353  0.406  0.406
    eigenvectors:
  0.000  0.000  1.000  0.000  0.000
  0.604  0.009  0.000  0.239  0.148
  0.009  0.604  0.000  0.148  0.239
  0.006  0.381  0.000  0.234  0.379
  0.381  0.006  0.000  0.379  0.234
    occupations:
  0.353 -0.000 -0.000 -0.000 -0.000
 -0.000  0.357 -0.000  0.000  0.040
 -0.000 -0.000  0.357  0.040 -0.000
 -0.000  0.000  0.040  0.375  0.000
 -0.000  0.040 -0.000  0.000  0.375
   spin  2
    eigenvalues: 
  0.968  0.977  0.977  0.984  0.984
    eigenvectors:
  1.000  0.000  0.000  0.000  0.000
  0.000  0.001  0.839  0.139  0.021
  0.000  0.839  0.001  0.021  0.139
  0.000  0.160  0.000  0.110  0.730
  0.000  0.000  0.160  0.730  0.110
    occupations:
  0.968 -0.000 -0.000 -0.000 -0.000
 -0.000  0.978 -0.000  0.000 -0.003
 -0.000 -0.000  0.978 -0.003 -0.000
 -0.000  0.000 -0.003  0.983  0.000
 -0.000 -0.003 -0.000  0.000  0.983
atomic mag. moment =    -3.073768
atom   32   Tr[ns(na)] (up, down, total) =   4.89423  1.65122  6.54544
   spin  1
    eigenvalues: 
  0.960  0.960  0.990  0.990  0.993
    eigenvectors:
  0.000  0.000  0.000  0.000  1.000
  0.390  0.385  0.160  0.066  0.000
  0.385  0.390  0.066  0.160  0.000
  0.112  0.113  0.226  0.549  0.000
  0.113  0.112  0.549  0.226  0.000
    occupations:
  0.993 -0.000 -0.000 -0.000 -0.000
 -0.000  0.967 -0.000  0.000  0.012
 -0.000 -0.000  0.967  0.012 -0.000
 -0.000  0.000  0.012  0.983  0.000
 -0.000  0.012 -0.000  0.000  0.983
   spin  2
    eigenvalues: 
  0.225  0.233  0.233  0.480  0.480
    eigenvectors:
  1.000  0.000  0.000  0.000  0.000
  0.000  0.222  0.122  0.655  0.000
  0.000  0.122  0.222  0.000  0.655
  0.000  0.233  0.423  0.000  0.345
  0.000  0.423  0.233  0.345  0.000
    occupations:
  0.225 -0.000 -0.000 -0.000 -0.000
 -0.000  0.395 -0.000  0.000 -0.117
 -0.000 -0.000  0.395 -0.117 -0.000
 -0.000  0.000 -0.117  0.318  0.000
 -0.000 -0.117 -0.000  0.000  0.318
atomic mag. moment =     3.243011
atom   33   Tr[ns(na)] (up, down, total) =   1.81575  4.88952  6.70528
   spin  1
    eigenvalues: 
  0.325  0.325  0.353  0.406  0.406
    eigenvectors:
  0.000  0.000  1.000  0.000  0.000
  0.604  0.009  0.000  0.240  0.147
  0.009  0.604  0.000  0.147  0.240
  0.006  0.381  0.000  0.233  0.380
  0.381  0.006  0.000  0.380  0.233
    occupations:
  0.353 -0.000 -0.000 -0.000 -0.000
 -0.000  0.357 -0.000  0.000  0.040
 -0.000 -0.000  0.357  0.040 -0.000
 -0.000  0.000  0.040  0.375  0.000
 -0.000  0.040 -0.000  0.000  0.375
   spin  2
    eigenvalues: 
  0.968  0.977  0.977  0.984  0.984
    eigenvectors:
  1.000  0.000  0.000  0.000  0.000
  0.000  0.001  0.839  0.139  0.021
  0.000  0.839  0.001  0.021  0.139
  0.000  0.160  0.000  0.110  0.730
  0.000  0.000  0.160  0.730  0.110
    occupations:
  0.968 -0.000 -0.000 -0.000 -0.000
 -0.000  0.978 -0.000  0.000 -0.003
 -0.000 -0.000  0.978 -0.003 -0.000
 -0.000  0.000 -0.003  0.983  0.000
 -0.000 -0.003 -0.000  0.000  0.983
atomic mag. moment =    -3.073768
atom   38   Tr[ns(na)] (up, down, total) =   4.91514  1.63647  6.55161
   spin  1
    eigenvalues: 
  0.970  0.972  0.990  0.990  0.993
    eigenvectors:
  0.000  0.001  0.000  0.092  0.906
  0.170  0.525  0.080  0.211  0.014
  0.509  0.175  0.241  0.070  0.005
  0.241  0.075  0.509  0.156  0.019
  0.080  0.224  0.170  0.469  0.056
    occupations:
  0.993 -0.000  0.000 -0.001  0.001
 -0.000  0.977 -0.000  0.000  0.009
  0.000 -0.000  0.977  0.009  0.000
 -0.001  0.000  0.009  0.984 -0.001
  0.001  0.009  0.000 -0.001  0.985
   spin  2
    eigenvalues: 
  0.225  0.237  0.282  0.439  0.453
    eigenvectors:
  0.727  0.000  0.273  0.000  0.000
  0.085  0.147  0.227  0.103  0.437
  0.028  0.440  0.076  0.310  0.146
  0.040  0.310  0.106  0.440  0.104
  0.119  0.103  0.318  0.147  0.313
    occupations:
  0.241 -0.014  0.008  0.010 -0.017
 -0.014  0.362 -0.024 -0.003 -0.094
  0.008 -0.024  0.334 -0.098 -0.003
  0.010 -0.003 -0.098  0.353  0.005
 -0.017 -0.094 -0.003  0.005  0.347
atomic mag. moment =     3.278664
atom   39   Tr[ns(na)] (up, down, total) =   4.91514  1.63647  6.55161
   spin  1
    eigenvalues: 
  0.970  0.972  0.990  0.990  0.993
    eigenvectors:
  0.000  0.001  0.000  0.092  0.906
  0.679  0.000  0.321  0.000  0.000
  0.000  0.699  0.000  0.282  0.019
  0.000  0.299  0.000  0.626  0.075
  0.321  0.000  0.679  0.000  0.000
    occupations:
  0.993 -0.000 -0.000  0.001 -0.000
 -0.000  0.977 -0.000  0.000  0.009
 -0.000 -0.000  0.977  0.008 -0.000
  0.001  0.000  0.008  0.985  0.000
 -0.000  0.009 -0.000  0.000  0.984
   spin  2
    eigenvalues: 
  0.225  0.237  0.282  0.439  0.453
    eigenvectors:
  0.727  0.000  0.273  0.000  0.000
  0.000  0.587  0.000  0.413  0.000
  0.114  0.000  0.303  0.000  0.583
  0.159  0.000  0.424  0.000  0.417
  0.000  0.413  0.000  0.587  0.000
    occupations:
  0.241 -0.000 -0.016 -0.019 -0.000
 -0.000  0.321 -0.000  0.000 -0.100
 -0.016 -0.000  0.375 -0.092 -0.000
 -0.019  0.000 -0.092  0.344  0.000
 -0.000 -0.100 -0.000  0.000  0.356
atomic mag. moment =     3.278664
atom   40   Tr[ns(na)] (up, down, total) =   4.91514  1.63647  6.55161
   spin  1
    eigenvalues: 
  0.970  0.972  0.990  0.990  0.993
    eigenvectors:
  0.000  0.001  0.000  0.092  0.906
  0.170  0.525  0.080  0.211  0.014
  0.509  0.175  0.241  0.070  0.005
  0.241  0.075  0.509  0.156  0.019
  0.080  0.224  0.170  0.469  0.056
    occupations:
  0.993  0.000  0.000 -0.001 -0.001
  0.000  0.977  0.000 -0.000  0.009
  0.000  0.000  0.977  0.009 -0.000
 -0.001 -0.000  0.009  0.984  0.001
 -0.001  0.009 -0.000  0.001  0.985
   spin  2
    eigenvalues: 
  0.225  0.237  0.282  0.439  0.453
    eigenvectors:
  0.727  0.000  0.273  0.000  0.000
  0.085  0.147  0.227  0.103  0.437
  0.028  0.440  0.076  0.310  0.146
  0.040  0.310  0.106  0.440  0.104
  0.119  0.103  0.318  0.147  0.313
    occupations:
  0.241  0.014  0.008  0.010  0.017
  0.014  0.362  0.024  0.003 -0.094
  0.008  0.024  0.334 -0.098  0.003
  0.010  0.003 -0.098  0.353 -0.005
  0.017 -0.094  0.003 -0.005  0.347
atomic mag. moment =     3.278664
atom   45   Tr[ns(na)] (up, down, total) =   1.86336  4.81056  6.67392
   spin  1
    eigenvalues: 
  0.297  0.297  0.298  0.486  0.486
    eigenvectors:
  0.000  0.000  1.000  0.000  0.000
  0.582  0.014  0.000  0.243  0.161
  0.014  0.582  0.000  0.161  0.243
  0.010  0.395  0.000  0.237  0.359
  0.395  0.010  0.000  0.359  0.237
    occupations:
  0.298 -0.000 -0.000 -0.000 -0.000
 -0.000  0.373 -0.000  0.000  0.093
 -0.000 -0.000  0.373  0.093 -0.000
 -0.000  0.000  0.093  0.410  0.000
 -0.000  0.093 -0.000  0.000  0.410
   spin  2
    eigenvalues: 
  0.923  0.923  0.987  0.987  0.990
    eigenvectors:
  0.000  0.000  0.000  0.000  1.000
  0.234  0.338  0.394  0.034  0.000
  0.338  0.234  0.034  0.394  0.000
  0.253  0.175  0.045  0.526  0.000
  0.175  0.253  0.526  0.045  0.000
    occupations:
  0.990 -0.000 -0.000 -0.000 -0.000
 -0.000  0.951 -0.000  0.000 -0.032
 -0.000 -0.000  0.951 -0.032 -0.000
 -0.000  0.000 -0.032  0.960  0.000
 -0.000 -0.032 -0.000  0.000  0.960
atomic mag. moment =    -2.947205
atom   50   Tr[ns(na)] (up, down, total) =   4.89620  1.86583  6.76202
   spin  1
    eigenvalues: 
  0.975  0.976  0.976  0.985  0.985
    eigenvectors:
  1.000  0.000  0.000  0.000  0.000
  0.000  0.000  0.000  0.089  0.911
  0.000  0.000  0.000  0.911  0.089
  0.000  0.185  0.815  0.000  0.000
  0.000  0.815  0.185  0.000  0.000
    occupations:
  0.975 -0.000 -0.000 -0.000 -0.000
 -0.000  0.985 -0.000  0.000 -0.000
 -0.000 -0.000  0.985 -0.000 -0.000
 -0.000  0.000 -0.000  0.976  0.000
 -0.000 -0.000 -0.000  0.000  0.976
   spin  2
    eigenvalues: 
  0.287  0.333  0.333  0.457  0.457
    eigenvectors:
  1.000  0.000  0.000  0.000  0.000
  0.000  0.089  0.911  0.000  0.000
  0.000  0.911  0.089  0.000  0.000
  0.000  0.000  0.000  0.185  0.815
  0.000  0.000  0.000  0.815  0.185
    occupations:
  0.287 -0.000 -0.000 -0.000 -0.000
 -0.000  0.333 -0.000  0.000  0.000
 -0.000 -0.000  0.333  0.000 -0.000
 -0.000  0.000  0.000  0.457  0.000
 -0.000  0.000 -0.000  0.000  0.457
atomic mag. moment =     3.030371
atom   51   Tr[ns(na)] (up, down, total) =   1.86612  4.80926  6.67539
   spin  1
    eigenvalues: 
  0.297  0.297  0.299  0.487  0.487
    eigenvectors:
  0.000  0.000  1.000  0.000  0.000
  0.221  0.375  0.000  0.370  0.034
  0.375  0.221  0.000  0.034  0.370
  0.255  0.150  0.000  0.050  0.545
  0.150  0.255  0.000  0.545  0.050
    occupations:
  0.299 -0.000 -0.000 -0.000 -0.000
 -0.000  0.374 -0.000  0.000 -0.093
 -0.000 -0.000  0.374 -0.093 -0.000
 -0.000  0.000 -0.093  0.410  0.000
 -0.000 -0.093 -0.000  0.000  0.410
   spin  2
    eigenvalues: 
  0.922  0.922  0.987  0.987  0.990
    eigenvectors:
  0.000  0.000  0.000  0.000  1.000
  0.552  0.019  0.250  0.178  0.000
  0.019  0.552  0.178  0.250  0.000
  0.014  0.414  0.238  0.334  0.000
  0.414  0.014  0.334  0.238  0.000
    occupations:
  0.990 -0.000 -0.000 -0.000 -0.000
 -0.000  0.950 -0.000  0.000  0.032
 -0.000 -0.000  0.950  0.032 -0.000
 -0.000  0.000  0.032  0.959  0.000
 -0.000  0.032 -0.000  0.000  0.959
atomic mag. moment =    -2.943138
atom   56   Tr[ns(na)] (up, down, total) =   4.91506  1.63739  6.55246
   spin  1
    eigenvalues: 
  0.970  0.972  0.990  0.990  0.993
    eigenvectors:
  0.000  0.001  0.000  0.093  0.906
  0.677  0.000  0.323  0.000  0.000
  0.000  0.699  0.000  0.283  0.019
  0.000  0.300  0.000  0.624  0.076
  0.323  0.000  0.677  0.000  0.000
    occupations:
  0.993 -0.000  0.000  0.001 -0.000
 -0.000  0.976 -0.000  0.000 -0.009
  0.000 -0.000  0.977 -0.008 -0.000
  0.001  0.000 -0.008  0.985  0.000
 -0.000 -0.009 -0.000  0.000  0.984
   spin  2
    eigenvalues: 
  0.225  0.238  0.282  0.439  0.453
    eigenvectors:
  0.726  0.000  0.274  0.000  0.000
  0.000  0.588  0.000  0.412  0.000
  0.113  0.000  0.303  0.000  0.583
  0.161  0.000  0.422  0.000  0.417
  0.000  0.412  0.000  0.588  0.000
    occupations:
  0.241 -0.000  0.016 -0.020 -0.000
 -0.000  0.321 -0.000  0.000  0.099
  0.016 -0.000  0.375  0.092 -0.000
 -0.020  0.000  0.092  0.344  0.000
 -0.000  0.099 -0.000  0.000  0.356
atomic mag. moment =     3.277674
atom   57   Tr[ns(na)] (up, down, total) =   4.91506  1.63739  6.55246
   spin  1
    eigenvalues: 
  0.970  0.972  0.990  0.990  0.993
    eigenvectors:
  0.000  0.001  0.000  0.093  0.906
  0.169  0.524  0.081  0.212  0.014
  0.508  0.175  0.242  0.071  0.005
  0.242  0.075  0.508  0.156  0.019
  0.081  0.225  0.169  0.468  0.057
    occupations:
  0.993  0.000 -0.000 -0.001  0.001
  0.000  0.977 -0.000 -0.000 -0.009
 -0.000 -0.000  0.977 -0.009 -0.000
 -0.001 -0.000 -0.009  0.984 -0.001
  0.001 -0.009 -0.000 -0.001  0.985
   spin  2
    eigenvalues: 
  0.225  0.238  0.282  0.439  0.453
    eigenvectors:
  0.726  0.000  0.274  0.000  0.000
  0.085  0.147  0.228  0.103  0.437
  0.028  0.441  0.076  0.309  0.146
  0.040  0.309  0.106  0.441  0.104
  0.121  0.103  0.317  0.147  0.313
    occupations:
  0.241  0.014 -0.008  0.010 -0.017
  0.014  0.362 -0.024  0.003  0.094
 -0.008 -0.024  0.334  0.097  0.003
  0.010  0.003  0.097  0.353  0.005
 -0.017  0.094  0.003  0.005  0.347
atomic mag. moment =     3.277674
atom   58   Tr[ns(na)] (up, down, total) =   4.91506  1.63739  6.55246
   spin  1
    eigenvalues: 
  0.970  0.972  0.990  0.990  0.993
    eigenvectors:
  0.000  0.001  0.000  0.093  0.906
  0.169  0.524  0.081  0.212  0.014
  0.508  0.175  0.242  0.071  0.005
  0.242  0.075  0.508  0.156  0.019
  0.081  0.225  0.169  0.468  0.057
    occupations:
  0.993 -0.000 -0.000 -0.001 -0.001
 -0.000  0.977  0.000  0.000 -0.009
 -0.000  0.000  0.977 -0.009  0.000
 -0.001  0.000 -0.009  0.984  0.001
 -0.001 -0.009  0.000  0.001  0.985
   spin  2
    eigenvalues: 
  0.225  0.238  0.282  0.439  0.453
    eigenvectors:
  0.726  0.000  0.274  0.000  0.000
  0.085  0.147  0.228  0.103  0.437
  0.028  0.441  0.076  0.309  0.146
  0.040  0.309  0.106  0.441  0.104
  0.121  0.103  0.317  0.147  0.313
    occupations:
  0.241 -0.014 -0.008  0.010  0.017
 -0.014  0.362  0.024 -0.003  0.094
 -0.008  0.024  0.334  0.097 -0.003
  0.010 -0.003  0.097  0.353 -0.005
  0.017  0.094 -0.003 -0.005  0.347
atomic mag. moment =     3.277674
atom   63   Tr[ns(na)] (up, down, total) =   1.81750  4.88899  6.70650
   spin  1
    eigenvalues: 
  0.326  0.326  0.353  0.407  0.407
    eigenvectors:
  0.000  0.000  1.000  0.000  0.000
  0.205  0.408  0.000  0.352  0.034
  0.408  0.205  0.000  0.034  0.352
  0.258  0.129  0.000  0.054  0.559
  0.129  0.258  0.000  0.559  0.054
    occupations:
  0.353 -0.000 -0.000 -0.000 -0.000
 -0.000  0.357 -0.000  0.000 -0.039
 -0.000 -0.000  0.357 -0.039 -0.000
 -0.000  0.000 -0.039  0.375  0.000
 -0.000 -0.039 -0.000  0.000  0.375
   spin  2
    eigenvalues: 
  0.967  0.977  0.977  0.984  0.984
    eigenvectors:
  1.000  0.000  0.000  0.000  0.000
  0.000  0.237  0.602  0.118  0.043
  0.000  0.602  0.237  0.043  0.118
  0.000  0.115  0.045  0.223  0.617
  0.000  0.045  0.115  0.617  0.223
    occupations:
  0.967 -0.000 -0.000 -0.000 -0.000
 -0.000  0.978 -0.000  0.000  0.003
 -0.000 -0.000  0.978  0.003 -0.000
 -0.000  0.000  0.003  0.983  0.000
 -0.000  0.003 -0.000  0.000  0.983
atomic mag. moment =    -3.071493
atom   64   Tr[ns(na)] (up, down, total) =   4.89393  1.65301  6.54695
   spin  1
    eigenvalues: 
  0.960  0.960  0.990  0.990  0.993
    eigenvectors:
  0.000  0.000  0.000  0.000  1.000
  0.030  0.743  0.200  0.027  0.000
  0.743  0.030  0.027  0.200  0.000
  0.218  0.009  0.092  0.681  0.000
  0.009  0.218  0.681  0.092  0.000
    occupations:
  0.993 -0.000 -0.000 -0.000 -0.000
 -0.000  0.967 -0.000  0.000 -0.013
 -0.000 -0.000  0.967 -0.013 -0.000
 -0.000  0.000 -0.013  0.983  0.000
 -0.000 -0.013 -0.000  0.000  0.983
   spin  2
    eigenvalues: 
  0.226  0.234  0.234  0.480  0.480
    eigenvectors:
  1.000  0.000  0.000  0.000  0.000
  0.000  0.312  0.034  0.163  0.491
  0.000  0.034  0.312  0.491  0.163
  0.000  0.064  0.591  0.260  0.086
  0.000  0.591  0.064  0.086  0.260
    occupations:
  0.226 -0.000 -0.000 -0.000 -0.000
 -0.000  0.395 -0.000  0.000  0.117
 -0.000 -0.000  0.395  0.117 -0.000
 -0.000  0.000  0.117  0.319  0.000
 -0.000  0.117 -0.000  0.000  0.319
atomic mag. moment =     3.240919
N of occupied +U levels =  158.762973
 --- exit write_ns ---
 Atomic wfc used for LDA+U Projector are NOT orthogonalized
     Starting wfcs from file
     Checking if some PAW data can be deallocated... 

     total cpu time spent up to now is        4.2 secs

     Self-consistent Calculation

     iteration #  1     ecut=    50.00 Ry     beta= 0.10
     Davidson diagonalization with overlap
     ethr =  1.00E-05,  avg # of iterations =  1.0
 --- enter write_ns ---
 LDA+U parameters:
U( 2)     =  0.00000001
alpha( 2) =  0.00000000
U( 3)     =  0.00000001
alpha( 3) =  0.00000000
atom    1   Tr[ns(na)] (up, down, total) =   1.81738  4.88899  6.70638
   spin  1
    eigenvalues: 
  0.326  0.326  0.353  0.407  0.407
    eigenvectors:
  0.000  0.000  1.000  0.000  0.000
  0.203  0.410  0.000  0.353  0.034
  0.410  0.203  0.000  0.034  0.353
  0.259  0.128  0.000  0.055  0.558
  0.128  0.259  0.000  0.558  0.055
    occupations:
  0.353 -0.000 -0.000 -0.000 -0.000
 -0.000  0.357 -0.000  0.000 -0.039
 -0.000 -0.000  0.357 -0.039 -0.000
 -0.000  0.000 -0.039  0.375  0.000
 -0.000 -0.039 -0.000  0.000  0.375
   spin  2
    eigenvalues: 
  0.967  0.977  0.977  0.984  0.984
    eigenvectors:
  1.000  0.000  0.000  0.000  0.000
  0.000  0.236  0.603  0.118  0.043
  0.000  0.603  0.236  0.043  0.118
  0.000  0.116  0.045  0.223  0.616
  0.000  0.045  0.116  0.616  0.223
    occupations:
  0.967 -0.000 -0.000 -0.000 -0.000
 -0.000  0.978 -0.000  0.000  0.003
 -0.000 -0.000  0.978  0.003 -0.000
 -0.000  0.000  0.003  0.983  0.000
 -0.000  0.003 -0.000  0.000  0.983
atomic mag. moment =    -3.071612
atom    6   Tr[ns(na)] (up, down, total) =   4.91494  1.63901  6.55395
   spin  1
    eigenvalues: 
  0.970  0.972  0.990  0.990  0.993
    eigenvectors:
  0.000  0.001  0.000  0.093  0.906
  0.676  0.000  0.324  0.000  0.000
  0.000  0.698  0.000  0.283  0.019
  0.000  0.300  0.000  0.624  0.075
  0.324  0.000  0.676  0.000  0.000
    occupations:
  0.993 -0.000  0.000  0.001 -0.000
 -0.000  0.976 -0.000  0.000 -0.009
  0.000 -0.000  0.977 -0.008 -0.000
  0.001  0.000 -0.008  0.985  0.000
 -0.000 -0.009 -0.000  0.000  0.984
   spin  2
    eigenvalues: 
  0.226  0.238  0.282  0.439  0.453
    eigenvectors:
  0.736  0.000  0.264  0.000  0.000
  0.000  0.588  0.000  0.412  0.000
  0.109  0.000  0.308  0.000  0.583
  0.155  0.000  0.428  0.000  0.417
  0.000  0.412  0.000  0.588  0.000
    occupations:
  0.241 -0.000  0.016 -0.019 -0.000
 -0.000  0.321 -0.000  0.000  0.099
  0.016 -0.000  0.376  0.091 -0.000
 -0.019  0.000  0.091  0.345  0.000
 -0.000  0.099 -0.000  0.000  0.356
atomic mag. moment =     3.275931
atom    7   Tr[ns(na)] (up, down, total) =   4.91494  1.63901  6.55395
   spin  1
    eigenvalues: 
  0.970  0.972  0.990  0.990  0.993
    eigenvectors:
  0.000  0.001  0.000  0.093  0.906
  0.169  0.524  0.081  0.212  0.014
  0.507  0.175  0.243  0.071  0.005
  0.243  0.075  0.507  0.156  0.019
  0.081  0.225  0.169  0.468  0.057
    occupations:
  0.993 -0.000 -0.000 -0.001 -0.001
 -0.000  0.977  0.000  0.000 -0.009
 -0.000  0.000  0.977 -0.009  0.000
 -0.001  0.000 -0.009  0.984  0.001
 -0.001 -0.009  0.000  0.001  0.984
   spin  2
    eigenvalues: 
  0.226  0.238  0.282  0.439  0.453
    eigenvectors:
  0.736  0.000  0.264  0.000  0.000
  0.082  0.147  0.231  0.103  0.437
  0.027  0.441  0.077  0.309  0.146
  0.039  0.309  0.107  0.441  0.104
  0.116  0.103  0.321  0.147  0.313
    occupations:
  0.241 -0.014 -0.008  0.010  0.017
 -0.014  0.362  0.024 -0.003  0.093
 -0.008  0.024  0.335  0.097 -0.003
  0.010 -0.003  0.097  0.354 -0.005
  0.017  0.093 -0.003 -0.005  0.348
atomic mag. moment =     3.275931
atom    8   Tr[ns(na)] (up, down, total) =   4.91494  1.63901  6.55395
   spin  1
    eigenvalues: 
  0.970  0.972  0.990  0.990  0.993
    eigenvectors:
  0.000  0.001  0.000  0.093  0.906
  0.169  0.524  0.081  0.212  0.014
  0.507  0.175  0.243  0.071  0.005
  0.243  0.075  0.507  0.156  0.019
  0.081  0.225  0.169  0.468  0.057
    occupations:
  0.993  0.000 -0.000 -0.001  0.001
  0.000  0.977 -0.000 -0.000 -0.009
 -0.000 -0.000  0.977 -0.009 -0.000
 -0.001 -0.000 -0.009  0.984 -0.001
  0.001 -0.009 -0.000 -0.001  0.984
   spin  2
    eigenvalues: 
  0.226  0.238  0.282  0.439  0.453
    eigenvectors:
  0.736  0.000  0.264  0.000  0.000
  0.082  0.147  0.231  0.103  0.437
  0.027  0.441  0.077  0.309  0.146
  0.039  0.309  0.107  0.441  0.104
  0.116  0.103  0.321  0.147  0.313
    occupations:
  0.241  0.014 -0.008  0.010 -0.017
  0.014  0.362 -0.024  0.003  0.093
 -0.008 -0.024  0.335  0.097  0.003
  0.010  0.003  0.097  0.354  0.005
 -0.017  0.093  0.003  0.005  0.348
atomic mag. moment =     3.275931
atom   13   Tr[ns(na)] (up, down, total) =   1.86602  4.80926  6.67528
   spin  1
    eigenvalues: 
  0.297  0.297  0.299  0.487  0.487
    eigenvectors:
  0.000  0.000  1.000  0.000  0.000
  0.219  0.376  0.000  0.370  0.034
  0.376  0.219  0.000  0.034  0.370
  0.256  0.149  0.000  0.050  0.545
  0.149  0.256  0.000  0.545  0.050
    occupations:
  0.299 -0.000 -0.000 -0.000 -0.000
 -0.000  0.374 -0.000  0.000 -0.093
 -0.000 -0.000  0.374 -0.093 -0.000
 -0.000  0.000 -0.093  0.410  0.000
 -0.000 -0.093 -0.000  0.000  0.410
   spin  2
    eigenvalues: 
  0.922  0.922  0.987  0.987  0.990
    eigenvectors:
  0.000  0.000  0.000  0.000  1.000
  0.552  0.019  0.250  0.178  0.000
  0.019  0.552  0.178  0.250  0.000
  0.014  0.414  0.238  0.334  0.000
  0.414  0.014  0.334  0.238  0.000
    occupations:
  0.990 -0.000 -0.000 -0.000 -0.000
 -0.000  0.950 -0.000  0.000  0.032
 -0.000 -0.000  0.950  0.032 -0.000
 -0.000  0.000  0.032  0.959  0.000
 -0.000  0.032 -0.000  0.000  0.959
atomic mag. moment =    -2.943242
atom   14   Tr[ns(na)] (up, down, total) =   4.89406  1.86656  6.76062
   spin  1
    eigenvalues: 
  0.975  0.975  0.975  0.985  0.985
    eigenvectors:
  0.000  0.000  1.000  0.000  0.000
  0.000  0.000  0.000  0.088  0.912
  0.000  0.000  0.000  0.912  0.088
  0.185  0.815  0.000  0.000  0.000
  0.815  0.185  0.000  0.000  0.000
    occupations:
  0.975 -0.000 -0.000 -0.000 -0.000
 -0.000  0.985 -0.000  0.000 -0.000
 -0.000 -0.000  0.985 -0.000 -0.000
 -0.000  0.000 -0.000  0.975  0.000
 -0.000 -0.000 -0.000  0.000  0.975
   spin  2
    eigenvalues: 
  0.287  0.333  0.333  0.457  0.457
    eigenvectors:
  1.000  0.000  0.000  0.000  0.000
  0.000  0.090  0.910  0.000  0.000
  0.000  0.910  0.090  0.000  0.000
  0.000  0.000  0.000  0.185  0.815
  0.000  0.000  0.000  0.815  0.185
    occupations:
  0.287 -0.000 -0.000 -0.000 -0.000
 -0.000  0.333 -0.000  0.000  0.000
 -0.000 -0.000  0.333  0.000 -0.000
 -0.000  0.000  0.000  0.457  0.000
 -0.000  0.000 -0.000  0.000  0.457
atomic mag. moment =     3.027494
atom   19   Tr[ns(na)] (up, down, total) =   1.86324  4.81056  6.67380
   spin  1
    eigenvalues: 
  0.297  0.297  0.298  0.486  0.486
    eigenvectors:
  0.000  0.000  1.000  0.000  0.000
  0.582  0.014  0.000  0.244  0.160
  0.014  0.582  0.000  0.160  0.244
  0.009  0.395  0.000  0.236  0.360
  0.395  0.009  0.000  0.360  0.236
    occupations:
  0.298 -0.000 -0.000 -0.000 -0.000
 -0.000  0.373 -0.000  0.000  0.093
 -0.000 -0.000  0.373  0.093 -0.000
 -0.000  0.000  0.093  0.409  0.000
 -0.000  0.093 -0.000  0.000  0.409
   spin  2
    eigenvalues: 
  0.923  0.923  0.987  0.987  0.990
    eigenvectors:
  0.000  0.000  0.000  0.000  1.000
  0.234  0.338  0.395  0.034  0.000
  0.338  0.234  0.034  0.395  0.000
  0.253  0.175  0.045  0.526  0.000
  0.175  0.253  0.526  0.045  0.000
    occupations:
  0.990 -0.000 -0.000 -0.000 -0.000
 -0.000  0.951 -0.000  0.000 -0.032
 -0.000 -0.000  0.951 -0.032 -0.000
 -0.000  0.000 -0.032  0.960  0.000
 -0.000 -0.032 -0.000  0.000  0.960
atomic mag. moment =    -2.947317
atom   24   Tr[ns(na)] (up, down, total) =   4.91501  1.63793  6.55294
   spin  1
    eigenvalues: 
  0.970  0.972  0.990  0.990  0.993
    eigenvectors:
  0.000  0.001  0.000  0.092  0.906
  0.169  0.524  0.081  0.212  0.014
  0.508  0.175  0.242  0.071  0.005
  0.242  0.075  0.508  0.156  0.019
  0.081  0.225  0.169  0.469  0.056
    occupations:
  0.993  0.000  0.000 -0.001 -0.001
  0.000  0.977  0.000 -0.000  0.009
  0.000  0.000  0.977  0.009 -0.000
 -0.001 -0.000  0.009  0.984  0.001
 -0.001  0.009 -0.000  0.001  0.985
   spin  2
    eigenvalues: 
  0.226  0.237  0.282  0.439  0.453
    eigenvectors:
  0.736  0.000  0.264  0.000  0.000
  0.082  0.147  0.230  0.103  0.437
  0.027  0.440  0.077  0.310  0.146
  0.038  0.310  0.107  0.440  0.104
  0.115  0.103  0.322  0.147  0.313
    occupations:
  0.241  0.014  0.008  0.009  0.016
  0.014  0.362  0.024  0.003 -0.094
  0.008  0.024  0.334 -0.098  0.003
  0.009  0.003 -0.098  0.353 -0.005
  0.016 -0.094  0.003 -0.005  0.348
atomic mag. moment =     3.277085
atom   25   Tr[ns(na)] (up, down, total) =   4.91501  1.63793  6.55294
   spin  1
    eigenvalues: 
  0.970  0.972  0.990  0.990  0.993
    eigenvectors:
  0.000  0.001  0.000  0.092  0.906
  0.678  0.000  0.322  0.000  0.000
  0.000  0.699  0.000  0.282  0.019
  0.000  0.300  0.000  0.625  0.075
  0.322  0.000  0.678  0.000  0.000
    occupations:
  0.993 -0.000 -0.000  0.001 -0.000
 -0.000  0.977 -0.000  0.000  0.009
 -0.000 -0.000  0.977  0.008 -0.000
  0.001  0.000  0.008  0.985  0.000
 -0.000  0.009 -0.000  0.000  0.984
   spin  2
    eigenvalues: 
  0.226  0.237  0.282  0.439  0.453
    eigenvectors:
  0.736  0.000  0.264  0.000  0.000
  0.000  0.587  0.000  0.413  0.000
  0.110  0.000  0.307  0.000  0.583
  0.154  0.000  0.429  0.000  0.417
  0.000  0.413  0.000  0.587  0.000
    occupations:
  0.241 -0.000 -0.016 -0.019 -0.000
 -0.000  0.321 -0.000  0.000 -0.100
 -0.016 -0.000  0.376 -0.092 -0.000
 -0.019  0.000 -0.092  0.345  0.000
 -0.000 -0.100 -0.000  0.000  0.356
atomic mag. moment =     3.277085
atom   26   Tr[ns(na)] (up, down, total) =   4.91501  1.63793  6.55294
   spin  1
    eigenvalues: 
  0.970  0.972  0.990  0.990  0.993
    eigenvectors:
  0.000  0.001  0.000  0.092  0.906
  0.169  0.524  0.081  0.212  0.014
  0.508  0.175  0.242  0.071  0.005
  0.242  0.075  0.508  0.156  0.019
  0.081  0.225  0.169  0.469  0.056
    occupations:
  0.993 -0.000  0.000 -0.001  0.001
 -0.000  0.977 -0.000  0.000  0.009
  0.000 -0.000  0.977  0.009  0.000
 -0.001  0.000  0.009  0.984 -0.001
  0.001  0.009  0.000 -0.001  0.985
   spin  2
    eigenvalues: 
  0.226  0.237  0.282  0.439  0.453
    eigenvectors:
  0.736  0.000  0.264  0.000  0.000
  0.082  0.147  0.230  0.103  0.437
  0.027  0.440  0.077  0.310  0.146
  0.038  0.310  0.107  0.440  0.104
  0.115  0.103  0.322  0.147  0.313
    occupations:
  0.241 -0.014  0.008  0.009 -0.016
 -0.014  0.362 -0.024 -0.003 -0.094
  0.008 -0.024  0.334 -0.098 -0.003
  0.009 -0.003 -0.098  0.353  0.005
 -0.016 -0.094 -0.003  0.005  0.348
atomic mag. moment =     3.277085
atom   31   Tr[ns(na)] (up, down, total) =   1.81563  4.88952  6.70515
   spin  1
    eigenvalues: 
  0.325  0.325  0.353  0.406  0.406
    eigenvectors:
  0.000  0.000  1.000  0.000  0.000
  0.603  0.009  0.000  0.239  0.148
  0.009  0.603  0.000  0.148  0.239
  0.006  0.381  0.000  0.234  0.379
  0.381  0.006  0.000  0.379  0.234
    occupations:
  0.353 -0.000 -0.000 -0.000 -0.000
 -0.000  0.357 -0.000  0.000  0.040
 -0.000 -0.000  0.357  0.040 -0.000
 -0.000  0.000  0.040  0.375  0.000
 -0.000  0.040 -0.000  0.000  0.375
   spin  2
    eigenvalues: 
  0.968  0.977  0.977  0.984  0.984
    eigenvectors:
  1.000  0.000  0.000  0.000  0.000
  0.000  0.001  0.839  0.139  0.021
  0.000  0.839  0.001  0.021  0.139
  0.000  0.160  0.000  0.110  0.730
  0.000  0.000  0.160  0.730  0.110
    occupations:
  0.968 -0.000 -0.000 -0.000 -0.000
 -0.000  0.978 -0.000  0.000 -0.003
 -0.000 -0.000  0.978 -0.003 -0.000
 -0.000  0.000 -0.003  0.983  0.000
 -0.000 -0.003 -0.000  0.000  0.983
atomic mag. moment =    -3.073895
atom   32   Tr[ns(na)] (up, down, total) =   4.89423  1.65210  6.54633
   spin  1
    eigenvalues: 
  0.960  0.960  0.990  0.990  0.993
    eigenvectors:
  0.000  0.000  0.000  0.000  1.000
  0.390  0.385  0.160  0.066  0.000
  0.385  0.390  0.066  0.160  0.000
  0.112  0.113  0.226  0.549  0.000
  0.113  0.112  0.549  0.226  0.000
    occupations:
  0.993 -0.000 -0.000 -0.000 -0.000
 -0.000  0.967 -0.000  0.000  0.012
 -0.000 -0.000  0.967  0.012 -0.000
 -0.000  0.000  0.012  0.983  0.000
 -0.000  0.012 -0.000  0.000  0.983
   spin  2
    eigenvalues: 
  0.226  0.233  0.233  0.480  0.480
    eigenvectors:
  1.000  0.000  0.000  0.000  0.000
  0.000  0.222  0.123  0.655  0.000
  0.000  0.123  0.222  0.000  0.655
  0.000  0.233  0.422  0.000  0.345
  0.000  0.422  0.233  0.345  0.000
    occupations:
  0.226 -0.000 -0.000 -0.000 -0.000
 -0.000  0.395 -0.000  0.000 -0.117
 -0.000 -0.000  0.395 -0.117 -0.000
 -0.000  0.000 -0.117  0.318  0.000
 -0.000 -0.117 -0.000  0.000  0.318
atomic mag. moment =     3.242125
atom   33   Tr[ns(na)] (up, down, total) =   1.81563  4.88952  6.70515
   spin  1
    eigenvalues: 
  0.325  0.325  0.353  0.406  0.406
    eigenvectors:
  0.000  0.000  1.000  0.000  0.000
  0.603  0.010  0.000  0.239  0.148
  0.010  0.603  0.000  0.148  0.239
  0.006  0.381  0.000  0.235  0.378
  0.381  0.006  0.000  0.378  0.235
    occupations:
  0.353 -0.000 -0.000 -0.000 -0.000
 -0.000  0.357 -0.000  0.000  0.040
 -0.000 -0.000  0.357  0.040 -0.000
 -0.000  0.000  0.040  0.375  0.000
 -0.000  0.040 -0.000  0.000  0.375
   spin  2
    eigenvalues: 
  0.968  0.977  0.977  0.984  0.984
    eigenvectors:
  1.000  0.000  0.000  0.000  0.000
  0.000  0.001  0.839  0.139  0.021
  0.000  0.839  0.001  0.021  0.139
  0.000  0.160  0.000  0.110  0.730
  0.000  0.000  0.160  0.730  0.110
    occupations:
  0.968 -0.000 -0.000 -0.000 -0.000
 -0.000  0.978 -0.000  0.000 -0.003
 -0.000 -0.000  0.978 -0.003 -0.000
 -0.000  0.000 -0.003  0.983  0.000
 -0.000 -0.003 -0.000  0.000  0.983
atomic mag. moment =    -3.073895
atom   38   Tr[ns(na)] (up, down, total) =   4.91501  1.63793  6.55294
   spin  1
    eigenvalues: 
  0.970  0.972  0.990  0.990  0.993
    eigenvectors:
  0.000  0.001  0.000  0.092  0.906
  0.169  0.524  0.081  0.212  0.014
  0.508  0.175  0.242  0.071  0.005
  0.242  0.075  0.508  0.156  0.019
  0.081  0.225  0.169  0.469  0.056
    occupations:
  0.993 -0.000  0.000 -0.001  0.001
 -0.000  0.977 -0.000  0.000  0.009
  0.000 -0.000  0.977  0.009  0.000
 -0.001  0.000  0.009  0.984 -0.001
  0.001  0.009  0.000 -0.001  0.985
   spin  2
    eigenvalues: 
  0.226  0.237  0.282  0.439  0.453
    eigenvectors:
  0.736  0.000  0.264  0.000  0.000
  0.082  0.147  0.230  0.103  0.437
  0.027  0.440  0.077  0.310  0.146
  0.038  0.310  0.107  0.440  0.104
  0.115  0.103  0.322  0.147  0.313
    occupations:
  0.241 -0.014  0.008  0.009 -0.016
 -0.014  0.362 -0.024 -0.003 -0.094
  0.008 -0.024  0.334 -0.098 -0.003
  0.009 -0.003 -0.098  0.353  0.005
 -0.016 -0.094 -0.003  0.005  0.348
atomic mag. moment =     3.277085
atom   39   Tr[ns(na)] (up, down, total) =   4.91501  1.63793  6.55294
   spin  1
    eigenvalues: 
  0.970  0.972  0.990  0.990  0.993
    eigenvectors:
  0.000  0.001  0.000  0.092  0.906
  0.678  0.000  0.322  0.000  0.000
  0.000  0.699  0.000  0.282  0.019
  0.000  0.300  0.000  0.625  0.075
  0.322  0.000  0.678  0.000  0.000
    occupations:
  0.993 -0.000 -0.000  0.001 -0.000
 -0.000  0.977 -0.000  0.000  0.009
 -0.000 -0.000  0.977  0.008 -0.000
  0.001  0.000  0.008  0.985  0.000
 -0.000  0.009 -0.000  0.000  0.984
   spin  2
    eigenvalues: 
  0.226  0.237  0.282  0.439  0.453
    eigenvectors:
  0.736  0.000  0.264  0.000  0.000
  0.000  0.587  0.000  0.413  0.000
  0.110  0.000  0.307  0.000  0.583
  0.154  0.000  0.429  0.000  0.417
  0.000  0.413  0.000  0.587  0.000
    occupations:
  0.241 -0.000 -0.016 -0.019 -0.000
 -0.000  0.321 -0.000  0.000 -0.100
 -0.016 -0.000  0.376 -0.092 -0.000
 -0.019  0.000 -0.092  0.345  0.000
 -0.000 -0.100 -0.000  0.000  0.356
atomic mag. moment =     3.277085
atom   40   Tr[ns(na)] (up, down, total) =   4.91501  1.63793  6.55294
   spin  1
    eigenvalues: 
  0.970  0.972  0.990  0.990  0.993
    eigenvectors:
  0.000  0.001  0.000  0.092  0.906
  0.169  0.524  0.081  0.212  0.014
  0.508  0.175  0.242  0.071  0.005
  0.242  0.075  0.508  0.156  0.019
  0.081  0.225  0.169  0.469  0.056
    occupations:
  0.993  0.000  0.000 -0.001 -0.001
  0.000  0.977  0.000 -0.000  0.009
  0.000  0.000  0.977  0.009 -0.000
 -0.001 -0.000  0.009  0.984  0.001
 -0.001  0.009 -0.000  0.001  0.985
   spin  2
    eigenvalues: 
  0.226  0.237  0.282  0.439  0.453
    eigenvectors:
  0.736  0.000  0.264  0.000  0.000
  0.082  0.147  0.230  0.103  0.437
  0.027  0.440  0.077  0.310  0.146
  0.038  0.310  0.107  0.440  0.104
  0.115  0.103  0.322  0.147  0.313
    occupations:
  0.241  0.014  0.008  0.009  0.016
  0.014  0.362  0.024  0.003 -0.094
  0.008  0.024  0.334 -0.098  0.003
  0.009  0.003 -0.098  0.353 -0.005
  0.016 -0.094  0.003 -0.005  0.348
atomic mag. moment =     3.277085
atom   45   Tr[ns(na)] (up, down, total) =   1.86324  4.81056  6.67380
   spin  1
    eigenvalues: 
  0.297  0.297  0.298  0.486  0.486
    eigenvectors:
  0.000  0.000  1.000  0.000  0.000
  0.582  0.014  0.000  0.244  0.160
  0.014  0.582  0.000  0.160  0.244
  0.009  0.395  0.000  0.236  0.360
  0.395  0.009  0.000  0.360  0.236
    occupations:
  0.298 -0.000 -0.000 -0.000 -0.000
 -0.000  0.373 -0.000  0.000  0.093
 -0.000 -0.000  0.373  0.093 -0.000
 -0.000  0.000  0.093  0.409  0.000
 -0.000  0.093 -0.000  0.000  0.409
   spin  2
    eigenvalues: 
  0.923  0.923  0.987  0.987  0.990
    eigenvectors:
  0.000  0.000  0.000  0.000  1.000
  0.233  0.339  0.394  0.034  0.000
  0.339  0.233  0.034  0.394  0.000
  0.254  0.175  0.045  0.526  0.000
  0.175  0.254  0.526  0.045  0.000
    occupations:
  0.990 -0.000 -0.000 -0.000 -0.000
 -0.000  0.951 -0.000  0.000 -0.032
 -0.000 -0.000  0.951 -0.032 -0.000
 -0.000  0.000 -0.032  0.960  0.000
 -0.000 -0.032 -0.000  0.000  0.960
atomic mag. moment =    -2.947317
atom   50   Tr[ns(na)] (up, down, total) =   4.89406  1.86656  6.76062
   spin  1
    eigenvalues: 
  0.975  0.975  0.975  0.985  0.985
    eigenvectors:
  0.000  0.000  1.000  0.000  0.000
  0.000  0.000  0.000  0.089  0.911
  0.000  0.000  0.000  0.911  0.089
  0.185  0.815  0.000  0.000  0.000
  0.815  0.185  0.000  0.000  0.000
    occupations:
  0.975 -0.000 -0.000 -0.000 -0.000
 -0.000  0.985 -0.000  0.000 -0.000
 -0.000 -0.000  0.985 -0.000 -0.000
 -0.000  0.000 -0.000  0.975  0.000
 -0.000 -0.000 -0.000  0.000  0.975
   spin  2
    eigenvalues: 
  0.287  0.333  0.333  0.457  0.457
    eigenvectors:
  1.000  0.000  0.000  0.000  0.000
  0.000  0.089  0.911  0.000  0.000
  0.000  0.911  0.089  0.000  0.000
  0.000  0.000  0.000  0.185  0.815
  0.000  0.000  0.000  0.815  0.185
    occupations:
  0.287 -0.000 -0.000 -0.000 -0.000
 -0.000  0.333 -0.000  0.000  0.000
 -0.000 -0.000  0.333  0.000 -0.000
 -0.000  0.000  0.000  0.457  0.000
 -0.000  0.000 -0.000  0.000  0.457
atomic mag. moment =     3.027494
atom   51   Tr[ns(na)] (up, down, total) =   1.86602  4.80926  6.67528
   spin  1
    eigenvalues: 
  0.297  0.297  0.299  0.487  0.487
    eigenvectors:
  0.000  0.000  1.000  0.000  0.000
  0.219  0.377  0.000  0.370  0.034
  0.377  0.219  0.000  0.034  0.370
  0.256  0.149  0.000  0.051  0.545
  0.149  0.256  0.000  0.545  0.051
    occupations:
  0.299 -0.000 -0.000 -0.000 -0.000
 -0.000  0.374 -0.000  0.000 -0.093
 -0.000 -0.000  0.374 -0.093 -0.000
 -0.000  0.000 -0.093  0.410  0.000
 -0.000 -0.093 -0.000  0.000  0.410
   spin  2
    eigenvalues: 
  0.922  0.922  0.987  0.987  0.990
    eigenvectors:
  0.000  0.000  0.000  0.000  1.000
  0.552  0.019  0.250  0.178  0.000
  0.019  0.552  0.178  0.250  0.000
  0.014  0.414  0.238  0.334  0.000
  0.414  0.014  0.334  0.238  0.000
    occupations:
  0.990 -0.000 -0.000 -0.000 -0.000
 -0.000  0.950 -0.000  0.000  0.032
 -0.000 -0.000  0.950  0.032 -0.000
 -0.000  0.000  0.032  0.959  0.000
 -0.000  0.032 -0.000  0.000  0.959
atomic mag. moment =    -2.943242
atom   56   Tr[ns(na)] (up, down, total) =   4.91494  1.63901  6.55395
   spin  1
    eigenvalues: 
  0.970  0.972  0.990  0.990  0.993
    eigenvectors:
  0.000  0.001  0.000  0.093  0.906
  0.676  0.000  0.324  0.000  0.000
  0.000  0.698  0.000  0.283  0.019
  0.000  0.300  0.000  0.624  0.075
  0.324  0.000  0.676  0.000  0.000
    occupations:
  0.993 -0.000  0.000  0.001 -0.000
 -0.000  0.976 -0.000  0.000 -0.009
  0.000 -0.000  0.977 -0.008 -0.000
  0.001  0.000 -0.008  0.985  0.000
 -0.000 -0.009 -0.000  0.000  0.984
   spin  2
    eigenvalues: 
  0.226  0.238  0.282  0.439  0.453
    eigenvectors:
  0.736  0.000  0.264  0.000  0.000
  0.000  0.588  0.000  0.412  0.000
  0.109  0.000  0.308  0.000  0.583
  0.155  0.000  0.428  0.000  0.417
  0.000  0.412  0.000  0.588  0.000
    occupations:
  0.241 -0.000  0.016 -0.019 -0.000
 -0.000  0.321 -0.000  0.000  0.099
  0.016 -0.000  0.376  0.091 -0.000
 -0.019  0.000  0.091  0.345  0.000
 -0.000  0.099 -0.000  0.000  0.356
atomic mag. moment =     3.275931
atom   57   Tr[ns(na)] (up, down, total) =   4.91494  1.63901  6.55395
   spin  1
    eigenvalues: 
  0.970  0.972  0.990  0.990  0.993
    eigenvectors:
  0.000  0.001  0.000  0.093  0.906
  0.169  0.524  0.081  0.212  0.014
  0.507  0.175  0.243  0.071  0.005
  0.243  0.075  0.507  0.156  0.019
  0.081  0.225  0.169  0.468  0.057
    occupations:
  0.993  0.000 -0.000 -0.001  0.001
  0.000  0.977 -0.000 -0.000 -0.009
 -0.000 -0.000  0.977 -0.009 -0.000
 -0.001 -0.000 -0.009  0.984 -0.001
  0.001 -0.009 -0.000 -0.001  0.984
   spin  2
    eigenvalues: 
  0.226  0.238  0.282  0.439  0.453
    eigenvectors:
  0.736  0.000  0.264  0.000  0.000
  0.082  0.147  0.231  0.103  0.437
  0.027  0.441  0.077  0.309  0.146
  0.039  0.309  0.107  0.441  0.104
  0.116  0.103  0.321  0.147  0.313
    occupations:
  0.241  0.014 -0.008  0.010 -0.017
  0.014  0.362 -0.024  0.003  0.093
 -0.008 -0.024  0.335  0.097  0.003
  0.010  0.003  0.097  0.354  0.005
 -0.017  0.093  0.003  0.005  0.348
atomic mag. moment =     3.275931
atom   58   Tr[ns(na)] (up, down, total) =   4.91494  1.63901  6.55395
   spin  1
    eigenvalues: 
  0.970  0.972  0.990  0.990  0.993
    eigenvectors:
  0.000  0.001  0.000  0.093  0.906
  0.169  0.524  0.081  0.212  0.014
  0.507  0.175  0.243  0.071  0.005
  0.243  0.075  0.507  0.156  0.019
  0.081  0.225  0.169  0.468  0.057
    occupations:
  0.993 -0.000 -0.000 -0.001 -0.001
 -0.000  0.977  0.000  0.000 -0.009
 -0.000  0.000  0.977 -0.009  0.000
 -0.001  0.000 -0.009  0.984  0.001
 -0.001 -0.009  0.000  0.001  0.984
   spin  2
    eigenvalues: 
  0.226  0.238  0.282  0.439  0.453
    eigenvectors:
  0.736  0.000  0.264  0.000  0.000
  0.082  0.147  0.231  0.103  0.437
  0.027  0.441  0.077  0.309  0.146
  0.039  0.309  0.107  0.441  0.104
  0.116  0.103  0.321  0.147  0.313
    occupations:
  0.241 -0.014 -0.008  0.010  0.017
 -0.014  0.362  0.024 -0.003  0.093
 -0.008  0.024  0.335  0.097 -0.003
  0.010 -0.003  0.097  0.354 -0.005
  0.017  0.093 -0.003 -0.005  0.348
atomic mag. moment =     3.275931
atom   63   Tr[ns(na)] (up, down, total) =   1.81738  4.88899  6.70638
   spin  1
    eigenvalues: 
  0.326  0.326  0.353  0.407  0.407
    eigenvectors:
  0.000  0.000  1.000  0.000  0.000
  0.203  0.410  0.000  0.353  0.034
  0.410  0.203  0.000  0.034  0.353
  0.259  0.128  0.000  0.054  0.558
  0.128  0.259  0.000  0.558  0.054
    occupations:
  0.353 -0.000 -0.000 -0.000 -0.000
 -0.000  0.357 -0.000  0.000 -0.039
 -0.000 -0.000  0.357 -0.039 -0.000
 -0.000  0.000 -0.039  0.375  0.000
 -0.000 -0.039 -0.000  0.000  0.375
   spin  2
    eigenvalues: 
  0.967  0.977  0.977  0.984  0.984
    eigenvectors:
  1.000  0.000  0.000  0.000  0.000
  0.000  0.235  0.604  0.118  0.043
  0.000  0.604  0.235  0.043  0.118
  0.000  0.116  0.045  0.223  0.616
  0.000  0.045  0.116  0.616  0.223
    occupations:
  0.967 -0.000 -0.000 -0.000 -0.000
 -0.000  0.978 -0.000  0.000  0.003
 -0.000 -0.000  0.978  0.003 -0.000
 -0.000  0.000  0.003  0.983  0.000
 -0.000  0.003 -0.000  0.000  0.983
atomic mag. moment =    -3.071612
atom   64   Tr[ns(na)] (up, down, total) =   4.89393  1.65406  6.54799
   spin  1
    eigenvalues: 
  0.960  0.960  0.990  0.990  0.993
    eigenvectors:
  0.000  0.000  0.000  0.000  1.000
  0.030  0.743  0.200  0.027  0.000
  0.743  0.030  0.027  0.200  0.000
  0.218  0.009  0.092  0.681  0.000
  0.009  0.218  0.681  0.092  0.000
    occupations:
  0.993 -0.000 -0.000 -0.000 -0.000
 -0.000  0.967 -0.000  0.000 -0.013
 -0.000 -0.000  0.967 -0.013 -0.000
 -0.000  0.000 -0.013  0.983  0.000
 -0.000 -0.013 -0.000  0.000  0.983
   spin  2
    eigenvalues: 
  0.227  0.234  0.234  0.480  0.480
    eigenvectors:
  1.000  0.000  0.000  0.000  0.000
  0.000  0.312  0.034  0.164  0.491
  0.000  0.034  0.312  0.491  0.164
  0.000  0.064  0.591  0.259  0.087
  0.000  0.591  0.064  0.087  0.259
    occupations:
  0.227 -0.000 -0.000 -0.000 -0.000
 -0.000  0.395 -0.000  0.000  0.117
 -0.000 -0.000  0.395  0.117 -0.000
 -0.000  0.000  0.117  0.319  0.000
 -0.000  0.117 -0.000  0.000  0.319
atomic mag. moment =     3.239877
N of occupied +U levels =  158.778126
 --- exit write_ns ---

     Threshold (ethr) on eigenvalues was too large:
     Diagonalizing with lowered threshold

     Davidson diagonalization with overlap
     ethr =  1.64E-08,  avg # of iterations =  1.0

     total cpu time spent up to now is       11.9 secs

     total energy              =   -3795.46011204 Ry
     Harris-Foulkes estimate   =   -3795.46012364 Ry
     estimated scf accuracy    <       0.00007197 Ry

     total magnetization       =    40.00 Bohr mag/cell
     absolute magnetization    =    98.24 Bohr mag/cell

     iteration #  2     ecut=    50.00 Ry     beta= 0.10
     Davidson diagonalization with overlap
     ethr =  1.64E-08,  avg # of iterations =  1.0

     total cpu time spent up to now is       16.2 secs

     total energy              =   -3795.46011677 Ry
     Harris-Foulkes estimate   =   -3795.46011862 Ry
     estimated scf accuracy    <       0.00002270 Ry

     total magnetization       =    40.00 Bohr mag/cell
     absolute magnetization    =    98.24 Bohr mag/cell

     iteration #  3     ecut=    50.00 Ry     beta= 0.10
     Davidson diagonalization with overlap
     ethr =  5.16E-09,  avg # of iterations =  2.5

     total cpu time spent up to now is       21.0 secs

     total energy              =   -3795.46011831 Ry
     Harris-Foulkes estimate   =   -3795.46011829 Ry
     estimated scf accuracy    <       0.00000667 Ry

     total magnetization       =    40.00 Bohr mag/cell
     absolute magnetization    =    98.25 Bohr mag/cell

     iteration #  4     ecut=    50.00 Ry     beta= 0.10
     Davidson diagonalization with overlap
     ethr =  1.52E-09,  avg # of iterations =  4.0

     total cpu time spent up to now is       26.1 secs

     total energy              =   -3795.46011887 Ry
     Harris-Foulkes estimate   =   -3795.46011856 Ry
     estimated scf accuracy    <       0.00000456 Ry

     total magnetization       =    40.00 Bohr mag/cell
     absolute magnetization    =    98.25 Bohr mag/cell

     iteration #  5     ecut=    50.00 Ry     beta= 0.10
     Davidson diagonalization with overlap
     ethr =  1.04E-09,  avg # of iterations =  3.0

     total cpu time spent up to now is       31.0 secs

     total energy              =   -3795.46011966 Ry
     Harris-Foulkes estimate   =   -3795.46011907 Ry
     estimated scf accuracy    <       0.00000241 Ry

     total magnetization       =    40.00 Bohr mag/cell
     absolute magnetization    =    98.25 Bohr mag/cell

     iteration #  6     ecut=    50.00 Ry     beta= 0.10
     Davidson diagonalization with overlap
     ethr =  5.49E-10,  avg # of iterations =  4.0

     total cpu time spent up to now is       36.2 secs

     total energy              =   -3795.46012006 Ry
     Harris-Foulkes estimate   =   -3795.46011992 Ry
     estimated scf accuracy    <       0.00000084 Ry

     total magnetization       =    40.00 Bohr mag/cell
     absolute magnetization    =    98.25 Bohr mag/cell

     iteration #  7     ecut=    50.00 Ry     beta= 0.10
     Davidson diagonalization with overlap
     ethr =  1.92E-10,  avg # of iterations =  3.0

     total cpu time spent up to now is       41.2 secs

     total energy              =   -3795.46012016 Ry
     Harris-Foulkes estimate   =   -3795.46012013 Ry
     estimated scf accuracy    <       0.00000031 Ry

     total magnetization       =    40.00 Bohr mag/cell
     absolute magnetization    =    98.25 Bohr mag/cell

     iteration #  8     ecut=    50.00 Ry     beta= 0.10
     Davidson diagonalization with overlap
     ethr =  6.95E-11,  avg # of iterations =  5.0

     total cpu time spent up to now is       47.3 secs

     total energy              =   -3795.46012025 Ry
     Harris-Foulkes estimate   =   -3795.46012023 Ry
     estimated scf accuracy    <       0.00000014 Ry

     total magnetization       =    40.00 Bohr mag/cell
     absolute magnetization    =    98.24 Bohr mag/cell

     iteration #  9     ecut=    50.00 Ry     beta= 0.10
     Davidson diagonalization with overlap
     ethr =  3.16E-11,  avg # of iterations =  2.5

     total cpu time spent up to now is       52.1 secs

     total energy              =   -3795.46012028 Ry
     Harris-Foulkes estimate   =   -3795.46012025 Ry
     estimated scf accuracy    <       0.00000009 Ry

     total magnetization       =    40.00 Bohr mag/cell
     absolute magnetization    =    98.24 Bohr mag/cell

     iteration # 10     ecut=    50.00 Ry     beta= 0.10
     Davidson diagonalization with overlap
     ethr =  2.03E-11,  avg # of iterations =  2.5

     total cpu time spent up to now is       57.0 secs

     total energy              =   -3795.46012030 Ry
     Harris-Foulkes estimate   =   -3795.46012029 Ry
     estimated scf accuracy    <       0.00000003 Ry

     total magnetization       =    40.00 Bohr mag/cell
     absolute magnetization    =    98.24 Bohr mag/cell

     iteration # 11     ecut=    50.00 Ry     beta= 0.10
     Davidson diagonalization with overlap
     ethr =  6.30E-12,  avg # of iterations =  3.5

     total cpu time spent up to now is       62.7 secs

     total energy              =   -3795.46012031 Ry
     Harris-Foulkes estimate   =   -3795.46012031 Ry
     estimated scf accuracy    <          9.8E-09 Ry

     total magnetization       =    40.00 Bohr mag/cell
     absolute magnetization    =    98.24 Bohr mag/cell

     iteration # 12     ecut=    50.00 Ry     beta= 0.10
     Davidson diagonalization with overlap
     ethr =  2.22E-12,  avg # of iterations =  2.0

     total cpu time spent up to now is       67.4 secs

     total energy              =   -3795.46012031 Ry
     Harris-Foulkes estimate   =   -3795.46012031 Ry
     estimated scf accuracy    <          4.5E-09 Ry

     total magnetization       =    40.00 Bohr mag/cell
     absolute magnetization    =    98.24 Bohr mag/cell

     iteration # 13     ecut=    50.00 Ry     beta= 0.10
     Davidson diagonalization with overlap
     ethr =  1.01E-12,  avg # of iterations =  3.5

     total cpu time spent up to now is       72.5 secs

     total energy              =   -3795.46012031 Ry
     Harris-Foulkes estimate   =   -3795.46012031 Ry
     estimated scf accuracy    <          2.9E-09 Ry

     total magnetization       =    40.00 Bohr mag/cell
     absolute magnetization    =    98.24 Bohr mag/cell

     iteration # 14     ecut=    50.00 Ry     beta= 0.10
     Davidson diagonalization with overlap
     ethr =  6.60E-13,  avg # of iterations =  3.5
 
     Magnetic moment per site:
     atom:    1    charge:    5.1308    magn:   -3.2540    constr:    0.0000
     atom:    2    charge:    5.1525    magn:    0.0739    constr:    0.0000
     atom:    3    charge:    5.1525    magn:    0.0739    constr:    0.0000
     atom:    4    charge:    5.1525    magn:    0.0739    constr:    0.0000
     atom:    5    charge:    5.1532    magn:    0.1149    constr:    0.0000
     atom:    6    charge:    5.0267    magn:    3.5095    constr:    0.0000
     atom:    7    charge:    5.0267    magn:    3.5095    constr:    0.0000
     atom:    8    charge:    5.0267    magn:    3.5095    constr:    0.0000
     atom:    9    charge:    5.1463    magn:    0.2060    constr:    0.0000
     atom:   10    charge:    5.1463    magn:    0.2060    constr:    0.0000
     atom:   11    charge:    5.1463    magn:    0.2060    constr:    0.0000
     atom:   12    charge:    5.1382    magn:    0.3842    constr:    0.0000
     atom:   13    charge:    5.0676    magn:   -3.1768    constr:    0.0000
     atom:   14    charge:    5.0827    magn:    3.2005    constr:    0.0000
     atom:   15    charge:    5.1348    magn:    0.1000    constr:    0.0000
     atom:   16    charge:    6.9336    magn:   -0.0012    constr:    0.0000
     atom:   17    charge:    5.1348    magn:    0.1000    constr:    0.0000
     atom:   18    charge:    5.1348    magn:    0.1000    constr:    0.0000
     atom:   19    charge:    5.0675    magn:   -3.1803    constr:    0.0000
     atom:   20    charge:    5.1377    magn:    0.3850    constr:    0.0000
     atom:   21    charge:    5.1460    magn:    0.2057    constr:    0.0000
     atom:   22    charge:    5.1460    magn:    0.2057    constr:    0.0000
     atom:   23    charge:    5.1460    magn:    0.2057    constr:    0.0000
     atom:   24    charge:    5.0264    magn:    3.5102    constr:    0.0000
     atom:   25    charge:    5.0264    magn:    3.5102    constr:    0.0000
     atom:   26    charge:    5.0264    magn:    3.5102    constr:    0.0000
     atom:   27    charge:    5.1528    magn:    0.1147    constr:    0.0000
     atom:   28    charge:    5.1518    magn:    0.0738    constr:    0.0000
     atom:   29    charge:    5.1518    magn:    0.0738    constr:    0.0000
     atom:   30    charge:    5.1518    magn:    0.0738    constr:    0.0000
     atom:   31    charge:    5.1303    magn:   -3.2559    constr:    0.0000
     atom:   32    charge:    5.0148    magn:    3.4760    constr:    0.0000
     atom:   33    charge:    5.1303    magn:   -3.2559    constr:    0.0000
     atom:   34    charge:    5.1518    magn:    0.0738    constr:    0.0000
     atom:   35    charge:    5.1518    magn:    0.0738    constr:    0.0000
     atom:   36    charge:    5.1518    magn:    0.0738    constr:    0.0000
     atom:   37    charge:    5.1528    magn:    0.1147    constr:    0.0000
     atom:   38    charge:    5.0264    magn:    3.5102    constr:    0.0000
     atom:   39    charge:    5.0264    magn:    3.5102    constr:    0.0000
     atom:   40    charge:    5.0264    magn:    3.5102    constr:    0.0000
     atom:   41    charge:    5.1460    magn:    0.2057    constr:    0.0000
     atom:   42    charge:    5.1460    magn:    0.2057    constr:    0.0000
     atom:   43    charge:    5.1460    magn:    0.2057    constr:    0.0000
     atom:   44    charge:    5.1377    magn:    0.3850    constr:    0.0000
     atom:   45    charge:    5.0675    magn:   -3.1803    constr:    0.0000
     atom:   46    charge:    5.1348    magn:    0.1000    constr:    0.0000
     atom:   47    charge:    5.1348    magn:    0.1000    constr:    0.0000
     atom:   48    charge:    6.9336    magn:   -0.0012    constr:    0.0000
     atom:   49    charge:    5.1348    magn:    0.1000    constr:    0.0000
     atom:   50    charge:    5.0827    magn:    3.2005    constr:    0.0000
     atom:   51    charge:    5.0676    magn:   -3.1768    constr:    0.0000
     atom:   52    charge:    5.1382    magn:    0.3842    constr:    0.0000
     atom:   53    charge:    5.1463    magn:    0.2060    constr:    0.0000
     atom:   54    charge:    5.1463    magn:    0.2060    constr:    0.0000
     atom:   55    charge:    5.1463    magn:    0.2060    constr:    0.0000
     atom:   56    charge:    5.0267    magn:    3.5095    constr:    0.0000
     atom:   57    charge:    5.0267    magn:    3.5095    constr:    0.0000
     atom:   58    charge:    5.0267    magn:    3.5095    constr:    0.0000
     atom:   59    charge:    5.1532    magn:    0.1149    constr:    0.0000
     atom:   60    charge:    5.1525    magn:    0.0739    constr:    0.0000
     atom:   61    charge:    5.1525    magn:    0.0739    constr:    0.0000
     atom:   62    charge:    5.1525    magn:    0.0739    constr:    0.0000
     atom:   63    charge:    5.1308    magn:   -3.2540    constr:    0.0000
     atom:   64    charge:    5.0153    magn:    3.4747    constr:    0.0000

     total cpu time spent up to now is       77.8 secs

     End of self-consistent calculation
 --- enter write_ns ---
 LDA+U parameters:
U( 2)     =  0.00000001
alpha( 2) =  0.00000000
U( 3)     =  0.00000001
alpha( 3) =  0.00000000
atom    1   Tr[ns(na)] (up, down, total) =   1.81749  4.88894  6.70643
   spin  1
    eigenvalues: 
  0.326  0.326  0.353  0.407  0.407
    eigenvectors:
  0.000  0.000  1.000  0.000  0.000
  0.205  0.408  0.000  0.353  0.034
  0.408  0.205  0.000  0.034  0.353
  0.258  0.129  0.000  0.054  0.558
  0.129  0.258  0.000  0.558  0.054
    occupations:
  0.353 -0.000 -0.000 -0.000 -0.000
 -0.000  0.357 -0.000  0.000 -0.039
 -0.000 -0.000  0.357 -0.039 -0.000
 -0.000  0.000 -0.039  0.375  0.000
 -0.000 -0.039 -0.000  0.000  0.375
   spin  2
    eigenvalues: 
  0.967  0.977  0.977  0.984  0.984
    eigenvectors:
  1.000  0.000  0.000  0.000  0.000
  0.000  0.238  0.600  0.119  0.043
  0.000  0.600  0.238  0.043  0.119
  0.000  0.116  0.046  0.223  0.615
  0.000  0.046  0.116  0.615  0.223
    occupations:
  0.967 -0.000 -0.000 -0.000 -0.000
 -0.000  0.978 -0.000  0.000  0.003
 -0.000 -0.000  0.978  0.003 -0.000
 -0.000  0.000  0.003  0.983  0.000
 -0.000  0.003 -0.000  0.000  0.983
atomic mag. moment =    -3.071448
atom    6   Tr[ns(na)] (up, down, total) =   4.91490  1.63788  6.55277
   spin  1
    eigenvalues: 
  0.970  0.972  0.990  0.990  0.993
    eigenvectors:
  0.000  0.001  0.000  0.093  0.906
  0.676  0.000  0.324  0.000  0.000
  0.000  0.698  0.000  0.283  0.019
  0.000  0.301  0.000  0.624  0.075
  0.324  0.000  0.676  0.000  0.000
    occupations:
  0.993 -0.000  0.000  0.001 -0.000
 -0.000  0.976 -0.000  0.000 -0.009
  0.000 -0.000  0.977 -0.008 -0.000
  0.001  0.000 -0.008  0.985  0.000
 -0.000 -0.009 -0.000  0.000  0.984
   spin  2
    eigenvalues: 
  0.226  0.237  0.282  0.439  0.453
    eigenvectors:
  0.736  0.000  0.264  0.000  0.000
  0.000  0.588  0.000  0.412  0.000
  0.109  0.000  0.308  0.000  0.582
  0.155  0.000  0.428  0.000  0.418
  0.000  0.412  0.000  0.588  0.000
    occupations:
  0.241 -0.000  0.016 -0.019 -0.000
 -0.000  0.321 -0.000  0.000  0.099
  0.016 -0.000  0.375  0.091 -0.000
 -0.019  0.000  0.091  0.345  0.000
 -0.000  0.099 -0.000  0.000  0.356
atomic mag. moment =     3.277019
atom    7   Tr[ns(na)] (up, down, total) =   4.91490  1.63788  6.55277
   spin  1
    eigenvalues: 
  0.970  0.972  0.990  0.990  0.993
    eigenvectors:
  0.000  0.001  0.000  0.093  0.906
  0.169  0.523  0.081  0.212  0.014
  0.507  0.174  0.243  0.071  0.005
  0.243  0.075  0.507  0.156  0.019
  0.081  0.225  0.169  0.468  0.057
    occupations:
  0.993 -0.000 -0.000 -0.001 -0.001
 -0.000  0.977  0.000  0.000 -0.009
 -0.000  0.000  0.977 -0.009  0.000
 -0.001  0.000 -0.009  0.984  0.001
 -0.001 -0.009  0.000  0.001  0.984
   spin  2
    eigenvalues: 
  0.226  0.237  0.282  0.439  0.453
    eigenvectors:
  0.736  0.000  0.264  0.000  0.000
  0.082  0.147  0.231  0.103  0.437
  0.027  0.441  0.077  0.309  0.146
  0.039  0.309  0.107  0.441  0.104
  0.116  0.103  0.321  0.147  0.313
    occupations:
  0.241 -0.013 -0.008  0.010  0.017
 -0.013  0.362  0.024 -0.003  0.093
 -0.008  0.024  0.334  0.097 -0.003
  0.010 -0.003  0.097  0.353 -0.005
  0.017  0.093 -0.003 -0.005  0.348
atomic mag. moment =     3.277019
atom    8   Tr[ns(na)] (up, down, total) =   4.91490  1.63788  6.55277
   spin  1
    eigenvalues: 
  0.970  0.972  0.990  0.990  0.993
    eigenvectors:
  0.000  0.001  0.000  0.093  0.906
  0.169  0.523  0.081  0.212  0.014
  0.507  0.174  0.243  0.071  0.005
  0.243  0.075  0.507  0.156  0.019
  0.081  0.225  0.169  0.468  0.057
    occupations:
  0.993  0.000 -0.000 -0.001  0.001
  0.000  0.977 -0.000 -0.000 -0.009
 -0.000 -0.000  0.977 -0.009 -0.000
 -0.001 -0.000 -0.009  0.984 -0.001
  0.001 -0.009 -0.000 -0.001  0.984
   spin  2
    eigenvalues: 
  0.226  0.237  0.282  0.439  0.453
    eigenvectors:
  0.736  0.000  0.264  0.000  0.000
  0.082  0.147  0.231  0.103  0.437
  0.027  0.441  0.077  0.309  0.146
  0.039  0.309  0.107  0.441  0.104
  0.116  0.103  0.321  0.147  0.313
    occupations:
  0.241  0.013 -0.008  0.010 -0.017
  0.013  0.362 -0.024  0.003  0.093
 -0.008 -0.024  0.334  0.097  0.003
  0.010  0.003  0.097  0.353  0.005
 -0.017  0.093  0.003  0.005  0.348
atomic mag. moment =     3.277019
atom   13   Tr[ns(na)] (up, down, total) =   1.86570  4.80965  6.67535
   spin  1
    eigenvalues: 
  0.297  0.297  0.299  0.486  0.486
    eigenvectors:
  0.000  0.000  1.000  0.000  0.000
  0.219  0.376  0.000  0.370  0.034
  0.376  0.219  0.000  0.034  0.370
  0.255  0.149  0.000  0.050  0.545
  0.149  0.255  0.000  0.545  0.050
    occupations:
  0.299 -0.000 -0.000 -0.000 -0.000
 -0.000  0.374 -0.000  0.000 -0.093
 -0.000 -0.000  0.374 -0.093 -0.000
 -0.000  0.000 -0.093  0.410  0.000
 -0.000 -0.093 -0.000  0.000  0.410
   spin  2
    eigenvalues: 
  0.922  0.922  0.987  0.987  0.990
    eigenvectors:
  0.000  0.000  0.000  0.000  1.000
  0.552  0.019  0.250  0.178  0.000
  0.019  0.552  0.178  0.250  0.000
  0.015  0.414  0.238  0.334  0.000
  0.414  0.015  0.334  0.238  0.000
    occupations:
  0.990 -0.000 -0.000 -0.000 -0.000
 -0.000  0.950 -0.000  0.000  0.032
 -0.000 -0.000  0.950  0.032 -0.000
 -0.000  0.000  0.032  0.960  0.000
 -0.000  0.032 -0.000  0.000  0.960
atomic mag. moment =    -2.943956
atom   14   Tr[ns(na)] (up, down, total) =   4.89425  1.86913  6.76338
   spin  1
    eigenvalues: 
  0.975  0.975  0.975  0.985  0.985
    eigenvectors:
  0.000  0.000  1.000  0.000  0.000
  0.000  0.000  0.000  0.089  0.911
  0.000  0.000  0.000  0.911  0.089
  0.185  0.815  0.000  0.000  0.000
  0.815  0.185  0.000  0.000  0.000
    occupations:
  0.975 -0.000 -0.000 -0.000 -0.000
 -0.000  0.985 -0.000  0.000 -0.000
 -0.000 -0.000  0.985 -0.000 -0.000
 -0.000  0.000 -0.000  0.975  0.000
 -0.000 -0.000 -0.000  0.000  0.975
   spin  2
    eigenvalues: 
  0.288  0.334  0.334  0.457  0.457
    eigenvectors:
  1.000  0.000  0.000  0.000  0.000
  0.000  0.090  0.910  0.000  0.000
  0.000  0.910  0.090  0.000  0.000
  0.000  0.000  0.000  0.186  0.814
  0.000  0.000  0.000  0.814  0.186
    occupations:
  0.288 -0.000 -0.000 -0.000 -0.000
 -0.000  0.334 -0.000  0.000  0.000
 -0.000 -0.000  0.334  0.000 -0.000
 -0.000  0.000  0.000  0.457  0.000
 -0.000  0.000 -0.000  0.000  0.457
atomic mag. moment =     3.025119
atom   19   Tr[ns(na)] (up, down, total) =   1.86300  4.81090  6.67390
   spin  1
    eigenvalues: 
  0.297  0.297  0.298  0.486  0.486
    eigenvectors:
  0.000  0.000  1.000  0.000  0.000
  0.583  0.014  0.000  0.244  0.160
  0.014  0.583  0.000  0.160  0.244
  0.009  0.395  0.000  0.236  0.360
  0.395  0.009  0.000  0.360  0.236
    occupations:
  0.298 -0.000 -0.000 -0.000 -0.000
 -0.000  0.373 -0.000  0.000  0.093
 -0.000 -0.000  0.373  0.093 -0.000
 -0.000  0.000  0.093  0.409  0.000
 -0.000  0.093 -0.000  0.000  0.409
   spin  2
    eigenvalues: 
  0.923  0.923  0.987  0.987  0.990
    eigenvectors:
  0.000  0.000  0.000  0.000  1.000
  0.234  0.337  0.395  0.034  0.000
  0.337  0.234  0.034  0.395  0.000
  0.253  0.176  0.045  0.526  0.000
  0.176  0.253  0.526  0.045  0.000
    occupations:
  0.990 -0.000 -0.000 -0.000 -0.000
 -0.000  0.951 -0.000  0.000 -0.032
 -0.000 -0.000  0.951 -0.032 -0.000
 -0.000  0.000 -0.032  0.960  0.000
 -0.000 -0.032 -0.000  0.000  0.960
atomic mag. moment =    -2.947899
atom   24   Tr[ns(na)] (up, down, total) =   4.91497  1.63694  6.55192
   spin  1
    eigenvalues: 
  0.970  0.972  0.990  0.990  0.993
    eigenvectors:
  0.000  0.001  0.000  0.092  0.906
  0.169  0.524  0.081  0.212  0.014
  0.508  0.175  0.242  0.071  0.005
  0.242  0.075  0.508  0.156  0.019
  0.081  0.225  0.169  0.469  0.056
    occupations:
  0.993  0.000  0.000 -0.001 -0.001
  0.000  0.977  0.000 -0.000  0.009
  0.000  0.000  0.977  0.009 -0.000
 -0.001 -0.000  0.009  0.984  0.001
 -0.001  0.009 -0.000  0.001  0.985
   spin  2
    eigenvalues: 
  0.226  0.237  0.282  0.439  0.453
    eigenvectors:
  0.736  0.000  0.264  0.000  0.000
  0.082  0.147  0.231  0.103  0.437
  0.027  0.440  0.077  0.310  0.146
  0.038  0.310  0.107  0.440  0.104
  0.115  0.103  0.321  0.147  0.313
    occupations:
  0.241  0.014  0.008  0.009  0.016
  0.014  0.362  0.024  0.003 -0.094
  0.008  0.024  0.334 -0.098  0.003
  0.009  0.003 -0.098  0.353 -0.005
  0.016 -0.094  0.003 -0.005  0.347
atomic mag. moment =     3.278028
atom   25   Tr[ns(na)] (up, down, total) =   4.91497  1.63694  6.55192
   spin  1
    eigenvalues: 
  0.970  0.972  0.990  0.990  0.993
    eigenvectors:
  0.000  0.001  0.000  0.092  0.906
  0.677  0.000  0.323  0.000  0.000
  0.000  0.699  0.000  0.282  0.019
  0.000  0.300  0.000  0.625  0.075
  0.323  0.000  0.677  0.000  0.000
    occupations:
  0.993 -0.000 -0.000  0.001 -0.000
 -0.000  0.976 -0.000  0.000  0.009
 -0.000 -0.000  0.977  0.008 -0.000
  0.001  0.000  0.008  0.985  0.000
 -0.000  0.009 -0.000  0.000  0.984
   spin  2
    eigenvalues: 
  0.226  0.237  0.282  0.439  0.453
    eigenvectors:
  0.736  0.000  0.264  0.000  0.000
  0.000  0.586  0.000  0.414  0.000
  0.110  0.000  0.308  0.000  0.582
  0.154  0.000  0.429  0.000  0.418
  0.000  0.414  0.000  0.586  0.000
    occupations:
  0.241 -0.000 -0.016 -0.019 -0.000
 -0.000  0.320 -0.000  0.000 -0.100
 -0.016 -0.000  0.375 -0.092 -0.000
 -0.019  0.000 -0.092  0.345  0.000
 -0.000 -0.100 -0.000  0.000  0.355
atomic mag. moment =     3.278028
atom   26   Tr[ns(na)] (up, down, total) =   4.91497  1.63694  6.55192
   spin  1
    eigenvalues: 
  0.970  0.972  0.990  0.990  0.993
    eigenvectors:
  0.000  0.001  0.000  0.092  0.906
  0.169  0.524  0.081  0.212  0.014
  0.508  0.175  0.242  0.071  0.005
  0.242  0.075  0.508  0.156  0.019
  0.081  0.225  0.169  0.469  0.056
    occupations:
  0.993 -0.000  0.000 -0.001  0.001
 -0.000  0.977 -0.000  0.000  0.009
  0.000 -0.000  0.977  0.009  0.000
 -0.001  0.000  0.009  0.984 -0.001
  0.001  0.009  0.000 -0.001  0.985
   spin  2
    eigenvalues: 
  0.226  0.237  0.282  0.439  0.453
    eigenvectors:
  0.736  0.000  0.264  0.000  0.000
  0.082  0.147  0.231  0.103  0.437
  0.027  0.440  0.077  0.310  0.146
  0.038  0.310  0.107  0.440  0.104
  0.115  0.103  0.321  0.147  0.313
    occupations:
  0.241 -0.014  0.008  0.009 -0.016
 -0.014  0.362 -0.024 -0.003 -0.094
  0.008 -0.024  0.334 -0.098 -0.003
  0.009 -0.003 -0.098  0.353  0.005
 -0.016 -0.094 -0.003  0.005  0.347
atomic mag. moment =     3.278028
atom   31   Tr[ns(na)] (up, down, total) =   1.81574  4.88948  6.70522
   spin  1
    eigenvalues: 
  0.325  0.325  0.353  0.406  0.406
    eigenvectors:
  0.000  0.000  1.000  0.000  0.000
  0.603  0.010  0.000  0.239  0.148
  0.010  0.603  0.000  0.148  0.239
  0.006  0.381  0.000  0.234  0.378
  0.381  0.006  0.000  0.378  0.234
    occupations:
  0.353 -0.000 -0.000 -0.000 -0.000
 -0.000  0.357 -0.000  0.000  0.040
 -0.000 -0.000  0.357  0.040 -0.000
 -0.000  0.000  0.040  0.375  0.000
 -0.000  0.040 -0.000  0.000  0.375
   spin  2
    eigenvalues: 
  0.968  0.977  0.977  0.984  0.984
    eigenvectors:
  1.000  0.000  0.000  0.000  0.000
  0.000  0.001  0.839  0.140  0.021
  0.000  0.839  0.001  0.021  0.140
  0.000  0.160  0.000  0.110  0.729
  0.000  0.000  0.160  0.729  0.110
    occupations:
  0.968 -0.000 -0.000 -0.000 -0.000
 -0.000  0.978 -0.000  0.000 -0.003
 -0.000 -0.000  0.978 -0.003 -0.000
 -0.000  0.000 -0.003  0.983  0.000
 -0.000 -0.003 -0.000  0.000  0.983
atomic mag. moment =    -3.073745
atom   32   Tr[ns(na)] (up, down, total) =   4.89417  1.65152  6.54569
   spin  1
    eigenvalues: 
  0.960  0.960  0.990  0.990  0.993
    eigenvectors:
  0.000  0.000  0.000  0.000  1.000
  0.392  0.383  0.160  0.066  0.000
  0.383  0.392  0.066  0.160  0.000
  0.111  0.114  0.226  0.548  0.000
  0.114  0.111  0.548  0.226  0.000
    occupations:
  0.993 -0.000 -0.000 -0.000 -0.000
 -0.000  0.967 -0.000  0.000  0.012
 -0.000 -0.000  0.967  0.012 -0.000
 -0.000  0.000  0.012  0.983  0.000
 -0.000  0.012 -0.000  0.000  0.983
   spin  2
    eigenvalues: 
  0.226  0.233  0.233  0.480  0.480
    eigenvectors:
  1.000  0.000  0.000  0.000  0.000
  0.000  0.223  0.122  0.655  0.000
  0.000  0.122  0.223  0.000  0.655
  0.000  0.232  0.423  0.000  0.345
  0.000  0.423  0.232  0.345  0.000
    occupations:
  0.226 -0.000 -0.000 -0.000 -0.000
 -0.000  0.395 -0.000  0.000 -0.117
 -0.000 -0.000  0.395 -0.117 -0.000
 -0.000  0.000 -0.117  0.318  0.000
 -0.000 -0.117 -0.000  0.000  0.318
atomic mag. moment =     3.242649
atom   33   Tr[ns(na)] (up, down, total) =   1.81574  4.88948  6.70522
   spin  1
    eigenvalues: 
  0.325  0.325  0.353  0.406  0.406
    eigenvectors:
  0.000  0.000  1.000  0.000  0.000
  0.603  0.010  0.000  0.239  0.149
  0.010  0.603  0.000  0.149  0.239
  0.006  0.381  0.000  0.235  0.378
  0.381  0.006  0.000  0.378  0.235
    occupations:
  0.353 -0.000 -0.000 -0.000 -0.000
 -0.000  0.357 -0.000  0.000  0.040
 -0.000 -0.000  0.357  0.040 -0.000
 -0.000  0.000  0.040  0.375  0.000
 -0.000  0.040 -0.000  0.000  0.375
   spin  2
    eigenvalues: 
  0.968  0.977  0.977  0.984  0.984
    eigenvectors:
  1.000  0.000  0.000  0.000  0.000
  0.000  0.001  0.839  0.140  0.021
  0.000  0.839  0.001  0.021  0.140
  0.000  0.160  0.000  0.110  0.729
  0.000  0.000  0.160  0.729  0.110
    occupations:
  0.968 -0.000 -0.000 -0.000 -0.000
 -0.000  0.978 -0.000  0.000 -0.003
 -0.000 -0.000  0.978 -0.003 -0.000
 -0.000  0.000 -0.003  0.983  0.000
 -0.000 -0.003 -0.000  0.000  0.983
atomic mag. moment =    -3.073745
atom   38   Tr[ns(na)] (up, down, total) =   4.91497  1.63694  6.55192
   spin  1
    eigenvalues: 
  0.970  0.972  0.990  0.990  0.993
    eigenvectors:
  0.000  0.001  0.000  0.092  0.906
  0.169  0.524  0.081  0.212  0.014
  0.508  0.175  0.242  0.071  0.005
  0.242  0.075  0.508  0.156  0.019
  0.081  0.225  0.169  0.469  0.056
    occupations:
  0.993 -0.000  0.000 -0.001  0.001
 -0.000  0.977 -0.000  0.000  0.009
  0.000 -0.000  0.977  0.009  0.000
 -0.001  0.000  0.009  0.984 -0.001
  0.001  0.009  0.000 -0.001  0.985
   spin  2
    eigenvalues: 
  0.226  0.237  0.282  0.439  0.453
    eigenvectors:
  0.736  0.000  0.264  0.000  0.000
  0.082  0.147  0.231  0.103  0.437
  0.027  0.440  0.077  0.310  0.146
  0.038  0.310  0.107  0.440  0.104
  0.115  0.103  0.321  0.147  0.313
    occupations:
  0.241 -0.014  0.008  0.009 -0.016
 -0.014  0.362 -0.024 -0.003 -0.094
  0.008 -0.024  0.334 -0.098 -0.003
  0.009 -0.003 -0.098  0.353  0.005
 -0.016 -0.094 -0.003  0.005  0.347
atomic mag. moment =     3.278028
atom   39   Tr[ns(na)] (up, down, total) =   4.91497  1.63694  6.55192
   spin  1
    eigenvalues: 
  0.970  0.972  0.990  0.990  0.993
    eigenvectors:
  0.000  0.001  0.000  0.092  0.906
  0.677  0.000  0.323  0.000  0.000
  0.000  0.699  0.000  0.282  0.019
  0.000  0.300  0.000  0.625  0.075
  0.323  0.000  0.677  0.000  0.000
    occupations:
  0.993 -0.000 -0.000  0.001 -0.000
 -0.000  0.976 -0.000  0.000  0.009
 -0.000 -0.000  0.977  0.008 -0.000
  0.001  0.000  0.008  0.985  0.000
 -0.000  0.009 -0.000  0.000  0.984
   spin  2
    eigenvalues: 
  0.226  0.237  0.282  0.439  0.453
    eigenvectors:
  0.736  0.000  0.264  0.000  0.000
  0.000  0.586  0.000  0.414  0.000
  0.110  0.000  0.308  0.000  0.582
  0.154  0.000  0.429  0.000  0.418
  0.000  0.414  0.000  0.586  0.000
    occupations:
  0.241 -0.000 -0.016 -0.019 -0.000
 -0.000  0.320 -0.000  0.000 -0.100
 -0.016 -0.000  0.375 -0.092 -0.000
 -0.019  0.000 -0.092  0.345  0.000
 -0.000 -0.100 -0.000  0.000  0.355
atomic mag. moment =     3.278028
atom   40   Tr[ns(na)] (up, down, total) =   4.91497  1.63694  6.55192
   spin  1
    eigenvalues: 
  0.970  0.972  0.990  0.990  0.993
    eigenvectors:
  0.000  0.001  0.000  0.092  0.906
  0.169  0.524  0.081  0.212  0.014
  0.508  0.175  0.242  0.071  0.005
  0.242  0.075  0.508  0.156  0.019
  0.081  0.225  0.169  0.469  0.056
    occupations:
  0.993  0.000  0.000 -0.001 -0.001
  0.000  0.977  0.000 -0.000  0.009
  0.000  0.000  0.977  0.009 -0.000
 -0.001 -0.000  0.009  0.984  0.001
 -0.001  0.009 -0.000  0.001  0.985
   spin  2
    eigenvalues: 
  0.226  0.237  0.282  0.439  0.453
    eigenvectors:
  0.736  0.000  0.264  0.000  0.000
  0.082  0.147  0.231  0.103  0.437
  0.027  0.440  0.077  0.310  0.146
  0.038  0.310  0.107  0.440  0.104
  0.115  0.103  0.321  0.147  0.313
    occupations:
  0.241  0.014  0.008  0.009  0.016
  0.014  0.362  0.024  0.003 -0.094
  0.008  0.024  0.334 -0.098  0.003
  0.009  0.003 -0.098  0.353 -0.005
  0.016 -0.094  0.003 -0.005  0.347
atomic mag. moment =     3.278028
atom   45   Tr[ns(na)] (up, down, total) =   1.86300  4.81090  6.67390
   spin  1
    eigenvalues: 
  0.297  0.297  0.298  0.486  0.486
    eigenvectors:
  0.000  0.000  1.000  0.000  0.000
  0.582  0.014  0.000  0.244  0.160
  0.014  0.582  0.000  0.160  0.244
  0.009  0.395  0.000  0.235  0.361
  0.395  0.009  0.000  0.361  0.235
    occupations:
  0.298 -0.000 -0.000 -0.000 -0.000
 -0.000  0.373 -0.000  0.000  0.093
 -0.000 -0.000  0.373  0.093 -0.000
 -0.000  0.000  0.093  0.409  0.000
 -0.000  0.093 -0.000  0.000  0.409
   spin  2
    eigenvalues: 
  0.923  0.923  0.987  0.987  0.990
    eigenvectors:
  0.000  0.000  0.000  0.000  1.000
  0.234  0.338  0.395  0.034  0.000
  0.338  0.234  0.034  0.395  0.000
  0.253  0.175  0.045  0.526  0.000
  0.175  0.253  0.526  0.045  0.000
    occupations:
  0.990 -0.000 -0.000 -0.000 -0.000
 -0.000  0.951 -0.000  0.000 -0.032
 -0.000 -0.000  0.951 -0.032 -0.000
 -0.000  0.000 -0.032  0.960  0.000
 -0.000 -0.032 -0.000  0.000  0.960
atomic mag. moment =    -2.947899
atom   50   Tr[ns(na)] (up, down, total) =   4.89425  1.86913  6.76338
   spin  1
    eigenvalues: 
  0.975  0.975  0.975  0.985  0.985
    eigenvectors:
  0.000  0.000  1.000  0.000  0.000
  0.000  0.000  0.000  0.089  0.911
  0.000  0.000  0.000  0.911  0.089
  0.185  0.815  0.000  0.000  0.000
  0.815  0.185  0.000  0.000  0.000
    occupations:
  0.975 -0.000 -0.000 -0.000 -0.000
 -0.000  0.985 -0.000  0.000 -0.000
 -0.000 -0.000  0.985 -0.000 -0.000
 -0.000  0.000 -0.000  0.975  0.000
 -0.000 -0.000 -0.000  0.000  0.975
   spin  2
    eigenvalues: 
  0.288  0.334  0.334  0.457  0.457
    eigenvectors:
  1.000  0.000  0.000  0.000  0.000
  0.000  0.089  0.911  0.000  0.000
  0.000  0.911  0.089  0.000  0.000
  0.000  0.000  0.000  0.186  0.814
  0.000  0.000  0.000  0.814  0.186
    occupations:
  0.288 -0.000 -0.000 -0.000 -0.000
 -0.000  0.334 -0.000  0.000  0.000
 -0.000 -0.000  0.334  0.000 -0.000
 -0.000  0.000  0.000  0.457  0.000
 -0.000  0.000 -0.000  0.000  0.457
atomic mag. moment =     3.025119
atom   51   Tr[ns(na)] (up, down, total) =   1.86570  4.80965  6.67535
   spin  1
    eigenvalues: 
  0.297  0.297  0.299  0.486  0.486
    eigenvectors:
  0.000  0.000  1.000  0.000  0.000
  0.218  0.377  0.000  0.370  0.034
  0.377  0.218  0.000  0.034  0.370
  0.256  0.148  0.000  0.051  0.545
  0.148  0.256  0.000  0.545  0.051
    occupations:
  0.299 -0.000 -0.000 -0.000 -0.000
 -0.000  0.374 -0.000  0.000 -0.093
 -0.000 -0.000  0.374 -0.093 -0.000
 -0.000  0.000 -0.093  0.410  0.000
 -0.000 -0.093 -0.000  0.000  0.410
   spin  2
    eigenvalues: 
  0.922  0.922  0.987  0.987  0.990
    eigenvectors:
  0.000  0.000  0.000  0.000  1.000
  0.552  0.019  0.250  0.178  0.000
  0.019  0.552  0.178  0.250  0.000
  0.014  0.414  0.238  0.334  0.000
  0.414  0.014  0.334  0.238  0.000
    occupations:
  0.990 -0.000 -0.000 -0.000 -0.000
 -0.000  0.950 -0.000  0.000  0.032
 -0.000 -0.000  0.950  0.032 -0.000
 -0.000  0.000  0.032  0.960  0.000
 -0.000  0.032 -0.000  0.000  0.960
atomic mag. moment =    -2.943956
atom   56   Tr[ns(na)] (up, down, total) =   4.91490  1.63788  6.55277
   spin  1
    eigenvalues: 
  0.970  0.972  0.990  0.990  0.993
    eigenvectors:
  0.000  0.001  0.000  0.093  0.906
  0.676  0.000  0.324  0.000  0.000
  0.000  0.698  0.000  0.283  0.019
  0.000  0.301  0.000  0.624  0.075
  0.324  0.000  0.676  0.000  0.000
    occupations:
  0.993 -0.000  0.000  0.001 -0.000
 -0.000  0.976 -0.000  0.000 -0.009
  0.000 -0.000  0.977 -0.008 -0.000
  0.001  0.000 -0.008  0.985  0.000
 -0.000 -0.009 -0.000  0.000  0.984
   spin  2
    eigenvalues: 
  0.226  0.237  0.282  0.439  0.453
    eigenvectors:
  0.736  0.000  0.264  0.000  0.000
  0.000  0.588  0.000  0.412  0.000
  0.109  0.000  0.308  0.000  0.582
  0.155  0.000  0.428  0.000  0.418
  0.000  0.412  0.000  0.588  0.000
    occupations:
  0.241 -0.000  0.016 -0.019 -0.000
 -0.000  0.321 -0.000  0.000  0.099
  0.016 -0.000  0.375  0.091 -0.000
 -0.019  0.000  0.091  0.345  0.000
 -0.000  0.099 -0.000  0.000  0.356
atomic mag. moment =     3.277019
atom   57   Tr[ns(na)] (up, down, total) =   4.91490  1.63788  6.55277
   spin  1
    eigenvalues: 
  0.970  0.972  0.990  0.990  0.993
    eigenvectors:
  0.000  0.001  0.000  0.093  0.906
  0.169  0.523  0.081  0.212  0.014
  0.507  0.174  0.243  0.071  0.005
  0.243  0.075  0.507  0.156  0.019
  0.081  0.225  0.169  0.468  0.057
    occupations:
  0.993  0.000 -0.000 -0.001  0.001
  0.000  0.977 -0.000 -0.000 -0.009
 -0.000 -0.000  0.977 -0.009 -0.000
 -0.001 -0.000 -0.009  0.984 -0.001
  0.001 -0.009 -0.000 -0.001  0.984
   spin  2
    eigenvalues: 
  0.226  0.237  0.282  0.439  0.453
    eigenvectors:
  0.736  0.000  0.264  0.000  0.000
  0.082  0.147  0.231  0.103  0.437
  0.027  0.441  0.077  0.309  0.146
  0.039  0.309  0.107  0.441  0.104
  0.116  0.103  0.321  0.147  0.313
    occupations:
  0.241  0.013 -0.008  0.010 -0.017
  0.013  0.362 -0.024  0.003  0.093
 -0.008 -0.024  0.334  0.097  0.003
  0.010  0.003  0.097  0.353  0.005
 -0.017  0.093  0.003  0.005  0.348
atomic mag. moment =     3.277019
atom   58   Tr[ns(na)] (up, down, total) =   4.91490  1.63788  6.55277
   spin  1
    eigenvalues: 
  0.970  0.972  0.990  0.990  0.993
    eigenvectors:
  0.000  0.001  0.000  0.093  0.906
  0.169  0.523  0.081  0.212  0.014
  0.507  0.174  0.243  0.071  0.005
  0.243  0.075  0.507  0.156  0.019
  0.081  0.225  0.169  0.468  0.057
    occupations:
  0.993 -0.000 -0.000 -0.001 -0.001
 -0.000  0.977  0.000  0.000 -0.009
 -0.000  0.000  0.977 -0.009  0.000
 -0.001  0.000 -0.009  0.984  0.001
 -0.001 -0.009  0.000  0.001  0.984
   spin  2
    eigenvalues: 
  0.226  0.237  0.282  0.439  0.453
    eigenvectors:
  0.736  0.000  0.264  0.000  0.000
  0.082  0.147  0.231  0.103  0.437
  0.027  0.441  0.077  0.309  0.146
  0.039  0.309  0.107  0.441  0.104
  0.116  0.103  0.321  0.147  0.313
    occupations:
  0.241 -0.013 -0.008  0.010  0.017
 -0.013  0.362  0.024 -0.003  0.093
 -0.008  0.024  0.334  0.097 -0.003
  0.010 -0.003  0.097  0.353 -0.005
  0.017  0.093 -0.003 -0.005  0.348
atomic mag. moment =     3.277019
atom   63   Tr[ns(na)] (up, down, total) =   1.81749  4.88894  6.70643
   spin  1
    eigenvalues: 
  0.326  0.326  0.353  0.407  0.407
    eigenvectors:
  0.000  0.000  1.000  0.000  0.000
  0.205  0.407  0.000  0.353  0.034
  0.407  0.205  0.000  0.034  0.353
  0.258  0.130  0.000  0.054  0.558
  0.130  0.258  0.000  0.558  0.054
    occupations:
  0.353 -0.000 -0.000 -0.000 -0.000
 -0.000  0.357 -0.000  0.000 -0.039
 -0.000 -0.000  0.357 -0.039 -0.000
 -0.000  0.000 -0.039  0.375  0.000
 -0.000 -0.039 -0.000  0.000  0.375
   spin  2
    eigenvalues: 
  0.967  0.977  0.977  0.984  0.984
    eigenvectors:
  1.000  0.000  0.000  0.000  0.000
  0.000  0.239  0.599  0.119  0.043
  0.000  0.599  0.239  0.043  0.119
  0.000  0.116  0.046  0.223  0.615
  0.000  0.046  0.116  0.615  0.223
    occupations:
  0.967 -0.000 -0.000 -0.000 -0.000
 -0.000  0.978 -0.000  0.000  0.003
 -0.000 -0.000  0.978  0.003 -0.000
 -0.000  0.000  0.003  0.983  0.000
 -0.000  0.003 -0.000  0.000  0.983
atomic mag. moment =    -3.071448
atom   64   Tr[ns(na)] (up, down, total) =   4.89386  1.65338  6.54724
   spin  1
    eigenvalues: 
  0.960  0.960  0.990  0.990  0.993
    eigenvectors:
  0.000  0.000  0.000  0.000  1.000
  0.030  0.743  0.200  0.027  0.000
  0.743  0.030  0.027  0.200  0.000
  0.218  0.009  0.092  0.681  0.000
  0.009  0.218  0.681  0.092  0.000
    occupations:
  0.993 -0.000 -0.000 -0.000 -0.000
 -0.000  0.967 -0.000  0.000 -0.013
 -0.000 -0.000  0.967 -0.013 -0.000
 -0.000  0.000 -0.013  0.983  0.000
 -0.000 -0.013 -0.000  0.000  0.983
   spin  2
    eigenvalues: 
  0.227  0.234  0.234  0.480  0.480
    eigenvectors:
  1.000  0.000  0.000  0.000  0.000
  0.000  0.312  0.034  0.164  0.490
  0.000  0.034  0.312  0.490  0.164
  0.000  0.063  0.591  0.259  0.087
  0.000  0.591  0.063  0.087  0.259
    occupations:
  0.227 -0.000 -0.000 -0.000 -0.000
 -0.000  0.395 -0.000  0.000  0.117
 -0.000 -0.000  0.395  0.117 -0.000
 -0.000  0.000  0.117  0.319  0.000
 -0.000  0.117 -0.000  0.000  0.319
atomic mag. moment =     3.240488
N of occupied +U levels =  158.769638
 --- exit write_ns ---

 ------ SPIN UP ------------


          k = 0.0000 0.0000 0.0000 ( 28407 PWs)   bands (ev):

   -17.5397 -17.5397 -10.5076 -10.4918 -10.2789 -10.2514  -9.7388  -9.6567
    -9.4586  -9.3770  -9.3068  -9.3068  -9.3040  -9.3039  -9.2873  -9.2873
    -9.2825  -9.2825  -9.2730  -9.2597  -9.2597  -9.2592  -9.2462  -9.2462
    -9.2305  -9.2215  -9.2212  -9.2149  -9.2066  -9.2065  -9.1927  -9.1927
    -9.1888  -9.1831  -8.9558  -8.9280  -8.4607  -8.4606  -8.4606  -8.4606
    -2.9270  -2.9270  -2.9270  -2.9270  -2.7583  -2.7573   1.2510   1.2736
     1.6224   1.6669   1.9086   1.9086   1.9453   1.9454   2.1120   2.1282
     2.1691   2.1691   2.2297   2.2298   2.3133   2.3291   2.3442   2.3929
     2.6721   2.6721   2.6828   2.6828   2.7109   2.7109   2.7207   2.7207
     2.7563   2.8052   2.8738   2.8738   2.9392   2.9392   3.0631   3.0928
     3.1022   3.1198   3.1289   3.1349   3.1350   3.1561   3.1561   3.1751
     3.1751   3.1858   3.1859   3.2100   3.2694   3.2920   3.2921   3.3292
     3.3439   3.3841   3.3841   3.4200   3.4200   3.4583   3.5065   3.5065
     3.9831   3.9831   4.0458   4.0492   4.0492   4.1011   4.1011   4.1098
     4.1098   4.1345   4.1345   4.1746   4.1757   4.1757   4.3357   4.4278
     4.4466   4.5144   4.5144   4.5907   4.5908   4.6242   4.6371   4.6371
     4.6744   4.6744   4.6792   4.6792   4.6955   4.6955   4.7406   4.7407
     4.8126   4.8126   4.8343   4.8343   4.8779   4.8779   4.9933   4.9984
     5.1334   5.1347   5.1352   5.1365   5.1803   5.2033   5.2821   5.3205
     5.3205   5.3238   5.3326   5.3326   5.3644   5.3644   5.4515   5.4515
     5.4949   5.4949   5.5289   5.5289   5.6150   5.6150   5.6431   5.6431
     5.7505   5.7763   5.7763   5.7897   5.7937   5.7937   5.8293   5.8547
     6.0439   6.0749   6.2131   6.2131   6.2298   6.2298   6.2427   6.2575
     6.2575   6.2609   6.2678   6.2678   6.2757   6.2990   6.3180   6.3180
     6.3464   6.3464   6.8660   6.8660   6.8860   6.8860   7.0001   7.0242
     7.0325   7.0325   7.0380   7.0380   7.0548   7.1519   7.2555   7.2692
     7.4495   7.4495   7.4825   7.4825   7.6174   7.6174   7.6916   7.7446
     7.7446   7.9192   7.9804   7.9804   8.0677   8.1377   8.1377   8.2611
     8.5158   8.5158   8.6150   8.6446   8.6446   8.6570   8.7436   8.7437
     8.7576   8.7668   8.7668   8.7930   8.9054   8.9054   8.9288   8.9288
     9.6053   9.6227   9.7603   9.7603   9.8018   9.8018   9.9578   9.9578
     9.9588   9.9699   9.9913   9.9913  10.0314  10.0314  10.0521  10.0521
    10.4005  10.4005  10.4139  10.4139  10.7442  10.7619  10.7706  10.7905

 ------ SPIN DOWN ----------


          k = 0.0000 0.0000 0.0000 ( 28407 PWs)   bands (ev):

   -17.5410 -17.5409 -10.2844 -10.2693  -9.9791  -9.9516  -9.4833  -9.3653
    -9.2770  -9.1624  -9.1386  -9.1385  -9.1246  -9.1246  -9.0789  -9.0614
    -9.0614  -9.0478  -9.0478  -9.0448  -9.0216  -8.9889  -8.9265  -8.9264
    -8.9263  -8.9263  -8.9034  -8.9033  -8.9032  -8.9032  -8.7480  -8.7362
    -8.5447  -8.5336  -8.5309  -8.5150  -8.2831  -8.2831  -8.2831  -8.2831
    -2.9055  -2.9055  -2.9055  -2.9055  -2.7490  -2.7482   1.8662   1.9128
     2.1494   2.2510   2.3581   2.4171   2.4935   2.6026   2.6026   2.6292
     2.6292   2.6511   2.6767   2.7233   2.7233   2.7319   2.7518   2.7518
     3.0448   3.0653   3.0653   3.0699   3.1186   3.1186   3.2516   3.2516
     3.2973   3.2973   3.3373   3.3373   3.4024   3.4024   3.4308   3.4308
     3.5105   3.5105   3.5466   3.5581   3.5581   3.5932   3.6147   3.6147
     3.7171   3.7171   3.7620   3.7920   3.7920   3.9168   3.9218   4.0993
     4.1466   4.1466   4.3043   4.3043   4.3179   4.3179   4.5900   4.6003
     4.6003   4.6461   4.6860   4.6860   4.7016   4.7016   4.8945   5.0124
     5.0327   5.0649   5.0874   5.1178   5.1178   5.1202   5.1202   5.1336
     5.1839   5.2098   5.2098   5.2223   5.2223   5.2620   5.4222   5.5497
     5.5575   5.5575   5.5974   5.5974   5.6345   5.6345   5.7103   5.7103
     5.7670   5.7670   5.8557   5.8557   5.9214   5.9214   5.9931   5.9931
     6.1171   6.1421   6.2825   6.2825   6.2858   6.2858   6.3249   6.3325
     6.3631   6.3631   6.3821   6.3893   6.4071   6.4438   6.4438   6.4681
     6.4681   6.5042   6.5344   6.5344   6.5377   6.5377   6.6560   6.6560
     6.6938   6.6938   6.6980   6.7574   6.8097   6.8097   7.0602   7.0602
     7.1139   7.1252   7.1252   7.1406   7.4422   7.4459   7.6109   7.6109
     7.6612   7.6612   7.8135   8.0383   8.0383   8.1106   8.1182   8.1182
     8.3716   8.3716   8.3753   8.3753   8.5604   8.5604   8.5927   8.5927
     8.9584   8.9956   8.9956   9.0410   9.0410   9.0932   9.0932   9.1322
     9.1381   9.1381   9.1693   9.2894   9.3321   9.3715   9.4911   9.4911
     9.4963   9.4963   9.5583   9.5583   9.5777   9.5777   9.5781   9.5782
     9.5933   9.5934   9.7285   9.7286   9.7334   9.7334   9.8539   9.8539
     9.8695   9.8695   9.8737   9.8776   9.8776   9.8864   9.8864   9.9028
     9.9380   9.9581  10.3236  10.3236  10.3403  10.3403  10.6834  10.7743
    11.0433  11.2148  11.2148  11.2294  11.2294  11.2699  11.2699  11.2901
    11.2901  11.3268  11.3268  11.3373  11.3373  11.3534  11.3894  11.4011

     highest occupied, lowest unoccupied level (ev):     8.9288    8.9584

!    total energy              =   -3795.46012031 Ry
     Harris-Foulkes estimate   =   -3795.46012031 Ry
     estimated scf accuracy    <          9.6E-10 Ry

     The total energy is the sum of the following terms:

     one-electron contribution =    -319.79780089 Ry
     hartree contribution      =     559.94441533 Ry
     xc contribution           =    -958.70663398 Ry
     ewald contribution        =   -1962.62215749 Ry
     Hubbard energy            =       0.00000001 Ry
     one-center paw contrib.   =   -1114.27794329 Ry

     total magnetization       =    40.00 Bohr mag/cell
     absolute magnetization    =    98.24 Bohr mag/cell

     convergence has been achieved in  14 iterations

     Writing output data file pwscf.save/
 
     init_run     :      2.53s CPU      2.70s WALL (       1 calls)
     electrons    :     70.40s CPU     73.65s WALL (       1 calls)

     Called by init_run:
     wfcinit      :      0.52s CPU      0.57s WALL (       1 calls)
     potinit      :      0.55s CPU      0.58s WALL (       1 calls)
     hinit0       :      0.66s CPU      0.68s WALL (       1 calls)

     Called by electrons:
     c_bands      :     38.45s CPU     39.19s WALL (      15 calls)
     sum_band     :     18.76s CPU     20.12s WALL (      15 calls)
     v_of_rho     :      1.42s CPU      1.51s WALL (      15 calls)
     newd         :      5.86s CPU      6.90s WALL (      15 calls)
     PAW_pot      :      6.31s CPU      6.32s WALL (      15 calls)
     mix_rho      :      0.31s CPU      0.32s WALL (      15 calls)

     Called by c_bands:
     init_us_2    :      0.39s CPU      0.40s WALL (      62 calls)
     cegterg      :     37.00s CPU     37.72s WALL (      30 calls)

     Called by sum_band:
     sum_band:bec :      0.05s CPU      0.06s WALL (      30 calls)
     addusdens    :     12.65s CPU     13.84s WALL (      15 calls)

     Called by *egterg:
     h_psi        :     17.16s CPU     17.62s WALL (     114 calls)
     s_psi        :      3.36s CPU      3.40s WALL (     116 calls)
     g_psi        :      0.05s CPU      0.05s WALL (      84 calls)
     cdiaghg      :      9.41s CPU      9.49s WALL (     110 calls)

     Called by h_psi:
     h_psi:pot    :     14.36s CPU     14.71s WALL (     114 calls)
     h_psi:calbec :      3.43s CPU      3.66s WALL (     114 calls)
     vloc_psi     :      7.63s CPU      7.74s WALL (     114 calls)
     add_vuspsi   :      3.29s CPU      3.30s WALL (     114 calls)
     vhpsi        :      2.69s CPU      2.72s WALL (     114 calls)

     General routines
     calbec       :      6.02s CPU      6.38s WALL (     290 calls)
     fft          :      0.85s CPU      0.92s WALL (     371 calls)
     ffts         :      0.04s CPU      0.05s WALL (      60 calls)
     fftw         :      8.78s CPU      8.92s WALL (   41654 calls)
     interpolate  :      0.09s CPU      0.11s WALL (      30 calls)
     davcio       :      0.00s CPU      0.00s WALL (       2 calls)
 
     Parallel routines
     fft_scatt_xy :      1.29s CPU      1.31s WALL (   42085 calls)
     fft_scatt_yz :      3.42s CPU      3.53s WALL (   42085 calls)

     Hubbard U routines
     new_ns       :      0.38s CPU      0.42s WALL (      15 calls)
     vhpsi        :      2.69s CPU      2.72s WALL (     114 calls)
 
     PWSCF        :   1m14.46s CPU   1m18.41s WALL

 
   This run was terminated on:  10:18:28   6Apr2021            

=------------------------------------------------------------------------------=
   JOB DONE.
=------------------------------------------------------------------------------=
