# Supplementary material for: Saturation magnetisation as an indicator of the disintegration of barium hexaferrite nanoplatelets during the surface functionalisation
Source: Sci Rep. 2023 Jan 19;13:1092. doi: 10.1038/s41598-023-28431-4 (PMC9852462; doi:10.1038/s41598-023-28431-4)
Supplement: Supplementary file 3 — Supplementary Information 3. [file 41598_2023_28431_MOESM3_ESM.zip › Phoshphonates_on_Ba_Hexaferrite-dataset.d/Fig7/README.txt]

Files:

vc-relax.BaHexaferrite.bulk.* : Input/Output for the variable cell relaxation of Barium Hexaferrite bulk, with U = 4.3 eV
scf.Bahexaferrite.bulk.*: Input/Output of scf calculations needed to calculate the Hubbard parameter
hp.Bahexferrite.bulk.* : Input/Output for the hp.x executable that calculates the Hubbard parameter
projwfc.Bahexferrite.bulk.* : Input/Output for the calculation of the density of states of Barium Hexaferrite bulk with projwfc.x
*dat : Datafiles containing the results of the calculation of Hubbard parameters and Density of states
