# Supplementary material for: Saturation magnetisation as an indicator of the disintegration of barium hexaferrite nanoplatelets during the surface functionalisation
Source: Sci Rep. 2023 Jan 19;13:1092. doi: 10.1038/s41598-023-28431-4 (PMC9852462; doi:10.1038/s41598-023-28431-4)
Supplement: Supplementary file 3 — Supplementary Information 3. [file 41598_2023_28431_MOESM3_ESM.zip › Phoshphonates_on_Ba_Hexaferrite-dataset.d/Fig7/vc-relax.BaHexaferrite.bulk.out]

### Running on host: pars31

     Program PWSCF v.6.4.1 starts on  3Apr2021 at 14:29:30 

     This program is part of the open-source Quantum ESPRESSO suite
     for quantum simulation of materials; please cite
         "P. Giannozzi et al., J. Phys.:Condens. Matter 21 395502 (2009);
         "P. Giannozzi et al., J. Phys.:Condens. Matter 29 465901 (2017);
          URL http://www.quantum-espresso.org", 
     in publications or presentations arising from this work. More details at
     http://www.quantum-espresso.org/quote

     Parallel version (MPI), running on    32 processors

     MPI processes distributed on     1 nodes
     R & G space division:  proc/nbgrp/npool/nimage =      32
     Reading input from vc-relax.Ba2Fe24O38.bulk.nspin.dft+u.in

     Current dimensions of program PWSCF are:
     Max number of different atomic species (ntypx) = 10
     Max number of k-points (npk) =  40000
     Max angular momentum in pseudopotentials (lmaxx) =  3
     Message from routine read_upf::
     Pseudo file O.pbe-n-kjpaw_psl.1.0.0.UPF has been fixed on the fly.
To avoid this message in the future, permanently fix 
 your pseudo files following these instructions: 
https://gitlab.com/QEF/q-e/blob/master/upftools/how_to_fix_upf.md
               file Ba.pbe-spn-kjpaw_psl.1.0.0.UPF: wavefunction(s)  5S 6S renormalized
               file Fe.pbe-nd-rrkjus.UPF: wavefunction(s)  4S renormalized
               file Fe.pbe-nd-rrkjus.UPF: wavefunction(s)  4S renormalized
               file O.pbe-n-kjpaw_psl.1.0.0.UPF: wavefunction(s)  2S 2P renormalized

     Subspace diagonalization in iterative solution of the eigenvalue problem:
     one sub-group per band group will be used
     scalapack distributed-memory algorithm (size of sub-group:  4*  4 procs)

 
     Parallelization info
     --------------------
     sticks:   dense  smooth     PW     G-vecs:    dense   smooth      PW
     Min         134      53     15                28040     7089    1054
     Max         135      54     19                28066     7102    1059
     Sum        4303    1723    499               897595   227149   33843
 


     bravais-lattice index     =            4
     lattice parameter (alat)  =      11.1601  a.u.
     unit-cell volume          =    4755.4832 (a.u.)^3
     number of atoms/cell      =           64
     number of atomic types    =            4
     number of electrons       =       440.00
     number of Kohn-Sham states=          264
     kinetic-energy cutoff     =      50.0000  Ry
     charge density cutoff     =     500.0000  Ry
     convergence threshold     =      1.0E-07
     mixing beta               =       0.1000
     number of iterations used =            8  plain     mixing
     Exchange-correlation      = SLA PW PBX PBC ( 1  4  3  4 0 0)
     nstep                     =          250


     celldm(1)=  11.160121  celldm(2)=   0.000000  celldm(3)=   3.950548
     celldm(4)=   0.000000  celldm(5)=   0.000000  celldm(6)=   0.000000

     crystal axes: (cart. coord. in units of alat)
               a(1) = (   1.000000   0.000000   0.000000 )  
               a(2) = (  -0.500000   0.866025   0.000000 )  
               a(3) = (   0.000000   0.000000   3.950548 )  

     reciprocal axes: (cart. coord. in units 2 pi/alat)
               b(1) = (  1.000000  0.577350  0.000000 )  
               b(2) = (  0.000000  1.154701  0.000000 )  
               b(3) = (  0.000000  0.000000  0.253129 )  


     PseudoPot. # 1 for Ba read from file:
     /net/terrace/home/matic/pw/pseudo/Ba.pbe-spn-kjpaw_psl.1.0.0.UPF
     MD5 check sum: 034d02e941ef8a57e26b126745b97a5c
     Pseudo is Projector augmented-wave + core cor, Zval = 10.0
     Generated using "atomic" code by A. Dal Corso v.6.4.1
     Shape of augmentation charge: PSQ
     Using radial grid of 1251 points,  7 beta functions with: 
                l(1) =   0
                l(2) =   0
                l(3) =   0
                l(4) =   1
                l(5) =   1
                l(6) =   2
                l(7) =   2
     Q(r) pseudized with 0 coefficients 


     PseudoPot. # 2 for Fe read from file:
     /net/terrace/home/matic/pw/pseudo/Fe.pbe-nd-rrkjus.UPF
     MD5 check sum: 23c640529ef232ac9996b4ec1b0ce2fd
     Pseudo is Ultrasoft + core correction, Zval =  8.0
     Generated by new atomic code, or converted to UPF format
     Using radial grid of  957 points,  6 beta functions with: 
                l(1) =   0
                l(2) =   0
                l(3) =   1
                l(4) =   1
                l(5) =   2
                l(6) =   2
     Q(r) pseudized with 0 coefficients 


     PseudoPot. # 3 for Fe read from file:
     /net/terrace/home/matic/pw/pseudo/Fe.pbe-nd-rrkjus.UPF
     MD5 check sum: 23c640529ef232ac9996b4ec1b0ce2fd
     Pseudo is Ultrasoft + core correction, Zval =  8.0
     Generated by new atomic code, or converted to UPF format
     Using radial grid of  957 points,  6 beta functions with: 
                l(1) =   0
                l(2) =   0
                l(3) =   1
                l(4) =   1
                l(5) =   2
                l(6) =   2
     Q(r) pseudized with 0 coefficients 


     PseudoPot. # 4 for O  read from file:
     /net/terrace/home/matic/pw/pseudo/O.pbe-n-kjpaw_psl.1.0.0.UPF
     MD5 check sum: 381c433af9336e36536ca0a7928a2749
     Pseudo is Projector augmented-wave + core cor, Zval =  6.0
     Generated using "atomic" code by A. Dal Corso v.5.3.0 svn rev. 11974
     Shape of augmentation charge: PSQ
     Using radial grid of 1095 points,  4 beta functions with: 
                l(1) =   0
                l(2) =   0
                l(3) =   1
                l(4) =   1
     Q(r) pseudized with 0 coefficients 


     atomic species   valence    mass     pseudopotential
        Ba            10.00   137.32700     Ba( 1.00)
        Fe1            8.00    55.84700     Fe( 1.00)
        Fe2            8.00    55.84700     Fe( 1.00)
        O              6.00    15.99940     O ( 1.00)

     Starting magnetic structure 
     atomic species   magnetization
        Ba           0.000
        Fe1          1.000
        Fe2         -1.000
        O            0.000


     Simplified LDA+U calculation (l_max = 2) with parameters (eV):
     atomic species    L          U    alpha       J0     beta
        Fe1            2     4.3000   0.0000   0.0000   0.0000
        Fe2            2     4.3000   0.0000   0.0000   0.0000


     12 Sym. Ops., with inversion, found


   Cartesian axes

     site n.     atom                  positions (alat units)
         1           Fe2 tau(   1) = (   0.4999998   0.2886750   3.8468572  )
         2           O   tau(   2) = (   0.2374639   0.1370999   3.7459316  )
         3           O   tau(   3) = (   0.7625356   0.1370999   3.7459316  )
         4           O   tau(   4) = (   0.4999998   0.5918252   3.7459316  )
         5           O   tau(   5) = (  -0.0000000   0.5773500   3.7330153  )
         6           Fe1 tau(   6) = (   0.0000000   0.2927270   3.5230331  )
         7           Fe1 tau(   7) = (   0.2464907   0.7196615   3.5230331  )
         8           Fe1 tau(   8) = (  -0.2464907   0.7196615   3.5230331  )
         9           O   tau(   9) = (   0.2496393   0.4332207   3.3569806  )
        10           O   tau(  10) = (   0.0000000   0.8656087   3.3569806  )
        11           O   tau(  11) = (  -0.2496393   0.4332207   3.3569806  )
        12           O   tau(  12) = (   0.0000000   0.0000000   3.3514225  )
        13           Fe2 tau(  13) = (   0.4999998   0.2886750   3.2000556  )
        14           Fe1 tau(  14) = (   0.0000000   0.0000000   2.9639605  )
        15           O   tau(  15) = (   0.2732052   0.1577351   2.9634447  )
        16           Ba  tau(  16) = (  -0.0000000   0.5773500   2.9632395  )
        17           O   tau(  17) = (   0.4999998   0.5505548   2.9634447  )
        18           O   tau(  18) = (   0.7267943   0.1577351   2.9634447  )
        19           Fe2 tau(  19) = (   0.4999998   0.2886750   2.7265834  )
        20           O   tau(  20) = (   0.0000000   0.0000000   2.5747499  )
        21           O   tau(  21) = (  -0.2495921   0.4332479   2.5696105  )
        22           O   tau(  22) = (   0.0000000   0.8655541   2.5696105  )
        23           O   tau(  23) = (   0.2495921   0.4332479   2.5696105  )
        24           Fe1 tau(  24) = (   0.2465110   0.7196732   2.4033444  )
        25           Fe1 tau(  25) = (   0.0000000   0.2927036   2.4033444  )
        26           Fe1 tau(  26) = (  -0.2465110   0.7196732   2.4033444  )
        27           O   tau(  27) = (  -0.0000000   0.5773500   2.1932311  )
        28           O   tau(  28) = (   0.7625054   0.1371173   2.1800995  )
        29           O   tau(  29) = (   0.2374942   0.1371173   2.1800995  )
        30           O   tau(  30) = (   0.4999998   0.5917903   2.1800995  )
        31           Fe2 tau(  31) = (   0.4999998   0.2886750   2.0787448  )
        32           Fe1 tau(  32) = (   0.0000000   0.0000000   1.9752739  )
        33           Fe2 tau(  33) = (  -0.0000000   0.5773500   1.8718030  )
        34           O   tau(  34) = (  -0.2625056   0.7289077   1.7704483  )
        35           O   tau(  35) = (   0.0000000   0.2742346   1.7704483  )
        36           O   tau(  36) = (   0.2625056   0.7289077   1.7704483  )
        37           O   tau(  37) = (   0.4999998   0.2886750   1.7573167  )
        38           Fe1 tau(  38) = (   0.7465107   0.1463518   1.5472034  )
        39           Fe1 tau(  39) = (   0.4999998   0.5733214   1.5472034  )
        40           Fe1 tau(  40) = (   0.2534888   0.1463518   1.5472034  )
        41           O   tau(  41) = (   0.2504076   0.4327771   1.3809373  )
        42           O   tau(  42) = (   0.4999998   0.0004708   1.3809373  )
        43           O   tau(  43) = (   0.7495919   0.4327771   1.3809373  )
        44           O   tau(  44) = (   0.0000000   0.0000000   1.3757979  )
        45           Fe2 tau(  45) = (  -0.0000000   0.5773500   1.2239644  )
        46           O   tau(  46) = (  -0.2267946   0.7082899   0.9871031  )
        47           O   tau(  47) = (   0.2267946   0.7082899   0.9871031  )
        48           Ba  tau(  48) = (   0.4999998   0.2886750   0.9873083  )
        49           O   tau(  49) = (   0.0000000   0.3154702   0.9871031  )
        50           Fe1 tau(  50) = (   0.0000000   0.0000000   0.9865873  )
        51           Fe2 tau(  51) = (  -0.0000000   0.5773500   0.7504922  )
        52           O   tau(  52) = (   0.0000000   0.0000000   0.5991253  )
        53           O   tau(  53) = (   0.4999998   0.0004163   0.5935672  )
        54           O   tau(  54) = (   0.2503604   0.4328043   0.5935672  )
        55           O   tau(  55) = (   0.7496391   0.4328043   0.5935672  )
        56           Fe1 tau(  56) = (   0.4999998   0.5732980   0.4275147  )
        57           Fe1 tau(  57) = (   0.7464905   0.1463635   0.4275147  )
        58           Fe1 tau(  58) = (   0.2535090   0.1463635   0.4275147  )
        59           O   tau(  59) = (   0.4999998   0.2886750   0.2175325  )
        60           O   tau(  60) = (   0.2625358   0.7289251   0.2046161  )
        61           O   tau(  61) = (  -0.2625358   0.7289251   0.2046161  )
        62           O   tau(  62) = (   0.0000000   0.2741997   0.2046161  )
        63           Fe2 tau(  63) = (  -0.0000000   0.5773500   0.1036906  )
        64           Fe1 tau(  64) = (   0.0000000   0.0000000   0.0000000  )

     number of k points=     6  Methfessel-Paxton smearing, width (Ry)=  0.0010
                       cart. coord. in units 2pi/alat
        k(    1) = (   0.1250000   0.2165064  -0.1265647), wk =   0.1250000
        k(    2) = (   0.1250000   0.5051815  -0.1265647), wk =   0.2500000
        k(    3) = (   0.1250000  -0.3608439  -0.1265647), wk =   0.2500000
        k(    4) = (   0.1250000  -0.0721688  -0.1265647), wk =   0.1250000
        k(    5) = (   0.3750000   0.6495191  -0.1265647), wk =   0.1250000
        k(    6) = (   0.3750000  -0.2165064  -0.1265647), wk =   0.1250000

     Dense  grid:   897595 G-vectors     FFT dimensions: (  80,  80, 320)

     Smooth grid:   227149 G-vectors     FFT dimensions: (  54,  54, 200)

     Estimated max dynamical RAM per process >     311.64 MB

     Estimated total dynamical RAM >       9.74 GB
     Generating pointlists ...
     new r_m :   0.2012 (alat units)  2.2459 (a.u.) for type    1
     new r_m :   0.1301 (alat units)  1.4523 (a.u.) for type    2
     new r_m :   0.1318 (alat units)  1.4709 (a.u.) for type    3
     new r_m :   0.1301 (alat units)  1.4523 (a.u.) for type    4

     Initial potential from superposition of free atoms

     starting charge  439.95072, renormalised to  440.00000
     Number of +U iterations with fixed ns =  0
     Starting occupations:
 --- enter write_ns ---
 LDA+U parameters:
U( 2)     =  4.30000000
alpha( 2) =  0.00000000
U( 3)     =  4.30000000
alpha( 3) =  0.00000000
atom    1   Tr[ns(na)] (up, down, total) =   1.00000  5.00000  6.00000
   spin  1
    eigenvalues: 
  0.200  0.200  0.200  0.200  0.200
    eigenvectors:
  1.000  0.000  0.000  0.000  0.000
  0.000  1.000  0.000  0.000  0.000
  0.000  0.000  1.000  0.000  0.000
  0.000  0.000  0.000  1.000  0.000
  0.000  0.000  0.000  0.000  1.000
    occupations:
  0.200  0.000  0.000  0.000  0.000
  0.000  0.200  0.000  0.000  0.000
  0.000  0.000  0.200  0.000  0.000
  0.000  0.000  0.000  0.200  0.000
  0.000  0.000  0.000  0.000  0.200
   spin  2
    eigenvalues: 
  1.000  1.000  1.000  1.000  1.000
    eigenvectors:
  1.000  0.000  0.000  0.000  0.000
  0.000  1.000  0.000  0.000  0.000
  0.000  0.000  1.000  0.000  0.000
  0.000  0.000  0.000  1.000  0.000
  0.000  0.000  0.000  0.000  1.000
    occupations:
  1.000  0.000  0.000  0.000  0.000
  0.000  1.000  0.000  0.000  0.000
  0.000  0.000  1.000  0.000  0.000
  0.000  0.000  0.000  1.000  0.000
  0.000  0.000  0.000  0.000  1.000
atomic mag. moment =    -4.000000
atom    6   Tr[ns(na)] (up, down, total) =   5.00000  1.00000  6.00000
   spin  1
    eigenvalues: 
  1.000  1.000  1.000  1.000  1.000
    eigenvectors:
  1.000  0.000  0.000  0.000  0.000
  0.000  1.000  0.000  0.000  0.000
  0.000  0.000  1.000  0.000  0.000
  0.000  0.000  0.000  1.000  0.000
  0.000  0.000  0.000  0.000  1.000
    occupations:
  1.000  0.000  0.000  0.000  0.000
  0.000  1.000  0.000  0.000  0.000
  0.000  0.000  1.000  0.000  0.000
  0.000  0.000  0.000  1.000  0.000
  0.000  0.000  0.000  0.000  1.000
   spin  2
    eigenvalues: 
  0.200  0.200  0.200  0.200  0.200
    eigenvectors:
  1.000  0.000  0.000  0.000  0.000
  0.000  1.000  0.000  0.000  0.000
  0.000  0.000  1.000  0.000  0.000
  0.000  0.000  0.000  1.000  0.000
  0.000  0.000  0.000  0.000  1.000
    occupations:
  0.200  0.000  0.000  0.000  0.000
  0.000  0.200  0.000  0.000  0.000
  0.000  0.000  0.200  0.000  0.000
  0.000  0.000  0.000  0.200  0.000
  0.000  0.000  0.000  0.000  0.200
atomic mag. moment =     4.000000
atom    7   Tr[ns(na)] (up, down, total) =   5.00000  1.00000  6.00000
   spin  1
    eigenvalues: 
  1.000  1.000  1.000  1.000  1.000
    eigenvectors:
  1.000  0.000  0.000  0.000  0.000
  0.000  1.000  0.000  0.000  0.000
  0.000  0.000  1.000  0.000  0.000
  0.000  0.000  0.000  1.000  0.000
  0.000  0.000  0.000  0.000  1.000
    occupations:
  1.000  0.000  0.000  0.000  0.000
  0.000  1.000  0.000  0.000  0.000
  0.000  0.000  1.000  0.000  0.000
  0.000  0.000  0.000  1.000  0.000
  0.000  0.000  0.000  0.000  1.000
   spin  2
    eigenvalues: 
  0.200  0.200  0.200  0.200  0.200
    eigenvectors:
  1.000  0.000  0.000  0.000  0.000
  0.000  1.000  0.000  0.000  0.000
  0.000  0.000  1.000  0.000  0.000
  0.000  0.000  0.000  1.000  0.000
  0.000  0.000  0.000  0.000  1.000
    occupations:
  0.200  0.000  0.000  0.000  0.000
  0.000  0.200  0.000  0.000  0.000
  0.000  0.000  0.200  0.000  0.000
  0.000  0.000  0.000  0.200  0.000
  0.000  0.000  0.000  0.000  0.200
atomic mag. moment =     4.000000
atom    8   Tr[ns(na)] (up, down, total) =   5.00000  1.00000  6.00000
   spin  1
    eigenvalues: 
  1.000  1.000  1.000  1.000  1.000
    eigenvectors:
  1.000  0.000  0.000  0.000  0.000
  0.000  1.000  0.000  0.000  0.000
  0.000  0.000  1.000  0.000  0.000
  0.000  0.000  0.000  1.000  0.000
  0.000  0.000  0.000  0.000  1.000
    occupations:
  1.000  0.000  0.000  0.000  0.000
  0.000  1.000  0.000  0.000  0.000
  0.000  0.000  1.000  0.000  0.000
  0.000  0.000  0.000  1.000  0.000
  0.000  0.000  0.000  0.000  1.000
   spin  2
    eigenvalues: 
  0.200  0.200  0.200  0.200  0.200
    eigenvectors:
  1.000  0.000  0.000  0.000  0.000
  0.000  1.000  0.000  0.000  0.000
  0.000  0.000  1.000  0.000  0.000
  0.000  0.000  0.000  1.000  0.000
  0.000  0.000  0.000  0.000  1.000
    occupations:
  0.200  0.000  0.000  0.000  0.000
  0.000  0.200  0.000  0.000  0.000
  0.000  0.000  0.200  0.000  0.000
  0.000  0.000  0.000  0.200  0.000
  0.000  0.000  0.000  0.000  0.200
atomic mag. moment =     4.000000
atom   13   Tr[ns(na)] (up, down, total) =   1.00000  5.00000  6.00000
   spin  1
    eigenvalues: 
  0.200  0.200  0.200  0.200  0.200
    eigenvectors:
  1.000  0.000  0.000  0.000  0.000
  0.000  1.000  0.000  0.000  0.000
  0.000  0.000  1.000  0.000  0.000
  0.000  0.000  0.000  1.000  0.000
  0.000  0.000  0.000  0.000  1.000
    occupations:
  0.200  0.000  0.000  0.000  0.000
  0.000  0.200  0.000  0.000  0.000
  0.000  0.000  0.200  0.000  0.000
  0.000  0.000  0.000  0.200  0.000
  0.000  0.000  0.000  0.000  0.200
   spin  2
    eigenvalues: 
  1.000  1.000  1.000  1.000  1.000
    eigenvectors:
  1.000  0.000  0.000  0.000  0.000
  0.000  1.000  0.000  0.000  0.000
  0.000  0.000  1.000  0.000  0.000
  0.000  0.000  0.000  1.000  0.000
  0.000  0.000  0.000  0.000  1.000
    occupations:
  1.000  0.000  0.000  0.000  0.000
  0.000  1.000  0.000  0.000  0.000
  0.000  0.000  1.000  0.000  0.000
  0.000  0.000  0.000  1.000  0.000
  0.000  0.000  0.000  0.000  1.000
atomic mag. moment =    -4.000000
atom   14   Tr[ns(na)] (up, down, total) =   5.00000  1.00000  6.00000
   spin  1
    eigenvalues: 
  1.000  1.000  1.000  1.000  1.000
    eigenvectors:
  1.000  0.000  0.000  0.000  0.000
  0.000  1.000  0.000  0.000  0.000
  0.000  0.000  1.000  0.000  0.000
  0.000  0.000  0.000  1.000  0.000
  0.000  0.000  0.000  0.000  1.000
    occupations:
  1.000  0.000  0.000  0.000  0.000
  0.000  1.000  0.000  0.000  0.000
  0.000  0.000  1.000  0.000  0.000
  0.000  0.000  0.000  1.000  0.000
  0.000  0.000  0.000  0.000  1.000
   spin  2
    eigenvalues: 
  0.200  0.200  0.200  0.200  0.200
    eigenvectors:
  1.000  0.000  0.000  0.000  0.000
  0.000  1.000  0.000  0.000  0.000
  0.000  0.000  1.000  0.000  0.000
  0.000  0.000  0.000  1.000  0.000
  0.000  0.000  0.000  0.000  1.000
    occupations:
  0.200  0.000  0.000  0.000  0.000
  0.000  0.200  0.000  0.000  0.000
  0.000  0.000  0.200  0.000  0.000
  0.000  0.000  0.000  0.200  0.000
  0.000  0.000  0.000  0.000  0.200
atomic mag. moment =     4.000000
atom   19   Tr[ns(na)] (up, down, total) =   1.00000  5.00000  6.00000
   spin  1
    eigenvalues: 
  0.200  0.200  0.200  0.200  0.200
    eigenvectors:
  1.000  0.000  0.000  0.000  0.000
  0.000  1.000  0.000  0.000  0.000
  0.000  0.000  1.000  0.000  0.000
  0.000  0.000  0.000  1.000  0.000
  0.000  0.000  0.000  0.000  1.000
    occupations:
  0.200  0.000  0.000  0.000  0.000
  0.000  0.200  0.000  0.000  0.000
  0.000  0.000  0.200  0.000  0.000
  0.000  0.000  0.000  0.200  0.000
  0.000  0.000  0.000  0.000  0.200
   spin  2
    eigenvalues: 
  1.000  1.000  1.000  1.000  1.000
    eigenvectors:
  1.000  0.000  0.000  0.000  0.000
  0.000  1.000  0.000  0.000  0.000
  0.000  0.000  1.000  0.000  0.000
  0.000  0.000  0.000  1.000  0.000
  0.000  0.000  0.000  0.000  1.000
    occupations:
  1.000  0.000  0.000  0.000  0.000
  0.000  1.000  0.000  0.000  0.000
  0.000  0.000  1.000  0.000  0.000
  0.000  0.000  0.000  1.000  0.000
  0.000  0.000  0.000  0.000  1.000
atomic mag. moment =    -4.000000
atom   24   Tr[ns(na)] (up, down, total) =   5.00000  1.00000  6.00000
   spin  1
    eigenvalues: 
  1.000  1.000  1.000  1.000  1.000
    eigenvectors:
  1.000  0.000  0.000  0.000  0.000
  0.000  1.000  0.000  0.000  0.000
  0.000  0.000  1.000  0.000  0.000
  0.000  0.000  0.000  1.000  0.000
  0.000  0.000  0.000  0.000  1.000
    occupations:
  1.000  0.000  0.000  0.000  0.000
  0.000  1.000  0.000  0.000  0.000
  0.000  0.000  1.000  0.000  0.000
  0.000  0.000  0.000  1.000  0.000
  0.000  0.000  0.000  0.000  1.000
   spin  2
    eigenvalues: 
  0.200  0.200  0.200  0.200  0.200
    eigenvectors:
  1.000  0.000  0.000  0.000  0.000
  0.000  1.000  0.000  0.000  0.000
  0.000  0.000  1.000  0.000  0.000
  0.000  0.000  0.000  1.000  0.000
  0.000  0.000  0.000  0.000  1.000
    occupations:
  0.200  0.000  0.000  0.000  0.000
  0.000  0.200  0.000  0.000  0.000
  0.000  0.000  0.200  0.000  0.000
  0.000  0.000  0.000  0.200  0.000
  0.000  0.000  0.000  0.000  0.200
atomic mag. moment =     4.000000
atom   25   Tr[ns(na)] (up, down, total) =   5.00000  1.00000  6.00000
   spin  1
    eigenvalues: 
  1.000  1.000  1.000  1.000  1.000
    eigenvectors:
  1.000  0.000  0.000  0.000  0.000
  0.000  1.000  0.000  0.000  0.000
  0.000  0.000  1.000  0.000  0.000
  0.000  0.000  0.000  1.000  0.000
  0.000  0.000  0.000  0.000  1.000
    occupations:
  1.000  0.000  0.000  0.000  0.000
  0.000  1.000  0.000  0.000  0.000
  0.000  0.000  1.000  0.000  0.000
  0.000  0.000  0.000  1.000  0.000
  0.000  0.000  0.000  0.000  1.000
   spin  2
    eigenvalues: 
  0.200  0.200  0.200  0.200  0.200
    eigenvectors:
  1.000  0.000  0.000  0.000  0.000
  0.000  1.000  0.000  0.000  0.000
  0.000  0.000  1.000  0.000  0.000
  0.000  0.000  0.000  1.000  0.000
  0.000  0.000  0.000  0.000  1.000
    occupations:
  0.200  0.000  0.000  0.000  0.000
  0.000  0.200  0.000  0.000  0.000
  0.000  0.000  0.200  0.000  0.000
  0.000  0.000  0.000  0.200  0.000
  0.000  0.000  0.000  0.000  0.200
atomic mag. moment =     4.000000
atom   26   Tr[ns(na)] (up, down, total) =   5.00000  1.00000  6.00000
   spin  1
    eigenvalues: 
  1.000  1.000  1.000  1.000  1.000
    eigenvectors:
  1.000  0.000  0.000  0.000  0.000
  0.000  1.000  0.000  0.000  0.000
  0.000  0.000  1.000  0.000  0.000
  0.000  0.000  0.000  1.000  0.000
  0.000  0.000  0.000  0.000  1.000
    occupations:
  1.000  0.000  0.000  0.000  0.000
  0.000  1.000  0.000  0.000  0.000
  0.000  0.000  1.000  0.000  0.000
  0.000  0.000  0.000  1.000  0.000
  0.000  0.000  0.000  0.000  1.000
   spin  2
    eigenvalues: 
  0.200  0.200  0.200  0.200  0.200
    eigenvectors:
  1.000  0.000  0.000  0.000  0.000
  0.000  1.000  0.000  0.000  0.000
  0.000  0.000  1.000  0.000  0.000
  0.000  0.000  0.000  1.000  0.000
  0.000  0.000  0.000  0.000  1.000
    occupations:
  0.200  0.000  0.000  0.000  0.000
  0.000  0.200  0.000  0.000  0.000
  0.000  0.000  0.200  0.000  0.000
  0.000  0.000  0.000  0.200  0.000
  0.000  0.000  0.000  0.000  0.200
atomic mag. moment =     4.000000
atom   31   Tr[ns(na)] (up, down, total) =   1.00000  5.00000  6.00000
   spin  1
    eigenvalues: 
  0.200  0.200  0.200  0.200  0.200
    eigenvectors:
  1.000  0.000  0.000  0.000  0.000
  0.000  1.000  0.000  0.000  0.000
  0.000  0.000  1.000  0.000  0.000
  0.000  0.000  0.000  1.000  0.000
  0.000  0.000  0.000  0.000  1.000
    occupations:
  0.200  0.000  0.000  0.000  0.000
  0.000  0.200  0.000  0.000  0.000
  0.000  0.000  0.200  0.000  0.000
  0.000  0.000  0.000  0.200  0.000
  0.000  0.000  0.000  0.000  0.200
   spin  2
    eigenvalues: 
  1.000  1.000  1.000  1.000  1.000
    eigenvectors:
  1.000  0.000  0.000  0.000  0.000
  0.000  1.000  0.000  0.000  0.000
  0.000  0.000  1.000  0.000  0.000
  0.000  0.000  0.000  1.000  0.000
  0.000  0.000  0.000  0.000  1.000
    occupations:
  1.000  0.000  0.000  0.000  0.000
  0.000  1.000  0.000  0.000  0.000
  0.000  0.000  1.000  0.000  0.000
  0.000  0.000  0.000  1.000  0.000
  0.000  0.000  0.000  0.000  1.000
atomic mag. moment =    -4.000000
atom   32   Tr[ns(na)] (up, down, total) =   5.00000  1.00000  6.00000
   spin  1
    eigenvalues: 
  1.000  1.000  1.000  1.000  1.000
    eigenvectors:
  1.000  0.000  0.000  0.000  0.000
  0.000  1.000  0.000  0.000  0.000
  0.000  0.000  1.000  0.000  0.000
  0.000  0.000  0.000  1.000  0.000
  0.000  0.000  0.000  0.000  1.000
    occupations:
  1.000  0.000  0.000  0.000  0.000
  0.000  1.000  0.000  0.000  0.000
  0.000  0.000  1.000  0.000  0.000
  0.000  0.000  0.000  1.000  0.000
  0.000  0.000  0.000  0.000  1.000
   spin  2
    eigenvalues: 
  0.200  0.200  0.200  0.200  0.200
    eigenvectors:
  1.000  0.000  0.000  0.000  0.000
  0.000  1.000  0.000  0.000  0.000
  0.000  0.000  1.000  0.000  0.000
  0.000  0.000  0.000  1.000  0.000
  0.000  0.000  0.000  0.000  1.000
    occupations:
  0.200  0.000  0.000  0.000  0.000
  0.000  0.200  0.000  0.000  0.000
  0.000  0.000  0.200  0.000  0.000
  0.000  0.000  0.000  0.200  0.000
  0.000  0.000  0.000  0.000  0.200
atomic mag. moment =     4.000000
atom   33   Tr[ns(na)] (up, down, total) =   1.00000  5.00000  6.00000
   spin  1
    eigenvalues: 
  0.200  0.200  0.200  0.200  0.200
    eigenvectors:
  1.000  0.000  0.000  0.000  0.000
  0.000  1.000  0.000  0.000  0.000
  0.000  0.000  1.000  0.000  0.000
  0.000  0.000  0.000  1.000  0.000
  0.000  0.000  0.000  0.000  1.000
    occupations:
  0.200  0.000  0.000  0.000  0.000
  0.000  0.200  0.000  0.000  0.000
  0.000  0.000  0.200  0.000  0.000
  0.000  0.000  0.000  0.200  0.000
  0.000  0.000  0.000  0.000  0.200
   spin  2
    eigenvalues: 
  1.000  1.000  1.000  1.000  1.000
    eigenvectors:
  1.000  0.000  0.000  0.000  0.000
  0.000  1.000  0.000  0.000  0.000
  0.000  0.000  1.000  0.000  0.000
  0.000  0.000  0.000  1.000  0.000
  0.000  0.000  0.000  0.000  1.000
    occupations:
  1.000  0.000  0.000  0.000  0.000
  0.000  1.000  0.000  0.000  0.000
  0.000  0.000  1.000  0.000  0.000
  0.000  0.000  0.000  1.000  0.000
  0.000  0.000  0.000  0.000  1.000
atomic mag. moment =    -4.000000
atom   38   Tr[ns(na)] (up, down, total) =   5.00000  1.00000  6.00000
   spin  1
    eigenvalues: 
  1.000  1.000  1.000  1.000  1.000
    eigenvectors:
  1.000  0.000  0.000  0.000  0.000
  0.000  1.000  0.000  0.000  0.000
  0.000  0.000  1.000  0.000  0.000
  0.000  0.000  0.000  1.000  0.000
  0.000  0.000  0.000  0.000  1.000
    occupations:
  1.000  0.000  0.000  0.000  0.000
  0.000  1.000  0.000  0.000  0.000
  0.000  0.000  1.000  0.000  0.000
  0.000  0.000  0.000  1.000  0.000
  0.000  0.000  0.000  0.000  1.000
   spin  2
    eigenvalues: 
  0.200  0.200  0.200  0.200  0.200
    eigenvectors:
  1.000  0.000  0.000  0.000  0.000
  0.000  1.000  0.000  0.000  0.000
  0.000  0.000  1.000  0.000  0.000
  0.000  0.000  0.000  1.000  0.000
  0.000  0.000  0.000  0.000  1.000
    occupations:
  0.200  0.000  0.000  0.000  0.000
  0.000  0.200  0.000  0.000  0.000
  0.000  0.000  0.200  0.000  0.000
  0.000  0.000  0.000  0.200  0.000
  0.000  0.000  0.000  0.000  0.200
atomic mag. moment =     4.000000
atom   39   Tr[ns(na)] (up, down, total) =   5.00000  1.00000  6.00000
   spin  1
    eigenvalues: 
  1.000  1.000  1.000  1.000  1.000
    eigenvectors:
  1.000  0.000  0.000  0.000  0.000
  0.000  1.000  0.000  0.000  0.000
  0.000  0.000  1.000  0.000  0.000
  0.000  0.000  0.000  1.000  0.000
  0.000  0.000  0.000  0.000  1.000
    occupations:
  1.000  0.000  0.000  0.000  0.000
  0.000  1.000  0.000  0.000  0.000
  0.000  0.000  1.000  0.000  0.000
  0.000  0.000  0.000  1.000  0.000
  0.000  0.000  0.000  0.000  1.000
   spin  2
    eigenvalues: 
  0.200  0.200  0.200  0.200  0.200
    eigenvectors:
  1.000  0.000  0.000  0.000  0.000
  0.000  1.000  0.000  0.000  0.000
  0.000  0.000  1.000  0.000  0.000
  0.000  0.000  0.000  1.000  0.000
  0.000  0.000  0.000  0.000  1.000
    occupations:
  0.200  0.000  0.000  0.000  0.000
  0.000  0.200  0.000  0.000  0.000
  0.000  0.000  0.200  0.000  0.000
  0.000  0.000  0.000  0.200  0.000
  0.000  0.000  0.000  0.000  0.200
atomic mag. moment =     4.000000
atom   40   Tr[ns(na)] (up, down, total) =   5.00000  1.00000  6.00000
   spin  1
    eigenvalues: 
  1.000  1.000  1.000  1.000  1.000
    eigenvectors:
  1.000  0.000  0.000  0.000  0.000
  0.000  1.000  0.000  0.000  0.000
  0.000  0.000  1.000  0.000  0.000
  0.000  0.000  0.000  1.000  0.000
  0.000  0.000  0.000  0.000  1.000
    occupations:
  1.000  0.000  0.000  0.000  0.000
  0.000  1.000  0.000  0.000  0.000
  0.000  0.000  1.000  0.000  0.000
  0.000  0.000  0.000  1.000  0.000
  0.000  0.000  0.000  0.000  1.000
   spin  2
    eigenvalues: 
  0.200  0.200  0.200  0.200  0.200
    eigenvectors:
  1.000  0.000  0.000  0.000  0.000
  0.000  1.000  0.000  0.000  0.000
  0.000  0.000  1.000  0.000  0.000
  0.000  0.000  0.000  1.000  0.000
  0.000  0.000  0.000  0.000  1.000
    occupations:
  0.200  0.000  0.000  0.000  0.000
  0.000  0.200  0.000  0.000  0.000
  0.000  0.000  0.200  0.000  0.000
  0.000  0.000  0.000  0.200  0.000
  0.000  0.000  0.000  0.000  0.200
atomic mag. moment =     4.000000
atom   45   Tr[ns(na)] (up, down, total) =   1.00000  5.00000  6.00000
   spin  1
    eigenvalues: 
  0.200  0.200  0.200  0.200  0.200
    eigenvectors:
  1.000  0.000  0.000  0.000  0.000
  0.000  1.000  0.000  0.000  0.000
  0.000  0.000  1.000  0.000  0.000
  0.000  0.000  0.000  1.000  0.000
  0.000  0.000  0.000  0.000  1.000
    occupations:
  0.200  0.000  0.000  0.000  0.000
  0.000  0.200  0.000  0.000  0.000
  0.000  0.000  0.200  0.000  0.000
  0.000  0.000  0.000  0.200  0.000
  0.000  0.000  0.000  0.000  0.200
   spin  2
    eigenvalues: 
  1.000  1.000  1.000  1.000  1.000
    eigenvectors:
  1.000  0.000  0.000  0.000  0.000
  0.000  1.000  0.000  0.000  0.000
  0.000  0.000  1.000  0.000  0.000
  0.000  0.000  0.000  1.000  0.000
  0.000  0.000  0.000  0.000  1.000
    occupations:
  1.000  0.000  0.000  0.000  0.000
  0.000  1.000  0.000  0.000  0.000
  0.000  0.000  1.000  0.000  0.000
  0.000  0.000  0.000  1.000  0.000
  0.000  0.000  0.000  0.000  1.000
atomic mag. moment =    -4.000000
atom   50   Tr[ns(na)] (up, down, total) =   5.00000  1.00000  6.00000
   spin  1
    eigenvalues: 
  1.000  1.000  1.000  1.000  1.000
    eigenvectors:
  1.000  0.000  0.000  0.000  0.000
  0.000  1.000  0.000  0.000  0.000
  0.000  0.000  1.000  0.000  0.000
  0.000  0.000  0.000  1.000  0.000
  0.000  0.000  0.000  0.000  1.000
    occupations:
  1.000  0.000  0.000  0.000  0.000
  0.000  1.000  0.000  0.000  0.000
  0.000  0.000  1.000  0.000  0.000
  0.000  0.000  0.000  1.000  0.000
  0.000  0.000  0.000  0.000  1.000
   spin  2
    eigenvalues: 
  0.200  0.200  0.200  0.200  0.200
    eigenvectors:
  1.000  0.000  0.000  0.000  0.000
  0.000  1.000  0.000  0.000  0.000
  0.000  0.000  1.000  0.000  0.000
  0.000  0.000  0.000  1.000  0.000
  0.000  0.000  0.000  0.000  1.000
    occupations:
  0.200  0.000  0.000  0.000  0.000
  0.000  0.200  0.000  0.000  0.000
  0.000  0.000  0.200  0.000  0.000
  0.000  0.000  0.000  0.200  0.000
  0.000  0.000  0.000  0.000  0.200
atomic mag. moment =     4.000000
atom   51   Tr[ns(na)] (up, down, total) =   1.00000  5.00000  6.00000
   spin  1
    eigenvalues: 
  0.200  0.200  0.200  0.200  0.200
    eigenvectors:
  1.000  0.000  0.000  0.000  0.000
  0.000  1.000  0.000  0.000  0.000
  0.000  0.000  1.000  0.000  0.000
  0.000  0.000  0.000  1.000  0.000
  0.000  0.000  0.000  0.000  1.000
    occupations:
  0.200  0.000  0.000  0.000  0.000
  0.000  0.200  0.000  0.000  0.000
  0.000  0.000  0.200  0.000  0.000
  0.000  0.000  0.000  0.200  0.000
  0.000  0.000  0.000  0.000  0.200
   spin  2
    eigenvalues: 
  1.000  1.000  1.000  1.000  1.000
    eigenvectors:
  1.000  0.000  0.000  0.000  0.000
  0.000  1.000  0.000  0.000  0.000
  0.000  0.000  1.000  0.000  0.000
  0.000  0.000  0.000  1.000  0.000
  0.000  0.000  0.000  0.000  1.000
    occupations:
  1.000  0.000  0.000  0.000  0.000
  0.000  1.000  0.000  0.000  0.000
  0.000  0.000  1.000  0.000  0.000
  0.000  0.000  0.000  1.000  0.000
  0.000  0.000  0.000  0.000  1.000
atomic mag. moment =    -4.000000
atom   56   Tr[ns(na)] (up, down, total) =   5.00000  1.00000  6.00000
   spin  1
    eigenvalues: 
  1.000  1.000  1.000  1.000  1.000
    eigenvectors:
  1.000  0.000  0.000  0.000  0.000
  0.000  1.000  0.000  0.000  0.000
  0.000  0.000  1.000  0.000  0.000
  0.000  0.000  0.000  1.000  0.000
  0.000  0.000  0.000  0.000  1.000
    occupations:
  1.000  0.000  0.000  0.000  0.000
  0.000  1.000  0.000  0.000  0.000
  0.000  0.000  1.000  0.000  0.000
  0.000  0.000  0.000  1.000  0.000
  0.000  0.000  0.000  0.000  1.000
   spin  2
    eigenvalues: 
  0.200  0.200  0.200  0.200  0.200
    eigenvectors:
  1.000  0.000  0.000  0.000  0.000
  0.000  1.000  0.000  0.000  0.000
  0.000  0.000  1.000  0.000  0.000
  0.000  0.000  0.000  1.000  0.000
  0.000  0.000  0.000  0.000  1.000
    occupations:
  0.200  0.000  0.000  0.000  0.000
  0.000  0.200  0.000  0.000  0.000
  0.000  0.000  0.200  0.000  0.000
  0.000  0.000  0.000  0.200  0.000
  0.000  0.000  0.000  0.000  0.200
atomic mag. moment =     4.000000
atom   57   Tr[ns(na)] (up, down, total) =   5.00000  1.00000  6.00000
   spin  1
    eigenvalues: 
  1.000  1.000  1.000  1.000  1.000
    eigenvectors:
  1.000  0.000  0.000  0.000  0.000
  0.000  1.000  0.000  0.000  0.000
  0.000  0.000  1.000  0.000  0.000
  0.000  0.000  0.000  1.000  0.000
  0.000  0.000  0.000  0.000  1.000
    occupations:
  1.000  0.000  0.000  0.000  0.000
  0.000  1.000  0.000  0.000  0.000
  0.000  0.000  1.000  0.000  0.000
  0.000  0.000  0.000  1.000  0.000
  0.000  0.000  0.000  0.000  1.000
   spin  2
    eigenvalues: 
  0.200  0.200  0.200  0.200  0.200
    eigenvectors:
  1.000  0.000  0.000  0.000  0.000
  0.000  1.000  0.000  0.000  0.000
  0.000  0.000  1.000  0.000  0.000
  0.000  0.000  0.000  1.000  0.000
  0.000  0.000  0.000  0.000  1.000
    occupations:
  0.200  0.000  0.000  0.000  0.000
  0.000  0.200  0.000  0.000  0.000
  0.000  0.000  0.200  0.000  0.000
  0.000  0.000  0.000  0.200  0.000
  0.000  0.000  0.000  0.000  0.200
atomic mag. moment =     4.000000
atom   58   Tr[ns(na)] (up, down, total) =   5.00000  1.00000  6.00000
   spin  1
    eigenvalues: 
  1.000  1.000  1.000  1.000  1.000
    eigenvectors:
  1.000  0.000  0.000  0.000  0.000
  0.000  1.000  0.000  0.000  0.000
  0.000  0.000  1.000  0.000  0.000
  0.000  0.000  0.000  1.000  0.000
  0.000  0.000  0.000  0.000  1.000
    occupations:
  1.000  0.000  0.000  0.000  0.000
  0.000  1.000  0.000  0.000  0.000
  0.000  0.000  1.000  0.000  0.000
  0.000  0.000  0.000  1.000  0.000
  0.000  0.000  0.000  0.000  1.000
   spin  2
    eigenvalues: 
  0.200  0.200  0.200  0.200  0.200
    eigenvectors:
  1.000  0.000  0.000  0.000  0.000
  0.000  1.000  0.000  0.000  0.000
  0.000  0.000  1.000  0.000  0.000
  0.000  0.000  0.000  1.000  0.000
  0.000  0.000  0.000  0.000  1.000
    occupations:
  0.200  0.000  0.000  0.000  0.000
  0.000  0.200  0.000  0.000  0.000
  0.000  0.000  0.200  0.000  0.000
  0.000  0.000  0.000  0.200  0.000
  0.000  0.000  0.000  0.000  0.200
atomic mag. moment =     4.000000
atom   63   Tr[ns(na)] (up, down, total) =   1.00000  5.00000  6.00000
   spin  1
    eigenvalues: 
  0.200  0.200  0.200  0.200  0.200
    eigenvectors:
  1.000  0.000  0.000  0.000  0.000
  0.000  1.000  0.000  0.000  0.000
  0.000  0.000  1.000  0.000  0.000
  0.000  0.000  0.000  1.000  0.000
  0.000  0.000  0.000  0.000  1.000
    occupations:
  0.200  0.000  0.000  0.000  0.000
  0.000  0.200  0.000  0.000  0.000
  0.000  0.000  0.200  0.000  0.000
  0.000  0.000  0.000  0.200  0.000
  0.000  0.000  0.000  0.000  0.200
   spin  2
    eigenvalues: 
  1.000  1.000  1.000  1.000  1.000
    eigenvectors:
  1.000  0.000  0.000  0.000  0.000
  0.000  1.000  0.000  0.000  0.000
  0.000  0.000  1.000  0.000  0.000
  0.000  0.000  0.000  1.000  0.000
  0.000  0.000  0.000  0.000  1.000
    occupations:
  1.000  0.000  0.000  0.000  0.000
  0.000  1.000  0.000  0.000  0.000
  0.000  0.000  1.000  0.000  0.000
  0.000  0.000  0.000  1.000  0.000
  0.000  0.000  0.000  0.000  1.000
atomic mag. moment =    -4.000000
atom   64   Tr[ns(na)] (up, down, total) =   5.00000  1.00000  6.00000
   spin  1
    eigenvalues: 
  1.000  1.000  1.000  1.000  1.000
    eigenvectors:
  1.000  0.000  0.000  0.000  0.000
  0.000  1.000  0.000  0.000  0.000
  0.000  0.000  1.000  0.000  0.000
  0.000  0.000  0.000  1.000  0.000
  0.000  0.000  0.000  0.000  1.000
    occupations:
  1.000  0.000  0.000  0.000  0.000
  0.000  1.000  0.000  0.000  0.000
  0.000  0.000  1.000  0.000  0.000
  0.000  0.000  0.000  1.000  0.000
  0.000  0.000  0.000  0.000  1.000
   spin  2
    eigenvalues: 
  0.200  0.200  0.200  0.200  0.200
    eigenvectors:
  1.000  0.000  0.000  0.000  0.000
  0.000  1.000  0.000  0.000  0.000
  0.000  0.000  1.000  0.000  0.000
  0.000  0.000  0.000  1.000  0.000
  0.000  0.000  0.000  0.000  1.000
    occupations:
  0.200  0.000  0.000  0.000  0.000
  0.000  0.200  0.000  0.000  0.000
  0.000  0.000  0.200  0.000  0.000
  0.000  0.000  0.000  0.200  0.000
  0.000  0.000  0.000  0.000  0.200
atomic mag. moment =     4.000000
N of occupied +U levels =  144.000000
 --- exit write_ns ---
 Atomic wfc used for LDA+U Projector are NOT orthogonalized
     Starting wfcs are  306 randomized atomic wfcs
     Checking if some PAW data can be deallocated... 

     total cpu time spent up to now is       18.8 secs

     Self-consistent Calculation

     iteration #  1     ecut=    50.00 Ry     beta= 0.10
     Davidson diagonalization with overlap
     ethr =  1.00E-02,  avg # of iterations =  6.8
 --- enter write_ns ---
 LDA+U parameters:
U( 2)     =  4.30000000
alpha( 2) =  0.00000000
U( 3)     =  4.30000000
alpha( 3) =  0.00000000
atom    1   Tr[ns(na)] (up, down, total) =   0.50240  4.96272  5.46512
   spin  1
    eigenvalues: 
  0.070  0.070  0.120  0.121  0.121
    eigenvectors:
  0.000  0.000  1.000  0.000  0.000
  0.103  0.599  0.000  0.266  0.032
  0.599  0.103  0.000  0.032  0.266
  0.254  0.044  0.000  0.075  0.627
  0.044  0.254  0.000  0.627  0.075
    occupations:
  0.120 -0.000 -0.000 -0.000 -0.000
 -0.000  0.085 -0.000  0.000 -0.024
 -0.000 -0.000  0.085 -0.024 -0.000
 -0.000  0.000 -0.024  0.106  0.000
 -0.000 -0.024 -0.000  0.000  0.106
   spin  2
    eigenvalues: 
  0.989  0.989  0.989  0.997  0.997
    eigenvectors:
  0.000  0.000  1.000  0.000  0.000
  0.269  0.032  0.000  0.108  0.591
  0.032  0.269  0.000  0.591  0.108
  0.074  0.625  0.000  0.254  0.047
  0.625  0.074  0.000  0.047  0.254
    occupations:
  0.989 -0.000 -0.000 -0.000 -0.000
 -0.000  0.995 -0.000  0.000  0.004
 -0.000 -0.000  0.995  0.004 -0.000
 -0.000  0.000  0.004  0.992  0.000
 -0.000  0.004 -0.000  0.000  0.992
atomic mag. moment =    -4.460324
atom    6   Tr[ns(na)] (up, down, total) =   4.98073  0.49658  5.47731
   spin  1
    eigenvalues: 
  0.993  0.994  0.998  0.998  0.998
    eigenvectors:
  0.000  0.013  0.512  0.000  0.474
  0.635  0.000  0.000  0.365  0.000
  0.000  0.438  0.327  0.000  0.234
  0.000  0.548  0.160  0.000  0.291
  0.365  0.000  0.000  0.635  0.000
    occupations:
  0.998 -0.000  0.000  0.000 -0.000
 -0.000  0.995 -0.000  0.000 -0.002
  0.000 -0.000  0.996 -0.002 -0.000
  0.000  0.000 -0.002  0.996  0.000
 -0.000 -0.002 -0.000  0.000  0.996
   spin  2
    eigenvalues: 
  0.061  0.062  0.066  0.154  0.154
    eigenvectors:
  0.985  0.000  0.014  0.000  0.000
  0.000  0.414  0.000  0.000  0.586
  0.008  0.000  0.358  0.634  0.000
  0.007  0.000  0.627  0.366  0.000
  0.000  0.586  0.000  0.000  0.414
    occupations:
  0.061 -0.000  0.002  0.001 -0.000
 -0.000  0.116 -0.000  0.000  0.046
  0.002 -0.000  0.122  0.042 -0.000
  0.001  0.000  0.042  0.098  0.000
 -0.000  0.046 -0.000  0.000  0.100
atomic mag. moment =     4.484147
atom    7   Tr[ns(na)] (up, down, total) =   4.98073  0.49658  5.47731
   spin  1
    eigenvalues: 
  0.993  0.994  0.998  0.998  0.998
    eigenvectors:
  0.000  0.013  0.512  0.000  0.474
  0.159  0.329  0.245  0.091  0.176
  0.476  0.110  0.082  0.274  0.059
  0.274  0.137  0.040  0.476  0.073
  0.091  0.411  0.120  0.159  0.218
    occupations:
  0.998 -0.000 -0.000 -0.000 -0.000
 -0.000  0.996  0.000  0.000 -0.002
 -0.000  0.000  0.995 -0.002  0.000
 -0.000  0.000 -0.002  0.996 -0.000
 -0.000 -0.002  0.000 -0.000  0.996
   spin  2
    eigenvalues: 
  0.061  0.062  0.066  0.154  0.154
    eigenvectors:
  0.985  0.000  0.014  0.000  0.000
  0.006  0.103  0.269  0.475  0.147
  0.002  0.310  0.090  0.158  0.440
  0.002  0.440  0.157  0.091  0.310
  0.005  0.147  0.470  0.274  0.103
    occupations:
  0.061 -0.002 -0.001 -0.000 -0.001
 -0.002  0.120  0.002 -0.002  0.043
 -0.001  0.002  0.117  0.045 -0.002
 -0.000 -0.002  0.045  0.100 -0.001
 -0.001  0.043 -0.002 -0.001  0.099
atomic mag. moment =     4.484147
atom    8   Tr[ns(na)] (up, down, total) =   4.98073  0.49658  5.47731
   spin  1
    eigenvalues: 
  0.993  0.994  0.998  0.998  0.998
    eigenvectors:
  0.000  0.013  0.512  0.000  0.474
  0.159  0.329  0.245  0.091  0.176
  0.476  0.110  0.082  0.274  0.059
  0.274  0.137  0.040  0.476  0.073
  0.091  0.411  0.120  0.159  0.218
    occupations:
  0.998  0.000 -0.000 -0.000  0.000
  0.000  0.996 -0.000 -0.000 -0.002
 -0.000 -0.000  0.995 -0.002 -0.000
 -0.000 -0.000 -0.002  0.996  0.000
  0.000 -0.002 -0.000  0.000  0.996
   spin  2
    eigenvalues: 
  0.061  0.062  0.066  0.154  0.154
    eigenvectors:
  0.985  0.000  0.014  0.000  0.000
  0.006  0.103  0.269  0.475  0.147
  0.002  0.310  0.090  0.158  0.440
  0.002  0.440  0.157  0.091  0.310
  0.005  0.147  0.470  0.274  0.103
    occupations:
  0.061  0.002 -0.001 -0.000  0.001
  0.002  0.120 -0.002  0.002  0.043
 -0.001 -0.002  0.117  0.045  0.002
 -0.000  0.002  0.045  0.100  0.001
  0.001  0.043  0.002  0.001  0.099
atomic mag. moment =     4.484147
atom   13   Tr[ns(na)] (up, down, total) =   0.53287  4.97398  5.50685
   spin  1
    eigenvalues: 
  0.070  0.071  0.071  0.160  0.160
    eigenvectors:
  1.000  0.000  0.000  0.000  0.000
  0.000  0.233  0.142  0.618  0.006
  0.000  0.142  0.233  0.006  0.618
  0.000  0.236  0.389  0.004  0.371
  0.000  0.389  0.236  0.371  0.004
    occupations:
  0.070 -0.000 -0.000 -0.000 -0.000
 -0.000  0.127 -0.000  0.000 -0.043
 -0.000 -0.000  0.127 -0.043 -0.000
 -0.000  0.000 -0.043  0.105  0.000
 -0.000 -0.043 -0.000  0.000  0.105
   spin  2
    eigenvalues: 
  0.992  0.992  0.997  0.997  0.997
    eigenvectors:
  0.000  0.000  1.000  0.000  0.000
  0.635  0.003  0.000  0.230  0.132
  0.003  0.635  0.000  0.132  0.230
  0.002  0.360  0.000  0.233  0.405
  0.360  0.002  0.000  0.405  0.233
    occupations:
  0.997 -0.000 -0.000 -0.000 -0.000
 -0.000  0.994 -0.000  0.000  0.003
 -0.000 -0.000  0.994  0.003 -0.000
 -0.000  0.000  0.003  0.995  0.000
 -0.000  0.003 -0.000  0.000  0.995
atomic mag. moment =    -4.441115
atom   14   Tr[ns(na)] (up, down, total) =   4.95640  0.49950  5.45590
   spin  1
    eigenvalues: 
  0.984  0.984  0.991  0.998  0.998
    eigenvectors:
  0.000  0.000  1.000  0.000  0.000
  0.000  0.000  0.000  0.089  0.911
  0.000  0.000  0.000  0.911  0.089
  0.185  0.815  0.000  0.000  0.000
  0.815  0.185  0.000  0.000  0.000
    occupations:
  0.991 -0.000 -0.000 -0.000 -0.000
 -0.000  0.998 -0.000  0.000 -0.000
 -0.000 -0.000  0.998 -0.000 -0.000
 -0.000  0.000 -0.000  0.984  0.000
 -0.000 -0.000 -0.000  0.000  0.984
   spin  2
    eigenvalues: 
  0.057  0.057  0.121  0.133  0.133
    eigenvectors:
  0.000  0.000  1.000  0.000  0.000
  0.089  0.911  0.000  0.000  0.000
  0.911  0.089  0.000  0.000  0.000
  0.000  0.000  0.000  0.185  0.815
  0.000  0.000  0.000  0.815  0.185
    occupations:
  0.121 -0.000 -0.000 -0.000 -0.000
 -0.000  0.057 -0.000  0.000  0.000
 -0.000 -0.000  0.057  0.000 -0.000
 -0.000  0.000  0.000  0.133  0.000
 -0.000  0.000 -0.000  0.000  0.133
atomic mag. moment =     4.456900
atom   19   Tr[ns(na)] (up, down, total) =   0.53196  4.97403  5.50599
   spin  1
    eigenvalues: 
  0.070  0.071  0.071  0.160  0.160
    eigenvectors:
  1.000  0.000  0.000  0.000  0.000
  0.000  0.339  0.037  0.194  0.431
  0.000  0.037  0.339  0.431  0.194
  0.000  0.061  0.564  0.259  0.116
  0.000  0.564  0.061  0.116  0.259
    occupations:
  0.070 -0.000 -0.000 -0.000 -0.000
 -0.000  0.127 -0.000  0.000  0.043
 -0.000 -0.000  0.127  0.043 -0.000
 -0.000  0.000  0.043  0.104  0.000
 -0.000  0.043 -0.000  0.000  0.104
   spin  2
    eigenvalues: 
  0.992  0.992  0.997  0.997  0.997
    eigenvectors:
  0.000  0.000  1.000  0.000  0.000
  0.179  0.461  0.000  0.326  0.034
  0.461  0.179  0.000  0.034  0.326
  0.260  0.101  0.000  0.061  0.579
  0.101  0.260  0.000  0.579  0.061
    occupations:
  0.997 -0.000 -0.000 -0.000 -0.000
 -0.000  0.994 -0.000  0.000 -0.003
 -0.000 -0.000  0.994 -0.003 -0.000
 -0.000  0.000 -0.003  0.995  0.000
 -0.000 -0.003 -0.000  0.000  0.995
atomic mag. moment =    -4.442070
atom   24   Tr[ns(na)] (up, down, total) =   4.98078  0.49606  5.47684
   spin  1
    eigenvalues: 
  0.993  0.994  0.998  0.998  0.998
    eigenvectors:
  0.000  0.012  0.512  0.000  0.476
  0.159  0.331  0.243  0.091  0.176
  0.476  0.110  0.081  0.274  0.059
  0.274  0.137  0.041  0.476  0.072
  0.091  0.410  0.123  0.159  0.217
    occupations:
  0.998  0.000  0.000 -0.000 -0.000
  0.000  0.996  0.000 -0.000  0.002
  0.000  0.000  0.995  0.002 -0.000
 -0.000 -0.000  0.002  0.996 -0.000
 -0.000  0.002 -0.000 -0.000  0.996
   spin  2
    eigenvalues: 
  0.060  0.062  0.066  0.153  0.154
    eigenvectors:
  0.987  0.000  0.012  0.001  0.000
  0.005  0.103  0.270  0.475  0.147
  0.002  0.310  0.090  0.158  0.440
  0.001  0.440  0.157  0.092  0.310
  0.004  0.147  0.471  0.275  0.103
    occupations:
  0.061  0.002  0.001 -0.000 -0.001
  0.002  0.120  0.002  0.002 -0.043
  0.001  0.002  0.117 -0.045  0.002
 -0.000  0.002 -0.045  0.099 -0.001
 -0.001 -0.043  0.002 -0.001  0.099
atomic mag. moment =     4.484725
atom   25   Tr[ns(na)] (up, down, total) =   4.98078  0.49606  5.47684
   spin  1
    eigenvalues: 
  0.993  0.994  0.998  0.998  0.998
    eigenvectors:
  0.000  0.012  0.512  0.000  0.476
  0.635  0.000  0.000  0.365  0.000
  0.000  0.441  0.324  0.000  0.235
  0.000  0.547  0.164  0.000  0.289
  0.365  0.000  0.000  0.635  0.000
    occupations:
  0.998 -0.000 -0.000  0.000 -0.000
 -0.000  0.995 -0.000  0.000  0.002
 -0.000 -0.000  0.996  0.002 -0.000
  0.000  0.000  0.002  0.996  0.000
 -0.000  0.002 -0.000  0.000  0.996
   spin  2
    eigenvalues: 
  0.060  0.062  0.066  0.153  0.154
    eigenvectors:
  0.987  0.000  0.012  0.001  0.000
  0.000  0.413  0.000  0.000  0.587
  0.007  0.000  0.359  0.633  0.000
  0.005  0.000  0.629  0.366  0.000
  0.000  0.587  0.000  0.000  0.413
    occupations:
  0.061 -0.000 -0.002  0.001 -0.000
 -0.000  0.116 -0.000  0.000 -0.046
 -0.002 -0.000  0.121 -0.042 -0.000
  0.001  0.000 -0.042  0.098  0.000
 -0.000 -0.046 -0.000  0.000  0.100
atomic mag. moment =     4.484725
atom   26   Tr[ns(na)] (up, down, total) =   4.98078  0.49606  5.47684
   spin  1
    eigenvalues: 
  0.993  0.994  0.998  0.998  0.998
    eigenvectors:
  0.000  0.012  0.512  0.000  0.476
  0.159  0.331  0.243  0.091  0.176
  0.476  0.110  0.081  0.274  0.059
  0.274  0.137  0.041  0.476  0.072
  0.091  0.410  0.123  0.159  0.217
    occupations:
  0.998 -0.000  0.000 -0.000  0.000
 -0.000  0.996 -0.000  0.000  0.002
  0.000 -0.000  0.995  0.002  0.000
 -0.000  0.000  0.002  0.996  0.000
  0.000  0.002  0.000  0.000  0.996
   spin  2
    eigenvalues: 
  0.060  0.062  0.066  0.153  0.154
    eigenvectors:
  0.987  0.000  0.012  0.001  0.000
  0.005  0.103  0.270  0.475  0.147
  0.002  0.310  0.090  0.158  0.440
  0.001  0.440  0.157  0.092  0.310
  0.004  0.147  0.471  0.275  0.103
    occupations:
  0.061 -0.002  0.001 -0.000  0.001
 -0.002  0.120 -0.002 -0.002 -0.043
  0.001 -0.002  0.117 -0.045 -0.002
 -0.000 -0.002 -0.045  0.099  0.001
  0.001 -0.043 -0.002  0.001  0.099
atomic mag. moment =     4.484725
atom   31   Tr[ns(na)] (up, down, total) =   0.50099  4.96282  5.46381
   spin  1
    eigenvalues: 
  0.070  0.070  0.120  0.121  0.121
    eigenvectors:
  0.000  0.000  1.000  0.000  0.000
  0.676  0.025  0.000  0.201  0.098
  0.025  0.676  0.000  0.098  0.201
  0.011  0.288  0.000  0.231  0.471
  0.288  0.011  0.000  0.471  0.231
    occupations:
  0.120 -0.000 -0.000 -0.000 -0.000
 -0.000  0.085 -0.000  0.000  0.024
 -0.000 -0.000  0.085  0.024 -0.000
 -0.000  0.000  0.024  0.106  0.000
 -0.000  0.024 -0.000  0.000  0.106
   spin  2
    eigenvalues: 
  0.989  0.989  0.990  0.997  0.997
    eigenvectors:
  0.000  0.000  1.000  0.000  0.000
  0.203  0.100  0.000  0.674  0.022
  0.100  0.203  0.000  0.022  0.674
  0.230  0.466  0.000  0.010  0.294
  0.466  0.230  0.000  0.294  0.010
    occupations:
  0.990 -0.000 -0.000 -0.000 -0.000
 -0.000  0.995 -0.000  0.000 -0.004
 -0.000 -0.000  0.995 -0.004 -0.000
 -0.000  0.000 -0.004  0.992  0.000
 -0.000 -0.004 -0.000  0.000  0.992
atomic mag. moment =    -4.461829
atom   32   Tr[ns(na)] (up, down, total) =   4.98130  0.51489  5.49619
   spin  1
    eigenvalues: 
  0.994  0.994  0.998  0.998  0.998
    eigenvectors:
  0.000  0.000  1.000  0.000  0.000
  0.668  0.000  0.000  0.217  0.115
  0.000  0.668  0.000  0.115  0.217
  0.000  0.332  0.000  0.232  0.436
  0.332  0.000  0.000  0.436  0.232
    occupations:
  0.998 -0.000 -0.000 -0.000 -0.000
 -0.000  0.995 -0.000  0.000  0.002
 -0.000 -0.000  0.995  0.002 -0.000
 -0.000  0.000  0.002  0.997  0.000
 -0.000  0.002 -0.000  0.000  0.997
   spin  2
    eigenvalues: 
  0.063  0.063  0.067  0.160  0.160
    eigenvectors:
  0.000  0.000  1.000  0.000  0.000
  0.193  0.095  0.000  0.654  0.058
  0.095  0.193  0.000  0.058  0.654
  0.234  0.478  0.000  0.024  0.265
  0.478  0.234  0.000  0.265  0.024
    occupations:
  0.067 -0.000 -0.000 -0.000 -0.000
 -0.000  0.132 -0.000  0.000 -0.044
 -0.000 -0.000  0.132 -0.044 -0.000
 -0.000  0.000 -0.044  0.091  0.000
 -0.000 -0.044 -0.000  0.000  0.091
atomic mag. moment =     4.466411
atom   33   Tr[ns(na)] (up, down, total) =   0.50099  4.96282  5.46381
   spin  1
    eigenvalues: 
  0.070  0.070  0.120  0.121  0.121
    eigenvectors:
  0.000  0.000  1.000  0.000  0.000
  0.676  0.025  0.000  0.200  0.098
  0.025  0.676  0.000  0.098  0.200
  0.011  0.288  0.000  0.231  0.470
  0.288  0.011  0.000  0.470  0.231
    occupations:
  0.120 -0.000 -0.000 -0.000 -0.000
 -0.000  0.085 -0.000  0.000  0.024
 -0.000 -0.000  0.085  0.024 -0.000
 -0.000  0.000  0.024  0.106  0.000
 -0.000  0.024 -0.000  0.000  0.106
   spin  2
    eigenvalues: 
  0.989  0.989  0.990  0.997  0.997
    eigenvectors:
  0.000  0.000  1.000  0.000  0.000
  0.203  0.100  0.000  0.674  0.022
  0.100  0.203  0.000  0.022  0.674
  0.230  0.466  0.000  0.010  0.294
  0.466  0.230  0.000  0.294  0.010
    occupations:
  0.990 -0.000 -0.000 -0.000 -0.000
 -0.000  0.995 -0.000  0.000 -0.004
 -0.000 -0.000  0.995 -0.004 -0.000
 -0.000  0.000 -0.004  0.992  0.000
 -0.000 -0.004 -0.000  0.000  0.992
atomic mag. moment =    -4.461829
atom   38   Tr[ns(na)] (up, down, total) =   4.98078  0.49606  5.47684
   spin  1
    eigenvalues: 
  0.993  0.994  0.998  0.998  0.998
    eigenvectors:
  0.000  0.012  0.512  0.000  0.476
  0.159  0.331  0.243  0.091  0.176
  0.476  0.110  0.081  0.274  0.059
  0.274  0.137  0.041  0.476  0.072
  0.091  0.410  0.123  0.159  0.217
    occupations:
  0.998 -0.000  0.000 -0.000  0.000
 -0.000  0.996 -0.000  0.000  0.002
  0.000 -0.000  0.995  0.002  0.000
 -0.000  0.000  0.002  0.996  0.000
  0.000  0.002  0.000  0.000  0.996
   spin  2
    eigenvalues: 
  0.060  0.062  0.066  0.153  0.154
    eigenvectors:
  0.987  0.000  0.012  0.001  0.000
  0.005  0.103  0.270  0.475  0.147
  0.002  0.310  0.090  0.158  0.440
  0.001  0.440  0.157  0.092  0.310
  0.004  0.147  0.471  0.275  0.103
    occupations:
  0.061 -0.002  0.001 -0.000  0.001
 -0.002  0.120 -0.002 -0.002 -0.043
  0.001 -0.002  0.117 -0.045 -0.002
 -0.000 -0.002 -0.045  0.099  0.001
  0.001 -0.043 -0.002  0.001  0.099
atomic mag. moment =     4.484725
atom   39   Tr[ns(na)] (up, down, total) =   4.98078  0.49606  5.47684
   spin  1
    eigenvalues: 
  0.993  0.994  0.998  0.998  0.998
    eigenvectors:
  0.000  0.012  0.512  0.000  0.476
  0.635  0.000  0.000  0.365  0.000
  0.000  0.441  0.324  0.000  0.235
  0.000  0.547  0.164  0.000  0.289
  0.365  0.000  0.000  0.635  0.000
    occupations:
  0.998 -0.000 -0.000  0.000 -0.000
 -0.000  0.995 -0.000  0.000  0.002
 -0.000 -0.000  0.996  0.002 -0.000
  0.000  0.000  0.002  0.996  0.000
 -0.000  0.002 -0.000  0.000  0.996
   spin  2
    eigenvalues: 
  0.060  0.062  0.066  0.153  0.154
    eigenvectors:
  0.987  0.000  0.012  0.001  0.000
  0.000  0.413  0.000  0.000  0.587
  0.007  0.000  0.359  0.633  0.000
  0.005  0.000  0.629  0.366  0.000
  0.000  0.587  0.000  0.000  0.413
    occupations:
  0.061 -0.000 -0.002  0.001 -0.000
 -0.000  0.116 -0.000  0.000 -0.046
 -0.002 -0.000  0.121 -0.042 -0.000
  0.001  0.000 -0.042  0.098  0.000
 -0.000 -0.046 -0.000  0.000  0.100
atomic mag. moment =     4.484725
atom   40   Tr[ns(na)] (up, down, total) =   4.98078  0.49606  5.47684
   spin  1
    eigenvalues: 
  0.993  0.994  0.998  0.998  0.998
    eigenvectors:
  0.000  0.012  0.512  0.000  0.476
  0.159  0.331  0.243  0.091  0.176
  0.476  0.110  0.081  0.274  0.059
  0.274  0.137  0.041  0.476  0.072
  0.091  0.410  0.123  0.159  0.217
    occupations:
  0.998  0.000  0.000 -0.000 -0.000
  0.000  0.996  0.000 -0.000  0.002
  0.000  0.000  0.995  0.002 -0.000
 -0.000 -0.000  0.002  0.996 -0.000
 -0.000  0.002 -0.000 -0.000  0.996
   spin  2
    eigenvalues: 
  0.060  0.062  0.066  0.153  0.154
    eigenvectors:
  0.987  0.000  0.012  0.001  0.000
  0.005  0.103  0.270  0.475  0.147
  0.002  0.310  0.090  0.158  0.440
  0.001  0.440  0.157  0.092  0.310
  0.004  0.147  0.471  0.275  0.103
    occupations:
  0.061  0.002  0.001 -0.000 -0.001
  0.002  0.120  0.002  0.002 -0.043
  0.001  0.002  0.117 -0.045  0.002
 -0.000  0.002 -0.045  0.099 -0.001
 -0.001 -0.043  0.002 -0.001  0.099
atomic mag. moment =     4.484725
atom   45   Tr[ns(na)] (up, down, total) =   0.53196  4.97403  5.50599
   spin  1
    eigenvalues: 
  0.070  0.071  0.071  0.160  0.160
    eigenvectors:
  1.000  0.000  0.000  0.000  0.000
  0.000  0.339  0.036  0.193  0.431
  0.000  0.036  0.339  0.431  0.193
  0.000  0.061  0.564  0.259  0.116
  0.000  0.564  0.061  0.116  0.259
    occupations:
  0.070 -0.000 -0.000 -0.000 -0.000
 -0.000  0.127 -0.000  0.000  0.043
 -0.000 -0.000  0.127  0.043 -0.000
 -0.000  0.000  0.043  0.104  0.000
 -0.000  0.043 -0.000  0.000  0.104
   spin  2
    eigenvalues: 
  0.992  0.992  0.997  0.997  0.997
    eigenvectors:
  0.000  0.000  1.000  0.000  0.000
  0.179  0.461  0.000  0.326  0.034
  0.461  0.179  0.000  0.034  0.326
  0.260  0.101  0.000  0.061  0.579
  0.101  0.260  0.000  0.579  0.061
    occupations:
  0.997 -0.000 -0.000 -0.000 -0.000
 -0.000  0.994 -0.000  0.000 -0.003
 -0.000 -0.000  0.994 -0.003 -0.000
 -0.000  0.000 -0.003  0.995  0.000
 -0.000 -0.003 -0.000  0.000  0.995
atomic mag. moment =    -4.442070
atom   50   Tr[ns(na)] (up, down, total) =   4.95640  0.49950  5.45590
   spin  1
    eigenvalues: 
  0.984  0.984  0.991  0.998  0.998
    eigenvectors:
  0.000  0.000  1.000  0.000  0.000
  0.000  0.000  0.000  0.089  0.911
  0.000  0.000  0.000  0.911  0.089
  0.186  0.814  0.000  0.000  0.000
  0.814  0.186  0.000  0.000  0.000
    occupations:
  0.991 -0.000 -0.000 -0.000 -0.000
 -0.000  0.998 -0.000  0.000 -0.000
 -0.000 -0.000  0.998 -0.000 -0.000
 -0.000  0.000 -0.000  0.984  0.000
 -0.000 -0.000 -0.000  0.000  0.984
   spin  2
    eigenvalues: 
  0.057  0.057  0.121  0.133  0.133
    eigenvectors:
  0.000  0.000  1.000  0.000  0.000
  0.089  0.911  0.000  0.000  0.000
  0.911  0.089  0.000  0.000  0.000
  0.000  0.000  0.000  0.185  0.815
  0.000  0.000  0.000  0.815  0.185
    occupations:
  0.121 -0.000 -0.000 -0.000 -0.000
 -0.000  0.057 -0.000  0.000  0.000
 -0.000 -0.000  0.057  0.000 -0.000
 -0.000  0.000  0.000  0.133  0.000
 -0.000  0.000 -0.000  0.000  0.133
atomic mag. moment =     4.456900
atom   51   Tr[ns(na)] (up, down, total) =   0.53287  4.97398  5.50685
   spin  1
    eigenvalues: 
  0.070  0.071  0.071  0.160  0.160
    eigenvectors:
  1.000  0.000  0.000  0.000  0.000
  0.000  0.233  0.142  0.618  0.006
  0.000  0.142  0.233  0.006  0.618
  0.000  0.237  0.388  0.004  0.371
  0.000  0.388  0.237  0.371  0.004
    occupations:
  0.070 -0.000 -0.000 -0.000 -0.000
 -0.000  0.127 -0.000  0.000 -0.043
 -0.000 -0.000  0.127 -0.043 -0.000
 -0.000  0.000 -0.043  0.105  0.000
 -0.000 -0.043 -0.000  0.000  0.105
   spin  2
    eigenvalues: 
  0.992  0.992  0.997  0.997  0.997
    eigenvectors:
  0.000  0.000  1.000  0.000  0.000
  0.635  0.003  0.000  0.229  0.132
  0.003  0.635  0.000  0.132  0.229
  0.002  0.360  0.000  0.233  0.405
  0.360  0.002  0.000  0.405  0.233
    occupations:
  0.997 -0.000 -0.000 -0.000 -0.000
 -0.000  0.994 -0.000  0.000  0.003
 -0.000 -0.000  0.994  0.003 -0.000
 -0.000  0.000  0.003  0.995  0.000
 -0.000  0.003 -0.000  0.000  0.995
atomic mag. moment =    -4.441115
atom   56   Tr[ns(na)] (up, down, total) =   4.98073  0.49658  5.47731
   spin  1
    eigenvalues: 
  0.993  0.994  0.998  0.998  0.998
    eigenvectors:
  0.000  0.013  0.512  0.000  0.474
  0.635  0.000  0.000  0.365  0.000
  0.000  0.438  0.327  0.000  0.234
  0.000  0.548  0.160  0.000  0.291
  0.365  0.000  0.000  0.635  0.000
    occupations:
  0.998 -0.000  0.000  0.000 -0.000
 -0.000  0.995 -0.000  0.000 -0.002
  0.000 -0.000  0.996 -0.002 -0.000
  0.000  0.000 -0.002  0.996  0.000
 -0.000 -0.002 -0.000  0.000  0.996
   spin  2
    eigenvalues: 
  0.061  0.062  0.066  0.154  0.154
    eigenvectors:
  0.985  0.000  0.014  0.000  0.000
  0.000  0.414  0.000  0.000  0.586
  0.008  0.000  0.358  0.634  0.000
  0.007  0.000  0.627  0.366  0.000
  0.000  0.586  0.000  0.000  0.414
    occupations:
  0.061 -0.000  0.002  0.001 -0.000
 -0.000  0.116 -0.000  0.000  0.046
  0.002 -0.000  0.122  0.042 -0.000
  0.001  0.000  0.042  0.098  0.000
 -0.000  0.046 -0.000  0.000  0.100
atomic mag. moment =     4.484147
atom   57   Tr[ns(na)] (up, down, total) =   4.98073  0.49658  5.47731
   spin  1
    eigenvalues: 
  0.993  0.994  0.998  0.998  0.998
    eigenvectors:
  0.000  0.013  0.512  0.000  0.474
  0.159  0.329  0.245  0.091  0.176
  0.476  0.110  0.082  0.274  0.059
  0.274  0.137  0.040  0.476  0.073
  0.091  0.411  0.120  0.159  0.218
    occupations:
  0.998  0.000 -0.000 -0.000  0.000
  0.000  0.996 -0.000 -0.000 -0.002
 -0.000 -0.000  0.995 -0.002 -0.000
 -0.000 -0.000 -0.002  0.996  0.000
  0.000 -0.002 -0.000  0.000  0.996
   spin  2
    eigenvalues: 
  0.061  0.062  0.066  0.154  0.154
    eigenvectors:
  0.985  0.000  0.014  0.000  0.000
  0.006  0.103  0.269  0.475  0.147
  0.002  0.310  0.090  0.158  0.440
  0.002  0.440  0.157  0.091  0.310
  0.005  0.147  0.470  0.274  0.103
    occupations:
  0.061  0.002 -0.001 -0.000  0.001
  0.002  0.120 -0.002  0.002  0.043
 -0.001 -0.002  0.117  0.045  0.002
 -0.000  0.002  0.045  0.100  0.001
  0.001  0.043  0.002  0.001  0.099
atomic mag. moment =     4.484147
atom   58   Tr[ns(na)] (up, down, total) =   4.98073  0.49658  5.47731
   spin  1
    eigenvalues: 
  0.993  0.994  0.998  0.998  0.998
    eigenvectors:
  0.000  0.013  0.512  0.000  0.474
  0.159  0.329  0.245  0.091  0.176
  0.476  0.110  0.082  0.274  0.059
  0.274  0.137  0.040  0.476  0.073
  0.091  0.411  0.120  0.159  0.218
    occupations:
  0.998 -0.000 -0.000 -0.000 -0.000
 -0.000  0.996  0.000  0.000 -0.002
 -0.000  0.000  0.995 -0.002  0.000
 -0.000  0.000 -0.002  0.996 -0.000
 -0.000 -0.002  0.000 -0.000  0.996
   spin  2
    eigenvalues: 
  0.061  0.062  0.066  0.154  0.154
    eigenvectors:
  0.985  0.000  0.014  0.000  0.000
  0.006  0.103  0.269  0.475  0.147
  0.002  0.310  0.090  0.158  0.440
  0.002  0.440  0.157  0.091  0.310
  0.005  0.147  0.470  0.274  0.103
    occupations:
  0.061 -0.002 -0.001 -0.000 -0.001
 -0.002  0.120  0.002 -0.002  0.043
 -0.001  0.002  0.117  0.045 -0.002
 -0.000 -0.002  0.045  0.100 -0.001
 -0.001  0.043 -0.002 -0.001  0.099
atomic mag. moment =     4.484147
atom   63   Tr[ns(na)] (up, down, total) =   0.50240  4.96272  5.46512
   spin  1
    eigenvalues: 
  0.070  0.070  0.120  0.121  0.121
    eigenvectors:
  0.000  0.000  1.000  0.000  0.000
  0.103  0.600  0.000  0.266  0.032
  0.600  0.103  0.000  0.032  0.266
  0.254  0.044  0.000  0.075  0.627
  0.044  0.254  0.000  0.627  0.075
    occupations:
  0.120 -0.000 -0.000 -0.000 -0.000
 -0.000  0.085 -0.000  0.000 -0.024
 -0.000 -0.000  0.085 -0.024 -0.000
 -0.000  0.000 -0.024  0.106  0.000
 -0.000 -0.024 -0.000  0.000  0.106
   spin  2
    eigenvalues: 
  0.989  0.989  0.989  0.997  0.997
    eigenvectors:
  0.000  0.000  1.000  0.000  0.000
  0.268  0.032  0.000  0.107  0.592
  0.032  0.268  0.000  0.592  0.107
  0.075  0.625  0.000  0.254  0.046
  0.625  0.075  0.000  0.046  0.254
    occupations:
  0.989 -0.000 -0.000 -0.000 -0.000
 -0.000  0.995 -0.000  0.000  0.004
 -0.000 -0.000  0.995  0.004 -0.000
 -0.000  0.000  0.004  0.992  0.000
 -0.000  0.004 -0.000  0.000  0.992
atomic mag. moment =    -4.460324
atom   64   Tr[ns(na)] (up, down, total) =   4.98105  0.51596  5.49701
   spin  1
    eigenvalues: 
  0.994  0.994  0.998  0.998  0.998
    eigenvectors:
  0.000  0.000  1.000  0.000  0.000
  0.153  0.510  0.000  0.304  0.033
  0.510  0.153  0.000  0.033  0.304
  0.259  0.078  0.000  0.066  0.597
  0.078  0.259  0.000  0.597  0.066
    occupations:
  0.998 -0.000 -0.000 -0.000 -0.000
 -0.000  0.995 -0.000  0.000 -0.002
 -0.000 -0.000  0.995 -0.002 -0.000
 -0.000  0.000 -0.002  0.996  0.000
 -0.000 -0.002 -0.000  0.000  0.996
   spin  2
    eigenvalues: 
  0.063  0.063  0.068  0.161  0.161
    eigenvectors:
  0.000  0.000  1.000  0.000  0.000
  0.255  0.034  0.000  0.093  0.619
  0.034  0.255  0.000  0.619  0.093
  0.083  0.629  0.000  0.251  0.038
  0.629  0.083  0.000  0.038  0.251
    occupations:
  0.068 -0.000 -0.000 -0.000 -0.000
 -0.000  0.133 -0.000  0.000  0.044
 -0.000 -0.000  0.133  0.044  0.000
 -0.000  0.000  0.044  0.092  0.000
 -0.000  0.044  0.000  0.000  0.092
atomic mag. moment =     4.465091
N of occupied +U levels =  131.513455
 --- exit write_ns ---

     total cpu time spent up to now is       56.7 secs

     total energy              =   -3795.41181528 Ry
     Harris-Foulkes estimate   =   -3803.91771836 Ry
     estimated scf accuracy    <      53.12604643 Ry

     total magnetization       =    40.00 Bohr mag/cell
     absolute magnetization    =   118.46 Bohr mag/cell

     iteration #  2     ecut=    50.00 Ry     beta= 0.10
     Davidson diagonalization with overlap
     ethr =  1.00E-02,  avg # of iterations =  1.0

     negative rho (up, down):  3.730E-03 0.000E+00

     total cpu time spent up to now is       79.4 secs

     total energy              =   -3779.40456472 Ry
     Harris-Foulkes estimate   =   -3796.90685005 Ry
     estimated scf accuracy    <      31.57768526 Ry

     total magnetization       =    40.00 Bohr mag/cell
     absolute magnetization    =   119.01 Bohr mag/cell

     iteration #  3     ecut=    50.00 Ry     beta= 0.10
     Davidson diagonalization with overlap
     ethr =  7.18E-03,  avg # of iterations =  4.5

     negative rho (up, down):  3.030E-03 0.000E+00

     total cpu time spent up to now is      132.6 secs

     total energy              =   -3793.32402034 Ry
     Harris-Foulkes estimate   =   -3795.44159293 Ry
     estimated scf accuracy    <     183.22379739 Ry

     total magnetization       =    29.30 Bohr mag/cell
     absolute magnetization    =    75.80 Bohr mag/cell

     iteration #  4     ecut=    50.00 Ry     beta= 0.10
     Davidson diagonalization with overlap
     ethr =  7.18E-03,  avg # of iterations =  1.0

     negative rho (up, down):  2.899E-03 0.000E+00

     total cpu time spent up to now is      155.3 secs

     total energy              =   -3793.13373317 Ry
     Harris-Foulkes estimate   =   -3793.56802645 Ry
     estimated scf accuracy    <     110.90526109 Ry

     total magnetization       =    31.75 Bohr mag/cell
     absolute magnetization    =    84.73 Bohr mag/cell

     iteration #  5     ecut=    50.00 Ry     beta= 0.10
     Davidson diagonalization with overlap
     ethr =  7.18E-03,  avg # of iterations =  1.0

     negative rho (up, down):  2.913E-03 0.000E+00

     total cpu time spent up to now is      178.0 secs

     total energy              =   -3793.20486302 Ry
     Harris-Foulkes estimate   =   -3793.15653007 Ry
     estimated scf accuracy    <      98.13678603 Ry

     total magnetization       =    31.50 Bohr mag/cell
     absolute magnetization    =    86.48 Bohr mag/cell

     iteration #  6     ecut=    50.00 Ry     beta= 0.10
     Davidson diagonalization with overlap
     ethr =  7.18E-03,  avg # of iterations =  1.0

     negative rho (up, down):  4.820E-03 0.000E+00

     total cpu time spent up to now is      200.7 secs

     total energy              =   -3794.75544572 Ry
     Harris-Foulkes estimate   =   -3793.21180266 Ry
     estimated scf accuracy    <      98.48231597 Ry

     total magnetization       =    31.50 Bohr mag/cell
     absolute magnetization    =    86.45 Bohr mag/cell

     iteration #  7     ecut=    50.00 Ry     beta= 0.10
     Davidson diagonalization with overlap
     ethr =  7.18E-03,  avg # of iterations =  1.0

     negative rho (up, down):  6.985E-03 0.000E+00

     total cpu time spent up to now is      223.4 secs

     total energy              =   -3796.52597456 Ry
     Harris-Foulkes estimate   =   -3794.99106009 Ry
     estimated scf accuracy    <     171.12122912 Ry

     total magnetization       =    24.28 Bohr mag/cell
     absolute magnetization    =    76.48 Bohr mag/cell

     iteration #  8     ecut=    50.00 Ry     beta= 0.10
     Davidson diagonalization with overlap
     ethr =  7.18E-03,  avg # of iterations =  1.0

     negative rho (up, down):  7.814E-03 0.000E+00

     total cpu time spent up to now is      246.1 secs

     total energy              =   -3796.44304882 Ry
     Harris-Foulkes estimate   =   -3796.76339194 Ry
     estimated scf accuracy    <     207.22837749 Ry

     total magnetization       =    19.15 Bohr mag/cell
     absolute magnetization    =    68.10 Bohr mag/cell

     iteration #  9     ecut=    50.00 Ry     beta= 0.10
     Davidson diagonalization with overlap
     ethr =  7.18E-03,  avg # of iterations =  1.0

     negative rho (up, down):  7.835E-03 0.000E+00

     total cpu time spent up to now is      268.8 secs

     total energy              =   -3796.52506598 Ry
     Harris-Foulkes estimate   =   -3796.52412522 Ry
     estimated scf accuracy    <     180.00383219 Ry

     total magnetization       =    22.15 Bohr mag/cell
     absolute magnetization    =    71.87 Bohr mag/cell

     iteration # 10     ecut=    50.00 Ry     beta= 0.10
     Davidson diagonalization with overlap
     ethr =  7.18E-03,  avg # of iterations =  1.0

     total cpu time spent up to now is      291.5 secs

     total energy              =   -3777.73977418 Ry
     Harris-Foulkes estimate   =   -3796.53661685 Ry
     estimated scf accuracy    <     179.39249011 Ry

     total magnetization       =    22.40 Bohr mag/cell
     absolute magnetization    =    71.88 Bohr mag/cell

     iteration # 11     ecut=    50.00 Ry     beta= 0.10
     Davidson diagonalization with overlap
     ethr =  7.18E-03,  avg # of iterations =  3.0

     negative rho (up, down):  1.308E-03 0.000E+00

     total cpu time spent up to now is      318.0 secs

     total energy              =   -3789.24221567 Ry
     Harris-Foulkes estimate   =   -3789.02237303 Ry
     estimated scf accuracy    <       2.76524559 Ry

     total magnetization       =    40.00 Bohr mag/cell
     absolute magnetization    =   111.27 Bohr mag/cell

     iteration # 12     ecut=    50.00 Ry     beta= 0.10
     Davidson diagonalization with overlap
     ethr =  6.28E-04,  avg # of iterations =  4.9

     negative rho (up, down):  6.601E-03 0.000E+00

     total cpu time spent up to now is      364.6 secs

     total energy              =   -3790.74559231 Ry
     Harris-Foulkes estimate   =   -3790.80101690 Ry
     estimated scf accuracy    <       1.81771914 Ry

     total magnetization       =    40.00 Bohr mag/cell
     absolute magnetization    =   111.59 Bohr mag/cell

     iteration # 13     ecut=    50.00 Ry     beta= 0.10
     Davidson diagonalization with overlap
     ethr =  4.13E-04,  avg # of iterations =  1.1

     negative rho (up, down):  3.204E-02 0.000E+00

     total cpu time spent up to now is      387.5 secs

     total energy              =   -3791.01425110 Ry
     Harris-Foulkes estimate   =   -3790.79781309 Ry
     estimated scf accuracy    <       1.42533452 Ry

     total magnetization       =    40.00 Bohr mag/cell
     absolute magnetization    =   110.41 Bohr mag/cell

     iteration # 14     ecut=    50.00 Ry     beta= 0.10
     Davidson diagonalization with overlap
     ethr =  3.24E-04,  avg # of iterations =  5.4

     negative rho (up, down):  2.365E-02 0.000E+00

     total cpu time spent up to now is      436.0 secs

     total energy              =   -3791.34232431 Ry
     Harris-Foulkes estimate   =   -3791.64299564 Ry
     estimated scf accuracy    <       4.71497305 Ry

     total magnetization       =    39.51 Bohr mag/cell
     absolute magnetization    =   104.49 Bohr mag/cell

     iteration # 15     ecut=    50.00 Ry     beta= 0.10
     Davidson diagonalization with overlap
     ethr =  3.24E-04,  avg # of iterations =  1.0

     negative rho (up, down):  1.794E-02 0.000E+00

     total cpu time spent up to now is      458.7 secs

     total energy              =   -3791.16648398 Ry
     Harris-Foulkes estimate   =   -3791.39924169 Ry
     estimated scf accuracy    <       2.95035885 Ry

     total magnetization       =    40.00 Bohr mag/cell
     absolute magnetization    =   105.69 Bohr mag/cell

     iteration # 16     ecut=    50.00 Ry     beta= 0.10
     Davidson diagonalization with overlap
     ethr =  3.24E-04,  avg # of iterations =  5.4

     negative rho (up, down):  1.648E-02 0.000E+00

     total cpu time spent up to now is      494.8 secs

     total energy              =   -3791.74637508 Ry
     Harris-Foulkes estimate   =   -3791.35410834 Ry
     estimated scf accuracy    <       1.06480335 Ry

     total magnetization       =    40.00 Bohr mag/cell
     absolute magnetization    =   107.69 Bohr mag/cell

     iteration # 17     ecut=    50.00 Ry     beta= 0.10
     Davidson diagonalization with overlap
     ethr =  2.42E-04,  avg # of iterations =  6.8

     negative rho (up, down):  2.055E-02 0.000E+00

     total cpu time spent up to now is      531.9 secs

     total energy              =   -3791.92823835 Ry
     Harris-Foulkes estimate   =   -3791.88734554 Ry
     estimated scf accuracy    <       0.50414012 Ry

     total magnetization       =    40.01 Bohr mag/cell
     absolute magnetization    =   107.43 Bohr mag/cell

     iteration # 18     ecut=    50.00 Ry     beta= 0.10
     Davidson diagonalization with overlap
     ethr =  1.15E-04,  avg # of iterations =  5.8

     negative rho (up, down):  1.995E-02 0.000E+00

     total cpu time spent up to now is      576.8 secs

     total energy              =   -3792.24517635 Ry
     Harris-Foulkes estimate   =   -3792.19536195 Ry
     estimated scf accuracy    <      11.70501271 Ry

     total magnetization       =    34.50 Bohr mag/cell
     absolute magnetization    =   102.96 Bohr mag/cell

     iteration # 19     ecut=    50.00 Ry     beta= 0.10
     Davidson diagonalization with overlap
     ethr =  1.15E-04,  avg # of iterations =  1.0

     negative rho (up, down):  1.312E-02 0.000E+00

     total cpu time spent up to now is      599.5 secs

     total energy              =   -3792.21364943 Ry
     Harris-Foulkes estimate   =   -3792.24819513 Ry
     estimated scf accuracy    <      12.18134755 Ry

     total magnetization       =    34.50 Bohr mag/cell
     absolute magnetization    =   102.95 Bohr mag/cell

     iteration # 20     ecut=    50.00 Ry     beta= 0.10
     Davidson diagonalization with overlap
     ethr =  1.15E-04,  avg # of iterations =  1.0

     negative rho (up, down):  1.655E-02 0.000E+00

     total cpu time spent up to now is      622.1 secs

     total energy              =   -3792.23185073 Ry
     Harris-Foulkes estimate   =   -3792.23220693 Ry
     estimated scf accuracy    <      12.32274278 Ry

     total magnetization       =    34.00 Bohr mag/cell
     absolute magnetization    =   103.19 Bohr mag/cell

     iteration # 21     ecut=    50.00 Ry     beta= 0.10
     Davidson diagonalization with overlap
     ethr =  1.15E-04,  avg # of iterations =  1.0

     negative rho (up, down):  1.151E-02 0.000E+00

     total cpu time spent up to now is      644.7 secs

     total energy              =   -3791.99218739 Ry
     Harris-Foulkes estimate   =   -3792.24180861 Ry
     estimated scf accuracy    <      12.67695584 Ry

     total magnetization       =    34.00 Bohr mag/cell
     absolute magnetization    =   102.91 Bohr mag/cell

     iteration # 22     ecut=    50.00 Ry     beta= 0.10
     Davidson diagonalization with overlap
     ethr =  1.15E-04,  avg # of iterations =  1.4

     negative rho (up, down):  1.312E-02 0.000E+00

     total cpu time spent up to now is      668.1 secs

     total energy              =   -3792.03707447 Ry
     Harris-Foulkes estimate   =   -3792.03457438 Ry
     estimated scf accuracy    <       4.27935666 Ry

     total magnetization       =    36.78 Bohr mag/cell
     absolute magnetization    =   105.10 Bohr mag/cell

     iteration # 23     ecut=    50.00 Ry     beta= 0.10
     Davidson diagonalization with overlap
     ethr =  1.15E-04,  avg # of iterations =  1.7

     negative rho (up, down):  1.485E-02 0.000E+00

     total cpu time spent up to now is      691.9 secs

     total energy              =   -3792.07715370 Ry
     Harris-Foulkes estimate   =   -3792.05368223 Ry
     estimated scf accuracy    <       2.08261526 Ry

     total magnetization       =    38.09 Bohr mag/cell
     absolute magnetization    =   105.65 Bohr mag/cell

     iteration # 24     ecut=    50.00 Ry     beta= 0.10
     Davidson diagonalization with overlap
     ethr =  1.15E-04,  avg # of iterations =  1.0

     negative rho (up, down):  1.531E-02 0.000E+00

     total cpu time spent up to now is      714.6 secs

     total energy              =   -3791.77695225 Ry
     Harris-Foulkes estimate   =   -3792.09061723 Ry
     estimated scf accuracy    <       0.77531152 Ry

     total magnetization       =    39.49 Bohr mag/cell
     absolute magnetization    =   106.31 Bohr mag/cell

     iteration # 25     ecut=    50.00 Ry     beta= 0.10
     Davidson diagonalization with overlap
     ethr =  1.15E-04,  avg # of iterations =  6.5

     negative rho (up, down):  8.141E-03 0.000E+00

     total cpu time spent up to now is      748.4 secs

     total energy              =   -3791.86665298 Ry
     Harris-Foulkes estimate   =   -3791.84152227 Ry
     estimated scf accuracy    <       0.24679146 Ry

     total magnetization       =    40.00 Bohr mag/cell
     absolute magnetization    =   105.97 Bohr mag/cell

     iteration # 26     ecut=    50.00 Ry     beta= 0.10
     Davidson diagonalization with overlap
     c_bands:  1 eigenvalues not converged
     ethr =  5.61E-05,  avg # of iterations =  9.1

     negative rho (up, down):  2.098E-03 0.000E+00

     total cpu time spent up to now is      803.6 secs

     total energy              =   -3791.99603316 Ry
     Harris-Foulkes estimate   =   -3791.91275658 Ry
     estimated scf accuracy    <       0.17281348 Ry

     total magnetization       =    40.00 Bohr mag/cell
     absolute magnetization    =   105.46 Bohr mag/cell

     iteration # 27     ecut=    50.00 Ry     beta= 0.10
     Davidson diagonalization with overlap
     c_bands:  1 eigenvalues not converged
     ethr =  3.93E-05,  avg # of iterations =  7.8

     total cpu time spent up to now is      842.1 secs

     total energy              =   -3792.03668854 Ry
     Harris-Foulkes estimate   =   -3792.01703917 Ry
     estimated scf accuracy    <       0.10662772 Ry

     total magnetization       =    40.00 Bohr mag/cell
     absolute magnetization    =   105.81 Bohr mag/cell

     iteration # 28     ecut=    50.00 Ry     beta= 0.10
     Davidson diagonalization with overlap
     ethr =  2.42E-05,  avg # of iterations =  7.1

     total cpu time spent up to now is      878.2 secs

     total energy              =   -3792.05989345 Ry
     Harris-Foulkes estimate   =   -3792.05243897 Ry
     estimated scf accuracy    <       0.08032683 Ry

     total magnetization       =    40.00 Bohr mag/cell
     absolute magnetization    =   105.24 Bohr mag/cell

     iteration # 29     ecut=    50.00 Ry     beta= 0.10
     Davidson diagonalization with overlap
     ethr =  1.83E-05,  avg # of iterations =  2.7

     total cpu time spent up to now is      905.8 secs

     total energy              =   -3792.06038466 Ry
     Harris-Foulkes estimate   =   -3792.06795895 Ry
     estimated scf accuracy    <       0.08201559 Ry

     total magnetization       =    40.00 Bohr mag/cell
     absolute magnetization    =   104.84 Bohr mag/cell

     iteration # 30     ecut=    50.00 Ry     beta= 0.10
     Davidson diagonalization with overlap
     ethr =  1.83E-05,  avg # of iterations =  1.5

     total cpu time spent up to now is      929.4 secs

     total energy              =   -3792.05659970 Ry
     Harris-Foulkes estimate   =   -3792.06252228 Ry
     estimated scf accuracy    <       0.04621308 Ry

     total magnetization       =    40.00 Bohr mag/cell
     absolute magnetization    =   104.77 Bohr mag/cell

     iteration # 31     ecut=    50.00 Ry     beta= 0.10
     Davidson diagonalization with overlap
     c_bands:  1 eigenvalues not converged
     c_bands:  2 eigenvalues not converged
     c_bands:  5 eigenvalues not converged
     ethr =  1.05E-05,  avg # of iterations = 13.7

     total cpu time spent up to now is      981.6 secs

     total energy              =   -3792.05918541 Ry
     Harris-Foulkes estimate   =   -3792.05982434 Ry
     estimated scf accuracy    <       0.01351859 Ry

     total magnetization       =    40.00 Bohr mag/cell
     absolute magnetization    =   104.72 Bohr mag/cell

     iteration # 32     ecut=    50.00 Ry     beta= 0.10
     Davidson diagonalization with overlap
     c_bands:  1 eigenvalues not converged
     c_bands:  1 eigenvalues not converged
     c_bands:  1 eigenvalues not converged
     c_bands:  1 eigenvalues not converged
     c_bands:  1 eigenvalues not converged
     ethr =  3.07E-06,  avg # of iterations = 15.7

     total cpu time spent up to now is     1039.5 secs

     total energy              =   -3792.06012237 Ry
     Harris-Foulkes estimate   =   -3792.06050007 Ry
     estimated scf accuracy    <       0.00528681 Ry

     total magnetization       =    40.00 Bohr mag/cell
     absolute magnetization    =   104.71 Bohr mag/cell

     iteration # 33     ecut=    50.00 Ry     beta= 0.10
     Davidson diagonalization with overlap
     c_bands:  1 eigenvalues not converged
     ethr =  1.20E-06,  avg # of iterations = 10.4

     total cpu time spent up to now is     1092.0 secs

     total energy              =   -3792.06150379 Ry
     Harris-Foulkes estimate   =   -3792.06118555 Ry
     estimated scf accuracy    <       0.00184987 Ry

     total magnetization       =    40.00 Bohr mag/cell
     absolute magnetization    =   104.61 Bohr mag/cell

     iteration # 34     ecut=    50.00 Ry     beta= 0.10
     Davidson diagonalization with overlap
     ethr =  4.20E-07,  avg # of iterations =  4.1

     total cpu time spent up to now is     1121.8 secs

     total energy              =   -3792.06193856 Ry
     Harris-Foulkes estimate   =   -3792.06167448 Ry
     estimated scf accuracy    <       0.00161848 Ry

     total magnetization       =    40.00 Bohr mag/cell
     absolute magnetization    =   104.58 Bohr mag/cell

     iteration # 35     ecut=    50.00 Ry     beta= 0.10
     Davidson diagonalization with overlap
     ethr =  3.68E-07,  avg # of iterations =  2.8

     total cpu time spent up to now is     1149.0 secs

     total energy              =   -3792.06204770 Ry
     Harris-Foulkes estimate   =   -3792.06212519 Ry
     estimated scf accuracy    <       0.00092633 Ry

     total magnetization       =    40.00 Bohr mag/cell
     absolute magnetization    =   104.58 Bohr mag/cell

     iteration # 36     ecut=    50.00 Ry     beta= 0.10
     Davidson diagonalization with overlap
     ethr =  2.11E-07,  avg # of iterations =  1.2

     total cpu time spent up to now is     1172.2 secs

     total energy              =   -3792.06217152 Ry
     Harris-Foulkes estimate   =   -3792.06208944 Ry
     estimated scf accuracy    <       0.00067199 Ry

     total magnetization       =    40.00 Bohr mag/cell
     absolute magnetization    =   104.59 Bohr mag/cell

     iteration # 37     ecut=    50.00 Ry     beta= 0.10
     Davidson diagonalization with overlap
     ethr =  1.53E-07,  avg # of iterations =  2.9

     total cpu time spent up to now is     1200.9 secs

     total energy              =   -3792.06227441 Ry
     Harris-Foulkes estimate   =   -3792.06227930 Ry
     estimated scf accuracy    <       0.00030645 Ry

     total magnetization       =    40.00 Bohr mag/cell
     absolute magnetization    =   104.60 Bohr mag/cell

     iteration # 38     ecut=    50.00 Ry     beta= 0.10
     Davidson diagonalization with overlap
     ethr =  6.96E-08,  avg # of iterations =  3.3

     total cpu time spent up to now is     1228.8 secs

     total energy              =   -3792.06233045 Ry
     Harris-Foulkes estimate   =   -3792.06231224 Ry
     estimated scf accuracy    <       0.00018884 Ry

     total magnetization       =    40.00 Bohr mag/cell
     absolute magnetization    =   104.59 Bohr mag/cell

     iteration # 39     ecut=    50.00 Ry     beta= 0.10
     Davidson diagonalization with overlap
     ethr =  4.29E-08,  avg # of iterations =  3.2

     total cpu time spent up to now is     1256.8 secs

     total energy              =   -3792.06235801 Ry
     Harris-Foulkes estimate   =   -3792.06235660 Ry
     estimated scf accuracy    <       0.00007383 Ry

     total magnetization       =    40.00 Bohr mag/cell
     absolute magnetization    =   104.60 Bohr mag/cell

     iteration # 40     ecut=    50.00 Ry     beta= 0.10
     Davidson diagonalization with overlap
     ethr =  1.68E-08,  avg # of iterations =  4.4

     total cpu time spent up to now is     1288.5 secs

     total energy              =   -3792.06238246 Ry
     Harris-Foulkes estimate   =   -3792.06237023 Ry
     estimated scf accuracy    <       0.00004744 Ry

     total magnetization       =    40.00 Bohr mag/cell
     absolute magnetization    =   104.62 Bohr mag/cell

     iteration # 41     ecut=    50.00 Ry     beta= 0.10
     Davidson diagonalization with overlap
     ethr =  1.08E-08,  avg # of iterations =  2.9

     total cpu time spent up to now is     1314.8 secs

     total energy              =   -3792.06239085 Ry
     Harris-Foulkes estimate   =   -3792.06238681 Ry
     estimated scf accuracy    <       0.00002231 Ry

     total magnetization       =    40.00 Bohr mag/cell
     absolute magnetization    =   104.62 Bohr mag/cell

     iteration # 42     ecut=    50.00 Ry     beta= 0.10
     Davidson diagonalization with overlap
     ethr =  5.07E-09,  avg # of iterations =  4.4

     total cpu time spent up to now is     1353.9 secs

     total energy              =   -3792.06239531 Ry
     Harris-Foulkes estimate   =   -3792.06239697 Ry
     estimated scf accuracy    <       0.00001874 Ry

     total magnetization       =    40.00 Bohr mag/cell
     absolute magnetization    =   104.63 Bohr mag/cell

     iteration # 43     ecut=    50.00 Ry     beta= 0.10
     Davidson diagonalization with overlap
     ethr =  4.26E-09,  avg # of iterations =  1.0

     total cpu time spent up to now is     1376.6 secs

     total energy              =   -3792.06239507 Ry
     Harris-Foulkes estimate   =   -3792.06239594 Ry
     estimated scf accuracy    <       0.00001323 Ry

     total magnetization       =    40.00 Bohr mag/cell
     absolute magnetization    =   104.63 Bohr mag/cell

     iteration # 44     ecut=    50.00 Ry     beta= 0.10
     Davidson diagonalization with overlap
     ethr =  3.01E-09,  avg # of iterations =  4.8

     total cpu time spent up to now is     1428.7 secs

     total energy              =   -3792.06240104 Ry
     Harris-Foulkes estimate   =   -3792.06240250 Ry
     estimated scf accuracy    <       0.00002217 Ry

     total magnetization       =    40.00 Bohr mag/cell
     absolute magnetization    =   104.64 Bohr mag/cell

     iteration # 45     ecut=    50.00 Ry     beta= 0.10
     Davidson diagonalization with overlap
     ethr =  3.01E-09,  avg # of iterations =  1.0

     total cpu time spent up to now is     1451.4 secs

     total energy              =   -3792.06240062 Ry
     Harris-Foulkes estimate   =   -3792.06240118 Ry
     estimated scf accuracy    <       0.00001780 Ry

     total magnetization       =    40.00 Bohr mag/cell
     absolute magnetization    =   104.64 Bohr mag/cell

     iteration # 46     ecut=    50.00 Ry     beta= 0.10
     Davidson diagonalization with overlap
     ethr =  3.01E-09,  avg # of iterations =  1.0

     total cpu time spent up to now is     1474.1 secs

     total energy              =   -3792.06239902 Ry
     Harris-Foulkes estimate   =   -3792.06240077 Ry
     estimated scf accuracy    <       0.00001455 Ry

     total magnetization       =    40.00 Bohr mag/cell
     absolute magnetization    =   104.64 Bohr mag/cell

     iteration # 47     ecut=    50.00 Ry     beta= 0.10
     Davidson diagonalization with overlap
     ethr =  3.01E-09,  avg # of iterations =  1.2

     total cpu time spent up to now is     1497.1 secs

     total energy              =   -3792.06239788 Ry
     Harris-Foulkes estimate   =   -3792.06239929 Ry
     estimated scf accuracy    <       0.00000888 Ry

     total magnetization       =    40.00 Bohr mag/cell
     absolute magnetization    =   104.64 Bohr mag/cell

     iteration # 48     ecut=    50.00 Ry     beta= 0.10
     Davidson diagonalization with overlap
     ethr =  2.02E-09,  avg # of iterations =  3.8

     total cpu time spent up to now is     1529.1 secs

     total energy              =   -3792.06239937 Ry
     Harris-Foulkes estimate   =   -3792.06239960 Ry
     estimated scf accuracy    <       0.00000365 Ry

     total magnetization       =    40.00 Bohr mag/cell
     absolute magnetization    =   104.63 Bohr mag/cell

     iteration # 49     ecut=    50.00 Ry     beta= 0.10
     Davidson diagonalization with overlap
     ethr =  8.31E-10,  avg # of iterations =  1.7

     total cpu time spent up to now is     1552.9 secs

     total energy              =   -3792.06240017 Ry
     Harris-Foulkes estimate   =   -3792.06239953 Ry
     estimated scf accuracy    <       0.00000227 Ry

     total magnetization       =    40.00 Bohr mag/cell
     absolute magnetization    =   104.64 Bohr mag/cell

     iteration # 50     ecut=    50.00 Ry     beta= 0.10
     Davidson diagonalization with overlap
     ethr =  5.15E-10,  avg # of iterations =  4.3

     total cpu time spent up to now is     1585.5 secs

     total energy              =   -3792.06240060 Ry
     Harris-Foulkes estimate   =   -3792.06240063 Ry
     estimated scf accuracy    <       0.00000199 Ry

     total magnetization       =    40.00 Bohr mag/cell
     absolute magnetization    =   104.63 Bohr mag/cell

     iteration # 51     ecut=    50.00 Ry     beta= 0.10
     Davidson diagonalization with overlap
     ethr =  4.51E-10,  avg # of iterations =  1.0

     total cpu time spent up to now is     1608.2 secs

     total energy              =   -3792.06240071 Ry
     Harris-Foulkes estimate   =   -3792.06240065 Ry
     estimated scf accuracy    <       0.00000104 Ry

     total magnetization       =    40.00 Bohr mag/cell
     absolute magnetization    =   104.63 Bohr mag/cell

     iteration # 52     ecut=    50.00 Ry     beta= 0.10
     Davidson diagonalization with overlap
     ethr =  2.37E-10,  avg # of iterations =  4.0

     total cpu time spent up to now is     1638.3 secs

     total energy              =   -3792.06240080 Ry
     Harris-Foulkes estimate   =   -3792.06240083 Ry
     estimated scf accuracy    <       0.00000036 Ry

     total magnetization       =    40.00 Bohr mag/cell
     absolute magnetization    =   104.63 Bohr mag/cell

     iteration # 53     ecut=    50.00 Ry     beta= 0.10
     Davidson diagonalization with overlap
     ethr =  8.07E-11,  avg # of iterations =  4.1

     total cpu time spent up to now is     1668.4 secs

     total energy              =   -3792.06240087 Ry
     Harris-Foulkes estimate   =   -3792.06240084 Ry
     estimated scf accuracy    <       0.00000029 Ry

     total magnetization       =    40.00 Bohr mag/cell
     absolute magnetization    =   104.63 Bohr mag/cell

     iteration # 54     ecut=    50.00 Ry     beta= 0.10
     Davidson diagonalization with overlap
     ethr =  6.55E-11,  avg # of iterations =  1.0

     total cpu time spent up to now is     1691.1 secs

     total energy              =   -3792.06240089 Ry
     Harris-Foulkes estimate   =   -3792.06240088 Ry
     estimated scf accuracy    <       0.00000033 Ry

     total magnetization       =    40.00 Bohr mag/cell
     absolute magnetization    =   104.63 Bohr mag/cell

     iteration # 55     ecut=    50.00 Ry     beta= 0.10
     Davidson diagonalization with overlap
     ethr =  6.55E-11,  avg # of iterations =  1.2

     total cpu time spent up to now is     1714.2 secs

     total energy              =   -3792.06240092 Ry
     Harris-Foulkes estimate   =   -3792.06240090 Ry
     estimated scf accuracy    <       0.00000024 Ry

     total magnetization       =    40.00 Bohr mag/cell
     absolute magnetization    =   104.63 Bohr mag/cell

     iteration # 56     ecut=    50.00 Ry     beta= 0.10
     Davidson diagonalization with overlap
     ethr =  5.51E-11,  avg # of iterations =  2.3

     total cpu time spent up to now is     1739.4 secs

     total energy              =   -3792.06240091 Ry
     Harris-Foulkes estimate   =   -3792.06240093 Ry
     estimated scf accuracy    <       0.00000029 Ry

     total magnetization       =    40.00 Bohr mag/cell
     absolute magnetization    =   104.63 Bohr mag/cell

     iteration # 57     ecut=    50.00 Ry     beta= 0.10
     Davidson diagonalization with overlap
     ethr =  5.51E-11,  avg # of iterations =  1.0

     total cpu time spent up to now is     1762.1 secs

     total energy              =   -3792.06240093 Ry
     Harris-Foulkes estimate   =   -3792.06240093 Ry
     estimated scf accuracy    <       0.00000022 Ry

     total magnetization       =    40.00 Bohr mag/cell
     absolute magnetization    =   104.63 Bohr mag/cell

     iteration # 58     ecut=    50.00 Ry     beta= 0.10
     Davidson diagonalization with overlap
     ethr =  4.98E-11,  avg # of iterations =  1.0

     total cpu time spent up to now is     1784.9 secs

     total energy              =   -3792.06240101 Ry
     Harris-Foulkes estimate   =   -3792.06240093 Ry
     estimated scf accuracy    <       0.00000023 Ry

     total magnetization       =    40.00 Bohr mag/cell
     absolute magnetization    =   104.63 Bohr mag/cell

     iteration # 59     ecut=    50.00 Ry     beta= 0.10
     Davidson diagonalization with overlap
     ethr =  4.98E-11,  avg # of iterations =  3.3

     total cpu time spent up to now is     1812.0 secs

     total energy              =   -3792.06240104 Ry
     Harris-Foulkes estimate   =   -3792.06240103 Ry
     estimated scf accuracy    <       0.00000019 Ry

     total magnetization       =    40.00 Bohr mag/cell
     absolute magnetization    =   104.63 Bohr mag/cell

     iteration # 60     ecut=    50.00 Ry     beta= 0.10
     Davidson diagonalization with overlap
     ethr =  4.21E-11,  avg # of iterations =  1.3

     total cpu time spent up to now is     1835.3 secs

     total energy              =   -3792.06240103 Ry
     Harris-Foulkes estimate   =   -3792.06240104 Ry
     estimated scf accuracy    <       0.00000014 Ry

     total magnetization       =    40.00 Bohr mag/cell
     absolute magnetization    =   104.63 Bohr mag/cell

     iteration # 61     ecut=    50.00 Ry     beta= 0.10
     Davidson diagonalization with overlap
     ethr =  3.16E-11,  avg # of iterations =  3.1
 
     Magnetic moment per site:
     atom:    1    charge:    5.0541    magn:   -3.5392    constr:    0.0000
     atom:    2    charge:    5.1602    magn:    0.0924    constr:    0.0000
     atom:    3    charge:    5.1602    magn:    0.0924    constr:    0.0000
     atom:    4    charge:    5.1602    magn:    0.0924    constr:    0.0000
     atom:    5    charge:    5.1561    magn:    0.1045    constr:    0.0000
     atom:    6    charge:    4.9769    magn:    3.6648    constr:    0.0000
     atom:    7    charge:    4.9769    magn:    3.6648    constr:    0.0000
     atom:    8    charge:    4.9769    magn:    3.6648    constr:    0.0000
     atom:    9    charge:    5.1635    magn:    0.1852    constr:    0.0000
     atom:   10    charge:    5.1635    magn:    0.1852    constr:    0.0000
     atom:   11    charge:    5.1635    magn:    0.1852    constr:    0.0000
     atom:   12    charge:    5.1464    magn:    0.3721    constr:    0.0000
     atom:   13    charge:    5.0108    magn:   -3.6294    constr:    0.0000
     atom:   14    charge:    5.0034    magn:    3.5440    constr:    0.0000
     atom:   15    charge:    5.1387    magn:    0.0436    constr:    0.0000
     atom:   16    charge:    6.9399    magn:   -0.0026    constr:    0.0000
     atom:   17    charge:    5.1387    magn:    0.0436    constr:    0.0000
     atom:   18    charge:    5.1387    magn:    0.0436    constr:    0.0000
     atom:   19    charge:    5.0106    magn:   -3.6299    constr:    0.0000
     atom:   20    charge:    5.1457    magn:    0.3724    constr:    0.0000
     atom:   21    charge:    5.1632    magn:    0.1846    constr:    0.0000
     atom:   22    charge:    5.1632    magn:    0.1846    constr:    0.0000
     atom:   23    charge:    5.1632    magn:    0.1846    constr:    0.0000
     atom:   24    charge:    4.9767    magn:    3.6650    constr:    0.0000
     atom:   25    charge:    4.9767    magn:    3.6650    constr:    0.0000
     atom:   26    charge:    4.9767    magn:    3.6650    constr:    0.0000
     atom:   27    charge:    5.1556    magn:    0.1047    constr:    0.0000
     atom:   28    charge:    5.1594    magn:    0.0922    constr:    0.0000
     atom:   29    charge:    5.1594    magn:    0.0922    constr:    0.0000
     atom:   30    charge:    5.1594    magn:    0.0922    constr:    0.0000
     atom:   31    charge:    5.0536    magn:   -3.5398    constr:    0.0000
     atom:   32    charge:    4.9709    magn:    3.6679    constr:    0.0000
     atom:   33    charge:    5.0536    magn:   -3.5398    constr:    0.0000
     atom:   34    charge:    5.1594    magn:    0.0922    constr:    0.0000
     atom:   35    charge:    5.1594    magn:    0.0922    constr:    0.0000
     atom:   36    charge:    5.1594    magn:    0.0922    constr:    0.0000
     atom:   37    charge:    5.1556    magn:    0.1047    constr:    0.0000
     atom:   38    charge:    4.9767    magn:    3.6650    constr:    0.0000
     atom:   39    charge:    4.9767    magn:    3.6650    constr:    0.0000
     atom:   40    charge:    4.9767    magn:    3.6650    constr:    0.0000
     atom:   41    charge:    5.1632    magn:    0.1846    constr:    0.0000
     atom:   42    charge:    5.1632    magn:    0.1846    constr:    0.0000
     atom:   43    charge:    5.1632    magn:    0.1846    constr:    0.0000
     atom:   44    charge:    5.1457    magn:    0.3724    constr:    0.0000
     atom:   45    charge:    5.0106    magn:   -3.6299    constr:    0.0000
     atom:   46    charge:    5.1387    magn:    0.0436    constr:    0.0000
     atom:   47    charge:    5.1387    magn:    0.0436    constr:    0.0000
     atom:   48    charge:    6.9399    magn:   -0.0026    constr:    0.0000
     atom:   49    charge:    5.1387    magn:    0.0436    constr:    0.0000
     atom:   50    charge:    5.0034    magn:    3.5440    constr:    0.0000
     atom:   51    charge:    5.0108    magn:   -3.6294    constr:    0.0000
     atom:   52    charge:    5.1464    magn:    0.3721    constr:    0.0000
     atom:   53    charge:    5.1635    magn:    0.1852    constr:    0.0000
     atom:   54    charge:    5.1635    magn:    0.1852    constr:    0.0000
     atom:   55    charge:    5.1635    magn:    0.1852    constr:    0.0000
     atom:   56    charge:    4.9769    magn:    3.6648    constr:    0.0000
     atom:   57    charge:    4.9769    magn:    3.6648    constr:    0.0000
     atom:   58    charge:    4.9769    magn:    3.6648    constr:    0.0000
     atom:   59    charge:    5.1561    magn:    0.1045    constr:    0.0000
     atom:   60    charge:    5.1602    magn:    0.0924    constr:    0.0000
     atom:   61    charge:    5.1602    magn:    0.0924    constr:    0.0000
     atom:   62    charge:    5.1602    magn:    0.0924    constr:    0.0000
     atom:   63    charge:    5.0541    magn:   -3.5392    constr:    0.0000
     atom:   64    charge:    4.9714    magn:    3.6673    constr:    0.0000

     total cpu time spent up to now is     1861.7 secs

     End of self-consistent calculation
 --- enter write_ns ---
 LDA+U parameters:
U( 2)     =  4.30000000
alpha( 2) =  0.00000000
U( 3)     =  4.30000000
alpha( 3) =  0.00000000
atom    1   Tr[ns(na)] (up, down, total) =   1.54421  4.93154  6.47574
   spin  1
    eigenvalues: 
  0.227  0.227  0.363  0.363  0.365
    eigenvectors:
  0.000  0.000  0.000  0.000  1.000
  0.083  0.639  0.250  0.029  0.000
  0.639  0.083  0.029  0.250  0.000
  0.246  0.032  0.074  0.648  0.000
  0.032  0.246  0.648  0.074  0.000
    occupations:
  0.365 -0.000 -0.000 -0.000 -0.000
 -0.000  0.265 -0.000  0.000 -0.061
 -0.000 -0.000  0.265 -0.061 -0.000
 -0.000  0.000 -0.061  0.325  0.000
 -0.000 -0.061 -0.000  0.000  0.325
   spin  2
    eigenvalues: 
  0.985  0.985  0.985  0.989  0.989
    eigenvectors:
  1.000  0.000  0.000  0.000  0.000
  0.000  0.289  0.033  0.135  0.543
  0.000  0.033  0.289  0.543  0.135
  0.000  0.069  0.609  0.258  0.064
  0.000  0.609  0.069  0.064  0.258
    occupations:
  0.985 -0.000 -0.000 -0.000 -0.000
 -0.000  0.987 -0.000  0.000  0.002
 -0.000 -0.000  0.987  0.002 -0.000
 -0.000  0.000  0.002  0.986  0.000
 -0.000  0.002 -0.000  0.000  0.986
atomic mag. moment =    -3.387329
atom    6   Tr[ns(na)] (up, down, total) =   4.94144  1.43791  6.37935
   spin  1
    eigenvalues: 
  0.984  0.985  0.990  0.991  0.991
    eigenvectors:
  0.000  0.019  0.801  0.000  0.180
  0.749  0.000  0.000  0.251  0.000
  0.000  0.615  0.130  0.000  0.256
  0.000  0.366  0.069  0.000  0.565
  0.251  0.000  0.000  0.749  0.000
    occupations:
  0.990 -0.000  0.000  0.001 -0.000
 -0.000  0.986 -0.000  0.000 -0.003
  0.000 -0.000  0.987 -0.003 -0.000
  0.001  0.000 -0.003  0.989  0.000
 -0.000 -0.003 -0.000  0.000  0.989
   spin  2
    eigenvalues: 
  0.150  0.151  0.203  0.465  0.469
    eigenvectors:
  0.713  0.000  0.287  0.000  0.000
  0.000  0.435  0.000  0.000  0.565
  0.095  0.000  0.268  0.637  0.000
  0.192  0.000  0.445  0.362  0.000
  0.000  0.565  0.000  0.000  0.435
    occupations:
  0.165 -0.000  0.009 -0.023 -0.000
 -0.000  0.331 -0.000  0.000  0.158
  0.009 -0.000  0.365  0.133 -0.000
 -0.023  0.000  0.133  0.288  0.000
 -0.000  0.158 -0.000  0.000  0.289
atomic mag. moment =     3.503526
atom    7   Tr[ns(na)] (up, down, total) =   4.94144  1.43791  6.37935
   spin  1
    eigenvalues: 
  0.984  0.985  0.990  0.991  0.991
    eigenvectors:
  0.000  0.019  0.801  0.000  0.180
  0.187  0.461  0.097  0.063  0.192
  0.562  0.154  0.032  0.188  0.064
  0.188  0.092  0.017  0.562  0.141
  0.063  0.275  0.052  0.187  0.423
    occupations:
  0.990 -0.000 -0.000 -0.000 -0.001
 -0.000  0.987  0.001 -0.000 -0.003
 -0.000  0.001  0.986 -0.003 -0.000
 -0.000 -0.000 -0.003  0.989 -0.000
 -0.001 -0.003 -0.000 -0.000  0.989
   spin  2
    eigenvalues: 
  0.150  0.151  0.203  0.465  0.469
    eigenvectors:
  0.713  0.000  0.287  0.000  0.000
  0.071  0.109  0.201  0.478  0.141
  0.024  0.326  0.067  0.159  0.424
  0.048  0.424  0.111  0.091  0.326
  0.144  0.141  0.334  0.272  0.109
    occupations:
  0.165 -0.008 -0.005  0.012  0.020
 -0.008  0.356  0.015 -0.011  0.139
 -0.005  0.015  0.339  0.151 -0.011
  0.012 -0.011  0.151  0.289 -0.001
  0.020  0.139 -0.011 -0.001  0.288
atomic mag. moment =     3.503526
atom    8   Tr[ns(na)] (up, down, total) =   4.94144  1.43791  6.37935
   spin  1
    eigenvalues: 
  0.984  0.985  0.990  0.991  0.991
    eigenvectors:
  0.000  0.019  0.801  0.000  0.180
  0.187  0.461  0.097  0.063  0.192
  0.562  0.154  0.032  0.188  0.064
  0.188  0.092  0.017  0.562  0.141
  0.063  0.275  0.052  0.187  0.423
    occupations:
  0.990  0.000 -0.000 -0.000  0.001
  0.000  0.987 -0.001  0.000 -0.003
 -0.000 -0.001  0.986 -0.003  0.000
 -0.000  0.000 -0.003  0.989  0.000
  0.001 -0.003  0.000  0.000  0.989
   spin  2
    eigenvalues: 
  0.150  0.151  0.203  0.465  0.469
    eigenvectors:
  0.713  0.000  0.287  0.000  0.000
  0.071  0.109  0.201  0.478  0.141
  0.024  0.326  0.067  0.159  0.424
  0.048  0.424  0.111  0.091  0.326
  0.144  0.141  0.334  0.272  0.109
    occupations:
  0.165  0.008 -0.005  0.012 -0.020
  0.008  0.356 -0.015  0.011  0.139
 -0.005 -0.015  0.339  0.151  0.011
  0.012  0.011  0.151  0.289  0.001
 -0.020  0.139  0.011  0.001  0.288
atomic mag. moment =     3.503526
atom   13   Tr[ns(na)] (up, down, total) =   1.48991  4.92263  6.41255
   spin  1
    eigenvalues: 
  0.183  0.183  0.188  0.469  0.469
    eigenvectors:
  0.000  0.000  1.000  0.000  0.000
  0.223  0.121  0.000  0.656  0.000
  0.121  0.223  0.000  0.000  0.656
  0.230  0.426  0.000  0.000  0.344
  0.426  0.230  0.000  0.344  0.000
    occupations:
  0.188 -0.000 -0.000 -0.000 -0.000
 -0.000  0.370 -0.000  0.000 -0.136
 -0.000 -0.000  0.370 -0.136 -0.000
 -0.000  0.000 -0.136  0.281  0.000
 -0.000 -0.136 -0.000  0.000  0.281
   spin  2
    eigenvalues: 
  0.978  0.978  0.989  0.989  0.989
    eigenvectors:
  0.000  0.000  0.000  0.000  1.000
  0.570  0.016  0.246  0.167  0.000
  0.016  0.570  0.167  0.246  0.000
  0.012  0.402  0.237  0.350  0.000
  0.402  0.012  0.350  0.237  0.000
    occupations:
  0.989 -0.000 -0.000 -0.000 -0.000
 -0.000  0.982 -0.000  0.000  0.006
 -0.000 -0.000  0.982  0.006 -0.000
 -0.000  0.000  0.006  0.984  0.000
 -0.000  0.006 -0.000  0.000  0.984
atomic mag. moment =    -3.432723
atom   14   Tr[ns(na)] (up, down, total) =   4.93519  1.54202  6.47721
   spin  1
    eigenvalues: 
  0.985  0.985  0.986  0.989  0.989
    eigenvectors:
  0.000  0.000  1.000  0.000  0.000
  0.000  0.000  0.000  0.089  0.911
  0.000  0.000  0.000  0.911  0.089
  0.186  0.814  0.000  0.000  0.000
  0.814  0.186  0.000  0.000  0.000
    occupations:
  0.986 -0.000 -0.000 -0.000 -0.000
 -0.000  0.989 -0.000  0.000 -0.000
 -0.000 -0.000  0.989 -0.000 -0.000
 -0.000  0.000 -0.000  0.985  0.000
 -0.000 -0.000 -0.000  0.000  0.985
   spin  2
    eigenvalues: 
  0.194  0.194  0.300  0.427  0.427
    eigenvectors:
  0.000  0.000  1.000  0.000  0.000
  0.088  0.912  0.000  0.000  0.000
  0.912  0.088  0.000  0.000  0.000
  0.000  0.000  0.000  0.178  0.822
  0.000  0.000  0.000  0.822  0.178
    occupations:
  0.300 -0.000 -0.000 -0.000 -0.000
 -0.000  0.194 -0.000  0.000  0.000
 -0.000 -0.000  0.194  0.000 -0.000
 -0.000  0.000  0.000  0.427  0.000
 -0.000  0.000 -0.000  0.000  0.427
atomic mag. moment =     3.393164
atom   19   Tr[ns(na)] (up, down, total) =   1.48898  4.92277  6.41175
   spin  1
    eigenvalues: 
  0.182  0.182  0.188  0.468  0.468
    eigenvectors:
  0.000  0.000  1.000  0.000  0.000
  0.312  0.032  0.000  0.163  0.493
  0.032  0.312  0.000  0.493  0.163
  0.062  0.594  0.000  0.259  0.085
  0.594  0.062  0.000  0.085  0.259
    occupations:
  0.188 -0.000 -0.000 -0.000 -0.000
 -0.000  0.370 -0.000  0.000  0.136
 -0.000 -0.000  0.370  0.136  0.000
 -0.000  0.000  0.136  0.281  0.000
 -0.000  0.136  0.000  0.000  0.281
   spin  2
    eigenvalues: 
  0.978  0.978  0.989  0.989  0.989
    eigenvectors:
  0.000  0.000  0.000  0.000  1.000
  0.224  0.363  0.379  0.035  0.000
  0.363  0.224  0.035  0.379  0.000
  0.256  0.158  0.049  0.538  0.000
  0.158  0.256  0.538  0.049  0.000
    occupations:
  0.989 -0.000 -0.000 -0.000 -0.000
 -0.000  0.982 -0.000  0.000 -0.005
 -0.000 -0.000  0.982 -0.005 -0.000
 -0.000  0.000 -0.005  0.984  0.000
 -0.000 -0.005 -0.000  0.000  0.984
atomic mag. moment =    -3.433794
atom   24   Tr[ns(na)] (up, down, total) =   4.94142  1.43729  6.37872
   spin  1
    eigenvalues: 
  0.984  0.985  0.990  0.991  0.991
    eigenvectors:
  0.000  0.019  0.803  0.000  0.178
  0.188  0.461  0.097  0.062  0.192
  0.563  0.154  0.032  0.187  0.064
  0.187  0.092  0.017  0.563  0.141
  0.062  0.275  0.051  0.188  0.424
    occupations:
  0.990  0.000  0.000 -0.000 -0.001
  0.000  0.987  0.001  0.000  0.003
  0.000  0.001  0.986  0.003  0.000
 -0.000  0.000  0.003  0.989 -0.000
 -0.001  0.003  0.000 -0.000  0.989
   spin  2
    eigenvalues: 
  0.150  0.151  0.202  0.465  0.469
    eigenvectors:
  0.713  0.000  0.286  0.000  0.000
  0.072  0.108  0.201  0.478  0.142
  0.024  0.325  0.067  0.159  0.425
  0.048  0.425  0.112  0.091  0.325
  0.143  0.142  0.335  0.272  0.108
    occupations:
  0.165  0.008  0.005  0.011  0.019
  0.008  0.356  0.015  0.010 -0.140
  0.005  0.015  0.339 -0.151  0.010
  0.011  0.010 -0.151  0.289 -0.000
  0.019 -0.140  0.010 -0.000  0.288
atomic mag. moment =     3.504127
atom   25   Tr[ns(na)] (up, down, total) =   4.94142  1.43729  6.37872
   spin  1
    eigenvalues: 
  0.984  0.985  0.990  0.991  0.991
    eigenvectors:
  0.000  0.019  0.803  0.000  0.178
  0.750  0.000  0.000  0.250  0.000
  0.000  0.615  0.129  0.000  0.256
  0.000  0.366  0.068  0.000  0.565
  0.250  0.000  0.000  0.750  0.000
    occupations:
  0.990 -0.000 -0.000  0.001 -0.000
 -0.000  0.986 -0.000  0.000  0.003
 -0.000 -0.000  0.987  0.003 -0.000
  0.001  0.000  0.003  0.989  0.000
 -0.000  0.003 -0.000  0.000  0.989
   spin  2
    eigenvalues: 
  0.150  0.151  0.202  0.465  0.469
    eigenvectors:
  0.713  0.000  0.286  0.000  0.000
  0.000  0.434  0.000  0.000  0.566
  0.096  0.000  0.268  0.637  0.000
  0.191  0.000  0.446  0.363  0.000
  0.000  0.566  0.000  0.000  0.434
    occupations:
  0.165 -0.000 -0.010 -0.022 -0.000
 -0.000  0.331 -0.000  0.000 -0.157
 -0.010 -0.000  0.365 -0.134 -0.000
 -0.022  0.000 -0.134  0.288  0.000
 -0.000 -0.157 -0.000  0.000  0.289
atomic mag. moment =     3.504127
atom   26   Tr[ns(na)] (up, down, total) =   4.94142  1.43729  6.37872
   spin  1
    eigenvalues: 
  0.984  0.985  0.990  0.991  0.991
    eigenvectors:
  0.000  0.019  0.803  0.000  0.178
  0.188  0.461  0.097  0.062  0.192
  0.563  0.154  0.032  0.187  0.064
  0.187  0.092  0.017  0.563  0.141
  0.062  0.275  0.051  0.188  0.424
    occupations:
  0.990 -0.000  0.000 -0.000  0.001
 -0.000  0.987 -0.001 -0.000  0.003
  0.000 -0.001  0.986  0.003 -0.000
 -0.000 -0.000  0.003  0.989  0.000
  0.001  0.003 -0.000  0.000  0.989
   spin  2
    eigenvalues: 
  0.150  0.151  0.202  0.465  0.469
    eigenvectors:
  0.713  0.000  0.286  0.000  0.000
  0.072  0.108  0.201  0.478  0.142
  0.024  0.325  0.067  0.159  0.425
  0.048  0.425  0.112  0.091  0.325
  0.143  0.142  0.335  0.272  0.108
    occupations:
  0.165 -0.008  0.005  0.011 -0.019
 -0.008  0.356 -0.015 -0.010 -0.140
  0.005 -0.015  0.339 -0.151 -0.010
  0.011 -0.010 -0.151  0.289  0.000
 -0.019 -0.140 -0.010  0.000  0.288
atomic mag. moment =     3.504127
atom   31   Tr[ns(na)] (up, down, total) =   1.54309  4.93159  6.47468
   spin  1
    eigenvalues: 
  0.226  0.226  0.363  0.363  0.365
    eigenvectors:
  0.000  0.000  0.000  0.000  1.000
  0.630  0.091  0.192  0.087  0.000
  0.091  0.630  0.087  0.192  0.000
  0.035  0.244  0.225  0.496  0.000
  0.244  0.035  0.496  0.225  0.000
    occupations:
  0.365 -0.000 -0.000 -0.000 -0.000
 -0.000  0.264 -0.000  0.000  0.061
 -0.000 -0.000  0.264  0.061 -0.000
 -0.000  0.000  0.061  0.325  0.000
 -0.000  0.061 -0.000  0.000  0.325
   spin  2
    eigenvalues: 
  0.985  0.985  0.985  0.989  0.989
    eigenvectors:
  1.000  0.000  0.000  0.000  0.000
  0.000  0.213  0.111  0.673  0.003
  0.000  0.111  0.213  0.003  0.673
  0.000  0.231  0.445  0.001  0.323
  0.000  0.445  0.231  0.323  0.001
    occupations:
  0.985 -0.000 -0.000 -0.000 -0.000
 -0.000  0.987 -0.000  0.000 -0.002
 -0.000 -0.000  0.987 -0.002 -0.000
 -0.000  0.000 -0.002  0.986  0.000
 -0.000 -0.002 -0.000  0.000  0.986
atomic mag. moment =    -3.388496
atom   32   Tr[ns(na)] (up, down, total) =   4.93655  1.43244  6.36899
   spin  1
    eigenvalues: 
  0.983  0.983  0.990  0.990  0.991
    eigenvectors:
  0.000  0.000  0.000  0.000  1.000
  0.586  0.013  0.243  0.158  0.000
  0.013  0.586  0.158  0.243  0.000
  0.009  0.392  0.236  0.363  0.000
  0.392  0.009  0.363  0.236  0.000
    occupations:
  0.991 -0.000 -0.000 -0.000 -0.000
 -0.000  0.986 -0.000  0.000  0.004
 -0.000 -0.000  0.986  0.004 -0.000
 -0.000  0.000  0.004  0.987  0.000
 -0.000  0.004 -0.000  0.000  0.987
   spin  2
    eigenvalues: 
  0.155  0.156  0.156  0.483  0.483
    eigenvectors:
  1.000  0.000  0.000  0.000  0.000
  0.000  0.209  0.111  0.674  0.006
  0.000  0.111  0.209  0.006  0.674
  0.000  0.236  0.444  0.003  0.317
  0.000  0.444  0.236  0.317  0.003
    occupations:
  0.155 -0.000 -0.000 -0.000 -0.000
 -0.000  0.378 -0.000  0.000 -0.153
 -0.000 -0.000  0.378 -0.153 -0.000
 -0.000  0.000 -0.153  0.260  0.000
 -0.000 -0.153 -0.000  0.000  0.260
atomic mag. moment =     3.504112
atom   33   Tr[ns(na)] (up, down, total) =   1.54309  4.93159  6.47468
   spin  1
    eigenvalues: 
  0.226  0.226  0.363  0.363  0.365
    eigenvectors:
  0.000  0.000  0.000  0.000  1.000
  0.628  0.093  0.192  0.087  0.000
  0.093  0.628  0.087  0.192  0.000
  0.036  0.243  0.225  0.496  0.000
  0.243  0.036  0.496  0.225  0.000
    occupations:
  0.365 -0.000 -0.000 -0.000 -0.000
 -0.000  0.264 -0.000  0.000  0.061
 -0.000 -0.000  0.264  0.061 -0.000
 -0.000  0.000  0.061  0.325  0.000
 -0.000  0.061 -0.000  0.000  0.325
   spin  2
    eigenvalues: 
  0.985  0.985  0.985  0.989  0.989
    eigenvectors:
  1.000  0.000  0.000  0.000  0.000
  0.000  0.213  0.111  0.673  0.003
  0.000  0.111  0.213  0.003  0.673
  0.000  0.231  0.445  0.001  0.323
  0.000  0.445  0.231  0.323  0.001
    occupations:
  0.985 -0.000 -0.000 -0.000 -0.000
 -0.000  0.987 -0.000  0.000 -0.002
 -0.000 -0.000  0.987 -0.002 -0.000
 -0.000  0.000 -0.002  0.986  0.000
 -0.000 -0.002 -0.000  0.000  0.986
atomic mag. moment =    -3.388496
atom   38   Tr[ns(na)] (up, down, total) =   4.94142  1.43729  6.37872
   spin  1
    eigenvalues: 
  0.984  0.985  0.990  0.991  0.991
    eigenvectors:
  0.000  0.019  0.803  0.000  0.178
  0.188  0.461  0.097  0.062  0.192
  0.563  0.154  0.032  0.187  0.064
  0.187  0.092  0.017  0.563  0.141
  0.062  0.275  0.051  0.188  0.424
    occupations:
  0.990 -0.000  0.000 -0.000  0.001
 -0.000  0.987 -0.001 -0.000  0.003
  0.000 -0.001  0.986  0.003 -0.000
 -0.000 -0.000  0.003  0.989  0.000
  0.001  0.003 -0.000  0.000  0.989
   spin  2
    eigenvalues: 
  0.150  0.151  0.202  0.465  0.469
    eigenvectors:
  0.713  0.000  0.286  0.000  0.000
  0.072  0.108  0.201  0.478  0.142
  0.024  0.325  0.067  0.159  0.425
  0.048  0.425  0.112  0.091  0.325
  0.143  0.142  0.335  0.272  0.108
    occupations:
  0.165 -0.008  0.005  0.011 -0.019
 -0.008  0.356 -0.015 -0.010 -0.140
  0.005 -0.015  0.339 -0.151 -0.010
  0.011 -0.010 -0.151  0.289  0.000
 -0.019 -0.140 -0.010  0.000  0.288
atomic mag. moment =     3.504127
atom   39   Tr[ns(na)] (up, down, total) =   4.94142  1.43729  6.37872
   spin  1
    eigenvalues: 
  0.984  0.985  0.990  0.991  0.991
    eigenvectors:
  0.000  0.019  0.803  0.000  0.178
  0.750  0.000  0.000  0.250  0.000
  0.000  0.615  0.129  0.000  0.256
  0.000  0.366  0.068  0.000  0.565
  0.250  0.000  0.000  0.750  0.000
    occupations:
  0.990 -0.000 -0.000  0.001 -0.000
 -0.000  0.986 -0.000  0.000  0.003
 -0.000 -0.000  0.987  0.003 -0.000
  0.001  0.000  0.003  0.989  0.000
 -0.000  0.003 -0.000  0.000  0.989
   spin  2
    eigenvalues: 
  0.150  0.151  0.202  0.465  0.469
    eigenvectors:
  0.713  0.000  0.286  0.000  0.000
  0.000  0.434  0.000  0.000  0.566
  0.096  0.000  0.268  0.637  0.000
  0.191  0.000  0.446  0.363  0.000
  0.000  0.566  0.000  0.000  0.434
    occupations:
  0.165 -0.000 -0.010 -0.022 -0.000
 -0.000  0.331 -0.000  0.000 -0.157
 -0.010 -0.000  0.365 -0.134 -0.000
 -0.022  0.000 -0.134  0.288  0.000
 -0.000 -0.157 -0.000  0.000  0.289
atomic mag. moment =     3.504127
atom   40   Tr[ns(na)] (up, down, total) =   4.94142  1.43729  6.37872
   spin  1
    eigenvalues: 
  0.984  0.985  0.990  0.991  0.991
    eigenvectors:
  0.000  0.019  0.803  0.000  0.178
  0.188  0.461  0.097  0.062  0.192
  0.563  0.154  0.032  0.187  0.064
  0.187  0.092  0.017  0.563  0.141
  0.062  0.275  0.051  0.188  0.424
    occupations:
  0.990  0.000  0.000 -0.000 -0.001
  0.000  0.987  0.001  0.000  0.003
  0.000  0.001  0.986  0.003  0.000
 -0.000  0.000  0.003  0.989 -0.000
 -0.001  0.003  0.000 -0.000  0.989
   spin  2
    eigenvalues: 
  0.150  0.151  0.202  0.465  0.469
    eigenvectors:
  0.713  0.000  0.286  0.000  0.000
  0.072  0.108  0.201  0.478  0.142
  0.024  0.325  0.067  0.159  0.425
  0.048  0.425  0.112  0.091  0.325
  0.143  0.142  0.335  0.272  0.108
    occupations:
  0.165  0.008  0.005  0.011  0.019
  0.008  0.356  0.015  0.010 -0.140
  0.005  0.015  0.339 -0.151  0.010
  0.011  0.010 -0.151  0.289 -0.000
  0.019 -0.140  0.010 -0.000  0.288
atomic mag. moment =     3.504127
atom   45   Tr[ns(na)] (up, down, total) =   1.48898  4.92277  6.41175
   spin  1
    eigenvalues: 
  0.182  0.182  0.188  0.468  0.468
    eigenvectors:
  0.000  0.000  1.000  0.000  0.000
  0.312  0.032  0.000  0.163  0.493
  0.032  0.312  0.000  0.493  0.163
  0.061  0.594  0.000  0.258  0.086
  0.594  0.061  0.000  0.086  0.258
    occupations:
  0.188 -0.000 -0.000 -0.000 -0.000
 -0.000  0.370 -0.000  0.000  0.136
 -0.000 -0.000  0.370  0.136  0.000
 -0.000  0.000  0.136  0.281  0.000
 -0.000  0.136  0.000  0.000  0.281
   spin  2
    eigenvalues: 
  0.978  0.978  0.989  0.989  0.989
    eigenvectors:
  0.000  0.000  0.000  0.000  1.000
  0.224  0.362  0.379  0.035  0.000
  0.362  0.224  0.035  0.379  0.000
  0.255  0.158  0.049  0.538  0.000
  0.158  0.255  0.538  0.049  0.000
    occupations:
  0.989 -0.000 -0.000 -0.000 -0.000
 -0.000  0.982 -0.000  0.000 -0.005
 -0.000 -0.000  0.982 -0.005 -0.000
 -0.000  0.000 -0.005  0.984  0.000
 -0.000 -0.005 -0.000  0.000  0.984
atomic mag. moment =    -3.433794
atom   50   Tr[ns(na)] (up, down, total) =   4.93519  1.54202  6.47721
   spin  1
    eigenvalues: 
  0.985  0.985  0.986  0.989  0.989
    eigenvectors:
  0.000  0.000  1.000  0.000  0.000
  0.000  0.000  0.000  0.089  0.911
  0.000  0.000  0.000  0.911  0.089
  0.186  0.814  0.000  0.000  0.000
  0.814  0.186  0.000  0.000  0.000
    occupations:
  0.986 -0.000 -0.000 -0.000 -0.000
 -0.000  0.989 -0.000  0.000 -0.000
 -0.000 -0.000  0.989 -0.000 -0.000
 -0.000  0.000 -0.000  0.985  0.000
 -0.000 -0.000 -0.000  0.000  0.985
   spin  2
    eigenvalues: 
  0.194  0.194  0.300  0.427  0.427
    eigenvectors:
  0.000  0.000  1.000  0.000  0.000
  0.089  0.911  0.000  0.000  0.000
  0.911  0.089  0.000  0.000  0.000
  0.000  0.000  0.000  0.178  0.822
  0.000  0.000  0.000  0.822  0.178
    occupations:
  0.300 -0.000 -0.000 -0.000 -0.000
 -0.000  0.194 -0.000  0.000  0.000
 -0.000 -0.000  0.194  0.000 -0.000
 -0.000  0.000  0.000  0.427  0.000
 -0.000  0.000 -0.000  0.000  0.427
atomic mag. moment =     3.393164
atom   51   Tr[ns(na)] (up, down, total) =   1.48991  4.92263  6.41255
   spin  1
    eigenvalues: 
  0.183  0.183  0.188  0.469  0.469
    eigenvectors:
  0.000  0.000  1.000  0.000  0.000
  0.223  0.121  0.000  0.656  0.000
  0.121  0.223  0.000  0.000  0.656
  0.230  0.426  0.000  0.000  0.344
  0.426  0.230  0.000  0.344  0.000
    occupations:
  0.188 -0.000 -0.000 -0.000 -0.000
 -0.000  0.370 -0.000  0.000 -0.136
 -0.000 -0.000  0.370 -0.136 -0.000
 -0.000  0.000 -0.136  0.281  0.000
 -0.000 -0.136 -0.000  0.000  0.281
   spin  2
    eigenvalues: 
  0.978  0.978  0.989  0.989  0.989
    eigenvectors:
  0.000  0.000  0.000  0.000  1.000
  0.570  0.017  0.246  0.167  0.000
  0.017  0.570  0.167  0.246  0.000
  0.012  0.402  0.237  0.350  0.000
  0.402  0.012  0.350  0.237  0.000
    occupations:
  0.989 -0.000 -0.000 -0.000 -0.000
 -0.000  0.982 -0.000  0.000  0.006
 -0.000 -0.000  0.982  0.006 -0.000
 -0.000  0.000  0.006  0.984  0.000
 -0.000  0.006 -0.000  0.000  0.984
atomic mag. moment =    -3.432723
atom   56   Tr[ns(na)] (up, down, total) =   4.94144  1.43791  6.37935
   spin  1
    eigenvalues: 
  0.984  0.985  0.990  0.991  0.991
    eigenvectors:
  0.000  0.019  0.801  0.000  0.180
  0.749  0.000  0.000  0.251  0.000
  0.000  0.615  0.130  0.000  0.256
  0.000  0.366  0.069  0.000  0.565
  0.251  0.000  0.000  0.749  0.000
    occupations:
  0.990 -0.000  0.000  0.001 -0.000
 -0.000  0.986 -0.000  0.000 -0.003
  0.000 -0.000  0.987 -0.003 -0.000
  0.001  0.000 -0.003  0.989  0.000
 -0.000 -0.003 -0.000  0.000  0.989
   spin  2
    eigenvalues: 
  0.150  0.151  0.203  0.465  0.469
    eigenvectors:
  0.713  0.000  0.287  0.000  0.000
  0.000  0.435  0.000  0.000  0.565
  0.095  0.000  0.268  0.637  0.000
  0.192  0.000  0.445  0.362  0.000
  0.000  0.565  0.000  0.000  0.435
    occupations:
  0.165 -0.000  0.009 -0.023 -0.000
 -0.000  0.331 -0.000  0.000  0.158
  0.009 -0.000  0.365  0.133 -0.000
 -0.023  0.000  0.133  0.288  0.000
 -0.000  0.158 -0.000  0.000  0.289
atomic mag. moment =     3.503526
atom   57   Tr[ns(na)] (up, down, total) =   4.94144  1.43791  6.37935
   spin  1
    eigenvalues: 
  0.984  0.985  0.990  0.991  0.991
    eigenvectors:
  0.000  0.019  0.801  0.000  0.180
  0.187  0.461  0.097  0.063  0.192
  0.562  0.154  0.032  0.188  0.064
  0.188  0.092  0.017  0.562  0.141
  0.063  0.275  0.052  0.187  0.423
    occupations:
  0.990  0.000 -0.000 -0.000  0.001
  0.000  0.987 -0.001  0.000 -0.003
 -0.000 -0.001  0.986 -0.003  0.000
 -0.000  0.000 -0.003  0.989  0.000
  0.001 -0.003  0.000  0.000  0.989
   spin  2
    eigenvalues: 
  0.150  0.151  0.203  0.465  0.469
    eigenvectors:
  0.713  0.000  0.287  0.000  0.000
  0.071  0.109  0.201  0.478  0.141
  0.024  0.326  0.067  0.159  0.424
  0.048  0.424  0.111  0.091  0.326
  0.144  0.141  0.334  0.272  0.109
    occupations:
  0.165  0.008 -0.005  0.012 -0.020
  0.008  0.356 -0.015  0.011  0.139
 -0.005 -0.015  0.339  0.151  0.011
  0.012  0.011  0.151  0.289  0.001
 -0.020  0.139  0.011  0.001  0.288
atomic mag. moment =     3.503526
atom   58   Tr[ns(na)] (up, down, total) =   4.94144  1.43791  6.37935
   spin  1
    eigenvalues: 
  0.984  0.985  0.990  0.991  0.991
    eigenvectors:
  0.000  0.019  0.801  0.000  0.180
  0.187  0.461  0.097  0.063  0.192
  0.562  0.154  0.032  0.188  0.064
  0.188  0.092  0.017  0.562  0.141
  0.063  0.275  0.052  0.187  0.423
    occupations:
  0.990 -0.000 -0.000 -0.000 -0.001
 -0.000  0.987  0.001 -0.000 -0.003
 -0.000  0.001  0.986 -0.003 -0.000
 -0.000 -0.000 -0.003  0.989 -0.000
 -0.001 -0.003 -0.000 -0.000  0.989
   spin  2
    eigenvalues: 
  0.150  0.151  0.203  0.465  0.469
    eigenvectors:
  0.713  0.000  0.287  0.000  0.000
  0.071  0.109  0.201  0.478  0.141
  0.024  0.326  0.067  0.159  0.424
  0.048  0.424  0.111  0.091  0.326
  0.144  0.141  0.334  0.272  0.109
    occupations:
  0.165 -0.008 -0.005  0.012  0.020
 -0.008  0.356  0.015 -0.011  0.139
 -0.005  0.015  0.339  0.151 -0.011
  0.012 -0.011  0.151  0.289 -0.001
  0.020  0.139 -0.011 -0.001  0.288
atomic mag. moment =     3.503526
atom   63   Tr[ns(na)] (up, down, total) =   1.54421  4.93154  6.47574
   spin  1
    eigenvalues: 
  0.227  0.227  0.363  0.363  0.365
    eigenvectors:
  0.000  0.000  0.000  0.000  1.000
  0.082  0.640  0.250  0.029  0.000
  0.640  0.082  0.029  0.250  0.000
  0.246  0.032  0.074  0.648  0.000
  0.032  0.246  0.648  0.074  0.000
    occupations:
  0.365 -0.000 -0.000 -0.000 -0.000
 -0.000  0.265 -0.000  0.000 -0.061
 -0.000 -0.000  0.265 -0.061 -0.000
 -0.000  0.000 -0.061  0.325  0.000
 -0.000 -0.061 -0.000  0.000  0.325
   spin  2
    eigenvalues: 
  0.985  0.985  0.985  0.989  0.989
    eigenvectors:
  1.000  0.000  0.000  0.000  0.000
  0.000  0.289  0.033  0.135  0.543
  0.000  0.033  0.289  0.543  0.135
  0.000  0.069  0.608  0.258  0.064
  0.000  0.608  0.069  0.064  0.258
    occupations:
  0.985 -0.000 -0.000 -0.000 -0.000
 -0.000  0.987 -0.000  0.000  0.002
 -0.000 -0.000  0.987  0.002 -0.000
 -0.000  0.000  0.002  0.986  0.000
 -0.000  0.002 -0.000  0.000  0.986
atomic mag. moment =    -3.387329
atom   64   Tr[ns(na)] (up, down, total) =   4.93652  1.43402  6.37054
   spin  1
    eigenvalues: 
  0.983  0.983  0.990  0.990  0.991
    eigenvectors:
  0.000  0.000  0.000  0.000  1.000
  0.215  0.384  0.366  0.035  0.000
  0.384  0.215  0.035  0.366  0.000
  0.257  0.144  0.052  0.548  0.000
  0.144  0.257  0.548  0.052  0.000
    occupations:
  0.991 -0.000 -0.000 -0.000 -0.000
 -0.000  0.986 -0.000  0.000 -0.004
 -0.000 -0.000  0.986 -0.004 -0.000
 -0.000  0.000 -0.004  0.987  0.000
 -0.000 -0.004 -0.000  0.000  0.987
   spin  2
    eigenvalues: 
  0.156  0.156  0.156  0.483  0.483
    eigenvectors:
  1.000  0.000  0.000  0.000  0.000
  0.000  0.286  0.035  0.135  0.545
  0.000  0.035  0.286  0.545  0.135
  0.000  0.074  0.606  0.257  0.064
  0.000  0.606  0.074  0.064  0.257
    occupations:
  0.156 -0.000 -0.000 -0.000 -0.000
 -0.000  0.378 -0.000  0.000  0.153
 -0.000 -0.000  0.378  0.153  0.000
 -0.000  0.000  0.153  0.261  0.000
 -0.000  0.153  0.000  0.000  0.261
atomic mag. moment =     3.502503
N of occupied +U levels =  153.791767
 --- exit write_ns ---

 ------ SPIN UP ------------


          k = 0.1250 0.2165-0.1266 ( 28444 PWs)   bands (ev):

   -16.8798 -16.8798 -10.5398 -10.5200 -10.2164 -10.1993 -10.0064  -9.9872
    -9.9488  -9.9312  -9.8480  -9.8306  -9.8281  -9.8131  -9.7488  -9.7314
    -9.6680  -9.6490  -9.5426  -9.5326  -9.4066  -9.4046  -9.3706  -9.3610
    -9.3302  -9.3280  -9.1772  -9.1731  -9.1582  -9.1570  -9.1530  -9.1404
    -9.1277  -9.1178  -8.8057  -8.8054  -8.4035  -8.4035  -8.3567  -8.3566
    -2.2883  -2.2882  -2.2055  -2.2053  -2.2049  -2.2046  -0.6759  -0.6588
    -0.1945  -0.1801   0.0992   0.1144   0.1715   0.1867   0.3133   0.3241
     0.3475   0.3517   0.4367   0.4472   0.4530   0.4574   0.5613   0.5740
     0.7217   0.7321   0.8287   0.8401   0.9219   0.9235   0.9381   0.9395
     1.0013   1.0123   1.0376   1.0497   1.1013   1.1131   1.1943   1.2070
     1.2241   1.2305   1.2424   1.2481   1.2943   1.3027   1.3083   1.3162
     1.4116   1.4208   1.4279   1.4374   1.5687   1.5799   1.6488   1.6594
     1.7133   1.7186   1.7383   1.7440   1.8469   1.8532   1.8583   1.8630
     1.9577   1.9585   2.0265   2.0339   2.0465   2.0558   2.1043   2.1080
     2.1798   2.1805   2.1906   2.1916   2.1988   2.2058   2.2438   2.2474
     2.2649   2.2699   2.3247   2.3302   2.3384   2.3436   3.1251   3.1353
     3.3222   3.3319   3.5840   3.5974   3.7429   3.7566   3.7874   3.7993
     3.8708   3.8849   3.9746   3.9829   4.1485   4.1589   4.1690   4.1738
     4.2741   4.2852   4.3352   4.3462   4.4043   4.4075   4.4988   4.5092
     4.5259   4.5378   4.7805   4.7841   4.8181   4.8233   4.8759   4.8852
     4.9661   4.9700   5.0499   5.0598   5.2210   5.2219   5.3054   5.3139
     5.4335   5.4405   5.4443   5.4541   5.6116   5.6119   5.6601   5.6714
     5.7003   5.7062   5.7437   5.7551   5.8771   5.8922   5.9666   5.9673
     6.0450   6.0474   6.0943   6.1018   6.1849   6.1852   6.2242   6.2263
     6.3549   6.3630   6.4282   6.4290   6.6039   6.6114   6.7357   6.7418
     6.8465   6.8488   6.9358   6.9382   6.9730   6.9732   7.0359   7.0363
     7.0845   7.0863   7.2992   7.3000   7.3111   7.3114   7.3610   7.3633
     7.4358   7.4359   7.5737   7.5770   7.6049   7.6118   7.7583   7.7587
     7.9206   7.9247   8.0089   8.0104   8.0793   8.0803   8.1783   8.1797
     8.2055   8.2082   8.2161   8.2215   8.2605   8.2683   8.4727   8.4730
    10.1110  10.1166  10.1246  10.1281  10.1917  10.2019  10.2977  10.3064
    10.3183  10.3263  10.3322  10.3385  10.3561  10.3655  10.4297  10.4364
    10.5887  10.5973  10.6683  10.6719  10.6847  10.6894  10.7916  10.7917

          k = 0.1250 0.5052-0.1266 ( 28368 PWs)   bands (ev):

   -16.8740 -16.8740 -10.3062 -10.2861 -10.1076 -10.0889 -10.0398 -10.0203
    -9.9368  -9.9186  -9.8571  -9.8385  -9.7982  -9.7806  -9.6869  -9.6723
    -9.6395  -9.6253  -9.6119  -9.6073  -9.5665  -9.5613  -9.4922  -9.4843
    -9.4388  -9.4372  -9.2291  -9.2273  -9.2128  -9.2086  -9.1824  -9.1739
    -9.1525  -9.1414  -8.7467  -8.7466  -8.4966  -8.4966  -8.3475  -8.3475
    -2.2000  -2.2000  -2.1790  -2.1790  -1.9911  -1.9911  -0.2942  -0.2772
     0.1325   0.1466   0.2448   0.2600   0.3552   0.3594   0.3917   0.3980
     0.4715   0.4853   0.5793   0.5923   0.7408   0.7476   0.7804   0.7899
     0.8062   0.8091   0.8265   0.8373   0.8826   0.8941   0.9223   0.9311
     0.9727   0.9822   1.0409   1.0529   1.1059   1.1145   1.1469   1.1553
     1.1635   1.1724   1.1835   1.1925   1.2654   1.2715   1.2837   1.2884
     1.3080   1.3189   1.4315   1.4398   1.4671   1.4762   1.5233   1.5334
     1.5759   1.5855   1.6732   1.6753   1.7180   1.7257   1.7425   1.7477
     1.7979   1.8039   1.8367   1.8425   1.8880   1.8929   1.9562   1.9630
     2.0118   2.0134   2.0527   2.0581   2.0901   2.0937   2.1129   2.1154
     2.1396   2.1398   2.1966   2.2005   2.2988   2.2994   3.3760   3.3906
     3.5412   3.5544   3.6522   3.6663   3.7166   3.7298   3.8503   3.8578
     3.9098   3.9156   4.1221   4.1276   4.2090   4.2226   4.3090   4.3190
     4.4017   4.4122   4.4689   4.4755   4.5456   4.5531   4.6594   4.6677
     4.7751   4.7862   4.9267   4.9358   4.9734   4.9788   5.0237   5.0293
     5.0781   5.0862   5.1058   5.1153   5.1645   5.1715   5.2289   5.2296
     5.2889   5.2988   5.3568   5.3648   5.4492   5.4514   5.5191   5.5227
     5.5808   5.5866   5.7362   5.7410   5.8433   5.8451   5.8584   5.8652
     6.0270   6.0308   6.0519   6.0560   6.1605   6.1649   6.2345   6.2362
     6.3782   6.3813   6.4275   6.4288   6.5341   6.5348   6.6580   6.6598
     6.7666   6.7700   6.7866   6.7876   6.9230   6.9272   7.0043   7.0079
     7.0861   7.0873   7.1509   7.1531   7.2245   7.2269   7.3108   7.3127
     7.3821   7.3831   7.4470   7.4504   7.4761   7.4768   7.5580   7.5614
     7.6445   7.6495   7.7427   7.7471   7.8276   7.8286   7.9345   7.9349
     8.0391   8.0408   8.1251   8.1263   8.1598   8.1641   8.2515   8.2517
    10.0453  10.0543  10.1124  10.1214  10.1523  10.1612  10.2111  10.2206
    10.2661  10.2757  10.3261  10.3337  10.3423  10.3515  10.4199  10.4267
    10.4647  10.4711  10.6708  10.6792  10.7538  10.7540  10.8098  10.8102

          k = 0.1250-0.3608-0.1266 ( 28408 PWs)   bands (ev):

   -16.8764 -16.8763 -10.4301 -10.4102 -10.1216 -10.1044 -10.0359 -10.0161
    -9.9489  -9.9303  -9.8489  -9.8299  -9.8017  -9.7859  -9.7421  -9.7265
    -9.6487  -9.6297  -9.5679  -9.5611  -9.4991  -9.4978  -9.4276  -9.4243
    -9.3920  -9.3891  -9.2075  -9.2002  -9.1980  -9.1900  -9.1712  -9.1628
    -9.1432  -9.1324  -8.7749  -8.7748  -8.4530  -8.4530  -8.3513  -8.3513
    -2.2371  -2.2371  -2.1896  -2.1895  -2.0838  -2.0837  -0.4766  -0.4596
    -0.0030   0.0112   0.1791   0.1943   0.3126   0.3235   0.3599   0.3629
     0.3750   0.3818   0.5209   0.5333   0.6130   0.6209   0.6747   0.6842
     0.7485   0.7576   0.8326   0.8407   0.9080   0.9174   0.9554   0.9649
     0.9827   0.9896   0.9948   1.0028   1.0883   1.0991   1.1582   1.1698
     1.2514   1.2634   1.2666   1.2780   1.3030   1.3147   1.3193   1.3309
     1.3693   1.3779   1.4188   1.4211   1.4565   1.4606   1.5631   1.5707
     1.5877   1.5951   1.7213   1.7228   1.7594   1.7598   1.8026   1.8033
     1.8971   1.9017   1.9268   1.9281   1.9603   1.9638   2.0169   2.0228
     2.0696   2.0737   2.1135   2.1182   2.1412   2.1450   2.1618   2.1644
     2.1747   2.1751   2.2329   2.2361   2.3035   2.3045   3.3180   3.3310
     3.4336   3.4456   3.6167   3.6308   3.7665   3.7782   3.8441   3.8467
     3.9204   3.9237   4.0856   4.0924   4.1747   4.1802   4.2090   4.2201
     4.3417   4.3491   4.3877   4.3983   4.4844   4.4899   4.6269   4.6390
     4.7343   4.7436   4.7989   4.8105   4.8908   4.9010   4.9398   4.9506
     5.0467   5.0540   5.1207   5.1305   5.1341   5.1410   5.3169   5.3206
     5.3673   5.3757   5.3904   5.3935   5.4578   5.4595   5.5084   5.5135
     5.6249   5.6339   5.7121   5.7192   5.7820   5.7896   5.9653   5.9700
     6.0193   6.0217   6.0928   6.0967   6.1606   6.1639   6.2242   6.2298
     6.3652   6.3715   6.4553   6.4554   6.6152   6.6203   6.7568   6.7580
     6.8021   6.8048   6.8577   6.8592   6.9055   6.9092   7.0179   7.0211
     7.0986   7.0999   7.2424   7.2435   7.2823   7.2830   7.3444   7.3459
     7.3869   7.3874   7.4718   7.4732   7.5438   7.5466   7.6539   7.6546
     7.7429   7.7476   7.8681   7.8718   7.9489   7.9509   7.9599   7.9625
     8.0902   8.0917   8.1745   8.1761   8.1860   8.1921   8.3449   8.3452
    10.0568  10.0656  10.1073  10.1167  10.2134  10.2222  10.2254  10.2347
    10.2650  10.2737  10.3319  10.3401  10.3614  10.3691  10.4589  10.4654
    10.4964  10.5051  10.6642  10.6727  10.7250  10.7253  10.8017  10.8018

          k = 0.1250-0.0722-0.1266 ( 28410 PWs)   bands (ev):

   -16.8823 -16.8823 -10.6013 -10.5815 -10.2738 -10.2568  -9.9861  -9.9699
    -9.9598  -9.9450  -9.8616  -9.8559  -9.8420  -9.8373  -9.7166  -9.6983
    -9.6817  -9.6628  -9.5383  -9.5274  -9.3482  -9.3465  -9.3438  -9.3331
    -9.2850  -9.2824  -9.1559  -9.1544  -9.1462  -9.1437  -9.1182  -9.1137
    -9.1072  -9.1036  -8.8251  -8.8246  -8.3746  -8.3745  -8.3597  -8.3597
    -2.3210  -2.3210  -2.2877  -2.2877  -2.2164  -2.2163  -0.7954  -0.7783
    -0.3087  -0.2943   0.0373   0.0524   0.0608   0.0760   0.2872   0.2981
     0.3129   0.3181   0.3296   0.3411   0.4478   0.4544   0.5157   0.5289
     0.6256   0.6366   0.8743   0.8863   0.9359   0.9394   0.9482   0.9520
     1.0167   1.0285   1.0453   1.0576   1.1201   1.1330   1.1439   1.1565
     1.2223   1.2345   1.2350   1.2475   1.2891   1.2992   1.3012   1.3112
     1.4142   1.4144   1.4256   1.4259   1.6617   1.6666   1.6969   1.7013
     1.7388   1.7493   1.7799   1.7885   1.9107   1.9148   1.9264   1.9282
     2.0139   2.0168   2.1047   2.1085   2.1141   2.1193   2.1665   2.1715
     2.2288   2.2304   2.2310   2.2315   2.2473   2.2553   2.2707   2.2754
     2.3171   2.3262   2.4521   2.4560   2.4647   2.4685   2.9272   2.9371
     3.2205   3.2300   3.5606   3.5730   3.6441   3.6583   3.6893   3.7033
     3.8024   3.8132   3.9985   4.0084   4.0462   4.0582   4.1287   4.1308
     4.2996   4.3110   4.3190   4.3306   4.3781   4.3842   4.4040   4.4160
     4.4526   4.4633   4.7232   4.7319   4.7655   4.7796   4.8024   4.8050
     4.9433   4.9528   4.9728   4.9843   5.2332   5.2421   5.3900   5.3955
     5.4714   5.4846   5.5137   5.5213   5.5910   5.5925   5.7812   5.7939
     5.7951   5.7993   5.9103   5.9105   5.9629   5.9665   5.9878   6.0011
     6.0247   6.0264   6.1283   6.1370   6.1874   6.1921   6.2337   6.2382
     6.3231   6.3293   6.4148   6.4177   6.5885   6.5978   6.6394   6.6476
     6.8757   6.8825   6.9006   6.9068   7.0423   7.0435   7.0708   7.0715
     7.0811   7.0834   7.2985   7.2990   7.3455   7.3470   7.3967   7.3993
     7.4405   7.4413   7.5949   7.5987   7.6910   7.6975   7.7414   7.7448
     8.0895   8.0944   8.1303   8.1345   8.2016   8.2084   8.2359   8.2381
     8.2833   8.2877   8.3290   8.3347   8.4051   8.4055   8.5429   8.5433
    10.1261  10.1362  10.1527  10.1631  10.2010  10.2087  10.3195  10.3258
    10.3258  10.3340  10.3565  10.3649  10.3879  10.3952  10.3958  10.4047
    10.6255  10.6295  10.6455  10.6502  10.6971  10.7057  10.7834  10.7835

          k = 0.3750 0.6495-0.1266 ( 28374 PWs)   bands (ev):

   -16.8731 -16.8731 -10.2305 -10.2101 -10.0824 -10.0632 -10.0270 -10.0071
    -9.9494  -9.9311  -9.9030  -9.8838  -9.8094  -9.7927  -9.6535  -9.6526
    -9.6491  -9.6394  -9.6226  -9.6118  -9.6000  -9.5885  -9.5207  -9.5100
    -9.4428  -9.4424  -9.2575  -9.2570  -9.2030  -9.2013  -9.1844  -9.1759
    -9.1467  -9.1368  -8.7276  -8.7276  -8.5372  -8.5372  -8.3351  -8.3351
    -2.1750  -2.1750  -2.1247  -2.1247  -2.0119  -2.0119  -0.1936  -0.1765
     0.2219   0.2292   0.2469   0.2554   0.4188   0.4221   0.4328   0.4376
     0.5157   0.5231   0.5613   0.5747   0.6375   0.6508   0.8121   0.8176
     0.8344   0.8410   0.8574   0.8648   0.8792   0.8811   0.9266   0.9300
     0.9563   0.9612   1.0031   1.0080   1.0807   1.0839   1.1144   1.1206
     1.1465   1.1486   1.2005   1.2074   1.2422   1.2548   1.3319   1.3423
     1.3639   1.3761   1.4027   1.4111   1.4440   1.4540   1.5478   1.5570
     1.6051   1.6143   1.6855   1.6866   1.7240   1.7298   1.7946   1.8021
     1.8071   1.8072   1.8374   1.8386   1.8426   1.8494   1.9278   1.9314
     1.9672   1.9702   1.9810   1.9817   2.0115   2.0182   2.0377   2.0446
     2.1243   2.1251   2.1367   2.1369   2.3231   2.3233   3.4671   3.4817
     3.5772   3.5906   3.5957   3.6100   3.6657   3.6799   3.7538   3.7662
     3.7843   3.7964   4.1294   4.1401   4.3657   4.3686   4.3811   4.3841
     4.5658   4.5699   4.6215   4.6323   4.6817   4.6874   4.7006   4.7108
     4.8367   4.8386   4.9057   4.9126   4.9462   4.9511   4.9586   4.9678
     5.0087   5.0101   5.0619   5.0705   5.1696   5.1748   5.1838   5.1889
     5.2771   5.2846   5.3359   5.3368   5.4145   5.4187   5.4925   5.4931
     5.5294   5.5295   5.7401   5.7424   5.8793   5.8834   5.8919   5.8996
     6.0122   6.0157   6.0388   6.0425   6.1431   6.1459   6.2615   6.2621
     6.3114   6.3148   6.3275   6.3280   6.4886   6.4905   6.7397   6.7404
     6.7735   6.7755   6.7948   6.7969   6.9578   6.9585   7.0135   7.0162
     7.1077   7.1084   7.2203   7.2225   7.2590   7.2598   7.3075   7.3086
     7.3872   7.3873   7.4376   7.4434   7.4729   7.4737   7.5245   7.5264
     7.5421   7.5444   7.6797   7.6849   7.7790   7.7823   7.8645   7.8657
     8.0230   8.0252   8.0541   8.0560   8.0820   8.0833   8.1720   8.1724
     9.9988  10.0079  10.1406  10.1484  10.1495  10.1575  10.1916  10.2015
    10.3202  10.3262  10.3351  10.3406  10.3538  10.3628  10.4267  10.4340
    10.4829  10.4898  10.5423  10.5506  10.8016  10.8017  10.8310  10.8312

          k = 0.3750-0.2165-0.1266 ( 28366 PWs)   bands (ev):

   -16.8754 -16.8753 -10.3852 -10.3653 -10.1114 -10.0937 -10.0587 -10.0391
    -9.9339  -9.9154  -9.8282  -9.8113  -9.8091  -9.7892  -9.7201  -9.7043
    -9.6375  -9.6179  -9.5919  -9.5861  -9.5239  -9.5235  -9.4550  -9.4487
    -9.4179  -9.4151  -9.2089  -9.2052  -9.1963  -9.1857  -9.1811  -9.1773
    -9.1587  -9.1479  -8.7646  -8.7645  -8.4606  -8.4606  -8.3568  -8.3568
    -2.2425  -2.2425  -2.1850  -2.1850  -2.0250  -2.0250  -0.4070  -0.3901
     0.0450   0.0591   0.2067   0.2219   0.3304   0.3368   0.3625   0.3685
     0.3953   0.4111   0.5967   0.6099   0.6737   0.6798   0.7314   0.7365
     0.7605   0.7721   0.8471   0.8576   0.9118   0.9201   0.9326   0.9395
     0.9629   0.9757   1.0220   1.0311   1.0480   1.0605   1.1591   1.1697
     1.2097   1.2221   1.2456   1.2562   1.2867   1.2987   1.3231   1.3319
     1.3332   1.3445   1.4275   1.4390   1.4647   1.4751   1.5397   1.5496
     1.6192   1.6298   1.6699   1.6742   1.7315   1.7347   1.7495   1.7595
     1.8120   1.8162   1.8981   1.9005   1.9052   1.9075   1.9614   1.9682
     2.0283   2.0293   2.1153   2.1184   2.1397   2.1450   2.1561   2.1564
     2.2038   2.2085   2.2441   2.2444   2.2760   2.2834   3.3289   3.3433
     3.4772   3.4902   3.6460   3.6599   3.7559   3.7683   3.9152   3.9205
     4.0353   4.0428   4.0446   4.0609   4.1908   4.1953   4.2108   4.2211
     4.3004   4.3118   4.3323   4.3422   4.4885   4.4955   4.6496   4.6626
     4.6784   4.6870   4.9068   4.9158   4.9477   4.9558   4.9614   4.9760
     5.0945   5.1004   5.1328   5.1451   5.1535   5.1557   5.3166   5.3285
     5.3289   5.3303   5.4119   5.4165   5.4729   5.4788   5.5927   5.5957
     5.6119   5.6139   5.6537   5.6659   5.7020   5.7127   5.8557   5.8620
     6.0529   6.0550   6.1144   6.1167   6.1907   6.1960   6.2264   6.2287
     6.3642   6.3652   6.4722   6.4731   6.6497   6.6572   6.6682   6.6699
     6.7371   6.7396   6.7909   6.7939   6.9489   6.9534   6.9829   6.9874
     7.1100   7.1130   7.2091   7.2108   7.2293   7.2314   7.3302   7.3353
     7.4057   7.4085   7.4182   7.4193   7.5367   7.5395   7.5693   7.5716
     7.7092   7.7135   7.8247   7.8311   7.8515   7.8531   7.9349   7.9373
     8.0979   8.1019   8.1754   8.1806   8.2030   8.2056   8.3537   8.3545
    10.0384  10.0469  10.1324  10.1425  10.1806  10.1899  10.2284  10.2380
    10.2812  10.2894  10.3192  10.3279  10.3484  10.3580  10.4000  10.4070
    10.4557  10.4618  10.7193  10.7197  10.7265  10.7349  10.7984  10.7988

 ------ SPIN DOWN ----------


          k = 0.1250 0.2165-0.1266 ( 28444 PWs)   bands (ev):

   -16.8658 -16.8658 -10.3359 -10.3162 -10.0321 -10.0142  -9.6387  -9.6201
    -9.5172  -9.4985  -9.4389  -9.4381  -9.4207  -9.4196  -9.3660  -9.3547
    -9.3467  -9.3354  -9.2107  -9.2096  -9.0323  -9.0316  -8.8297  -8.8296
    -8.7534  -8.7525  -8.7511  -8.7508  -8.7217  -8.7211  -8.5390  -8.5387
    -8.4545  -8.4531  -8.4446  -8.4428  -8.3171  -8.3171  -8.2802  -8.2801
    -2.2792  -2.2792  -2.2044  -2.2044  -2.0919  -2.0919   0.8202   0.8333
     0.8346   0.8476   0.8542   0.8658   0.9487   0.9548   0.9950   1.0021
     1.0853   1.0898   1.1891   1.1934   1.2465   1.2601   1.3862   1.3976
     1.4144   1.4166   1.4400   1.4402   1.5294   1.5343   1.5558   1.5562
     1.5981   1.5990   1.6291   1.6302   1.7938   1.7940   1.8900   1.8900
     1.9313   1.9318   1.9948   1.9949   2.0064   2.0065   2.4553   2.4715
     2.7669   2.7833   3.1005   3.1058   3.2036   3.2111   3.2710   3.2724
     3.4606   3.4632   3.6391   3.6467   3.9441   3.9538   4.0013   4.0133
     4.1862   4.1878   4.2928   4.2978   4.3528   4.3604   4.6267   4.6350
     4.7466   4.7483   4.7751   4.7794   4.8530   4.8580   4.8860   4.8911
     4.9106   4.9160   4.9867   4.9926   5.0310   5.0454   5.0958   5.1059
     5.1157   5.1240   5.1593   5.1639   5.2332   5.2396   5.3070   5.3099
     5.3505   5.3589   5.4055   5.4095   5.5189   5.5222   5.6505   5.6541
     5.7366   5.7456   5.8140   5.8163   5.8390   5.8496   5.9481   5.9582
     6.0467   6.0556   6.0694   6.0778   6.1297   6.1416   6.1857   6.1885
     6.2763   6.2869   6.2952   6.3031   6.3494   6.3562   6.4019   6.4056
     6.5194   6.5224   6.6072   6.6073   6.8302   6.8409   6.8526   6.8588
     6.9130   6.9145   6.9491   6.9497   7.0050   7.0060   7.1194   7.1241
     7.2055   7.2103   7.3537   7.3593   7.4545   7.4610   7.5122   7.5141
     7.7123   7.7132   7.9145   7.9148   8.1062   8.1067   8.1757   8.1767
     9.8888   9.8999   9.9405   9.9480   9.9602   9.9678  10.0181  10.0234
    10.0431  10.0505  10.0990  10.0997  10.1136  10.1161  10.1401  10.1481
    10.2018  10.2111  10.2520  10.2604  10.2662  10.2719  10.3032  10.3082
    10.3129  10.3196  10.3503  10.3589  10.3914  10.3970  10.4232  10.4254
    10.4836  10.4848  10.5831  10.5832  10.6112  10.6124  10.6371  10.6396
    10.6528  10.6570  10.6773  10.6807  10.7513  10.7544  10.7771  10.7819
    10.8183  10.8195  10.8683  10.8741  10.9325  10.9336  10.9623  10.9634
    11.0220  11.0244  11.0784  11.0801  11.1067  11.1086  11.1562  11.1601

          k = 0.1250 0.5052-0.1266 ( 28368 PWs)   bands (ev):

   -16.8695 -16.8695 -10.1599 -10.1401  -9.8687  -9.8508  -9.7820  -9.7636
    -9.6888  -9.6708  -9.4902  -9.4715  -9.4505  -9.4321  -9.3950  -9.3764
    -9.3438  -9.3252  -9.1459  -9.1455  -8.9565  -8.9553  -8.8770  -8.8762
    -8.8035  -8.8034  -8.7381  -8.7336  -8.7203  -8.7189  -8.7158  -8.7122
    -8.4727  -8.4727  -8.3977  -8.3975  -8.3279  -8.3279  -8.2662  -8.2661
    -2.1607  -2.1606  -2.0807  -2.0807  -1.9809  -1.9808   0.7427   0.7577
     0.8890   0.9019   0.9479   0.9595   1.0193   1.0316   1.0455   1.0539
     1.0794   1.0810   1.1404   1.1430   1.2184   1.2215   1.2818   1.2915
     1.3009   1.3125   1.3276   1.3407   1.3961   1.3981   1.5145   1.5150
     1.5812   1.5822   1.6282   1.6285   1.7341   1.7349   1.8767   1.8770
     1.9338   1.9341   2.0448   2.0448   2.0628   2.0628   2.8314   2.8493
     3.0925   3.1072   3.4034   3.4117   3.4719   3.4735   3.6140   3.6202
     3.8179   3.8351   3.8905   3.8987   4.1404   4.1445   4.1847   4.1920
     4.2583   4.2600   4.3113   4.3133   4.3604   4.3628   4.4474   4.4504
     4.4891   4.4946   4.5877   4.5897   4.7326   4.7341   4.7797   4.7866
     4.8036   4.8086   4.8431   4.8468   4.9279   4.9300   5.0001   5.0050
     5.0689   5.0758   5.1365   5.1401   5.2361   5.2445   5.2910   5.3011
     5.3146   5.3209   5.4161   5.4256   5.4813   5.4887   5.5254   5.5332
     5.5861   5.5900   5.6983   5.7037   5.7863   5.7943   5.8949   5.8989
     5.9835   5.9889   6.0406   6.0463   6.1030   6.1104   6.1218   6.1256
     6.2426   6.2498   6.3037   6.3081   6.3740   6.3847   6.4586   6.4629
     6.5185   6.5212   6.5508   6.5513   6.5814   6.5874   6.6363   6.6427
     6.7017   6.7066   6.8246   6.8282   6.9427   6.9496   7.0230   7.0297
     7.0842   7.0855   7.1806   7.1858   7.2561   7.2606   7.2864   7.2889
     7.4557   7.4568   7.8473   7.8475   7.9886   7.9888   8.1824   8.1825
     9.9644   9.9755   9.9913  10.0000  10.0043  10.0114  10.0755  10.0801
    10.1015  10.1075  10.1227  10.1305  10.1449  10.1536  10.2009  10.2094
    10.2588  10.2673  10.2892  10.2978  10.3042  10.3130  10.3287  10.3341
    10.3527  10.3545  10.3762  10.3819  10.4144  10.4178  10.4399  10.4460
    10.4563  10.4622  10.4789  10.4829  10.5195  10.5257  10.6108  10.6164
    10.6385  10.6441  10.6684  10.6728  10.6849  10.6901  10.7164  10.7201
    10.7793  10.7816  10.7946  10.7970  10.8211  10.8227  10.8622  10.8666
    10.9094  10.9103  10.9636  10.9660  10.9883  10.9936  11.0038  11.0082

          k = 0.1250-0.3608-0.1266 ( 28408 PWs)   bands (ev):

   -16.8680 -16.8680 -10.2459 -10.2262  -9.9524  -9.9347  -9.7268  -9.7081
    -9.5775  -9.5593  -9.4796  -9.4610  -9.4335  -9.4150  -9.3927  -9.3743
    -9.3450  -9.3266  -9.1788  -9.1781  -8.9934  -8.9927  -8.8636  -8.8633
    -8.7766  -8.7762  -8.7431  -8.7408  -8.7190  -8.7165  -8.6368  -8.6366
    -8.4618  -8.4617  -8.4180  -8.4178  -8.3219  -8.3218  -8.2728  -8.2727
    -2.2109  -2.2109  -2.0854  -2.0854  -2.0758  -2.0758   0.7946   0.8090
     0.8626   0.8760   0.9330   0.9459   0.9487   0.9622   0.9991   1.0024
     1.0942   1.0948   1.1641   1.1747   1.2133   1.2168   1.3334   1.3448
     1.3459   1.3543   1.3757   1.3841   1.4610   1.4650   1.5332   1.5337
     1.5844   1.5859   1.6277   1.6283   1.7561   1.7571   1.8819   1.8821
     1.9338   1.9342   2.0254   2.0255   2.0402   2.0402   2.6688   2.6858
     2.9646   2.9804   3.2754   3.2876   3.3540   3.3618   3.4471   3.4551
     3.6520   3.6598   3.7621   3.7731   4.0394   4.0477   4.1031   4.1113
     4.2179   4.2223   4.2875   4.2933   4.3872   4.3946   4.5916   4.5951
     4.6367   4.6409   4.7334   4.7410   4.7925   4.7977   4.8058   4.8104
     4.8357   4.8390   4.8656   4.8707   4.9079   4.9109   5.0105   5.0228
     5.0644   5.0730   5.1188   5.1222   5.1777   5.1825   5.2938   5.3009
     5.3271   5.3359   5.4140   5.4226   5.5454   5.5492   5.6336   5.6343
     5.7033   5.7140   5.7877   5.7931   5.8548   5.8603   5.9590   5.9619
     6.0229   6.0287   6.0872   6.0945   6.1510   6.1550   6.1692   6.1719
     6.2178   6.2234   6.2978   6.3050   6.3339   6.3367   6.4029   6.4056
     6.4611   6.4714   6.5976   6.5992   6.6192   6.6203   6.7212   6.7324
     6.8075   6.8114   6.8956   6.8998   6.9652   6.9675   7.0663   7.0674
     7.1072   7.1108   7.2242   7.2320   7.3322   7.3381   7.3692   7.3711
     7.5598   7.5618   7.8726   7.8727   8.0378   8.0383   8.1827   8.1832
     9.9351   9.9463   9.9803   9.9872   9.9908   9.9975  10.0528  10.0601
    10.0896  10.0956  10.1172  10.1233  10.1453  10.1530  10.1788  10.1869
    10.2360  10.2424  10.2690  10.2785  10.2937  10.3006  10.3089  10.3127
    10.3293  10.3358  10.3652  10.3690  10.3833  10.3879  10.4105  10.4185
    10.4665  10.4688  10.5801  10.5840  10.5921  10.5992  10.6210  10.6237
    10.6406  10.6438  10.6702  10.6754  10.6853  10.6870  10.7374  10.7383
    10.7856  10.7881  10.8361  10.8389  10.8593  10.8611  10.8907  10.8920
    10.9275  10.9286  11.0192  11.0223  11.0359  11.0425  11.0740  11.0775

          k = 0.1250-0.0722-0.1266 ( 28410 PWs)   bands (ev):

   -16.8643 -16.8643 -10.3890 -10.3692 -10.0747 -10.0568  -9.5737  -9.5551
    -9.5102  -9.4913  -9.4449  -9.4274  -9.4014  -9.3834  -9.3567  -9.3487
    -9.3382  -9.3306  -9.2261  -9.2249  -9.0548  -9.0542  -8.7946  -8.7944
    -8.7609  -8.7604  -8.7374  -8.7373  -8.7256  -8.7251  -8.5129  -8.5125
    -8.4485  -8.4451  -8.4318  -8.4287  -8.3129  -8.3129  -8.2910  -8.2910
    -2.3239  -2.3239  -2.2939  -2.2938  -2.0964  -2.0964   0.7839   0.7887
     0.7971   0.8019   0.8621   0.8674   0.9613   0.9656   1.0291   1.0433
     1.0505   1.0532   1.1607   1.1662   1.3610   1.3738   1.4322   1.4416
     1.4498   1.4575   1.4805   1.4878   1.5537   1.5562   1.5731   1.5753
     1.6154   1.6162   1.6343   1.6359   1.8328   1.8336   1.8963   1.8965
     1.9240   1.9246   1.9729   1.9732   1.9791   1.9795   2.2825   2.2986
     2.6121   2.6286   3.0025   3.0066   3.0947   3.1125   3.1166   3.1265
     3.3404   3.3434   3.6183   3.6258   3.9011   3.9122   3.9224   3.9350
     4.1375   4.1386   4.3069   4.3103   4.3186   4.3229   4.7251   4.7362
     4.7729   4.7870   4.8071   4.8178   4.8906   4.9044   4.9681   4.9757
     4.9819   4.9905   5.0497   5.0598   5.0893   5.0936   5.1477   5.1513
     5.1543   5.1610   5.1877   5.1989   5.2584   5.2695   5.3605   5.3616
     5.3714   5.3761   5.3906   5.3976   5.4943   5.4984   5.5011   5.5061
     5.6481   5.6559   5.6591   5.6687   5.9811   5.9902   5.9966   6.0099
     6.0256   6.0400   6.1268   6.1424   6.1540   6.1585   6.2227   6.2323
     6.2355   6.2466   6.3302   6.3458   6.3825   6.3886   6.4803   6.4815
     6.5591   6.5595   6.6031   6.6043   6.8802   6.8887   6.8938   6.9033
     6.9539   6.9601   6.9853   6.9909   7.0830   7.0902   7.1326   7.1405
     7.3773   7.3817   7.5073   7.5176   7.5299   7.5326   7.6208   7.6212
     7.8504   7.8513   7.9364   7.9366   8.1618   8.1630   8.1665   8.1674
     9.8517   9.8623   9.9089   9.9185   9.9244   9.9344   9.9837   9.9905
    10.0171  10.0230  10.0260  10.0347  10.0778  10.0846  10.1393  10.1495
    10.1713  10.1816  10.2340  10.2392  10.2440  10.2494  10.2852  10.2922
    10.2958  10.3031  10.4010  10.4106  10.4141  10.4239  10.4285  10.4307
    10.5405  10.5458  10.5635  10.5680  10.5921  10.5976  10.6284  10.6361
    10.6426  10.6474  10.6524  10.6590  10.7936  10.7973  10.8361  10.8376
    10.8521  10.8585  10.8895  10.8958  10.9250  10.9260  11.0623  11.0630
    11.0895  11.0909  11.0981  11.1006  11.1756  11.1762  11.1935  11.1984

          k = 0.3750 0.6495-0.1266 ( 28374 PWs)   bands (ev):

   -16.8702 -16.8702 -10.1269 -10.1070  -9.8207  -9.8030  -9.7739  -9.7563
    -9.7234  -9.7054  -9.5256  -9.5168  -9.5040  -9.4954  -9.3642  -9.3455
    -9.3414  -9.3227  -9.1154  -9.1152  -8.9404  -8.9399  -8.8812  -8.8806
    -8.7965  -8.7941  -8.7807  -8.7794  -8.7507  -8.7435  -8.7345  -8.7239
    -8.4734  -8.4733  -8.3776  -8.3776  -8.3076  -8.3076  -8.2815  -8.2813
    -2.0827  -2.0827  -2.0787  -2.0787  -2.0010  -2.0010   0.6800   0.6951
     0.9324   0.9332   0.9619   0.9630   1.0632   1.0758   1.1120   1.1143
     1.1206   1.1275   1.1619   1.1664   1.2142   1.2164   1.2281   1.2299
     1.2394   1.2433   1.2711   1.2774   1.4061   1.4065   1.4633   1.4635
     1.5931   1.5935   1.6135   1.6137   1.7423   1.7426   1.8543   1.8546
     1.9373   1.9375   2.0574   2.0575   2.0714   2.0715   3.0461   3.0628
     3.1293   3.1441   3.4388   3.4490   3.5182   3.5192   3.6374   3.6379
     3.7413   3.7506   4.0415   4.0463   4.1219   4.1269   4.2076   4.2131
     4.2307   4.2349   4.2623   4.2626   4.3595   4.3610   4.4255   4.4310
     4.4367   4.4399   4.5557   4.5581   4.7555   4.7568   4.7735   4.7865
     4.7912   4.8031   4.8700   4.8760   4.8891   4.8915   4.9501   4.9524
     5.1495   5.1511   5.1947   5.1955   5.2201   5.2241   5.2614   5.2702
     5.3083   5.3206   5.3766   5.3849   5.3957   5.3997   5.5121   5.5126
     5.6250   5.6302   5.8050   5.8052   5.8148   5.8155   5.8496   5.8594
     5.9755   5.9765   6.0210   6.0226   6.1072   6.1127   6.1981   6.2109
     6.2358   6.2384   6.2610   6.2721   6.3636   6.3693   6.4259   6.4386
     6.4874   6.4920   6.5459   6.5460   6.5696   6.5772   6.6177   6.6300
     6.7245   6.7262   6.7490   6.7591   6.8138   6.8172   6.9486   6.9502
     7.0159   7.0174   7.1636   7.1643   7.1869   7.1875   7.2923   7.2959
     7.5208   7.5210   7.7564   7.7572   7.9448   7.9449   8.1929   8.1930
     9.9869   9.9883   9.9989   9.9996  10.0641  10.0745  10.0970  10.1059
    10.1089  10.1194  10.1742  10.1833  10.1961  10.2020  10.2401  10.2437
    10.2784  10.2860  10.2884  10.2924  10.3054  10.3060  10.3531  10.3573
    10.3606  10.3626  10.3883  10.3901  10.4469  10.4532  10.4717  10.4767
    10.4774  10.4835  10.4867  10.4915  10.5144  10.5176  10.5874  10.5900
    10.5955  10.6018  10.6307  10.6340  10.6631  10.6671  10.7211  10.7220
    10.7691  10.7744  10.7754  10.7780  10.8242  10.8264  10.8895  10.8901
    10.9072  10.9080  10.9091  10.9128  10.9380  10.9400  11.0039  11.0080

          k = 0.3750-0.2165-0.1266 ( 28366 PWs)   bands (ev):

   -16.8686 -16.8686 -10.2104 -10.1907  -9.9197  -9.9019  -9.7643  -9.7457
    -9.6253  -9.6073  -9.4727  -9.4538  -9.4096  -9.4015  -9.3912  -9.3830
    -9.3602  -9.3417  -9.1700  -9.1694  -8.9787  -8.9776  -8.8706  -8.8699
    -8.7942  -8.7935  -8.7351  -8.7341  -8.7094  -8.7085  -8.6605  -8.6602
    -8.4679  -8.4678  -8.4134  -8.4131  -8.3368  -8.3368  -8.2626  -8.2625
    -2.2079  -2.2079  -2.0835  -2.0835  -2.0178  -2.0178   0.7724   0.7870
     0.9200   0.9307   0.9570   0.9591   0.9704   0.9704   1.0227   1.0258
     1.0307   1.0365   1.1144   1.1162   1.2149   1.2199   1.3162   1.3246
     1.3445   1.3563   1.3870   1.4003   1.4192   1.4225   1.5399   1.5406
     1.5780   1.5795   1.6343   1.6345   1.7396   1.7406   1.8905   1.8908
     1.9311   1.9315   2.0307   2.0308   2.0502   2.0503   2.7043   2.7219
     3.0278   3.0426   3.3103   3.3267   3.4101   3.4122   3.6060   3.6111
     3.6185   3.6235   3.8129   3.8245   4.1313   4.1372   4.1710   4.1785
     4.2404   4.2456   4.3048   4.3132   4.3295   4.3390   4.5457   4.5594
     4.5692   4.5763   4.6835   4.6951   4.7791   4.7820   4.7911   4.7977
     4.8278   4.8313   4.8582   4.8612   4.9131   4.9295   4.9660   4.9739
     5.0400   5.0550   5.1276   5.1329   5.2135   5.2234   5.2683   5.2825
     5.3742   5.3801   5.4385   5.4508   5.5012   5.5087   5.5945   5.5949
     5.6380   5.6465   5.7134   5.7230   5.8267   5.8342   5.9342   5.9432
     5.9549   5.9654   6.0324   6.0359   6.0921   6.0967   6.1310   6.1343
     6.2421   6.2492   6.3216   6.3246   6.3478   6.3615   6.4254   6.4331
     6.5098   6.5120   6.5521   6.5533   6.6000   6.6100   6.7368   6.7416
     6.7442   6.7573   6.8821   6.8889   7.0058   7.0108   7.0556   7.0615
     7.1379   7.1428   7.2349   7.2396   7.2400   7.2489   7.3526   7.3534
     7.4764   7.4797   7.8961   7.8966   8.0426   8.0433   8.1670   8.1675
     9.9221   9.9335   9.9829   9.9923  10.0000  10.0110  10.0152  10.0238
    10.0789  10.0856  10.1221  10.1288  10.1428  10.1518  10.1617  10.1710
    10.2419  10.2498  10.2815  10.2917  10.3113  10.3213  10.3316  10.3402
    10.3449  10.3537  10.3668  10.3732  10.3829  10.3916  10.4257  10.4336
    10.4348  10.4392  10.5160  10.5197  10.5650  10.5719  10.6028  10.6104
    10.6470  10.6544  10.6569  10.6619  10.6920  10.6957  10.7348  10.7378
    10.7998  10.8007  10.8404  10.8449  10.8453  10.8479  10.8583  10.8614
    10.9063  10.9083  10.9985  11.0049  11.0210  11.0219  11.0481  11.0501

     the Fermi energy is     9.4671 ev

!    total energy              =   -3792.06240105 Ry
     Harris-Foulkes estimate   =   -3792.06240104 Ry
     estimated scf accuracy    <       0.00000007 Ry

     The total energy is the sum of the following terms:

     one-electron contribution =    -315.32429177 Ry
     hartree contribution      =     554.62555414 Ry
     xc contribution           =    -958.26952120 Ry
     ewald contribution        =   -1962.62215749 Ry
     Hubbard energy            =       3.83759864 Ry
     one-center paw contrib.   =   -1114.30958338 Ry
     smearing contrib. (-TS)   =       0.00000000 Ry

     total magnetization       =    40.00 Bohr mag/cell
     absolute magnetization    =   104.63 Bohr mag/cell

     convergence has been achieved in  61 iterations

     Forces acting on atoms (cartesian axes, Ry/au):

     atom    1 type  3   force =     0.00000000   -0.00000000   -0.00315805
     atom    2 type  4   force =    -0.00820188   -0.00473536   -0.00533193
     atom    3 type  4   force =     0.00820188   -0.00473536   -0.00533193
     atom    4 type  4   force =     0.00000000    0.00947071   -0.00533193
     atom    5 type  4   force =     0.00000000    0.00000000   -0.00993833
     atom    6 type  2   force =    -0.00000000   -0.00392742    0.00061047
     atom    7 type  2   force =     0.00340125    0.00196371    0.00061047
     atom    8 type  2   force =    -0.00340125    0.00196371    0.00061047
     atom    9 type  4   force =    -0.01532694    0.00884901    0.00590689
     atom   10 type  4   force =     0.00000000   -0.01769803    0.00590689
     atom   11 type  4   force =     0.01532694    0.00884901    0.00590689
     atom   12 type  4   force =     0.00000000   -0.00000000   -0.00401558
     atom   13 type  3   force =     0.00000000    0.00000000   -0.01570639
     atom   14 type  2   force =     0.00000000    0.00000000   -0.00019313
     atom   15 type  4   force =     0.00039824    0.00022992   -0.00014072
     atom   16 type  1   force =     0.00000000    0.00000000   -0.00032878
     atom   17 type  4   force =    -0.00000000   -0.00045985   -0.00014072
     atom   18 type  4   force =    -0.00039824    0.00022992   -0.00014072
     atom   19 type  3   force =     0.00000000   -0.00000000    0.01504248
     atom   20 type  4   force =     0.00000000    0.00000000    0.00420865
     atom   21 type  4   force =     0.01517934    0.00876379   -0.00591777
     atom   22 type  4   force =     0.00000000   -0.01752759   -0.00591777
     atom   23 type  4   force =    -0.01517934    0.00876379   -0.00591777
     atom   24 type  2   force =     0.00343262    0.00198182   -0.00097882
     atom   25 type  2   force =     0.00000000   -0.00396365   -0.00097882
     atom   26 type  2   force =    -0.00343262    0.00198182   -0.00097882
     atom   27 type  4   force =     0.00000000    0.00000000    0.00977715
     atom   28 type  4   force =     0.00814827   -0.00470441    0.00532839
     atom   29 type  4   force =    -0.00814827   -0.00470441    0.00532839
     atom   30 type  4   force =     0.00000000    0.00940881    0.00532839
     atom   31 type  3   force =    -0.00000000   -0.00000000    0.00313065
     atom   32 type  2   force =     0.00000000   -0.00000000    0.00000000
     atom   33 type  3   force =     0.00000000    0.00000000   -0.00313065
     atom   34 type  4   force =    -0.00814827    0.00470441   -0.00532839
     atom   35 type  4   force =    -0.00000000   -0.00940881   -0.00532839
     atom   36 type  4   force =     0.00814827    0.00470441   -0.00532839
     atom   37 type  4   force =    -0.00000000    0.00000000   -0.00977715
     atom   38 type  2   force =     0.00343262   -0.00198182    0.00097882
     atom   39 type  2   force =     0.00000000    0.00396365    0.00097882
     atom   40 type  2   force =    -0.00343262   -0.00198182    0.00097882
     atom   41 type  4   force =     0.01517934   -0.00876379    0.00591777
     atom   42 type  4   force =     0.00000000    0.01752759    0.00591777
     atom   43 type  4   force =    -0.01517934   -0.00876379    0.00591777
     atom   44 type  4   force =     0.00000000   -0.00000000   -0.00420865
     atom   45 type  3   force =    -0.00000000   -0.00000000   -0.01504248
     atom   46 type  4   force =     0.00039824   -0.00022992    0.00014072
     atom   47 type  4   force =    -0.00039824   -0.00022992    0.00014072
     atom   48 type  1   force =    -0.00000000   -0.00000000    0.00032878
     atom   49 type  4   force =     0.00000000    0.00045985    0.00014072
     atom   50 type  2   force =    -0.00000000   -0.00000000    0.00019313
     atom   51 type  3   force =    -0.00000000   -0.00000000    0.01570639
     atom   52 type  4   force =     0.00000000   -0.00000000    0.00401558
     atom   53 type  4   force =     0.00000000    0.01769803   -0.00590689
     atom   54 type  4   force =     0.01532694   -0.00884901   -0.00590689
     atom   55 type  4   force =    -0.01532694   -0.00884901   -0.00590689
     atom   56 type  2   force =     0.00000000    0.00392742   -0.00061047
     atom   57 type  2   force =     0.00340125   -0.00196371   -0.00061047
     atom   58 type  2   force =    -0.00340125   -0.00196371   -0.00061047
     atom   59 type  4   force =     0.00000000    0.00000000    0.00993833
     atom   60 type  4   force =     0.00820188    0.00473536    0.00533193
     atom   61 type  4   force =    -0.00820188    0.00473536    0.00533193
     atom   62 type  4   force =     0.00000000   -0.00947071    0.00533193
     atom   63 type  3   force =    -0.00000000    0.00000000    0.00315805
     atom   64 type  2   force =     0.00000000    0.00000000    0.00000000

     Total force =     0.084798     Total SCF correction =     0.000465


     Computing stress (Cartesian axis) and pressure

          total   stress  (Ry/bohr**3)                   (kbar)     P=   67.94
   0.00050335  -0.00000000   0.00000000         74.05     -0.00      0.00
  -0.00000000   0.00050335  -0.00000000         -0.00     74.05     -0.00
   0.00000000   0.00000000   0.00037892          0.00      0.00     55.74


     BFGS Geometry Optimization

     number of scf cycles    =   1
     number of bfgs steps    =   0

     enthalpy new            =   -3792.0624010520 Ry

     new trust radius        =       0.1735560022 bohr
ibrav =      4
 celldm(1) =     11.30055801
 celldm(3) =      3.93841057
Input lattice vectors:
     1.01258381    -0.00000000     0.00000000
    -0.50629191     0.87692331     0.00000000
     0.00000000    -0.00000000     3.98797079
New lattice vectors in INITIAL alat:
     1.01258381     0.00000000     0.00000000
    -0.50629191     0.87692331     0.00000000
     0.00000000     0.00000000     3.98797079
New lattice vectors in NEW alat (for information only):
     1.00000000     0.00000000     0.00000000
    -0.50000000     0.86602540     0.00000000
     0.00000000     0.00000000     3.93841057
Discrepancy in bohr =     0.000000    0.000000    0.000000
     new conv_thr            =       0.0000001000 Ry

     new unit-cell volume =   4922.10968 a.u.^3 (   729.38139 Ang^3 )
     density =      5.06088 g/cm^3

CELL_PARAMETERS (alat= 11.16012111)
   1.012583815   0.000000000   0.000000000
  -0.506291907   0.876923307   0.000000000
   0.000000000   0.000000000   3.987970795

ATOMIC_POSITIONS (angstrom)
Fe2      2.989997742   1.726275664  22.931835849
O        1.415638992   0.817319547  22.328994400
O        4.564355913   0.817319547  22.328994400
O        2.989997447   3.544188394  22.328994400
O       -0.000000294   3.452551834  22.249531032
Fe1      0.000000000   1.748402325  21.003331063
Fe1      1.475836620   4.304626329  21.003331063
Fe1     -1.475836610   4.304626329  21.003331063
O        1.484629883   2.595400203  20.016217602
O        0.000000000   5.166854586  20.016217602
O       -1.484629883   2.595400203  20.016217602
O        0.000000000  -0.000000000  19.977781862
Fe2      2.989997742   1.726275664  19.069143958
Fe1      0.000000000   0.000000000  17.669920224
O        1.633979910   0.943378740  17.666873269
Ba      -0.000000294   3.452551834  17.665549552
O        2.989997447   3.292070013  17.666873269
O        4.346014985   0.943378740  17.666873269
Fe2      2.989997742   1.726275664  16.262905576
O        0.000000000   0.000000000  15.351943348
O       -1.484426669   2.595517529  15.315895046
O        0.000000000   5.166619935  15.315895046
O        1.484426669   2.595517529  15.315895046
Fe1      1.475974454   4.304705908  14.327317307
Fe1      0.000000000   1.748243167  14.327317307
Fe1     -1.475974445   4.304705908  14.327317307
O       -0.000000294   3.452551834  13.080446088
O        4.564146434   0.817440489  12.999783907
O        1.415848470   0.817440489  12.999783907
O        2.989997447   3.543946509  12.999783907
Fe2      2.989997742   1.726275664  12.394371115
Fe1      0.000000000  -0.000000000  11.775843780
Fe2     -0.000000294   3.452551834  11.157316444
O       -1.574148977   4.361386998  10.551903652
O        0.000000000   1.634880989  10.551903652
O        1.574148987   4.361386998  10.551903652
O        2.989997742   1.726275664  10.471241471
Fe1      4.465971902   0.874121588   9.224370252
Fe1      2.989997447   3.430584320   9.224370252
Fe1      1.514023003   0.874121588   9.224370252
O        1.505570779   2.583309967   8.235792513
O        2.989997447   0.012207561   8.235792513
O        4.474424116   2.583309967   8.235792513
O        0.000000000  -0.000000000   8.199744210
Fe2     -0.000000294   3.452551834   7.288781983
O       -1.356017537   4.235448755   5.884814299
O        1.356017537   4.235448755   5.884814299
Ba       2.989997742   1.726275664   5.886138017
O        0.000000000   1.886757484   5.884814299
Fe1     -0.000000000  -0.000000000   5.881767335
Fe2     -0.000000294   3.452551834   4.482543603
O        0.000000000  -0.000000000   3.573905697
O        2.989997447   0.011972912   3.535469957
O        1.505367565   2.583427293   3.535469957
O        4.474627331   2.583427293   3.535469957
Fe1      2.989997447   3.430425163   2.548356496
Fe1      4.465834068   0.874201167   2.548356496
Fe1      1.514160837   0.874201167   2.548356496
O        2.989997742   1.726275664   1.302156527
O        1.574358465   4.361507942   1.222693159
O       -1.574358455   4.361507942   1.222693159
O        0.000000000   1.634639103   1.222693159
Fe2     -0.000000294   3.452551834   0.619851711
Fe1      0.000000000   0.000000000   0.000000000


     Writing output data file pwscf.save/
     NEW-OLD atomic charge density approx. for the potential

     Check: negative core charge=   -0.000002
     extrapolated charge  454.89350, renormalised to  440.00000
 Atomic wfc used for LDA+U Projector are NOT orthogonalized

     total cpu time spent up to now is     2040.4 secs

     Self-consistent Calculation

     iteration #  1     ecut=    50.00 Ry     beta= 0.10
     Davidson diagonalization with overlap
     c_bands:  3 eigenvalues not converged
     c_bands:  5 eigenvalues not converged
     c_bands:  1 eigenvalues not converged
     ethr =  1.00E-06,  avg # of iterations = 17.9
 --- enter write_ns ---
 LDA+U parameters:
U( 2)     =  4.30000000
alpha( 2) =  0.00000000
U( 3)     =  4.30000000
alpha( 3) =  0.00000000
atom    1   Tr[ns(na)] (up, down, total) =   1.47832  4.94682  6.42514
   spin  1
    eigenvalues: 
  0.218  0.218  0.347  0.348  0.348
    eigenvectors:
  0.000  0.000  1.000  0.000  0.000
  0.103  0.602  0.000  0.266  0.029
  0.602  0.103  0.000  0.029  0.266
  0.252  0.043  0.000  0.069  0.636
  0.043  0.252  0.000  0.636  0.069
    occupations:
  0.347 -0.000 -0.000 -0.000 -0.000
 -0.000  0.256 -0.000  0.000 -0.059
 -0.000 -0.000  0.256 -0.059 -0.000
 -0.000  0.000 -0.059  0.310  0.000
 -0.000 -0.059 -0.000  0.000  0.310
   spin  2
    eigenvalues: 
  0.987  0.987  0.987  0.992  0.992
    eigenvectors:
  1.000  0.000  0.000  0.000  0.000
  0.000  0.267  0.032  0.106  0.596
  0.000  0.032  0.267  0.596  0.106
  0.000  0.075  0.627  0.253  0.045
  0.000  0.627  0.075  0.045  0.253
    occupations:
  0.987 -0.000 -0.000 -0.000 -0.000
 -0.000  0.991 -0.000  0.000  0.002
 -0.000 -0.000  0.991  0.002 -0.000
 -0.000  0.000  0.002  0.989  0.000
 -0.000  0.002 -0.000  0.000  0.989
atomic mag. moment =    -3.468499
atom    6   Tr[ns(na)] (up, down, total) =   4.95564  1.26797  6.22361
   spin  1
    eigenvalues: 
  0.986  0.987  0.994  0.994  0.995
    eigenvectors:
  0.000  0.005  0.548  0.000  0.447
  0.647  0.000  0.000  0.353  0.000
  0.000  0.604  0.213  0.000  0.183
  0.000  0.391  0.239  0.000  0.370
  0.353  0.000  0.000  0.647  0.000
    occupations:
  0.994 -0.000  0.000  0.001 -0.000
 -0.000  0.989 -0.000  0.000 -0.004
  0.000 -0.000  0.990 -0.003 -0.000
  0.001  0.000 -0.003  0.992  0.000
 -0.000 -0.004 -0.000  0.000  0.991
   spin  2
    eigenvalues: 
  0.135  0.137  0.166  0.414  0.416
    eigenvectors:
  0.703  0.000  0.296  0.000  0.000
  0.000  0.417  0.000  0.000  0.583
  0.096  0.000  0.250  0.653  0.000
  0.200  0.000  0.454  0.346  0.000
  0.000  0.583  0.000  0.000  0.417
    occupations:
  0.144 -0.000  0.005 -0.014 -0.000
 -0.000  0.300 -0.000  0.000  0.138
  0.005 -0.000  0.325  0.122 -0.000
 -0.014  0.000  0.122  0.246  0.000
 -0.000  0.138 -0.000  0.000  0.253
atomic mag. moment =     3.687672
atom    7   Tr[ns(na)] (up, down, total) =   4.95564  1.26797  6.22361
   spin  1
    eigenvalues: 
  0.986  0.987  0.994  0.994  0.995
    eigenvectors:
  0.000  0.005  0.548  0.000  0.447
  0.162  0.453  0.160  0.088  0.137
  0.485  0.151  0.053  0.265  0.046
  0.265  0.098  0.060  0.485  0.092
  0.088  0.293  0.179  0.162  0.277
    occupations:
  0.994 -0.000 -0.000 -0.000 -0.001
 -0.000  0.990  0.001  0.000 -0.004
 -0.000  0.001  0.989 -0.004  0.000
 -0.000  0.000 -0.004  0.991  0.000
 -0.001 -0.004  0.000  0.000  0.991
   spin  2
    eigenvalues: 
  0.135  0.137  0.166  0.414  0.416
    eigenvectors:
  0.703  0.000  0.296  0.000  0.000
  0.072  0.104  0.188  0.490  0.146
  0.024  0.313  0.063  0.163  0.437
  0.050  0.437  0.113  0.087  0.313
  0.150  0.146  0.340  0.260  0.104
    occupations:
  0.144 -0.005 -0.003  0.007  0.012
 -0.005  0.319  0.011 -0.007  0.126
 -0.003  0.011  0.306  0.134 -0.007
  0.007 -0.007  0.134  0.251 -0.003
  0.012  0.126 -0.007 -0.003  0.248
atomic mag. moment =     3.687672
atom    8   Tr[ns(na)] (up, down, total) =   4.95564  1.26797  6.22361
   spin  1
    eigenvalues: 
  0.986  0.987  0.994  0.994  0.995
    eigenvectors:
  0.000  0.005  0.548  0.000  0.447
  0.162  0.453  0.160  0.088  0.137
  0.485  0.151  0.053  0.265  0.046
  0.265  0.098  0.060  0.485  0.092
  0.088  0.293  0.179  0.162  0.277
    occupations:
  0.994  0.000 -0.000 -0.000  0.001
  0.000  0.990 -0.001 -0.000 -0.004
 -0.000 -0.001  0.989 -0.004 -0.000
 -0.000 -0.000 -0.004  0.991 -0.000
  0.001 -0.004 -0.000 -0.000  0.991
   spin  2
    eigenvalues: 
  0.135  0.137  0.166  0.414  0.416
    eigenvectors:
  0.703  0.000  0.296  0.000  0.000
  0.072  0.104  0.188  0.490  0.146
  0.024  0.313  0.063  0.163  0.437
  0.050  0.437  0.113  0.087  0.313
  0.150  0.146  0.340  0.260  0.104
    occupations:
  0.144  0.005 -0.003  0.007 -0.012
  0.005  0.319 -0.011  0.007  0.126
 -0.003 -0.011  0.306  0.134  0.007
  0.007  0.007  0.134  0.251  0.003
 -0.012  0.126  0.007  0.003  0.248
atomic mag. moment =     3.687672
atom   13   Tr[ns(na)] (up, down, total) =   1.38210  4.94269  6.32478
   spin  1
    eigenvalues: 
  0.172  0.175  0.175  0.430  0.430
    eigenvectors:
  1.000  0.000  0.000  0.000  0.000
  0.000  0.235  0.133  0.629  0.003
  0.000  0.133  0.235  0.003  0.629
  0.000  0.229  0.403  0.002  0.366
  0.000  0.403  0.229  0.366  0.002
    occupations:
  0.172 -0.000 -0.000 -0.000 -0.000
 -0.000  0.336 -0.000  0.000 -0.123
 -0.000 -0.000  0.336 -0.123 -0.000
 -0.000  0.000 -0.123  0.269  0.000
 -0.000 -0.123 -0.000  0.000  0.269
   spin  2
    eigenvalues: 
  0.982  0.982  0.993  0.993  0.993
    eigenvectors:
  0.000  0.000  0.000  0.000  1.000
  0.615  0.007  0.235  0.142  0.000
  0.007  0.615  0.142  0.235  0.000
  0.005  0.373  0.235  0.388  0.000
  0.373  0.005  0.388  0.235  0.000
    occupations:
  0.993 -0.000 -0.000 -0.000 -0.000
 -0.000  0.986 -0.000  0.000  0.005
 -0.000 -0.000  0.986  0.005 -0.000
 -0.000  0.000  0.005  0.989  0.000
 -0.000  0.005 -0.000  0.000  0.989
atomic mag. moment =    -3.560591
atom   14   Tr[ns(na)] (up, down, total) =   4.95201  1.55756  6.50957
   spin  1
    eigenvalues: 
  0.988  0.988  0.989  0.994  0.994
    eigenvectors:
  0.000  0.000  1.000  0.000  0.000
  0.000  0.000  0.000  0.088  0.912
  0.000  0.000  0.000  0.912  0.088
  0.186  0.814  0.000  0.000  0.000
  0.814  0.186  0.000  0.000  0.000
    occupations:
  0.989 -0.000 -0.000 -0.000 -0.000
 -0.000  0.994 -0.000  0.000 -0.000
 -0.000 -0.000  0.994 -0.000 -0.000
 -0.000  0.000 -0.000  0.988  0.000
 -0.000 -0.000 -0.000  0.000  0.988
   spin  2
    eigenvalues: 
  0.207  0.207  0.323  0.410  0.410
    eigenvectors:
  0.000  0.000  1.000  0.000  0.000
  0.089  0.911  0.000  0.000  0.000
  0.911  0.089  0.000  0.000  0.000
  0.000  0.000  0.000  0.177  0.823
  0.000  0.000  0.000  0.823  0.177
    occupations:
  0.323 -0.000 -0.000 -0.000 -0.000
 -0.000  0.207 -0.000  0.000  0.001
 -0.000 -0.000  0.207  0.001 -0.000
 -0.000  0.000  0.001  0.410  0.000
 -0.000  0.001 -0.000  0.000  0.410
atomic mag. moment =     3.394448
atom   19   Tr[ns(na)] (up, down, total) =   1.38120  4.94286  6.32406
   spin  1
    eigenvalues: 
  0.172  0.174  0.174  0.430  0.430
    eigenvectors:
  1.000  0.000  0.000  0.000  0.000
  0.000  0.336  0.032  0.188  0.445
  0.000  0.032  0.336  0.445  0.188
  0.000  0.054  0.579  0.258  0.109
  0.000  0.579  0.054  0.109  0.258
    occupations:
  0.172 -0.000 -0.000 -0.000 -0.000
 -0.000  0.336 -0.000  0.000  0.123
 -0.000 -0.000  0.336  0.123  0.000
 -0.000  0.000  0.123  0.268  0.000
 -0.000  0.123  0.000  0.000  0.268
   spin  2
    eigenvalues: 
  0.982  0.982  0.993  0.993  0.993
    eigenvectors:
  0.000  0.000  0.000  0.000  1.000
  0.197  0.424  0.345  0.034  0.000
  0.424  0.197  0.034  0.345  0.000
  0.259  0.120  0.056  0.565  0.000
  0.120  0.259  0.565  0.056  0.000
    occupations:
  0.993 -0.000 -0.000 -0.000 -0.000
 -0.000  0.986 -0.000  0.000 -0.005
 -0.000 -0.000  0.986 -0.005 -0.000
 -0.000  0.000 -0.005  0.989  0.000
 -0.000 -0.005 -0.000  0.000  0.989
atomic mag. moment =    -3.561659
atom   24   Tr[ns(na)] (up, down, total) =   4.95571  1.26818  6.22389
   spin  1
    eigenvalues: 
  0.986  0.987  0.994  0.994  0.995
    eigenvectors:
  0.000  0.005  0.555  0.000  0.440
  0.162  0.454  0.157  0.088  0.139
  0.486  0.151  0.052  0.264  0.046
  0.264  0.097  0.059  0.486  0.094
  0.088  0.292  0.177  0.162  0.281
    occupations:
  0.994  0.000  0.000 -0.000 -0.000
  0.000  0.990  0.001 -0.000  0.004
  0.000  0.001  0.989  0.004 -0.000
 -0.000 -0.000  0.004  0.991  0.000
 -0.000  0.004 -0.000  0.000  0.991
   spin  2
    eigenvalues: 
  0.135  0.137  0.166  0.414  0.416
    eigenvectors:
  0.705  0.000  0.295  0.000  0.000
  0.073  0.104  0.188  0.490  0.146
  0.024  0.313  0.063  0.163  0.437
  0.050  0.437  0.114  0.087  0.313
  0.149  0.146  0.341  0.260  0.104
    occupations:
  0.144  0.005  0.003  0.007  0.012
  0.005  0.319  0.011  0.007 -0.126
  0.003  0.011  0.306 -0.134  0.007
  0.007  0.007 -0.134  0.251 -0.003
  0.012 -0.126  0.007 -0.003  0.248
atomic mag. moment =     3.687526
atom   25   Tr[ns(na)] (up, down, total) =   4.95571  1.26818  6.22389
   spin  1
    eigenvalues: 
  0.986  0.987  0.994  0.994  0.995
    eigenvectors:
  0.000  0.005  0.555  0.000  0.440
  0.649  0.000  0.000  0.351  0.000
  0.000  0.605  0.209  0.000  0.186
  0.000  0.390  0.236  0.000  0.374
  0.351  0.000  0.000  0.649  0.000
    occupations:
  0.994 -0.000 -0.000  0.001 -0.000
 -0.000  0.989 -0.000  0.000  0.004
 -0.000 -0.000  0.990  0.003 -0.000
  0.001  0.000  0.003  0.992  0.000
 -0.000  0.004 -0.000  0.000  0.991
   spin  2
    eigenvalues: 
  0.135  0.137  0.166  0.414  0.416
    eigenvectors:
  0.705  0.000  0.295  0.000  0.000
  0.000  0.417  0.000  0.000  0.583
  0.097  0.000  0.251  0.653  0.000
  0.198  0.000  0.454  0.347  0.000
  0.000  0.583  0.000  0.000  0.417
    occupations:
  0.144 -0.000 -0.005 -0.014 -0.000
 -0.000  0.300 -0.000  0.000 -0.138
 -0.005 -0.000  0.325 -0.122 -0.000
 -0.014  0.000 -0.122  0.246  0.000
 -0.000 -0.138 -0.000  0.000  0.253
atomic mag. moment =     3.687526
atom   26   Tr[ns(na)] (up, down, total) =   4.95571  1.26818  6.22389
   spin  1
    eigenvalues: 
  0.986  0.987  0.994  0.994  0.995
    eigenvectors:
  0.000  0.005  0.555  0.000  0.440
  0.162  0.454  0.157  0.088  0.139
  0.486  0.151  0.052  0.264  0.046
  0.264  0.097  0.059  0.486  0.094
  0.088  0.292  0.177  0.162  0.281
    occupations:
  0.994 -0.000  0.000 -0.000  0.000
 -0.000  0.990 -0.001  0.000  0.004
  0.000 -0.001  0.989  0.004  0.000
 -0.000  0.000  0.004  0.991 -0.000
  0.000  0.004  0.000 -0.000  0.991
   spin  2
    eigenvalues: 
  0.135  0.137  0.166  0.414  0.416
    eigenvectors:
  0.705  0.000  0.295  0.000  0.000
  0.073  0.104  0.188  0.490  0.146
  0.024  0.313  0.063  0.163  0.437
  0.050  0.437  0.114  0.087  0.313
  0.149  0.146  0.341  0.260  0.104
    occupations:
  0.144 -0.005  0.003  0.007 -0.012
 -0.005  0.319 -0.011 -0.007 -0.126
  0.003 -0.011  0.306 -0.134 -0.007
  0.007 -0.007 -0.134  0.251  0.003
 -0.012 -0.126 -0.007  0.003  0.248
atomic mag. moment =     3.687526
atom   31   Tr[ns(na)] (up, down, total) =   1.47905  4.94700  6.42604
   spin  1
    eigenvalues: 
  0.218  0.218  0.347  0.348  0.348
    eigenvectors:
  0.000  0.000  1.000  0.000  0.000
  0.662  0.043  0.000  0.201  0.094
  0.043  0.662  0.000  0.094  0.201
  0.018  0.277  0.000  0.225  0.480
  0.277  0.018  0.000  0.480  0.225
    occupations:
  0.347 -0.000 -0.000 -0.000 -0.000
 -0.000  0.256 -0.000  0.000  0.060
 -0.000 -0.000  0.256  0.060 -0.000
 -0.000  0.000  0.060  0.310  0.000
 -0.000  0.060 -0.000  0.000  0.310
   spin  2
    eigenvalues: 
  0.987  0.987  0.987  0.992  0.992
    eigenvectors:
  1.000  0.000  0.000  0.000  0.000
  0.000  0.202  0.099  0.673  0.026
  0.000  0.099  0.202  0.026  0.673
  0.000  0.230  0.468  0.011  0.290
  0.000  0.468  0.230  0.290  0.011
    occupations:
  0.987 -0.000 -0.000 -0.000 -0.000
 -0.000  0.991 -0.000  0.000 -0.002
 -0.000 -0.000  0.991 -0.002 -0.000
 -0.000  0.000 -0.002  0.989  0.000
 -0.000 -0.002 -0.000  0.000  0.989
atomic mag. moment =    -3.467951
atom   32   Tr[ns(na)] (up, down, total) =   4.94746  1.26051  6.20796
   spin  1
    eigenvalues: 
  0.983  0.983  0.994  0.994  0.994
    eigenvectors:
  0.000  0.000  0.000  0.000  1.000
  0.663  0.000  0.219  0.118  0.000
  0.000  0.663  0.118  0.219  0.000
  0.000  0.337  0.232  0.430  0.000
  0.337  0.000  0.430  0.232  0.000
    occupations:
  0.994 -0.000 -0.000 -0.000 -0.000
 -0.000  0.987 -0.000  0.000  0.005
 -0.000 -0.000  0.987  0.005 -0.000
 -0.000  0.000  0.005  0.990  0.000
 -0.000  0.005 -0.000  0.000  0.990
   spin  2
    eigenvalues: 
  0.137  0.138  0.138  0.424  0.424
    eigenvectors:
  1.000  0.000  0.000  0.000  0.000
  0.000  0.207  0.109  0.675  0.008
  0.000  0.109  0.207  0.008  0.675
  0.000  0.236  0.448  0.004  0.313
  0.000  0.448  0.236  0.313  0.004
    occupations:
  0.137 -0.000 -0.000 -0.000 -0.000
 -0.000  0.333 -0.000  0.000 -0.133
 -0.000 -0.000  0.333 -0.133 -0.000
 -0.000  0.000 -0.133  0.228  0.000
 -0.000 -0.133 -0.000  0.000  0.228
atomic mag. moment =     3.686951
atom   33   Tr[ns(na)] (up, down, total) =   1.47905  4.94700  6.42604
   spin  1
    eigenvalues: 
  0.218  0.218  0.347  0.348  0.348
    eigenvectors:
  0.000  0.000  1.000  0.000  0.000
  0.662  0.043  0.000  0.201  0.094
  0.043  0.662  0.000  0.094  0.201
  0.018  0.277  0.000  0.225  0.480
  0.277  0.018  0.000  0.480  0.225
    occupations:
  0.347 -0.000 -0.000 -0.000 -0.000
 -0.000  0.256 -0.000  0.000  0.060
 -0.000 -0.000  0.256  0.060 -0.000
 -0.000  0.000  0.060  0.310  0.000
 -0.000  0.060 -0.000  0.000  0.310
   spin  2
    eigenvalues: 
  0.987  0.987  0.987  0.992  0.992
    eigenvectors:
  1.000  0.000  0.000  0.000  0.000
  0.000  0.202  0.099  0.673  0.026
  0.000  0.099  0.202  0.026  0.673
  0.000  0.231  0.468  0.011  0.290
  0.000  0.468  0.231  0.290  0.011
    occupations:
  0.987 -0.000 -0.000 -0.000 -0.000
 -0.000  0.991 -0.000  0.000 -0.002
 -0.000 -0.000  0.991 -0.002 -0.000
 -0.000  0.000 -0.002  0.989  0.000
 -0.000 -0.002 -0.000  0.000  0.989
atomic mag. moment =    -3.467951
atom   38   Tr[ns(na)] (up, down, total) =   4.95571  1.26818  6.22389
   spin  1
    eigenvalues: 
  0.986  0.987  0.994  0.994  0.995
    eigenvectors:
  0.000  0.005  0.555  0.000  0.440
  0.162  0.454  0.157  0.088  0.139
  0.486  0.151  0.052  0.264  0.046
  0.264  0.097  0.059  0.486  0.094
  0.088  0.292  0.177  0.162  0.281
    occupations:
  0.994 -0.000  0.000 -0.000  0.000
 -0.000  0.990 -0.001  0.000  0.004
  0.000 -0.001  0.989  0.004  0.000
 -0.000  0.000  0.004  0.991 -0.000
  0.000  0.004  0.000 -0.000  0.991
   spin  2
    eigenvalues: 
  0.135  0.137  0.166  0.414  0.416
    eigenvectors:
  0.705  0.000  0.295  0.000  0.000
  0.073  0.104  0.188  0.490  0.146
  0.024  0.313  0.063  0.163  0.437
  0.050  0.437  0.114  0.087  0.313
  0.149  0.146  0.341  0.260  0.104
    occupations:
  0.144 -0.005  0.003  0.007 -0.012
 -0.005  0.319 -0.011 -0.007 -0.126
  0.003 -0.011  0.306 -0.134 -0.007
  0.007 -0.007 -0.134  0.251  0.003
 -0.012 -0.126 -0.007  0.003  0.248
atomic mag. moment =     3.687526
atom   39   Tr[ns(na)] (up, down, total) =   4.95571  1.26818  6.22389
   spin  1
    eigenvalues: 
  0.986  0.987  0.994  0.994  0.995
    eigenvectors:
  0.000  0.005  0.555  0.000  0.440
  0.649  0.000  0.000  0.351  0.000
  0.000  0.605  0.209  0.000  0.186
  0.000  0.390  0.236  0.000  0.374
  0.351  0.000  0.000  0.649  0.000
    occupations:
  0.994 -0.000 -0.000  0.001 -0.000
 -0.000  0.989 -0.000  0.000  0.004
 -0.000 -0.000  0.990  0.003 -0.000
  0.001  0.000  0.003  0.992  0.000
 -0.000  0.004 -0.000  0.000  0.991
   spin  2
    eigenvalues: 
  0.135  0.137  0.166  0.414  0.416
    eigenvectors:
  0.705  0.000  0.295  0.000  0.000
  0.000  0.417  0.000  0.000  0.583
  0.097  0.000  0.251  0.653  0.000
  0.198  0.000  0.454  0.347  0.000
  0.000  0.583  0.000  0.000  0.417
    occupations:
  0.144 -0.000 -0.005 -0.014 -0.000
 -0.000  0.300 -0.000  0.000 -0.138
 -0.005 -0.000  0.325 -0.122 -0.000
 -0.014  0.000 -0.122  0.246  0.000
 -0.000 -0.138 -0.000  0.000  0.253
atomic mag. moment =     3.687526
atom   40   Tr[ns(na)] (up, down, total) =   4.95571  1.26818  6.22389
   spin  1
    eigenvalues: 
  0.986  0.987  0.994  0.994  0.995
    eigenvectors:
  0.000  0.005  0.555  0.000  0.440
  0.162  0.454  0.157  0.088  0.139
  0.486  0.151  0.052  0.264  0.046
  0.264  0.097  0.059  0.486  0.094
  0.088  0.292  0.177  0.162  0.281
    occupations:
  0.994  0.000  0.000 -0.000 -0.000
  0.000  0.990  0.001 -0.000  0.004
  0.000  0.001  0.989  0.004 -0.000
 -0.000 -0.000  0.004  0.991  0.000
 -0.000  0.004 -0.000  0.000  0.991
   spin  2
    eigenvalues: 
  0.135  0.137  0.166  0.414  0.416
    eigenvectors:
  0.705  0.000  0.295  0.000  0.000
  0.073  0.104  0.188  0.490  0.146
  0.024  0.313  0.063  0.163  0.437
  0.050  0.437  0.114  0.087  0.313
  0.149  0.146  0.341  0.260  0.104
    occupations:
  0.144  0.005  0.003  0.007  0.012
  0.005  0.319  0.011  0.007 -0.126
  0.003  0.011  0.306 -0.134  0.007
  0.007  0.007 -0.134  0.251 -0.003
  0.012 -0.126  0.007 -0.003  0.248
atomic mag. moment =     3.687526
atom   45   Tr[ns(na)] (up, down, total) =   1.38120  4.94286  6.32406
   spin  1
    eigenvalues: 
  0.172  0.174  0.174  0.430  0.430
    eigenvectors:
  1.000  0.000  0.000  0.000  0.000
  0.000  0.336  0.031  0.188  0.445
  0.000  0.031  0.336  0.445  0.188
  0.000  0.054  0.579  0.258  0.109
  0.000  0.579  0.054  0.109  0.258
    occupations:
  0.172 -0.000 -0.000 -0.000 -0.000
 -0.000  0.336 -0.000  0.000  0.123
 -0.000 -0.000  0.336  0.123  0.000
 -0.000  0.000  0.123  0.268  0.000
 -0.000  0.123  0.000  0.000  0.268
   spin  2
    eigenvalues: 
  0.982  0.982  0.993  0.993  0.993
    eigenvectors:
  0.000  0.000  0.000  0.000  1.000
  0.197  0.424  0.345  0.035  0.000
  0.424  0.197  0.035  0.345  0.000
  0.259  0.120  0.057  0.564  0.000
  0.120  0.259  0.564  0.057  0.000
    occupations:
  0.993 -0.000 -0.000 -0.000 -0.000
 -0.000  0.986 -0.000  0.000 -0.005
 -0.000 -0.000  0.986 -0.005 -0.000
 -0.000  0.000 -0.005  0.989  0.000
 -0.000 -0.005 -0.000  0.000  0.989
atomic mag. moment =    -3.561659
atom   50   Tr[ns(na)] (up, down, total) =   4.95201  1.55756  6.50957
   spin  1
    eigenvalues: 
  0.988  0.988  0.989  0.994  0.994
    eigenvectors:
  0.000  0.000  1.000  0.000  0.000
  0.000  0.000  0.000  0.089  0.911
  0.000  0.000  0.000  0.911  0.089
  0.186  0.814  0.000  0.000  0.000
  0.814  0.186  0.000  0.000  0.000
    occupations:
  0.989 -0.000 -0.000 -0.000 -0.000
 -0.000  0.994 -0.000  0.000 -0.000
 -0.000 -0.000  0.994 -0.000 -0.000
 -0.000  0.000 -0.000  0.988  0.000
 -0.000 -0.000 -0.000  0.000  0.988
   spin  2
    eigenvalues: 
  0.207  0.207  0.323  0.410  0.410
    eigenvectors:
  0.000  0.000  1.000  0.000  0.000
  0.090  0.910  0.000  0.000  0.000
  0.910  0.090  0.000  0.000  0.000
  0.000  0.000  0.000  0.177  0.823
  0.000  0.000  0.000  0.823  0.177
    occupations:
  0.323 -0.000 -0.000 -0.000 -0.000
 -0.000  0.207 -0.000  0.000  0.001
 -0.000 -0.000  0.207  0.001 -0.000
 -0.000  0.000  0.001  0.410  0.000
 -0.000  0.001 -0.000  0.000  0.410
atomic mag. moment =     3.394448
atom   51   Tr[ns(na)] (up, down, total) =   1.38210  4.94269  6.32478
   spin  1
    eigenvalues: 
  0.172  0.175  0.175  0.430  0.430
    eigenvectors:
  1.000  0.000  0.000  0.000  0.000
  0.000  0.235  0.133  0.629  0.003
  0.000  0.133  0.235  0.003  0.629
  0.000  0.229  0.403  0.002  0.366
  0.000  0.403  0.229  0.366  0.002
    occupations:
  0.172 -0.000 -0.000 -0.000 -0.000
 -0.000  0.336 -0.000  0.000 -0.123
 -0.000 -0.000  0.336 -0.123 -0.000
 -0.000  0.000 -0.123  0.269  0.000
 -0.000 -0.123 -0.000  0.000  0.269
   spin  2
    eigenvalues: 
  0.982  0.982  0.993  0.993  0.993
    eigenvectors:
  0.000  0.000  0.000  0.000  1.000
  0.615  0.007  0.235  0.142  0.000
  0.007  0.615  0.142  0.235  0.000
  0.005  0.373  0.235  0.388  0.000
  0.373  0.005  0.388  0.235  0.000
    occupations:
  0.993 -0.000 -0.000 -0.000 -0.000
 -0.000  0.986 -0.000  0.000  0.005
 -0.000 -0.000  0.986  0.005 -0.000
 -0.000  0.000  0.005  0.989  0.000
 -0.000  0.005 -0.000  0.000  0.989
atomic mag. moment =    -3.560591
atom   56   Tr[ns(na)] (up, down, total) =   4.95564  1.26797  6.22361
   spin  1
    eigenvalues: 
  0.986  0.987  0.994  0.994  0.995
    eigenvectors:
  0.000  0.005  0.548  0.000  0.447
  0.647  0.000  0.000  0.353  0.000
  0.000  0.604  0.213  0.000  0.183
  0.000  0.391  0.239  0.000  0.370
  0.353  0.000  0.000  0.647  0.000
    occupations:
  0.994 -0.000  0.000  0.001 -0.000
 -0.000  0.989 -0.000  0.000 -0.004
  0.000 -0.000  0.990 -0.003 -0.000
  0.001  0.000 -0.003  0.992  0.000
 -0.000 -0.004 -0.000  0.000  0.991
   spin  2
    eigenvalues: 
  0.135  0.137  0.166  0.414  0.416
    eigenvectors:
  0.703  0.000  0.296  0.000  0.000
  0.000  0.417  0.000  0.000  0.583
  0.096  0.000  0.250  0.653  0.000
  0.200  0.000  0.454  0.346  0.000
  0.000  0.583  0.000  0.000  0.417
    occupations:
  0.144 -0.000  0.005 -0.014 -0.000
 -0.000  0.300 -0.000  0.000  0.138
  0.005 -0.000  0.325  0.122 -0.000
 -0.014  0.000  0.122  0.246  0.000
 -0.000  0.138 -0.000  0.000  0.253
atomic mag. moment =     3.687672
atom   57   Tr[ns(na)] (up, down, total) =   4.95564  1.26797  6.22361
   spin  1
    eigenvalues: 
  0.986  0.987  0.994  0.994  0.995
    eigenvectors:
  0.000  0.005  0.548  0.000  0.447
  0.162  0.453  0.160  0.088  0.137
  0.485  0.151  0.053  0.265  0.046
  0.265  0.098  0.060  0.485  0.092
  0.088  0.293  0.179  0.162  0.277
    occupations:
  0.994  0.000 -0.000 -0.000  0.001
  0.000  0.990 -0.001 -0.000 -0.004
 -0.000 -0.001  0.989 -0.004 -0.000
 -0.000 -0.000 -0.004  0.991 -0.000
  0.001 -0.004 -0.000 -0.000  0.991
   spin  2
    eigenvalues: 
  0.135  0.137  0.166  0.414  0.416
    eigenvectors:
  0.703  0.000  0.296  0.000  0.000
  0.072  0.104  0.188  0.490  0.146
  0.024  0.313  0.063  0.163  0.437
  0.050  0.437  0.113  0.087  0.313
  0.150  0.146  0.340  0.260  0.104
    occupations:
  0.144  0.005 -0.003  0.007 -0.012
  0.005  0.319 -0.011  0.007  0.126
 -0.003 -0.011  0.306  0.134  0.007
  0.007  0.007  0.134  0.251  0.003
 -0.012  0.126  0.007  0.003  0.248
atomic mag. moment =     3.687672
atom   58   Tr[ns(na)] (up, down, total) =   4.95564  1.26797  6.22361
   spin  1
    eigenvalues: 
  0.986  0.987  0.994  0.994  0.995
    eigenvectors:
  0.000  0.005  0.548  0.000  0.447
  0.162  0.453  0.160  0.088  0.137
  0.485  0.151  0.053  0.265  0.046
  0.265  0.098  0.060  0.485  0.092
  0.088  0.293  0.179  0.162  0.277
    occupations:
  0.994 -0.000 -0.000 -0.000 -0.001
 -0.000  0.990  0.001  0.000 -0.004
 -0.000  0.001  0.989 -0.004  0.000
 -0.000  0.000 -0.004  0.991  0.000
 -0.001 -0.004  0.000  0.000  0.991
   spin  2
    eigenvalues: 
  0.135  0.137  0.166  0.414  0.416
    eigenvectors:
  0.703  0.000  0.296  0.000  0.000
  0.072  0.104  0.188  0.490  0.146
  0.024  0.313  0.063  0.163  0.437
  0.050  0.437  0.113  0.087  0.313
  0.150  0.146  0.340  0.260  0.104
    occupations:
  0.144 -0.005 -0.003  0.007  0.012
 -0.005  0.319  0.011 -0.007  0.126
 -0.003  0.011  0.306  0.134 -0.007
  0.007 -0.007  0.134  0.251 -0.003
  0.012  0.126 -0.007 -0.003  0.248
atomic mag. moment =     3.687672
atom   63   Tr[ns(na)] (up, down, total) =   1.47832  4.94682  6.42514
   spin  1
    eigenvalues: 
  0.218  0.218  0.347  0.348  0.348
    eigenvectors:
  0.000  0.000  1.000  0.000  0.000
  0.104  0.602  0.000  0.266  0.029
  0.602  0.104  0.000  0.029  0.266
  0.251  0.043  0.000  0.069  0.636
  0.043  0.251  0.000  0.636  0.069
    occupations:
  0.347 -0.000 -0.000 -0.000 -0.000
 -0.000  0.256 -0.000  0.000 -0.059
 -0.000 -0.000  0.256 -0.059 -0.000
 -0.000  0.000 -0.059  0.310  0.000
 -0.000 -0.059 -0.000  0.000  0.310
   spin  2
    eigenvalues: 
  0.987  0.987  0.987  0.992  0.992
    eigenvectors:
  1.000  0.000  0.000  0.000  0.000
  0.000  0.267  0.032  0.107  0.595
  0.000  0.032  0.267  0.595  0.107
  0.000  0.075  0.627  0.253  0.045
  0.000  0.627  0.075  0.045  0.253
    occupations:
  0.987 -0.000 -0.000 -0.000 -0.000
 -0.000  0.991 -0.000  0.000  0.002
 -0.000 -0.000  0.991  0.002 -0.000
 -0.000  0.000  0.002  0.989  0.000
 -0.000  0.002 -0.000  0.000  0.989
atomic mag. moment =    -3.468499
atom   64   Tr[ns(na)] (up, down, total) =   4.94734  1.26098  6.20832
   spin  1
    eigenvalues: 
  0.983  0.983  0.994  0.994  0.994
    eigenvectors:
  0.000  0.000  0.000  0.000  1.000
  0.155  0.507  0.305  0.033  0.000
  0.507  0.155  0.033  0.305  0.000
  0.259  0.079  0.065  0.596  0.000
  0.079  0.259  0.596  0.065  0.000
    occupations:
  0.994 -0.000 -0.000 -0.000 -0.000
 -0.000  0.987 -0.000  0.000 -0.005
 -0.000 -0.000  0.987 -0.005 -0.000
 -0.000  0.000 -0.005  0.990  0.000
 -0.000 -0.005 -0.000  0.000  0.990
   spin  2
    eigenvalues: 
  0.137  0.138  0.138  0.424  0.424
    eigenvectors:
  1.000  0.000  0.000  0.000  0.000
  0.000  0.282  0.035  0.130  0.553
  0.000  0.035  0.282  0.553  0.130
  0.000  0.075  0.609  0.257  0.060
  0.000  0.609  0.075  0.060  0.257
    occupations:
  0.137 -0.000 -0.000 -0.000 -0.000
 -0.000  0.333 -0.000  0.000  0.133
 -0.000 -0.000  0.333  0.133  0.000
 -0.000  0.000  0.133  0.229  0.000
 -0.000  0.133  0.000  0.000  0.229
atomic mag. moment =     3.686354
N of occupied +U levels =  151.120450
 --- exit write_ns ---

     total cpu time spent up to now is     2169.1 secs

     total energy              =   -3790.97134405 Ry
     Harris-Foulkes estimate   =   -3779.19584848 Ry
     estimated scf accuracy    <       1.70135380 Ry

     total magnetization       =    40.00 Bohr mag/cell
     absolute magnetization    =   105.60 Bohr mag/cell

     iteration #  2     ecut=    50.00 Ry     beta= 0.10
     Davidson diagonalization with overlap
     ethr =  3.87E-04,  avg # of iterations =  6.4

     total cpu time spent up to now is     2247.8 secs

     total energy              =   -3792.12742224 Ry
     Harris-Foulkes estimate   =   -3792.17494732 Ry
     estimated scf accuracy    <       0.42986124 Ry

     total magnetization       =    40.00 Bohr mag/cell
     absolute magnetization    =   106.61 Bohr mag/cell

     iteration #  3     ecut=    50.00 Ry     beta= 0.10
     Davidson diagonalization with overlap
     ethr =  9.77E-05,  avg # of iterations =  1.2

     total cpu time spent up to now is     2270.7 secs

     total energy              =   -3792.04572676 Ry
     Harris-Foulkes estimate   =   -3792.13210807 Ry
     estimated scf accuracy    <       0.27175788 Ry

     total magnetization       =    40.00 Bohr mag/cell
     absolute magnetization    =   106.28 Bohr mag/cell

     iteration #  4     ecut=    50.00 Ry     beta= 0.10
     Davidson diagonalization with overlap
     ethr =  6.18E-05,  avg # of iterations =  5.8

     total cpu time spent up to now is     2313.7 secs

     total energy              =   -3792.09824149 Ry
     Harris-Foulkes estimate   =   -3792.10611735 Ry
     estimated scf accuracy    <       0.04951892 Ry

     total magnetization       =    40.00 Bohr mag/cell
     absolute magnetization    =   104.74 Bohr mag/cell

     iteration #  5     ecut=    50.00 Ry     beta= 0.10
     Davidson diagonalization with overlap
     c_bands:  2 eigenvalues not converged
     c_bands:  1 eigenvalues not converged
     ethr =  1.13E-05,  avg # of iterations =  9.0

     total cpu time spent up to now is     2351.3 secs

     total energy              =   -3792.10289953 Ry
     Harris-Foulkes estimate   =   -3792.10248766 Ry
     estimated scf accuracy    <       0.02145303 Ry

     total magnetization       =    40.00 Bohr mag/cell
     absolute magnetization    =   105.09 Bohr mag/cell

     iteration #  6     ecut=    50.00 Ry     beta= 0.10
     Davidson diagonalization with overlap
     ethr =  4.88E-06,  avg # of iterations =  8.3

     total cpu time spent up to now is     2399.0 secs

     total energy              =   -3792.10617032 Ry
     Harris-Foulkes estimate   =   -3792.10611180 Ry
     estimated scf accuracy    <       0.02133927 Ry

     total magnetization       =    40.00 Bohr mag/cell
     absolute magnetization    =   105.37 Bohr mag/cell

     iteration #  7     ecut=    50.00 Ry     beta= 0.10
     Davidson diagonalization with overlap
     ethr =  4.85E-06,  avg # of iterations =  1.0

     total cpu time spent up to now is     2421.7 secs

     total energy              =   -3792.10727011 Ry
     Harris-Foulkes estimate   =   -3792.10654286 Ry
     estimated scf accuracy    <       0.01273878 Ry

     total magnetization       =    40.00 Bohr mag/cell
     absolute magnetization    =   105.32 Bohr mag/cell

     iteration #  8     ecut=    50.00 Ry     beta= 0.10
     Davidson diagonalization with overlap
     ethr =  2.90E-06,  avg # of iterations =  7.1

     total cpu time spent up to now is     2475.8 secs

     total energy              =   -3792.11091786 Ry
     Harris-Foulkes estimate   =   -3792.11099277 Ry
     estimated scf accuracy    <       0.00492676 Ry

     total magnetization       =    40.00 Bohr mag/cell
     absolute magnetization    =   105.16 Bohr mag/cell

     iteration #  9     ecut=    50.00 Ry     beta= 0.10
     Davidson diagonalization with overlap
     ethr =  1.12E-06,  avg # of iterations =  1.2

     total cpu time spent up to now is     2498.9 secs

     total energy              =   -3792.11047062 Ry
     Harris-Foulkes estimate   =   -3792.11097983 Ry
     estimated scf accuracy    <       0.00443231 Ry

     total magnetization       =    40.00 Bohr mag/cell
     absolute magnetization    =   105.15 Bohr mag/cell

     iteration # 10     ecut=    50.00 Ry     beta= 0.10
     Davidson diagonalization with overlap
     ethr =  1.01E-06,  avg # of iterations =  2.8

     total cpu time spent up to now is     2525.6 secs

     total energy              =   -3792.11083566 Ry
     Harris-Foulkes estimate   =   -3792.11088855 Ry
     estimated scf accuracy    <       0.00119486 Ry

     total magnetization       =    40.00 Bohr mag/cell
     absolute magnetization    =   105.17 Bohr mag/cell

     iteration # 11     ecut=    50.00 Ry     beta= 0.10
     Davidson diagonalization with overlap
     ethr =  2.72E-07,  avg # of iterations =  4.0

     total cpu time spent up to now is     2558.2 secs

     total energy              =   -3792.11106284 Ry
     Harris-Foulkes estimate   =   -3792.11102905 Ry
     estimated scf accuracy    <       0.00089031 Ry

     total magnetization       =    40.00 Bohr mag/cell
     absolute magnetization    =   105.18 Bohr mag/cell

     iteration # 12     ecut=    50.00 Ry     beta= 0.10
     Davidson diagonalization with overlap
     ethr =  2.02E-07,  avg # of iterations =  1.0

     total cpu time spent up to now is     2580.9 secs

     total energy              =   -3792.11100388 Ry
     Harris-Foulkes estimate   =   -3792.11108112 Ry
     estimated scf accuracy    <       0.00102501 Ry

     total magnetization       =    40.00 Bohr mag/cell
     absolute magnetization    =   105.18 Bohr mag/cell

     iteration # 13     ecut=    50.00 Ry     beta= 0.10
     Davidson diagonalization with overlap
     ethr =  2.02E-07,  avg # of iterations =  4.8

     total cpu time spent up to now is     2623.6 secs

     total energy              =   -3792.11135264 Ry
     Harris-Foulkes estimate   =   -3792.11134819 Ry
     estimated scf accuracy    <       0.00054780 Ry

     total magnetization       =    40.00 Bohr mag/cell
     absolute magnetization    =   105.23 Bohr mag/cell

     iteration # 14     ecut=    50.00 Ry     beta= 0.10
     Davidson diagonalization with overlap
     ethr =  1.25E-07,  avg # of iterations =  1.0

     total cpu time spent up to now is     2646.3 secs

     total energy              =   -3792.11137347 Ry
     Harris-Foulkes estimate   =   -3792.11135877 Ry
     estimated scf accuracy    <       0.00054191 Ry

     total magnetization       =    40.00 Bohr mag/cell
     absolute magnetization    =   105.22 Bohr mag/cell

     iteration # 15     ecut=    50.00 Ry     beta= 0.10
     Davidson diagonalization with overlap
     ethr =  1.23E-07,  avg # of iterations =  1.0

     total cpu time spent up to now is     2669.1 secs

     total energy              =   -3792.11134311 Ry
     Harris-Foulkes estimate   =   -3792.11138051 Ry
     estimated scf accuracy    <       0.00057827 Ry

     total magnetization       =    40.00 Bohr mag/cell
     absolute magnetization    =   105.23 Bohr mag/cell

     iteration # 16     ecut=    50.00 Ry     beta= 0.10
     Davidson diagonalization with overlap
     ethr =  1.23E-07,  avg # of iterations =  1.0

     total cpu time spent up to now is     2691.8 secs

     total energy              =   -3792.11124633 Ry
     Harris-Foulkes estimate   =   -3792.11134932 Ry
     estimated scf accuracy    <       0.00043634 Ry

     total magnetization       =    40.00 Bohr mag/cell
     absolute magnetization    =   105.22 Bohr mag/cell

     iteration # 17     ecut=    50.00 Ry     beta= 0.10
     Davidson diagonalization with overlap
     ethr =  9.92E-08,  avg # of iterations =  3.4

     total cpu time spent up to now is     2720.1 secs

     total energy              =   -3792.11129756 Ry
     Harris-Foulkes estimate   =   -3792.11129384 Ry
     estimated scf accuracy    <       0.00009004 Ry

     total magnetization       =    40.00 Bohr mag/cell
     absolute magnetization    =   105.22 Bohr mag/cell

     iteration # 18     ecut=    50.00 Ry     beta= 0.10
     Davidson diagonalization with overlap
     ethr =  2.05E-08,  avg # of iterations =  4.5

     total cpu time spent up to now is     2752.4 secs

     total energy              =   -3792.11132193 Ry
     Harris-Foulkes estimate   =   -3792.11131032 Ry
     estimated scf accuracy    <       0.00007574 Ry

     total magnetization       =    40.00 Bohr mag/cell
     absolute magnetization    =   105.22 Bohr mag/cell

     iteration # 19     ecut=    50.00 Ry     beta= 0.10
     Davidson diagonalization with overlap
     ethr =  1.72E-08,  avg # of iterations =  3.4

     total cpu time spent up to now is     2779.7 secs

     total energy              =   -3792.11131384 Ry
     Harris-Foulkes estimate   =   -3792.11132829 Ry
     estimated scf accuracy    <       0.00007542 Ry

     total magnetization       =    40.00 Bohr mag/cell
     absolute magnetization    =   105.22 Bohr mag/cell

     iteration # 20     ecut=    50.00 Ry     beta= 0.10
     Davidson diagonalization with overlap
     ethr =  1.71E-08,  avg # of iterations =  3.0

     total cpu time spent up to now is     2806.8 secs

     total energy              =   -3792.11132455 Ry
     Harris-Foulkes estimate   =   -3792.11132367 Ry
     estimated scf accuracy    <       0.00001010 Ry

     total magnetization       =    40.00 Bohr mag/cell
     absolute magnetization    =   105.21 Bohr mag/cell

     iteration # 21     ecut=    50.00 Ry     beta= 0.10
     Davidson diagonalization with overlap
     ethr =  2.29E-09,  avg # of iterations =  5.0

     total cpu time spent up to now is     2866.4 secs

     total energy              =   -3792.11133111 Ry
     Harris-Foulkes estimate   =   -3792.11133370 Ry
     estimated scf accuracy    <       0.00001413 Ry

     total magnetization       =    40.00 Bohr mag/cell
     absolute magnetization    =   105.21 Bohr mag/cell

     iteration # 22     ecut=    50.00 Ry     beta= 0.10
     Davidson diagonalization with overlap
     ethr =  2.29E-09,  avg # of iterations =  4.5

     total cpu time spent up to now is     2909.9 secs

     total energy              =   -3792.11133528 Ry
     Harris-Foulkes estimate   =   -3792.11133656 Ry
     estimated scf accuracy    <       0.00001240 Ry

     total magnetization       =    40.00 Bohr mag/cell
     absolute magnetization    =   105.22 Bohr mag/cell

     iteration # 23     ecut=    50.00 Ry     beta= 0.10
     Davidson diagonalization with overlap
     ethr =  2.29E-09,  avg # of iterations =  3.2

     total cpu time spent up to now is     2937.0 secs

     total energy              =   -3792.11133701 Ry
     Harris-Foulkes estimate   =   -3792.11133633 Ry
     estimated scf accuracy    <       0.00000239 Ry

     total magnetization       =    40.00 Bohr mag/cell
     absolute magnetization    =   105.22 Bohr mag/cell

     iteration # 24     ecut=    50.00 Ry     beta= 0.10
     Davidson diagonalization with overlap
     ethr =  5.43E-10,  avg # of iterations =  4.4

     total cpu time spent up to now is     2980.9 secs

     total energy              =   -3792.11133905 Ry
     Harris-Foulkes estimate   =   -3792.11133837 Ry
     estimated scf accuracy    <       0.00000264 Ry

     total magnetization       =    40.00 Bohr mag/cell
     absolute magnetization    =   105.21 Bohr mag/cell

     iteration # 25     ecut=    50.00 Ry     beta= 0.10
     Davidson diagonalization with overlap
     ethr =  5.43E-10,  avg # of iterations =  1.0

     total cpu time spent up to now is     3003.7 secs

     total energy              =   -3792.11133966 Ry
     Harris-Foulkes estimate   =   -3792.11133907 Ry
     estimated scf accuracy    <       0.00000179 Ry

     total magnetization       =    40.00 Bohr mag/cell
     absolute magnetization    =   105.21 Bohr mag/cell

     iteration # 26     ecut=    50.00 Ry     beta= 0.10
     Davidson diagonalization with overlap
     ethr =  4.06E-10,  avg # of iterations =  4.1

     total cpu time spent up to now is     3044.8 secs

     total energy              =   -3792.11134103 Ry
     Harris-Foulkes estimate   =   -3792.11134044 Ry
     estimated scf accuracy    <       0.00000119 Ry

     total magnetization       =    40.00 Bohr mag/cell
     absolute magnetization    =   105.22 Bohr mag/cell

     iteration # 27     ecut=    50.00 Ry     beta= 0.10
     Davidson diagonalization with overlap
     ethr =  2.70E-10,  avg # of iterations =  1.3

     total cpu time spent up to now is     3068.1 secs

     total energy              =   -3792.11134122 Ry
     Harris-Foulkes estimate   =   -3792.11134106 Ry
     estimated scf accuracy    <       0.00000111 Ry

     total magnetization       =    40.00 Bohr mag/cell
     absolute magnetization    =   105.22 Bohr mag/cell

     iteration # 28     ecut=    50.00 Ry     beta= 0.10
     Davidson diagonalization with overlap
     ethr =  2.51E-10,  avg # of iterations =  3.8

     total cpu time spent up to now is     3102.4 secs

     total energy              =   -3792.11134182 Ry
     Harris-Foulkes estimate   =   -3792.11134149 Ry
     estimated scf accuracy    <       0.00000041 Ry

     total magnetization       =    40.00 Bohr mag/cell
     absolute magnetization    =   105.22 Bohr mag/cell

     iteration # 29     ecut=    50.00 Ry     beta= 0.10
     Davidson diagonalization with overlap
     ethr =  9.21E-11,  avg # of iterations =  2.6

     total cpu time spent up to now is     3128.0 secs

     total energy              =   -3792.11134210 Ry
     Harris-Foulkes estimate   =   -3792.11134184 Ry
     estimated scf accuracy    <       0.00000015 Ry

     total magnetization       =    40.00 Bohr mag/cell
     absolute magnetization    =   105.22 Bohr mag/cell

     iteration # 30     ecut=    50.00 Ry     beta= 0.10
     Davidson diagonalization with overlap
     ethr =  3.43E-11,  avg # of iterations =  4.0

     total cpu time spent up to now is     3168.0 secs

     total energy              =   -3792.11134238 Ry
     Harris-Foulkes estimate   =   -3792.11134219 Ry
     estimated scf accuracy    <       0.00000017 Ry

     total magnetization       =    40.00 Bohr mag/cell
     absolute magnetization    =   105.22 Bohr mag/cell

     iteration # 31     ecut=    50.00 Ry     beta= 0.10
     Davidson diagonalization with overlap
     ethr =  3.43E-11,  avg # of iterations =  2.0
 
     Magnetic moment per site:
     atom:    1    charge:    5.0790    magn:   -3.5822    constr:    0.0000
     atom:    2    charge:    5.1966    magn:    0.0941    constr:    0.0000
     atom:    3    charge:    5.1966    magn:    0.0941    constr:    0.0000
     atom:    4    charge:    5.1966    magn:    0.0941    constr:    0.0000
     atom:    5    charge:    5.1922    magn:    0.1028    constr:    0.0000
     atom:    6    charge:    5.0066    magn:    3.6925    constr:    0.0000
     atom:    7    charge:    5.0066    magn:    3.6925    constr:    0.0000
     atom:    8    charge:    5.0066    magn:    3.6925    constr:    0.0000
     atom:    9    charge:    5.1983    magn:    0.1883    constr:    0.0000
     atom:   10    charge:    5.1983    magn:    0.1883    constr:    0.0000
     atom:   11    charge:    5.1983    magn:    0.1883    constr:    0.0000
     atom:   12    charge:    5.1832    magn:    0.3712    constr:    0.0000
     atom:   13    charge:    5.0372    magn:   -3.6691    constr:    0.0000
     atom:   14    charge:    5.0311    magn:    3.5802    constr:    0.0000
     atom:   15    charge:    5.1764    magn:    0.0373    constr:    0.0000
     atom:   16    charge:    7.0013    magn:   -0.0023    constr:    0.0000
     atom:   17    charge:    5.1764    magn:    0.0373    constr:    0.0000
     atom:   18    charge:    5.1764    magn:    0.0373    constr:    0.0000
     atom:   19    charge:    5.0371    magn:   -3.6695    constr:    0.0000
     atom:   20    charge:    5.1826    magn:    0.3716    constr:    0.0000
     atom:   21    charge:    5.1979    magn:    0.1876    constr:    0.0000
     atom:   22    charge:    5.1979    magn:    0.1876    constr:    0.0000
     atom:   23    charge:    5.1979    magn:    0.1876    constr:    0.0000
     atom:   24    charge:    5.0064    magn:    3.6927    constr:    0.0000
     atom:   25    charge:    5.0064    magn:    3.6927    constr:    0.0000
     atom:   26    charge:    5.0064    magn:    3.6927    constr:    0.0000
     atom:   27    charge:    5.1918    magn:    0.1029    constr:    0.0000
     atom:   28    charge:    5.1959    magn:    0.0939    constr:    0.0000
     atom:   29    charge:    5.1959    magn:    0.0939    constr:    0.0000
     atom:   30    charge:    5.1959    magn:    0.0939    constr:    0.0000
     atom:   31    charge:    5.0785    magn:   -3.5827    constr:    0.0000
     atom:   32    charge:    5.0010    magn:    3.6953    constr:    0.0000
     atom:   33    charge:    5.0785    magn:   -3.5827    constr:    0.0000
     atom:   34    charge:    5.1959    magn:    0.0939    constr:    0.0000
     atom:   35    charge:    5.1959    magn:    0.0939    constr:    0.0000
     atom:   36    charge:    5.1959    magn:    0.0939    constr:    0.0000
     atom:   37    charge:    5.1918    magn:    0.1029    constr:    0.0000
     atom:   38    charge:    5.0064    magn:    3.6927    constr:    0.0000
     atom:   39    charge:    5.0064    magn:    3.6927    constr:    0.0000
     atom:   40    charge:    5.0064    magn:    3.6927    constr:    0.0000
     atom:   41    charge:    5.1979    magn:    0.1876    constr:    0.0000
     atom:   42    charge:    5.1979    magn:    0.1876    constr:    0.0000
     atom:   43    charge:    5.1979    magn:    0.1876    constr:    0.0000
     atom:   44    charge:    5.1826    magn:    0.3716    constr:    0.0000
     atom:   45    charge:    5.0371    magn:   -3.6695    constr:    0.0000
     atom:   46    charge:    5.1764    magn:    0.0373    constr:    0.0000
     atom:   47    charge:    5.1764    magn:    0.0373    constr:    0.0000
     atom:   48    charge:    7.0013    magn:   -0.0023    constr:    0.0000
     atom:   49    charge:    5.1764    magn:    0.0373    constr:    0.0000
     atom:   50    charge:    5.0311    magn:    3.5802    constr:    0.0000
     atom:   51    charge:    5.0372    magn:   -3.6691    constr:    0.0000
     atom:   52    charge:    5.1832    magn:    0.3712    constr:    0.0000
     atom:   53    charge:    5.1983    magn:    0.1883    constr:    0.0000
     atom:   54    charge:    5.1983    magn:    0.1883    constr:    0.0000
     atom:   55    charge:    5.1983    magn:    0.1883    constr:    0.0000
     atom:   56    charge:    5.0066    magn:    3.6925    constr:    0.0000
     atom:   57    charge:    5.0066    magn:    3.6925    constr:    0.0000
     atom:   58    charge:    5.0066    magn:    3.6925    constr:    0.0000
     atom:   59    charge:    5.1922    magn:    0.1028    constr:    0.0000
     atom:   60    charge:    5.1966    magn:    0.0941    constr:    0.0000
     atom:   61    charge:    5.1966    magn:    0.0941    constr:    0.0000
     atom:   62    charge:    5.1966    magn:    0.0941    constr:    0.0000
     atom:   63    charge:    5.0790    magn:   -3.5822    constr:    0.0000
     atom:   64    charge:    5.0014    magn:    3.6949    constr:    0.0000

     total cpu time spent up to now is     3192.5 secs

     End of self-consistent calculation
 --- enter write_ns ---
 LDA+U parameters:
U( 2)     =  4.30000000
alpha( 2) =  0.00000000
U( 3)     =  4.30000000
alpha( 3) =  0.00000000
atom    1   Tr[ns(na)] (up, down, total) =   1.50122  4.93360  6.43482
   spin  1
    eigenvalues: 
  0.214  0.214  0.356  0.356  0.360
    eigenvectors:
  0.000  0.000  0.000  0.000  1.000
  0.085  0.635  0.251  0.029  0.000
  0.635  0.085  0.029  0.251  0.000
  0.246  0.033  0.073  0.647  0.000
  0.033  0.246  0.647  0.073  0.000
    occupations:
  0.360 -0.000 -0.000 -0.000 -0.000
 -0.000  0.254 -0.000  0.000 -0.064
 -0.000 -0.000  0.254 -0.064 -0.000
 -0.000  0.000 -0.064  0.317  0.000
 -0.000 -0.064 -0.000  0.000  0.317
   spin  2
    eigenvalues: 
  0.985  0.986  0.986  0.989  0.989
    eigenvectors:
  1.000  0.000  0.000  0.000  0.000
  0.000  0.299  0.033  0.147  0.520
  0.000  0.033  0.299  0.520  0.147
  0.000  0.067  0.600  0.259  0.073
  0.000  0.600  0.067  0.073  0.259
    occupations:
  0.985 -0.000 -0.000 -0.000 -0.000
 -0.000  0.988 -0.000  0.000  0.001
 -0.000 -0.000  0.988  0.001 -0.000
 -0.000  0.000  0.001  0.987  0.000
 -0.000  0.001 -0.000  0.000  0.987
atomic mag. moment =    -3.432374
atom    6   Tr[ns(na)] (up, down, total) =   4.94172  1.40977  6.35148
   spin  1
    eigenvalues: 
  0.985  0.985  0.990  0.990  0.991
    eigenvectors:
  0.000  0.024  0.795  0.000  0.181
  0.762  0.000  0.000  0.238  0.000
  0.000  0.613  0.140  0.000  0.247
  0.000  0.363  0.065  0.000  0.572
  0.238  0.000  0.000  0.762  0.000
    occupations:
  0.990 -0.000  0.000  0.001 -0.000
 -0.000  0.986 -0.000  0.000 -0.002
  0.000 -0.000  0.987 -0.003 -0.000
  0.001  0.000 -0.003  0.989  0.000
 -0.000 -0.002 -0.000  0.000  0.989
   spin  2
    eigenvalues: 
  0.140  0.142  0.195  0.464  0.469
    eigenvectors:
  0.680  0.000  0.319  0.001  0.000
  0.000  0.433  0.000  0.000  0.567
  0.107  0.000  0.259  0.634  0.000
  0.213  0.000  0.422  0.365  0.000
  0.000  0.567  0.000  0.000  0.433
    occupations:
  0.158 -0.000  0.010 -0.025 -0.000
 -0.000  0.327 -0.000  0.000  0.162
  0.010 -0.000  0.360  0.138 -0.000
 -0.025  0.000  0.138  0.281  0.000
 -0.000  0.162 -0.000  0.000  0.284
atomic mag. moment =     3.531946
atom    7   Tr[ns(na)] (up, down, total) =   4.94172  1.40977  6.35148
   spin  1
    eigenvalues: 
  0.985  0.985  0.990  0.990  0.991
    eigenvectors:
  0.000  0.024  0.795  0.000  0.181
  0.191  0.460  0.105  0.059  0.185
  0.572  0.153  0.035  0.178  0.062
  0.178  0.091  0.016  0.572  0.143
  0.059  0.272  0.049  0.191  0.429
    occupations:
  0.990 -0.000 -0.000 -0.000 -0.001
 -0.000  0.987  0.001 -0.000 -0.002
 -0.000  0.001  0.987 -0.002 -0.000
 -0.000 -0.000 -0.002  0.989 -0.000
 -0.001 -0.002 -0.000 -0.000  0.989
   spin  2
    eigenvalues: 
  0.140  0.142  0.195  0.464  0.469
    eigenvectors:
  0.680  0.000  0.319  0.001  0.000
  0.080  0.108  0.194  0.476  0.142
  0.027  0.325  0.065  0.159  0.425
  0.053  0.425  0.105  0.091  0.325
  0.160  0.142  0.316  0.274  0.108
    occupations:
  0.158 -0.009 -0.005  0.012  0.021
 -0.009  0.352  0.014 -0.011  0.144
 -0.005  0.014  0.335  0.156 -0.011
  0.012 -0.011  0.156  0.283 -0.001
  0.021  0.144 -0.011 -0.001  0.282
atomic mag. moment =     3.531946
atom    8   Tr[ns(na)] (up, down, total) =   4.94172  1.40977  6.35148
   spin  1
    eigenvalues: 
  0.985  0.985  0.990  0.990  0.991
    eigenvectors:
  0.000  0.024  0.795  0.000  0.181
  0.191  0.460  0.105  0.059  0.185
  0.572  0.153  0.035  0.178  0.062
  0.178  0.091  0.016  0.572  0.143
  0.059  0.272  0.049  0.191  0.429
    occupations:
  0.990  0.000 -0.000 -0.000  0.001
  0.000  0.987 -0.001  0.000 -0.002
 -0.000 -0.001  0.987 -0.002  0.000
 -0.000  0.000 -0.002  0.989  0.000
  0.001 -0.002  0.000  0.000  0.989
   spin  2
    eigenvalues: 
  0.140  0.142  0.195  0.464  0.469
    eigenvectors:
  0.680  0.000  0.319  0.001  0.000
  0.080  0.108  0.194  0.476  0.142
  0.027  0.325  0.065  0.159  0.425
  0.053  0.425  0.105  0.091  0.325
  0.160  0.142  0.316  0.274  0.108
    occupations:
  0.158  0.009 -0.005  0.012 -0.021
  0.009  0.352 -0.014  0.011  0.144
 -0.005 -0.014  0.335  0.156  0.011
  0.012  0.011  0.156  0.283  0.001
 -0.021  0.144  0.011  0.001  0.282
atomic mag. moment =     3.531946
atom   13   Tr[ns(na)] (up, down, total) =   1.44616  4.92688  6.37304
   spin  1
    eigenvalues: 
  0.168  0.168  0.176  0.467  0.467
    eigenvectors:
  0.000  0.000  1.000  0.000  0.000
  0.223  0.119  0.000  0.658  0.000
  0.119  0.223  0.000  0.000  0.658
  0.229  0.429  0.000  0.000  0.342
  0.429  0.229  0.000  0.342  0.000
    occupations:
  0.176 -0.000 -0.000 -0.000 -0.000
 -0.000  0.365 -0.000  0.000 -0.142
 -0.000 -0.000  0.365 -0.142 -0.000
 -0.000  0.000 -0.142  0.270  0.000
 -0.000 -0.142 -0.000  0.000  0.270
   spin  2
    eigenvalues: 
  0.980  0.980  0.989  0.989  0.989
    eigenvectors:
  0.000  0.000  0.000  0.000  1.000
  0.571  0.016  0.246  0.167  0.000
  0.016  0.571  0.167  0.246  0.000
  0.011  0.402  0.237  0.350  0.000
  0.402  0.011  0.350  0.237  0.000
    occupations:
  0.989 -0.000 -0.000 -0.000 -0.000
 -0.000  0.984 -0.000  0.000  0.004
 -0.000 -0.000  0.984  0.004 -0.000
 -0.000  0.000  0.004  0.985  0.000
 -0.000  0.004 -0.000  0.000  0.985
atomic mag. moment =    -3.480728
atom   14   Tr[ns(na)] (up, down, total) =   4.93584  1.50807  6.44391
   spin  1
    eigenvalues: 
  0.986  0.986  0.986  0.989  0.989
    eigenvectors:
  0.000  0.000  1.000  0.000  0.000
  0.000  0.000  0.000  0.089  0.911
  0.000  0.000  0.000  0.911  0.089
  0.186  0.814  0.000  0.000  0.000
  0.814  0.186  0.000  0.000  0.000
    occupations:
  0.986 -0.000 -0.000 -0.000 -0.000
 -0.000  0.989 -0.000  0.000 -0.000
 -0.000 -0.000  0.989 -0.000 -0.000
 -0.000  0.000 -0.000  0.986  0.000
 -0.000 -0.000 -0.000  0.000  0.986
   spin  2
    eigenvalues: 
  0.182  0.182  0.299  0.423  0.423
    eigenvectors:
  0.000  0.000  1.000  0.000  0.000
  0.089  0.911  0.000  0.000  0.000
  0.911  0.089  0.000  0.000  0.000
  0.000  0.000  0.000  0.177  0.823
  0.000  0.000  0.000  0.823  0.177
    occupations:
  0.299 -0.000 -0.000 -0.000 -0.000
 -0.000  0.182 -0.000  0.000  0.000
 -0.000 -0.000  0.182  0.000 -0.000
 -0.000  0.000  0.000  0.423  0.000
 -0.000  0.000 -0.000  0.000  0.423
atomic mag. moment =     3.427769
atom   19   Tr[ns(na)] (up, down, total) =   1.44548  4.92696  6.37244
   spin  1
    eigenvalues: 
  0.168  0.168  0.176  0.467  0.467
    eigenvectors:
  0.000  0.000  1.000  0.000  0.000
  0.310  0.032  0.000  0.160  0.497
  0.032  0.310  0.000  0.497  0.160
  0.061  0.596  0.000  0.259  0.083
  0.596  0.061  0.000  0.083  0.259
    occupations:
  0.176 -0.000 -0.000 -0.000 -0.000
 -0.000  0.365 -0.000  0.000  0.142
 -0.000 -0.000  0.365  0.142  0.000
 -0.000  0.000  0.142  0.270  0.000
 -0.000  0.142  0.000  0.000  0.270
   spin  2
    eigenvalues: 
  0.980  0.980  0.989  0.989  0.989
    eigenvectors:
  0.000  0.000  0.000  0.000  1.000
  0.224  0.363  0.379  0.035  0.000
  0.363  0.224  0.035  0.379  0.000
  0.256  0.158  0.049  0.538  0.000
  0.158  0.256  0.538  0.049  0.000
    occupations:
  0.989 -0.000 -0.000 -0.000 -0.000
 -0.000  0.984 -0.000  0.000 -0.004
 -0.000 -0.000  0.984 -0.004 -0.000
 -0.000  0.000 -0.004  0.985  0.000
 -0.000 -0.004 -0.000  0.000  0.985
atomic mag. moment =    -3.481477
atom   24   Tr[ns(na)] (up, down, total) =   4.94170  1.40919  6.35089
   spin  1
    eigenvalues: 
  0.985  0.985  0.990  0.990  0.991
    eigenvectors:
  0.000  0.024  0.796  0.000  0.180
  0.191  0.460  0.105  0.059  0.185
  0.573  0.153  0.035  0.177  0.062
  0.177  0.091  0.016  0.573  0.143
  0.059  0.272  0.049  0.191  0.430
    occupations:
  0.990  0.000  0.000 -0.000 -0.001
  0.000  0.987  0.001  0.000  0.002
  0.000  0.001  0.986  0.002  0.000
 -0.000  0.000  0.002  0.989 -0.000
 -0.001  0.002  0.000 -0.000  0.989
   spin  2
    eigenvalues: 
  0.140  0.142  0.194  0.464  0.469
    eigenvectors:
  0.681  0.000  0.319  0.000  0.000
  0.081  0.108  0.194  0.476  0.142
  0.027  0.324  0.065  0.159  0.426
  0.053  0.426  0.106  0.091  0.324
  0.159  0.142  0.317  0.274  0.108
    occupations:
  0.158  0.009  0.005  0.012  0.021
  0.009  0.351  0.014  0.010 -0.144
  0.005  0.014  0.335 -0.156  0.010
  0.012  0.010 -0.156  0.283 -0.001
  0.021 -0.144  0.010 -0.001  0.282
atomic mag. moment =     3.532510
atom   25   Tr[ns(na)] (up, down, total) =   4.94170  1.40919  6.35089
   spin  1
    eigenvalues: 
  0.985  0.985  0.990  0.990  0.991
    eigenvectors:
  0.000  0.024  0.796  0.000  0.180
  0.764  0.000  0.000  0.236  0.000
  0.000  0.613  0.140  0.000  0.247
  0.000  0.362  0.065  0.000  0.573
  0.236  0.000  0.000  0.764  0.000
    occupations:
  0.990 -0.000 -0.000  0.001 -0.000
 -0.000  0.986 -0.000  0.000  0.002
 -0.000 -0.000  0.987  0.003 -0.000
  0.001  0.000  0.003  0.989  0.000
 -0.000  0.002 -0.000  0.000  0.989
   spin  2
    eigenvalues: 
  0.140  0.142  0.194  0.464  0.469
    eigenvectors:
  0.681  0.000  0.319  0.000  0.000
  0.000  0.432  0.000  0.000  0.568
  0.107  0.000  0.259  0.634  0.000
  0.212  0.000  0.422  0.366  0.000
  0.000  0.568  0.000  0.000  0.432
    occupations:
  0.158 -0.000 -0.010 -0.024 -0.000
 -0.000  0.327 -0.000  0.000 -0.162
 -0.010 -0.000  0.360 -0.138 -0.000
 -0.024  0.000 -0.138  0.281  0.000
 -0.000 -0.162 -0.000  0.000  0.283
atomic mag. moment =     3.532510
atom   26   Tr[ns(na)] (up, down, total) =   4.94170  1.40919  6.35089
   spin  1
    eigenvalues: 
  0.985  0.985  0.990  0.990  0.991
    eigenvectors:
  0.000  0.024  0.796  0.000  0.180
  0.191  0.460  0.105  0.059  0.185
  0.573  0.153  0.035  0.177  0.062
  0.177  0.091  0.016  0.573  0.143
  0.059  0.272  0.049  0.191  0.430
    occupations:
  0.990 -0.000  0.000 -0.000  0.001
 -0.000  0.987 -0.001 -0.000  0.002
  0.000 -0.001  0.986  0.002 -0.000
 -0.000 -0.000  0.002  0.989  0.000
  0.001  0.002 -0.000  0.000  0.989
   spin  2
    eigenvalues: 
  0.140  0.142  0.194  0.464  0.469
    eigenvectors:
  0.681  0.000  0.319  0.000  0.000
  0.081  0.108  0.194  0.476  0.142
  0.027  0.324  0.065  0.159  0.426
  0.053  0.426  0.106  0.091  0.324
  0.159  0.142  0.317  0.274  0.108
    occupations:
  0.158 -0.009  0.005  0.012 -0.021
 -0.009  0.351 -0.014 -0.010 -0.144
  0.005 -0.014  0.335 -0.156 -0.010
  0.012 -0.010 -0.156  0.283  0.001
 -0.021 -0.144 -0.010  0.001  0.282
atomic mag. moment =     3.532510
atom   31   Tr[ns(na)] (up, down, total) =   1.50028  4.93363  6.43391
   spin  1
    eigenvalues: 
  0.214  0.214  0.356  0.356  0.360
    eigenvectors:
  0.000  0.000  0.000  0.000  1.000
  0.634  0.086  0.193  0.087  0.000
  0.086  0.634  0.087  0.193  0.000
  0.033  0.247  0.224  0.495  0.000
  0.247  0.033  0.495  0.224  0.000
    occupations:
  0.360 -0.000 -0.000 -0.000 -0.000
 -0.000  0.254 -0.000  0.000  0.064
 -0.000 -0.000  0.254  0.064 -0.000
 -0.000  0.000  0.064  0.316  0.000
 -0.000  0.064 -0.000  0.000  0.316
   spin  2
    eigenvalues: 
  0.985  0.986  0.986  0.989  0.989
    eigenvectors:
  1.000  0.000  0.000  0.000  0.000
  0.000  0.218  0.117  0.665  0.000
  0.000  0.117  0.218  0.000  0.665
  0.000  0.232  0.434  0.000  0.335
  0.000  0.434  0.232  0.335  0.000
    occupations:
  0.985 -0.000 -0.000 -0.000 -0.000
 -0.000  0.988 -0.000  0.000 -0.001
 -0.000 -0.000  0.988 -0.001 -0.000
 -0.000  0.000 -0.001  0.987  0.000
 -0.000 -0.001 -0.000  0.000  0.987
atomic mag. moment =    -3.433353
atom   32   Tr[ns(na)] (up, down, total) =   4.93752  1.40493  6.34245
   spin  1
    eigenvalues: 
  0.983  0.983  0.990  0.990  0.991
    eigenvectors:
  0.000  0.000  0.000  0.000  1.000
  0.571  0.016  0.246  0.167  0.000
  0.016  0.571  0.167  0.246  0.000
  0.011  0.402  0.237  0.350  0.000
  0.402  0.011  0.350  0.237  0.000
    occupations:
  0.991 -0.000 -0.000 -0.000 -0.000
 -0.000  0.986 -0.000  0.000  0.003
 -0.000 -0.000  0.986  0.003 -0.000
 -0.000  0.000  0.003  0.987  0.000
 -0.000  0.003 -0.000  0.000  0.987
   spin  2
    eigenvalues: 
  0.146  0.148  0.148  0.482  0.482
    eigenvectors:
  1.000  0.000  0.000  0.000  0.000
  0.000  0.211  0.111  0.674  0.005
  0.000  0.111  0.211  0.005  0.674
  0.000  0.233  0.445  0.002  0.320
  0.000  0.445  0.233  0.320  0.002
    occupations:
  0.146 -0.000  0.000 -0.000 -0.000
 -0.000  0.374 -0.000  0.000 -0.156
  0.000 -0.000  0.374 -0.156 -0.000
 -0.000  0.000 -0.156  0.255  0.000
 -0.000 -0.156 -0.000  0.000  0.255
atomic mag. moment =     3.532594
atom   33   Tr[ns(na)] (up, down, total) =   1.50028  4.93363  6.43391
   spin  1
    eigenvalues: 
  0.214  0.214  0.356  0.356  0.360
    eigenvectors:
  0.000  0.000  0.000  0.000  1.000
  0.631  0.089  0.193  0.087  0.000
  0.089  0.631  0.087  0.193  0.000
  0.035  0.246  0.224  0.495  0.000
  0.246  0.035  0.495  0.224  0.000
    occupations:
  0.360 -0.000 -0.000 -0.000 -0.000
 -0.000  0.254 -0.000  0.000  0.064
 -0.000 -0.000  0.254  0.064 -0.000
 -0.000  0.000  0.064  0.316  0.000
 -0.000  0.064 -0.000  0.000  0.316
   spin  2
    eigenvalues: 
  0.985  0.986  0.986  0.989  0.989
    eigenvectors:
  1.000  0.000  0.000  0.000  0.000
  0.000  0.218  0.117  0.665  0.000
  0.000  0.117  0.218  0.000  0.665
  0.000  0.232  0.433  0.000  0.335
  0.000  0.433  0.232  0.335  0.000
    occupations:
  0.985 -0.000 -0.000 -0.000 -0.000
 -0.000  0.988 -0.000  0.000 -0.001
 -0.000 -0.000  0.988 -0.001 -0.000
 -0.000  0.000 -0.001  0.987  0.000
 -0.000 -0.001 -0.000  0.000  0.987
atomic mag. moment =    -3.433353
atom   38   Tr[ns(na)] (up, down, total) =   4.94170  1.40919  6.35089
   spin  1
    eigenvalues: 
  0.985  0.985  0.990  0.990  0.991
    eigenvectors:
  0.000  0.024  0.796  0.000  0.180
  0.191  0.460  0.105  0.059  0.185
  0.573  0.153  0.035  0.177  0.062
  0.177  0.091  0.016  0.573  0.143
  0.059  0.272  0.049  0.191  0.430
    occupations:
  0.990 -0.000  0.000 -0.000  0.001
 -0.000  0.987 -0.001 -0.000  0.002
  0.000 -0.001  0.986  0.002 -0.000
 -0.000 -0.000  0.002  0.989  0.000
  0.001  0.002 -0.000  0.000  0.989
   spin  2
    eigenvalues: 
  0.140  0.142  0.194  0.464  0.469
    eigenvectors:
  0.681  0.000  0.319  0.000  0.000
  0.081  0.108  0.194  0.476  0.142
  0.027  0.324  0.065  0.159  0.426
  0.053  0.426  0.106  0.091  0.324
  0.159  0.142  0.317  0.274  0.108
    occupations:
  0.158 -0.009  0.005  0.012 -0.021
 -0.009  0.351 -0.014 -0.010 -0.144
  0.005 -0.014  0.335 -0.156 -0.010
  0.012 -0.010 -0.156  0.283  0.001
 -0.021 -0.144 -0.010  0.001  0.282
atomic mag. moment =     3.532510
atom   39   Tr[ns(na)] (up, down, total) =   4.94170  1.40919  6.35089
   spin  1
    eigenvalues: 
  0.985  0.985  0.990  0.990  0.991
    eigenvectors:
  0.000  0.024  0.796  0.000  0.180
  0.764  0.000  0.000  0.236  0.000
  0.000  0.613  0.140  0.000  0.247
  0.000  0.362  0.065  0.000  0.573
  0.236  0.000  0.000  0.764  0.000
    occupations:
  0.990 -0.000 -0.000  0.001 -0.000
 -0.000  0.986 -0.000  0.000  0.002
 -0.000 -0.000  0.987  0.003 -0.000
  0.001  0.000  0.003  0.989  0.000
 -0.000  0.002 -0.000  0.000  0.989
   spin  2
    eigenvalues: 
  0.140  0.142  0.194  0.464  0.469
    eigenvectors:
  0.681  0.000  0.319  0.000  0.000
  0.000  0.432  0.000  0.000  0.568
  0.107  0.000  0.259  0.634  0.000
  0.212  0.000  0.422  0.366  0.000
  0.000  0.568  0.000  0.000  0.432
    occupations:
  0.158 -0.000 -0.010 -0.024 -0.000
 -0.000  0.327 -0.000  0.000 -0.162
 -0.010 -0.000  0.360 -0.138 -0.000
 -0.024  0.000 -0.138  0.281  0.000
 -0.000 -0.162 -0.000  0.000  0.283
atomic mag. moment =     3.532510
atom   40   Tr[ns(na)] (up, down, total) =   4.94170  1.40919  6.35089
   spin  1
    eigenvalues: 
  0.985  0.985  0.990  0.990  0.991
    eigenvectors:
  0.000  0.024  0.796  0.000  0.180
  0.191  0.460  0.105  0.059  0.185
  0.573  0.153  0.035  0.177  0.062
  0.177  0.091  0.016  0.573  0.143
  0.059  0.272  0.049  0.191  0.430
    occupations:
  0.990  0.000  0.000 -0.000 -0.001
  0.000  0.987  0.001  0.000  0.002
  0.000  0.001  0.986  0.002  0.000
 -0.000  0.000  0.002  0.989 -0.000
 -0.001  0.002  0.000 -0.000  0.989
   spin  2
    eigenvalues: 
  0.140  0.142  0.194  0.464  0.469
    eigenvectors:
  0.681  0.000  0.319  0.000  0.000
  0.081  0.108  0.194  0.476  0.142
  0.027  0.324  0.065  0.159  0.426
  0.053  0.426  0.106  0.091  0.324
  0.159  0.142  0.317  0.274  0.108
    occupations:
  0.158  0.009  0.005  0.012  0.021
  0.009  0.351  0.014  0.010 -0.144
  0.005  0.014  0.335 -0.156  0.010
  0.012  0.010 -0.156  0.283 -0.001
  0.021 -0.144  0.010 -0.001  0.282
atomic mag. moment =     3.532510
atom   45   Tr[ns(na)] (up, down, total) =   1.44548  4.92696  6.37244
   spin  1
    eigenvalues: 
  0.168  0.168  0.176  0.467  0.467
    eigenvectors:
  0.000  0.000  1.000  0.000  0.000
  0.310  0.032  0.000  0.160  0.497
  0.032  0.310  0.000  0.497  0.160
  0.062  0.596  0.000  0.259  0.083
  0.596  0.062  0.000  0.083  0.259
    occupations:
  0.176 -0.000 -0.000 -0.000 -0.000
 -0.000  0.365 -0.000  0.000  0.142
 -0.000 -0.000  0.365  0.142  0.000
 -0.000  0.000  0.142  0.270  0.000
 -0.000  0.142  0.000  0.000  0.270
   spin  2
    eigenvalues: 
  0.980  0.980  0.989  0.989  0.989
    eigenvectors:
  0.000  0.000  0.000  0.000  1.000
  0.224  0.362  0.379  0.035  0.000
  0.362  0.224  0.035  0.379  0.000
  0.255  0.158  0.049  0.538  0.000
  0.158  0.255  0.538  0.049  0.000
    occupations:
  0.989 -0.000 -0.000 -0.000 -0.000
 -0.000  0.984 -0.000  0.000 -0.004
 -0.000 -0.000  0.984 -0.004 -0.000
 -0.000  0.000 -0.004  0.985  0.000
 -0.000 -0.004 -0.000  0.000  0.985
atomic mag. moment =    -3.481477
atom   50   Tr[ns(na)] (up, down, total) =   4.93584  1.50807  6.44391
   spin  1
    eigenvalues: 
  0.986  0.986  0.986  0.989  0.989
    eigenvectors:
  0.000  0.000  1.000  0.000  0.000
  0.000  0.000  0.000  0.089  0.911
  0.000  0.000  0.000  0.911  0.089
  0.186  0.814  0.000  0.000  0.000
  0.814  0.186  0.000  0.000  0.000
    occupations:
  0.986 -0.000 -0.000 -0.000 -0.000
 -0.000  0.989 -0.000  0.000 -0.000
 -0.000 -0.000  0.989 -0.000 -0.000
 -0.000  0.000 -0.000  0.986  0.000
 -0.000 -0.000 -0.000  0.000  0.986
   spin  2
    eigenvalues: 
  0.182  0.182  0.299  0.423  0.423
    eigenvectors:
  0.000  0.000  1.000  0.000  0.000
  0.089  0.911  0.000  0.000  0.000
  0.911  0.089  0.000  0.000  0.000
  0.000  0.000  0.000  0.178  0.822
  0.000  0.000  0.000  0.822  0.178
    occupations:
  0.299 -0.000 -0.000 -0.000 -0.000
 -0.000  0.182 -0.000  0.000  0.000
 -0.000 -0.000  0.182  0.000 -0.000
 -0.000  0.000  0.000  0.423  0.000
 -0.000  0.000 -0.000  0.000  0.423
atomic mag. moment =     3.427769
atom   51   Tr[ns(na)] (up, down, total) =   1.44616  4.92688  6.37304
   spin  1
    eigenvalues: 
  0.168  0.168  0.176  0.467  0.467
    eigenvectors:
  0.000  0.000  1.000  0.000  0.000
  0.223  0.119  0.000  0.658  0.000
  0.119  0.223  0.000  0.000  0.658
  0.229  0.428  0.000  0.000  0.342
  0.428  0.229  0.000  0.342  0.000
    occupations:
  0.176 -0.000 -0.000 -0.000 -0.000
 -0.000  0.365 -0.000  0.000 -0.142
 -0.000 -0.000  0.365 -0.142 -0.000
 -0.000  0.000 -0.142  0.270  0.000
 -0.000 -0.142 -0.000  0.000  0.270
   spin  2
    eigenvalues: 
  0.980  0.980  0.989  0.989  0.989
    eigenvectors:
  0.000  0.000  0.000  0.000  1.000
  0.571  0.016  0.246  0.167  0.000
  0.016  0.571  0.167  0.246  0.000
  0.011  0.402  0.237  0.350  0.000
  0.402  0.011  0.350  0.237  0.000
    occupations:
  0.989 -0.000 -0.000 -0.000 -0.000
 -0.000  0.984 -0.000  0.000  0.004
 -0.000 -0.000  0.984  0.004 -0.000
 -0.000  0.000  0.004  0.985  0.000
 -0.000  0.004 -0.000  0.000  0.985
atomic mag. moment =    -3.480728
atom   56   Tr[ns(na)] (up, down, total) =   4.94172  1.40977  6.35148
   spin  1
    eigenvalues: 
  0.985  0.985  0.990  0.990  0.991
    eigenvectors:
  0.000  0.024  0.795  0.000  0.181
  0.762  0.000  0.000  0.238  0.000
  0.000  0.613  0.140  0.000  0.247
  0.000  0.363  0.065  0.000  0.572
  0.238  0.000  0.000  0.762  0.000
    occupations:
  0.990 -0.000  0.000  0.001 -0.000
 -0.000  0.986 -0.000  0.000 -0.002
  0.000 -0.000  0.987 -0.003 -0.000
  0.001  0.000 -0.003  0.989  0.000
 -0.000 -0.002 -0.000  0.000  0.989
   spin  2
    eigenvalues: 
  0.140  0.142  0.195  0.464  0.469
    eigenvectors:
  0.680  0.000  0.319  0.001  0.000
  0.000  0.433  0.000  0.000  0.567
  0.107  0.000  0.259  0.634  0.000
  0.213  0.000  0.422  0.365  0.000
  0.000  0.567  0.000  0.000  0.433
    occupations:
  0.158 -0.000  0.010 -0.025 -0.000
 -0.000  0.327 -0.000  0.000  0.162
  0.010 -0.000  0.360  0.138 -0.000
 -0.025  0.000  0.138  0.281  0.000
 -0.000  0.162 -0.000  0.000  0.284
atomic mag. moment =     3.531946
atom   57   Tr[ns(na)] (up, down, total) =   4.94172  1.40977  6.35148
   spin  1
    eigenvalues: 
  0.985  0.985  0.990  0.990  0.991
    eigenvectors:
  0.000  0.024  0.795  0.000  0.181
  0.191  0.460  0.105  0.059  0.185
  0.572  0.153  0.035  0.178  0.062
  0.178  0.091  0.016  0.572  0.143
  0.059  0.272  0.049  0.191  0.429
    occupations:
  0.990  0.000 -0.000 -0.000  0.001
  0.000  0.987 -0.001  0.000 -0.002
 -0.000 -0.001  0.987 -0.002  0.000
 -0.000  0.000 -0.002  0.989  0.000
  0.001 -0.002  0.000  0.000  0.989
   spin  2
    eigenvalues: 
  0.140  0.142  0.195  0.464  0.469
    eigenvectors:
  0.680  0.000  0.319  0.001  0.000
  0.080  0.108  0.194  0.476  0.142
  0.027  0.325  0.065  0.159  0.425
  0.053  0.425  0.105  0.091  0.325
  0.160  0.142  0.316  0.274  0.108
    occupations:
  0.158  0.009 -0.005  0.012 -0.021
  0.009  0.352 -0.014  0.011  0.144
 -0.005 -0.014  0.335  0.156  0.011
  0.012  0.011  0.156  0.283  0.001
 -0.021  0.144  0.011  0.001  0.282
atomic mag. moment =     3.531946
atom   58   Tr[ns(na)] (up, down, total) =   4.94172  1.40977  6.35148
   spin  1
    eigenvalues: 
  0.985  0.985  0.990  0.990  0.991
    eigenvectors:
  0.000  0.024  0.795  0.000  0.181
  0.191  0.460  0.105  0.059  0.185
  0.572  0.153  0.035  0.178  0.062
  0.178  0.091  0.016  0.572  0.143
  0.059  0.272  0.049  0.191  0.429
    occupations:
  0.990 -0.000 -0.000 -0.000 -0.001
 -0.000  0.987  0.001 -0.000 -0.002
 -0.000  0.001  0.987 -0.002 -0.000
 -0.000 -0.000 -0.002  0.989 -0.000
 -0.001 -0.002 -0.000 -0.000  0.989
   spin  2
    eigenvalues: 
  0.140  0.142  0.195  0.464  0.469
    eigenvectors:
  0.680  0.000  0.319  0.001  0.000
  0.080  0.108  0.194  0.476  0.142
  0.027  0.325  0.065  0.159  0.425
  0.053  0.425  0.105  0.091  0.325
  0.160  0.142  0.316  0.274  0.108
    occupations:
  0.158 -0.009 -0.005  0.012  0.021
 -0.009  0.352  0.014 -0.011  0.144
 -0.005  0.014  0.335  0.156 -0.011
  0.012 -0.011  0.156  0.283 -0.001
  0.021  0.144 -0.011 -0.001  0.282
atomic mag. moment =     3.531946
atom   63   Tr[ns(na)] (up, down, total) =   1.50122  4.93360  6.43482
   spin  1
    eigenvalues: 
  0.214  0.214  0.356  0.356  0.360
    eigenvectors:
  0.000  0.000  0.000  0.000  1.000
  0.086  0.635  0.251  0.028  0.000
  0.635  0.086  0.028  0.251  0.000
  0.246  0.033  0.073  0.647  0.000
  0.033  0.246  0.647  0.073  0.000
    occupations:
  0.360 -0.000 -0.000 -0.000 -0.000
 -0.000  0.254 -0.000  0.000 -0.064
 -0.000 -0.000  0.254 -0.064 -0.000
 -0.000  0.000 -0.064  0.317  0.000
 -0.000 -0.064 -0.000  0.000  0.317
   spin  2
    eigenvalues: 
  0.985  0.986  0.986  0.989  0.989
    eigenvectors:
  1.000  0.000  0.000  0.000  0.000
  0.000  0.299  0.033  0.147  0.520
  0.000  0.033  0.299  0.520  0.147
  0.000  0.067  0.600  0.259  0.073
  0.000  0.600  0.067  0.073  0.259
    occupations:
  0.985 -0.000 -0.000 -0.000 -0.000
 -0.000  0.988 -0.000  0.000  0.001
 -0.000 -0.000  0.988  0.001 -0.000
 -0.000  0.000  0.001  0.987  0.000
 -0.000  0.001 -0.000  0.000  0.987
atomic mag. moment =    -3.432374
atom   64   Tr[ns(na)] (up, down, total) =   4.93749  1.40639  6.34388
   spin  1
    eigenvalues: 
  0.983  0.983  0.990  0.990  0.991
    eigenvectors:
  0.000  0.000  0.000  0.000  1.000
  0.224  0.363  0.379  0.034  0.000
  0.363  0.224  0.034  0.379  0.000
  0.255  0.158  0.049  0.538  0.000
  0.158  0.255  0.538  0.049  0.000
    occupations:
  0.991 -0.000 -0.000 -0.000 -0.000
 -0.000  0.986 -0.000  0.000 -0.003
 -0.000 -0.000  0.986 -0.003 -0.000
 -0.000  0.000 -0.003  0.987  0.000
 -0.000 -0.003 -0.000  0.000  0.987
   spin  2
    eigenvalues: 
  0.147  0.148  0.148  0.482  0.482
    eigenvectors:
  1.000  0.000  0.000  0.000  0.000
  0.000  0.287  0.035  0.136  0.542
  0.000  0.035  0.287  0.542  0.136
  0.000  0.074  0.604  0.258  0.065
  0.000  0.604  0.074  0.065  0.258
    occupations:
  0.147 -0.000 -0.000 -0.000 -0.000
 -0.000  0.374 -0.000  0.000  0.156
 -0.000 -0.000  0.374  0.156  0.000
 -0.000  0.000  0.156  0.256  0.000
 -0.000  0.156  0.000  0.000  0.256
atomic mag. moment =     3.531106
N of occupied +U levels =  153.016838
 --- exit write_ns ---

 ------ SPIN UP ------------


          k = 0.1234 0.2138-0.1254 ( 28444 PWs)   bands (ev):

   -17.4253 -17.4253 -10.7815 -10.7651 -10.4758 -10.4615 -10.2859 -10.2701
   -10.2319 -10.2174 -10.1416 -10.1256 -10.1166 -10.1023 -10.0417 -10.0271
    -9.9673  -9.9517  -9.8250  -9.8174  -9.7237  -9.7209  -9.6767  -9.6736
    -9.6338  -9.6327  -9.4739  -9.4706  -9.4575  -9.4563  -9.4524  -9.4428
    -9.4287  -9.4210  -9.1595  -9.1593  -8.7909  -8.7908  -8.7484  -8.7483
    -2.7917  -2.7917  -2.7200  -2.7200  -2.6956  -2.6955  -0.9975  -0.9833
    -0.5395  -0.5276  -0.2480  -0.2359  -0.1772  -0.1651  -0.0537  -0.0453
    -0.0241  -0.0201   0.0620   0.0641   0.0723   0.0740   0.1608   0.1708
     0.3212   0.3299   0.4245   0.4338   0.5196   0.5225   0.5345   0.5372
     0.5905   0.5995   0.6267   0.6365   0.6918   0.7010   0.7718   0.7817
     0.7966   0.8047   0.8223   0.8293   0.8644   0.8727   0.8790   0.8872
     0.9666   0.9740   0.9816   0.9893   1.1142   1.1226   1.1885   1.1956
     1.2332   1.2353   1.2902   1.2968   1.3606   1.3640   1.3808   1.3856
     1.4532   1.4544   1.5282   1.5325   1.5537   1.5601   1.5892   1.5932
     1.6572   1.6574   1.6691   1.6699   1.6932   1.6997   1.7328   1.7338
     1.7571   1.7628   1.8067   1.8126   1.8199   1.8255   2.7538   2.7621
     2.9649   2.9726   3.2049   3.2156   3.4134   3.4141   3.4339   3.4346
     3.5354   3.5473   3.6168   3.6203   3.7635   3.7643   3.7960   3.8050
     3.8702   3.8789   3.9218   3.9314   3.9949   3.9977   4.1013   4.1077
     4.1290   4.1370   4.4135   4.4140   4.4451   4.4473   4.5028   4.5106
     4.5988   4.6027   4.6880   4.6959   4.8062   4.8069   4.9044   4.9116
     5.0635   5.0638   5.0853   5.0873   5.1865   5.1871   5.2580   5.2616
     5.3000   5.3001   5.3591   5.3688   5.4925   5.5045   5.5732   5.5734
     5.6369   5.6405   5.6906   5.6942   5.7863   5.7880   5.8198   5.8205
     5.9403   5.9463   6.0159   6.0168   6.1474   6.1533   6.2763   6.2808
     6.4116   6.4128   6.4976   6.4985   6.5412   6.5414   6.5779   6.5779
     6.6407   6.6420   6.8426   6.8434   6.8668   6.8671   6.9048   6.9071
     6.9738   6.9745   7.0675   7.0707   7.1257   7.1305   7.2658   7.2665
     7.4134   7.4169   7.5108   7.5123   7.5678   7.5679   7.6412   7.6428
     7.7036   7.7052   7.7189   7.7214   7.7492   7.7541   7.9085   7.9087
     9.5295   9.5346   9.5666   9.5737   9.6449   9.6522   9.7178   9.7200
     9.7224   9.7274   9.7324   9.7359   9.7959   9.8027   9.8306   9.8355
     9.9589   9.9648  10.0394  10.0452  10.1160  10.1161  10.2506  10.2506

          k = 0.1234 0.4989-0.1254 ( 28368 PWs)   bands (ev):

   -17.4206 -17.4206 -10.5655 -10.5489 -10.3735 -10.3582 -10.3168 -10.3009
   -10.2162 -10.2014 -10.1458 -10.1304 -10.0895 -10.0749  -9.9842  -9.9713
    -9.9404  -9.9264  -9.9009  -9.8946  -9.8643  -9.8615  -9.8065  -9.7999
    -9.7115  -9.7106  -9.5229  -9.5219  -9.5081  -9.5053  -9.4810  -9.4741
    -9.4547  -9.4460  -9.1032  -9.1031  -8.8759  -8.8759  -8.7407  -8.7407
    -2.7158  -2.7158  -2.6762  -2.6762  -2.5380  -2.5380  -0.6388  -0.6249
    -0.2262  -0.2146  -0.1267  -0.1144  -0.0171  -0.0146   0.0139   0.0186
     0.0850   0.0955   0.1954   0.2059   0.3529   0.3591   0.3837   0.3917
     0.4159   0.4188   0.4365   0.4454   0.4776   0.4866   0.5208   0.5276
     0.5593   0.5669   0.6244   0.6338   0.6806   0.6879   0.7256   0.7304
     0.7423   0.7475   0.7683   0.7761   0.8361   0.8397   0.8515   0.8547
     0.8827   0.8913   0.9949   1.0020   1.0244   1.0319   1.0845   1.0920
     1.1232   1.1303   1.2122   1.2137   1.2536   1.2576   1.2727   1.2744
     1.3295   1.3334   1.3620   1.3677   1.4246   1.4291   1.4702   1.4733
     1.4897   1.4908   1.5536   1.5557   1.5760   1.5775   1.5904   1.5921
     1.6053   1.6070   1.6759   1.6799   1.7801   1.7805   3.0218   3.0339
     3.1767   3.1875   3.2777   3.2891   3.3464   3.3569   3.4803   3.4857
     3.5604   3.5638   3.7215   3.7259   3.8423   3.8516   3.9561   3.9626
     4.0169   4.0263   4.0804   4.0862   4.1527   4.1588   4.2703   4.2774
     4.4077   4.4170   4.5483   4.5547   4.5838   4.5876   4.6310   4.6359
     4.7006   4.7066   4.7298   4.7369   4.7806   4.7861   4.8371   4.8394
     4.9093   4.9159   4.9678   4.9748   5.0628   5.0645   5.1311   5.1340
     5.1924   5.1976   5.3332   5.3363   5.4250   5.4275   5.4643   5.4688
     5.6082   5.6116   5.6607   5.6652   5.7508   5.7539   5.8200   5.8215
     5.9334   5.9357   6.0152   6.0166   6.0899   6.0909   6.2068   6.2077
     6.3308   6.3315   6.3541   6.3557   6.4640   6.4668   6.5599   6.5632
     6.6348   6.6359   6.6749   6.6762   6.7509   6.7526   6.8252   6.8262
     6.9119   6.9131   6.9764   6.9789   7.0052   7.0072   7.0854   7.0873
     7.1536   7.1571   7.2434   7.2452   7.3078   7.3097   7.4399   7.4407
     7.5226   7.5232   7.6269   7.6274   7.6681   7.6731   7.7166   7.7176
     9.4583   9.4640   9.5385   9.5446   9.5853   9.5914   9.6432   9.6502
     9.7021   9.7087   9.7387   9.7447   9.7798   9.7863   9.8010   9.8049
     9.8453   9.8494  10.0370  10.0427  10.1908  10.1909  10.2697  10.2699

          k = 0.1234-0.3564-0.1254 ( 28408 PWs)   bands (ev):

   -17.4225 -17.4225 -10.6794 -10.6630 -10.3876 -10.3732 -10.3131 -10.2970
   -10.2298 -10.2146 -10.1404 -10.1247 -10.0884 -10.0751 -10.0376 -10.0243
    -9.9500  -9.9344  -9.8501  -9.8444  -9.8081  -9.8059  -9.7434  -9.7418
    -9.6759  -9.6733  -9.5018  -9.4958  -9.4941  -9.4877  -9.4707  -9.4641
    -9.4447  -9.4364  -9.1301  -9.1300  -8.8359  -8.8359  -8.7439  -8.7439
    -2.7477  -2.7477  -2.6841  -2.6840  -2.6163  -2.6163  -0.8097  -0.7957
    -0.3581  -0.3463  -0.1807  -0.1684  -0.0587  -0.0495  -0.0141  -0.0101
     0.0047   0.0119   0.1342   0.1441   0.2276   0.2332   0.2827   0.2894
     0.3565   0.3638   0.4321   0.4384   0.5001   0.5076   0.5493   0.5577
     0.5714   0.5777   0.5823   0.5905   0.6769   0.6853   0.7389   0.7483
     0.8258   0.8355   0.8426   0.8517   0.8715   0.8809   0.8910   0.9003
     0.9335   0.9398   0.9799   0.9821   1.0119   1.0154   1.1130   1.1211
     1.1527   1.1603   1.2570   1.2574   1.2820   1.2830   1.3299   1.3312
     1.4054   1.4098   1.4341   1.4364   1.4681   1.4694   1.5171   1.5204
     1.5668   1.5711   1.6003   1.6021   1.6158   1.6177   1.6376   1.6386
     1.6667   1.6687   1.7182   1.7209   1.7906   1.7913   2.9483   2.9588
     3.0737   3.0832   3.2384   3.2497   3.4004   3.4101   3.4721   3.4730
     3.5812   3.5828   3.7083   3.7109   3.8087   3.8153   3.8250   3.8340
     3.9580   3.9639   3.9943   4.0024   4.0822   4.0872   4.2490   4.2592
     4.3397   4.3475   4.4313   4.4405   4.5062   4.5143   4.5567   4.5652
     4.6503   4.6557   4.7424   4.7466   4.7609   4.7666   4.9321   4.9354
     4.9860   4.9917   5.0068   5.0092   5.0756   5.0759   5.1175   5.1200
     5.2315   5.2372   5.3037   5.3086   5.3888   5.3962   5.5615   5.5663
     5.6286   5.6293   5.6829   5.6860   5.7546   5.7578   5.8064   5.8122
     5.9446   5.9495   6.0326   6.0336   6.1637   6.1678   6.3163   6.3169
     6.3622   6.3638   6.4158   6.4165   6.4495   6.4511   6.5732   6.5756
     6.6503   6.6516   6.7888   6.7893   6.8137   6.8145   6.8833   6.8839
     6.9049   6.9060   6.9960   6.9967   7.0770   7.0784   7.1482   7.1490
     7.2397   7.2425   7.3646   7.3670   7.4290   7.4302   7.4648   7.4657
     7.5872   7.5889   7.6758   7.6764   7.6905   7.6936   7.7917   7.7918
     9.4715   9.4771   9.5425   9.5490   9.6488   9.6549   9.6683   9.6751
     9.6924   9.6988   9.7371   9.7416   9.7838   9.7904   9.8492   9.8537
     9.8739   9.8799  10.0297  10.0355  10.1605  10.1607  10.2608  10.2609

          k = 0.1234-0.0713-0.1254 ( 28410 PWs)   bands (ev):

   -17.4274 -17.4274 -10.8388 -10.8224 -10.5294 -10.5151 -10.2654 -10.2527
   -10.2428 -10.2310 -10.1545 -10.1449 -10.1386 -10.1297 -10.0111  -9.9960
    -9.9797  -9.9642  -9.8194  -9.8110  -9.6695  -9.6673  -9.6434  -9.6365
    -9.6048  -9.6032  -9.4539  -9.4531  -9.4462  -9.4447  -9.4194  -9.4147
    -9.4109  -9.4067  -9.1781  -9.1777  -8.7645  -8.7645  -8.7509  -8.7509
    -2.8199  -2.8199  -2.7910  -2.7910  -2.7040  -2.7039  -1.1105  -1.0962
    -0.6477  -0.6357  -0.3011  -0.2890  -0.2771  -0.2651  -0.0767  -0.0678
    -0.0527  -0.0483  -0.0356  -0.0264   0.0564   0.0615   0.1130   0.1235
     0.2275   0.2364   0.4645   0.4739   0.5394   0.5439   0.5488   0.5538
     0.6048   0.6139   0.6383   0.6478   0.6949   0.7055   0.7216   0.7318
     0.8029   0.8124   0.8129   0.8229   0.8616   0.8709   0.8711   0.8804
     0.9663   0.9679   0.9756   0.9772   1.1743   1.1757   1.2229   1.2292
     1.2616   1.2695   1.3359   1.3407   1.4020   1.4029   1.4357   1.4366
     1.5364   1.5386   1.5910   1.5912   1.5924   1.5954   1.6782   1.6829
     1.6905   1.6906   1.7232   1.7261   1.7390   1.7456   1.7693   1.7753
     1.8124   1.8192   1.9161   1.9199   1.9244   1.9282   2.5684   2.5765
     2.8721   2.8796   3.1810   3.1909   3.3414   3.3532   3.3796   3.3916
     3.4265   3.4343   3.6391   3.6419   3.7129   3.7227   3.7441   3.7487
     3.8740   3.8832   3.8938   3.9030   3.9593   3.9632   3.9654   3.9732
     4.0484   4.0549   4.3612   4.3665   4.4171   4.4270   4.4286   4.4313
     4.5901   4.5977   4.6227   4.6314   4.8350   4.8415   4.9701   4.9718
     5.0852   5.0916   5.1388   5.1469   5.1800   5.1852   5.3363   5.3369
     5.4109   5.4259   5.5063   5.5066   5.5660   5.5671   5.5984   5.6113
     5.6365   5.6385   5.7229   5.7292   5.7965   5.8026   5.8406   5.8469
     5.9189   5.9238   6.0133   6.0158   6.1246   6.1317   6.1780   6.1836
     6.4341   6.4391   6.4501   6.4543   6.5865   6.5883   6.6351   6.6364
     6.6627   6.6636   6.8521   6.8525   6.9035   6.9045   6.9458   6.9482
     6.9875   6.9883   7.0727   7.0757   7.2062   7.2104   7.2531   7.2550
     7.5827   7.5859   7.6218   7.6248   7.6924   7.6975   7.7409   7.7425
     7.7720   7.7759   7.8279   7.8317   7.8384   7.8389   7.9760   7.9765
     9.5765   9.5827   9.6107   9.6163   9.6181   9.6221   9.7088   9.7131
     9.7413   9.7466   9.7614   9.7662   9.8113   9.8175   9.8237   9.8302
     9.9993  10.0052  10.0619  10.0678  10.0789  10.0791  10.2443  10.2443

          k = 0.3703 0.6414-0.1254 ( 28374 PWs)   bands (ev):

   -17.4198 -17.4198 -10.4973 -10.4805 -10.3488 -10.3333 -10.3033 -10.2872
   -10.2266 -10.2118 -10.1894 -10.1738 -10.1019 -10.0878  -9.9565  -9.9464
    -9.9369  -9.9279  -9.9095  -9.9062  -9.8994  -9.8952  -9.8348  -9.8256
    -9.7115  -9.7113  -9.5522  -9.5518  -9.5022  -9.5012  -9.4830  -9.4760
    -9.4471  -9.4396  -9.0869  -9.0868  -8.9108  -8.9108  -8.7305  -8.7305
    -2.6732  -2.6732  -2.6513  -2.6513  -2.5561  -2.5561  -0.5455  -0.5316
    -0.1417  -0.1377  -0.1219  -0.1171   0.0365   0.0464   0.0544   0.0576
     0.1368   0.1426   0.1744   0.1854   0.2439   0.2547   0.4188   0.4243
     0.4315   0.4382   0.4571   0.4616   0.4795   0.4809   0.5286   0.5320
     0.5431   0.5470   0.5916   0.5948   0.6668   0.6687   0.6969   0.7018
     0.7296   0.7311   0.7724   0.7778   0.8193   0.8295   0.8973   0.9061
     0.9380   0.9476   0.9625   0.9703   1.0065   1.0151   1.0991   1.1062
     1.1393   1.1467   1.2303   1.2311   1.2594   1.2630   1.3176   1.3235
     1.3448   1.3448   1.3659   1.3677   1.3813   1.3868   1.4356   1.4395
     1.4731   1.4732   1.4772   1.4796   1.5233   1.5271   1.5419   1.5458
     1.5763   1.5767   1.5844   1.5853   1.8017   1.8020   3.1121   3.1242
     3.2255   3.2268   3.2366   3.2386   3.2884   3.3000   3.3982   3.4077
     3.4380   3.4472   3.7218   3.7308   4.0084   4.0120   4.0329   4.0374
     4.1667   4.1686   4.2299   4.2387   4.2897   4.2944   4.3041   4.3110
     4.4449   4.4473   4.5138   4.5183   4.5452   4.5481   4.5749   4.5759
     4.6247   4.6275   4.7024   4.7071   4.8126   4.8146   4.8231   4.8253
     4.8938   4.8966   4.9339   4.9368   5.0241   5.0270   5.1069   5.1069
     5.1393   5.1406   5.3081   5.3093   5.4623   5.4652   5.4945   5.5001
     5.5968   5.5986   5.6587   5.6630   5.7242   5.7268   5.8424   5.8444
     5.8868   5.8869   5.8982   5.8999   6.0313   6.0330   6.2708   6.2713
     6.3392   6.3399   6.4060   6.4065   6.5178   6.5193   6.5617   6.5626
     6.6316   6.6316   6.7553   6.7572   6.7862   6.7869   6.8162   6.8182
     6.9093   6.9096   6.9559   6.9595   6.9933   6.9938   7.0493   7.0518
     7.0753   7.0775   7.1919   7.1958   7.2731   7.2755   7.3334   7.3347
     7.5172   7.5180   7.5610   7.5613   7.5777   7.5795   7.6652   7.6654
     9.4181   9.4241   9.5683   9.5740   9.5792   9.5848   9.6391   9.6463
     9.7406   9.7443   9.7512   9.7552   9.7758   9.7826   9.8092   9.8139
     9.8598   9.8643   9.9185   9.9242  10.2335  10.2336  10.2919  10.2920

          k = 0.3703-0.2138-0.1254 ( 28366 PWs)   bands (ev):

   -17.4217 -17.4217 -10.6380 -10.6215 -10.3779 -10.3633 -10.3336 -10.3176
   -10.2158 -10.2007 -10.1132 -10.1054 -10.0990 -10.0892 -10.0148 -10.0013
    -9.9397  -9.9238  -9.8782  -9.8725  -9.8264  -9.8252  -9.7702  -9.7656
    -9.6966  -9.6946  -9.5029  -9.5001  -9.4932  -9.4841  -9.4765  -9.4737
    -9.4632  -9.4541  -9.1198  -9.1196  -8.8441  -8.8440  -8.7483  -8.7483
    -2.7523  -2.7523  -2.6807  -2.6807  -2.5665  -2.5665  -0.7444  -0.7304
    -0.3114  -0.2997  -0.1581  -0.1458  -0.0422  -0.0363  -0.0086  -0.0029
     0.0135   0.0261   0.2119   0.2225   0.2844   0.2900   0.3438   0.3484
     0.3694   0.3786   0.4466   0.4547   0.5011   0.5086   0.5283   0.5353
     0.5567   0.5670   0.6012   0.6086   0.6395   0.6497   0.7318   0.7402
     0.7814   0.7915   0.8305   0.8377   0.8601   0.8694   0.8940   0.8958
     0.9008   0.9059   0.9917   1.0007   1.0207   1.0289   1.1111   1.1182
     1.1640   1.1721   1.2139   1.2178   1.2574   1.2587   1.2718   1.2794
     1.3429   1.3449   1.4059   1.4125   1.4414   1.4460   1.4716   1.4750
     1.5009   1.5023   1.6030   1.6055   1.6142   1.6144   1.6235   1.6260
     1.6887   1.6946   1.7345   1.7350   1.7588   1.7652   2.9696   2.9816
     3.1130   3.1235   3.2682   3.2794   3.3882   3.3981   3.5341   3.5373
     3.6704   3.6819   3.6833   3.6894   3.8046   3.8137   3.8323   3.8358
     3.9406   3.9447   3.9500   3.9553   4.0889   4.0943   4.2842   4.2946
     4.2951   4.3016   4.5228   4.5300   4.5526   4.5593   4.5853   4.5972
     4.6970   4.7002   4.7705   4.7779   4.7787   4.7802   4.9392   4.9396
     4.9409   4.9491   5.0243   5.0277   5.0652   5.0708   5.1961   5.1992
     5.2039   5.2049   5.2799   5.2913   5.3153   5.3245   5.4485   5.4537
     5.6556   5.6571   5.7035   5.7064   5.7516   5.7552   5.8252   5.8275
     5.9550   5.9568   6.0518   6.0524   6.1959   6.2021   6.2341   6.2349
     6.3005   6.3022   6.3535   6.3555   6.4692   6.4722   6.5505   6.5544
     6.6516   6.6543   6.7458   6.7486   6.7583   6.7591   6.8473   6.8511
     6.9361   6.9373   6.9552   6.9582   7.0656   7.0672   7.0762   7.0773
     7.2034   7.2060   7.3270   7.3289   7.3360   7.3408   7.4534   7.4547
     7.5802   7.5829   7.6748   7.6774   7.7094   7.7117   7.8059   7.8066
     9.4474   9.4530   9.5872   9.5945   9.6185   9.6243   9.6559   9.6620
     9.6803   9.6864   9.7414   9.7477   9.7755   9.7801   9.7905   9.7977
     9.8423   9.8465  10.0891  10.0948  10.1586  10.1588  10.2583  10.2585

 ------ SPIN DOWN ----------


          k = 0.1234 0.2138-0.1254 ( 28444 PWs)   bands (ev):

   -17.4129 -17.4129 -10.5780 -10.5617 -10.2920 -10.2775  -9.9271  -9.9120
    -9.8141  -9.7991  -9.7420  -9.7393  -9.7272  -9.7247  -9.6673  -9.6602
    -9.6520  -9.6449  -9.5133  -9.5127  -9.3089  -9.3086  -9.1269  -9.1268
    -9.0462  -9.0458  -9.0382  -9.0382  -9.0105  -9.0102  -8.8858  -8.8856
    -8.8108  -8.8108  -8.7821  -8.7818  -8.7176  -8.7176  -8.6591  -8.6590
    -2.7841  -2.7841  -2.7193  -2.7193  -2.6009  -2.6008   0.3990   0.4086
     0.4126   0.4222   0.4316   0.4390   0.5154   0.5162   0.5539   0.5613
     0.6450   0.6498   0.7384   0.7430   0.7978   0.8080   0.9070   0.9148
     0.9234   0.9299   0.9499   0.9555   1.0251   1.0281   1.0551   1.0555
     1.1535   1.1539   1.1803   1.1806   1.3575   1.3575   1.4352   1.4352
     1.4633   1.4637   1.5139   1.5140   1.5216   1.5217   2.1425   2.1564
     2.4537   2.4674   2.7958   2.7981   2.9132   2.9141   2.9592   2.9640
     3.1256   3.1273   3.3183   3.3238   3.6070   3.6158   3.6635   3.6740
     3.8374   3.8377   3.9468   3.9532   4.0036   4.0116   4.2500   4.2570
     4.3287   4.3304   4.3744   4.3757   4.4972   4.5023   4.5288   4.5337
     4.5516   4.5583   4.6337   4.6393   4.6718   4.6838   4.7387   4.7415
     4.7418   4.7509   4.7850   4.7863   4.8360   4.8404   4.9188   4.9219
     4.9578   4.9649   4.9994   5.0032   5.1257   5.1273   5.2556   5.2583
     5.3447   5.3523   5.4092   5.4149   5.4409   5.4469   5.5277   5.5333
     5.5885   5.5920   5.6574   5.6646   5.7288   5.7375   5.7548   5.7552
     5.8075   5.8171   5.8635   5.8708   5.9232   5.9279   5.9717   5.9765
     6.0893   6.0926   6.1590   6.1591   6.4105   6.4141   6.4222   6.4240
     6.5121   6.5149   6.5314   6.5317   6.6000   6.6017   6.7022   6.7035
     6.7409   6.7441   6.8762   6.8804   6.9765   6.9811   7.0585   7.0595
     7.1752   7.1764   7.3818   7.3821   7.5632   7.5636   7.6292   7.6300
     9.4378   9.4467   9.4880   9.4944   9.5047   9.5112   9.5527   9.5582
     9.5797   9.5856   9.6231   9.6252   9.6478   9.6531   9.6599   9.6628
     9.7149   9.7211   9.7548   9.7608   9.7822   9.7843   9.8116   9.8145
     9.8273   9.8305   9.8371   9.8372   9.8722   9.8765   9.9018   9.9068
     9.9577   9.9606  10.0427  10.0445  10.0734  10.0739  10.1241  10.1260
    10.1275  10.1288  10.1678  10.1694  10.1994  10.1998  10.2210  10.2218
    10.2640  10.2646  10.2940  10.2948  10.3415  10.3415  10.3616  10.3622
    10.4306  10.4316  10.4996  10.5013  10.5221  10.5237  10.5484  10.5486

          k = 0.1234 0.4989-0.1254 ( 28368 PWs)   bands (ev):

   -17.4167 -17.4166 -10.4191 -10.4028 -10.1390 -10.1246 -10.0570 -10.0422
    -9.9735  -9.9589  -9.7842  -9.7691  -9.7478  -9.7330  -9.6965  -9.6816
    -9.6529  -9.6380  -9.4477  -9.4474  -9.2373  -9.2363  -9.1708  -9.1701
    -9.0893  -9.0882  -9.0688  -9.0680  -9.0295  -9.0273  -9.0081  -9.0054
    -8.8058  -8.8058  -8.7535  -8.7533  -8.7273  -8.7272  -8.6378  -8.6377
    -2.6833  -2.6833  -2.5916  -2.5916  -2.5294  -2.5294   0.3390   0.3504
     0.4708   0.4798   0.5220   0.5296   0.5748   0.5834   0.5949   0.5992
     0.6252   0.6286   0.7020   0.7043   0.7609   0.7643   0.8009   0.8085
     0.8152   0.8238   0.8676   0.8774   0.9187   0.9198   1.0225   1.0228
     1.1338   1.1342   1.1806   1.1808   1.2954   1.2957   1.4216   1.4218
     1.4646   1.4647   1.5466   1.5466   1.5639   1.5640   2.5333   2.5481
     2.7697   2.7819   3.0865   3.0904   3.1613   3.1662   3.3067   3.3117
     3.5024   3.5159   3.5495   3.5559   3.7933   3.7976   3.8495   3.8572
     3.9107   3.9137   3.9563   3.9581   3.9980   4.0017   4.0762   4.0794
     4.1365   4.1435   4.2428   4.2451   4.3619   4.3637   4.4067   4.4128
     4.4521   4.4589   4.4707   4.4777   4.5529   4.5561   4.6059   4.6068
     4.6899   4.6938   4.7531   4.7597   4.8628   4.8646   4.8778   4.8850
     4.9410   4.9486   5.0437   5.0516   5.0861   5.0933   5.1247   5.1306
     5.1937   5.1982   5.2897   5.2934   5.3691   5.3770   5.4729   5.4763
     5.5584   5.5609   5.5981   5.6062   5.6718   5.6748   5.7016   5.7039
     5.8079   5.8145   5.8867   5.8904   5.9590   5.9677   6.0262   6.0295
     6.0841   6.0875   6.1139   6.1151   6.1645   6.1655   6.2061   6.2114
     6.2677   6.2701   6.3946   6.3969   6.5009   6.5082   6.5966   6.6021
     6.6658   6.6685   6.7494   6.7531   6.8182   6.8193   6.8419   6.8449
     6.9234   6.9248   7.3210   7.3212   7.4494   7.4498   7.6307   7.6308
     9.4954   9.5034   9.5142   9.5198   9.5246   9.5326   9.5946   9.6001
     9.6134   9.6178   9.6406   9.6444   9.6616   9.6672   9.7123   9.7167
     9.7573   9.7631   9.7927   9.7987   9.8039   9.8079   9.8312   9.8354
     9.8507   9.8572   9.8730   9.8791   9.9007   9.9042   9.9362   9.9415
     9.9494   9.9531   9.9676   9.9724  10.0072  10.0126  10.0773  10.0793
    10.1075  10.1092  10.1346  10.1396  10.1408  10.1454  10.1760  10.1804
    10.2006  10.2021  10.2311  10.2327  10.2614  10.2657  10.3023  10.3054
    10.3430  10.3440  10.3847  10.3862  10.4145  10.4176  10.4227  10.4247

          k = 0.1234-0.3564-0.1254 ( 28408 PWs)   bands (ev):

   -17.4151 -17.4151 -10.4960 -10.4797 -10.2180 -10.2036 -10.0072  -9.9922
    -9.8706  -9.8560  -9.7766  -9.7616  -9.7346  -9.7197  -9.6921  -9.6774
    -9.6529  -9.6381  -9.4808  -9.4804  -9.2720  -9.2715  -9.1604  -9.1602
    -9.0625  -9.0621  -9.0360  -9.0351  -9.0086  -9.0079  -8.9856  -8.9852
    -8.7967  -8.7966  -8.7730  -8.7728  -8.7220  -8.7220  -8.6466  -8.6464
    -2.7259  -2.7259  -2.6097  -2.6097  -2.5954  -2.5954   0.3852   0.3960
     0.4443   0.4538   0.4971   0.5065   0.5167   0.5264   0.5517   0.5523
     0.6507   0.6536   0.7196   0.7264   0.7602   0.7644   0.8572   0.8628
     0.8658   0.8724   0.8962   0.9044   0.9682   0.9705   1.0373   1.0376
     1.1394   1.1401   1.1799   1.1801   1.3183   1.3187   1.4270   1.4271
     1.4644   1.4646   1.5339   1.5340   1.5468   1.5469   2.3629   2.3770
     2.6423   2.6555   2.9688   2.9756   3.0499   3.0575   3.1328   3.1416
     3.3222   3.3272   3.4378   3.4459   3.7012   3.7090   3.7648   3.7718
     3.8772   3.8806   3.9391   3.9453   4.0390   4.0465   4.2105   4.2175
     4.2618   4.2634   4.3556   4.3614   4.3841   4.3940   4.4405   4.4450
     4.4854   4.4881   4.5029   4.5036   4.5490   4.5510   4.6366   4.6470
     4.6985   4.6993   4.7444   4.7497   4.7941   4.7999   4.9172   4.9209
     4.9370   4.9422   5.0160   5.0231   5.1506   5.1527   5.2379   5.2393
     5.2976   5.3062   5.3897   5.3933   5.4500   5.4548   5.5442   5.5463
     5.6127   5.6166   5.6607   5.6645   5.7080   5.7104   5.7369   5.7398
     5.7827   5.7885   5.8681   5.8756   5.8979   5.8985   5.9590   5.9620
     6.0141   6.0197   6.1756   6.1764   6.1853   6.1859   6.2980   6.3078
     6.3980   6.4027   6.4699   6.4745   6.5387   6.5401   6.6497   6.6532
     6.6728   6.6748   6.7740   6.7784   6.8717   6.8754   6.9180   6.9192
     7.0293   7.0317   7.3447   7.3449   7.4977   7.4982   7.6343   7.6347
     9.4772   9.4860   9.5173   9.5244   9.5251   9.5323   9.5661   9.5726
     9.6110   9.6118   9.6393   9.6411   9.6678   9.6740   9.7007   9.7061
     9.7314   9.7339   9.7750   9.7822   9.7886   9.7937   9.8189   9.8243
     9.8463   9.8516   9.8653   9.8690   9.8847   9.8867   9.9059   9.9086
     9.9323   9.9361  10.0410  10.0441  10.0771  10.0825  10.0852  10.0875
    10.1141  10.1154  10.1322  10.1341  10.1460  10.1485  10.1984  10.2002
    10.2150  10.2175  10.2697  10.2718  10.2805  10.2815  10.3123  10.3156
    10.3596  10.3602  10.4395  10.4422  10.4603  10.4653  10.4869  10.4888

          k = 0.1234-0.0713-0.1254 ( 28410 PWs)   bands (ev):

   -17.4114 -17.4114 -10.6267 -10.6104 -10.3318 -10.3171  -9.8671  -9.8521
    -9.8080  -9.7928  -9.7461  -9.7319  -9.7065  -9.6920  -9.6618  -9.6529
    -9.6470  -9.6383  -9.5296  -9.5288  -9.3306  -9.3303  -9.0904  -9.0903
    -9.0538  -9.0535  -9.0248  -9.0247  -9.0136  -9.0133  -8.8541  -8.8538
    -8.8087  -8.8078  -8.7713  -8.7706  -8.7134  -8.7134  -8.6764  -8.6763
    -2.8223  -2.8223  -2.7961  -2.7961  -2.6046  -2.6046   0.3658   0.3700
     0.3755   0.3796   0.4300   0.4327   0.5291   0.5348   0.5876   0.5982
     0.6135   0.6176   0.7130   0.7180   0.9001   0.9094   0.9446   0.9520
     0.9540   0.9606   0.9916   0.9989   1.0498   1.0514   1.0678   1.0692
     1.1686   1.1686   1.1826   1.1830   1.3964   1.3968   1.4407   1.4409
     1.4607   1.4612   1.4990   1.4993   1.5019   1.5022   1.9733   1.9875
     2.3110   2.3248   2.6975   2.6990   2.8131   2.8137   2.8244   2.8279
     3.0026   3.0049   3.2871   3.2924   3.5639   3.5740   3.5820   3.5930
     3.7883   3.7897   3.9609   3.9682   3.9713   3.9791   4.3359   4.3452
     4.3493   4.3609   4.4080   4.4176   4.5256   4.5387   4.6235   4.6241
     4.6351   4.6363   4.6970   4.7062   4.7375   4.7415   4.7671   4.7762
     4.7931   4.7981   4.8185   4.8291   4.8750   4.8843   4.9492   4.9526
     4.9714   4.9766   4.9866   4.9927   5.0975   5.1002   5.1068   5.1107
     5.2551   5.2616   5.2749   5.2827   5.5038   5.5110   5.5794   5.5911
     5.6249   5.6367   5.7178   5.7226   5.7344   5.7471   5.7585   5.7675
     5.7939   5.8057   5.9220   5.9350   5.9626   5.9665   6.0316   6.0331
     6.1003   6.1008   6.1691   6.1704   6.4764   6.4839   6.4890   6.4973
     6.5494   6.5526   6.5781   6.5810   6.6578   6.6611   6.7121   6.7155
     6.8953   6.8994   7.0049   7.0126   7.0524   7.0550   7.1661   7.1664
     7.3114   7.3123   7.3985   7.3987   7.6149   7.6160   7.6202   7.6208
     9.4064   9.4150   9.4615   9.4689   9.4766   9.4844   9.5271   9.5324
     9.5625   9.5665   9.5733   9.5799   9.6098   9.6142   9.6525   9.6595
     9.6907   9.6982   9.7478   9.7491   9.7553   9.7570   9.8042   9.8115
     9.8148   9.8234   9.8434   9.8453   9.9003   9.9078   9.9141   9.9219
    10.0104  10.0138  10.0306  10.0337  10.0577  10.0614  10.1084  10.1143
    10.1272  10.1303  10.1445  10.1495  10.2393  10.2422  10.2792  10.2827
    10.2909  10.2920  10.3095  10.3133  10.3385  10.3396  10.4290  10.4295
    10.4905  10.4912  10.5105  10.5127  10.5549  10.5561  10.6122  10.6151

          k = 0.3703 0.6414-0.1254 ( 28374 PWs)   bands (ev):

   -17.4173 -17.4173 -10.3898 -10.3735 -10.0926 -10.0783 -10.0497 -10.0355
   -10.0087  -9.9941  -9.8139  -9.8068  -9.7963  -9.7894  -9.6702  -9.6553
    -9.6501  -9.6352  -9.4169  -9.4168  -9.2227  -9.2223  -9.1735  -9.1731
    -9.1313  -9.1304  -9.0758  -9.0749  -9.0448  -9.0374  -9.0289  -9.0199
    -8.8053  -8.8052  -8.7330  -8.7329  -8.7118  -8.7117  -8.6482  -8.6480
    -2.6167  -2.6167  -2.5899  -2.5899  -2.5470  -2.5469   0.2805   0.2920
     0.5053   0.5060   0.5381   0.5390   0.6280   0.6354   0.6486   0.6509
     0.6600   0.6673   0.7089   0.7144   0.7475   0.7500   0.7564   0.7571
     0.7727   0.7743   0.8131   0.8194   0.9296   0.9298   0.9788   0.9790
     1.1454   1.1456   1.1662   1.1663   1.3045   1.3047   1.3985   1.3986
     1.4669   1.4670   1.5552   1.5552   1.5704   1.5704   2.7370   2.7507
     2.8103   2.8224   3.1252   3.1298   3.2092   3.2129   3.3301   3.3303
     3.4449   3.4522   3.6881   3.6918   3.7870   3.7939   3.8588   3.8640
     3.8756   3.8842   3.9134   3.9180   4.0129   4.0130   4.0387   4.0395
     4.0909   4.0947   4.2177   4.2185   4.3723   4.3724   4.4156   4.4259
     4.4524   4.4620   4.4786   4.4810   4.5016   4.5040   4.5494   4.5499
     4.7667   4.7715   4.7998   4.8090   4.8188   4.8220   4.9051   4.9126
     4.9256   4.9331   4.9872   4.9886   5.0126   5.0158   5.1064   5.1095
     5.2400   5.2453   5.3719   5.3730   5.3885   5.3890   5.4466   5.4559
     5.5392   5.5403   5.6190   5.6202   5.6803   5.6843   5.7726   5.7831
     5.8078   5.8162   5.8255   5.8291   5.9385   5.9418   5.9907   6.0003
     6.0592   6.0627   6.1390   6.1444   6.1493   6.1493   6.1715   6.1809
     6.2878   6.2951   6.3002   6.3007   6.3909   6.3937   6.5165   6.5168
     6.6047   6.6058   6.7320   6.7326   6.7611   6.7617   6.8586   6.8597
     6.9711   6.9713   7.2485   7.2495   7.4062   7.4062   7.6394   7.6395
     9.5206   9.5218   9.5305   9.5325   9.5921   9.5998   9.6354   9.6400
     9.6433   9.6465   9.6648   9.6694   9.6963   9.6967   9.7336   9.7378
     9.7795   9.7824   9.7879   9.7907   9.7975   9.8049   9.8556   9.8600
     9.8654   9.8723   9.8783   9.8819   9.9411   9.9415   9.9563   9.9613
     9.9640   9.9681   9.9741   9.9765  10.0029  10.0086  10.0470  10.0472
    10.0577  10.0606  10.0950  10.0961  10.1476  10.1488  10.1695  10.1701
    10.2182  10.2205  10.2368  10.2388  10.2835  10.2866  10.2937  10.2982
    10.3221  10.3229  10.3299  10.3315  10.3449  10.3475  10.4155  10.4184

          k = 0.3703-0.2138-0.1254 ( 28366 PWs)   bands (ev):

   -17.4157 -17.4157 -10.4641 -10.4478 -10.1874 -10.1730 -10.0408 -10.0257
    -9.9145  -9.8999  -9.7722  -9.7571  -9.7069  -9.7026  -9.6921  -9.6879
    -9.6684  -9.6536  -9.4718  -9.4714  -9.2581  -9.2572  -9.1657  -9.1653
    -9.0795  -9.0794  -9.0288  -9.0283  -9.0100  -9.0098  -8.9994  -8.9989
    -8.8023  -8.8022  -8.7680  -8.7676  -8.7362  -8.7362  -8.6366  -8.6365
    -2.7237  -2.7237  -2.5939  -2.5938  -2.5604  -2.5604   0.3665   0.3776
     0.4917   0.4988   0.5192   0.5290   0.5313   0.5375   0.5813   0.5837
     0.5846   0.5915   0.6732   0.6752   0.7607   0.7659   0.8348   0.8419
     0.8555   0.8641   0.9182   0.9282   0.9355   0.9370   1.0433   1.0436
     1.1320   1.1327   1.1861   1.1863   1.3008   1.3012   1.4351   1.4353
     1.4626   1.4629   1.5371   1.5372   1.5546   1.5546   2.4048   2.4194
     2.7009   2.7133   3.0106   3.0216   3.0846   3.0880   3.2918   3.2972
     3.3066   3.3208   3.4742   3.4841   3.7897   3.7945   3.8423   3.8491
     3.8837   3.8883   3.9536   3.9613   3.9722   3.9812   4.1808   4.1917
     4.2041   4.2107   4.3271   4.3360   4.3864   4.3930   4.4336   4.4373
     4.4469   4.4505   4.5096   4.5134   4.5586   4.5631   4.5700   4.5722
     4.6901   4.7025   4.7317   4.7356   4.8386   4.8481   4.8654   4.8776
     4.9922   4.9965   5.0524   5.0637   5.1292   5.1354   5.1988   5.1993
     5.2352   5.2414   5.3038   5.3112   5.4213   5.4283   5.4836   5.4919
     5.5354   5.5432   5.6342   5.6374   5.6459   5.6500   5.7035   5.7052
     5.7983   5.8055   5.8985   5.9000   5.9185   5.9294   5.9946   6.0009
     6.0548   6.0588   6.1422   6.1431   6.1617   6.1672   6.3159   6.3199
     6.3259   6.3368   6.4634   6.4690   6.5731   6.5767   6.6299   6.6375
     6.7063   6.7106   6.7792   6.7813   6.7971   6.8030   6.8935   6.8940
     6.9594   6.9635   7.3643   7.3648   7.5021   7.5027   7.6180   7.6184
     9.4552   9.4637   9.5062   9.5123   9.5312   9.5313   9.5376   9.5395
     9.5958   9.6001   9.6451   9.6499   9.6581   9.6645   9.6787   9.6853
     9.7346   9.7393   9.7922   9.7999   9.8240   9.8319   9.8399   9.8409
     9.8523   9.8563   9.8588   9.8618   9.9020   9.9071   9.9082   9.9134
     9.9190   9.9241   9.9857   9.9892  10.0423  10.0480  10.0845  10.0874
    10.0947  10.0994  10.1217  10.1222  10.1515  10.1561  10.1899  10.1940
    10.2501  10.2540  10.2554  10.2589  10.2896  10.2930  10.2956  10.2958
    10.3374  10.3388  10.4239  10.4286  10.4381  10.4384  10.4636  10.4652

     the Fermi energy is     8.8863 ev

!    total energy              =   -3792.11134337 Ry
     Harris-Foulkes estimate   =   -3792.11134239 Ry
     estimated scf accuracy    <       0.00000008 Ry

     The total energy is the sum of the following terms:

     one-electron contribution =    -348.39218538 Ry
     hartree contribution      =     563.78669608 Ry
     xc contribution           =    -956.98169720 Ry
     ewald contribution        =   -1939.97702551 Ry
     Hubbard energy            =       3.75908476 Ry
     one-center paw contrib.   =   -1114.30621611 Ry
     smearing contrib. (-TS)   =       0.00000000 Ry

     total magnetization       =    40.00 Bohr mag/cell
     absolute magnetization    =   105.22 Bohr mag/cell

     convergence has been achieved in  31 iterations

     Forces acting on atoms (cartesian axes, Ry/au):

     atom    1 type  3   force =     0.00000000    0.00000000   -0.00391835
     atom    2 type  4   force =    -0.00423513   -0.00244515   -0.00225345
     atom    3 type  4   force =     0.00423513   -0.00244515   -0.00225345
     atom    4 type  4   force =    -0.00000000    0.00489031   -0.00225345
     atom    5 type  4   force =     0.00000000    0.00000000   -0.00507938
     atom    6 type  2   force =    -0.00000000   -0.00123557   -0.00224158
     atom    7 type  2   force =     0.00107004    0.00061779   -0.00224158
     atom    8 type  2   force =    -0.00107004    0.00061779   -0.00224158
     atom    9 type  4   force =    -0.01045298    0.00603503    0.00557650
     atom   10 type  4   force =    -0.00000000   -0.01207006    0.00557650
     atom   11 type  4   force =     0.01045298    0.00603503    0.00557650
     atom   12 type  4   force =    -0.00000000   -0.00000000    0.00435910
     atom   13 type  3   force =     0.00000000    0.00000000   -0.00377679
     atom   14 type  2   force =     0.00000000    0.00000000   -0.00011398
     atom   15 type  4   force =    -0.00290963   -0.00167988   -0.00011692
     atom   16 type  1   force =     0.00000000    0.00000000   -0.00026187
     atom   17 type  4   force =    -0.00000000    0.00335976   -0.00011692
     atom   18 type  4   force =     0.00290963   -0.00167988   -0.00011692
     atom   19 type  3   force =     0.00000000    0.00000000    0.00333394
     atom   20 type  4   force =     0.00000000   -0.00000000   -0.00442702
     atom   21 type  4   force =     0.01041478    0.00601298   -0.00571317
     atom   22 type  4   force =    -0.00000000   -0.01202595   -0.00571317
     atom   23 type  4   force =    -0.01041478    0.00601298   -0.00571317
     atom   24 type  2   force =     0.00111206    0.00064205    0.00203870
     atom   25 type  2   force =    -0.00000000   -0.00128409    0.00203870
     atom   26 type  2   force =    -0.00111206    0.00064205    0.00203870
     atom   27 type  4   force =     0.00000000    0.00000000    0.00497458
     atom   28 type  4   force =     0.00420986   -0.00243056    0.00219388
     atom   29 type  4   force =    -0.00420986   -0.00243056    0.00219388
     atom   30 type  4   force =     0.00000000    0.00486112    0.00219388
     atom   31 type  3   force =     0.00000000    0.00000000    0.00392559
     atom   32 type  2   force =     0.00000000    0.00000000    0.00000000
     atom   33 type  3   force =     0.00000000   -0.00000000   -0.00392559
     atom   34 type  4   force =    -0.00420986    0.00243056   -0.00219388
     atom   35 type  4   force =     0.00000000   -0.00486112   -0.00219388
     atom   36 type  4   force =     0.00420986    0.00243056   -0.00219388
     atom   37 type  4   force =     0.00000000    0.00000000   -0.00497458
     atom   38 type  2   force =     0.00111206   -0.00064205   -0.00203870
     atom   39 type  2   force =     0.00000000    0.00128409   -0.00203870
     atom   40 type  2   force =    -0.00111206   -0.00064205   -0.00203870
     atom   41 type  4   force =     0.01041478   -0.00601298    0.00571317
     atom   42 type  4   force =     0.00000000    0.01202595    0.00571317
     atom   43 type  4   force =    -0.01041478   -0.00601298    0.00571317
     atom   44 type  4   force =     0.00000000   -0.00000000    0.00442702
     atom   45 type  3   force =    -0.00000000   -0.00000000   -0.00333394
     atom   46 type  4   force =    -0.00290963    0.00167988    0.00011692
     atom   47 type  4   force =     0.00290963    0.00167988    0.00011692
     atom   48 type  1   force =     0.00000000    0.00000000    0.00026187
     atom   49 type  4   force =     0.00000000   -0.00335976    0.00011692
     atom   50 type  2   force =     0.00000000    0.00000000    0.00011398
     atom   51 type  3   force =     0.00000000    0.00000000    0.00377679
     atom   52 type  4   force =     0.00000000    0.00000000   -0.00435910
     atom   53 type  4   force =     0.00000000    0.01207006   -0.00557650
     atom   54 type  4   force =     0.01045298   -0.00603503   -0.00557650
     atom   55 type  4   force =    -0.01045298   -0.00603503   -0.00557650
     atom   56 type  2   force =     0.00000000    0.00123557    0.00224158
     atom   57 type  2   force =     0.00107004   -0.00061779    0.00224158
     atom   58 type  2   force =    -0.00107004   -0.00061779    0.00224158
     atom   59 type  4   force =     0.00000000   -0.00000000    0.00507938
     atom   60 type  4   force =     0.00423513    0.00244515    0.00225345
     atom   61 type  4   force =    -0.00423513    0.00244515    0.00225345
     atom   62 type  4   force =     0.00000000   -0.00489031    0.00225345
     atom   63 type  3   force =     0.00000000    0.00000000    0.00391835
     atom   64 type  2   force =     0.00000000    0.00000000    0.00000000

     Total force =     0.053866     Total SCF correction =     0.000793


     Computing stress (Cartesian axis) and pressure

          total   stress  (Ry/bohr**3)                   (kbar)     P=    8.96
   0.00007505  -0.00000000   0.00000000         11.04     -0.00      0.00
   0.00000000   0.00007505   0.00000000          0.00     11.04      0.00
   0.00000000  -0.00000000   0.00003273          0.00     -0.00      4.82


     number of scf cycles    =   2
     number of bfgs steps    =   1

     enthalpy old            =   -3792.0624010521 Ry
     enthalpy new            =   -3792.1113433694 Ry

     CASE: enthalpy_new < enthalpy_old

     new trust radius        =       0.0380103188 bohr
ibrav =      4
 celldm(1) =     11.33117030
 celldm(3) =      3.93295265
Input lattice vectors:
     1.01532682    -0.00000000    -0.00000000
    -0.50766341     0.87929882    -0.00000000
     0.00000000     0.00000000     3.99323231
New lattice vectors in INITIAL alat:
     1.01532682     0.00000000     0.00000000
    -0.50766341     0.87929882     0.00000000
     0.00000000     0.00000000     3.99323231
New lattice vectors in NEW alat (for information only):
     1.00000000     0.00000000     0.00000000
    -0.50000000     0.86602540     0.00000000
     0.00000000     0.00000000     3.93295265
Discrepancy in bohr =     0.000000    0.000000    0.000000
     new conv_thr            =       0.0000000121 Ry

     new unit-cell volume =   4955.34218 a.u.^3 (   734.30594 Ang^3 )
     density =      5.02694 g/cm^3

CELL_PARAMETERS (alat= 11.16012111)
   1.015326822   0.000000000   0.000000000
  -0.507663411   0.879298821   0.000000000
   0.000000000   0.000000000   3.993232311

ATOMIC_POSITIONS (angstrom)
Fe2      2.998097401   1.730952003  22.959469536
O        1.416533885   0.817836213  22.356884102
O        4.579660337   0.817836213  22.356884102
O        2.998097105   3.557184081  22.356884102
O       -0.000000294   3.461904514  22.275384008
Fe1      0.000000000   1.752253514  21.029585058
Fe1      1.480601050   4.316729754  21.029585058
Fe1     -1.480601041   4.316729754  21.029585058
O        1.481483048   2.606569710  20.046381664
O        0.000000000   5.172573612  20.046381664
O       -1.481483048   2.606569710  20.046381664
O       -0.000000000  -0.000000000  20.006921985
Fe2      2.998097401   1.730952003  19.091551243
Fe1      0.000000000   0.000000000  17.693154926
O        1.636494031   0.944830269  17.690102956
Ba      -0.000000294   3.461904514  17.688679253
O        2.998097105   3.303195975  17.690102956
O        4.359700179   0.944830269  17.690102956
Fe2      2.998097401   1.730952003  16.286811794
O        0.000000000   0.000000000  15.369374340
O       -1.481307110   2.606671287  15.332256619
O        0.000000000   5.172370459  15.332256619
O        1.481307110   2.606671287  15.332256619
Fe1      1.480767535   4.316825874  14.347537322
Fe1      0.000000000   1.752061273  14.347537322
Fe1     -1.480767526   4.316825874  14.347537322
O       -0.000000294   3.461904514  13.101134127
O        4.579432661   0.817967662  13.018466050
O        1.416761560   0.817967662  13.018466050
O        2.998097105   3.556921185  13.018466050
Fe2      2.998097401   1.730952003  12.413349195
Fe1      0.000000000  -0.000000000  11.791380199
Fe2     -0.000000294   3.461904514  11.169411204
O       -1.581335546   4.374888845  10.564294349
O       -0.000000000   1.635935333  10.564294349
O        1.581335556   4.374888845  10.564294349
O        2.998097401   1.730952003  10.481626271
Fe1      4.478864641   0.876030642   9.235223077
Fe1      2.998097105   3.440795233   9.235223077
Fe1      1.517329580   0.876030642   9.235223077
O        1.516789997   2.586185229   8.250503779
O        2.998097105   0.020486057   8.250503779
O        4.479404215   2.586185229   8.250503779
O        0.000000000  -0.000000000   8.213386058
Fe2     -0.000000294   3.461904514   7.295948604
O       -1.361603074   4.248026246   5.892657451
O        1.361603074   4.248026246   5.892657451
Ba       2.998097401   1.730952003   5.894081155
O        0.000000000   1.889660542   5.892657451
Fe1      0.000000000  -0.000000000   5.889605473
Fe2     -0.000000294   3.461904514   4.491209157
O        0.000000000   0.000000000   3.575838413
O        2.998097105   0.020282904   3.536378733
O        1.516614059   2.586286806   3.536378733
O        4.479580153   2.586286806   3.536378733
Fe1      2.998097105   3.440602993   2.553175341
Fe1      4.478698156   0.876126762   2.553175341
Fe1      1.517496065   0.876126762   2.553175341
O        2.998097401   1.730952003   1.307376390
O        1.581563231   4.375020295   1.225876297
O       -1.581563221   4.375020295   1.225876297
O        0.000000000   1.635672436   1.225876297
Fe2     -0.000000294   3.461904514   0.623290864
Fe1      0.000000000   0.000000000   0.000000000


     Writing output data file pwscf.save/
     NEW-OLD atomic charge density approx. for the potential

     Check: negative core charge=   -0.000003
     extrapolated charge  442.95049, renormalised to  440.00000
 Atomic wfc used for LDA+U Projector are NOT orthogonalized

     total cpu time spent up to now is     3371.7 secs

     Self-consistent Calculation

     iteration #  1     ecut=    50.00 Ry     beta= 0.10
     Davidson diagonalization with overlap
     c_bands:  4 eigenvalues not converged
     c_bands:  2 eigenvalues not converged
     ethr =  1.00E-06,  avg # of iterations =  9.1
 --- enter write_ns ---
 LDA+U parameters:
U( 2)     =  4.30000000
alpha( 2) =  0.00000000
U( 3)     =  4.30000000
alpha( 3) =  0.00000000
atom    1   Tr[ns(na)] (up, down, total) =   1.48135  4.93774  6.41909
   spin  1
    eigenvalues: 
  0.211  0.211  0.352  0.352  0.355
    eigenvectors:
  0.000  0.000  0.000  0.000  1.000
  0.086  0.633  0.253  0.028  0.000
  0.633  0.086  0.028  0.253  0.000
  0.248  0.033  0.073  0.646  0.000
  0.033  0.248  0.646  0.073  0.000
    occupations:
  0.355 -0.000 -0.000 -0.000 -0.000
 -0.000  0.251 -0.000  0.000 -0.063
 -0.000 -0.000  0.251 -0.063 -0.000
 -0.000  0.000 -0.063  0.312  0.000
 -0.000 -0.063 -0.000  0.000  0.312
   spin  2
    eigenvalues: 
  0.986  0.986  0.986  0.989  0.989
    eigenvectors:
  1.000  0.000  0.000  0.000  0.000
  0.000  0.289  0.033  0.135  0.543
  0.000  0.033  0.289  0.543  0.135
  0.000  0.069  0.609  0.258  0.064
  0.000  0.609  0.069  0.064  0.258
    occupations:
  0.986 -0.000 -0.000 -0.000 -0.000
 -0.000  0.988 -0.000  0.000  0.001
 -0.000 -0.000  0.988  0.001 -0.000
 -0.000  0.000  0.001  0.987  0.000
 -0.000  0.001 -0.000  0.000  0.987
atomic mag. moment =    -3.456388
atom    6   Tr[ns(na)] (up, down, total) =   4.94514  1.37355  6.31869
   spin  1
    eigenvalues: 
  0.985  0.986  0.991  0.991  0.992
    eigenvectors:
  0.000  0.019  0.771  0.000  0.211
  0.731  0.000  0.000  0.269  0.000
  0.000  0.614  0.143  0.000  0.242
  0.000  0.367  0.086  0.000  0.547
  0.269  0.000  0.000  0.731  0.000
    occupations:
  0.991 -0.000  0.000  0.001 -0.000
 -0.000  0.987 -0.000  0.000 -0.003
  0.000 -0.000  0.988 -0.003 -0.000
  0.001  0.000 -0.003  0.990  0.000
 -0.000 -0.003 -0.000  0.000  0.990
   spin  2
    eigenvalues: 
  0.138  0.139  0.187  0.452  0.457
    eigenvectors:
  0.681  0.000  0.318  0.000  0.000
  0.000  0.431  0.000  0.000  0.569
  0.106  0.000  0.256  0.638  0.000
  0.213  0.000  0.426  0.361  0.000
  0.000  0.569  0.000  0.000  0.431
    occupations:
  0.153 -0.000  0.009 -0.022 -0.000
 -0.000  0.320 -0.000  0.000  0.157
  0.009 -0.000  0.351  0.135 -0.000
 -0.022  0.000  0.135  0.272  0.000
 -0.000  0.157 -0.000  0.000  0.276
atomic mag. moment =     3.571594
atom    7   Tr[ns(na)] (up, down, total) =   4.94514  1.37355  6.31869
   spin  1
    eigenvalues: 
  0.985  0.986  0.991  0.991  0.992
    eigenvectors:
  0.000  0.019  0.771  0.000  0.211
  0.183  0.461  0.108  0.067  0.182
  0.548  0.154  0.036  0.202  0.061
  0.202  0.092  0.021  0.548  0.137
  0.067  0.276  0.064  0.183  0.410
    occupations:
  0.991 -0.000 -0.000 -0.000 -0.001
 -0.000  0.988  0.001 -0.000 -0.003
 -0.000  0.001  0.987 -0.003 -0.000
 -0.000 -0.000 -0.003  0.990  0.000
 -0.001 -0.003 -0.000  0.000  0.990
   spin  2
    eigenvalues: 
  0.138  0.139  0.187  0.452  0.457
    eigenvectors:
  0.681  0.000  0.318  0.000  0.000
  0.079  0.108  0.192  0.479  0.142
  0.026  0.323  0.064  0.160  0.427
  0.053  0.427  0.106  0.090  0.323
  0.160  0.142  0.319  0.271  0.108
    occupations:
  0.153 -0.008 -0.004  0.011  0.019
 -0.008  0.343  0.013 -0.010  0.140
 -0.004  0.013  0.328  0.152 -0.010
  0.011 -0.010  0.152  0.275 -0.002
  0.019  0.140 -0.010 -0.002  0.273
atomic mag. moment =     3.571594
atom    8   Tr[ns(na)] (up, down, total) =   4.94514  1.37355  6.31869
   spin  1
    eigenvalues: 
  0.985  0.986  0.991  0.991  0.992
    eigenvectors:
  0.000  0.019  0.771  0.000  0.211
  0.183  0.461  0.108  0.067  0.182
  0.548  0.154  0.036  0.202  0.061
  0.202  0.092  0.021  0.548  0.137
  0.067  0.276  0.064  0.183  0.410
    occupations:
  0.991  0.000 -0.000 -0.000  0.001
  0.000  0.988 -0.001  0.000 -0.003
 -0.000 -0.001  0.987 -0.003  0.000
 -0.000  0.000 -0.003  0.990 -0.000
  0.001 -0.003  0.000 -0.000  0.990
   spin  2
    eigenvalues: 
  0.138  0.139  0.187  0.452  0.457
    eigenvectors:
  0.681  0.000  0.318  0.000  0.000
  0.079  0.108  0.192  0.479  0.142
  0.026  0.323  0.064  0.160  0.427
  0.053  0.427  0.106  0.090  0.323
  0.160  0.142  0.319  0.271  0.108
    occupations:
  0.153  0.008 -0.004  0.011 -0.019
  0.008  0.343 -0.013  0.010  0.140
 -0.004 -0.013  0.328  0.152  0.010
  0.011  0.010  0.152  0.275  0.002
 -0.019  0.140  0.010  0.002  0.273
atomic mag. moment =     3.571594
atom   13   Tr[ns(na)] (up, down, total) =   1.41212  4.93227  6.34439
   spin  1
    eigenvalues: 
  0.164  0.164  0.170  0.457  0.457
    eigenvectors:
  0.000  0.000  1.000  0.000  0.000
  0.225  0.121  0.000  0.654  0.000
  0.121  0.225  0.000  0.000  0.654
  0.229  0.425  0.000  0.000  0.346
  0.425  0.229  0.000  0.346  0.000
    occupations:
  0.170 -0.000 -0.000 -0.000 -0.000
 -0.000  0.356 -0.000  0.000 -0.139
 -0.000 -0.000  0.356 -0.139 -0.000
 -0.000  0.000 -0.139  0.265  0.000
 -0.000 -0.139 -0.000  0.000  0.265
   spin  2
    eigenvalues: 
  0.981  0.981  0.990  0.990  0.990
    eigenvectors:
  0.000  0.000  0.000  0.000  1.000
  0.581  0.015  0.244  0.161  0.000
  0.015  0.581  0.161  0.244  0.000
  0.010  0.395  0.236  0.359  0.000
  0.395  0.010  0.359  0.236  0.000
    occupations:
  0.990 -0.000 -0.000 -0.000 -0.000
 -0.000  0.985 -0.000  0.000  0.004
 -0.000 -0.000  0.985  0.004 -0.000
 -0.000  0.000  0.004  0.986  0.000
 -0.000  0.004 -0.000  0.000  0.986
atomic mag. moment =    -3.520150
atom   14   Tr[ns(na)] (up, down, total) =   4.93981  1.50951  6.44931
   spin  1
    eigenvalues: 
  0.987  0.987  0.987  0.990  0.990
    eigenvectors:
  0.000  0.000  1.000  0.000  0.000
  0.000  0.000  0.000  0.089  0.911
  0.000  0.000  0.000  0.911  0.089
  0.186  0.814  0.000  0.000  0.000
  0.814  0.186  0.000  0.000  0.000
    occupations:
  0.987 -0.000 -0.000 -0.000 -0.000
 -0.000  0.990 -0.000  0.000 -0.000
 -0.000 -0.000  0.990 -0.000 -0.000
 -0.000  0.000 -0.000  0.987  0.000
 -0.000 -0.000 -0.000  0.000  0.987
   spin  2
    eigenvalues: 
  0.184  0.184  0.303  0.419  0.419
    eigenvectors:
  0.000  0.000  1.000  0.000  0.000
  0.088  0.912  0.000  0.000  0.000
  0.912  0.088  0.000  0.000  0.000
  0.000  0.000  0.000  0.178  0.822
  0.000  0.000  0.000  0.822  0.178
    occupations:
  0.303 -0.000 -0.000 -0.000 -0.000
 -0.000  0.184 -0.000  0.000  0.000
 -0.000 -0.000  0.184  0.000 -0.000
 -0.000  0.000  0.000  0.419  0.000
 -0.000  0.000 -0.000  0.000  0.419
atomic mag. moment =     3.430302
atom   19   Tr[ns(na)] (up, down, total) =   1.41176  4.93232  6.34407
   spin  1
    eigenvalues: 
  0.164  0.164  0.170  0.457  0.457
    eigenvectors:
  0.000  0.000  1.000  0.000  0.000
  0.314  0.032  0.000  0.165  0.489
  0.032  0.314  0.000  0.489  0.165
  0.061  0.594  0.000  0.258  0.087
  0.594  0.061  0.000  0.087  0.258
    occupations:
  0.170 -0.000 -0.000 -0.000 -0.000
 -0.000  0.356 -0.000  0.000  0.139
 -0.000 -0.000  0.356  0.139  0.000
 -0.000  0.000  0.139  0.265  0.000
 -0.000  0.139  0.000  0.000  0.265
   spin  2
    eigenvalues: 
  0.981  0.981  0.990  0.990  0.990
    eigenvectors:
  0.000  0.000  0.000  0.000  1.000
  0.219  0.375  0.371  0.034  0.000
  0.375  0.219  0.034  0.371  0.000
  0.256  0.149  0.051  0.544  0.000
  0.149  0.256  0.544  0.051  0.000
    occupations:
  0.990 -0.000 -0.000 -0.000 -0.000
 -0.000  0.985 -0.000  0.000 -0.004
 -0.000 -0.000  0.985 -0.004 -0.000
 -0.000  0.000 -0.004  0.986  0.000
 -0.000 -0.004 -0.000  0.000  0.986
atomic mag. moment =    -3.520562
atom   24   Tr[ns(na)] (up, down, total) =   4.94513  1.37328  6.31841
   spin  1
    eigenvalues: 
  0.985  0.986  0.991  0.991  0.992
    eigenvectors:
  0.000  0.018  0.773  0.000  0.209
  0.183  0.461  0.107  0.067  0.182
  0.549  0.154  0.036  0.201  0.061
  0.201  0.092  0.021  0.549  0.137
  0.067  0.275  0.064  0.183  0.411
    occupations:
  0.991  0.000  0.000 -0.000 -0.001
  0.000  0.988  0.001  0.000  0.003
  0.000  0.001  0.987  0.003  0.000
 -0.000  0.000  0.003  0.990  0.000
 -0.001  0.003  0.000  0.000  0.990
   spin  2
    eigenvalues: 
  0.138  0.139  0.187  0.453  0.457
    eigenvectors:
  0.682  0.000  0.318  0.000  0.000
  0.080  0.108  0.192  0.478  0.142
  0.027  0.323  0.064  0.159  0.427
  0.053  0.427  0.107  0.090  0.323
  0.159  0.142  0.320  0.271  0.108
    occupations:
  0.153  0.008  0.005  0.011  0.019
  0.008  0.343  0.013  0.010 -0.141
  0.005  0.013  0.328 -0.152  0.010
  0.011  0.010 -0.152  0.275 -0.001
  0.019 -0.141  0.010 -0.001  0.273
atomic mag. moment =     3.571849
atom   25   Tr[ns(na)] (up, down, total) =   4.94513  1.37328  6.31841
   spin  1
    eigenvalues: 
  0.985  0.986  0.991  0.991  0.992
    eigenvectors:
  0.000  0.018  0.773  0.000  0.209
  0.733  0.000  0.000  0.267  0.000
  0.000  0.615  0.142  0.000  0.243
  0.000  0.367  0.085  0.000  0.548
  0.267  0.000  0.000  0.733  0.000
    occupations:
  0.991 -0.000 -0.000  0.001 -0.000
 -0.000  0.987 -0.000  0.000  0.003
 -0.000 -0.000  0.988  0.003 -0.000
  0.001  0.000  0.003  0.990  0.000
 -0.000  0.003 -0.000  0.000  0.990
   spin  2
    eigenvalues: 
  0.138  0.139  0.187  0.453  0.457
    eigenvectors:
  0.682  0.000  0.318  0.000  0.000
  0.000  0.430  0.000  0.000  0.570
  0.106  0.000  0.256  0.638  0.000
  0.212  0.000  0.426  0.362  0.000
  0.000  0.570  0.000  0.000  0.430
    occupations:
  0.153 -0.000 -0.009 -0.022 -0.000
 -0.000  0.320 -0.000  0.000 -0.157
 -0.009 -0.000  0.351 -0.135 -0.000
 -0.022  0.000 -0.135  0.273  0.000
 -0.000 -0.157 -0.000  0.000  0.276
atomic mag. moment =     3.571849
atom   26   Tr[ns(na)] (up, down, total) =   4.94513  1.37328  6.31841
   spin  1
    eigenvalues: 
  0.985  0.986  0.991  0.991  0.992
    eigenvectors:
  0.000  0.018  0.773  0.000  0.209
  0.183  0.461  0.107  0.067  0.182
  0.549  0.154  0.036  0.201  0.061
  0.201  0.092  0.021  0.549  0.137
  0.067  0.275  0.064  0.183  0.411
    occupations:
  0.991 -0.000  0.000 -0.000  0.001
 -0.000  0.988 -0.001 -0.000  0.003
  0.000 -0.001  0.987  0.003 -0.000
 -0.000 -0.000  0.003  0.990 -0.000
  0.001  0.003 -0.000 -0.000  0.990
   spin  2
    eigenvalues: 
  0.138  0.139  0.187  0.453  0.457
    eigenvectors:
  0.682  0.000  0.318  0.000  0.000
  0.080  0.108  0.192  0.478  0.142
  0.027  0.323  0.064  0.159  0.427
  0.053  0.427  0.107  0.090  0.323
  0.159  0.142  0.320  0.271  0.108
    occupations:
  0.153 -0.008  0.005  0.011 -0.019
 -0.008  0.343 -0.013 -0.010 -0.141
  0.005 -0.013  0.328 -0.152 -0.010
  0.011 -0.010 -0.152  0.275  0.001
 -0.019 -0.141 -0.010  0.001  0.273
atomic mag. moment =     3.571849
atom   31   Tr[ns(na)] (up, down, total) =   1.48089  4.93778  6.41867
   spin  1
    eigenvalues: 
  0.211  0.211  0.352  0.352  0.355
    eigenvectors:
  0.000  0.000  0.000  0.000  1.000
  0.633  0.085  0.194  0.088  0.000
  0.085  0.633  0.088  0.194  0.000
  0.033  0.248  0.224  0.494  0.000
  0.248  0.033  0.494  0.224  0.000
    occupations:
  0.355 -0.000 -0.000 -0.000 -0.000
 -0.000  0.251 -0.000  0.000  0.064
 -0.000 -0.000  0.251  0.064 -0.000
 -0.000  0.000  0.064  0.312  0.000
 -0.000  0.064 -0.000  0.000  0.312
   spin  2
    eigenvalues: 
  0.986  0.986  0.986  0.989  0.989
    eigenvectors:
  1.000  0.000  0.000  0.000  0.000
  0.000  0.213  0.111  0.673  0.003
  0.000  0.111  0.213  0.003  0.673
  0.000  0.231  0.444  0.001  0.323
  0.000  0.444  0.231  0.323  0.001
    occupations:
  0.986 -0.000 -0.000 -0.000 -0.000
 -0.000  0.988 -0.000  0.000 -0.001
 -0.000 -0.000  0.988 -0.001 -0.000
 -0.000  0.000 -0.001  0.987  0.000
 -0.000 -0.001 -0.000  0.000  0.987
atomic mag. moment =    -3.456897
atom   32   Tr[ns(na)] (up, down, total) =   4.94041  1.36822  6.30863
   spin  1
    eigenvalues: 
  0.984  0.984  0.991  0.991  0.992
    eigenvectors:
  0.000  0.000  0.000  0.000  1.000
  0.597  0.011  0.240  0.152  0.000
  0.011  0.597  0.152  0.240  0.000
  0.007  0.385  0.235  0.372  0.000
  0.385  0.007  0.372  0.235  0.000
    occupations:
  0.992 -0.000 -0.000 -0.000 -0.000
 -0.000  0.986 -0.000  0.000  0.003
 -0.000 -0.000  0.986  0.003 -0.000
 -0.000  0.000  0.003  0.988  0.000
 -0.000  0.003 -0.000  0.000  0.988
   spin  2
    eigenvalues: 
  0.142  0.144  0.144  0.469  0.469
    eigenvectors:
  1.000  0.000  0.000  0.000  0.000
  0.000  0.210  0.111  0.674  0.005
  0.000  0.111  0.210  0.005  0.674
  0.000  0.234  0.445  0.003  0.318
  0.000  0.445  0.234  0.318  0.003
    occupations:
  0.142 -0.000  0.000 -0.000 -0.000
 -0.000  0.365 -0.000  0.000 -0.152
  0.000 -0.000  0.365 -0.152 -0.000
 -0.000  0.000 -0.152  0.248  0.000
 -0.000 -0.152 -0.000  0.000  0.248
atomic mag. moment =     3.572192
atom   33   Tr[ns(na)] (up, down, total) =   1.48089  4.93778  6.41867
   spin  1
    eigenvalues: 
  0.211  0.211  0.352  0.352  0.355
    eigenvectors:
  0.000  0.000  0.000  0.000  1.000
  0.635  0.083  0.194  0.088  0.000
  0.083  0.635  0.088  0.194  0.000
  0.033  0.249  0.225  0.494  0.000
  0.249  0.033  0.494  0.225  0.000
    occupations:
  0.355 -0.000 -0.000 -0.000 -0.000
 -0.000  0.251 -0.000  0.000  0.064
 -0.000 -0.000  0.251  0.064 -0.000
 -0.000  0.000  0.064  0.312  0.000
 -0.000  0.064 -0.000  0.000  0.312
   spin  2
    eigenvalues: 
  0.986  0.986  0.986  0.989  0.989
    eigenvectors:
  1.000  0.000  0.000  0.000  0.000
  0.000  0.213  0.111  0.673  0.003
  0.000  0.111  0.213  0.003  0.673
  0.000  0.232  0.444  0.001  0.323
  0.000  0.444  0.232  0.323  0.001
    occupations:
  0.986 -0.000 -0.000 -0.000 -0.000
 -0.000  0.988 -0.000  0.000 -0.001
 -0.000 -0.000  0.988 -0.001 -0.000
 -0.000  0.000 -0.001  0.987  0.000
 -0.000 -0.001 -0.000  0.000  0.987
atomic mag. moment =    -3.456897
atom   38   Tr[ns(na)] (up, down, total) =   4.94513  1.37328  6.31841
   spin  1
    eigenvalues: 
  0.985  0.986  0.991  0.991  0.992
    eigenvectors:
  0.000  0.018  0.773  0.000  0.209
  0.183  0.461  0.107  0.067  0.182
  0.549  0.154  0.036  0.201  0.061
  0.201  0.092  0.021  0.549  0.137
  0.067  0.275  0.064  0.183  0.411
    occupations:
  0.991 -0.000  0.000 -0.000  0.001
 -0.000  0.988 -0.001 -0.000  0.003
  0.000 -0.001  0.987  0.003 -0.000
 -0.000 -0.000  0.003  0.990 -0.000
  0.001  0.003 -0.000 -0.000  0.990
   spin  2
    eigenvalues: 
  0.138  0.139  0.187  0.453  0.457
    eigenvectors:
  0.682  0.000  0.318  0.000  0.000
  0.080  0.108  0.192  0.478  0.142
  0.027  0.323  0.064  0.159  0.427
  0.053  0.427  0.107  0.090  0.323
  0.159  0.142  0.320  0.271  0.108
    occupations:
  0.153 -0.008  0.005  0.011 -0.019
 -0.008  0.343 -0.013 -0.010 -0.141
  0.005 -0.013  0.328 -0.152 -0.010
  0.011 -0.010 -0.152  0.275  0.001
 -0.019 -0.141 -0.010  0.001  0.273
atomic mag. moment =     3.571849
atom   39   Tr[ns(na)] (up, down, total) =   4.94513  1.37328  6.31841
   spin  1
    eigenvalues: 
  0.985  0.986  0.991  0.991  0.992
    eigenvectors:
  0.000  0.018  0.773  0.000  0.209
  0.733  0.000  0.000  0.267  0.000
  0.000  0.615  0.142  0.000  0.243
  0.000  0.367  0.085  0.000  0.548
  0.267  0.000  0.000  0.733  0.000
    occupations:
  0.991 -0.000 -0.000  0.001 -0.000
 -0.000  0.987 -0.000  0.000  0.003
 -0.000 -0.000  0.988  0.003 -0.000
  0.001  0.000  0.003  0.990  0.000
 -0.000  0.003 -0.000  0.000  0.990
   spin  2
    eigenvalues: 
  0.138  0.139  0.187  0.453  0.457
    eigenvectors:
  0.682  0.000  0.318  0.000  0.000
  0.000  0.430  0.000  0.000  0.570
  0.106  0.000  0.256  0.638  0.000
  0.212  0.000  0.426  0.362  0.000
  0.000  0.570  0.000  0.000  0.430
    occupations:
  0.153 -0.000 -0.009 -0.022 -0.000
 -0.000  0.320 -0.000  0.000 -0.157
 -0.009 -0.000  0.351 -0.135 -0.000
 -0.022  0.000 -0.135  0.273  0.000
 -0.000 -0.157 -0.000  0.000  0.276
atomic mag. moment =     3.571849
atom   40   Tr[ns(na)] (up, down, total) =   4.94513  1.37328  6.31841
   spin  1
    eigenvalues: 
  0.985  0.986  0.991  0.991  0.992
    eigenvectors:
  0.000  0.018  0.773  0.000  0.209
  0.183  0.461  0.107  0.067  0.182
  0.549  0.154  0.036  0.201  0.061
  0.201  0.092  0.021  0.549  0.137
  0.067  0.275  0.064  0.183  0.411
    occupations:
  0.991  0.000  0.000 -0.000 -0.001
  0.000  0.988  0.001  0.000  0.003
  0.000  0.001  0.987  0.003  0.000
 -0.000  0.000  0.003  0.990  0.000
 -0.001  0.003  0.000  0.000  0.990
   spin  2
    eigenvalues: 
  0.138  0.139  0.187  0.453  0.457
    eigenvectors:
  0.682  0.000  0.318  0.000  0.000
  0.080  0.108  0.192  0.478  0.142
  0.027  0.323  0.064  0.159  0.427
  0.053  0.427  0.107  0.090  0.323
  0.159  0.142  0.320  0.271  0.108
    occupations:
  0.153  0.008  0.005  0.011  0.019
  0.008  0.343  0.013  0.010 -0.141
  0.005  0.013  0.328 -0.152  0.010
  0.011  0.010 -0.152  0.275 -0.001
  0.019 -0.141  0.010 -0.001  0.273
atomic mag. moment =     3.571849
atom   45   Tr[ns(na)] (up, down, total) =   1.41176  4.93232  6.34407
   spin  1
    eigenvalues: 
  0.164  0.164  0.170  0.457  0.457
    eigenvectors:
  0.000  0.000  1.000  0.000  0.000
  0.314  0.032  0.000  0.165  0.489
  0.032  0.314  0.000  0.489  0.165
  0.060  0.594  0.000  0.259  0.087
  0.594  0.060  0.000  0.087  0.259
    occupations:
  0.170 -0.000 -0.000 -0.000 -0.000
 -0.000  0.356 -0.000  0.000  0.139
 -0.000 -0.000  0.356  0.139  0.000
 -0.000  0.000  0.139  0.265  0.000
 -0.000  0.139  0.000  0.000  0.265
   spin  2
    eigenvalues: 
  0.981  0.981  0.990  0.990  0.990
    eigenvectors:
  0.000  0.000  0.000  0.000  1.000
  0.218  0.376  0.371  0.035  0.000
  0.376  0.218  0.035  0.371  0.000
  0.256  0.149  0.051  0.544  0.000
  0.149  0.256  0.544  0.051  0.000
    occupations:
  0.990 -0.000 -0.000 -0.000 -0.000
 -0.000  0.985 -0.000  0.000 -0.004
 -0.000 -0.000  0.985 -0.004 -0.000
 -0.000  0.000 -0.004  0.986  0.000
 -0.000 -0.004 -0.000  0.000  0.986
atomic mag. moment =    -3.520562
atom   50   Tr[ns(na)] (up, down, total) =   4.93981  1.50951  6.44931
   spin  1
    eigenvalues: 
  0.987  0.987  0.987  0.990  0.990
    eigenvectors:
  0.000  0.000  1.000  0.000  0.000
  0.000  0.000  0.000  0.089  0.911
  0.000  0.000  0.000  0.911  0.089
  0.186  0.814  0.000  0.000  0.000
  0.814  0.186  0.000  0.000  0.000
    occupations:
  0.987 -0.000 -0.000 -0.000 -0.000
 -0.000  0.990 -0.000  0.000 -0.000
 -0.000 -0.000  0.990 -0.000 -0.000
 -0.000  0.000 -0.000  0.987  0.000
 -0.000 -0.000 -0.000  0.000  0.987
   spin  2
    eigenvalues: 
  0.184  0.184  0.303  0.419  0.419
    eigenvectors:
  0.000  0.000  1.000  0.000  0.000
  0.088  0.912  0.000  0.000  0.000
  0.912  0.088  0.000  0.000  0.000
  0.000  0.000  0.000  0.178  0.822
  0.000  0.000  0.000  0.822  0.178
    occupations:
  0.303 -0.000 -0.000 -0.000 -0.000
 -0.000  0.184 -0.000  0.000  0.000
 -0.000 -0.000  0.184  0.000 -0.000
 -0.000  0.000  0.000  0.419  0.000
 -0.000  0.000 -0.000  0.000  0.419
atomic mag. moment =     3.430302
atom   51   Tr[ns(na)] (up, down, total) =   1.41212  4.93227  6.34439
   spin  1
    eigenvalues: 
  0.164  0.164  0.170  0.457  0.457
    eigenvectors:
  0.000  0.000  1.000  0.000  0.000
  0.224  0.121  0.000  0.654  0.000
  0.121  0.224  0.000  0.000  0.654
  0.230  0.424  0.000  0.000  0.346
  0.424  0.230  0.000  0.346  0.000
    occupations:
  0.170 -0.000 -0.000 -0.000 -0.000
 -0.000  0.356 -0.000  0.000 -0.139
 -0.000 -0.000  0.356 -0.139 -0.000
 -0.000  0.000 -0.139  0.265  0.000
 -0.000 -0.139 -0.000  0.000  0.265
   spin  2
    eigenvalues: 
  0.981  0.981  0.990  0.990  0.990
    eigenvectors:
  0.000  0.000  0.000  0.000  1.000
  0.581  0.014  0.244  0.161  0.000
  0.014  0.581  0.161  0.244  0.000
  0.010  0.395  0.236  0.359  0.000
  0.395  0.010  0.359  0.236  0.000
    occupations:
  0.990 -0.000 -0.000 -0.000 -0.000
 -0.000  0.985 -0.000  0.000  0.004
 -0.000 -0.000  0.985  0.004 -0.000
 -0.000  0.000  0.004  0.986  0.000
 -0.000  0.004 -0.000  0.000  0.986
atomic mag. moment =    -3.520150
atom   56   Tr[ns(na)] (up, down, total) =   4.94514  1.37355  6.31869
   spin  1
    eigenvalues: 
  0.985  0.986  0.991  0.991  0.992
    eigenvectors:
  0.000  0.019  0.771  0.000  0.211
  0.731  0.000  0.000  0.269  0.000
  0.000  0.614  0.143  0.000  0.242
  0.000  0.367  0.086  0.000  0.547
  0.269  0.000  0.000  0.731  0.000
    occupations:
  0.991 -0.000  0.000  0.001 -0.000
 -0.000  0.987 -0.000  0.000 -0.003
  0.000 -0.000  0.988 -0.003 -0.000
  0.001  0.000 -0.003  0.990  0.000
 -0.000 -0.003 -0.000  0.000  0.990
   spin  2
    eigenvalues: 
  0.138  0.139  0.187  0.452  0.457
    eigenvectors:
  0.681  0.000  0.318  0.000  0.000
  0.000  0.431  0.000  0.000  0.569
  0.106  0.000  0.256  0.638  0.000
  0.213  0.000  0.426  0.361  0.000
  0.000  0.569  0.000  0.000  0.431
    occupations:
  0.153 -0.000  0.009 -0.022 -0.000
 -0.000  0.320 -0.000  0.000  0.157
  0.009 -0.000  0.351  0.135 -0.000
 -0.022  0.000  0.135  0.272  0.000
 -0.000  0.157 -0.000  0.000  0.276
atomic mag. moment =     3.571594
atom   57   Tr[ns(na)] (up, down, total) =   4.94514  1.37355  6.31869
   spin  1
    eigenvalues: 
  0.985  0.986  0.991  0.991  0.992
    eigenvectors:
  0.000  0.019  0.771  0.000  0.211
  0.183  0.461  0.108  0.067  0.182
  0.548  0.154  0.036  0.202  0.061
  0.202  0.092  0.021  0.548  0.137
  0.067  0.276  0.064  0.183  0.410
    occupations:
  0.991  0.000 -0.000 -0.000  0.001
  0.000  0.988 -0.001  0.000 -0.003
 -0.000 -0.001  0.987 -0.003  0.000
 -0.000  0.000 -0.003  0.990 -0.000
  0.001 -0.003  0.000 -0.000  0.990
   spin  2
    eigenvalues: 
  0.138  0.139  0.187  0.452  0.457
    eigenvectors:
  0.681  0.000  0.318  0.000  0.000
  0.079  0.108  0.192  0.479  0.142
  0.026  0.323  0.064  0.160  0.427
  0.053  0.427  0.106  0.090  0.323
  0.160  0.142  0.319  0.271  0.108
    occupations:
  0.153  0.008 -0.004  0.011 -0.019
  0.008  0.343 -0.013  0.010  0.140
 -0.004 -0.013  0.328  0.152  0.010
  0.011  0.010  0.152  0.275  0.002
 -0.019  0.140  0.010  0.002  0.273
atomic mag. moment =     3.571594
atom   58   Tr[ns(na)] (up, down, total) =   4.94514  1.37355  6.31869
   spin  1
    eigenvalues: 
  0.985  0.986  0.991  0.991  0.992
    eigenvectors:
  0.000  0.019  0.771  0.000  0.211
  0.183  0.461  0.108  0.067  0.182
  0.548  0.154  0.036  0.202  0.061
  0.202  0.092  0.021  0.548  0.137
  0.067  0.276  0.064  0.183  0.410
    occupations:
  0.991 -0.000 -0.000 -0.000 -0.001
 -0.000  0.988  0.001 -0.000 -0.003
 -0.000  0.001  0.987 -0.003 -0.000
 -0.000 -0.000 -0.003  0.990  0.000
 -0.001 -0.003 -0.000  0.000  0.990
   spin  2
    eigenvalues: 
  0.138  0.139  0.187  0.452  0.457
    eigenvectors:
  0.681  0.000  0.318  0.000  0.000
  0.079  0.108  0.192  0.479  0.142
  0.026  0.323  0.064  0.160  0.427
  0.053  0.427  0.106  0.090  0.323
  0.160  0.142  0.319  0.271  0.108
    occupations:
  0.153 -0.008 -0.004  0.011  0.019
 -0.008  0.343  0.013 -0.010  0.140
 -0.004  0.013  0.328  0.152 -0.010
  0.011 -0.010  0.152  0.275 -0.002
  0.019  0.140 -0.010 -0.002  0.273
atomic mag. moment =     3.571594
atom   63   Tr[ns(na)] (up, down, total) =   1.48135  4.93774  6.41909
   spin  1
    eigenvalues: 
  0.211  0.211  0.352  0.352  0.355
    eigenvectors:
  0.000  0.000  0.000  0.000  1.000
  0.085  0.634  0.252  0.029  0.000
  0.634  0.085  0.029  0.252  0.000
  0.248  0.033  0.073  0.646  0.000
  0.033  0.248  0.646  0.073  0.000
    occupations:
  0.355 -0.000 -0.000 -0.000 -0.000
 -0.000  0.251 -0.000  0.000 -0.063
 -0.000 -0.000  0.251 -0.063 -0.000
 -0.000  0.000 -0.063  0.312  0.000
 -0.000 -0.063 -0.000  0.000  0.312
   spin  2
    eigenvalues: 
  0.986  0.986  0.986  0.989  0.989
    eigenvectors:
  1.000  0.000  0.000  0.000  0.000
  0.000  0.289  0.033  0.136  0.542
  0.000  0.033  0.289  0.542  0.136
  0.000  0.069  0.609  0.258  0.064
  0.000  0.609  0.069  0.064  0.258
    occupations:
  0.986 -0.000 -0.000 -0.000 -0.000
 -0.000  0.988 -0.000  0.000  0.001
 -0.000 -0.000  0.988  0.001 -0.000
 -0.000  0.000  0.001  0.987  0.000
 -0.000  0.001 -0.000  0.000  0.987
atomic mag. moment =    -3.456388
atom   64   Tr[ns(na)] (up, down, total) =   4.94037  1.36937  6.30974
   spin  1
    eigenvalues: 
  0.984  0.984  0.991  0.991  0.992
    eigenvectors:
  0.000  0.000  0.000  0.000  1.000
  0.209  0.398  0.358  0.035  0.000
  0.398  0.209  0.035  0.358  0.000
  0.257  0.135  0.053  0.554  0.000
  0.135  0.257  0.554  0.053  0.000
    occupations:
  0.992 -0.000 -0.000 -0.000 -0.000
 -0.000  0.986 -0.000  0.000 -0.004
 -0.000 -0.000  0.986 -0.004 -0.000
 -0.000  0.000 -0.004  0.988  0.000
 -0.000 -0.004 -0.000  0.000  0.988
   spin  2
    eigenvalues: 
  0.143  0.144  0.144  0.469  0.469
    eigenvectors:
  1.000  0.000  0.000  0.000  0.000
  0.000  0.286  0.035  0.135  0.544
  0.000  0.035  0.286  0.544  0.135
  0.000  0.073  0.606  0.257  0.064
  0.000  0.606  0.073  0.064  0.257
    occupations:
  0.143 -0.000 -0.000 -0.000 -0.000
 -0.000  0.365 -0.000  0.000  0.152
 -0.000 -0.000  0.365  0.152  0.000
 -0.000  0.000  0.152  0.248  0.000
 -0.000  0.152  0.000  0.000  0.248
atomic mag. moment =     3.570993
N of occupied +U levels =  152.392025
 --- exit write_ns ---

     total cpu time spent up to now is     3446.3 secs

     total energy              =   -3792.07372180 Ry
     Harris-Foulkes estimate   =   -3789.47761690 Ry
     estimated scf accuracy    <       0.06281849 Ry

     total magnetization       =    40.00 Bohr mag/cell
     absolute magnetization    =   105.53 Bohr mag/cell

     iteration #  2     ecut=    50.00 Ry     beta= 0.10
     Davidson diagonalization with overlap
     ethr =  1.43E-05,  avg # of iterations =  6.4

     total cpu time spent up to now is     3520.6 secs

     total energy              =   -3792.11557008 Ry
     Harris-Foulkes estimate   =   -3792.11772426 Ry
     estimated scf accuracy    <       0.02060390 Ry

     total magnetization       =    40.00 Bohr mag/cell
     absolute magnetization    =   105.70 Bohr mag/cell

     iteration #  3     ecut=    50.00 Ry     beta= 0.10
     Davidson diagonalization with overlap
     ethr =  4.68E-06,  avg # of iterations =  1.2

     total cpu time spent up to now is     3543.7 secs

     total energy              =   -3792.11222831 Ry
     Harris-Foulkes estimate   =   -3792.11584164 Ry
     estimated scf accuracy    <       0.01241066 Ry

     total magnetization       =    40.00 Bohr mag/cell
     absolute magnetization    =   105.61 Bohr mag/cell

     iteration #  4     ecut=    50.00 Ry     beta= 0.10
     Davidson diagonalization with overlap
     ethr =  2.82E-06,  avg # of iterations =  7.5

     total cpu time spent up to now is     3590.2 secs

     total energy              =   -3792.11447812 Ry
     Harris-Foulkes estimate   =   -3792.11472991 Ry
     estimated scf accuracy    <       0.00219569 Ry

     total magnetization       =    40.00 Bohr mag/cell
     absolute magnetization    =   105.28 Bohr mag/cell

     iteration #  5     ecut=    50.00 Ry     beta= 0.10
     Davidson diagonalization with overlap
     ethr =  4.99E-07,  avg # of iterations =  1.8

     total cpu time spent up to now is     3614.5 secs

     total energy              =   -3792.11467911 Ry
     Harris-Foulkes estimate   =   -3792.11462201 Ry
     estimated scf accuracy    <       0.00122041 Ry

     total magnetization       =    40.00 Bohr mag/cell
     absolute magnetization    =   105.34 Bohr mag/cell

     iteration #  6     ecut=    50.00 Ry     beta= 0.10
     Davidson diagonalization with overlap
     ethr =  2.77E-07,  avg # of iterations =  5.9

     total cpu time spent up to now is     3651.7 secs

     total energy              =   -3792.11488475 Ry
     Harris-Foulkes estimate   =   -3792.11490565 Ry
     estimated scf accuracy    <       0.00090650 Ry

     total magnetization       =    40.00 Bohr mag/cell
     absolute magnetization    =   105.39 Bohr mag/cell

     iteration #  7     ecut=    50.00 Ry     beta= 0.10
     Davidson diagonalization with overlap
     ethr =  2.06E-07,  avg # of iterations =  1.0

     total cpu time spent up to now is     3674.4 secs

     total energy              =   -3792.11484623 Ry
     Harris-Foulkes estimate   =   -3792.11489861 Ry
     estimated scf accuracy    <       0.00071180 Ry

     total magnetization       =    40.00 Bohr mag/cell
     absolute magnetization    =   105.40 Bohr mag/cell

     iteration #  8     ecut=    50.00 Ry     beta= 0.10
     Davidson diagonalization with overlap
     ethr =  1.62E-07,  avg # of iterations =  4.7

     total cpu time spent up to now is     3711.1 secs

     total energy              =   -3792.11502146 Ry
     Harris-Foulkes estimate   =   -3792.11506210 Ry
     estimated scf accuracy    <       0.00050092 Ry

     total magnetization       =    40.00 Bohr mag/cell
     absolute magnetization    =   105.33 Bohr mag/cell

     iteration #  9     ecut=    50.00 Ry     beta= 0.10
     Davidson diagonalization with overlap
     ethr =  1.14E-07,  avg # of iterations =  1.0

     total cpu time spent up to now is     3733.8 secs

     total energy              =   -3792.11500146 Ry
     Harris-Foulkes estimate   =   -3792.11503170 Ry
     estimated scf accuracy    <       0.00030353 Ry

     total magnetization       =    40.00 Bohr mag/cell
     absolute magnetization    =   105.33 Bohr mag/cell

     iteration # 10     ecut=    50.00 Ry     beta= 0.10
     Davidson diagonalization with overlap
     ethr =  6.90E-08,  avg # of iterations =  4.3

     total cpu time spent up to now is     3771.7 secs

     total energy              =   -3792.11510954 Ry
     Harris-Foulkes estimate   =   -3792.11510890 Ry
     estimated scf accuracy    <       0.00023579 Ry

     total magnetization       =    40.00 Bohr mag/cell
     absolute magnetization    =   105.40 Bohr mag/cell

     iteration # 11     ecut=    50.00 Ry     beta= 0.10
     Davidson diagonalization with overlap
     ethr =  5.36E-08,  avg # of iterations =  1.0

     total cpu time spent up to now is     3794.4 secs

     total energy              =   -3792.11507032 Ry
     Harris-Foulkes estimate   =   -3792.11511166 Ry
     estimated scf accuracy    <       0.00020593 Ry

     total magnetization       =    40.00 Bohr mag/cell
     absolute magnetization    =   105.40 Bohr mag/cell

     iteration # 12     ecut=    50.00 Ry     beta= 0.10
     Davidson diagonalization with overlap
     ethr =  4.68E-08,  avg # of iterations =  3.7

     total cpu time spent up to now is     3823.7 secs

     total energy              =   -3792.11509971 Ry
     Harris-Foulkes estimate   =   -3792.11509853 Ry
     estimated scf accuracy    <       0.00001564 Ry

     total magnetization       =    40.00 Bohr mag/cell
     absolute magnetization    =   105.36 Bohr mag/cell

     iteration # 13     ecut=    50.00 Ry     beta= 0.10
     Davidson diagonalization with overlap
     ethr =  3.56E-09,  avg # of iterations =  4.8

     total cpu time spent up to now is     3876.3 secs

     total energy              =   -3792.11509769 Ry
     Harris-Foulkes estimate   =   -3792.11511117 Ry
     estimated scf accuracy    <       0.00005767 Ry

     total magnetization       =    40.00 Bohr mag/cell
     absolute magnetization    =   105.35 Bohr mag/cell

     iteration # 14     ecut=    50.00 Ry     beta= 0.10
     Davidson diagonalization with overlap
     ethr =  3.56E-09,  avg # of iterations =  4.5

     total cpu time spent up to now is     3918.8 secs

     total energy              =   -3792.11510621 Ry
     Harris-Foulkes estimate   =   -3792.11510655 Ry
     estimated scf accuracy    <       0.00000839 Ry

     total magnetization       =    40.00 Bohr mag/cell
     absolute magnetization    =   105.37 Bohr mag/cell

     iteration # 15     ecut=    50.00 Ry     beta= 0.10
     Davidson diagonalization with overlap
     ethr =  1.91E-09,  avg # of iterations =  2.2

     total cpu time spent up to now is     3943.8 secs

     total energy              =   -3792.11510692 Ry
     Harris-Foulkes estimate   =   -3792.11510674 Ry
     estimated scf accuracy    <       0.00000195 Ry

     total magnetization       =    40.00 Bohr mag/cell
     absolute magnetization    =   105.36 Bohr mag/cell

     iteration # 16     ecut=    50.00 Ry     beta= 0.10
     Davidson diagonalization with overlap
     ethr =  4.42E-10,  avg # of iterations =  4.0

     total cpu time spent up to now is     3994.4 secs

     total energy              =   -3792.11510945 Ry
     Harris-Foulkes estimate   =   -3792.11510931 Ry
     estimated scf accuracy    <       0.00000738 Ry

     total magnetization       =    40.00 Bohr mag/cell
     absolute magnetization    =   105.36 Bohr mag/cell

     iteration # 17     ecut=    50.00 Ry     beta= 0.10
     Davidson diagonalization with overlap
     ethr =  4.42E-10,  avg # of iterations =  1.0

     total cpu time spent up to now is     4017.1 secs

     total energy              =   -3792.11511018 Ry
     Harris-Foulkes estimate   =   -3792.11510947 Ry
     estimated scf accuracy    <       0.00000634 Ry

     total magnetization       =    40.00 Bohr mag/cell
     absolute magnetization    =   105.36 Bohr mag/cell

     iteration # 18     ecut=    50.00 Ry     beta= 0.10
     Davidson diagonalization with overlap
     ethr =  4.42E-10,  avg # of iterations =  1.0

     total cpu time spent up to now is     4039.9 secs

     total energy              =   -3792.11510892 Ry
     Harris-Foulkes estimate   =   -3792.11511021 Ry
     estimated scf accuracy    <       0.00000731 Ry

     total magnetization       =    40.00 Bohr mag/cell
     absolute magnetization    =   105.36 Bohr mag/cell

     iteration # 19     ecut=    50.00 Ry     beta= 0.10
     Davidson diagonalization with overlap
     ethr =  4.42E-10,  avg # of iterations =  4.0

     total cpu time spent up to now is     4072.6 secs

     total energy              =   -3792.11510968 Ry
     Harris-Foulkes estimate   =   -3792.11510944 Ry
     estimated scf accuracy    <       0.00000087 Ry

     total magnetization       =    40.00 Bohr mag/cell
     absolute magnetization    =   105.36 Bohr mag/cell

     iteration # 20     ecut=    50.00 Ry     beta= 0.10
     Davidson diagonalization with overlap
     ethr =  1.97E-10,  avg # of iterations =  2.0

     total cpu time spent up to now is     4097.4 secs

     total energy              =   -3792.11510989 Ry
     Harris-Foulkes estimate   =   -3792.11510971 Ry
     estimated scf accuracy    <       0.00000074 Ry

     total magnetization       =    40.00 Bohr mag/cell
     absolute magnetization    =   105.36 Bohr mag/cell

     iteration # 21     ecut=    50.00 Ry     beta= 0.10
     Davidson diagonalization with overlap
     ethr =  1.68E-10,  avg # of iterations =  1.0

     total cpu time spent up to now is     4120.2 secs

     total energy              =   -3792.11510997 Ry
     Harris-Foulkes estimate   =   -3792.11510991 Ry
     estimated scf accuracy    <       0.00000044 Ry

     total magnetization       =    40.00 Bohr mag/cell
     absolute magnetization    =   105.36 Bohr mag/cell

     iteration # 22     ecut=    50.00 Ry     beta= 0.10
     Davidson diagonalization with overlap
     ethr =  9.92E-11,  avg # of iterations =  3.8

     total cpu time spent up to now is     4160.1 secs

     total energy              =   -3792.11511021 Ry
     Harris-Foulkes estimate   =   -3792.11511013 Ry
     estimated scf accuracy    <       0.00000021 Ry

     total magnetization       =    40.00 Bohr mag/cell
     absolute magnetization    =   105.36 Bohr mag/cell

     iteration # 23     ecut=    50.00 Ry     beta= 0.10
     Davidson diagonalization with overlap
     ethr =  4.85E-11,  avg # of iterations =  3.0

     total cpu time spent up to now is     4187.1 secs

     total energy              =   -3792.11511031 Ry
     Harris-Foulkes estimate   =   -3792.11511023 Ry
     estimated scf accuracy    <       0.00000008 Ry

     total magnetization       =    40.00 Bohr mag/cell
     absolute magnetization    =   105.36 Bohr mag/cell

     iteration # 24     ecut=    50.00 Ry     beta= 0.10
     Davidson diagonalization with overlap
     ethr =  1.82E-11,  avg # of iterations =  3.7

     total cpu time spent up to now is     4225.3 secs

     total energy              =   -3792.11511039 Ry
     Harris-Foulkes estimate   =   -3792.11511033 Ry
     estimated scf accuracy    <       0.00000010 Ry

     total magnetization       =    40.00 Bohr mag/cell
     absolute magnetization    =   105.36 Bohr mag/cell

     iteration # 25     ecut=    50.00 Ry     beta= 0.10
     Davidson diagonalization with overlap
     ethr =  1.82E-11,  avg # of iterations =  3.8

     total cpu time spent up to now is     4258.2 secs

     total energy              =   -3792.11511047 Ry
     Harris-Foulkes estimate   =   -3792.11511041 Ry
     estimated scf accuracy    <       0.00000005 Ry

     total magnetization       =    40.00 Bohr mag/cell
     absolute magnetization    =   105.36 Bohr mag/cell

     iteration # 26     ecut=    50.00 Ry     beta= 0.10
     Davidson diagonalization with overlap
     ethr =  1.13E-11,  avg # of iterations =  3.7

     total cpu time spent up to now is     4292.1 secs

     total energy              =   -3792.11511051 Ry
     Harris-Foulkes estimate   =   -3792.11511048 Ry
     estimated scf accuracy    <       0.00000005 Ry

     total magnetization       =    40.00 Bohr mag/cell
     absolute magnetization    =   105.36 Bohr mag/cell

     iteration # 27     ecut=    50.00 Ry     beta= 0.10
     Davidson diagonalization with overlap
     ethr =  1.04E-11,  avg # of iterations =  3.8
 
     Magnetic moment per site:
     atom:    1    charge:    5.0829    magn:   -3.5908    constr:    0.0000
     atom:    2    charge:    5.2036    magn:    0.0948    constr:    0.0000
     atom:    3    charge:    5.2036    magn:    0.0948    constr:    0.0000
     atom:    4    charge:    5.2036    magn:    0.0948    constr:    0.0000
     atom:    5    charge:    5.1981    magn:    0.1034    constr:    0.0000
     atom:    6    charge:    5.0125    magn:    3.6994    constr:    0.0000
     atom:    7    charge:    5.0125    magn:    3.6994    constr:    0.0000
     atom:    8    charge:    5.0125    magn:    3.6994    constr:    0.0000
     atom:    9    charge:    5.2046    magn:    0.1888    constr:    0.0000
     atom:   10    charge:    5.2046    magn:    0.1888    constr:    0.0000
     atom:   11    charge:    5.2046    magn:    0.1888    constr:    0.0000
     atom:   12    charge:    5.1916    magn:    0.3699    constr:    0.0000
     atom:   13    charge:    5.0413    magn:   -3.6778    constr:    0.0000
     atom:   14    charge:    5.0369    magn:    3.5867    constr:    0.0000
     atom:   15    charge:    5.1836    magn:    0.0343    constr:    0.0000
     atom:   16    charge:    7.0133    magn:   -0.0019    constr:    0.0000
     atom:   17    charge:    5.1836    magn:    0.0343    constr:    0.0000
     atom:   18    charge:    5.1836    magn:    0.0343    constr:    0.0000
     atom:   19    charge:    5.0412    magn:   -3.6781    constr:    0.0000
     atom:   20    charge:    5.1910    magn:    0.3703    constr:    0.0000
     atom:   21    charge:    5.2042    magn:    0.1882    constr:    0.0000
     atom:   22    charge:    5.2042    magn:    0.1882    constr:    0.0000
     atom:   23    charge:    5.2042    magn:    0.1882    constr:    0.0000
     atom:   24    charge:    5.0123    magn:    3.6995    constr:    0.0000
     atom:   25    charge:    5.0123    magn:    3.6995    constr:    0.0000
     atom:   26    charge:    5.0123    magn:    3.6995    constr:    0.0000
     atom:   27    charge:    5.1977    magn:    0.1034    constr:    0.0000
     atom:   28    charge:    5.2029    magn:    0.0946    constr:    0.0000
     atom:   29    charge:    5.2029    magn:    0.0946    constr:    0.0000
     atom:   30    charge:    5.2029    magn:    0.0946    constr:    0.0000
     atom:   31    charge:    5.0825    magn:   -3.5912    constr:    0.0000
     atom:   32    charge:    5.0068    magn:    3.7012    constr:    0.0000
     atom:   33    charge:    5.0825    magn:   -3.5912    constr:    0.0000
     atom:   34    charge:    5.2029    magn:    0.0946    constr:    0.0000
     atom:   35    charge:    5.2029    magn:    0.0946    constr:    0.0000
     atom:   36    charge:    5.2029    magn:    0.0946    constr:    0.0000
     atom:   37    charge:    5.1977    magn:    0.1034    constr:    0.0000
     atom:   38    charge:    5.0123    magn:    3.6995    constr:    0.0000
     atom:   39    charge:    5.0123    magn:    3.6995    constr:    0.0000
     atom:   40    charge:    5.0123    magn:    3.6995    constr:    0.0000
     atom:   41    charge:    5.2042    magn:    0.1882    constr:    0.0000
     atom:   42    charge:    5.2042    magn:    0.1882    constr:    0.0000
     atom:   43    charge:    5.2042    magn:    0.1882    constr:    0.0000
     atom:   44    charge:    5.1910    magn:    0.3703    constr:    0.0000
     atom:   45    charge:    5.0412    magn:   -3.6781    constr:    0.0000
     atom:   46    charge:    5.1836    magn:    0.0343    constr:    0.0000
     atom:   47    charge:    5.1836    magn:    0.0343    constr:    0.0000
     atom:   48    charge:    7.0133    magn:   -0.0019    constr:    0.0000
     atom:   49    charge:    5.1836    magn:    0.0343    constr:    0.0000
     atom:   50    charge:    5.0369    magn:    3.5867    constr:    0.0000
     atom:   51    charge:    5.0413    magn:   -3.6778    constr:    0.0000
     atom:   52    charge:    5.1916    magn:    0.3699    constr:    0.0000
     atom:   53    charge:    5.2046    magn:    0.1888    constr:    0.0000
     atom:   54    charge:    5.2046    magn:    0.1888    constr:    0.0000
     atom:   55    charge:    5.2046    magn:    0.1888    constr:    0.0000
     atom:   56    charge:    5.0125    magn:    3.6994    constr:    0.0000
     atom:   57    charge:    5.0125    magn:    3.6994    constr:    0.0000
     atom:   58    charge:    5.0125    magn:    3.6994    constr:    0.0000
     atom:   59    charge:    5.1981    magn:    0.1034    constr:    0.0000
     atom:   60    charge:    5.2036    magn:    0.0948    constr:    0.0000
     atom:   61    charge:    5.2036    magn:    0.0948    constr:    0.0000
     atom:   62    charge:    5.2036    magn:    0.0948    constr:    0.0000
     atom:   63    charge:    5.0829    magn:   -3.5908    constr:    0.0000
     atom:   64    charge:    5.0073    magn:    3.7008    constr:    0.0000

     total cpu time spent up to now is     4321.9 secs

     End of self-consistent calculation
 --- enter write_ns ---
 LDA+U parameters:
U( 2)     =  4.30000000
alpha( 2) =  0.00000000
U( 3)     =  4.30000000
alpha( 3) =  0.00000000
atom    1   Tr[ns(na)] (up, down, total) =   1.49064  4.93419  6.42482
   spin  1
    eigenvalues: 
  0.211  0.211  0.355  0.355  0.360
    eigenvectors:
  0.000  0.000  0.000  0.000  1.000
  0.083  0.639  0.250  0.028  0.000
  0.639  0.083  0.028  0.250  0.000
  0.246  0.032  0.074  0.648  0.000
  0.032  0.246  0.648  0.074  0.000
    occupations:
  0.360 -0.000 -0.000 -0.000 -0.000
 -0.000  0.251 -0.000  0.000 -0.064
 -0.000 -0.000  0.251 -0.064 -0.000
 -0.000  0.000 -0.064  0.315  0.000
 -0.000 -0.064 -0.000  0.000  0.315
   spin  2
    eigenvalues: 
  0.985  0.986  0.986  0.989  0.989
    eigenvectors:
  1.000  0.000  0.000  0.000  0.000
  0.000  0.298  0.033  0.147  0.521
  0.000  0.033  0.298  0.521  0.147
  0.000  0.067  0.601  0.259  0.073
  0.000  0.601  0.067  0.073  0.259
    occupations:
  0.985 -0.000 -0.000 -0.000 -0.000
 -0.000  0.988 -0.000  0.000  0.001
 -0.000 -0.000  0.988  0.001 -0.000
 -0.000  0.000  0.001  0.987  0.000
 -0.000  0.001 -0.000  0.000  0.987
atomic mag. moment =    -3.443550
atom    6   Tr[ns(na)] (up, down, total) =   4.94157  1.40510  6.34667
   spin  1
    eigenvalues: 
  0.985  0.985  0.990  0.990  0.991
    eigenvectors:
  0.000  0.025  0.793  0.000  0.182
  0.758  0.000  0.000  0.242  0.000
  0.000  0.613  0.142  0.000  0.245
  0.000  0.362  0.065  0.000  0.573
  0.242  0.000  0.000  0.758  0.000
    occupations:
  0.990 -0.000  0.000  0.001 -0.000
 -0.000  0.986 -0.000  0.000 -0.002
  0.000 -0.000  0.987 -0.002 -0.000
  0.001  0.000 -0.002  0.989  0.000
 -0.000 -0.002 -0.000  0.000  0.989
   spin  2
    eigenvalues: 
  0.139  0.141  0.195  0.463  0.468
    eigenvectors:
  0.673  0.000  0.326  0.001  0.000
  0.000  0.435  0.000  0.000  0.565
  0.109  0.000  0.257  0.634  0.000
  0.218  0.000  0.417  0.366  0.000
  0.000  0.565  0.000  0.000  0.435
    occupations:
  0.157 -0.000  0.010 -0.025 -0.000
 -0.000  0.326 -0.000  0.000  0.162
  0.010 -0.000  0.359  0.138 -0.000
 -0.025  0.000  0.138  0.281  0.000
 -0.000  0.162 -0.000  0.000  0.283
atomic mag. moment =     3.536464
atom    7   Tr[ns(na)] (up, down, total) =   4.94157  1.40510  6.34667
   spin  1
    eigenvalues: 
  0.985  0.985  0.990  0.990  0.991
    eigenvectors:
  0.000  0.025  0.793  0.000  0.182
  0.190  0.460  0.106  0.060  0.184
  0.569  0.153  0.035  0.181  0.061
  0.181  0.090  0.016  0.569  0.143
  0.060  0.271  0.049  0.190  0.430
    occupations:
  0.990 -0.000 -0.000 -0.000 -0.001
 -0.000  0.987  0.001 -0.000 -0.002
 -0.000  0.001  0.987 -0.002 -0.000
 -0.000 -0.000 -0.002  0.989 -0.000
 -0.001 -0.002 -0.000 -0.000  0.989
   spin  2
    eigenvalues: 
  0.139  0.141  0.195  0.463  0.468
    eigenvectors:
  0.673  0.000  0.326  0.001  0.000
  0.082  0.109  0.193  0.475  0.141
  0.027  0.326  0.064  0.158  0.424
  0.054  0.424  0.104  0.091  0.326
  0.163  0.141  0.312  0.274  0.109
    occupations:
  0.157 -0.009 -0.005  0.013  0.022
 -0.009  0.350  0.014 -0.011  0.144
 -0.005  0.014  0.334  0.156 -0.011
  0.013 -0.011  0.156  0.282 -0.001
  0.022  0.144 -0.011 -0.001  0.281
atomic mag. moment =     3.536464
atom    8   Tr[ns(na)] (up, down, total) =   4.94157  1.40510  6.34667
   spin  1
    eigenvalues: 
  0.985  0.985  0.990  0.990  0.991
    eigenvectors:
  0.000  0.025  0.793  0.000  0.182
  0.190  0.460  0.106  0.060  0.184
  0.569  0.153  0.035  0.181  0.061
  0.181  0.090  0.016  0.569  0.143
  0.060  0.271  0.049  0.190  0.430
    occupations:
  0.990  0.000 -0.000 -0.000  0.001
  0.000  0.987 -0.001  0.000 -0.002
 -0.000 -0.001  0.987 -0.002  0.000
 -0.000  0.000 -0.002  0.989  0.000
  0.001 -0.002  0.000  0.000  0.989
   spin  2
    eigenvalues: 
  0.139  0.141  0.195  0.463  0.468
    eigenvectors:
  0.673  0.000  0.326  0.001  0.000
  0.082  0.109  0.193  0.475  0.141
  0.027  0.326  0.064  0.158  0.424
  0.054  0.424  0.104  0.091  0.326
  0.163  0.141  0.312  0.274  0.109
    occupations:
  0.157  0.009 -0.005  0.013 -0.022
  0.009  0.350 -0.014  0.011  0.144
 -0.005 -0.014  0.334  0.156  0.011
  0.013  0.011  0.156  0.282  0.001
 -0.022  0.144  0.011  0.001  0.281
atomic mag. moment =     3.536464
atom   13   Tr[ns(na)] (up, down, total) =   1.43294  4.92852  6.36146
   spin  1
    eigenvalues: 
  0.164  0.164  0.171  0.467  0.467
    eigenvectors:
  0.000  0.000  1.000  0.000  0.000
  0.223  0.119  0.000  0.658  0.000
  0.119  0.223  0.000  0.000  0.658
  0.229  0.430  0.000  0.000  0.342
  0.430  0.229  0.000  0.342  0.000
    occupations:
  0.171 -0.000 -0.000 -0.000 -0.000
 -0.000  0.363 -0.000  0.000 -0.144
 -0.000 -0.000  0.363 -0.144 -0.000
 -0.000  0.000 -0.144  0.267  0.000
 -0.000 -0.144 -0.000  0.000  0.267
   spin  2
    eigenvalues: 
  0.981  0.981  0.989  0.989  0.989
    eigenvectors:
  0.000  0.000  0.000  0.000  1.000
  0.571  0.016  0.246  0.166  0.000
  0.016  0.571  0.166  0.246  0.000
  0.011  0.401  0.237  0.351  0.000
  0.401  0.011  0.351  0.237  0.000
    occupations:
  0.989 -0.000 -0.000 -0.000 -0.000
 -0.000  0.984 -0.000  0.000  0.004
 -0.000 -0.000  0.984  0.004 -0.000
 -0.000  0.000  0.004  0.986  0.000
 -0.000  0.004 -0.000  0.000  0.986
atomic mag. moment =    -3.495573
atom   14   Tr[ns(na)] (up, down, total) =   4.93569  1.50254  6.43823
   spin  1
    eigenvalues: 
  0.986  0.986  0.986  0.989  0.989
    eigenvectors:
  0.000  0.000  1.000  0.000  0.000
  0.000  0.000  0.000  0.089  0.911
  0.000  0.000  0.000  0.911  0.089
  0.186  0.814  0.000  0.000  0.000
  0.814  0.186  0.000  0.000  0.000
    occupations:
  0.986 -0.000 -0.000 -0.000 -0.000
 -0.000  0.989 -0.000  0.000 -0.000
 -0.000 -0.000  0.989 -0.000 -0.000
 -0.000  0.000 -0.000  0.986  0.000
 -0.000 -0.000 -0.000  0.000  0.986
   spin  2
    eigenvalues: 
  0.180  0.180  0.299  0.422  0.422
    eigenvectors:
  0.000  0.000  1.000  0.000  0.000
  0.089  0.911  0.000  0.000  0.000
  0.911  0.089  0.000  0.000  0.000
  0.000  0.000  0.000  0.177  0.823
  0.000  0.000  0.000  0.823  0.177
    occupations:
  0.299 -0.000 -0.000 -0.000 -0.000
 -0.000  0.180 -0.000  0.000  0.000
 -0.000 -0.000  0.180  0.000 -0.000
 -0.000  0.000  0.000  0.422  0.000
 -0.000  0.000 -0.000  0.000  0.422
atomic mag. moment =     3.433157
atom   19   Tr[ns(na)] (up, down, total) =   1.43236  4.92857  6.36093
   spin  1
    eigenvalues: 
  0.164  0.164  0.171  0.467  0.467
    eigenvectors:
  0.000  0.000  1.000  0.000  0.000
  0.310  0.032  0.000  0.161  0.497
  0.032  0.310  0.000  0.497  0.161
  0.061  0.597  0.000  0.258  0.084
  0.597  0.061  0.000  0.084  0.258
    occupations:
  0.171 -0.000 -0.000 -0.000 -0.000
 -0.000  0.363 -0.000  0.000  0.144
 -0.000 -0.000  0.363  0.144  0.000
 -0.000  0.000  0.144  0.267  0.000
 -0.000  0.144  0.000  0.000  0.267
   spin  2
    eigenvalues: 
  0.981  0.981  0.989  0.989  0.989
    eigenvectors:
  0.000  0.000  0.000  0.000  1.000
  0.224  0.363  0.379  0.034  0.000
  0.363  0.224  0.034  0.379  0.000
  0.256  0.158  0.049  0.538  0.000
  0.158  0.256  0.538  0.049  0.000
    occupations:
  0.989 -0.000 -0.000 -0.000 -0.000
 -0.000  0.984 -0.000  0.000 -0.004
 -0.000 -0.000  0.984 -0.004 -0.000
 -0.000  0.000 -0.004  0.986  0.000
 -0.000 -0.004 -0.000  0.000  0.986
atomic mag. moment =    -3.496216
atom   24   Tr[ns(na)] (up, down, total) =   4.94155  1.40454  6.34610
   spin  1
    eigenvalues: 
  0.985  0.985  0.990  0.990  0.991
    eigenvectors:
  0.000  0.025  0.794  0.000  0.181
  0.190  0.460  0.106  0.060  0.184
  0.570  0.153  0.035  0.180  0.061
  0.180  0.090  0.016  0.570  0.144
  0.060  0.271  0.048  0.190  0.431
    occupations:
  0.990  0.000  0.000 -0.000 -0.001
  0.000  0.987  0.001  0.000  0.002
  0.000  0.001  0.987  0.002  0.000
 -0.000  0.000  0.002  0.989 -0.000
 -0.001  0.002  0.000 -0.000  0.989
   spin  2
    eigenvalues: 
  0.139  0.140  0.194  0.463  0.468
    eigenvectors:
  0.674  0.000  0.326  0.000  0.000
  0.082  0.108  0.193  0.475  0.142
  0.027  0.325  0.064  0.158  0.425
  0.054  0.425  0.104  0.092  0.325
  0.162  0.142  0.313  0.275  0.108
    occupations:
  0.157  0.009  0.005  0.012  0.021
  0.009  0.350  0.014  0.010 -0.144
  0.005  0.014  0.334 -0.156  0.010
  0.012  0.010 -0.156  0.282 -0.001
  0.021 -0.144  0.010 -0.001  0.281
atomic mag. moment =     3.537010
atom   25   Tr[ns(na)] (up, down, total) =   4.94155  1.40454  6.34610
   spin  1
    eigenvalues: 
  0.985  0.985  0.990  0.990  0.991
    eigenvectors:
  0.000  0.025  0.794  0.000  0.181
  0.760  0.000  0.000  0.240  0.000
  0.000  0.613  0.141  0.000  0.245
  0.000  0.361  0.065  0.000  0.574
  0.240  0.000  0.000  0.760  0.000
    occupations:
  0.990 -0.000 -0.000  0.001 -0.000
 -0.000  0.986 -0.000  0.000  0.002
 -0.000 -0.000  0.987  0.002 -0.000
  0.001  0.000  0.002  0.989  0.000
 -0.000  0.002 -0.000  0.000  0.989
   spin  2
    eigenvalues: 
  0.139  0.140  0.194  0.463  0.468
    eigenvectors:
  0.674  0.000  0.326  0.000  0.000
  0.000  0.434  0.000  0.000  0.566
  0.110  0.000  0.257  0.634  0.000
  0.217  0.000  0.417  0.366  0.000
  0.000  0.566  0.000  0.000  0.434
    occupations:
  0.157 -0.000 -0.010 -0.025 -0.000
 -0.000  0.326 -0.000  0.000 -0.162
 -0.010 -0.000  0.359 -0.138 -0.000
 -0.025  0.000 -0.138  0.281  0.000
 -0.000 -0.162 -0.000  0.000  0.283
atomic mag. moment =     3.537010
atom   26   Tr[ns(na)] (up, down, total) =   4.94155  1.40454  6.34610
   spin  1
    eigenvalues: 
  0.985  0.985  0.990  0.990  0.991
    eigenvectors:
  0.000  0.025  0.794  0.000  0.181
  0.190  0.460  0.106  0.060  0.184
  0.570  0.153  0.035  0.180  0.061
  0.180  0.090  0.016  0.570  0.144
  0.060  0.271  0.048  0.190  0.431
    occupations:
  0.990 -0.000  0.000 -0.000  0.001
 -0.000  0.987 -0.001 -0.000  0.002
  0.000 -0.001  0.987  0.002 -0.000
 -0.000 -0.000  0.002  0.989  0.000
  0.001  0.002 -0.000  0.000  0.989
   spin  2
    eigenvalues: 
  0.139  0.140  0.194  0.463  0.468
    eigenvectors:
  0.674  0.000  0.326  0.000  0.000
  0.082  0.108  0.193  0.475  0.142
  0.027  0.325  0.064  0.158  0.425
  0.054  0.425  0.104  0.092  0.325
  0.162  0.142  0.313  0.275  0.108
    occupations:
  0.157 -0.009  0.005  0.012 -0.021
 -0.009  0.350 -0.014 -0.010 -0.144
  0.005 -0.014  0.334 -0.156 -0.010
  0.012 -0.010 -0.156  0.282  0.001
 -0.021 -0.144 -0.010  0.001  0.281
atomic mag. moment =     3.537010
atom   31   Tr[ns(na)] (up, down, total) =   1.48977  4.93421  6.42399
   spin  1
    eigenvalues: 
  0.210  0.210  0.355  0.355  0.359
    eigenvectors:
  0.000  0.000  0.000  0.000  1.000
  0.628  0.093  0.192  0.087  0.000
  0.093  0.628  0.087  0.192  0.000
  0.036  0.243  0.224  0.497  0.000
  0.243  0.036  0.497  0.224  0.000
    occupations:
  0.359 -0.000 -0.000 -0.000 -0.000
 -0.000  0.251 -0.000  0.000  0.065
 -0.000 -0.000  0.251  0.065 -0.000
 -0.000  0.000  0.065  0.314  0.000
 -0.000  0.065 -0.000  0.000  0.314
   spin  2
    eigenvalues: 
  0.985  0.986  0.986  0.989  0.989
    eigenvectors:
  1.000  0.000  0.000  0.000  0.000
  0.000  0.218  0.116  0.666  0.000
  0.000  0.116  0.218  0.000  0.666
  0.000  0.232  0.434  0.000  0.334
  0.000  0.434  0.232  0.334  0.000
    occupations:
  0.985 -0.000 -0.000 -0.000 -0.000
 -0.000  0.988 -0.000  0.000 -0.001
 -0.000 -0.000  0.988 -0.001 -0.000
 -0.000  0.000 -0.001  0.987  0.000
 -0.000 -0.001 -0.000  0.000  0.987
atomic mag. moment =    -3.444440
atom   32   Tr[ns(na)] (up, down, total) =   4.93753  1.40005  6.33757
   spin  1
    eigenvalues: 
  0.983  0.983  0.990  0.990  0.991
    eigenvectors:
  0.000  0.000  0.000  0.000  1.000
  0.569  0.017  0.247  0.167  0.000
  0.017  0.569  0.167  0.247  0.000
  0.012  0.402  0.237  0.349  0.000
  0.402  0.012  0.349  0.237  0.000
    occupations:
  0.991 -0.000 -0.000 -0.000 -0.000
 -0.000  0.986 -0.000  0.000  0.003
 -0.000 -0.000  0.986  0.003 -0.000
 -0.000  0.000  0.003  0.987  0.000
 -0.000  0.003 -0.000  0.000  0.987
   spin  2
    eigenvalues: 
  0.145  0.146  0.146  0.481  0.481
    eigenvectors:
  1.000  0.000  0.000  0.000  0.000
  0.000  0.210  0.111  0.674  0.005
  0.000  0.111  0.210  0.005  0.674
  0.000  0.235  0.444  0.002  0.319
  0.000  0.444  0.235  0.319  0.002
    occupations:
  0.145 -0.000  0.000 -0.000 -0.000
 -0.000  0.374 -0.000  0.000 -0.156
  0.000 -0.000  0.374 -0.156 -0.000
 -0.000  0.000 -0.156  0.254  0.000
 -0.000 -0.156 -0.000  0.000  0.254
atomic mag. moment =     3.537478
atom   33   Tr[ns(na)] (up, down, total) =   1.48977  4.93421  6.42399
   spin  1
    eigenvalues: 
  0.210  0.210  0.355  0.355  0.359
    eigenvectors:
  0.000  0.000  0.000  0.000  1.000
  0.620  0.101  0.192  0.087  0.000
  0.101  0.620  0.087  0.192  0.000
  0.039  0.240  0.224  0.497  0.000
  0.240  0.039  0.497  0.224  0.000
    occupations:
  0.359 -0.000 -0.000 -0.000 -0.000
 -0.000  0.251 -0.000  0.000  0.065
 -0.000 -0.000  0.251  0.065 -0.000
 -0.000  0.000  0.065  0.314  0.000
 -0.000  0.065 -0.000  0.000  0.314
   spin  2
    eigenvalues: 
  0.985  0.986  0.986  0.989  0.989
    eigenvectors:
  1.000  0.000  0.000  0.000  0.000
  0.000  0.217  0.116  0.666  0.000
  0.000  0.116  0.217  0.000  0.666
  0.000  0.232  0.434  0.000  0.334
  0.000  0.434  0.232  0.334  0.000
    occupations:
  0.985 -0.000 -0.000 -0.000 -0.000
 -0.000  0.988 -0.000  0.000 -0.001
 -0.000 -0.000  0.988 -0.001 -0.000
 -0.000  0.000 -0.001  0.987  0.000
 -0.000 -0.001 -0.000  0.000  0.987
atomic mag. moment =    -3.444440
atom   38   Tr[ns(na)] (up, down, total) =   4.94155  1.40454  6.34610
   spin  1
    eigenvalues: 
  0.985  0.985  0.990  0.990  0.991
    eigenvectors:
  0.000  0.025  0.794  0.000  0.181
  0.190  0.460  0.106  0.060  0.184
  0.570  0.153  0.035  0.180  0.061
  0.180  0.090  0.016  0.570  0.144
  0.060  0.271  0.048  0.190  0.431
    occupations:
  0.990 -0.000  0.000 -0.000  0.001
 -0.000  0.987 -0.001 -0.000  0.002
  0.000 -0.001  0.987  0.002 -0.000
 -0.000 -0.000  0.002  0.989  0.000
  0.001  0.002 -0.000  0.000  0.989
   spin  2
    eigenvalues: 
  0.139  0.140  0.194  0.463  0.468
    eigenvectors:
  0.674  0.000  0.326  0.000  0.000
  0.082  0.108  0.193  0.475  0.142
  0.027  0.325  0.064  0.158  0.425
  0.054  0.425  0.104  0.092  0.325
  0.162  0.142  0.313  0.275  0.108
    occupations:
  0.157 -0.009  0.005  0.012 -0.021
 -0.009  0.350 -0.014 -0.010 -0.144
  0.005 -0.014  0.334 -0.156 -0.010
  0.012 -0.010 -0.156  0.282  0.001
 -0.021 -0.144 -0.010  0.001  0.281
atomic mag. moment =     3.537010
atom   39   Tr[ns(na)] (up, down, total) =   4.94155  1.40454  6.34610
   spin  1
    eigenvalues: 
  0.985  0.985  0.990  0.990  0.991
    eigenvectors:
  0.000  0.025  0.794  0.000  0.181
  0.760  0.000  0.000  0.240  0.000
  0.000  0.613  0.141  0.000  0.245
  0.000  0.361  0.065  0.000  0.574
  0.240  0.000  0.000  0.760  0.000
    occupations:
  0.990 -0.000 -0.000  0.001 -0.000
 -0.000  0.986 -0.000  0.000  0.002
 -0.000 -0.000  0.987  0.002 -0.000
  0.001  0.000  0.002  0.989  0.000
 -0.000  0.002 -0.000  0.000  0.989
   spin  2
    eigenvalues: 
  0.139  0.140  0.194  0.463  0.468
    eigenvectors:
  0.674  0.000  0.326  0.000  0.000
  0.000  0.434  0.000  0.000  0.566
  0.110  0.000  0.257  0.634  0.000
  0.217  0.000  0.417  0.366  0.000
  0.000  0.566  0.000  0.000  0.434
    occupations:
  0.157 -0.000 -0.010 -0.025 -0.000
 -0.000  0.326 -0.000  0.000 -0.162
 -0.010 -0.000  0.359 -0.138 -0.000
 -0.025  0.000 -0.138  0.281  0.000
 -0.000 -0.162 -0.000  0.000  0.283
atomic mag. moment =     3.537010
atom   40   Tr[ns(na)] (up, down, total) =   4.94155  1.40454  6.34610
   spin  1
    eigenvalues: 
  0.985  0.985  0.990  0.990  0.991
    eigenvectors:
  0.000  0.025  0.794  0.000  0.181
  0.190  0.460  0.106  0.060  0.184
  0.570  0.153  0.035  0.180  0.061
  0.180  0.090  0.016  0.570  0.144
  0.060  0.271  0.048  0.190  0.431
    occupations:
  0.990  0.000  0.000 -0.000 -0.001
  0.000  0.987  0.001  0.000  0.002
  0.000  0.001  0.987  0.002  0.000
 -0.000  0.000  0.002  0.989 -0.000
 -0.001  0.002  0.000 -0.000  0.989
   spin  2
    eigenvalues: 
  0.139  0.140  0.194  0.463  0.468
    eigenvectors:
  0.674  0.000  0.326  0.000  0.000
  0.082  0.108  0.193  0.475  0.142
  0.027  0.325  0.064  0.158  0.425
  0.054  0.425  0.104  0.092  0.325
  0.162  0.142  0.313  0.275  0.108
    occupations:
  0.157  0.009  0.005  0.012  0.021
  0.009  0.350  0.014  0.010 -0.144
  0.005  0.014  0.334 -0.156  0.010
  0.012  0.010 -0.156  0.282 -0.001
  0.021 -0.144  0.010 -0.001  0.281
atomic mag. moment =     3.537010
atom   45   Tr[ns(na)] (up, down, total) =   1.43236  4.92857  6.36093
   spin  1
    eigenvalues: 
  0.164  0.164  0.171  0.467  0.467
    eigenvectors:
  0.000  0.000  1.000  0.000  0.000
  0.310  0.032  0.000  0.161  0.497
  0.032  0.310  0.000  0.497  0.161
  0.061  0.597  0.000  0.259  0.083
  0.597  0.061  0.000  0.083  0.259
    occupations:
  0.171 -0.000 -0.000 -0.000 -0.000
 -0.000  0.363 -0.000  0.000  0.144
 -0.000 -0.000  0.363  0.144  0.000
 -0.000  0.000  0.144  0.267  0.000
 -0.000  0.144  0.000  0.000  0.267
   spin  2
    eigenvalues: 
  0.981  0.981  0.989  0.989  0.989
    eigenvectors:
  0.000  0.000  0.000  0.000  1.000
  0.224  0.363  0.379  0.034  0.000
  0.363  0.224  0.034  0.379  0.000
  0.255  0.158  0.049  0.538  0.000
  0.158  0.255  0.538  0.049  0.000
    occupations:
  0.989 -0.000 -0.000 -0.000 -0.000
 -0.000  0.984 -0.000  0.000 -0.004
 -0.000 -0.000  0.984 -0.004 -0.000
 -0.000  0.000 -0.004  0.986  0.000
 -0.000 -0.004 -0.000  0.000  0.986
atomic mag. moment =    -3.496216
atom   50   Tr[ns(na)] (up, down, total) =   4.93569  1.50254  6.43823
   spin  1
    eigenvalues: 
  0.986  0.986  0.986  0.989  0.989
    eigenvectors:
  0.000  0.000  1.000  0.000  0.000
  0.000  0.000  0.000  0.089  0.911
  0.000  0.000  0.000  0.911  0.089
  0.186  0.814  0.000  0.000  0.000
  0.814  0.186  0.000  0.000  0.000
    occupations:
  0.986 -0.000 -0.000 -0.000 -0.000
 -0.000  0.989 -0.000  0.000 -0.000
 -0.000 -0.000  0.989 -0.000 -0.000
 -0.000  0.000 -0.000  0.986  0.000
 -0.000 -0.000 -0.000  0.000  0.986
   spin  2
    eigenvalues: 
  0.180  0.180  0.299  0.422  0.422
    eigenvectors:
  0.000  0.000  1.000  0.000  0.000
  0.089  0.911  0.000  0.000  0.000
  0.911  0.089  0.000  0.000  0.000
  0.000  0.000  0.000  0.178  0.822
  0.000  0.000  0.000  0.822  0.178
    occupations:
  0.299 -0.000 -0.000 -0.000 -0.000
 -0.000  0.180 -0.000  0.000  0.000
 -0.000 -0.000  0.180  0.000 -0.000
 -0.000  0.000  0.000  0.422  0.000
 -0.000  0.000 -0.000  0.000  0.422
atomic mag. moment =     3.433157
atom   51   Tr[ns(na)] (up, down, total) =   1.43294  4.92852  6.36146
   spin  1
    eigenvalues: 
  0.164  0.164  0.171  0.467  0.467
    eigenvectors:
  0.000  0.000  1.000  0.000  0.000
  0.223  0.119  0.000  0.658  0.000
  0.119  0.223  0.000  0.000  0.658
  0.228  0.430  0.000  0.000  0.342
  0.430  0.228  0.000  0.342  0.000
    occupations:
  0.171 -0.000 -0.000 -0.000 -0.000
 -0.000  0.363 -0.000  0.000 -0.144
 -0.000 -0.000  0.363 -0.144 -0.000
 -0.000  0.000 -0.144  0.267  0.000
 -0.000 -0.144 -0.000  0.000  0.267
   spin  2
    eigenvalues: 
  0.981  0.981  0.989  0.989  0.989
    eigenvectors:
  0.000  0.000  0.000  0.000  1.000
  0.571  0.016  0.246  0.166  0.000
  0.016  0.571  0.166  0.246  0.000
  0.012  0.401  0.237  0.350  0.000
  0.401  0.012  0.350  0.237  0.000
    occupations:
  0.989 -0.000 -0.000 -0.000 -0.000
 -0.000  0.984 -0.000  0.000  0.004
 -0.000 -0.000  0.984  0.004 -0.000
 -0.000  0.000  0.004  0.986  0.000
 -0.000  0.004 -0.000  0.000  0.986
atomic mag. moment =    -3.495573
atom   56   Tr[ns(na)] (up, down, total) =   4.94157  1.40510  6.34667
   spin  1
    eigenvalues: 
  0.985  0.985  0.990  0.990  0.991
    eigenvectors:
  0.000  0.025  0.793  0.000  0.182
  0.758  0.000  0.000  0.242  0.000
  0.000  0.613  0.142  0.000  0.245
  0.000  0.362  0.065  0.000  0.573
  0.242  0.000  0.000  0.758  0.000
    occupations:
  0.990 -0.000  0.000  0.001 -0.000
 -0.000  0.986 -0.000  0.000 -0.002
  0.000 -0.000  0.987 -0.002 -0.000
  0.001  0.000 -0.002  0.989  0.000
 -0.000 -0.002 -0.000  0.000  0.989
   spin  2
    eigenvalues: 
  0.139  0.141  0.195  0.463  0.468
    eigenvectors:
  0.673  0.000  0.326  0.001  0.000
  0.000  0.435  0.000  0.000  0.565
  0.109  0.000  0.257  0.634  0.000
  0.218  0.000  0.417  0.366  0.000
  0.000  0.565  0.000  0.000  0.435
    occupations:
  0.157 -0.000  0.010 -0.025 -0.000
 -0.000  0.326 -0.000  0.000  0.162
  0.010 -0.000  0.359  0.138 -0.000
 -0.025  0.000  0.138  0.281  0.000
 -0.000  0.162 -0.000  0.000  0.283
atomic mag. moment =     3.536464
atom   57   Tr[ns(na)] (up, down, total) =   4.94157  1.40510  6.34667
   spin  1
    eigenvalues: 
  0.985  0.985  0.990  0.990  0.991
    eigenvectors:
  0.000  0.025  0.793  0.000  0.182
  0.190  0.460  0.106  0.060  0.184
  0.569  0.153  0.035  0.181  0.061
  0.181  0.090  0.016  0.569  0.143
  0.060  0.271  0.049  0.190  0.430
    occupations:
  0.990  0.000 -0.000 -0.000  0.001
  0.000  0.987 -0.001  0.000 -0.002
 -0.000 -0.001  0.987 -0.002  0.000
 -0.000  0.000 -0.002  0.989  0.000
  0.001 -0.002  0.000  0.000  0.989
   spin  2
    eigenvalues: 
  0.139  0.141  0.195  0.463  0.468
    eigenvectors:
  0.673  0.000  0.326  0.001  0.000
  0.082  0.109  0.193  0.475  0.141
  0.027  0.326  0.064  0.158  0.424
  0.054  0.424  0.104  0.091  0.326
  0.163  0.141  0.312  0.274  0.109
    occupations:
  0.157  0.009 -0.005  0.013 -0.022
  0.009  0.350 -0.014  0.011  0.144
 -0.005 -0.014  0.334  0.156  0.011
  0.013  0.011  0.156  0.282  0.001
 -0.022  0.144  0.011  0.001  0.281
atomic mag. moment =     3.536464
atom   58   Tr[ns(na)] (up, down, total) =   4.94157  1.40510  6.34667
   spin  1
    eigenvalues: 
  0.985  0.985  0.990  0.990  0.991
    eigenvectors:
  0.000  0.025  0.793  0.000  0.182
  0.190  0.460  0.106  0.060  0.184
  0.569  0.153  0.035  0.181  0.061
  0.181  0.090  0.016  0.569  0.143
  0.060  0.271  0.049  0.190  0.430
    occupations:
  0.990 -0.000 -0.000 -0.000 -0.001
 -0.000  0.987  0.001 -0.000 -0.002
 -0.000  0.001  0.987 -0.002 -0.000
 -0.000 -0.000 -0.002  0.989 -0.000
 -0.001 -0.002 -0.000 -0.000  0.989
   spin  2
    eigenvalues: 
  0.139  0.141  0.195  0.463  0.468
    eigenvectors:
  0.673  0.000  0.326  0.001  0.000
  0.082  0.109  0.193  0.475  0.141
  0.027  0.326  0.064  0.158  0.424
  0.054  0.424  0.104  0.091  0.326
  0.163  0.141  0.312  0.274  0.109
    occupations:
  0.157 -0.009 -0.005  0.013  0.022
 -0.009  0.350  0.014 -0.011  0.144
 -0.005  0.014  0.334  0.156 -0.011
  0.013 -0.011  0.156  0.282 -0.001
  0.022  0.144 -0.011 -0.001  0.281
atomic mag. moment =     3.536464
atom   63   Tr[ns(na)] (up, down, total) =   1.49064  4.93419  6.42482
   spin  1
    eigenvalues: 
  0.211  0.211  0.355  0.355  0.360
    eigenvectors:
  0.000  0.000  0.000  0.000  1.000
  0.082  0.640  0.250  0.028  0.000
  0.640  0.082  0.028  0.250  0.000
  0.246  0.032  0.074  0.648  0.000
  0.032  0.246  0.648  0.074  0.000
    occupations:
  0.360 -0.000 -0.000 -0.000 -0.000
 -0.000  0.251 -0.000  0.000 -0.064
 -0.000 -0.000  0.251 -0.064 -0.000
 -0.000  0.000 -0.064  0.315  0.000
 -0.000 -0.064 -0.000  0.000  0.315
   spin  2
    eigenvalues: 
  0.985  0.986  0.986  0.989  0.989
    eigenvectors:
  1.000  0.000  0.000  0.000  0.000
  0.000  0.298  0.033  0.147  0.522
  0.000  0.033  0.298  0.522  0.147
  0.000  0.067  0.601  0.259  0.073
  0.000  0.601  0.067  0.073  0.259
    occupations:
  0.985 -0.000 -0.000 -0.000 -0.000
 -0.000  0.988 -0.000  0.000  0.001
 -0.000 -0.000  0.988  0.001 -0.000
 -0.000  0.000  0.001  0.987  0.000
 -0.000  0.001 -0.000  0.000  0.987
atomic mag. moment =    -3.443550
atom   64   Tr[ns(na)] (up, down, total) =   4.93749  1.40145  6.33894
   spin  1
    eigenvalues: 
  0.983  0.983  0.990  0.990  0.991
    eigenvectors:
  0.000  0.000  0.000  0.000  1.000
  0.225  0.361  0.380  0.034  0.000
  0.361  0.225  0.034  0.380  0.000
  0.255  0.159  0.049  0.537  0.000
  0.159  0.255  0.537  0.049  0.000
    occupations:
  0.991 -0.000 -0.000 -0.000 -0.000
 -0.000  0.986 -0.000  0.000 -0.003
 -0.000 -0.000  0.986 -0.003 -0.000
 -0.000  0.000 -0.003  0.987  0.000
 -0.000 -0.003 -0.000  0.000  0.987
   spin  2
    eigenvalues: 
  0.145  0.147  0.147  0.481  0.481
    eigenvectors:
  1.000  0.000  0.000  0.000  0.000
  0.000  0.287  0.035  0.136  0.543
  0.000  0.035  0.287  0.543  0.136
  0.000  0.074  0.604  0.257  0.064
  0.000  0.604  0.074  0.064  0.257
    occupations:
  0.145 -0.000 -0.000 -0.000 -0.000
 -0.000  0.374 -0.000  0.000  0.156
 -0.000 -0.000  0.374  0.156  0.000
 -0.000  0.000  0.156  0.254  0.000
 -0.000  0.156  0.000  0.000  0.254
atomic mag. moment =     3.536047
N of occupied +U levels =  152.851941
 --- exit write_ns ---

 ------ SPIN UP ------------


          k = 0.1231 0.2132-0.1252 ( 28444 PWs)   bands (ev):

   -17.5422 -17.5422 -10.8174 -10.8028 -10.5211 -10.5082 -10.3255 -10.3117
   -10.2744 -10.2616 -10.1865 -10.1725 -10.1618 -10.1493 -10.0901 -10.0772
   -10.0140 -10.0004  -9.8776  -9.8710  -9.7848  -9.7820  -9.7332  -9.7319
    -9.6943  -9.6925  -9.5385  -9.5356  -9.5230  -9.5216  -9.5159  -9.5077
    -9.4926  -9.4857  -9.2486  -9.2483  -8.8932  -8.8932  -8.8516  -8.8516
    -2.9029  -2.9029  -2.8333  -2.8332  -2.8004  -2.8003  -1.0532  -1.0406
    -0.6040  -0.5934  -0.3064  -0.2959  -0.2358  -0.2253  -0.1226  -0.1153
    -0.0928  -0.0891  -0.0079  -0.0052   0.0029   0.0031   0.0875   0.0960
     0.2501   0.2577   0.3534   0.3614   0.4457   0.4480   0.4606   0.4626
     0.5113   0.5192   0.5507   0.5594   0.6177   0.6254   0.6940   0.7023
     0.7141   0.7214   0.7471   0.7531   0.7858   0.7926   0.8003   0.8076
     0.8817   0.8883   0.8975   0.9044   1.0306   1.0375   1.0980   1.1020
     1.1321   1.1349   1.2073   1.2130   1.2560   1.2583   1.2831   1.2868
     1.3565   1.3583   1.4319   1.4351   1.4654   1.4703   1.4973   1.5009
     1.5306   1.5309   1.5792   1.5806   1.6086   1.6135   1.6356   1.6357
     1.6700   1.6753   1.7146   1.7195   1.7280   1.7328   2.6910   2.6982
     2.9125   2.9191   3.1487   3.1578   3.3560   3.3570   3.3871   3.3875
     3.4870   3.4973   3.5596   3.5625   3.6945   3.6946   3.7356   3.7433
     3.7923   3.8000   3.8441   3.8526   3.9235   3.9261   4.0361   4.0408
     4.0675   4.0734   4.3539   4.3547   4.3857   4.3878   4.4461   4.4529
     4.5432   4.5465   4.6338   4.6405   4.7191   4.7195   4.8343   4.8405
     4.9930   4.9947   5.0275   5.0284   5.0960   5.0972   5.1854   5.1879
     5.2285   5.2286   5.2916   5.3006   5.4266   5.4370   5.4977   5.4978
     5.5594   5.5625   5.6254   5.6287   5.7195   5.7221   5.7517   5.7520
     5.8695   5.8747   5.9495   5.9503   6.0724   6.0772   6.2008   6.2043
     6.3363   6.3375   6.4209   6.4219   6.4646   6.4647   6.4961   6.4964
     6.5624   6.5633   6.7485   6.7495   6.7792   6.7793   6.8232   6.8254
     6.8829   6.8836   6.9724   6.9753   7.0446   7.0484   7.1808   7.1818
     7.3289   7.3319   7.4234   7.4249   7.4762   7.4762   7.5363   7.5378
     7.6241   7.6246   7.6423   7.6444   7.6685   7.6720   7.7938   7.7939
     9.4188   9.4227   9.4692   9.4748   9.5480   9.5539   9.6003   9.6028
     9.6122   9.6163   9.6240   9.6279   9.6960   9.7014   9.7192   9.7231
     9.8402   9.8448   9.9180   9.9224   9.9802   9.9802  10.1215  10.1215

          k = 0.1231 0.4976-0.1252 ( 28368 PWs)   bands (ev):

   -17.5376 -17.5376 -10.6044 -10.5897 -10.4084 -10.3949 -10.3584 -10.3443
   -10.2542 -10.2411 -10.1894 -10.1760 -10.1363 -10.1234 -10.0355 -10.0244
    -9.9897  -9.9786  -9.9541  -9.9480  -9.9171  -9.9140  -9.8676  -9.8611
    -9.7687  -9.7679  -9.5878  -9.5866  -9.5748  -9.5720  -9.5478  -9.5417
    -9.5198  -9.5122  -9.1930  -9.1929  -8.9771  -8.9771  -8.8444  -8.8444
    -2.8296  -2.8296  -2.7822  -2.7822  -2.6573  -2.6572  -0.6972  -0.6850
    -0.2906  -0.2804  -0.1890  -0.1783  -0.0866  -0.0841  -0.0542  -0.0498
     0.0174   0.0264   0.1262   0.1353   0.2800   0.2852   0.3097   0.3168
     0.3431   0.3454   0.3660   0.3737   0.4040   0.4116   0.4443   0.4502
     0.4828   0.4893   0.5465   0.5547   0.5996   0.6061   0.6477   0.6516
     0.6615   0.6659   0.6905   0.6971   0.7546   0.7570   0.7694   0.7719
     0.8017   0.8092   0.9141   0.9200   0.9418   0.9479   1.0027   1.0084
     1.0379   1.0435   1.1155   1.1167   1.1706   1.1745   1.1835   1.1855
     1.2426   1.2458   1.2755   1.2802   1.3388   1.3419   1.3802   1.3822
     1.3906   1.3910   1.4377   1.4381   1.4673   1.4684   1.4935   1.4948
     1.5156   1.5180   1.5856   1.5888   1.6788   1.6792   2.9722   2.9829
     3.1263   3.1357   3.2246   3.2344   3.2987   3.3076   3.4121   3.4163
     3.5024   3.5049   3.6497   3.6532   3.7833   3.7909   3.9024   3.9071
     3.9550   3.9631   4.0094   4.0145   4.0826   4.0878   4.2034   4.2094
     4.3453   4.3533   4.4869   4.4898   4.5139   4.5189   4.5592   4.5633
     4.6344   4.6389   4.6634   4.6690   4.7174   4.7223   4.7679   4.7709
     4.8479   4.8534   4.9063   4.9126   4.9919   4.9931   5.0661   5.0687
     5.1291   5.1335   5.2528   5.2552   5.3495   5.3516   5.4007   5.4048
     5.5372   5.5402   5.5930   5.5967   5.6781   5.6806   5.7421   5.7437
     5.8518   5.8534   5.9420   5.9434   6.0111   6.0122   6.1252   6.1259
     6.2458   6.2466   6.2825   6.2841   6.3909   6.3930   6.4873   6.4900
     6.5609   6.5620   6.5970   6.5982   6.6710   6.6722   6.7425   6.7430
     6.8205   6.8221   6.8888   6.8906   6.9144   6.9165   6.9995   7.0010
     7.0684   7.0712   7.1501   7.1510   7.2132   7.2154   7.3469   7.3478
     7.4237   7.4239   7.5479   7.5482   7.5877   7.5919   7.6236   7.6250
     9.3491   9.3534   9.4312   9.4358   9.4813   9.4860   9.5419   9.5475
     9.5985   9.6036   9.6337   9.6384   9.6758   9.6770   9.6864   9.6891
     9.7248   9.7278   9.9169   9.9213  10.0536  10.0538  10.1391  10.1394

          k = 0.1231-0.3554-0.1252 ( 28408 PWs)   bands (ev):

   -17.5395 -17.5395 -10.7162 -10.7016 -10.4322 -10.4194 -10.3512 -10.3370
   -10.2687 -10.2554 -10.1846 -10.1708 -10.1332 -10.1216 -10.0877 -10.0761
    -9.9963  -9.9827  -9.9039  -9.8994  -9.8661  -9.8640  -9.8039  -9.8021
    -9.7332  -9.7306  -9.5666  -9.5605  -9.5596  -9.5533  -9.5370  -9.5311
    -9.5093  -9.5020  -9.2197  -9.2195  -8.9375  -8.9375  -8.8474  -8.8474
    -2.8604  -2.8604  -2.7896  -2.7895  -2.7329  -2.7329  -0.8669  -0.8546
    -0.4237  -0.4132  -0.2409  -0.2303  -0.1255  -0.1181  -0.0822  -0.0778
    -0.0614  -0.0539   0.0651   0.0738   0.1547   0.1596   0.2111   0.2168
     0.2842   0.2907   0.3606   0.3661   0.4236   0.4298   0.4725   0.4799
     0.4915   0.4980   0.5080   0.5163   0.6006   0.6078   0.6601   0.6684
     0.7429   0.7513   0.7675   0.7752   0.7907   0.7989   0.8131   0.8211
     0.8525   0.8578   0.8986   0.9008   0.9301   0.9329   1.0294   1.0362
     1.0709   1.0770   1.1470   1.1474   1.1926   1.1938   1.2395   1.2408
     1.3114   1.3144   1.3424   1.3451   1.3736   1.3752   1.4222   1.4246
     1.4715   1.4734   1.4882   1.4914   1.5112   1.5138   1.5455   1.5460
     1.5783   1.5799   1.6301   1.6318   1.6936   1.6945   2.8904   2.8995
     3.0233   3.0313   3.1836   3.1935   3.3532   3.3614   3.4041   3.4049
     3.5285   3.5300   3.6443   3.6466   3.7500   3.7559   3.7639   3.7721
     3.8877   3.8924   3.9229   3.9299   4.0120   4.0163   4.1870   4.1961
     4.2754   4.2821   4.3691   4.3769   4.4442   4.4511   4.4931   4.5003
     4.5772   4.5812   4.6721   4.6748   4.7025   4.7075   4.8630   4.8662
     4.9204   4.9249   4.9390   4.9416   5.0121   5.0125   5.0509   5.0524
     5.1553   5.1588   5.2257   5.2308   5.3257   5.3327   5.4923   5.4962
     5.5540   5.5543   5.6145   5.6175   5.6836   5.6867   5.7345   5.7400
     5.8719   5.8763   5.9621   5.9630   6.0838   6.0871   6.2343   6.2349
     6.2811   6.2824   6.3374   6.3381   6.3743   6.3758   6.4977   6.4994
     6.5759   6.5769   6.7113   6.7118   6.7296   6.7301   6.7935   6.7941
     6.8219   6.8233   6.9047   6.9054   6.9931   6.9939   7.0561   7.0570
     7.1506   7.1526   7.2673   7.2691   7.3352   7.3363   7.3778   7.3785
     7.5014   7.5028   7.5954   7.5959   7.6132   7.6156   7.6839   7.6840
     9.3619   9.3661   9.4395   9.4445   9.5450   9.5496   9.5666   9.5718
     9.5913   9.5963   9.6220   9.6253   9.6809   9.6862   9.7323   9.7356
     9.7577   9.7625   9.9093   9.9138  10.0235  10.0236  10.1309  10.1309

          k = 0.1231-0.0711-0.1252 ( 28410 PWs)   bands (ev):

   -17.5442 -17.5442 -10.8743 -10.8597 -10.5746 -10.5617 -10.3063 -10.2964
   -10.2856 -10.2764 -10.2000 -10.1904 -10.1860 -10.1771 -10.0589 -10.0456
   -10.0271 -10.0135  -9.8722  -9.8650  -9.7315  -9.7295  -9.6962  -9.6904
    -9.6692  -9.6676  -9.5182  -9.5174  -9.5111  -9.5099  -9.4825  -9.4780
    -9.4749  -9.4707  -9.2669  -9.2665  -8.8673  -8.8673  -8.8539  -8.8539
    -2.9302  -2.9302  -2.9022  -2.9022  -2.8083  -2.8082  -1.1653  -1.1526
    -0.7112  -0.7006  -0.3581  -0.3477  -0.3340  -0.3236  -0.1449  -0.1371
    -0.1192  -0.1155  -0.1039  -0.0958  -0.0141  -0.0097   0.0395   0.0486
     0.1570   0.1647   0.3938   0.4017   0.4669   0.4730   0.4748   0.4816
     0.5279   0.5357   0.5692   0.5772   0.6080   0.6174   0.6403   0.6491
     0.7282   0.7330   0.7363   0.7417   0.7863   0.7918   0.7944   0.7998
     0.8801   0.8820   0.8881   0.8900   1.0662   1.0668   1.1357   1.1418
     1.1761   1.1827   1.2428   1.2456   1.2869   1.2874   1.3485   1.3504
     1.4480   1.4502   1.4910   1.4922   1.4957   1.4993   1.5595   1.5595
     1.5932   1.5971   1.6286   1.6325   1.6534   1.6589   1.6861   1.6916
     1.7287   1.7343   1.8188   1.8229   1.8260   1.8300   2.5059   2.5131
     2.8196   2.8260   3.1230   3.1315   3.2944   3.3047   3.3310   3.3415
     3.3752   3.3814   3.5793   3.5815   3.6528   3.6612   3.6810   3.6856
     3.7935   3.8016   3.8144   3.8224   3.8882   3.8904   3.8936   3.8993
     3.9837   3.9888   4.3027   4.3065   4.3672   4.3691   4.3737   4.3772
     4.5402   4.5466   4.5732   4.5804   4.7717   4.7769   4.8743   4.8750
     4.9957   4.9991   5.0783   5.0856   5.1089   5.1154   5.2612   5.2618
     5.3445   5.3578   5.4262   5.4264   5.4843   5.4851   5.5296   5.5412
     5.5680   5.5699   5.6578   5.6628   5.7306   5.7365   5.7745   5.7808
     5.8524   5.8568   5.9463   5.9483   6.0506   6.0564   6.1047   6.1092
     6.3609   6.3649   6.3788   6.3820   6.5027   6.5044   6.5592   6.5602
     6.5852   6.5860   6.7608   6.7611   6.8084   6.8091   6.8630   6.8651
     6.8924   6.8932   6.9750   6.9777   7.1270   7.1302   7.1711   7.1723
     7.4980   7.5008   7.5340   7.5364   7.6093   7.6138   7.6632   7.6645
     7.6905   7.6941   7.7223   7.7230   7.7489   7.7518   7.8615   7.8619
     9.4726   9.4768   9.5125   9.5152   9.5175   9.5211   9.5912   9.5942
     9.6324   9.6364   9.6472   9.6506   9.7090   9.7139   9.7219   9.7271
     9.8784   9.8830   9.9404   9.9438   9.9440   9.9450  10.1159  10.1160

          k = 0.3693 0.6397-0.1252 ( 28374 PWs)   bands (ev):

   -17.5369 -17.5369 -10.5388 -10.5239 -10.3800 -10.3663 -10.3391 -10.3248
   -10.2636 -10.2505 -10.2330 -10.2193 -10.1566 -10.1441 -10.0179 -10.0085
    -9.9857  -9.9807  -9.9566  -9.9549  -9.9462  -9.9405  -9.8969  -9.8883
    -9.7679  -9.7677  -9.6174  -9.6170  -9.5691  -9.5682  -9.5498  -9.5435
    -9.5127  -9.5060  -9.1774  -9.1774  -9.0109  -9.0109  -8.8347  -8.8347
    -2.7794  -2.7794  -2.7671  -2.7671  -2.6749  -2.6749  -0.6048  -0.5925
    -0.2054  -0.2010  -0.1856  -0.1805  -0.0324  -0.0243  -0.0158  -0.0137
     0.0670   0.0720   0.1052   0.1147   0.1729   0.1823   0.3453   0.3483
     0.3578   0.3619   0.3859   0.3895   0.4043   0.4058   0.4534   0.4566
     0.4660   0.4699   0.5157   0.5189   0.5890   0.5903   0.6181   0.6226
     0.6500   0.6514   0.6925   0.6976   0.7411   0.7500   0.8138   0.8215
     0.8558   0.8638   0.8776   0.8842   0.9244   0.9316   1.0133   1.0192
     1.0510   1.0571   1.1373   1.1381   1.1684   1.1710   1.2335   1.2384
     1.2610   1.2623   1.2786   1.2805   1.3009   1.3058   1.3445   1.3467
     1.3563   1.3568   1.3833   1.3844   1.4330   1.4346   1.4571   1.4571
     1.4687   1.4701   1.4822   1.4834   1.6984   1.6987   3.0624   3.0731
     3.1759   3.1799   3.1862   3.1895   3.2342   3.2442   3.3379   3.3457
     3.3826   3.3900   3.6460   3.6540   3.9502   3.9534   3.9826   3.9871
     4.0931   4.0946   4.1638   4.1714   4.2191   4.2236   4.2355   4.2416
     4.3700   4.3717   4.4512   4.4549   4.4730   4.4747   4.5106   4.5116
     4.5518   4.5543   4.6463   4.6498   4.7575   4.7579   4.7678   4.7688
     4.8234   4.8242   4.8684   4.8733   4.9538   4.9555   5.0349   5.0350
     5.0769   5.0786   5.2368   5.2374   5.3875   5.3895   5.4202   5.4239
     5.5185   5.5192   5.5971   5.6009   5.6546   5.6572   5.7637   5.7659
     5.7973   5.7979   5.8253   5.8270   5.9481   5.9497   6.1832   6.1836
     6.2632   6.2640   6.3408   6.3414   6.4479   6.4492   6.4891   6.4896
     6.5507   6.5508   6.6806   6.6822   6.7063   6.7066   6.7318   6.7336
     6.8111   6.8112   6.8710   6.8738   6.9027   6.9033   6.9691   6.9711
     6.9935   6.9952   7.1054   7.1085   7.1790   7.1805   7.2324   7.2337
     7.4133   7.4136   7.4795   7.4811   7.4949   7.4952   7.5836   7.5838
     9.3116   9.3161   9.4628   9.4669   9.4731   9.4773   9.5393   9.5450
     9.6344   9.6381   9.6456   9.6496   9.6720   9.6774   9.6908   9.6941
     9.7380   9.7413   9.8004   9.8048  10.0955  10.0955  10.1609  10.1611

          k = 0.3693-0.2132-0.1252 ( 28366 PWs)   bands (ev):

   -17.5387 -17.5387 -10.6753 -10.6607 -10.4192 -10.4062 -10.3729 -10.3588
   -10.2554 -10.2421 -10.1582 -10.1495 -10.1457 -10.1352 -10.0641 -10.0523
    -9.9842  -9.9702  -9.9349  -9.9298  -9.8824  -9.8820  -9.8312  -9.8263
    -9.7539  -9.7519  -9.5688  -9.5661  -9.5582  -9.5499  -9.5426  -9.5398
    -9.5284  -9.5203  -9.2092  -9.2090  -8.9460  -8.9460  -8.8514  -8.8514
    -2.8648  -2.8648  -2.7864  -2.7864  -2.6847  -2.6847  -0.8020  -0.7897
    -0.3765  -0.3661  -0.2193  -0.2086  -0.1117  -0.1065  -0.0772  -0.0723
    -0.0501  -0.0393   0.1439   0.1531   0.2113   0.2159   0.2718   0.2756
     0.2963   0.3043   0.3748   0.3817   0.4233   0.4293   0.4509   0.4569
     0.4849   0.4937   0.5229   0.5292   0.5625   0.5715   0.6533   0.6606
     0.6950   0.7038   0.7538   0.7596   0.7774   0.7854   0.8149   0.8182
     0.8204   0.8269   0.9118   0.9195   0.9397   0.9466   1.0261   1.0316
     1.0808   1.0875   1.1263   1.1279   1.1566   1.1586   1.1841   1.1903
     1.2564   1.2579   1.3109   1.3158   1.3611   1.3660   1.3815   1.3844
     1.3944   1.3962   1.4915   1.4920   1.5125   1.5127   1.5199   1.5238
     1.5994   1.6050   1.6341   1.6346   1.6698   1.6754   2.9169   2.9274
     3.0616   3.0707   3.2139   3.2235   3.3417   3.3502   3.4601   3.4626
     3.6121   3.6232   3.6278   3.6345   3.7321   3.7398   3.7744   3.7773
     3.8671   3.8755   3.8902   3.8996   4.0184   4.0228   4.2224   4.2305
     4.2320   4.2365   4.4586   4.4645   4.4807   4.4862   4.5292   4.5395
     4.6210   4.6230   4.7090   4.7173   4.7180   4.7182   4.8718   4.8731
     4.8733   4.8815   4.9563   4.9590   4.9966   5.0018   5.1111   5.1116
     5.1306   5.1334   5.2197   5.2301   5.2513   5.2598   5.3809   5.3852
     5.5791   5.5804   5.6307   5.6333   5.6821   5.6850   5.7572   5.7590
     5.8839   5.8856   5.9785   5.9791   6.1169   6.1221   6.1554   6.1560
     6.2272   6.2285   6.2624   6.2641   6.3934   6.3957   6.4790   6.4821
     6.5773   6.5798   6.6610   6.6636   6.6791   6.6799   6.7681   6.7712
     6.8423   6.8433   6.8746   6.8767   6.9652   6.9666   6.9921   6.9931
     7.1103   7.1121   7.2297   7.2315   7.2516   7.2555   7.3690   7.3698
     7.4813   7.4833   7.5951   7.5966   7.6341   7.6356   7.7027   7.7036
     9.3370   9.3413   9.4907   9.4965   9.5130   9.5171   9.5487   9.5533
     9.5715   9.5764   9.6389   9.6439   9.6534   9.6568   9.6916   9.6974
     9.7238   9.7269   9.9681   9.9724  10.0221  10.0223  10.1280  10.1282

 ------ SPIN DOWN ----------


          k = 0.1231 0.2132-0.1252 ( 28444 PWs)   bands (ev):

   -17.5297 -17.5297 -10.6113 -10.5969 -10.3288 -10.3160  -9.9637  -9.9506
    -9.8531  -9.8400  -9.7805  -9.7785  -9.7676  -9.7658  -9.7060  -9.7018
    -9.6923  -9.6882  -9.5775  -9.5770  -9.3600  -9.3599  -9.1905  -9.1905
    -9.1075  -9.1072  -9.0955  -9.0955  -9.0684  -9.0682  -8.9708  -8.9706
    -8.8943  -8.8942  -8.8564  -8.8563  -8.8219  -8.8219  -8.7502  -8.7500
    -2.8952  -2.8952  -2.8321  -2.8321  -2.7075  -2.7075   0.3318   0.3396
     0.3422   0.3485   0.3533   0.3592   0.4321   0.4350   0.4782   0.4859
     0.5722   0.5774   0.6587   0.6633   0.7234   0.7320   0.8171   0.8223
     0.8315   0.8362   0.8611   0.8654   0.9232   0.9270   0.9445   0.9451
     1.0566   1.0568   1.0814   1.0817   1.2593   1.2593   1.3324   1.3324
     1.3572   1.3575   1.4057   1.4058   1.4133   1.4133   2.0969   2.1092
     2.4087   2.4208   2.7372   2.7390   2.8668   2.8675   2.9104   2.9159
     3.0650   3.0665   3.2574   3.2622   3.5350   3.5430   3.5913   3.6007
     3.7666   3.7667   3.8727   3.8791   3.9313   3.9390   4.1816   4.1880
     4.2524   4.2540   4.3017   4.3034   4.4275   4.4306   4.4582   4.4609
     4.4866   4.4928   4.5598   4.5650   4.5991   4.6095   4.6626   4.6626
     4.6719   4.6801   4.7062   4.7066   4.7525   4.7568   4.8349   4.8378
     4.8703   4.8755   4.9150   4.9173   5.0407   5.0418   5.1790   5.1812
     5.2674   5.2738   5.3231   5.3291   5.3601   5.3646   5.4486   5.4533
     5.5076   5.5100   5.5764   5.5822   5.6503   5.6543   5.6716   5.6749
     5.7210   5.7293   5.7756   5.7800   5.8318   5.8367   5.8850   5.8903
     5.9900   5.9927   6.0546   6.0550   6.3229   6.3237   6.3371   6.3407
     6.4254   6.4270   6.4400   6.4407   6.5102   6.5123   6.6122   6.6130
     6.6500   6.6527   6.7766   6.7797   6.8771   6.8805   6.9473   6.9486
     7.0549   7.0561   7.2608   7.2611   7.4306   7.4311   7.4972   7.4979
     9.3640   9.3714   9.4148   9.4200   9.4304   9.4358   9.4735   9.4784
     9.5021   9.5071   9.5425   9.5440   9.5721   9.5769   9.5823   9.5837
     9.6302   9.6349   9.6701   9.6745   9.7008   9.7011   9.7186   9.7218
     9.7441   9.7472   9.7530   9.7542   9.7880   9.7922   9.8200   9.8245
     9.8693   9.8721   9.9444   9.9461   9.9790   9.9796  10.0334  10.0342
    10.0380  10.0396  10.0785  10.0798  10.1049  10.1054  10.1268  10.1274
    10.1620  10.1622  10.1898  10.1907  10.2266  10.2276  10.2583  10.2588
    10.3270  10.3273  10.4052  10.4068  10.4172  10.4186  10.4369  10.4373

          k = 0.1231 0.4976-0.1252 ( 28368 PWs)   bands (ev):

   -17.5334 -17.5334 -10.4563 -10.4419 -10.1750 -10.1624 -10.0918 -10.0788
   -10.0116  -9.9989  -9.8237  -9.8106  -9.7879  -9.7750  -9.7341  -9.7212
    -9.6922  -9.6792  -9.5155  -9.5152  -9.2912  -9.2903  -9.2319  -9.2312
    -9.1578  -9.1564  -9.1420  -9.1409  -9.0889  -9.0873  -9.0659  -9.0637
    -8.8781  -8.8780  -8.8417  -8.8415  -8.8272  -8.8270  -8.7259  -8.7258
    -2.7978  -2.7978  -2.6986  -2.6985  -2.6484  -2.6484   0.2753   0.2848
     0.3988   0.4050   0.4503   0.4545   0.4996   0.5035   0.5125   0.5141
     0.5421   0.5475   0.6285   0.6316   0.6769   0.6808   0.7145   0.7203
     0.7300   0.7370   0.7888   0.7959   0.8144   0.8166   0.9097   0.9099
     1.0385   1.0388   1.0825   1.0826   1.1985   1.1988   1.3190   1.3191
     1.3571   1.3573   1.4344   1.4344   1.4521   1.4521   2.4917   2.5047
     2.7224   2.7330   3.0220   3.0242   3.1064   3.1119   3.2540   3.2581
     3.4487   3.4601   3.4926   3.4982   3.7275   3.7310   3.7810   3.7877
     3.8379   3.8405   3.8824   3.8844   3.9353   3.9384   4.0034   4.0066
     4.0649   4.0714   4.1713   4.1733   4.2845   4.2865   4.3323   4.3380
     4.3781   4.3845   4.4037   4.4110   4.4777   4.4816   4.5235   4.5245
     4.6089   4.6129   4.6760   4.6823   4.7834   4.7877   4.7981   4.8025
     4.8666   4.8734   4.9647   4.9716   5.0110   5.0168   5.0470   5.0513
     5.1159   5.1199   5.2001   5.2029   5.2756   5.2825   5.3880   5.3912
     5.4708   5.4728   5.5189   5.5259   5.5854   5.5882   5.6151   5.6169
     5.7185   5.7239   5.8022   5.8056   5.8771   5.8846   5.9335   5.9360
     5.9932   5.9962   6.0253   6.0277   6.0768   6.0772   6.1196   6.1246
     6.1737   6.1747   6.3056   6.3072   6.4129   6.4192   6.5092   6.5141
     6.5743   6.5767   6.6538   6.6570   6.7117   6.7122   6.7461   6.7485
     6.8116   6.8134   7.1996   7.1998   7.3161   7.3165   7.4956   7.4957
     9.4161   9.4222   9.4340   9.4387   9.4468   9.4534   9.5090   9.5133
     9.5352   9.5382   9.5612   9.5638   9.5830   9.5871   9.6303   9.6329
     9.6732   9.6778   9.7086   9.7123   9.7175   9.7210   9.7434   9.7479
     9.7670   9.7726   9.7891   9.7940   9.8164   9.8195   9.8519   9.8559
     9.8640   9.8676   9.8829   9.8870   9.9194   9.9239   9.9738   9.9750
     9.9949   9.9962  10.0435  10.0463  10.0568  10.0592  10.0857  10.0877
    10.1022  10.1031  10.1326  10.1338  10.1708  10.1743  10.2128  10.2142
    10.2419  10.2436  10.2809  10.2817  10.3215  10.3240  10.3272  10.3290

          k = 0.1231-0.3554-0.1252 ( 28408 PWs)   bands (ev):

   -17.5319 -17.5319 -10.5310 -10.5167 -10.2551 -10.2424 -10.0422 -10.0290
    -9.9089  -9.8961  -9.8163  -9.8033  -9.7746  -9.7617  -9.7295  -9.7167
    -9.6930  -9.6802  -9.5474  -9.5470  -9.3245  -9.3241  -9.2234  -9.2232
    -9.1191  -9.1186  -9.0972  -9.0968  -9.0727  -9.0699  -9.0661  -9.0627
    -8.8700  -8.8698  -8.8571  -8.8568  -8.8254  -8.8254  -8.7358  -8.7356
    -2.8389  -2.8389  -2.7260  -2.7260  -2.7023  -2.7023   0.3196   0.3285
     0.3735   0.3806   0.4246   0.4318   0.4432   0.4499   0.4612   0.4644
     0.5750   0.5792   0.6445   0.6501   0.6796   0.6843   0.7663   0.7708
     0.7790   0.7850   0.8124   0.8189   0.8655   0.8685   0.9252   0.9256
     1.0437   1.0441   1.0815   1.0817   1.2209   1.2212   1.3243   1.3244
     1.3574   1.3576   1.4233   1.4233   1.4364   1.4364   2.3187   2.3312
     2.5946   2.6061   2.9091   2.9141   2.9995   3.0072   3.0807   3.0891
     3.2643   3.2686   3.3794   3.3863   3.6315   3.6389   3.6978   3.7044
     3.8057   3.8085   3.8634   3.8693   3.9699   3.9770   4.1389   4.1450
     4.1890   4.1905   4.2788   4.2846   4.3125   4.3197   4.3724   4.3768
     4.4136   4.4168   4.4336   4.4357   4.4735   4.4763   4.5596   4.5687
     4.6177   4.6196   4.6678   4.6742   4.7174   4.7231   4.8378   4.8387
     4.8548   4.8577   4.9308   4.9370   5.0694   5.0711   5.1557   5.1574
     5.2173   5.2245   5.3076   5.3105   5.3690   5.3735   5.4592   5.4610
     5.5311   5.5345   5.5772   5.5804   5.6229   5.6254   5.6497   5.6523
     5.6949   5.7010   5.7865   5.7927   5.8020   5.8022   5.8727   5.8751
     5.9305   5.9359   6.0767   6.0769   6.0929   6.0935   6.2157   6.2246
     6.3107   6.3146   6.3796   6.3833   6.4469   6.4482   6.5613   6.5642
     6.5788   6.5801   6.6784   6.6816   6.7720   6.7742   6.8097   6.8115
     6.9153   6.9178   7.2234   7.2236   7.3653   7.3658   7.5010   7.5014
     9.4013   9.4085   9.4420   9.4480   9.4482   9.4543   9.4797   9.4848
     9.5324   9.5328   9.5610   9.5629   9.5893   9.5943   9.6199   9.6232
     9.6441   9.6448   9.6918   9.6975   9.7029   9.7066   9.7359   9.7404
     9.7632   9.7678   9.7810   9.7835   9.7991   9.8012   9.8225   9.8256
     9.8471   9.8509   9.9495   9.9518   9.9869   9.9891   9.9912   9.9935
    10.0163  10.0178  10.0253  10.0266  10.0575  10.0595  10.1052  10.1059
    10.1180  10.1193  10.1684  10.1712  10.1850  10.1860  10.2207  10.2234
    10.2572  10.2578  10.3399  10.3418  10.3717  10.3750  10.3839  10.3857

          k = 0.1231-0.0711-0.1252 ( 28410 PWs)   bands (ev):

   -17.5282 -17.5282 -10.6590 -10.6446 -10.3682 -10.3553  -9.9050  -9.8920
    -9.8473  -9.8341  -9.7855  -9.7732  -9.7438  -9.7312  -9.7033  -9.6923
    -9.6905  -9.6797  -9.5920  -9.5914  -9.3809  -9.3809  -9.1538  -9.1537
    -9.1154  -9.1151  -9.0824  -9.0824  -9.0715  -9.0713  -8.9351  -8.9348
    -8.8965  -8.8960  -8.8466  -8.8463  -8.8177  -8.8176  -8.7693  -8.7691
    -2.9321  -2.9321  -2.9066  -2.9066  -2.7112  -2.7112   0.2994   0.3033
     0.3073   0.3113   0.3359   0.3373   0.4554   0.4618   0.5161   0.5249
     0.5403   0.5452   0.6341   0.6390   0.8219   0.8291   0.8534   0.8585
     0.8589   0.8629   0.9052   0.9105   0.9433   0.9454   0.9609   0.9631
     1.0702   1.0703   1.0832   1.0836   1.2972   1.2975   1.3378   1.3380
     1.3557   1.3561   1.3925   1.3927   1.3954   1.3957   1.9291   1.9417
     2.2690   2.2811   2.6396   2.6407   2.7675   2.7714   2.7773   2.7845
     2.9393   2.9411   3.2224   3.2268   3.4918   3.5009   3.5089   3.5188
     3.7166   3.7180   3.8887   3.8977   3.8982   3.9075   4.2625   4.2708
     4.2739   4.2842   4.3368   4.3459   4.4615   4.4729   4.5542   4.5602
     4.5656   4.5698   4.6259   4.6342   4.6628   4.6653   4.6913   4.6988
     4.7170   4.7205   4.7420   4.7514   4.7904   4.7984   4.8586   4.8606
     4.8758   4.8799   4.9159   4.9209   5.0107   5.0127   5.0274   5.0310
     5.1754   5.1811   5.1989   5.2057   5.4225   5.4286   5.4976   5.5080
     5.5473   5.5578   5.6277   5.6323   5.6601   5.6712   5.6727   5.6807
     5.7117   5.7222   5.8493   5.8606   5.8646   5.8672   5.9356   5.9377
     5.9879   5.9887   6.0724   6.0738   6.3926   6.3989   6.4063   6.4131
     6.4554   6.4578   6.4841   6.4864   6.5705   6.5730   6.6235   6.6260
     6.8019   6.8054   6.9055   6.9118   6.9533   6.9557   7.0502   7.0506
     7.1924   7.1933   7.2773   7.2775   7.4817   7.4828   7.4879   7.4886
     9.3345   9.3417   9.3890   9.3950   9.4040   9.4103   9.4521   9.4565
     9.4886   9.4916   9.4973   9.5026   9.5347   9.5378   9.5698   9.5752
     9.6079   9.6139   9.6681   9.6690   9.6740   9.6754   9.7155   9.7197
     9.7317   9.7390   9.7444   9.7473   9.8198   9.8260   9.8346   9.8410
     9.9154   9.9179   9.9359   9.9383   9.9666   9.9693  10.0216  10.0262
    10.0391  10.0415  10.0608  10.0647  10.1353  10.1375  10.1833  10.1840
    10.1875  10.1896  10.2175  10.2199  10.2339  10.2350  10.2974  10.2980
    10.3653  10.3655  10.4103  10.4123  10.4449  10.4462  10.5255  10.5275

          k = 0.3693 0.6397-0.1252 ( 28374 PWs)   bands (ev):

   -17.5341 -17.5341 -10.4280 -10.4136 -10.1266 -10.1141 -10.0828 -10.0704
   -10.0504 -10.0376  -9.8530  -9.8465  -9.8366  -9.8303  -9.7088  -9.6958
    -9.6892  -9.6762  -9.4846  -9.4845  -9.2772  -9.2768  -9.2353  -9.2353
    -9.2166  -9.2164  -9.1315  -9.1301  -9.1024  -9.0963  -9.0869  -9.0791
    -8.8771  -8.8770  -8.8234  -8.8234  -8.8109  -8.8108  -8.7345  -8.7343
    -2.7332  -2.7332  -2.6970  -2.6970  -2.6655  -2.6655   0.2179   0.2276
     0.4269   0.4273   0.4699   0.4706   0.5450   0.5465   0.5623   0.5694
     0.5803   0.5872   0.6326   0.6384   0.6661   0.6681   0.6734   0.6742
     0.6930   0.6963   0.7332   0.7395   0.8205   0.8207   0.8671   0.8673
     1.0498   1.0499   1.0687   1.0688   1.2083   1.2084   1.2957   1.2957
     1.3592   1.3592   1.4421   1.4421   1.4581   1.4581   2.6935   2.7055
     2.7649   2.7755   3.0609   3.0637   3.1564   3.1610   3.2777   3.2777
     3.3965   3.4028   3.6256   3.6291   3.7213   3.7280   3.7905   3.7957
     3.8145   3.8204   3.8492   3.8515   3.9392   3.9397   3.9583   3.9586
     4.0125   4.0163   4.1416   4.1421   4.2923   4.2924   4.3443   4.3529
     4.3862   4.3884   4.4029   4.4073   4.4286   4.4302   4.4673   4.4679
     4.6849   4.6902   4.7234   4.7332   4.7404   4.7438   4.8282   4.8363
     4.8492   4.8536   4.9078   4.9085   4.9417   4.9457   5.0310   5.0344
     5.1635   5.1682   5.2766   5.2780   5.2944   5.2947   5.3587   5.3659
     5.4491   5.4507   5.5379   5.5392   5.5890   5.5917   5.6956   5.7041
     5.7274   5.7343   5.7346   5.7375   5.8587   5.8607   5.9064   5.9146
     5.9727   5.9755   6.0491   6.0518   6.0532   6.0548   6.0879   6.0965
     6.2006   6.2022   6.2035   6.2108   6.3054   6.3080   6.4199   6.4205
     6.5145   6.5155   6.6370   6.6375   6.6608   6.6612   6.7693   6.7695
     6.8447   6.8448   7.1354   7.1365   7.2714   7.2715   7.5037   7.5038
     9.4435   9.4446   9.4526   9.4547   9.5146   9.5205   9.5591   9.5636
     9.5656   9.5671   9.5782   9.5796   9.6061   9.6071   9.6443   9.6483
     9.6951   9.6980   9.7019   9.7050   9.7148   9.7211   9.7761   9.7791
     9.7819   9.7872   9.7940   9.7973   9.8539   9.8542   9.8701   9.8748
     9.8788   9.8820   9.8867   9.8893   9.9179   9.9221   9.9510   9.9512
     9.9703   9.9728   9.9962   9.9966  10.0442  10.0444  10.0819  10.0835
    10.1181  10.1202  10.1417  10.1443  10.1837  10.1862  10.2036  10.2056
    10.2196  10.2204  10.2310  10.2316  10.2425  10.2451  10.3065  10.3083

          k = 0.3693-0.2132-0.1252 ( 28366 PWs)   bands (ev):

   -17.5325 -17.5325 -10.5000 -10.4856 -10.2245 -10.2118 -10.0754 -10.0622
    -9.9525  -9.9399  -9.8125  -9.7992  -9.7437  -9.7436  -9.7308  -9.7308
    -9.7075  -9.6946  -9.5389  -9.5386  -9.3111  -9.3103  -9.2275  -9.2270
    -9.1358  -9.1355  -9.0949  -9.0945  -9.0897  -9.0893  -9.0573  -9.0569
    -8.8753  -8.8751  -8.8510  -8.8505  -8.8406  -8.8406  -8.7258  -8.7257
    -2.8369  -2.8369  -2.7008  -2.7007  -2.6783  -2.6782   0.3017   0.3109
     0.4136   0.4177   0.4476   0.4553   0.4558   0.4592   0.5008   0.5044
     0.5097   0.5182   0.5947   0.5984   0.6793   0.6847   0.7438   0.7489
     0.7690   0.7760   0.8312   0.8332   0.8394   0.8478   0.9304   0.9309
     1.0367   1.0371   1.0875   1.0876   1.2036   1.2039   1.3324   1.3325
     1.3555   1.3557   1.4260   1.4261   1.4435   1.4435   2.3625   2.3754
     2.6518   2.6626   2.9553   2.9631   3.0240   3.0288   3.2324   3.2370
     3.2626   3.2751   3.4128   3.4218   3.7247   3.7285   3.7701   3.7764
     3.8093   3.8134   3.8809   3.8879   3.9022   3.9107   4.1148   4.1244
     4.1360   4.1416   4.2540   4.2618   4.3131   4.3188   4.3644   4.3685
     4.3720   4.3751   4.4391   4.4433   4.4800   4.4863   4.4898   4.5022
     4.6180   4.6288   4.6454   4.6491   4.7646   4.7734   4.7826   4.7936
     4.9150   4.9186   4.9711   4.9810   5.0457   5.0506   5.1207   5.1219
     5.1493   5.1541   5.2254   5.2322   5.3342   5.3407   5.3971   5.4046
     5.4565   5.4631   5.5554   5.5566   5.5583   5.5599   5.6129   5.6147
     5.7092   5.7153   5.8102   5.8117   5.8351   5.8442   5.9074   5.9131
     5.9583   5.9604   6.0551   6.0561   6.0713   6.0771   6.2260   6.2293
     6.2462   6.2559   6.3734   6.3780   6.4792   6.4822   6.5427   6.5493
     6.6083   6.6120   6.6777   6.6790   6.7063   6.7109   6.7831   6.7837
     6.8543   6.8583   7.2404   7.2409   7.3694   7.3700   7.4841   7.4846
     9.3775   9.3844   9.4271   9.4315   9.4472   9.4519   9.4536   9.4603
     9.5184   9.5217   9.5682   9.5721   9.5783   9.5834   9.5978   9.6029
     9.6463   9.6498   9.7099   9.7163   9.7412   9.7459   9.7478   9.7479
     9.7704   9.7715   9.7756   9.7767   9.8189   9.8232   9.8252   9.8292
     9.8366   9.8407   9.8971   9.8997   9.9552   9.9598   9.9717   9.9731
    10.0063  10.0064  10.0070  10.0097  10.0696  10.0728  10.1023  10.1055
    10.1585  10.1613  10.1617  10.1631  10.1906  10.1911  10.2006  10.2032
    10.2384  10.2395  10.3294  10.3295  10.3364  10.3406  10.3690  10.3708

     the Fermi energy is     8.7968 ev

!    total energy              =   -3792.11511077 Ry
     Harris-Foulkes estimate   =   -3792.11511052 Ry
     estimated scf accuracy    <          8.8E-09 Ry

     The total energy is the sum of the following terms:

     one-electron contribution =    -355.82097181 Ry
     hartree contribution      =     566.10531025 Ry
     xc contribution           =    -956.75558187 Ry
     ewald contribution        =   -1935.08168588 Ry
     Hubbard energy            =       3.74302307 Ry
     one-center paw contrib.   =   -1114.30520452 Ry
     smearing contrib. (-TS)   =       0.00000000 Ry

     total magnetization       =    40.00 Bohr mag/cell
     absolute magnetization    =   105.36 Bohr mag/cell

     convergence has been achieved in  27 iterations

     Forces acting on atoms (cartesian axes, Ry/au):

     atom    1 type  3   force =     0.00000000    0.00000000   -0.00290676
     atom    2 type  4   force =    -0.00185135   -0.00106888   -0.00140649
     atom    3 type  4   force =     0.00185135   -0.00106888   -0.00140649
     atom    4 type  4   force =    -0.00000000    0.00213776   -0.00140649
     atom    5 type  4   force =    -0.00000000   -0.00000000   -0.00120789
     atom    6 type  2   force =     0.00000000   -0.00058964   -0.00008408
     atom    7 type  2   force =     0.00051064    0.00029482   -0.00008408
     atom    8 type  2   force =    -0.00051064    0.00029482   -0.00008408
     atom    9 type  4   force =    -0.00521409    0.00301035    0.00181498
     atom   10 type  4   force =     0.00000000   -0.00602071    0.00181498
     atom   11 type  4   force =     0.00521409    0.00301035    0.00181498
     atom   12 type  4   force =     0.00000000   -0.00000000    0.00306569
     atom   13 type  3   force =     0.00000000    0.00000000    0.00171924
     atom   14 type  2   force =    -0.00000000    0.00000000   -0.00007222
     atom   15 type  4   force =    -0.00168199   -0.00097110   -0.00012280
     atom   16 type  1   force =     0.00000000   -0.00000000   -0.00021640
     atom   17 type  4   force =    -0.00000000    0.00194220   -0.00012280
     atom   18 type  4   force =     0.00168199   -0.00097110   -0.00012280
     atom   19 type  3   force =    -0.00000000    0.00000000   -0.00202335
     atom   20 type  4   force =     0.00000000    0.00000000   -0.00321165
     atom   21 type  4   force =     0.00522175    0.00301478   -0.00201124
     atom   22 type  4   force =     0.00000000   -0.00602956   -0.00201124
     atom   23 type  4   force =    -0.00522175    0.00301478   -0.00201124
     atom   24 type  2   force =     0.00052640    0.00030391   -0.00005202
     atom   25 type  2   force =    -0.00000000   -0.00060783   -0.00005202
     atom   26 type  2   force =    -0.00052640    0.00030391   -0.00005202
     atom   27 type  4   force =     0.00000000    0.00000000    0.00113540
     atom   28 type  4   force =     0.00184738   -0.00106659    0.00133838
     atom   29 type  4   force =    -0.00184738   -0.00106659    0.00133838
     atom   30 type  4   force =     0.00000000    0.00213317    0.00133838
     atom   31 type  3   force =     0.00000000    0.00000000    0.00293641
     atom   32 type  2   force =     0.00000000   -0.00000000    0.00000000
     atom   33 type  3   force =     0.00000000    0.00000000   -0.00293641
     atom   34 type  4   force =    -0.00184738    0.00106659   -0.00133838
     atom   35 type  4   force =    -0.00000000   -0.00213317   -0.00133838
     atom   36 type  4   force =     0.00184738    0.00106659   -0.00133838
     atom   37 type  4   force =     0.00000000    0.00000000   -0.00113540
     atom   38 type  2   force =     0.00052640   -0.00030391    0.00005202
     atom   39 type  2   force =     0.00000000    0.00060783    0.00005202
     atom   40 type  2   force =    -0.00052640   -0.00030391    0.00005202
     atom   41 type  4   force =     0.00522175   -0.00301478    0.00201124
     atom   42 type  4   force =    -0.00000000    0.00602956    0.00201124
     atom   43 type  4   force =    -0.00522175   -0.00301478    0.00201124
     atom   44 type  4   force =    -0.00000000   -0.00000000    0.00321165
     atom   45 type  3   force =     0.00000000    0.00000000    0.00202335
     atom   46 type  4   force =    -0.00168199    0.00097110    0.00012280
     atom   47 type  4   force =     0.00168199    0.00097110    0.00012280
     atom   48 type  1   force =     0.00000000    0.00000000    0.00021640
     atom   49 type  4   force =    -0.00000000   -0.00194220    0.00012280
     atom   50 type  2   force =    -0.00000000    0.00000000    0.00007222
     atom   51 type  3   force =    -0.00000000    0.00000000   -0.00171924
     atom   52 type  4   force =     0.00000000    0.00000000   -0.00306569
     atom   53 type  4   force =     0.00000000    0.00602071   -0.00181498
     atom   54 type  4   force =     0.00521409   -0.00301035   -0.00181498
     atom   55 type  4   force =    -0.00521409   -0.00301035   -0.00181498
     atom   56 type  2   force =     0.00000000    0.00058964    0.00008408
     atom   57 type  2   force =     0.00051064   -0.00029482    0.00008408
     atom   58 type  2   force =    -0.00051064   -0.00029482    0.00008408
     atom   59 type  4   force =     0.00000000    0.00000000    0.00120789
     atom   60 type  4   force =     0.00185135    0.00106888    0.00140649
     atom   61 type  4   force =    -0.00185135    0.00106888    0.00140649
     atom   62 type  4   force =     0.00000000   -0.00213776    0.00140649
     atom   63 type  3   force =    -0.00000000   -0.00000000    0.00290676
     atom   64 type  2   force =    -0.00000000    0.00000000    0.00000000

     Total force =     0.026026     Total SCF correction =     0.000055


     Computing stress (Cartesian axis) and pressure

          total   stress  (Ry/bohr**3)                   (kbar)     P=   -0.80
   0.00000318   0.00000000   0.00000000          0.47      0.00      0.00
   0.00000000   0.00000318   0.00000000          0.00      0.47      0.00
   0.00000000   0.00000000  -0.00002258          0.00      0.00     -3.32


     number of scf cycles    =   3
     number of bfgs steps    =   2

     enthalpy old            =   -3792.1113433694 Ry
     enthalpy new            =   -3792.1151107696 Ry

     CASE: enthalpy_new < enthalpy_old

     new trust radius        =       0.0116553546 bohr
ibrav =      4
 celldm(1) =     11.33954762
 celldm(3) =      3.92843115
Input lattice vectors:
     1.01607747    -0.00000000     0.00000000
    -0.50803873     0.87994890     0.00000000
     0.00000000    -0.00000000     3.99159038
New lattice vectors in INITIAL alat:
     1.01607747     0.00000000     0.00000000
    -0.50803873     0.87994890     0.00000000
     0.00000000     0.00000000     3.99159038
New lattice vectors in NEW alat (for information only):
     1.00000000     0.00000000     0.00000000
    -0.50000000     0.86602540     0.00000000
     0.00000000     0.00000000     3.92843115
Discrepancy in bohr =     0.000000    0.000000    0.000000
     new conv_thr            =       0.0000000060 Ry

     new unit-cell volume =   4960.63148 a.u.^3 (   735.08973 Ang^3 )
     density =      5.02158 g/cm^3

CELL_PARAMETERS (alat= 11.16012111)
   1.016077469   0.000000000   0.000000000
  -0.508038735   0.879948901   0.000000000
   0.000000000   0.000000000   3.991590379

ATOMIC_POSITIONS (angstrom)
Fe2      3.000313944   1.732231725  22.947488659
O        1.415708597   0.817359733  22.346377546
O        4.584918711   0.817359733  22.346377546
O        3.000313648   3.561976206  22.346377546
O       -0.000000295   3.464463957  22.264751415
Fe1      0.000000000   1.752943562  21.020692633
Fe1      1.482219993   4.320223894  21.020692633
Fe1     -1.482219984   4.320223894  21.020692633
O        1.477542859   2.611404021  20.040048881
O       -0.000000000   5.170583318  20.040048881
O       -1.477542859   2.611404021  20.040048881
O       -0.000000000  -0.000000000  20.001289855
Fe2      3.000313944   1.732231725  19.084432765
Fe1     -0.000000000   0.000000000  17.685813710
O        1.636195802   0.944658086  17.682725900
Ba      -0.000000295   3.464463957  17.681218144
O        3.000313648   3.307379506  17.682725900
O        4.364431495   0.944658086  17.682725900
Fe2      3.000313944   1.732231725  16.279110108
O        0.000000000   0.000000000  15.360348953
O       -1.477366441   2.611505877  15.323884755
O       -0.000000000   5.170379609  15.323884755
O        1.477366441   2.611505877  15.323884755
Fe1      1.482402502   4.320329266  14.341759695
Fe1      0.000000000   1.752732819  14.341759695
Fe1     -1.482402493   4.320329266  14.341759695
O       -0.000000295   3.464463957  13.097155526
O        4.584684941   0.817494700  13.014371254
O        1.415942365   0.817494700  13.014371254
O        3.000313648   3.561706273  13.014371254
Fe2      3.000313944   1.732231725  12.410807800
Fe1      0.000000000  -0.000000000  11.786531838
Fe2     -0.000000295   3.464463957  11.162255875
O       -1.584371283   4.379200972  10.558692422
O        0.000000000   1.634989409  10.558692422
O        1.584371293   4.379200972  10.558692422
O        3.000313944   1.732231725  10.475908149
Fe1      4.482716151   0.876366414   9.231303980
Fe1      3.000313648   3.443962852   9.231303980
Fe1      1.517911155   0.876366414   9.231303980
O        1.522947208   2.585189804   8.249178920
O        3.000313648   0.026316071   8.249178920
O        4.477680089   2.585189804   8.249178920
O       -0.000000000  -0.000000000   8.212714721
Fe2     -0.000000295   3.464463957   7.293953567
O       -1.364117846   4.252037594   5.890337784
O        1.364117846   4.252037594   5.890337784
Ba       3.000313944   1.732231725   5.891845542
O        0.000000000   1.889316176   5.890337784
Fe1     -0.000000000  -0.000000000   5.887249965
Fe2     -0.000000295   3.464463957   4.488630912
O        0.000000000   0.000000000   3.571773820
O        3.000313648   0.026112363   3.533014793
O        1.522770790   2.585291659   3.533014793
O        4.477856508   2.585291659   3.533014793
Fe1      3.000313648   3.443752109   2.552371043
Fe1      4.482533643   0.876471786   2.552371043
Fe1      1.518093664   0.876471786   2.552371043
O        3.000313944   1.732231725   1.308312261
O        1.584605062   4.379335940   1.226686129
O       -1.584605051   4.379335940   1.226686129
O        0.000000000   1.634719476   1.226686129
Fe2     -0.000000295   3.464463957   0.625575018
Fe1     -0.000000000   0.000000000   0.000000000


     Writing output data file pwscf.save/
     NEW-OLD atomic charge density approx. for the potential

     Check: negative core charge=   -0.000003
     extrapolated charge  440.46910, renormalised to  440.00000
 Atomic wfc used for LDA+U Projector are NOT orthogonalized

     total cpu time spent up to now is     4500.4 secs

     Self-consistent Calculation

     iteration #  1     ecut=    50.00 Ry     beta= 0.10
     Davidson diagonalization with overlap
     ethr =  1.00E-06,  avg # of iterations =  4.4
 --- enter write_ns ---
 LDA+U parameters:
U( 2)     =  4.30000000
alpha( 2) =  0.00000000
U( 3)     =  4.30000000
alpha( 3) =  0.00000000
atom    1   Tr[ns(na)] (up, down, total) =   1.48339  4.93498  6.41837
   spin  1
    eigenvalues: 
  0.209  0.209  0.353  0.353  0.358
    eigenvectors:
  0.000  0.000  0.000  0.000  1.000
  0.081  0.642  0.249  0.028  0.000
  0.642  0.081  0.028  0.249  0.000
  0.246  0.031  0.074  0.649  0.000
  0.031  0.246  0.649  0.074  0.000
    occupations:
  0.358 -0.000 -0.000 -0.000 -0.000
 -0.000  0.249 -0.000  0.000 -0.064
 -0.000 -0.000  0.249 -0.064 -0.000
 -0.000  0.000 -0.064  0.313  0.000
 -0.000 -0.064 -0.000  0.000  0.313
   spin  2
    eigenvalues: 
  0.986  0.986  0.986  0.989  0.989
    eigenvectors:
  1.000  0.000  0.000  0.000  0.000
  0.000  0.297  0.033  0.145  0.525
  0.000  0.033  0.297  0.525  0.145
  0.000  0.067  0.603  0.259  0.071
  0.000  0.603  0.067  0.071  0.259
    occupations:
  0.986 -0.000 -0.000 -0.000 -0.000
 -0.000  0.988 -0.000  0.000  0.001
 -0.000 -0.000  0.988  0.001 -0.000
 -0.000  0.000  0.001  0.987  0.000
 -0.000  0.001 -0.000  0.000  0.987
atomic mag. moment =    -3.451587
atom    6   Tr[ns(na)] (up, down, total) =   4.94206  1.40072  6.34277
   spin  1
    eigenvalues: 
  0.985  0.986  0.990  0.990  0.991
    eigenvectors:
  0.000  0.024  0.791  0.000  0.185
  0.751  0.000  0.000  0.249  0.000
  0.000  0.614  0.141  0.000  0.245
  0.000  0.362  0.067  0.000  0.570
  0.249  0.000  0.000  0.751  0.000
    occupations:
  0.990 -0.000  0.000  0.001 -0.000
 -0.000  0.986 -0.000  0.000 -0.002
  0.000 -0.000  0.988 -0.003 -0.000
  0.001  0.000 -0.003  0.989  0.000
 -0.000 -0.002 -0.000  0.000  0.989
   spin  2
    eigenvalues: 
  0.139  0.140  0.194  0.461  0.467
    eigenvectors:
  0.675  0.000  0.324  0.001  0.000
  0.000  0.436  0.000  0.000  0.564
  0.108  0.000  0.257  0.635  0.000
  0.217  0.000  0.419  0.365  0.000
  0.000  0.564  0.000  0.000  0.436
    occupations:
  0.157 -0.000  0.010 -0.025 -0.000
 -0.000  0.324 -0.000  0.000  0.162
  0.010 -0.000  0.358  0.137 -0.000
 -0.025  0.000  0.137  0.279  0.000
 -0.000  0.162 -0.000  0.000  0.282
atomic mag. moment =     3.541341
atom    7   Tr[ns(na)] (up, down, total) =   4.94206  1.40072  6.34277
   spin  1
    eigenvalues: 
  0.985  0.986  0.990  0.990  0.991
    eigenvectors:
  0.000  0.024  0.791  0.000  0.185
  0.188  0.460  0.106  0.062  0.184
  0.563  0.153  0.035  0.187  0.061
  0.187  0.091  0.017  0.563  0.143
  0.062  0.272  0.051  0.188  0.428
    occupations:
  0.990 -0.000 -0.000 -0.000 -0.001
 -0.000  0.987  0.001 -0.000 -0.002
 -0.000  0.001  0.987 -0.002 -0.000
 -0.000 -0.000 -0.002  0.989  0.000
 -0.001 -0.002 -0.000  0.000  0.989
   spin  2
    eigenvalues: 
  0.139  0.140  0.194  0.461  0.467
    eigenvectors:
  0.675  0.000  0.324  0.001  0.000
  0.081  0.109  0.193  0.476  0.141
  0.027  0.327  0.064  0.159  0.423
  0.054  0.423  0.105  0.091  0.327
  0.162  0.141  0.314  0.274  0.109
    occupations:
  0.157 -0.009 -0.005  0.012  0.021
 -0.009  0.349  0.014 -0.011  0.143
 -0.005  0.014  0.333  0.156 -0.011
  0.012 -0.011  0.156  0.282 -0.001
  0.021  0.143 -0.011 -0.001  0.280
atomic mag. moment =     3.541341
atom    8   Tr[ns(na)] (up, down, total) =   4.94206  1.40072  6.34277
   spin  1
    eigenvalues: 
  0.985  0.986  0.990  0.990  0.991
    eigenvectors:
  0.000  0.024  0.791  0.000  0.185
  0.188  0.460  0.106  0.062  0.184
  0.563  0.153  0.035  0.187  0.061
  0.187  0.091  0.017  0.563  0.143
  0.062  0.272  0.051  0.188  0.428
    occupations:
  0.990  0.000 -0.000 -0.000  0.001
  0.000  0.987 -0.001  0.000 -0.002
 -0.000 -0.001  0.987 -0.002  0.000
 -0.000  0.000 -0.002  0.989 -0.000
  0.001 -0.002  0.000 -0.000  0.989
   spin  2
    eigenvalues: 
  0.139  0.140  0.194  0.461  0.467
    eigenvectors:
  0.675  0.000  0.324  0.001  0.000
  0.081  0.109  0.193  0.476  0.141
  0.027  0.327  0.064  0.159  0.423
  0.054  0.423  0.105  0.091  0.327
  0.162  0.141  0.314  0.274  0.109
    occupations:
  0.157  0.009 -0.005  0.012 -0.021
  0.009  0.349 -0.014  0.011  0.143
 -0.005 -0.014  0.333  0.156  0.011
  0.012  0.011  0.156  0.282  0.001
 -0.021  0.143  0.011  0.001  0.280
atomic mag. moment =     3.541341
atom   13   Tr[ns(na)] (up, down, total) =   1.42184  4.92971  6.35155
   spin  1
    eigenvalues: 
  0.162  0.162  0.169  0.464  0.464
    eigenvectors:
  0.000  0.000  1.000  0.000  0.000
  0.224  0.119  0.000  0.657  0.000
  0.119  0.224  0.000  0.000  0.657
  0.228  0.429  0.000  0.000  0.343
  0.429  0.228  0.000  0.343  0.000
    occupations:
  0.169 -0.000 -0.000 -0.000 -0.000
 -0.000  0.361 -0.000  0.000 -0.144
 -0.000 -0.000  0.361 -0.144 -0.000
 -0.000  0.000 -0.144  0.266  0.000
 -0.000 -0.144 -0.000  0.000  0.266
   spin  2
    eigenvalues: 
  0.981  0.981  0.989  0.989  0.990
    eigenvectors:
  0.000  0.000  0.000  0.000  1.000
  0.572  0.016  0.246  0.166  0.000
  0.016  0.572  0.166  0.246  0.000
  0.011  0.401  0.236  0.352  0.000
  0.401  0.011  0.352  0.236  0.000
    occupations:
  0.990 -0.000 -0.000 -0.000 -0.000
 -0.000  0.984 -0.000  0.000  0.004
 -0.000 -0.000  0.984  0.004 -0.000
 -0.000  0.000  0.004  0.986  0.000
 -0.000  0.004 -0.000  0.000  0.986
atomic mag. moment =    -3.507877
atom   14   Tr[ns(na)] (up, down, total) =   4.93624  1.50442  6.44067
   spin  1
    eigenvalues: 
  0.986  0.986  0.986  0.989  0.989
    eigenvectors:
  0.000  0.000  1.000  0.000  0.000
  0.000  0.000  0.000  0.089  0.911
  0.000  0.000  0.000  0.911  0.089
  0.186  0.814  0.000  0.000  0.000
  0.814  0.186  0.000  0.000  0.000
    occupations:
  0.986 -0.000 -0.000 -0.000 -0.000
 -0.000  0.989 -0.000  0.000 -0.000
 -0.000 -0.000  0.989 -0.000 -0.000
 -0.000  0.000 -0.000  0.986  0.000
 -0.000 -0.000 -0.000  0.000  0.986
   spin  2
    eigenvalues: 
  0.180  0.180  0.300  0.422  0.422
    eigenvectors:
  0.000  0.000  1.000  0.000  0.000
  0.089  0.911  0.000  0.000  0.000
  0.911  0.089  0.000  0.000  0.000
  0.000  0.000  0.000  0.177  0.823
  0.000  0.000  0.000  0.823  0.177
    occupations:
  0.300 -0.000 -0.000 -0.000 -0.000
 -0.000  0.180 -0.000  0.000  0.000
 -0.000 -0.000  0.180  0.000 -0.000
 -0.000  0.000  0.000  0.422  0.000
 -0.000  0.000 -0.000  0.000  0.422
atomic mag. moment =     3.431821
atom   19   Tr[ns(na)] (up, down, total) =   1.42136  4.92977  6.35113
   spin  1
    eigenvalues: 
  0.162  0.162  0.169  0.464  0.464
    eigenvectors:
  0.000  0.000  1.000  0.000  0.000
  0.311  0.032  0.000  0.162  0.495
  0.032  0.311  0.000  0.495  0.162
  0.061  0.596  0.000  0.258  0.085
  0.596  0.061  0.000  0.085  0.258
    occupations:
  0.169 -0.000 -0.000 -0.000 -0.000
 -0.000  0.361 -0.000  0.000  0.144
 -0.000 -0.000  0.361  0.144  0.000
 -0.000  0.000  0.144  0.266  0.000
 -0.000  0.144  0.000  0.000  0.266
   spin  2
    eigenvalues: 
  0.981  0.981  0.989  0.989  0.990
    eigenvectors:
  0.000  0.000  0.000  0.000  1.000
  0.224  0.364  0.378  0.035  0.000
  0.364  0.224  0.035  0.378  0.000
  0.256  0.157  0.049  0.538  0.000
  0.157  0.256  0.538  0.049  0.000
    occupations:
  0.990 -0.000 -0.000 -0.000 -0.000
 -0.000  0.984 -0.000  0.000 -0.004
 -0.000 -0.000  0.984 -0.004 -0.000
 -0.000  0.000 -0.004  0.986  0.000
 -0.000 -0.004 -0.000  0.000  0.986
atomic mag. moment =    -3.508414
atom   24   Tr[ns(na)] (up, down, total) =   4.94204  1.40022  6.34226
   spin  1
    eigenvalues: 
  0.985  0.986  0.990  0.990  0.991
    eigenvectors:
  0.000  0.024  0.792  0.000  0.183
  0.188  0.460  0.105  0.062  0.184
  0.564  0.153  0.035  0.186  0.061
  0.186  0.091  0.017  0.564  0.143
  0.062  0.272  0.050  0.188  0.428
    occupations:
  0.990  0.000  0.000 -0.000 -0.001
  0.000  0.987  0.001  0.000  0.002
  0.000  0.001  0.987  0.002  0.000
 -0.000  0.000  0.002  0.989  0.000
 -0.001  0.002  0.000  0.000  0.989
   spin  2
    eigenvalues: 
  0.139  0.140  0.193  0.461  0.466
    eigenvectors:
  0.676  0.000  0.324  0.000  0.000
  0.082  0.109  0.193  0.476  0.141
  0.027  0.326  0.064  0.159  0.424
  0.054  0.424  0.105  0.091  0.326
  0.161  0.141  0.315  0.274  0.109
    occupations:
  0.157  0.009  0.005  0.012  0.021
  0.009  0.349  0.014  0.011 -0.143
  0.005  0.014  0.333 -0.156  0.011
  0.012  0.011 -0.156  0.281 -0.001
  0.021 -0.143  0.011 -0.001  0.280
atomic mag. moment =     3.541826
atom   25   Tr[ns(na)] (up, down, total) =   4.94204  1.40022  6.34226
   spin  1
    eigenvalues: 
  0.985  0.986  0.990  0.990  0.991
    eigenvectors:
  0.000  0.024  0.792  0.000  0.183
  0.752  0.000  0.000  0.248  0.000
  0.000  0.614  0.141  0.000  0.245
  0.000  0.362  0.067  0.000  0.571
  0.248  0.000  0.000  0.752  0.000
    occupations:
  0.990 -0.000 -0.000  0.001 -0.000
 -0.000  0.986 -0.000  0.000  0.002
 -0.000 -0.000  0.988  0.003 -0.000
  0.001  0.000  0.003  0.989  0.000
 -0.000  0.002 -0.000  0.000  0.989
   spin  2
    eigenvalues: 
  0.139  0.140  0.193  0.461  0.466
    eigenvectors:
  0.676  0.000  0.324  0.000  0.000
  0.000  0.435  0.000  0.000  0.565
  0.109  0.000  0.257  0.634  0.000
  0.215  0.000  0.420  0.365  0.000
  0.000  0.565  0.000  0.000  0.435
    occupations:
  0.157 -0.000 -0.010 -0.024 -0.000
 -0.000  0.325 -0.000  0.000 -0.162
 -0.010 -0.000  0.357 -0.137 -0.000
 -0.024  0.000 -0.137  0.280  0.000
 -0.000 -0.162 -0.000  0.000  0.282
atomic mag. moment =     3.541826
atom   26   Tr[ns(na)] (up, down, total) =   4.94204  1.40022  6.34226
   spin  1
    eigenvalues: 
  0.985  0.986  0.990  0.990  0.991
    eigenvectors:
  0.000  0.024  0.792  0.000  0.183
  0.188  0.460  0.105  0.062  0.184
  0.564  0.153  0.035  0.186  0.061
  0.186  0.091  0.017  0.564  0.143
  0.062  0.272  0.050  0.188  0.428
    occupations:
  0.990 -0.000  0.000 -0.000  0.001
 -0.000  0.987 -0.001 -0.000  0.002
  0.000 -0.001  0.987  0.002 -0.000
 -0.000 -0.000  0.002  0.989 -0.000
  0.001  0.002 -0.000 -0.000  0.989
   spin  2
    eigenvalues: 
  0.139  0.140  0.193  0.461  0.466
    eigenvectors:
  0.676  0.000  0.324  0.000  0.000
  0.082  0.109  0.193  0.476  0.141
  0.027  0.326  0.064  0.159  0.424
  0.054  0.424  0.105  0.091  0.326
  0.161  0.141  0.315  0.274  0.109
    occupations:
  0.157 -0.009  0.005  0.012 -0.021
 -0.009  0.349 -0.014 -0.011 -0.143
  0.005 -0.014  0.333 -0.156 -0.011
  0.012 -0.011 -0.156  0.281  0.001
 -0.021 -0.143 -0.011  0.001  0.280
atomic mag. moment =     3.541826
atom   31   Tr[ns(na)] (up, down, total) =   1.48266  4.93501  6.41767
   spin  1
    eigenvalues: 
  0.209  0.209  0.353  0.353  0.358
    eigenvectors:
  0.000  0.000  0.000  0.000  1.000
  0.625  0.097  0.192  0.086  0.000
  0.097  0.625  0.086  0.192  0.000
  0.037  0.241  0.224  0.498  0.000
  0.241  0.037  0.498  0.224  0.000
    occupations:
  0.358 -0.000 -0.000 -0.000 -0.000
 -0.000  0.249 -0.000  0.000  0.065
 -0.000 -0.000  0.249  0.065 -0.000
 -0.000  0.000  0.065  0.313  0.000
 -0.000  0.065 -0.000  0.000  0.313
   spin  2
    eigenvalues: 
  0.986  0.986  0.986  0.989  0.989
    eigenvectors:
  1.000  0.000  0.000  0.000  0.000
  0.000  0.217  0.116  0.667  0.000
  0.000  0.116  0.217  0.000  0.667
  0.000  0.232  0.435  0.000  0.332
  0.000  0.435  0.232  0.332  0.000
    occupations:
  0.986 -0.000 -0.000 -0.000 -0.000
 -0.000  0.988 -0.000  0.000 -0.001
 -0.000 -0.000  0.988 -0.001 -0.000
 -0.000  0.000 -0.001  0.987  0.000
 -0.000 -0.001 -0.000  0.000  0.987
atomic mag. moment =    -3.452346
atom   32   Tr[ns(na)] (up, down, total) =   4.93799  1.39475  6.33274
   spin  1
    eigenvalues: 
  0.983  0.983  0.990  0.990  0.991
    eigenvectors:
  0.000  0.000  0.000  0.000  1.000
  0.574  0.016  0.246  0.164  0.000
  0.016  0.574  0.164  0.246  0.000
  0.011  0.399  0.236  0.354  0.000
  0.399  0.011  0.354  0.236  0.000
    occupations:
  0.991 -0.000 -0.000 -0.000 -0.000
 -0.000  0.986 -0.000  0.000  0.003
 -0.000 -0.000  0.986  0.003 -0.000
 -0.000  0.000  0.003  0.987  0.000
 -0.000  0.003 -0.000  0.000  0.987
   spin  2
    eigenvalues: 
  0.144  0.146  0.146  0.479  0.479
    eigenvectors:
  1.000  0.000  0.000  0.000  0.000
  0.000  0.211  0.111  0.674  0.005
  0.000  0.111  0.211  0.005  0.674
  0.000  0.234  0.445  0.002  0.319
  0.000  0.445  0.234  0.319  0.002
    occupations:
  0.144 -0.000  0.000 -0.000 -0.000
 -0.000  0.372 -0.000  0.000 -0.156
  0.000 -0.000  0.372 -0.156 -0.000
 -0.000  0.000 -0.156  0.253  0.000
 -0.000 -0.156 -0.000  0.000  0.253
atomic mag. moment =     3.543235
atom   33   Tr[ns(na)] (up, down, total) =   1.48266  4.93501  6.41767
   spin  1
    eigenvalues: 
  0.209  0.209  0.353  0.353  0.358
    eigenvectors:
  0.000  0.000  0.000  0.000  1.000
  0.625  0.097  0.192  0.086  0.000
  0.097  0.625  0.086  0.192  0.000
  0.037  0.241  0.224  0.498  0.000
  0.241  0.037  0.498  0.224  0.000
    occupations:
  0.358 -0.000 -0.000 -0.000 -0.000
 -0.000  0.249 -0.000  0.000  0.065
 -0.000 -0.000  0.249  0.065 -0.000
 -0.000  0.000  0.065  0.313  0.000
 -0.000  0.065 -0.000  0.000  0.313
   spin  2
    eigenvalues: 
  0.986  0.986  0.986  0.989  0.989
    eigenvectors:
  1.000  0.000  0.000  0.000  0.000
  0.000  0.217  0.115  0.667  0.000
  0.000  0.115  0.217  0.000  0.667
  0.000  0.232  0.436  0.000  0.332
  0.000  0.436  0.232  0.332  0.000
    occupations:
  0.986 -0.000 -0.000 -0.000 -0.000
 -0.000  0.988 -0.000  0.000 -0.001
 -0.000 -0.000  0.988 -0.001 -0.000
 -0.000  0.000 -0.001  0.987  0.000
 -0.000 -0.001 -0.000  0.000  0.987
atomic mag. moment =    -3.452346
atom   38   Tr[ns(na)] (up, down, total) =   4.94204  1.40022  6.34226
   spin  1
    eigenvalues: 
  0.985  0.986  0.990  0.990  0.991
    eigenvectors:
  0.000  0.024  0.792  0.000  0.183
  0.188  0.460  0.105  0.062  0.184
  0.564  0.153  0.035  0.186  0.061
  0.186  0.091  0.017  0.564  0.143
  0.062  0.272  0.050  0.188  0.428
    occupations:
  0.990 -0.000  0.000 -0.000  0.001
 -0.000  0.987 -0.001 -0.000  0.002
  0.000 -0.001  0.987  0.002 -0.000
 -0.000 -0.000  0.002  0.989 -0.000
  0.001  0.002 -0.000 -0.000  0.989
   spin  2
    eigenvalues: 
  0.139  0.140  0.193  0.461  0.466
    eigenvectors:
  0.676  0.000  0.324  0.000  0.000
  0.082  0.109  0.193  0.476  0.141
  0.027  0.326  0.064  0.159  0.424
  0.054  0.424  0.105  0.091  0.326
  0.161  0.141  0.315  0.274  0.109
    occupations:
  0.157 -0.009  0.005  0.012 -0.021
 -0.009  0.349 -0.014 -0.011 -0.143
  0.005 -0.014  0.333 -0.156 -0.011
  0.012 -0.011 -0.156  0.281  0.001
 -0.021 -0.143 -0.011  0.001  0.280
atomic mag. moment =     3.541826
atom   39   Tr[ns(na)] (up, down, total) =   4.94204  1.40022  6.34226
   spin  1
    eigenvalues: 
  0.985  0.986  0.990  0.990  0.991
    eigenvectors:
  0.000  0.024  0.792  0.000  0.183
  0.752  0.000  0.000  0.248  0.000
  0.000  0.614  0.141  0.000  0.245
  0.000  0.362  0.067  0.000  0.571
  0.248  0.000  0.000  0.752  0.000
    occupations:
  0.990 -0.000 -0.000  0.001 -0.000
 -0.000  0.986 -0.000  0.000  0.002
 -0.000 -0.000  0.988  0.003 -0.000
  0.001  0.000  0.003  0.989  0.000
 -0.000  0.002 -0.000  0.000  0.989
   spin  2
    eigenvalues: 
  0.139  0.140  0.193  0.461  0.466
    eigenvectors:
  0.676  0.000  0.324  0.000  0.000
  0.000  0.435  0.000  0.000  0.565
  0.109  0.000  0.257  0.634  0.000
  0.215  0.000  0.420  0.365  0.000
  0.000  0.565  0.000  0.000  0.435
    occupations:
[truncated: 801,581 more chars]
