# Supplementary material for: Saturation magnetisation as an indicator of the disintegration of barium hexaferrite nanoplatelets during the surface functionalisation
Source: Sci Rep. 2023 Jan 19;13:1092. doi: 10.1038/s41598-023-28431-4 (PMC9852462; doi:10.1038/s41598-023-28431-4)
Supplement: Supplementary file 3 — Supplementary Information 3. [file 41598_2023_28431_MOESM3_ESM.zip › Phoshphonates_on_Ba_Hexaferrite-dataset.d/Fig7/vc-relax.BaHexaferrite.bulk.in]

 &CONTROL
   calculation     =  'vc-relax',
   nstep           =  250,
   outdir          =  '/temp/matic/pw/Ba2Fe24O38.bulk.nspin',
   pseudo_dir      =  '/net/terrace/home/matic/pw/pseudo',
   restart_mode    =  'from_scratch',
   wf_collect      =  .true.,
 /

 &SYSTEM
   A               =  5.9056817378,
   C               =  23.3306767122,
   Hubbard_U(2)    =  4.3,
   Hubbard_U(3)    =  4.3,
   U_projection_type =  'atomic',
   cosAB           =  -0.5,
   degauss         =  0.001,
   ecutrho         =  500.0,
   ecutwfc         =  50.0,
   ibrav           =  4,
   lda_plus_u      =  .true.,
   lda_plus_u_kind =  0,
   nat             =  64,
   nspin           =  2,
   ntyp            =  4,
   occupations     =  'smearing',
   smearing        =  'methfessel-paxton',
   starting_magnetization(2) =  1.0,
   starting_magnetization(3) =  -1.0,
 /

 &ELECTRONS
   conv_thr        =  1d-7,
   electron_maxstep =  220,
   mixing_beta     =  0.1,
   mixing_mode     =  'plain',
   scf_must_converge =  .false.,
 /

 &IONS
   upscale         =  100,
 /

 &CELL
   cell_dofree     =  'ibrav',
 /

ATOMIC_SPECIES 
  Ba    137.327   Ba.pbe-spn-kjpaw_psl.1.0.0.UPF 
  Fe1    55.847   Fe.pbe-nd-rrkjus.UPF 
  Fe2    55.847   Fe.pbe-nd-rrkjus.UPF 
  O    15.9994   O.pbe-n-kjpaw_psl.1.0.0.UPF 


ATOMIC_POSITIONS (angstrom)
  Fe2      2.952839753000   1.704822493000  22.718314127000
  O        1.402386485000   0.809668208000  22.122280125000
  O        4.503292450000   0.809668208000  22.122280125000
  O        2.952839462000   3.495131553000  22.122280125000
  O       -0.000000290000   3.409645486000  22.046000045000
  Fe1      0.000000000000   1.728752480000  20.805912262000
  Fe1      1.455695899000   4.250091733000  20.805912262000
  Fe1     -1.455695890000   4.250091733000  20.805912262000
  O        1.474290418000   2.558463351000  19.825259149000
  O        0.000000000000   5.112009254000  19.825259149000
  O       -1.474290418000   2.558463351000  19.825259149000
  O        0.000000000000   0.000000000000  19.792434836000
  Fe2      2.952839753000   1.704822493000  18.898510123000
  Fe1     -0.000000000000   0.000000000000  17.504207473000
  O        1.613462999000   0.931533296000  17.501161377000
  Ba      -0.000000290000   3.409645486000  17.499949601000
  O        2.952839462000   3.251401383000  17.501161377000
  O        4.292215925000   0.931533296000  17.501161377000
  Fe2      2.952839753000   1.704822493000  16.102333946000
  O        0.000000000000   0.000000000000  15.205653229000
  O       -1.474011618000   2.558624316000  15.175301876000
  O        0.000000000000   5.111687325000  15.175301876000
  O        1.474011618000   2.558624316000  15.175301876000
  Fe1      1.455815420000   4.250160739000  14.193387391000
  Fe1      0.000000000000   1.728614468000  14.193387391000
  Fe1     -1.455815411000   4.250160739000  14.193387391000
  O       -0.000000290000   3.409645486000  12.952525028000
  O        4.503113943000   0.809771269000  12.874973964000
  O        1.402564991000   0.809771269000  12.874973964000
  O        2.952839462000   3.494925432000  12.874973964000
  Fe2      2.952839753000   1.704822493000  12.276405375000
  Fe1      0.000000000000   0.000000000000  11.665338983000
  Fe2     -0.000000290000   3.409645486000  11.054272591000
  O       -1.550274471000   4.304696700000  10.455704002000
  O        0.000000000000   1.619542548000  10.455704002000
  O        1.550274481000   4.304696700000  10.455704002000
  O        2.952839753000   1.704822493000  10.378152938000
  Fe1      4.408654883000   0.864307239000   9.137290575000
  Fe1      2.952839462000   3.385853500000   9.137290575000
  Fe1      1.497024051000   0.864307239000   9.137290575000
  O        1.478827845000   2.555843662000   8.155376090000
  O        2.952839462000   0.002780653000   8.155376090000
  O        4.426851080000   2.555843662000   8.155376090000
  O        0.000000000000   0.000000000000   8.125024736000
  Fe2     -0.000000290000   3.409645486000   7.228344020000
  O       -1.339376463000   4.182934681000   5.829516598000
  O        1.339376463000   4.182934681000   5.829516598000
  Ba       2.952839753000   1.704822493000   5.830728375000
  O        0.000000000000   1.863066596000   5.829516598000
  Fe1      0.000000000000   0.000000000000   5.826470493000
  Fe2     -0.000000290000   3.409645486000   4.432167845000
  O        0.000000000000  -0.000000000000   3.538243130000
  O        2.952839462000   0.002458725000   3.505418816000
  O        1.478549045000   2.556004627000   3.505418816000
  O        4.427129880000   2.556004627000   3.505418816000
  Fe1      2.952839462000   3.385715489000   2.524765704000
  Fe1      4.408535362000   0.864376245000   2.524765704000
  Fe1      1.497143572000   0.864376245000   2.524765704000
  O        2.952839753000   1.704822493000   1.284677921000
  O        1.550452987000   4.304799762000   1.208397841000
  O       -1.550452977000   4.304799762000   1.208397841000
  O        0.000000000000   1.619336426000   1.208397841000
  Fe2     -0.000000290000   3.409645486000   0.612363840000
  Fe1      0.000000000000   0.000000000000   0.000000000000

K_POINTS automatic
  4   4   1   1   1   1 
