# Supplementary material for: Saturation magnetisation as an indicator of the disintegration of barium hexaferrite nanoplatelets during the surface functionalisation
Source: Sci Rep. 2023 Jan 19;13:1092. doi: 10.1038/s41598-023-28431-4 (PMC9852462; doi:10.1038/s41598-023-28431-4)
Supplement: Supplementary file 3 — Supplementary Information 3. [file 41598_2023_28431_MOESM3_ESM.zip › Phoshphonates_on_Ba_Hexaferrite-dataset.d/Fig7/scf.BaHexaferrite.bulk.smearing.hp.out]

### Running on host: pars34

     Program PWSCF v.6.4.1 starts on  6Apr2021 at 10:11:27 

     This program is part of the open-source Quantum ESPRESSO suite
     for quantum simulation of materials; please cite
         "P. Giannozzi et al., J. Phys.:Condens. Matter 21 395502 (2009);
         "P. Giannozzi et al., J. Phys.:Condens. Matter 29 465901 (2017);
          URL http://www.quantum-espresso.org", 
     in publications or presentations arising from this work. More details at
     http://www.quantum-espresso.org/quote

     Parallel version (MPI), running on    32 processors

     MPI processes distributed on     1 nodes
     R & G space division:  proc/nbgrp/npool/nimage =      32
     Reading input from scf.Ba2Fe24O38.bulk.1x1x1.smearing.in

     Current dimensions of program PWSCF are:
     Max number of different atomic species (ntypx) = 10
     Max number of k-points (npk) =  40000
     Max angular momentum in pseudopotentials (lmaxx) =  3
     Message from routine read_upf::
     Pseudo file O.pbe-n-kjpaw_psl.1.0.0.UPF has been fixed on the fly.
To avoid this message in the future, permanently fix 
 your pseudo files following these instructions: 
https://gitlab.com/QEF/q-e/blob/master/upftools/how_to_fix_upf.md
               file Ba.pbe-spn-kjpaw_psl.1.0.0.UPF: wavefunction(s)  5S 6S renormalized
               file Fe.pbe-nd-rrkjus.UPF: wavefunction(s)  4S renormalized
               file Fe.pbe-nd-rrkjus.UPF: wavefunction(s)  4S renormalized
               file O.pbe-n-kjpaw_psl.1.0.0.UPF: wavefunction(s)  2S 2P renormalized

     Subspace diagonalization in iterative solution of the eigenvalue problem:
     one sub-group per band group will be used
     scalapack distributed-memory algorithm (size of sub-group:  4*  4 procs)

 
     Parallelization info
     --------------------
     sticks:   dense  smooth     PW     G-vecs:    dense   smooth      PW
     Min         134      53     13                28040     7089     881
     Max         135      54     14                28066     7102     900
     Sum        4303    1723    433               897595   227149   28407
 


     bravais-lattice index     =            4
     lattice parameter (alat)  =      11.1601  a.u.
     unit-cell volume          =    4755.4832 (a.u.)^3
     number of atoms/cell      =           64
     number of atomic types    =            4
     number of electrons       =       440.00
     number of Kohn-Sham states=          264
     kinetic-energy cutoff     =      50.0000  Ry
     charge density cutoff     =     500.0000  Ry
     convergence threshold     =      1.0E-09
     mixing beta               =       0.1000
     number of iterations used =            8  plain     mixing
     Exchange-correlation      = SLA PW PBX PBC ( 1  4  3  4 0 0)

     celldm(1)=  11.160121  celldm(2)=   0.000000  celldm(3)=   3.950548
     celldm(4)=   0.000000  celldm(5)=   0.000000  celldm(6)=   0.000000

     crystal axes: (cart. coord. in units of alat)
               a(1) = (   1.000000   0.000000   0.000000 )  
               a(2) = (  -0.500000   0.866025   0.000000 )  
               a(3) = (   0.000000   0.000000   3.950548 )  

     reciprocal axes: (cart. coord. in units 2 pi/alat)
               b(1) = (  1.000000  0.577350  0.000000 )  
               b(2) = (  0.000000  1.154701  0.000000 )  
               b(3) = (  0.000000  0.000000  0.253129 )  


     PseudoPot. # 1 for Ba read from file:
     /net/terrace/home/matic/pw/pseudo/Ba.pbe-spn-kjpaw_psl.1.0.0.UPF
     MD5 check sum: 034d02e941ef8a57e26b126745b97a5c
     Pseudo is Projector augmented-wave + core cor, Zval = 10.0
     Generated using "atomic" code by A. Dal Corso v.6.4.1
     Shape of augmentation charge: PSQ
     Using radial grid of 1251 points,  7 beta functions with: 
                l(1) =   0
                l(2) =   0
                l(3) =   0
                l(4) =   1
                l(5) =   1
                l(6) =   2
                l(7) =   2
     Q(r) pseudized with 0 coefficients 


     PseudoPot. # 2 for Fe read from file:
     /net/terrace/home/matic/pw/pseudo/Fe.pbe-nd-rrkjus.UPF
     MD5 check sum: 23c640529ef232ac9996b4ec1b0ce2fd
     Pseudo is Ultrasoft + core correction, Zval =  8.0
     Generated by new atomic code, or converted to UPF format
     Using radial grid of  957 points,  6 beta functions with: 
                l(1) =   0
                l(2) =   0
                l(3) =   1
                l(4) =   1
                l(5) =   2
                l(6) =   2
     Q(r) pseudized with 0 coefficients 


     PseudoPot. # 3 for Fe read from file:
     /net/terrace/home/matic/pw/pseudo/Fe.pbe-nd-rrkjus.UPF
     MD5 check sum: 23c640529ef232ac9996b4ec1b0ce2fd
     Pseudo is Ultrasoft + core correction, Zval =  8.0
     Generated by new atomic code, or converted to UPF format
     Using radial grid of  957 points,  6 beta functions with: 
                l(1) =   0
                l(2) =   0
                l(3) =   1
                l(4) =   1
                l(5) =   2
                l(6) =   2
     Q(r) pseudized with 0 coefficients 


     PseudoPot. # 4 for O  read from file:
     /net/terrace/home/matic/pw/pseudo/O.pbe-n-kjpaw_psl.1.0.0.UPF
     MD5 check sum: 381c433af9336e36536ca0a7928a2749
     Pseudo is Projector augmented-wave + core cor, Zval =  6.0
     Generated using "atomic" code by A. Dal Corso v.5.3.0 svn rev. 11974
     Shape of augmentation charge: PSQ
     Using radial grid of 1095 points,  4 beta functions with: 
                l(1) =   0
                l(2) =   0
                l(3) =   1
                l(4) =   1
     Q(r) pseudized with 0 coefficients 


     atomic species   valence    mass     pseudopotential
        Ba            10.00   137.32700     Ba( 1.00)
        Fe1            8.00    55.84700     Fe( 1.00)
        Fe2            8.00    55.84700     Fe( 1.00)
        O              6.00    15.99940     O ( 1.00)

     Starting magnetic structure 
     atomic species   magnetization
        Ba           0.000
        Fe1          1.000
        Fe2         -1.000
        O            0.000


     Simplified LDA+U calculation (l_max = 2) with parameters (eV):
     atomic species    L          U    alpha       J0     beta
        Fe1            2     0.0000   0.0000   0.0000   0.0000
        Fe2            2     0.0000   0.0000   0.0000   0.0000


     12 Sym. Ops., with inversion, found


   Cartesian axes

     site n.     atom                  positions (alat units)
         1           Fe2 tau(   1) = (   0.4999998   0.2886750   3.8468572  )
         2           O   tau(   2) = (   0.2374639   0.1370999   3.7459316  )
         3           O   tau(   3) = (   0.7625356   0.1370999   3.7459316  )
         4           O   tau(   4) = (   0.4999998   0.5918252   3.7459316  )
         5           O   tau(   5) = (  -0.0000000   0.5773500   3.7330153  )
         6           Fe1 tau(   6) = (   0.0000000   0.2927270   3.5230331  )
         7           Fe1 tau(   7) = (   0.2464907   0.7196615   3.5230331  )
         8           Fe1 tau(   8) = (  -0.2464907   0.7196615   3.5230331  )
         9           O   tau(   9) = (   0.2496393   0.4332207   3.3569806  )
        10           O   tau(  10) = (   0.0000000   0.8656087   3.3569806  )
        11           O   tau(  11) = (  -0.2496393   0.4332207   3.3569806  )
        12           O   tau(  12) = (   0.0000000   0.0000000   3.3514225  )
        13           Fe2 tau(  13) = (   0.4999998   0.2886750   3.2000556  )
        14           Fe1 tau(  14) = (   0.0000000   0.0000000   2.9639605  )
        15           O   tau(  15) = (   0.2732052   0.1577351   2.9634447  )
        16           Ba  tau(  16) = (  -0.0000000   0.5773500   2.9632395  )
        17           O   tau(  17) = (   0.4999998   0.5505548   2.9634447  )
        18           O   tau(  18) = (   0.7267943   0.1577351   2.9634447  )
        19           Fe2 tau(  19) = (   0.4999998   0.2886750   2.7265834  )
        20           O   tau(  20) = (   0.0000000   0.0000000   2.5747499  )
        21           O   tau(  21) = (  -0.2495921   0.4332479   2.5696105  )
        22           O   tau(  22) = (   0.0000000   0.8655541   2.5696105  )
        23           O   tau(  23) = (   0.2495921   0.4332479   2.5696105  )
        24           Fe1 tau(  24) = (   0.2465110   0.7196732   2.4033444  )
        25           Fe1 tau(  25) = (   0.0000000   0.2927036   2.4033444  )
        26           Fe1 tau(  26) = (  -0.2465110   0.7196732   2.4033444  )
        27           O   tau(  27) = (  -0.0000000   0.5773500   2.1932311  )
        28           O   tau(  28) = (   0.7625054   0.1371173   2.1800995  )
        29           O   tau(  29) = (   0.2374942   0.1371173   2.1800995  )
        30           O   tau(  30) = (   0.4999998   0.5917903   2.1800995  )
        31           Fe2 tau(  31) = (   0.4999998   0.2886750   2.0787448  )
        32           Fe1 tau(  32) = (   0.0000000   0.0000000   1.9752739  )
        33           Fe2 tau(  33) = (  -0.0000000   0.5773500   1.8718030  )
        34           O   tau(  34) = (  -0.2625056   0.7289077   1.7704483  )
        35           O   tau(  35) = (   0.0000000   0.2742346   1.7704483  )
        36           O   tau(  36) = (   0.2625056   0.7289077   1.7704483  )
        37           O   tau(  37) = (   0.4999998   0.2886750   1.7573167  )
        38           Fe1 tau(  38) = (   0.7465107   0.1463518   1.5472034  )
        39           Fe1 tau(  39) = (   0.4999998   0.5733214   1.5472034  )
        40           Fe1 tau(  40) = (   0.2534888   0.1463518   1.5472034  )
        41           O   tau(  41) = (   0.2504076   0.4327771   1.3809373  )
        42           O   tau(  42) = (   0.4999998   0.0004708   1.3809373  )
        43           O   tau(  43) = (   0.7495919   0.4327771   1.3809373  )
        44           O   tau(  44) = (   0.0000000   0.0000000   1.3757979  )
        45           Fe2 tau(  45) = (  -0.0000000   0.5773500   1.2239644  )
        46           O   tau(  46) = (  -0.2267946   0.7082899   0.9871031  )
        47           O   tau(  47) = (   0.2267946   0.7082899   0.9871031  )
        48           Ba  tau(  48) = (   0.4999998   0.2886750   0.9873083  )
        49           O   tau(  49) = (   0.0000000   0.3154702   0.9871031  )
        50           Fe1 tau(  50) = (   0.0000000   0.0000000   0.9865873  )
        51           Fe2 tau(  51) = (  -0.0000000   0.5773500   0.7504922  )
        52           O   tau(  52) = (   0.0000000   0.0000000   0.5991253  )
        53           O   tau(  53) = (   0.4999998   0.0004163   0.5935672  )
        54           O   tau(  54) = (   0.2503604   0.4328043   0.5935672  )
        55           O   tau(  55) = (   0.7496391   0.4328043   0.5935672  )
        56           Fe1 tau(  56) = (   0.4999998   0.5732980   0.4275147  )
        57           Fe1 tau(  57) = (   0.7464905   0.1463635   0.4275147  )
        58           Fe1 tau(  58) = (   0.2535090   0.1463635   0.4275147  )
        59           O   tau(  59) = (   0.4999998   0.2886750   0.2175325  )
        60           O   tau(  60) = (   0.2625358   0.7289251   0.2046161  )
        61           O   tau(  61) = (  -0.2625358   0.7289251   0.2046161  )
        62           O   tau(  62) = (   0.0000000   0.2741997   0.2046161  )
        63           Fe2 tau(  63) = (  -0.0000000   0.5773500   0.1036906  )
        64           Fe1 tau(  64) = (   0.0000000   0.0000000   0.0000000  )

     number of k points=     1  Methfessel-Paxton smearing, width (Ry)=  0.0010
                       cart. coord. in units 2pi/alat
        k(    1) = (   0.0000000   0.0000000   0.0000000), wk =   1.0000000

     Dense  grid:   897595 G-vectors     FFT dimensions: (  80,  80, 320)

     Smooth grid:   227149 G-vectors     FFT dimensions: (  54,  54, 200)

     Estimated max dynamical RAM per process >     177.02 MB

     Estimated total dynamical RAM >       5.53 GB
     Generating pointlists ...
     new r_m :   0.2012 (alat units)  2.2459 (a.u.) for type    1
     new r_m :   0.1301 (alat units)  1.4523 (a.u.) for type    2
     new r_m :   0.1318 (alat units)  1.4709 (a.u.) for type    3
     new r_m :   0.1301 (alat units)  1.4523 (a.u.) for type    4

     Initial potential from superposition of free atoms

     starting charge  439.95072, renormalised to  440.00000
     Number of +U iterations with fixed ns =  0
     Starting occupations:
 --- enter write_ns ---
 LDA+U parameters:
U( 2)     =  0.00000001
alpha( 2) =  0.00000000
U( 3)     =  0.00000001
alpha( 3) =  0.00000000
atom    1   Tr[ns(na)] (up, down, total) =   1.00000  5.00000  6.00000
   spin  1
    eigenvalues: 
  0.200  0.200  0.200  0.200  0.200
    eigenvectors:
  1.000  0.000  0.000  0.000  0.000
  0.000  1.000  0.000  0.000  0.000
  0.000  0.000  1.000  0.000  0.000
  0.000  0.000  0.000  1.000  0.000
  0.000  0.000  0.000  0.000  1.000
    occupations:
  0.200  0.000  0.000  0.000  0.000
  0.000  0.200  0.000  0.000  0.000
  0.000  0.000  0.200  0.000  0.000
  0.000  0.000  0.000  0.200  0.000
  0.000  0.000  0.000  0.000  0.200
   spin  2
    eigenvalues: 
  1.000  1.000  1.000  1.000  1.000
    eigenvectors:
  1.000  0.000  0.000  0.000  0.000
  0.000  1.000  0.000  0.000  0.000
  0.000  0.000  1.000  0.000  0.000
  0.000  0.000  0.000  1.000  0.000
  0.000  0.000  0.000  0.000  1.000
    occupations:
  1.000  0.000  0.000  0.000  0.000
  0.000  1.000  0.000  0.000  0.000
  0.000  0.000  1.000  0.000  0.000
  0.000  0.000  0.000  1.000  0.000
  0.000  0.000  0.000  0.000  1.000
atomic mag. moment =    -4.000000
atom    6   Tr[ns(na)] (up, down, total) =   5.00000  1.00000  6.00000
   spin  1
    eigenvalues: 
  1.000  1.000  1.000  1.000  1.000
    eigenvectors:
  1.000  0.000  0.000  0.000  0.000
  0.000  1.000  0.000  0.000  0.000
  0.000  0.000  1.000  0.000  0.000
  0.000  0.000  0.000  1.000  0.000
  0.000  0.000  0.000  0.000  1.000
    occupations:
  1.000  0.000  0.000  0.000  0.000
  0.000  1.000  0.000  0.000  0.000
  0.000  0.000  1.000  0.000  0.000
  0.000  0.000  0.000  1.000  0.000
  0.000  0.000  0.000  0.000  1.000
   spin  2
    eigenvalues: 
  0.200  0.200  0.200  0.200  0.200
    eigenvectors:
  1.000  0.000  0.000  0.000  0.000
  0.000  1.000  0.000  0.000  0.000
  0.000  0.000  1.000  0.000  0.000
  0.000  0.000  0.000  1.000  0.000
  0.000  0.000  0.000  0.000  1.000
    occupations:
  0.200  0.000  0.000  0.000  0.000
  0.000  0.200  0.000  0.000  0.000
  0.000  0.000  0.200  0.000  0.000
  0.000  0.000  0.000  0.200  0.000
  0.000  0.000  0.000  0.000  0.200
atomic mag. moment =     4.000000
atom    7   Tr[ns(na)] (up, down, total) =   5.00000  1.00000  6.00000
   spin  1
    eigenvalues: 
  1.000  1.000  1.000  1.000  1.000
    eigenvectors:
  1.000  0.000  0.000  0.000  0.000
  0.000  1.000  0.000  0.000  0.000
  0.000  0.000  1.000  0.000  0.000
  0.000  0.000  0.000  1.000  0.000
  0.000  0.000  0.000  0.000  1.000
    occupations:
  1.000  0.000  0.000  0.000  0.000
  0.000  1.000  0.000  0.000  0.000
  0.000  0.000  1.000  0.000  0.000
  0.000  0.000  0.000  1.000  0.000
  0.000  0.000  0.000  0.000  1.000
   spin  2
    eigenvalues: 
  0.200  0.200  0.200  0.200  0.200
    eigenvectors:
  1.000  0.000  0.000  0.000  0.000
  0.000  1.000  0.000  0.000  0.000
  0.000  0.000  1.000  0.000  0.000
  0.000  0.000  0.000  1.000  0.000
  0.000  0.000  0.000  0.000  1.000
    occupations:
  0.200  0.000  0.000  0.000  0.000
  0.000  0.200  0.000  0.000  0.000
  0.000  0.000  0.200  0.000  0.000
  0.000  0.000  0.000  0.200  0.000
  0.000  0.000  0.000  0.000  0.200
atomic mag. moment =     4.000000
atom    8   Tr[ns(na)] (up, down, total) =   5.00000  1.00000  6.00000
   spin  1
    eigenvalues: 
  1.000  1.000  1.000  1.000  1.000
    eigenvectors:
  1.000  0.000  0.000  0.000  0.000
  0.000  1.000  0.000  0.000  0.000
  0.000  0.000  1.000  0.000  0.000
  0.000  0.000  0.000  1.000  0.000
  0.000  0.000  0.000  0.000  1.000
    occupations:
  1.000  0.000  0.000  0.000  0.000
  0.000  1.000  0.000  0.000  0.000
  0.000  0.000  1.000  0.000  0.000
  0.000  0.000  0.000  1.000  0.000
  0.000  0.000  0.000  0.000  1.000
   spin  2
    eigenvalues: 
  0.200  0.200  0.200  0.200  0.200
    eigenvectors:
  1.000  0.000  0.000  0.000  0.000
  0.000  1.000  0.000  0.000  0.000
  0.000  0.000  1.000  0.000  0.000
  0.000  0.000  0.000  1.000  0.000
  0.000  0.000  0.000  0.000  1.000
    occupations:
  0.200  0.000  0.000  0.000  0.000
  0.000  0.200  0.000  0.000  0.000
  0.000  0.000  0.200  0.000  0.000
  0.000  0.000  0.000  0.200  0.000
  0.000  0.000  0.000  0.000  0.200
atomic mag. moment =     4.000000
atom   13   Tr[ns(na)] (up, down, total) =   1.00000  5.00000  6.00000
   spin  1
    eigenvalues: 
  0.200  0.200  0.200  0.200  0.200
    eigenvectors:
  1.000  0.000  0.000  0.000  0.000
  0.000  1.000  0.000  0.000  0.000
  0.000  0.000  1.000  0.000  0.000
  0.000  0.000  0.000  1.000  0.000
  0.000  0.000  0.000  0.000  1.000
    occupations:
  0.200  0.000  0.000  0.000  0.000
  0.000  0.200  0.000  0.000  0.000
  0.000  0.000  0.200  0.000  0.000
  0.000  0.000  0.000  0.200  0.000
  0.000  0.000  0.000  0.000  0.200
   spin  2
    eigenvalues: 
  1.000  1.000  1.000  1.000  1.000
    eigenvectors:
  1.000  0.000  0.000  0.000  0.000
  0.000  1.000  0.000  0.000  0.000
  0.000  0.000  1.000  0.000  0.000
  0.000  0.000  0.000  1.000  0.000
  0.000  0.000  0.000  0.000  1.000
    occupations:
  1.000  0.000  0.000  0.000  0.000
  0.000  1.000  0.000  0.000  0.000
  0.000  0.000  1.000  0.000  0.000
  0.000  0.000  0.000  1.000  0.000
  0.000  0.000  0.000  0.000  1.000
atomic mag. moment =    -4.000000
atom   14   Tr[ns(na)] (up, down, total) =   5.00000  1.00000  6.00000
   spin  1
    eigenvalues: 
  1.000  1.000  1.000  1.000  1.000
    eigenvectors:
  1.000  0.000  0.000  0.000  0.000
  0.000  1.000  0.000  0.000  0.000
  0.000  0.000  1.000  0.000  0.000
  0.000  0.000  0.000  1.000  0.000
  0.000  0.000  0.000  0.000  1.000
    occupations:
  1.000  0.000  0.000  0.000  0.000
  0.000  1.000  0.000  0.000  0.000
  0.000  0.000  1.000  0.000  0.000
  0.000  0.000  0.000  1.000  0.000
  0.000  0.000  0.000  0.000  1.000
   spin  2
    eigenvalues: 
  0.200  0.200  0.200  0.200  0.200
    eigenvectors:
  1.000  0.000  0.000  0.000  0.000
  0.000  1.000  0.000  0.000  0.000
  0.000  0.000  1.000  0.000  0.000
  0.000  0.000  0.000  1.000  0.000
  0.000  0.000  0.000  0.000  1.000
    occupations:
  0.200  0.000  0.000  0.000  0.000
  0.000  0.200  0.000  0.000  0.000
  0.000  0.000  0.200  0.000  0.000
  0.000  0.000  0.000  0.200  0.000
  0.000  0.000  0.000  0.000  0.200
atomic mag. moment =     4.000000
atom   19   Tr[ns(na)] (up, down, total) =   1.00000  5.00000  6.00000
   spin  1
    eigenvalues: 
  0.200  0.200  0.200  0.200  0.200
    eigenvectors:
  1.000  0.000  0.000  0.000  0.000
  0.000  1.000  0.000  0.000  0.000
  0.000  0.000  1.000  0.000  0.000
  0.000  0.000  0.000  1.000  0.000
  0.000  0.000  0.000  0.000  1.000
    occupations:
  0.200  0.000  0.000  0.000  0.000
  0.000  0.200  0.000  0.000  0.000
  0.000  0.000  0.200  0.000  0.000
  0.000  0.000  0.000  0.200  0.000
  0.000  0.000  0.000  0.000  0.200
   spin  2
    eigenvalues: 
  1.000  1.000  1.000  1.000  1.000
    eigenvectors:
  1.000  0.000  0.000  0.000  0.000
  0.000  1.000  0.000  0.000  0.000
  0.000  0.000  1.000  0.000  0.000
  0.000  0.000  0.000  1.000  0.000
  0.000  0.000  0.000  0.000  1.000
    occupations:
  1.000  0.000  0.000  0.000  0.000
  0.000  1.000  0.000  0.000  0.000
  0.000  0.000  1.000  0.000  0.000
  0.000  0.000  0.000  1.000  0.000
  0.000  0.000  0.000  0.000  1.000
atomic mag. moment =    -4.000000
atom   24   Tr[ns(na)] (up, down, total) =   5.00000  1.00000  6.00000
   spin  1
    eigenvalues: 
  1.000  1.000  1.000  1.000  1.000
    eigenvectors:
  1.000  0.000  0.000  0.000  0.000
  0.000  1.000  0.000  0.000  0.000
  0.000  0.000  1.000  0.000  0.000
  0.000  0.000  0.000  1.000  0.000
  0.000  0.000  0.000  0.000  1.000
    occupations:
  1.000  0.000  0.000  0.000  0.000
  0.000  1.000  0.000  0.000  0.000
  0.000  0.000  1.000  0.000  0.000
  0.000  0.000  0.000  1.000  0.000
  0.000  0.000  0.000  0.000  1.000
   spin  2
    eigenvalues: 
  0.200  0.200  0.200  0.200  0.200
    eigenvectors:
  1.000  0.000  0.000  0.000  0.000
  0.000  1.000  0.000  0.000  0.000
  0.000  0.000  1.000  0.000  0.000
  0.000  0.000  0.000  1.000  0.000
  0.000  0.000  0.000  0.000  1.000
    occupations:
  0.200  0.000  0.000  0.000  0.000
  0.000  0.200  0.000  0.000  0.000
  0.000  0.000  0.200  0.000  0.000
  0.000  0.000  0.000  0.200  0.000
  0.000  0.000  0.000  0.000  0.200
atomic mag. moment =     4.000000
atom   25   Tr[ns(na)] (up, down, total) =   5.00000  1.00000  6.00000
   spin  1
    eigenvalues: 
  1.000  1.000  1.000  1.000  1.000
    eigenvectors:
  1.000  0.000  0.000  0.000  0.000
  0.000  1.000  0.000  0.000  0.000
  0.000  0.000  1.000  0.000  0.000
  0.000  0.000  0.000  1.000  0.000
  0.000  0.000  0.000  0.000  1.000
    occupations:
  1.000  0.000  0.000  0.000  0.000
  0.000  1.000  0.000  0.000  0.000
  0.000  0.000  1.000  0.000  0.000
  0.000  0.000  0.000  1.000  0.000
  0.000  0.000  0.000  0.000  1.000
   spin  2
    eigenvalues: 
  0.200  0.200  0.200  0.200  0.200
    eigenvectors:
  1.000  0.000  0.000  0.000  0.000
  0.000  1.000  0.000  0.000  0.000
  0.000  0.000  1.000  0.000  0.000
  0.000  0.000  0.000  1.000  0.000
  0.000  0.000  0.000  0.000  1.000
    occupations:
  0.200  0.000  0.000  0.000  0.000
  0.000  0.200  0.000  0.000  0.000
  0.000  0.000  0.200  0.000  0.000
  0.000  0.000  0.000  0.200  0.000
  0.000  0.000  0.000  0.000  0.200
atomic mag. moment =     4.000000
atom   26   Tr[ns(na)] (up, down, total) =   5.00000  1.00000  6.00000
   spin  1
    eigenvalues: 
  1.000  1.000  1.000  1.000  1.000
    eigenvectors:
  1.000  0.000  0.000  0.000  0.000
  0.000  1.000  0.000  0.000  0.000
  0.000  0.000  1.000  0.000  0.000
  0.000  0.000  0.000  1.000  0.000
  0.000  0.000  0.000  0.000  1.000
    occupations:
  1.000  0.000  0.000  0.000  0.000
  0.000  1.000  0.000  0.000  0.000
  0.000  0.000  1.000  0.000  0.000
  0.000  0.000  0.000  1.000  0.000
  0.000  0.000  0.000  0.000  1.000
   spin  2
    eigenvalues: 
  0.200  0.200  0.200  0.200  0.200
    eigenvectors:
  1.000  0.000  0.000  0.000  0.000
  0.000  1.000  0.000  0.000  0.000
  0.000  0.000  1.000  0.000  0.000
  0.000  0.000  0.000  1.000  0.000
  0.000  0.000  0.000  0.000  1.000
    occupations:
  0.200  0.000  0.000  0.000  0.000
  0.000  0.200  0.000  0.000  0.000
  0.000  0.000  0.200  0.000  0.000
  0.000  0.000  0.000  0.200  0.000
  0.000  0.000  0.000  0.000  0.200
atomic mag. moment =     4.000000
atom   31   Tr[ns(na)] (up, down, total) =   1.00000  5.00000  6.00000
   spin  1
    eigenvalues: 
  0.200  0.200  0.200  0.200  0.200
    eigenvectors:
  1.000  0.000  0.000  0.000  0.000
  0.000  1.000  0.000  0.000  0.000
  0.000  0.000  1.000  0.000  0.000
  0.000  0.000  0.000  1.000  0.000
  0.000  0.000  0.000  0.000  1.000
    occupations:
  0.200  0.000  0.000  0.000  0.000
  0.000  0.200  0.000  0.000  0.000
  0.000  0.000  0.200  0.000  0.000
  0.000  0.000  0.000  0.200  0.000
  0.000  0.000  0.000  0.000  0.200
   spin  2
    eigenvalues: 
  1.000  1.000  1.000  1.000  1.000
    eigenvectors:
  1.000  0.000  0.000  0.000  0.000
  0.000  1.000  0.000  0.000  0.000
  0.000  0.000  1.000  0.000  0.000
  0.000  0.000  0.000  1.000  0.000
  0.000  0.000  0.000  0.000  1.000
    occupations:
  1.000  0.000  0.000  0.000  0.000
  0.000  1.000  0.000  0.000  0.000
  0.000  0.000  1.000  0.000  0.000
  0.000  0.000  0.000  1.000  0.000
  0.000  0.000  0.000  0.000  1.000
atomic mag. moment =    -4.000000
atom   32   Tr[ns(na)] (up, down, total) =   5.00000  1.00000  6.00000
   spin  1
    eigenvalues: 
  1.000  1.000  1.000  1.000  1.000
    eigenvectors:
  1.000  0.000  0.000  0.000  0.000
  0.000  1.000  0.000  0.000  0.000
  0.000  0.000  1.000  0.000  0.000
  0.000  0.000  0.000  1.000  0.000
  0.000  0.000  0.000  0.000  1.000
    occupations:
  1.000  0.000  0.000  0.000  0.000
  0.000  1.000  0.000  0.000  0.000
  0.000  0.000  1.000  0.000  0.000
  0.000  0.000  0.000  1.000  0.000
  0.000  0.000  0.000  0.000  1.000
   spin  2
    eigenvalues: 
  0.200  0.200  0.200  0.200  0.200
    eigenvectors:
  1.000  0.000  0.000  0.000  0.000
  0.000  1.000  0.000  0.000  0.000
  0.000  0.000  1.000  0.000  0.000
  0.000  0.000  0.000  1.000  0.000
  0.000  0.000  0.000  0.000  1.000
    occupations:
  0.200  0.000  0.000  0.000  0.000
  0.000  0.200  0.000  0.000  0.000
  0.000  0.000  0.200  0.000  0.000
  0.000  0.000  0.000  0.200  0.000
  0.000  0.000  0.000  0.000  0.200
atomic mag. moment =     4.000000
atom   33   Tr[ns(na)] (up, down, total) =   1.00000  5.00000  6.00000
   spin  1
    eigenvalues: 
  0.200  0.200  0.200  0.200  0.200
    eigenvectors:
  1.000  0.000  0.000  0.000  0.000
  0.000  1.000  0.000  0.000  0.000
  0.000  0.000  1.000  0.000  0.000
  0.000  0.000  0.000  1.000  0.000
  0.000  0.000  0.000  0.000  1.000
    occupations:
  0.200  0.000  0.000  0.000  0.000
  0.000  0.200  0.000  0.000  0.000
  0.000  0.000  0.200  0.000  0.000
  0.000  0.000  0.000  0.200  0.000
  0.000  0.000  0.000  0.000  0.200
   spin  2
    eigenvalues: 
  1.000  1.000  1.000  1.000  1.000
    eigenvectors:
  1.000  0.000  0.000  0.000  0.000
  0.000  1.000  0.000  0.000  0.000
  0.000  0.000  1.000  0.000  0.000
  0.000  0.000  0.000  1.000  0.000
  0.000  0.000  0.000  0.000  1.000
    occupations:
  1.000  0.000  0.000  0.000  0.000
  0.000  1.000  0.000  0.000  0.000
  0.000  0.000  1.000  0.000  0.000
  0.000  0.000  0.000  1.000  0.000
  0.000  0.000  0.000  0.000  1.000
atomic mag. moment =    -4.000000
atom   38   Tr[ns(na)] (up, down, total) =   5.00000  1.00000  6.00000
   spin  1
    eigenvalues: 
  1.000  1.000  1.000  1.000  1.000
    eigenvectors:
  1.000  0.000  0.000  0.000  0.000
  0.000  1.000  0.000  0.000  0.000
  0.000  0.000  1.000  0.000  0.000
  0.000  0.000  0.000  1.000  0.000
  0.000  0.000  0.000  0.000  1.000
    occupations:
  1.000  0.000  0.000  0.000  0.000
  0.000  1.000  0.000  0.000  0.000
  0.000  0.000  1.000  0.000  0.000
  0.000  0.000  0.000  1.000  0.000
  0.000  0.000  0.000  0.000  1.000
   spin  2
    eigenvalues: 
  0.200  0.200  0.200  0.200  0.200
    eigenvectors:
  1.000  0.000  0.000  0.000  0.000
  0.000  1.000  0.000  0.000  0.000
  0.000  0.000  1.000  0.000  0.000
  0.000  0.000  0.000  1.000  0.000
  0.000  0.000  0.000  0.000  1.000
    occupations:
  0.200  0.000  0.000  0.000  0.000
  0.000  0.200  0.000  0.000  0.000
  0.000  0.000  0.200  0.000  0.000
  0.000  0.000  0.000  0.200  0.000
  0.000  0.000  0.000  0.000  0.200
atomic mag. moment =     4.000000
atom   39   Tr[ns(na)] (up, down, total) =   5.00000  1.00000  6.00000
   spin  1
    eigenvalues: 
  1.000  1.000  1.000  1.000  1.000
    eigenvectors:
  1.000  0.000  0.000  0.000  0.000
  0.000  1.000  0.000  0.000  0.000
  0.000  0.000  1.000  0.000  0.000
  0.000  0.000  0.000  1.000  0.000
  0.000  0.000  0.000  0.000  1.000
    occupations:
  1.000  0.000  0.000  0.000  0.000
  0.000  1.000  0.000  0.000  0.000
  0.000  0.000  1.000  0.000  0.000
  0.000  0.000  0.000  1.000  0.000
  0.000  0.000  0.000  0.000  1.000
   spin  2
    eigenvalues: 
  0.200  0.200  0.200  0.200  0.200
    eigenvectors:
  1.000  0.000  0.000  0.000  0.000
  0.000  1.000  0.000  0.000  0.000
  0.000  0.000  1.000  0.000  0.000
  0.000  0.000  0.000  1.000  0.000
  0.000  0.000  0.000  0.000  1.000
    occupations:
  0.200  0.000  0.000  0.000  0.000
  0.000  0.200  0.000  0.000  0.000
  0.000  0.000  0.200  0.000  0.000
  0.000  0.000  0.000  0.200  0.000
  0.000  0.000  0.000  0.000  0.200
atomic mag. moment =     4.000000
atom   40   Tr[ns(na)] (up, down, total) =   5.00000  1.00000  6.00000
   spin  1
    eigenvalues: 
  1.000  1.000  1.000  1.000  1.000
    eigenvectors:
  1.000  0.000  0.000  0.000  0.000
  0.000  1.000  0.000  0.000  0.000
  0.000  0.000  1.000  0.000  0.000
  0.000  0.000  0.000  1.000  0.000
  0.000  0.000  0.000  0.000  1.000
    occupations:
  1.000  0.000  0.000  0.000  0.000
  0.000  1.000  0.000  0.000  0.000
  0.000  0.000  1.000  0.000  0.000
  0.000  0.000  0.000  1.000  0.000
  0.000  0.000  0.000  0.000  1.000
   spin  2
    eigenvalues: 
  0.200  0.200  0.200  0.200  0.200
    eigenvectors:
  1.000  0.000  0.000  0.000  0.000
  0.000  1.000  0.000  0.000  0.000
  0.000  0.000  1.000  0.000  0.000
  0.000  0.000  0.000  1.000  0.000
  0.000  0.000  0.000  0.000  1.000
    occupations:
  0.200  0.000  0.000  0.000  0.000
  0.000  0.200  0.000  0.000  0.000
  0.000  0.000  0.200  0.000  0.000
  0.000  0.000  0.000  0.200  0.000
  0.000  0.000  0.000  0.000  0.200
atomic mag. moment =     4.000000
atom   45   Tr[ns(na)] (up, down, total) =   1.00000  5.00000  6.00000
   spin  1
    eigenvalues: 
  0.200  0.200  0.200  0.200  0.200
    eigenvectors:
  1.000  0.000  0.000  0.000  0.000
  0.000  1.000  0.000  0.000  0.000
  0.000  0.000  1.000  0.000  0.000
  0.000  0.000  0.000  1.000  0.000
  0.000  0.000  0.000  0.000  1.000
    occupations:
  0.200  0.000  0.000  0.000  0.000
  0.000  0.200  0.000  0.000  0.000
  0.000  0.000  0.200  0.000  0.000
  0.000  0.000  0.000  0.200  0.000
  0.000  0.000  0.000  0.000  0.200
   spin  2
    eigenvalues: 
  1.000  1.000  1.000  1.000  1.000
    eigenvectors:
  1.000  0.000  0.000  0.000  0.000
  0.000  1.000  0.000  0.000  0.000
  0.000  0.000  1.000  0.000  0.000
  0.000  0.000  0.000  1.000  0.000
  0.000  0.000  0.000  0.000  1.000
    occupations:
  1.000  0.000  0.000  0.000  0.000
  0.000  1.000  0.000  0.000  0.000
  0.000  0.000  1.000  0.000  0.000
  0.000  0.000  0.000  1.000  0.000
  0.000  0.000  0.000  0.000  1.000
atomic mag. moment =    -4.000000
atom   50   Tr[ns(na)] (up, down, total) =   5.00000  1.00000  6.00000
   spin  1
    eigenvalues: 
  1.000  1.000  1.000  1.000  1.000
    eigenvectors:
  1.000  0.000  0.000  0.000  0.000
  0.000  1.000  0.000  0.000  0.000
  0.000  0.000  1.000  0.000  0.000
  0.000  0.000  0.000  1.000  0.000
  0.000  0.000  0.000  0.000  1.000
    occupations:
  1.000  0.000  0.000  0.000  0.000
  0.000  1.000  0.000  0.000  0.000
  0.000  0.000  1.000  0.000  0.000
  0.000  0.000  0.000  1.000  0.000
  0.000  0.000  0.000  0.000  1.000
   spin  2
    eigenvalues: 
  0.200  0.200  0.200  0.200  0.200
    eigenvectors:
  1.000  0.000  0.000  0.000  0.000
  0.000  1.000  0.000  0.000  0.000
  0.000  0.000  1.000  0.000  0.000
  0.000  0.000  0.000  1.000  0.000
  0.000  0.000  0.000  0.000  1.000
    occupations:
  0.200  0.000  0.000  0.000  0.000
  0.000  0.200  0.000  0.000  0.000
  0.000  0.000  0.200  0.000  0.000
  0.000  0.000  0.000  0.200  0.000
  0.000  0.000  0.000  0.000  0.200
atomic mag. moment =     4.000000
atom   51   Tr[ns(na)] (up, down, total) =   1.00000  5.00000  6.00000
   spin  1
    eigenvalues: 
  0.200  0.200  0.200  0.200  0.200
    eigenvectors:
  1.000  0.000  0.000  0.000  0.000
  0.000  1.000  0.000  0.000  0.000
  0.000  0.000  1.000  0.000  0.000
  0.000  0.000  0.000  1.000  0.000
  0.000  0.000  0.000  0.000  1.000
    occupations:
  0.200  0.000  0.000  0.000  0.000
  0.000  0.200  0.000  0.000  0.000
  0.000  0.000  0.200  0.000  0.000
  0.000  0.000  0.000  0.200  0.000
  0.000  0.000  0.000  0.000  0.200
   spin  2
    eigenvalues: 
  1.000  1.000  1.000  1.000  1.000
    eigenvectors:
  1.000  0.000  0.000  0.000  0.000
  0.000  1.000  0.000  0.000  0.000
  0.000  0.000  1.000  0.000  0.000
  0.000  0.000  0.000  1.000  0.000
  0.000  0.000  0.000  0.000  1.000
    occupations:
  1.000  0.000  0.000  0.000  0.000
  0.000  1.000  0.000  0.000  0.000
  0.000  0.000  1.000  0.000  0.000
  0.000  0.000  0.000  1.000  0.000
  0.000  0.000  0.000  0.000  1.000
atomic mag. moment =    -4.000000
atom   56   Tr[ns(na)] (up, down, total) =   5.00000  1.00000  6.00000
   spin  1
    eigenvalues: 
  1.000  1.000  1.000  1.000  1.000
    eigenvectors:
  1.000  0.000  0.000  0.000  0.000
  0.000  1.000  0.000  0.000  0.000
  0.000  0.000  1.000  0.000  0.000
  0.000  0.000  0.000  1.000  0.000
  0.000  0.000  0.000  0.000  1.000
    occupations:
  1.000  0.000  0.000  0.000  0.000
  0.000  1.000  0.000  0.000  0.000
  0.000  0.000  1.000  0.000  0.000
  0.000  0.000  0.000  1.000  0.000
  0.000  0.000  0.000  0.000  1.000
   spin  2
    eigenvalues: 
  0.200  0.200  0.200  0.200  0.200
    eigenvectors:
  1.000  0.000  0.000  0.000  0.000
  0.000  1.000  0.000  0.000  0.000
  0.000  0.000  1.000  0.000  0.000
  0.000  0.000  0.000  1.000  0.000
  0.000  0.000  0.000  0.000  1.000
    occupations:
  0.200  0.000  0.000  0.000  0.000
  0.000  0.200  0.000  0.000  0.000
  0.000  0.000  0.200  0.000  0.000
  0.000  0.000  0.000  0.200  0.000
  0.000  0.000  0.000  0.000  0.200
atomic mag. moment =     4.000000
atom   57   Tr[ns(na)] (up, down, total) =   5.00000  1.00000  6.00000
   spin  1
    eigenvalues: 
  1.000  1.000  1.000  1.000  1.000
    eigenvectors:
  1.000  0.000  0.000  0.000  0.000
  0.000  1.000  0.000  0.000  0.000
  0.000  0.000  1.000  0.000  0.000
  0.000  0.000  0.000  1.000  0.000
  0.000  0.000  0.000  0.000  1.000
    occupations:
  1.000  0.000  0.000  0.000  0.000
  0.000  1.000  0.000  0.000  0.000
  0.000  0.000  1.000  0.000  0.000
  0.000  0.000  0.000  1.000  0.000
  0.000  0.000  0.000  0.000  1.000
   spin  2
    eigenvalues: 
  0.200  0.200  0.200  0.200  0.200
    eigenvectors:
  1.000  0.000  0.000  0.000  0.000
  0.000  1.000  0.000  0.000  0.000
  0.000  0.000  1.000  0.000  0.000
  0.000  0.000  0.000  1.000  0.000
  0.000  0.000  0.000  0.000  1.000
    occupations:
  0.200  0.000  0.000  0.000  0.000
  0.000  0.200  0.000  0.000  0.000
  0.000  0.000  0.200  0.000  0.000
  0.000  0.000  0.000  0.200  0.000
  0.000  0.000  0.000  0.000  0.200
atomic mag. moment =     4.000000
atom   58   Tr[ns(na)] (up, down, total) =   5.00000  1.00000  6.00000
   spin  1
    eigenvalues: 
  1.000  1.000  1.000  1.000  1.000
    eigenvectors:
  1.000  0.000  0.000  0.000  0.000
  0.000  1.000  0.000  0.000  0.000
  0.000  0.000  1.000  0.000  0.000
  0.000  0.000  0.000  1.000  0.000
  0.000  0.000  0.000  0.000  1.000
    occupations:
  1.000  0.000  0.000  0.000  0.000
  0.000  1.000  0.000  0.000  0.000
  0.000  0.000  1.000  0.000  0.000
  0.000  0.000  0.000  1.000  0.000
  0.000  0.000  0.000  0.000  1.000
   spin  2
    eigenvalues: 
  0.200  0.200  0.200  0.200  0.200
    eigenvectors:
  1.000  0.000  0.000  0.000  0.000
  0.000  1.000  0.000  0.000  0.000
  0.000  0.000  1.000  0.000  0.000
  0.000  0.000  0.000  1.000  0.000
  0.000  0.000  0.000  0.000  1.000
    occupations:
  0.200  0.000  0.000  0.000  0.000
  0.000  0.200  0.000  0.000  0.000
  0.000  0.000  0.200  0.000  0.000
  0.000  0.000  0.000  0.200  0.000
  0.000  0.000  0.000  0.000  0.200
atomic mag. moment =     4.000000
atom   63   Tr[ns(na)] (up, down, total) =   1.00000  5.00000  6.00000
   spin  1
    eigenvalues: 
  0.200  0.200  0.200  0.200  0.200
    eigenvectors:
  1.000  0.000  0.000  0.000  0.000
  0.000  1.000  0.000  0.000  0.000
  0.000  0.000  1.000  0.000  0.000
  0.000  0.000  0.000  1.000  0.000
  0.000  0.000  0.000  0.000  1.000
    occupations:
  0.200  0.000  0.000  0.000  0.000
  0.000  0.200  0.000  0.000  0.000
  0.000  0.000  0.200  0.000  0.000
  0.000  0.000  0.000  0.200  0.000
  0.000  0.000  0.000  0.000  0.200
   spin  2
    eigenvalues: 
  1.000  1.000  1.000  1.000  1.000
    eigenvectors:
  1.000  0.000  0.000  0.000  0.000
  0.000  1.000  0.000  0.000  0.000
  0.000  0.000  1.000  0.000  0.000
  0.000  0.000  0.000  1.000  0.000
  0.000  0.000  0.000  0.000  1.000
    occupations:
  1.000  0.000  0.000  0.000  0.000
  0.000  1.000  0.000  0.000  0.000
  0.000  0.000  1.000  0.000  0.000
  0.000  0.000  0.000  1.000  0.000
  0.000  0.000  0.000  0.000  1.000
atomic mag. moment =    -4.000000
atom   64   Tr[ns(na)] (up, down, total) =   5.00000  1.00000  6.00000
   spin  1
    eigenvalues: 
  1.000  1.000  1.000  1.000  1.000
    eigenvectors:
  1.000  0.000  0.000  0.000  0.000
  0.000  1.000  0.000  0.000  0.000
  0.000  0.000  1.000  0.000  0.000
  0.000  0.000  0.000  1.000  0.000
  0.000  0.000  0.000  0.000  1.000
    occupations:
  1.000  0.000  0.000  0.000  0.000
  0.000  1.000  0.000  0.000  0.000
  0.000  0.000  1.000  0.000  0.000
  0.000  0.000  0.000  1.000  0.000
  0.000  0.000  0.000  0.000  1.000
   spin  2
    eigenvalues: 
  0.200  0.200  0.200  0.200  0.200
    eigenvectors:
  1.000  0.000  0.000  0.000  0.000
  0.000  1.000  0.000  0.000  0.000
  0.000  0.000  1.000  0.000  0.000
  0.000  0.000  0.000  1.000  0.000
  0.000  0.000  0.000  0.000  1.000
    occupations:
  0.200  0.000  0.000  0.000  0.000
  0.000  0.200  0.000  0.000  0.000
  0.000  0.000  0.200  0.000  0.000
  0.000  0.000  0.000  0.200  0.000
  0.000  0.000  0.000  0.000  0.200
atomic mag. moment =     4.000000
N of occupied +U levels =  144.000000
 --- exit write_ns ---
 Atomic wfc used for LDA+U Projector are NOT orthogonalized
     Starting wfcs are  306 randomized atomic wfcs
     Checking if some PAW data can be deallocated... 

     total cpu time spent up to now is        7.1 secs

     Self-consistent Calculation

     iteration #  1     ecut=    50.00 Ry     beta= 0.10
     Davidson diagonalization with overlap
     ethr =  1.00E-02,  avg # of iterations =  7.0
 --- enter write_ns ---
 LDA+U parameters:
U( 2)     =  0.00000001
alpha( 2) =  0.00000000
U( 3)     =  0.00000001
alpha( 3) =  0.00000000
atom    1   Tr[ns(na)] (up, down, total) =   0.61193  4.94869  5.56062
   spin  1
    eigenvalues: 
  0.089  0.089  0.139  0.147  0.147
    eigenvectors:
  0.000  0.000  1.000  0.000  0.000
  0.056  0.687  0.000  0.227  0.029
  0.687  0.056  0.000  0.029  0.227
  0.237  0.019  0.000  0.085  0.659
  0.019  0.237  0.000  0.659  0.085
    occupations:
  0.139 -0.000 -0.000 -0.000 -0.000
 -0.000  0.104 -0.000  0.000 -0.026
 -0.000 -0.000  0.104 -0.026 -0.000
 -0.000  0.000 -0.026  0.132  0.000
 -0.000 -0.026 -0.000  0.000  0.132
   spin  2
    eigenvalues: 
  0.986  0.986  0.988  0.994  0.994
    eigenvectors:
  0.000  0.000  1.000  0.000  0.000
  0.607  0.009  0.000  0.238  0.147
  0.009  0.607  0.000  0.147  0.238
  0.006  0.379  0.000  0.235  0.381
  0.379  0.006  0.000  0.381  0.235
    occupations:
  0.988 -0.000 -0.000 -0.000 -0.000
 -0.000  0.989 -0.000  0.000  0.004
 -0.000 -0.000  0.989  0.004 -0.000
 -0.000  0.000  0.004  0.991  0.000
 -0.000  0.004 -0.000  0.000  0.991
atomic mag. moment =    -4.336759
atom    6   Tr[ns(na)] (up, down, total) =   4.97317  0.59547  5.56864
   spin  1
    eigenvalues: 
  0.989  0.990  0.997  0.998  1.000
    eigenvectors:
  0.000  0.004  0.245  0.000  0.751
  0.823  0.000  0.000  0.177  0.000
  0.000  0.835  0.142  0.000  0.023
  0.000  0.161  0.613  0.000  0.226
  0.177  0.000  0.000  0.823  0.000
    occupations:
  0.999 -0.000 -0.000  0.001 -0.000
 -0.000  0.991 -0.000  0.000 -0.003
 -0.000 -0.000  0.991 -0.003 -0.000
  0.001  0.000 -0.003  0.996  0.000
 -0.000 -0.003 -0.000  0.000  0.996
   spin  2
    eigenvalues: 
  0.076  0.078  0.080  0.180  0.183
    eigenvectors:
  0.000  0.665  0.333  0.002  0.000
  0.492  0.000  0.000  0.000  0.508
  0.000  0.160  0.259  0.580  0.000
  0.000  0.175  0.407  0.418  0.000
  0.508  0.000  0.000  0.000  0.492
    occupations:
  0.078 -0.000  0.004  0.002 -0.000
 -0.000  0.130 -0.000  0.000  0.053
  0.004 -0.000  0.137  0.050 -0.000
  0.002  0.000  0.050  0.121  0.000
 -0.000  0.053 -0.000  0.000  0.128
atomic mag. moment =     4.377695
atom    7   Tr[ns(na)] (up, down, total) =   4.97317  0.59547  5.56864
   spin  1
    eigenvalues: 
  0.989  0.990  0.997  0.998  1.000
    eigenvectors:
  0.000  0.004  0.245  0.000  0.751
  0.206  0.626  0.107  0.044  0.017
  0.617  0.209  0.036  0.133  0.006
  0.133  0.040  0.153  0.617  0.057
  0.044  0.121  0.459  0.206  0.170
    occupations:
  0.999  0.000  0.000 -0.001 -0.001
  0.000  0.991  0.000  0.000 -0.003
  0.000  0.000  0.991 -0.003  0.000
 -0.001  0.000 -0.003  0.996  0.000
 -0.001 -0.003  0.000  0.000  0.996
   spin  2
    eigenvalues: 
  0.076  0.078  0.080  0.180  0.183
    eigenvectors:
  0.000  0.665  0.333  0.002  0.000
  0.123  0.120  0.194  0.435  0.127
  0.369  0.040  0.065  0.145  0.381
  0.381  0.044  0.102  0.104  0.369
  0.127  0.131  0.306  0.313  0.123
    occupations:
  0.078 -0.003 -0.002 -0.001 -0.002
 -0.003  0.136  0.003 -0.002  0.051
 -0.002  0.003  0.132  0.052 -0.002
 -0.001 -0.002  0.052  0.127 -0.003
 -0.002  0.051 -0.002 -0.003  0.123
atomic mag. moment =     4.377695
atom    8   Tr[ns(na)] (up, down, total) =   4.97317  0.59547  5.56864
   spin  1
    eigenvalues: 
  0.989  0.990  0.997  0.998  1.000
    eigenvectors:
  0.000  0.004  0.245  0.000  0.751
  0.206  0.626  0.107  0.044  0.017
  0.617  0.209  0.036  0.133  0.006
  0.133  0.040  0.153  0.617  0.057
  0.044  0.121  0.459  0.206  0.170
    occupations:
  0.999 -0.000  0.000 -0.001  0.001
 -0.000  0.991 -0.000 -0.000 -0.003
  0.000 -0.000  0.991 -0.003 -0.000
 -0.001 -0.000 -0.003  0.996 -0.000
  0.001 -0.003 -0.000 -0.000  0.996
   spin  2
    eigenvalues: 
  0.076  0.078  0.080  0.180  0.183
    eigenvectors:
  0.000  0.665  0.333  0.002  0.000
  0.123  0.120  0.194  0.435  0.127
  0.369  0.040  0.065  0.145  0.381
  0.381  0.044  0.102  0.104  0.369
  0.127  0.131  0.306  0.313  0.123
    occupations:
  0.078  0.003 -0.002 -0.001  0.002
  0.003  0.136 -0.003  0.002  0.051
 -0.002 -0.003  0.132  0.052  0.002
 -0.001  0.002  0.052  0.127  0.003
  0.002  0.051  0.002  0.003  0.123
atomic mag. moment =     4.377695
atom   13   Tr[ns(na)] (up, down, total) =   0.63642  4.95668  5.59310
   spin  1
    eigenvalues: 
  0.087  0.087  0.088  0.188  0.188
    eigenvectors:
  0.000  0.000  1.000  0.000  0.000
  0.254  0.196  0.000  0.526  0.024
  0.196  0.254  0.000  0.024  0.526
  0.240  0.310  0.000  0.019  0.430
  0.310  0.240  0.000  0.430  0.019
    occupations:
  0.088 -0.000 -0.000 -0.000 -0.000
 -0.000  0.142 -0.000  0.000 -0.050
 -0.000 -0.000  0.142 -0.050 -0.000
 -0.000  0.000 -0.050  0.132  0.000
 -0.000 -0.050 -0.000  0.000  0.132
   spin  2
    eigenvalues: 
  0.984  0.984  0.995  0.995  0.999
    eigenvectors:
  0.000  0.000  0.000  0.000  1.000
  0.408  0.362  0.163  0.068  0.000
  0.362  0.408  0.068  0.163  0.000
  0.108  0.122  0.227  0.543  0.000
  0.122  0.108  0.543  0.227  0.000
    occupations:
  0.999 -0.000 -0.000 -0.000 -0.000
 -0.000  0.987 -0.000  0.000  0.004
 -0.000 -0.000  0.987  0.004 -0.000
 -0.000  0.000  0.004  0.992  0.000
 -0.000  0.004 -0.000  0.000  0.992
atomic mag. moment =    -4.320260
atom   14   Tr[ns(na)] (up, down, total) =   4.88568  0.61297  5.49865
   spin  1
    eigenvalues: 
  0.954  0.954  0.988  0.995  0.995
    eigenvectors:
  0.000  0.000  1.000  0.000  0.000
  0.000  0.000  0.000  0.089  0.911
  0.000  0.000  0.000  0.911  0.089
  0.185  0.815  0.000  0.000  0.000
  0.815  0.185  0.000  0.000  0.000
    occupations:
  0.988 -0.000 -0.000 -0.000 -0.000
 -0.000  0.995 -0.000  0.000 -0.000
 -0.000 -0.000  0.995 -0.000 -0.000
 -0.000  0.000 -0.000  0.954  0.000
 -0.000 -0.000 -0.000  0.000  0.954
   spin  2
    eigenvalues: 
  0.074  0.074  0.137  0.164  0.164
    eigenvectors:
  0.000  0.000  1.000  0.000  0.000
  0.090  0.910  0.000  0.000  0.000
  0.910  0.090  0.000  0.000  0.000
  0.000  0.000  0.000  0.185  0.815
  0.000  0.000  0.000  0.815  0.185
    occupations:
  0.137 -0.000 -0.000 -0.000 -0.000
 -0.000  0.074 -0.000  0.000  0.000
 -0.000 -0.000  0.074  0.000 -0.000
 -0.000  0.000  0.000  0.164  0.000
 -0.000  0.000 -0.000  0.000  0.164
atomic mag. moment =     4.272708
atom   19   Tr[ns(na)] (up, down, total) =   0.63498  4.95676  5.59174
   spin  1
    eigenvalues: 
  0.086  0.086  0.088  0.187  0.187
    eigenvectors:
  0.000  0.000  1.000  0.000  0.000
  0.418  0.033  0.000  0.245  0.305
  0.033  0.418  0.000  0.305  0.245
  0.040  0.509  0.000  0.250  0.201
  0.509  0.040  0.000  0.201  0.250
    occupations:
  0.088 -0.000 -0.000 -0.000 -0.000
 -0.000  0.142 -0.000  0.000  0.050
 -0.000 -0.000  0.142  0.050 -0.000
 -0.000  0.000  0.050  0.132  0.000
 -0.000  0.050 -0.000  0.000  0.132
   spin  2
    eigenvalues: 
  0.984  0.984  0.995  0.995  0.999
    eigenvectors:
  0.000  0.000  0.000  0.000  1.000
  0.032  0.739  0.202  0.027  0.000
  0.739  0.032  0.027  0.202  0.000
  0.220  0.009  0.091  0.679  0.000
  0.009  0.220  0.679  0.091  0.000
    occupations:
  0.999 -0.000 -0.000 -0.000 -0.000
 -0.000  0.987 -0.000  0.000 -0.004
 -0.000 -0.000  0.987 -0.004 -0.000
 -0.000  0.000 -0.004  0.992  0.000
 -0.000 -0.004 -0.000  0.000  0.992
atomic mag. moment =    -4.321777
atom   24   Tr[ns(na)] (up, down, total) =   4.97340  0.59482  5.56822
   spin  1
    eigenvalues: 
  0.989  0.990  0.997  0.998  1.000
    eigenvectors:
  0.000  0.004  0.239  0.000  0.757
  0.207  0.627  0.108  0.043  0.016
  0.620  0.209  0.036  0.130  0.005
  0.130  0.040  0.154  0.620  0.055
  0.043  0.120  0.463  0.207  0.166
    occupations:
  0.999 -0.000 -0.000 -0.001 -0.001
 -0.000  0.991  0.000 -0.000  0.003
 -0.000  0.000  0.991  0.003 -0.000
 -0.001 -0.000  0.003  0.996  0.000
 -0.001  0.003 -0.000  0.000  0.996
   spin  2
    eigenvalues: 
  0.076  0.078  0.079  0.180  0.182
    eigenvectors:
  0.000  0.660  0.338  0.002  0.000
  0.123  0.122  0.193  0.435  0.127
  0.368  0.041  0.064  0.145  0.382
  0.382  0.044  0.101  0.105  0.368
  0.127  0.133  0.303  0.314  0.123
    occupations:
  0.078  0.003  0.002 -0.001 -0.002
  0.003  0.135  0.003  0.002 -0.051
  0.002  0.003  0.132 -0.052  0.002
 -0.001  0.002 -0.052  0.126 -0.003
 -0.002 -0.051  0.002 -0.003  0.123
atomic mag. moment =     4.378580
atom   25   Tr[ns(na)] (up, down, total) =   4.97340  0.59482  5.56822
   spin  1
    eigenvalues: 
  0.989  0.990  0.997  0.998  1.000
    eigenvectors:
  0.000  0.004  0.239  0.000  0.757
  0.827  0.000  0.000  0.173  0.000
  0.000  0.835  0.143  0.000  0.021
  0.000  0.161  0.618  0.000  0.222
  0.173  0.000  0.000  0.827  0.000
    occupations:
  0.999 -0.000  0.000  0.001 -0.000
 -0.000  0.991 -0.000  0.000  0.003
  0.000 -0.000  0.991  0.003 -0.000
  0.001  0.000  0.003  0.996  0.000
 -0.000  0.003 -0.000  0.000  0.996
   spin  2
    eigenvalues: 
  0.076  0.078  0.079  0.180  0.182
    eigenvectors:
  0.000  0.660  0.338  0.002  0.000
  0.491  0.000  0.000  0.000  0.509
  0.000  0.163  0.257  0.580  0.000
  0.000  0.177  0.405  0.418  0.000
  0.509  0.000  0.000  0.000  0.491
    occupations:
  0.078 -0.000 -0.004  0.002 -0.000
 -0.000  0.130 -0.000  0.000 -0.053
 -0.004 -0.000  0.137 -0.050 -0.000
  0.002  0.000 -0.050  0.121  0.000
 -0.000 -0.053 -0.000  0.000  0.128
atomic mag. moment =     4.378580
atom   26   Tr[ns(na)] (up, down, total) =   4.97340  0.59482  5.56822
   spin  1
    eigenvalues: 
  0.989  0.990  0.997  0.998  1.000
    eigenvectors:
  0.000  0.004  0.239  0.000  0.757
  0.207  0.627  0.108  0.043  0.016
  0.620  0.209  0.036  0.130  0.005
  0.130  0.040  0.154  0.620  0.055
  0.043  0.120  0.463  0.207  0.166
    occupations:
  0.999  0.000 -0.000 -0.001  0.001
  0.000  0.991 -0.000  0.000  0.003
 -0.000 -0.000  0.991  0.003  0.000
 -0.001  0.000  0.003  0.996 -0.000
  0.001  0.003  0.000 -0.000  0.996
   spin  2
    eigenvalues: 
  0.076  0.078  0.079  0.180  0.182
    eigenvectors:
  0.000  0.660  0.338  0.002  0.000
  0.123  0.122  0.193  0.435  0.127
  0.368  0.041  0.064  0.145  0.382
  0.382  0.044  0.101  0.105  0.368
  0.127  0.133  0.303  0.314  0.123
    occupations:
  0.078 -0.003  0.002 -0.001  0.002
 -0.003  0.135 -0.003 -0.002 -0.051
  0.002 -0.003  0.132 -0.052 -0.002
 -0.001 -0.002 -0.052  0.126  0.003
  0.002 -0.051 -0.002  0.003  0.123
atomic mag. moment =     4.378580
atom   31   Tr[ns(na)] (up, down, total) =   0.60994  4.94888  5.55882
   spin  1
    eigenvalues: 
  0.088  0.088  0.140  0.147  0.147
    eigenvectors:
  0.000  0.000  1.000  0.000  0.000
  0.542  0.199  0.000  0.179  0.080
  0.199  0.542  0.000  0.080  0.179
  0.070  0.189  0.000  0.228  0.513
  0.189  0.070  0.000  0.513  0.228
    occupations:
  0.140 -0.000 -0.000 -0.000 -0.000
 -0.000  0.103 -0.000  0.000  0.026
 -0.000 -0.000  0.103  0.026 -0.000
 -0.000  0.000  0.026  0.132  0.000
 -0.000  0.026 -0.000  0.000  0.132
   spin  2
    eigenvalues: 
  0.986  0.986  0.988  0.994  0.994
    eigenvectors:
  0.000  0.000  1.000  0.000  0.000
  0.197  0.425  0.000  0.344  0.034
  0.425  0.197  0.000  0.034  0.344
  0.258  0.120  0.000  0.056  0.566
  0.120  0.258  0.000  0.566  0.056
    occupations:
  0.988 -0.000 -0.000 -0.000 -0.000
 -0.000  0.989 -0.000  0.000 -0.004
 -0.000 -0.000  0.989 -0.004 -0.000
 -0.000  0.000 -0.004  0.991  0.000
 -0.000 -0.004 -0.000  0.000  0.991
atomic mag. moment =    -4.338942
atom   32   Tr[ns(na)] (up, down, total) =   4.97525  0.61151  5.58675
   spin  1
    eigenvalues: 
  0.987  0.987  1.000  1.000  1.000
    eigenvectors:
  0.000  0.000  1.000  0.000  0.000
  0.137  0.823  0.000  0.031  0.009
  0.823  0.137  0.000  0.009  0.031
  0.034  0.006  0.000  0.209  0.751
  0.006  0.034  0.000  0.751  0.209
    occupations:
  1.000 -0.000 -0.000 -0.000 -0.000
 -0.000  0.988 -0.000  0.000  0.003
 -0.000 -0.000  0.988  0.003 -0.000
 -0.000  0.000  0.003  1.000  0.000
 -0.000  0.003 -0.000  0.000  1.000
   spin  2
    eigenvalues: 
  0.080  0.080  0.082  0.185  0.185
    eigenvectors:
  0.000  0.000  1.000  0.000  0.000
  0.200  0.097  0.000  0.668  0.035
  0.097  0.200  0.000  0.035  0.668
  0.229  0.474  0.000  0.015  0.282
  0.474  0.229  0.000  0.282  0.015
    occupations:
  0.082 -0.000 -0.000 -0.000 -0.000
 -0.000  0.154 -0.000  0.000 -0.048
 -0.000 -0.000  0.154 -0.048 -0.000
 -0.000  0.000 -0.048  0.111  0.000
 -0.000 -0.048 -0.000  0.000  0.111
atomic mag. moment =     4.363737
atom   33   Tr[ns(na)] (up, down, total) =   0.60994  4.94888  5.55882
   spin  1
    eigenvalues: 
  0.088  0.088  0.140  0.147  0.147
    eigenvectors:
  0.000  0.000  1.000  0.000  0.000
  0.545  0.196  0.000  0.179  0.080
  0.196  0.545  0.000  0.080  0.179
  0.068  0.190  0.000  0.228  0.513
  0.190  0.068  0.000  0.513  0.228
    occupations:
  0.140 -0.000 -0.000 -0.000 -0.000
 -0.000  0.103 -0.000  0.000  0.026
 -0.000 -0.000  0.103  0.026 -0.000
 -0.000  0.000  0.026  0.132  0.000
 -0.000  0.026 -0.000  0.000  0.132
   spin  2
    eigenvalues: 
  0.986  0.986  0.988  0.994  0.994
    eigenvectors:
  0.000  0.000  1.000  0.000  0.000
  0.197  0.425  0.000  0.344  0.034
  0.425  0.197  0.000  0.034  0.344
  0.258  0.120  0.000  0.056  0.566
  0.120  0.258  0.000  0.566  0.056
    occupations:
  0.988 -0.000 -0.000 -0.000 -0.000
 -0.000  0.989 -0.000  0.000 -0.004
 -0.000 -0.000  0.989 -0.004 -0.000
 -0.000  0.000 -0.004  0.991  0.000
 -0.000 -0.004 -0.000  0.000  0.991
atomic mag. moment =    -4.338942
atom   38   Tr[ns(na)] (up, down, total) =   4.97340  0.59482  5.56822
   spin  1
    eigenvalues: 
  0.989  0.990  0.997  0.998  1.000
    eigenvectors:
  0.000  0.004  0.239  0.000  0.757
  0.207  0.627  0.108  0.043  0.016
  0.620  0.209  0.036  0.130  0.005
  0.130  0.040  0.154  0.620  0.055
  0.043  0.120  0.463  0.207  0.166
    occupations:
  0.999  0.000 -0.000 -0.001  0.001
  0.000  0.991 -0.000  0.000  0.003
 -0.000 -0.000  0.991  0.003  0.000
 -0.001  0.000  0.003  0.996 -0.000
  0.001  0.003  0.000 -0.000  0.996
   spin  2
    eigenvalues: 
  0.076  0.078  0.079  0.180  0.182
    eigenvectors:
  0.000  0.660  0.338  0.002  0.000
  0.123  0.122  0.193  0.435  0.127
  0.368  0.041  0.064  0.145  0.382
  0.382  0.044  0.101  0.105  0.368
  0.127  0.133  0.303  0.314  0.123
    occupations:
  0.078 -0.003  0.002 -0.001  0.002
 -0.003  0.135 -0.003 -0.002 -0.051
  0.002 -0.003  0.132 -0.052 -0.002
 -0.001 -0.002 -0.052  0.126  0.003
  0.002 -0.051 -0.002  0.003  0.123
atomic mag. moment =     4.378580
atom   39   Tr[ns(na)] (up, down, total) =   4.97340  0.59482  5.56822
   spin  1
    eigenvalues: 
  0.989  0.990  0.997  0.998  1.000
    eigenvectors:
  0.000  0.004  0.239  0.000  0.757
  0.827  0.000  0.000  0.173  0.000
  0.000  0.835  0.143  0.000  0.021
  0.000  0.161  0.618  0.000  0.222
  0.173  0.000  0.000  0.827  0.000
    occupations:
  0.999 -0.000  0.000  0.001 -0.000
 -0.000  0.991 -0.000  0.000  0.003
  0.000 -0.000  0.991  0.003 -0.000
  0.001  0.000  0.003  0.996  0.000
 -0.000  0.003 -0.000  0.000  0.996
   spin  2
    eigenvalues: 
  0.076  0.078  0.079  0.180  0.182
    eigenvectors:
  0.000  0.660  0.338  0.002  0.000
  0.491  0.000  0.000  0.000  0.509
  0.000  0.163  0.257  0.580  0.000
  0.000  0.177  0.405  0.418  0.000
  0.509  0.000  0.000  0.000  0.491
    occupations:
  0.078 -0.000 -0.004  0.002 -0.000
 -0.000  0.130 -0.000  0.000 -0.053
 -0.004 -0.000  0.137 -0.050 -0.000
  0.002  0.000 -0.050  0.121  0.000
 -0.000 -0.053 -0.000  0.000  0.128
atomic mag. moment =     4.378580
atom   40   Tr[ns(na)] (up, down, total) =   4.97340  0.59482  5.56822
   spin  1
    eigenvalues: 
  0.989  0.990  0.997  0.998  1.000
    eigenvectors:
  0.000  0.004  0.239  0.000  0.757
  0.207  0.627  0.108  0.043  0.016
  0.620  0.209  0.036  0.130  0.005
  0.130  0.040  0.154  0.620  0.055
  0.043  0.120  0.463  0.207  0.166
    occupations:
  0.999 -0.000 -0.000 -0.001 -0.001
 -0.000  0.991  0.000 -0.000  0.003
 -0.000  0.000  0.991  0.003 -0.000
 -0.001 -0.000  0.003  0.996  0.000
 -0.001  0.003 -0.000  0.000  0.996
   spin  2
    eigenvalues: 
  0.076  0.078  0.079  0.180  0.182
    eigenvectors:
  0.000  0.660  0.338  0.002  0.000
  0.123  0.122  0.193  0.435  0.127
  0.368  0.041  0.064  0.145  0.382
  0.382  0.044  0.101  0.105  0.368
  0.127  0.133  0.303  0.314  0.123
    occupations:
  0.078  0.003  0.002 -0.001 -0.002
  0.003  0.135  0.003  0.002 -0.051
  0.002  0.003  0.132 -0.052  0.002
 -0.001  0.002 -0.052  0.126 -0.003
 -0.002 -0.051  0.002 -0.003  0.123
atomic mag. moment =     4.378580
atom   45   Tr[ns(na)] (up, down, total) =   0.63498  4.95676  5.59174
   spin  1
    eigenvalues: 
  0.086  0.086  0.088  0.187  0.187
    eigenvectors:
  0.000  0.000  1.000  0.000  0.000
  0.418  0.033  0.000  0.245  0.304
  0.033  0.418  0.000  0.304  0.245
  0.040  0.509  0.000  0.250  0.201
  0.509  0.040  0.000  0.201  0.250
    occupations:
  0.088 -0.000 -0.000 -0.000 -0.000
 -0.000  0.142 -0.000  0.000  0.050
 -0.000 -0.000  0.142  0.050 -0.000
 -0.000  0.000  0.050  0.132  0.000
 -0.000  0.050 -0.000  0.000  0.132
   spin  2
    eigenvalues: 
  0.984  0.984  0.995  0.995  0.999
    eigenvectors:
  0.000  0.000  0.000  0.000  1.000
  0.032  0.739  0.202  0.027  0.000
  0.739  0.032  0.027  0.202  0.000
  0.220  0.009  0.092  0.679  0.000
  0.009  0.220  0.679  0.092  0.000
    occupations:
  0.999 -0.000 -0.000 -0.000 -0.000
 -0.000  0.987 -0.000  0.000 -0.004
 -0.000 -0.000  0.987 -0.004 -0.000
 -0.000  0.000 -0.004  0.992  0.000
 -0.000 -0.004 -0.000  0.000  0.992
atomic mag. moment =    -4.321777
atom   50   Tr[ns(na)] (up, down, total) =   4.88568  0.61297  5.49865
   spin  1
    eigenvalues: 
  0.954  0.954  0.988  0.995  0.995
    eigenvectors:
  0.000  0.000  1.000  0.000  0.000
  0.000  0.000  0.000  0.089  0.911
  0.000  0.000  0.000  0.911  0.089
  0.185  0.815  0.000  0.000  0.000
  0.815  0.185  0.000  0.000  0.000
    occupations:
  0.988 -0.000 -0.000 -0.000 -0.000
 -0.000  0.995 -0.000  0.000 -0.000
 -0.000 -0.000  0.995 -0.000 -0.000
 -0.000  0.000 -0.000  0.954  0.000
 -0.000 -0.000 -0.000  0.000  0.954
   spin  2
    eigenvalues: 
  0.074  0.074  0.137  0.164  0.164
    eigenvectors:
  0.000  0.000  1.000  0.000  0.000
  0.089  0.911  0.000  0.000  0.000
  0.911  0.089  0.000  0.000  0.000
  0.000  0.000  0.000  0.185  0.815
  0.000  0.000  0.000  0.815  0.185
    occupations:
  0.137 -0.000 -0.000 -0.000 -0.000
 -0.000  0.074 -0.000  0.000  0.000
 -0.000 -0.000  0.074  0.000 -0.000
 -0.000  0.000  0.000  0.164  0.000
 -0.000  0.000 -0.000  0.000  0.164
atomic mag. moment =     4.272708
atom   51   Tr[ns(na)] (up, down, total) =   0.63642  4.95668  5.59310
   spin  1
    eigenvalues: 
  0.087  0.087  0.088  0.188  0.188
    eigenvectors:
  0.000  0.000  1.000  0.000  0.000
  0.254  0.196  0.000  0.527  0.023
  0.196  0.254  0.000  0.023  0.527
  0.240  0.310  0.000  0.019  0.431
  0.310  0.240  0.000  0.431  0.019
    occupations:
  0.088 -0.000 -0.000 -0.000 -0.000
 -0.000  0.142 -0.000  0.000 -0.050
 -0.000 -0.000  0.142 -0.050 -0.000
 -0.000  0.000 -0.050  0.132  0.000
 -0.000 -0.050 -0.000  0.000  0.132
   spin  2
    eigenvalues: 
  0.984  0.984  0.995  0.995  0.999
    eigenvectors:
  0.000  0.000  0.000  0.000  1.000
  0.407  0.363  0.162  0.068  0.000
  0.363  0.407  0.068  0.162  0.000
  0.109  0.122  0.227  0.543  0.000
  0.122  0.109  0.543  0.227  0.000
    occupations:
  0.999 -0.000 -0.000 -0.000 -0.000
 -0.000  0.987 -0.000  0.000  0.004
 -0.000 -0.000  0.987  0.004 -0.000
 -0.000  0.000  0.004  0.992  0.000
 -0.000  0.004 -0.000  0.000  0.992
atomic mag. moment =    -4.320260
atom   56   Tr[ns(na)] (up, down, total) =   4.97317  0.59547  5.56864
   spin  1
    eigenvalues: 
  0.989  0.990  0.997  0.998  1.000
    eigenvectors:
  0.000  0.004  0.245  0.000  0.751
  0.823  0.000  0.000  0.177  0.000
  0.000  0.835  0.142  0.000  0.023
  0.000  0.161  0.613  0.000  0.226
  0.177  0.000  0.000  0.823  0.000
    occupations:
  0.999 -0.000 -0.000  0.001 -0.000
 -0.000  0.991 -0.000  0.000 -0.003
 -0.000 -0.000  0.991 -0.003 -0.000
  0.001  0.000 -0.003  0.996  0.000
 -0.000 -0.003 -0.000  0.000  0.996
   spin  2
    eigenvalues: 
  0.076  0.078  0.080  0.180  0.183
    eigenvectors:
  0.000  0.665  0.333  0.002  0.000
  0.492  0.000  0.000  0.000  0.508
  0.000  0.160  0.259  0.580  0.000
  0.000  0.175  0.407  0.418  0.000
  0.508  0.000  0.000  0.000  0.492
    occupations:
  0.078 -0.000  0.004  0.002 -0.000
 -0.000  0.130 -0.000  0.000  0.053
  0.004 -0.000  0.137  0.050 -0.000
  0.002  0.000  0.050  0.121  0.000
 -0.000  0.053 -0.000  0.000  0.128
atomic mag. moment =     4.377695
atom   57   Tr[ns(na)] (up, down, total) =   4.97317  0.59547  5.56864
   spin  1
    eigenvalues: 
  0.989  0.990  0.997  0.998  1.000
    eigenvectors:
  0.000  0.004  0.245  0.000  0.751
  0.206  0.626  0.107  0.044  0.017
  0.617  0.209  0.036  0.133  0.006
  0.133  0.040  0.153  0.617  0.057
  0.044  0.121  0.459  0.206  0.170
    occupations:
  0.999 -0.000  0.000 -0.001  0.001
 -0.000  0.991 -0.000 -0.000 -0.003
  0.000 -0.000  0.991 -0.003 -0.000
 -0.001 -0.000 -0.003  0.996 -0.000
  0.001 -0.003 -0.000 -0.000  0.996
   spin  2
    eigenvalues: 
  0.076  0.078  0.080  0.180  0.183
    eigenvectors:
  0.000  0.665  0.333  0.002  0.000
  0.123  0.120  0.194  0.435  0.127
  0.369  0.040  0.065  0.145  0.381
  0.381  0.044  0.102  0.104  0.369
  0.127  0.131  0.306  0.313  0.123
    occupations:
  0.078  0.003 -0.002 -0.001  0.002
  0.003  0.136 -0.003  0.002  0.051
 -0.002 -0.003  0.132  0.052  0.002
 -0.001  0.002  0.052  0.127  0.003
  0.002  0.051  0.002  0.003  0.123
atomic mag. moment =     4.377695
atom   58   Tr[ns(na)] (up, down, total) =   4.97317  0.59547  5.56864
   spin  1
    eigenvalues: 
  0.989  0.990  0.997  0.998  1.000
    eigenvectors:
  0.000  0.004  0.245  0.000  0.751
  0.206  0.626  0.107  0.044  0.017
  0.617  0.209  0.036  0.133  0.006
  0.133  0.040  0.153  0.617  0.057
  0.044  0.121  0.459  0.206  0.170
    occupations:
  0.999  0.000  0.000 -0.001 -0.001
  0.000  0.991  0.000  0.000 -0.003
  0.000  0.000  0.991 -0.003  0.000
 -0.001  0.000 -0.003  0.996  0.000
 -0.001 -0.003  0.000  0.000  0.996
   spin  2
    eigenvalues: 
  0.076  0.078  0.080  0.180  0.183
    eigenvectors:
  0.000  0.665  0.333  0.002  0.000
  0.123  0.120  0.194  0.435  0.127
  0.369  0.040  0.065  0.145  0.381
  0.381  0.044  0.102  0.104  0.369
  0.127  0.131  0.306  0.313  0.123
    occupations:
  0.078 -0.003 -0.002 -0.001 -0.002
 -0.003  0.136  0.003 -0.002  0.051
 -0.002  0.003  0.132  0.052 -0.002
 -0.001 -0.002  0.052  0.127 -0.003
 -0.002  0.051 -0.002 -0.003  0.123
atomic mag. moment =     4.377695
atom   63   Tr[ns(na)] (up, down, total) =   0.61193  4.94869  5.56062
   spin  1
    eigenvalues: 
  0.089  0.089  0.139  0.147  0.147
    eigenvectors:
  0.000  0.000  1.000  0.000  0.000
  0.057  0.687  0.000  0.227  0.029
  0.687  0.057  0.000  0.029  0.227
  0.237  0.020  0.000  0.085  0.659
  0.020  0.237  0.000  0.659  0.085
    occupations:
  0.139 -0.000 -0.000 -0.000 -0.000
 -0.000  0.104 -0.000  0.000 -0.026
 -0.000 -0.000  0.104 -0.026 -0.000
 -0.000  0.000 -0.026  0.132  0.000
 -0.000 -0.026 -0.000  0.000  0.132
   spin  2
    eigenvalues: 
  0.986  0.986  0.988  0.994  0.994
    eigenvectors:
  0.000  0.000  1.000  0.000  0.000
  0.607  0.009  0.000  0.238  0.147
  0.009  0.607  0.000  0.147  0.238
  0.006  0.379  0.000  0.235  0.381
  0.379  0.006  0.000  0.381  0.235
    occupations:
  0.988 -0.000 -0.000 -0.000 -0.000
 -0.000  0.989 -0.000  0.000  0.004
 -0.000 -0.000  0.989  0.004 -0.000
 -0.000  0.000  0.004  0.991  0.000
 -0.000  0.004 -0.000  0.000  0.991
atomic mag. moment =    -4.336759
atom   64   Tr[ns(na)] (up, down, total) =   4.97410  0.61251  5.58661
   spin  1
    eigenvalues: 
  0.987  0.987  1.000  1.000  1.000
    eigenvectors:
  0.000  0.000  0.000  0.000  1.000
  0.040  0.926  0.029  0.006  0.000
  0.926  0.040  0.006  0.029  0.000
  0.034  0.001  0.154  0.811  0.000
  0.001  0.034  0.811  0.154  0.000
    occupations:
  1.000 -0.000 -0.000 -0.000 -0.000
 -0.000  0.987 -0.000  0.000 -0.002
 -0.000 -0.000  0.987 -0.002 -0.000
 -0.000  0.000 -0.002  1.000  0.000
 -0.000 -0.002 -0.000  0.000  1.000
   spin  2
    eigenvalues: 
  0.080  0.080  0.082  0.185  0.185
    eigenvectors:
  0.000  0.000  1.000  0.000  0.000
  0.266  0.032  0.000  0.105  0.597
  0.032  0.266  0.000  0.597  0.105
  0.075  0.628  0.000  0.253  0.045
  0.628  0.075  0.000  0.045  0.253
    occupations:
  0.082 -0.000 -0.000 -0.000 -0.000
 -0.000  0.154 -0.000  0.000  0.048
 -0.000 -0.000  0.154  0.048  0.000
 -0.000  0.000  0.048  0.111  0.000
 -0.000  0.048  0.000  0.000  0.111
atomic mag. moment =     4.361587
N of occupied +U levels =  133.600299
 --- exit write_ns ---

     total cpu time spent up to now is       13.7 secs

     total energy              =   -3796.98395192 Ry
     Harris-Foulkes estimate   =   -3805.53943737 Ry
     estimated scf accuracy    <      52.41382495 Ry

     total magnetization       =    40.00 Bohr mag/cell
     absolute magnetization    =   117.10 Bohr mag/cell

     iteration #  2     ecut=    50.00 Ry     beta= 0.10
     Davidson diagonalization with overlap
     ethr =  1.00E-02,  avg # of iterations =  1.0

     negative rho (up, down):  1.925E-03 0.000E+00

     total cpu time spent up to now is       18.1 secs

     total energy              =   -3782.83974293 Ry
     Harris-Foulkes estimate   =   -3798.57396271 Ry
     estimated scf accuracy    <      29.98384018 Ry

     total magnetization       =    40.00 Bohr mag/cell
     absolute magnetization    =   116.90 Bohr mag/cell

     iteration #  3     ecut=    50.00 Ry     beta= 0.10
     Davidson diagonalization with overlap
     ethr =  6.81E-03,  avg # of iterations =  4.5

     negative rho (up, down):  1.520E-03 0.000E+00

     total cpu time spent up to now is       26.4 secs

     total energy              =   -3799.82385903 Ry
     Harris-Foulkes estimate   =   -3801.91690641 Ry
     estimated scf accuracy    <     231.08774401 Ry

     total magnetization       =     4.00 Bohr mag/cell
     absolute magnetization    =    55.32 Bohr mag/cell

     iteration #  4     ecut=    50.00 Ry     beta= 0.10
     Davidson diagonalization with overlap
     ethr =  6.81E-03,  avg # of iterations =  1.0

     negative rho (up, down):  1.542E-03 0.000E+00

     total cpu time spent up to now is       30.8 secs

     total energy              =   -3800.10347186 Ry
     Harris-Foulkes estimate   =   -3799.95496258 Ry
     estimated scf accuracy    <     188.33247872 Ry

     total magnetization       =     4.00 Bohr mag/cell
     absolute magnetization    =    59.19 Bohr mag/cell

     iteration #  5     ecut=    50.00 Ry     beta= 0.10
     Davidson diagonalization with overlap
     ethr =  6.81E-03,  avg # of iterations =  1.0

     negative rho (up, down):  1.120E-03 0.000E+00

     total cpu time spent up to now is       35.2 secs

     total energy              =   -3799.06620800 Ry
     Harris-Foulkes estimate   =   -3800.11455692 Ry
     estimated scf accuracy    <     191.76230956 Ry

     total magnetization       =     4.00 Bohr mag/cell
     absolute magnetization    =    58.83 Bohr mag/cell

     iteration #  6     ecut=    50.00 Ry     beta= 0.10
     Davidson diagonalization with overlap
     ethr =  6.81E-03,  avg # of iterations =  1.0

     negative rho (up, down):  1.103E-03 0.000E+00

     total cpu time spent up to now is       39.6 secs

     total energy              =   -3798.92488871 Ry
     Harris-Foulkes estimate   =   -3799.10557466 Ry
     estimated scf accuracy    <     168.04267853 Ry

     total magnetization       =     6.01 Bohr mag/cell
     absolute magnetization    =    62.16 Bohr mag/cell

     iteration #  7     ecut=    50.00 Ry     beta= 0.10
     Davidson diagonalization with overlap
     ethr =  6.81E-03,  avg # of iterations =  1.0

     negative rho (up, down):  1.072E-03 0.000E+00

     total cpu time spent up to now is       44.0 secs

     total energy              =   -3798.52702928 Ry
     Harris-Foulkes estimate   =   -3798.93885683 Ry
     estimated scf accuracy    <     164.06846940 Ry

     total magnetization       =     7.72 Bohr mag/cell
     absolute magnetization    =    62.82 Bohr mag/cell

     iteration #  8     ecut=    50.00 Ry     beta= 0.10
     Davidson diagonalization with overlap
     ethr =  6.81E-03,  avg # of iterations =  1.0

     negative rho (up, down):  1.234E-03 0.000E+00

     total cpu time spent up to now is       48.4 secs

     total energy              =   -3797.45750723 Ry
     Harris-Foulkes estimate   =   -3798.55151940 Ry
     estimated scf accuracy    <     147.55394983 Ry

     total magnetization       =     9.64 Bohr mag/cell
     absolute magnetization    =    64.84 Bohr mag/cell

     iteration #  9     ecut=    50.00 Ry     beta= 0.10
     Davidson diagonalization with overlap
     ethr =  6.81E-03,  avg # of iterations =  1.0

     negative rho (up, down):  1.547E-03 0.000E+00

     total cpu time spent up to now is       52.8 secs

     total energy              =   -3797.12296984 Ry
     Harris-Foulkes estimate   =   -3797.57725909 Ry
     estimated scf accuracy    <     116.94359235 Ry

     total magnetization       =    14.82 Bohr mag/cell
     absolute magnetization    =    69.88 Bohr mag/cell

     iteration # 10     ecut=    50.00 Ry     beta= 0.10
     Davidson diagonalization with overlap
     ethr =  6.81E-03,  avg # of iterations =  1.0

     negative rho (up, down):  5.704E-04 0.000E+00

     total cpu time spent up to now is       57.2 secs

     total energy              =   -3786.28751835 Ry
     Harris-Foulkes estimate   =   -3797.15056064 Ry
     estimated scf accuracy    <      99.66970009 Ry

     total magnetization       =    16.07 Bohr mag/cell
     absolute magnetization    =    71.49 Bohr mag/cell

     iteration # 11     ecut=    50.00 Ry     beta= 0.10
     Davidson diagonalization with overlap
     ethr =  6.81E-03,  avg # of iterations =  1.0

     negative rho (up, down):  5.473E-03 0.000E+00

     total cpu time spent up to now is       61.5 secs

     total energy              =   -3793.23199090 Ry
     Harris-Foulkes estimate   =   -3792.88058110 Ry
     estimated scf accuracy    <       3.47146447 Ry

     total magnetization       =    40.00 Bohr mag/cell
     absolute magnetization    =   103.27 Bohr mag/cell

     iteration # 12     ecut=    50.00 Ry     beta= 0.10
     Davidson diagonalization with overlap
     ethr =  7.89E-04,  avg # of iterations =  5.5

     negative rho (up, down):  7.096E-03 0.000E+00

     total cpu time spent up to now is       69.8 secs

     total energy              =   -3794.69025985 Ry
     Harris-Foulkes estimate   =   -3795.00065074 Ry
     estimated scf accuracy    <       7.43985693 Ry

     total magnetization       =    36.00 Bohr mag/cell
     absolute magnetization    =   103.36 Bohr mag/cell

     iteration # 13     ecut=    50.00 Ry     beta= 0.10
     Davidson diagonalization with overlap
     ethr =  7.89E-04,  avg # of iterations =  1.0

     negative rho (up, down):  8.755E-03 0.000E+00

     total cpu time spent up to now is       74.2 secs

     total energy              =   -3794.63585467 Ry
     Harris-Foulkes estimate   =   -3794.77661919 Ry
     estimated scf accuracy    <       2.12024831 Ry

     total magnetization       =    40.00 Bohr mag/cell
     absolute magnetization    =   105.07 Bohr mag/cell

     iteration # 14     ecut=    50.00 Ry     beta= 0.10
     Davidson diagonalization with overlap
     ethr =  4.82E-04,  avg # of iterations =  2.5

     negative rho (up, down):  1.655E-02 0.000E+00

     total cpu time spent up to now is       78.9 secs

     total energy              =   -3794.69311967 Ry
     Harris-Foulkes estimate   =   -3794.68042411 Ry
     estimated scf accuracy    <       1.32234742 Ry

     total magnetization       =    40.00 Bohr mag/cell
     absolute magnetization    =   104.80 Bohr mag/cell

     iteration # 15     ecut=    50.00 Ry     beta= 0.10
     Davidson diagonalization with overlap
     ethr =  3.01E-04,  avg # of iterations =  3.0

     negative rho (up, down):  1.671E-02 0.000E+00

     total cpu time spent up to now is       84.1 secs

     total energy              =   -3794.89309970 Ry
     Harris-Foulkes estimate   =   -3794.88549102 Ry
     estimated scf accuracy    <       3.78583108 Ry

     total magnetization       =    32.00 Bohr mag/cell
     absolute magnetization    =    98.22 Bohr mag/cell

     iteration # 16     ecut=    50.00 Ry     beta= 0.10
     Davidson diagonalization with overlap
     ethr =  3.01E-04,  avg # of iterations =  2.0

     negative rho (up, down):  1.850E-02 0.000E+00

     total cpu time spent up to now is       88.7 secs

     total energy              =   -3794.98189707 Ry
     Harris-Foulkes estimate   =   -3794.91466907 Ry
     estimated scf accuracy    <       3.84651626 Ry

     total magnetization       =    32.00 Bohr mag/cell
     absolute magnetization    =    98.08 Bohr mag/cell

     iteration # 17     ecut=    50.00 Ry     beta= 0.10
     Davidson diagonalization with overlap
     ethr =  3.01E-04,  avg # of iterations =  1.0

     negative rho (up, down):  1.980E-02 0.000E+00

     total cpu time spent up to now is       93.1 secs

     total energy              =   -3794.98190539 Ry
     Harris-Foulkes estimate   =   -3794.99865296 Ry
     estimated scf accuracy    <       4.12092803 Ry

     total magnetization       =    32.00 Bohr mag/cell
     absolute magnetization    =    97.61 Bohr mag/cell

     iteration # 18     ecut=    50.00 Ry     beta= 0.10
     Davidson diagonalization with overlap
     ethr =  3.01E-04,  avg # of iterations =  1.0

     negative rho (up, down):  2.535E-02 0.000E+00

     total cpu time spent up to now is       97.5 secs

     total energy              =   -3795.25844505 Ry
     Harris-Foulkes estimate   =   -3795.00552755 Ry
     estimated scf accuracy    <       1.12788680 Ry

     total magnetization       =    37.59 Bohr mag/cell
     absolute magnetization    =   100.07 Bohr mag/cell

     iteration # 19     ecut=    50.00 Ry     beta= 0.10
     Davidson diagonalization with overlap
     ethr =  2.56E-04,  avg # of iterations =  1.0

     negative rho (up, down):  2.130E-02 0.000E+00

     total cpu time spent up to now is      101.9 secs

     total energy              =   -3795.13493779 Ry
     Harris-Foulkes estimate   =   -3795.33736273 Ry
     estimated scf accuracy    <       4.84613599 Ry

     total magnetization       =    32.00 Bohr mag/cell
     absolute magnetization    =    95.78 Bohr mag/cell

     iteration # 20     ecut=    50.00 Ry     beta= 0.10
     Davidson diagonalization with overlap
     ethr =  2.56E-04,  avg # of iterations =  1.0

     negative rho (up, down):  2.109E-02 0.000E+00

     total cpu time spent up to now is      106.2 secs

     total energy              =   -3795.24967770 Ry
     Harris-Foulkes estimate   =   -3795.18400052 Ry
     estimated scf accuracy    <       4.59350840 Ry

     total magnetization       =    31.74 Bohr mag/cell
     absolute magnetization    =    96.66 Bohr mag/cell

     iteration # 21     ecut=    50.00 Ry     beta= 0.10
     Davidson diagonalization with overlap
     ethr =  2.56E-04,  avg # of iterations =  1.0

     negative rho (up, down):  1.645E-02 0.000E+00

     total cpu time spent up to now is      110.6 secs

     total energy              =   -3795.38319082 Ry
     Harris-Foulkes estimate   =   -3795.36714279 Ry
     estimated scf accuracy    <       0.11461016 Ry

     total magnetization       =    40.00 Bohr mag/cell
     absolute magnetization    =   100.89 Bohr mag/cell

     iteration # 22     ecut=    50.00 Ry     beta= 0.10
     Davidson diagonalization with overlap
     ethr =  2.60E-05,  avg # of iterations =  8.0

     negative rho (up, down):  1.268E-02 0.000E+00

     total cpu time spent up to now is      121.3 secs

     total energy              =   -3795.44410376 Ry
     Harris-Foulkes estimate   =   -3795.43632185 Ry
     estimated scf accuracy    <       0.15318212 Ry

     total magnetization       =    40.00 Bohr mag/cell
     absolute magnetization    =   100.02 Bohr mag/cell

     iteration # 23     ecut=    50.00 Ry     beta= 0.10
     Davidson diagonalization with overlap
     ethr =  2.60E-05,  avg # of iterations =  1.0

     negative rho (up, down):  1.683E-03 0.000E+00

     total cpu time spent up to now is      125.7 secs

     total energy              =   -3795.43786723 Ry
     Harris-Foulkes estimate   =   -3795.44555534 Ry
     estimated scf accuracy    <       0.12410498 Ry

     total magnetization       =    40.03 Bohr mag/cell
     absolute magnetization    =    99.65 Bohr mag/cell

     iteration # 24     ecut=    50.00 Ry     beta= 0.10
     Davidson diagonalization with overlap
     ethr =  2.60E-05,  avg # of iterations =  2.5

     negative rho (up, down):  7.406E-07 0.000E+00

     total cpu time spent up to now is      130.4 secs

     total energy              =   -3795.43192314 Ry
     Harris-Foulkes estimate   =   -3795.44827097 Ry
     estimated scf accuracy    <       0.56749700 Ry

     total magnetization       =    37.99 Bohr mag/cell
     absolute magnetization    =    97.26 Bohr mag/cell

     iteration # 25     ecut=    50.00 Ry     beta= 0.10
     Davidson diagonalization with overlap
     ethr =  2.60E-05,  avg # of iterations =  1.0

     total cpu time spent up to now is      134.8 secs

     total energy              =   -3795.45302794 Ry
     Harris-Foulkes estimate   =   -3795.44708567 Ry
     estimated scf accuracy    <       0.05575086 Ry

     total magnetization       =    40.00 Bohr mag/cell
     absolute magnetization    =    98.98 Bohr mag/cell

     iteration # 26     ecut=    50.00 Ry     beta= 0.10
     Davidson diagonalization with overlap
     ethr =  1.27E-05,  avg # of iterations =  1.0

     total cpu time spent up to now is      139.1 secs

     total energy              =   -3795.45368561 Ry
     Harris-Foulkes estimate   =   -3795.45555311 Ry
     estimated scf accuracy    <       0.04189143 Ry

     total magnetization       =    40.00 Bohr mag/cell
     absolute magnetization    =    98.95 Bohr mag/cell

     iteration # 27     ecut=    50.00 Ry     beta= 0.10
     Davidson diagonalization with overlap
     ethr =  9.52E-06,  avg # of iterations =  3.5

     total cpu time spent up to now is      144.4 secs

     total energy              =   -3795.45761160 Ry
     Harris-Foulkes estimate   =   -3795.45721918 Ry
     estimated scf accuracy    <       0.02685969 Ry

     total magnetization       =    40.00 Bohr mag/cell
     absolute magnetization    =    98.81 Bohr mag/cell

     iteration # 28     ecut=    50.00 Ry     beta= 0.10
     Davidson diagonalization with overlap
     ethr =  6.10E-06,  avg # of iterations =  1.5

     total cpu time spent up to now is      148.9 secs

     total energy              =   -3795.45708060 Ry
     Harris-Foulkes estimate   =   -3795.45838403 Ry
     estimated scf accuracy    <       0.01770124 Ry

     total magnetization       =    40.00 Bohr mag/cell
     absolute magnetization    =    98.64 Bohr mag/cell

     iteration # 29     ecut=    50.00 Ry     beta= 0.10
     Davidson diagonalization with overlap
     ethr =  4.02E-06,  avg # of iterations =  2.0

     total cpu time spent up to now is      153.5 secs

     total energy              =   -3795.45775398 Ry
     Harris-Foulkes estimate   =   -3795.45781150 Ry
     estimated scf accuracy    <       0.00913203 Ry

     total magnetization       =    40.03 Bohr mag/cell
     absolute magnetization    =    98.67 Bohr mag/cell

     iteration # 30     ecut=    50.00 Ry     beta= 0.10
     Davidson diagonalization with overlap
     ethr =  2.08E-06,  avg # of iterations =  5.0

     total cpu time spent up to now is      159.6 secs

     total energy              =   -3795.45988989 Ry
     Harris-Foulkes estimate   =   -3795.46010796 Ry
     estimated scf accuracy    <       0.06753387 Ry

     total magnetization       =    38.50 Bohr mag/cell
     absolute magnetization    =    97.28 Bohr mag/cell

     iteration # 31     ecut=    50.00 Ry     beta= 0.10
     Davidson diagonalization with overlap
     ethr =  2.08E-06,  avg # of iterations =  1.0

     total cpu time spent up to now is      164.0 secs

     total energy              =   -3795.45984367 Ry
     Harris-Foulkes estimate   =   -3795.46005924 Ry
     estimated scf accuracy    <       0.06356193 Ry

     total magnetization       =    38.46 Bohr mag/cell
     absolute magnetization    =    97.17 Bohr mag/cell

     iteration # 32     ecut=    50.00 Ry     beta= 0.10
     Davidson diagonalization with overlap
     ethr =  2.08E-06,  avg # of iterations =  1.0

     total cpu time spent up to now is      168.3 secs

     total energy              =   -3795.45991245 Ry
     Harris-Foulkes estimate   =   -3795.45992413 Ry
     estimated scf accuracy    <       0.05798084 Ry

     total magnetization       =    38.53 Bohr mag/cell
     absolute magnetization    =    97.25 Bohr mag/cell

     iteration # 33     ecut=    50.00 Ry     beta= 0.10
     Davidson diagonalization with overlap
     ethr =  2.08E-06,  avg # of iterations =  1.0

     total cpu time spent up to now is      172.7 secs

     total energy              =   -3795.45971128 Ry
     Harris-Foulkes estimate   =   -3795.46001307 Ry
     estimated scf accuracy    <       0.04332206 Ry

     total magnetization       =    38.68 Bohr mag/cell
     absolute magnetization    =    97.30 Bohr mag/cell

     iteration # 34     ecut=    50.00 Ry     beta= 0.10
     Davidson diagonalization with overlap
     ethr =  2.08E-06,  avg # of iterations =  1.0

     total cpu time spent up to now is      177.1 secs

     total energy              =   -3795.45867581 Ry
     Harris-Foulkes estimate   =   -3795.45988086 Ry
     estimated scf accuracy    <       0.01409589 Ry

     total magnetization       =    39.22 Bohr mag/cell
     absolute magnetization    =    97.68 Bohr mag/cell

     iteration # 35     ecut=    50.00 Ry     beta= 0.10
     Davidson diagonalization with overlap
     ethr =  2.08E-06,  avg # of iterations =  1.0

     total cpu time spent up to now is      181.5 secs

     total energy              =   -3795.45997318 Ry
     Harris-Foulkes estimate   =   -3795.45991988 Ry
     estimated scf accuracy    <       0.00227339 Ry

     total magnetization       =    40.01 Bohr mag/cell
     absolute magnetization    =    98.33 Bohr mag/cell

     iteration # 36     ecut=    50.00 Ry     beta= 0.10
     Davidson diagonalization with overlap
     ethr =  5.17E-07,  avg # of iterations =  4.5

     total cpu time spent up to now is      186.9 secs

     total energy              =   -3795.45998585 Ry
     Harris-Foulkes estimate   =   -3795.46014902 Ry
     estimated scf accuracy    <       0.00248396 Ry

     total magnetization       =    40.00 Bohr mag/cell
     absolute magnetization    =    98.29 Bohr mag/cell

     iteration # 37     ecut=    50.00 Ry     beta= 0.10
     Davidson diagonalization with overlap
     ethr =  5.17E-07,  avg # of iterations =  1.0

     total cpu time spent up to now is      191.2 secs

     total energy              =   -3795.45989354 Ry
     Harris-Foulkes estimate   =   -3795.46006498 Ry
     estimated scf accuracy    <       0.00172816 Ry

     total magnetization       =    40.02 Bohr mag/cell
     absolute magnetization    =    98.31 Bohr mag/cell

     iteration # 38     ecut=    50.00 Ry     beta= 0.10
     Davidson diagonalization with overlap
     ethr =  3.93E-07,  avg # of iterations =  3.0

     total cpu time spent up to now is      196.1 secs

     total energy              =   -3795.45996615 Ry
     Harris-Foulkes estimate   =   -3795.45997190 Ry
     estimated scf accuracy    <       0.00099654 Ry

     total magnetization       =    40.06 Bohr mag/cell
     absolute magnetization    =    98.34 Bohr mag/cell

     iteration # 39     ecut=    50.00 Ry     beta= 0.10
     Davidson diagonalization with overlap
     ethr =  2.26E-07,  avg # of iterations =  1.0

     total cpu time spent up to now is      200.5 secs

     total energy              =   -3795.45997978 Ry
     Harris-Foulkes estimate   =   -3795.45998569 Ry
     estimated scf accuracy    <       0.00107464 Ry

     total magnetization       =    40.07 Bohr mag/cell
     absolute magnetization    =    98.34 Bohr mag/cell

     iteration # 40     ecut=    50.00 Ry     beta= 0.10
     Davidson diagonalization with overlap
     ethr =  2.26E-07,  avg # of iterations =  1.0

     total cpu time spent up to now is      204.9 secs

     total energy              =   -3795.45998762 Ry
     Harris-Foulkes estimate   =   -3795.45999604 Ry
     estimated scf accuracy    <       0.00084801 Ry

     total magnetization       =    40.06 Bohr mag/cell
     absolute magnetization    =    98.33 Bohr mag/cell

     iteration # 41     ecut=    50.00 Ry     beta= 0.10
     Davidson diagonalization with overlap
     ethr =  1.93E-07,  avg # of iterations =  1.0

     total cpu time spent up to now is      209.2 secs

     total energy              =   -3795.45996512 Ry
     Harris-Foulkes estimate   =   -3795.46000075 Ry
     estimated scf accuracy    <       0.00060059 Ry

     total magnetization       =    40.07 Bohr mag/cell
     absolute magnetization    =    98.32 Bohr mag/cell

     iteration # 42     ecut=    50.00 Ry     beta= 0.10
     Davidson diagonalization with overlap
     ethr =  1.36E-07,  avg # of iterations =  2.0

     total cpu time spent up to now is      213.9 secs

     total energy              =   -3795.45999806 Ry
     Harris-Foulkes estimate   =   -3795.45999845 Ry
     estimated scf accuracy    <       0.00010272 Ry

     total magnetization       =    39.97 Bohr mag/cell
     absolute magnetization    =    98.21 Bohr mag/cell

     iteration # 43     ecut=    50.00 Ry     beta= 0.10
     Davidson diagonalization with overlap
     c_bands:  2 eigenvalues not converged
     ethr =  2.33E-08,  avg # of iterations = 12.5

     total cpu time spent up to now is      222.7 secs

     total energy              =   -3795.46001471 Ry
     Harris-Foulkes estimate   =   -3795.46001666 Ry
     estimated scf accuracy    <       0.00015094 Ry

     total magnetization       =    39.96 Bohr mag/cell
     absolute magnetization    =    98.19 Bohr mag/cell

     iteration # 44     ecut=    50.00 Ry     beta= 0.10
     Davidson diagonalization with overlap
     ethr =  2.33E-08,  avg # of iterations =  3.0

     total cpu time spent up to now is      227.5 secs

     total energy              =   -3795.46001229 Ry
     Harris-Foulkes estimate   =   -3795.46001707 Ry
     estimated scf accuracy    <       0.00011433 Ry

     total magnetization       =    39.98 Bohr mag/cell
     absolute magnetization    =    98.20 Bohr mag/cell

     iteration # 45     ecut=    50.00 Ry     beta= 0.10
     Davidson diagonalization with overlap
     ethr =  2.33E-08,  avg # of iterations =  2.0

     total cpu time spent up to now is      232.2 secs

     total energy              =   -3795.46001814 Ry
     Harris-Foulkes estimate   =   -3795.46001902 Ry
     estimated scf accuracy    <       0.00003822 Ry

     total magnetization       =    40.02 Bohr mag/cell
     absolute magnetization    =    98.23 Bohr mag/cell

     iteration # 46     ecut=    50.00 Ry     beta= 0.10
     Davidson diagonalization with overlap
     ethr =  8.69E-09,  avg # of iterations =  3.5

     total cpu time spent up to now is      237.3 secs

     total energy              =   -3795.46002531 Ry
     Harris-Foulkes estimate   =   -3795.46002173 Ry
     estimated scf accuracy    <       0.00003559 Ry

     total magnetization       =    40.02 Bohr mag/cell
     absolute magnetization    =    98.23 Bohr mag/cell

     iteration # 47     ecut=    50.00 Ry     beta= 0.10
     Davidson diagonalization with overlap
     ethr =  8.09E-09,  avg # of iterations =  1.0

     total cpu time spent up to now is      241.7 secs

     total energy              =   -3795.46003331 Ry
     Harris-Foulkes estimate   =   -3795.46002707 Ry
     estimated scf accuracy    <       0.00001657 Ry

     total magnetization       =    40.03 Bohr mag/cell
     absolute magnetization    =    98.25 Bohr mag/cell

     iteration # 48     ecut=    50.00 Ry     beta= 0.10
     Davidson diagonalization with overlap
     ethr =  3.77E-09,  avg # of iterations =  4.0

     total cpu time spent up to now is      247.0 secs

     total energy              =   -3795.46003510 Ry
     Harris-Foulkes estimate   =   -3795.46003572 Ry
     estimated scf accuracy    <       0.00002301 Ry

     total magnetization       =    40.02 Bohr mag/cell
     absolute magnetization    =    98.25 Bohr mag/cell

     iteration # 49     ecut=    50.00 Ry     beta= 0.10
     Davidson diagonalization with overlap
     ethr =  3.77E-09,  avg # of iterations =  2.0

     total cpu time spent up to now is      251.6 secs

     total energy              =   -3795.46003754 Ry
     Harris-Foulkes estimate   =   -3795.46003716 Ry
     estimated scf accuracy    <       0.00000341 Ry

     total magnetization       =    40.05 Bohr mag/cell
     absolute magnetization    =    98.28 Bohr mag/cell

     iteration # 50     ecut=    50.00 Ry     beta= 0.10
     Davidson diagonalization with overlap
     ethr =  7.75E-10,  avg # of iterations =  5.0

     total cpu time spent up to now is      260.3 secs

     total energy              =   -3795.46003941 Ry
     Harris-Foulkes estimate   =   -3795.46003951 Ry
     estimated scf accuracy    <       0.00000499 Ry

     total magnetization       =    40.05 Bohr mag/cell
     absolute magnetization    =    98.28 Bohr mag/cell

     iteration # 51     ecut=    50.00 Ry     beta= 0.10
     Davidson diagonalization with overlap
     ethr =  7.75E-10,  avg # of iterations =  1.0

     total cpu time spent up to now is      264.7 secs

     total energy              =   -3795.46003940 Ry
     Harris-Foulkes estimate   =   -3795.46003951 Ry
     estimated scf accuracy    <       0.00000239 Ry

     total magnetization       =    40.05 Bohr mag/cell
     absolute magnetization    =    98.28 Bohr mag/cell

     iteration # 52     ecut=    50.00 Ry     beta= 0.10
     Davidson diagonalization with overlap
     ethr =  5.43E-10,  avg # of iterations =  3.5

     total cpu time spent up to now is      269.9 secs

     total energy              =   -3795.46003958 Ry
     Harris-Foulkes estimate   =   -3795.46003968 Ry
     estimated scf accuracy    <       0.00000118 Ry

     total magnetization       =    40.05 Bohr mag/cell
     absolute magnetization    =    98.28 Bohr mag/cell

     iteration # 53     ecut=    50.00 Ry     beta= 0.10
     Davidson diagonalization with overlap
     ethr =  2.67E-10,  avg # of iterations =  3.0

     total cpu time spent up to now is      274.8 secs

     total energy              =   -3795.46003973 Ry
     Harris-Foulkes estimate   =   -3795.46003969 Ry
     estimated scf accuracy    <       0.00000066 Ry

     total magnetization       =    40.05 Bohr mag/cell
     absolute magnetization    =    98.28 Bohr mag/cell

     iteration # 54     ecut=    50.00 Ry     beta= 0.10
     Davidson diagonalization with overlap
     ethr =  1.49E-10,  avg # of iterations =  3.0

     total cpu time spent up to now is      279.8 secs

     total energy              =   -3795.46003979 Ry
     Harris-Foulkes estimate   =   -3795.46003979 Ry
     estimated scf accuracy    <       0.00000038 Ry

     total magnetization       =    40.05 Bohr mag/cell
     absolute magnetization    =    98.28 Bohr mag/cell

     iteration # 55     ecut=    50.00 Ry     beta= 0.10
     Davidson diagonalization with overlap
     ethr =  8.57E-11,  avg # of iterations =  2.5

     total cpu time spent up to now is      284.5 secs

     total energy              =   -3795.46003983 Ry
     Harris-Foulkes estimate   =   -3795.46003981 Ry
     estimated scf accuracy    <       0.00000019 Ry

     total magnetization       =    40.05 Bohr mag/cell
     absolute magnetization    =    98.28 Bohr mag/cell

     iteration # 56     ecut=    50.00 Ry     beta= 0.10
     Davidson diagonalization with overlap
     ethr =  4.22E-11,  avg # of iterations =  4.0

     total cpu time spent up to now is      290.6 secs

     total energy              =   -3795.46003990 Ry
     Harris-Foulkes estimate   =   -3795.46003988 Ry
     estimated scf accuracy    <       0.00000011 Ry

     total magnetization       =    40.05 Bohr mag/cell
     absolute magnetization    =    98.29 Bohr mag/cell

     iteration # 57     ecut=    50.00 Ry     beta= 0.10
     Davidson diagonalization with overlap
     ethr =  2.44E-11,  avg # of iterations =  2.0

     total cpu time spent up to now is      295.3 secs

     total energy              =   -3795.46003992 Ry
     Harris-Foulkes estimate   =   -3795.46003990 Ry
     estimated scf accuracy    <       0.00000005 Ry

     total magnetization       =    40.05 Bohr mag/cell
     absolute magnetization    =    98.29 Bohr mag/cell

     iteration # 58     ecut=    50.00 Ry     beta= 0.10
     Davidson diagonalization with overlap
     ethr =  1.05E-11,  avg # of iterations =  3.5

     total cpu time spent up to now is      301.0 secs

     total energy              =   -3795.46003994 Ry
     Harris-Foulkes estimate   =   -3795.46003993 Ry
     estimated scf accuracy    <       0.00000003 Ry

     total magnetization       =    40.05 Bohr mag/cell
     absolute magnetization    =    98.29 Bohr mag/cell

     iteration # 59     ecut=    50.00 Ry     beta= 0.10
     Davidson diagonalization with overlap
     ethr =  7.47E-12,  avg # of iterations =  1.0

     total cpu time spent up to now is      305.4 secs

     total energy              =   -3795.46003995 Ry
     Harris-Foulkes estimate   =   -3795.46003994 Ry
     estimated scf accuracy    <       0.00000002 Ry

     total magnetization       =    40.05 Bohr mag/cell
     absolute magnetization    =    98.29 Bohr mag/cell

     iteration # 60     ecut=    50.00 Ry     beta= 0.10
     Davidson diagonalization with overlap
     ethr =  4.61E-12,  avg # of iterations =  3.5

     total cpu time spent up to now is      311.2 secs

     total energy              =   -3795.46003996 Ry
     Harris-Foulkes estimate   =   -3795.46003995 Ry
     estimated scf accuracy    <       0.00000001 Ry

     total magnetization       =    40.05 Bohr mag/cell
     absolute magnetization    =    98.29 Bohr mag/cell

     iteration # 61     ecut=    50.00 Ry     beta= 0.10
     Davidson diagonalization with overlap
     ethr =  2.63E-12,  avg # of iterations =  2.5

     total cpu time spent up to now is      315.9 secs

     total energy              =   -3795.46003996 Ry
     Harris-Foulkes estimate   =   -3795.46003996 Ry
     estimated scf accuracy    <          5.9E-09 Ry

     total magnetization       =    40.05 Bohr mag/cell
     absolute magnetization    =    98.29 Bohr mag/cell

     iteration # 62     ecut=    50.00 Ry     beta= 0.10
     Davidson diagonalization with overlap
     ethr =  1.33E-12,  avg # of iterations =  4.0

     total cpu time spent up to now is      322.0 secs

     total energy              =   -3795.46003997 Ry
     Harris-Foulkes estimate   =   -3795.46003996 Ry
     estimated scf accuracy    <          6.3E-09 Ry

     total magnetization       =    40.05 Bohr mag/cell
     absolute magnetization    =    98.29 Bohr mag/cell

     iteration # 63     ecut=    50.00 Ry     beta= 0.10
     Davidson diagonalization with overlap
     ethr =  1.33E-12,  avg # of iterations =  1.0

     total cpu time spent up to now is      326.4 secs

     total energy              =   -3795.46003997 Ry
     Harris-Foulkes estimate   =   -3795.46003997 Ry
     estimated scf accuracy    <          3.5E-09 Ry

     total magnetization       =    40.05 Bohr mag/cell
     absolute magnetization    =    98.29 Bohr mag/cell

     iteration # 64     ecut=    50.00 Ry     beta= 0.10
     Davidson diagonalization with overlap
     ethr =  8.04E-13,  avg # of iterations =  2.5

     total cpu time spent up to now is      331.1 secs

     total energy              =   -3795.46003997 Ry
     Harris-Foulkes estimate   =   -3795.46003997 Ry
     estimated scf accuracy    <          2.3E-09 Ry

     total magnetization       =    40.05 Bohr mag/cell
     absolute magnetization    =    98.29 Bohr mag/cell

     iteration # 65     ecut=    50.00 Ry     beta= 0.10
     Davidson diagonalization with overlap
     ethr =  5.16E-13,  avg # of iterations =  3.5

     total cpu time spent up to now is      336.7 secs

     total energy              =   -3795.46003998 Ry
     Harris-Foulkes estimate   =   -3795.46003997 Ry
     estimated scf accuracy    <          1.5E-09 Ry

     total magnetization       =    40.05 Bohr mag/cell
     absolute magnetization    =    98.29 Bohr mag/cell

     iteration # 66     ecut=    50.00 Ry     beta= 0.10
     Davidson diagonalization with overlap
     ethr =  3.48E-13,  avg # of iterations =  1.5
 
     Magnetic moment per site:
     atom:    1    charge:    5.1308    magn:   -3.2541    constr:    0.0000
     atom:    2    charge:    5.1525    magn:    0.0740    constr:    0.0000
     atom:    3    charge:    5.1525    magn:    0.0740    constr:    0.0000
     atom:    4    charge:    5.1525    magn:    0.0740    constr:    0.0000
     atom:    5    charge:    5.1532    magn:    0.1149    constr:    0.0000
     atom:    6    charge:    5.0266    magn:    3.5103    constr:    0.0000
     atom:    7    charge:    5.0266    magn:    3.5103    constr:    0.0000
     atom:    8    charge:    5.0266    magn:    3.5103    constr:    0.0000
     atom:    9    charge:    5.1463    magn:    0.2068    constr:    0.0000
     atom:   10    charge:    5.1463    magn:    0.2068    constr:    0.0000
     atom:   11    charge:    5.1463    magn:    0.2068    constr:    0.0000
     atom:   12    charge:    5.1382    magn:    0.3853    constr:    0.0000
     atom:   13    charge:    5.0674    magn:   -3.1759    constr:    0.0000
     atom:   14    charge:    5.0828    magn:    3.2059    constr:    0.0000
     atom:   15    charge:    5.1350    magn:    0.1010    constr:    0.0000
     atom:   16    charge:    6.9336    magn:   -0.0012    constr:    0.0000
     atom:   17    charge:    5.1350    magn:    0.1010    constr:    0.0000
     atom:   18    charge:    5.1350    magn:    0.1010    constr:    0.0000
     atom:   19    charge:    5.0674    magn:   -3.1796    constr:    0.0000
     atom:   20    charge:    5.1377    magn:    0.3860    constr:    0.0000
     atom:   21    charge:    5.1460    magn:    0.2064    constr:    0.0000
     atom:   22    charge:    5.1460    magn:    0.2064    constr:    0.0000
     atom:   23    charge:    5.1460    magn:    0.2064    constr:    0.0000
     atom:   24    charge:    5.0263    magn:    3.5110    constr:    0.0000
     atom:   25    charge:    5.0263    magn:    3.5110    constr:    0.0000
     atom:   26    charge:    5.0263    magn:    3.5110    constr:    0.0000
     atom:   27    charge:    5.1528    magn:    0.1148    constr:    0.0000
     atom:   28    charge:    5.1518    magn:    0.0739    constr:    0.0000
     atom:   29    charge:    5.1518    magn:    0.0739    constr:    0.0000
     atom:   30    charge:    5.1518    magn:    0.0739    constr:    0.0000
     atom:   31    charge:    5.1303    magn:   -3.2559    constr:    0.0000
     atom:   32    charge:    5.0147    magn:    3.4765    constr:    0.0000
     atom:   33    charge:    5.1303    magn:   -3.2559    constr:    0.0000
     atom:   34    charge:    5.1518    magn:    0.0739    constr:    0.0000
     atom:   35    charge:    5.1518    magn:    0.0739    constr:    0.0000
     atom:   36    charge:    5.1518    magn:    0.0739    constr:    0.0000
     atom:   37    charge:    5.1528    magn:    0.1148    constr:    0.0000
     atom:   38    charge:    5.0263    magn:    3.5110    constr:    0.0000
     atom:   39    charge:    5.0263    magn:    3.5110    constr:    0.0000
     atom:   40    charge:    5.0263    magn:    3.5110    constr:    0.0000
     atom:   41    charge:    5.1460    magn:    0.2064    constr:    0.0000
     atom:   42    charge:    5.1460    magn:    0.2064    constr:    0.0000
     atom:   43    charge:    5.1460    magn:    0.2064    constr:    0.0000
     atom:   44    charge:    5.1377    magn:    0.3860    constr:    0.0000
     atom:   45    charge:    5.0674    magn:   -3.1796    constr:    0.0000
     atom:   46    charge:    5.1350    magn:    0.1010    constr:    0.0000
     atom:   47    charge:    5.1350    magn:    0.1010    constr:    0.0000
     atom:   48    charge:    6.9336    magn:   -0.0012    constr:    0.0000
     atom:   49    charge:    5.1350    magn:    0.1010    constr:    0.0000
     atom:   50    charge:    5.0828    magn:    3.2059    constr:    0.0000
     atom:   51    charge:    5.0674    magn:   -3.1759    constr:    0.0000
     atom:   52    charge:    5.1382    magn:    0.3853    constr:    0.0000
     atom:   53    charge:    5.1463    magn:    0.2068    constr:    0.0000
     atom:   54    charge:    5.1463    magn:    0.2068    constr:    0.0000
     atom:   55    charge:    5.1463    magn:    0.2068    constr:    0.0000
     atom:   56    charge:    5.0266    magn:    3.5103    constr:    0.0000
     atom:   57    charge:    5.0266    magn:    3.5103    constr:    0.0000
     atom:   58    charge:    5.0266    magn:    3.5103    constr:    0.0000
     atom:   59    charge:    5.1532    magn:    0.1149    constr:    0.0000
     atom:   60    charge:    5.1525    magn:    0.0740    constr:    0.0000
     atom:   61    charge:    5.1525    magn:    0.0740    constr:    0.0000
     atom:   62    charge:    5.1525    magn:    0.0740    constr:    0.0000
     atom:   63    charge:    5.1308    magn:   -3.2541    constr:    0.0000
     atom:   64    charge:    5.0152    magn:    3.4753    constr:    0.0000

     total cpu time spent up to now is      341.2 secs

     End of self-consistent calculation
 --- enter write_ns ---
 LDA+U parameters:
U( 2)     =  0.00000001
alpha( 2) =  0.00000000
U( 3)     =  0.00000001
alpha( 3) =  0.00000000
atom    1   Tr[ns(na)] (up, down, total) =   1.81750  4.88899  6.70650
   spin  1
    eigenvalues: 
  0.326  0.326  0.353  0.407  0.407
    eigenvectors:
  0.000  0.000  1.000  0.000  0.000
  0.205  0.409  0.000  0.352  0.034
  0.409  0.205  0.000  0.034  0.352
  0.258  0.129  0.000  0.055  0.559
  0.129  0.258  0.000  0.559  0.055
    occupations:
  0.353 -0.000 -0.000 -0.000 -0.000
 -0.000  0.357 -0.000  0.000 -0.039
 -0.000 -0.000  0.357 -0.039 -0.000
 -0.000  0.000 -0.039  0.375  0.000
 -0.000 -0.039 -0.000  0.000  0.375
   spin  2
    eigenvalues: 
  0.967  0.977  0.977  0.984  0.984
    eigenvectors:
  1.000  0.000  0.000  0.000  0.000
  0.000  0.237  0.602  0.118  0.043
  0.000  0.602  0.237  0.043  0.118
  0.000  0.115  0.045  0.223  0.616
  0.000  0.045  0.115  0.616  0.223
    occupations:
  0.967 -0.000 -0.000 -0.000 -0.000
 -0.000  0.978 -0.000  0.000  0.003
 -0.000 -0.000  0.978  0.003 -0.000
 -0.000  0.000  0.003  0.983  0.000
 -0.000  0.003 -0.000  0.000  0.983
atomic mag. moment =    -3.071493
atom    6   Tr[ns(na)] (up, down, total) =   4.91506  1.63739  6.55246
   spin  1
    eigenvalues: 
  0.970  0.972  0.990  0.990  0.993
    eigenvectors:
  0.000  0.001  0.000  0.093  0.906
  0.677  0.000  0.323  0.000  0.000
  0.000  0.699  0.000  0.283  0.019
  0.000  0.300  0.000  0.624  0.076
  0.323  0.000  0.677  0.000  0.000
    occupations:
  0.993 -0.000  0.000  0.001 -0.000
 -0.000  0.976 -0.000  0.000 -0.009
  0.000 -0.000  0.977 -0.008 -0.000
  0.001  0.000 -0.008  0.985  0.000
 -0.000 -0.009 -0.000  0.000  0.984
   spin  2
    eigenvalues: 
  0.225  0.238  0.282  0.439  0.453
    eigenvectors:
  0.726  0.000  0.274  0.000  0.000
  0.000  0.588  0.000  0.412  0.000
  0.113  0.000  0.303  0.000  0.583
  0.161  0.000  0.422  0.000  0.417
  0.000  0.412  0.000  0.588  0.000
    occupations:
  0.241 -0.000  0.016 -0.020 -0.000
 -0.000  0.321 -0.000  0.000  0.099
  0.016 -0.000  0.375  0.092 -0.000
 -0.020  0.000  0.092  0.344  0.000
 -0.000  0.099 -0.000  0.000  0.356
atomic mag. moment =     3.277674
atom    7   Tr[ns(na)] (up, down, total) =   4.91506  1.63739  6.55246
   spin  1
    eigenvalues: 
  0.970  0.972  0.990  0.990  0.993
    eigenvectors:
  0.000  0.001  0.000  0.093  0.906
  0.169  0.524  0.081  0.212  0.014
  0.508  0.175  0.242  0.071  0.005
  0.242  0.075  0.508  0.156  0.019
  0.081  0.225  0.169  0.468  0.057
    occupations:
  0.993 -0.000 -0.000 -0.001 -0.001
 -0.000  0.977  0.000  0.000 -0.009
 -0.000  0.000  0.977 -0.009  0.000
 -0.001  0.000 -0.009  0.984  0.001
 -0.001 -0.009  0.000  0.001  0.985
   spin  2
    eigenvalues: 
  0.225  0.238  0.282  0.439  0.453
    eigenvectors:
  0.726  0.000  0.274  0.000  0.000
  0.085  0.147  0.228  0.103  0.437
  0.028  0.441  0.076  0.309  0.146
  0.040  0.309  0.106  0.441  0.104
  0.121  0.103  0.317  0.147  0.313
    occupations:
  0.241 -0.014 -0.008  0.010  0.017
 -0.014  0.362  0.024 -0.003  0.094
 -0.008  0.024  0.334  0.097 -0.003
  0.010 -0.003  0.097  0.353 -0.005
  0.017  0.094 -0.003 -0.005  0.347
atomic mag. moment =     3.277674
atom    8   Tr[ns(na)] (up, down, total) =   4.91506  1.63739  6.55246
   spin  1
    eigenvalues: 
  0.970  0.972  0.990  0.990  0.993
    eigenvectors:
  0.000  0.001  0.000  0.093  0.906
  0.169  0.524  0.081  0.212  0.014
  0.508  0.175  0.242  0.071  0.005
  0.242  0.075  0.508  0.156  0.019
  0.081  0.225  0.169  0.468  0.057
    occupations:
  0.993  0.000 -0.000 -0.001  0.001
  0.000  0.977 -0.000 -0.000 -0.009
 -0.000 -0.000  0.977 -0.009 -0.000
 -0.001 -0.000 -0.009  0.984 -0.001
  0.001 -0.009 -0.000 -0.001  0.985
   spin  2
    eigenvalues: 
  0.225  0.238  0.282  0.439  0.453
    eigenvectors:
  0.726  0.000  0.274  0.000  0.000
  0.085  0.147  0.228  0.103  0.437
  0.028  0.441  0.076  0.309  0.146
  0.040  0.309  0.106  0.441  0.104
  0.121  0.103  0.317  0.147  0.313
    occupations:
  0.241  0.014 -0.008  0.010 -0.017
  0.014  0.362 -0.024  0.003  0.094
 -0.008 -0.024  0.334  0.097  0.003
  0.010  0.003  0.097  0.353  0.005
 -0.017  0.094  0.003  0.005  0.347
atomic mag. moment =     3.277674
atom   13   Tr[ns(na)] (up, down, total) =   1.86612  4.80926  6.67539
   spin  1
    eigenvalues: 
  0.297  0.297  0.299  0.487  0.487
    eigenvectors:
  0.000  0.000  1.000  0.000  0.000
  0.219  0.376  0.000  0.370  0.034
  0.376  0.219  0.000  0.034  0.370
  0.256  0.149  0.000  0.050  0.545
  0.149  0.256  0.000  0.545  0.050
    occupations:
  0.299 -0.000 -0.000 -0.000 -0.000
 -0.000  0.374 -0.000  0.000 -0.093
 -0.000 -0.000  0.374 -0.093 -0.000
 -0.000  0.000 -0.093  0.410  0.000
 -0.000 -0.093 -0.000  0.000  0.410
   spin  2
    eigenvalues: 
  0.922  0.922  0.987  0.987  0.990
    eigenvectors:
  0.000  0.000  0.000  0.000  1.000
  0.553  0.019  0.250  0.178  0.000
  0.019  0.553  0.178  0.250  0.000
  0.014  0.414  0.238  0.334  0.000
  0.414  0.014  0.334  0.238  0.000
    occupations:
  0.990 -0.000 -0.000 -0.000 -0.000
 -0.000  0.950 -0.000  0.000  0.032
 -0.000 -0.000  0.950  0.032 -0.000
 -0.000  0.000  0.032  0.959  0.000
 -0.000  0.032 -0.000  0.000  0.959
atomic mag. moment =    -2.943138
atom   14   Tr[ns(na)] (up, down, total) =   4.89620  1.86583  6.76202
   spin  1
    eigenvalues: 
  0.975  0.976  0.976  0.985  0.985
    eigenvectors:
  1.000  0.000  0.000  0.000  0.000
  0.000  0.000  0.000  0.089  0.911
  0.000  0.000  0.000  0.911  0.089
  0.000  0.185  0.815  0.000  0.000
  0.000  0.815  0.185  0.000  0.000
    occupations:
  0.975 -0.000 -0.000 -0.000 -0.000
 -0.000  0.985 -0.000  0.000 -0.000
 -0.000 -0.000  0.985 -0.000 -0.000
 -0.000  0.000 -0.000  0.976  0.000
 -0.000 -0.000 -0.000  0.000  0.976
   spin  2
    eigenvalues: 
  0.287  0.333  0.333  0.457  0.457
    eigenvectors:
  1.000  0.000  0.000  0.000  0.000
  0.000  0.089  0.911  0.000  0.000
  0.000  0.911  0.089  0.000  0.000
  0.000  0.000  0.000  0.185  0.815
  0.000  0.000  0.000  0.815  0.185
    occupations:
  0.287 -0.000 -0.000 -0.000 -0.000
 -0.000  0.333 -0.000  0.000  0.000
 -0.000 -0.000  0.333  0.000 -0.000
 -0.000  0.000  0.000  0.457  0.000
 -0.000  0.000 -0.000  0.000  0.457
atomic mag. moment =     3.030371
atom   19   Tr[ns(na)] (up, down, total) =   1.86336  4.81056  6.67392
   spin  1
    eigenvalues: 
  0.297  0.297  0.298  0.486  0.486
    eigenvectors:
  0.000  0.000  1.000  0.000  0.000
  0.582  0.014  0.000  0.244  0.160
  0.014  0.582  0.000  0.160  0.244
  0.009  0.395  0.000  0.236  0.360
  0.395  0.009  0.000  0.360  0.236
    occupations:
  0.298 -0.000 -0.000 -0.000 -0.000
 -0.000  0.373 -0.000  0.000  0.093
 -0.000 -0.000  0.373  0.093 -0.000
 -0.000  0.000  0.093  0.410  0.000
 -0.000  0.093 -0.000  0.000  0.410
   spin  2
    eigenvalues: 
  0.923  0.923  0.987  0.987  0.990
    eigenvectors:
  0.000  0.000  0.000  0.000  1.000
  0.234  0.338  0.394  0.034  0.000
  0.338  0.234  0.034  0.394  0.000
  0.253  0.175  0.045  0.526  0.000
  0.175  0.253  0.526  0.045  0.000
    occupations:
  0.990 -0.000 -0.000 -0.000 -0.000
 -0.000  0.951 -0.000  0.000 -0.032
 -0.000 -0.000  0.951 -0.032 -0.000
 -0.000  0.000 -0.032  0.960  0.000
 -0.000 -0.032 -0.000  0.000  0.960
atomic mag. moment =    -2.947205
atom   24   Tr[ns(na)] (up, down, total) =   4.91514  1.63647  6.55161
   spin  1
    eigenvalues: 
  0.970  0.972  0.990  0.990  0.993
    eigenvectors:
  0.000  0.001  0.000  0.092  0.906
  0.170  0.525  0.080  0.211  0.014
  0.509  0.175  0.241  0.070  0.005
  0.241  0.075  0.509  0.156  0.019
  0.080  0.224  0.170  0.469  0.056
    occupations:
  0.993  0.000  0.000 -0.001 -0.001
  0.000  0.977  0.000 -0.000  0.009
  0.000  0.000  0.977  0.009 -0.000
 -0.001 -0.000  0.009  0.984  0.001
 -0.001  0.009 -0.000  0.001  0.985
   spin  2
    eigenvalues: 
  0.225  0.237  0.282  0.439  0.453
    eigenvectors:
  0.727  0.000  0.273  0.000  0.000
  0.085  0.147  0.227  0.103  0.437
  0.028  0.440  0.076  0.310  0.146
  0.040  0.310  0.106  0.440  0.104
  0.119  0.103  0.318  0.147  0.313
    occupations:
  0.241  0.014  0.008  0.010  0.017
  0.014  0.362  0.024  0.003 -0.094
  0.008  0.024  0.334 -0.098  0.003
  0.010  0.003 -0.098  0.353 -0.005
  0.017 -0.094  0.003 -0.005  0.347
atomic mag. moment =     3.278664
atom   25   Tr[ns(na)] (up, down, total) =   4.91514  1.63647  6.55161
   spin  1
    eigenvalues: 
  0.970  0.972  0.990  0.990  0.993
    eigenvectors:
  0.000  0.001  0.000  0.092  0.906
  0.679  0.000  0.321  0.000  0.000
  0.000  0.699  0.000  0.282  0.019
  0.000  0.299  0.000  0.626  0.075
  0.321  0.000  0.679  0.000  0.000
    occupations:
  0.993 -0.000 -0.000  0.001 -0.000
 -0.000  0.977 -0.000  0.000  0.009
 -0.000 -0.000  0.977  0.008 -0.000
  0.001  0.000  0.008  0.985  0.000
 -0.000  0.009 -0.000  0.000  0.984
   spin  2
    eigenvalues: 
  0.225  0.237  0.282  0.439  0.453
    eigenvectors:
  0.727  0.000  0.273  0.000  0.000
  0.000  0.587  0.000  0.413  0.000
  0.114  0.000  0.303  0.000  0.583
  0.159  0.000  0.424  0.000  0.417
  0.000  0.413  0.000  0.587  0.000
    occupations:
  0.241 -0.000 -0.016 -0.019 -0.000
 -0.000  0.321 -0.000  0.000 -0.100
 -0.016 -0.000  0.375 -0.092 -0.000
 -0.019  0.000 -0.092  0.344  0.000
 -0.000 -0.100 -0.000  0.000  0.356
atomic mag. moment =     3.278664
atom   26   Tr[ns(na)] (up, down, total) =   4.91514  1.63647  6.55161
   spin  1
    eigenvalues: 
  0.970  0.972  0.990  0.990  0.993
    eigenvectors:
  0.000  0.001  0.000  0.092  0.906
  0.170  0.525  0.080  0.211  0.014
  0.509  0.175  0.241  0.070  0.005
  0.241  0.075  0.509  0.156  0.019
  0.080  0.224  0.170  0.469  0.056
    occupations:
  0.993 -0.000  0.000 -0.001  0.001
 -0.000  0.977 -0.000  0.000  0.009
  0.000 -0.000  0.977  0.009  0.000
 -0.001  0.000  0.009  0.984 -0.001
  0.001  0.009  0.000 -0.001  0.985
   spin  2
    eigenvalues: 
  0.225  0.237  0.282  0.439  0.453
    eigenvectors:
  0.727  0.000  0.273  0.000  0.000
  0.085  0.147  0.227  0.103  0.437
  0.028  0.440  0.076  0.310  0.146
  0.040  0.310  0.106  0.440  0.104
  0.119  0.103  0.318  0.147  0.313
    occupations:
  0.241 -0.014  0.008  0.010 -0.017
 -0.014  0.362 -0.024 -0.003 -0.094
  0.008 -0.024  0.334 -0.098 -0.003
  0.010 -0.003 -0.098  0.353  0.005
 -0.017 -0.094 -0.003  0.005  0.347
atomic mag. moment =     3.278664
atom   31   Tr[ns(na)] (up, down, total) =   1.81575  4.88952  6.70528
   spin  1
    eigenvalues: 
  0.325  0.325  0.353  0.406  0.406
    eigenvectors:
  0.000  0.000  1.000  0.000  0.000
  0.604  0.009  0.000  0.239  0.148
  0.009  0.604  0.000  0.148  0.239
  0.006  0.381  0.000  0.235  0.378
  0.381  0.006  0.000  0.378  0.235
    occupations:
  0.353 -0.000 -0.000 -0.000 -0.000
 -0.000  0.357 -0.000  0.000  0.040
 -0.000 -0.000  0.357  0.040 -0.000
 -0.000  0.000  0.040  0.375  0.000
 -0.000  0.040 -0.000  0.000  0.375
   spin  2
    eigenvalues: 
  0.968  0.977  0.977  0.984  0.984
    eigenvectors:
  1.000  0.000  0.000  0.000  0.000
  0.000  0.001  0.839  0.139  0.021
  0.000  0.839  0.001  0.021  0.139
  0.000  0.160  0.000  0.110  0.730
  0.000  0.000  0.160  0.730  0.110
    occupations:
  0.968 -0.000 -0.000 -0.000 -0.000
 -0.000  0.978 -0.000  0.000 -0.003
 -0.000 -0.000  0.978 -0.003 -0.000
 -0.000  0.000 -0.003  0.983  0.000
 -0.000 -0.003 -0.000  0.000  0.983
atomic mag. moment =    -3.073768
atom   32   Tr[ns(na)] (up, down, total) =   4.89423  1.65122  6.54544
   spin  1
    eigenvalues: 
  0.960  0.960  0.990  0.990  0.993
    eigenvectors:
  0.000  0.000  0.000  0.000  1.000
  0.391  0.383  0.160  0.066  0.000
  0.383  0.391  0.066  0.160  0.000
  0.112  0.114  0.226  0.548  0.000
  0.114  0.112  0.548  0.226  0.000
    occupations:
  0.993 -0.000 -0.000 -0.000 -0.000
 -0.000  0.967 -0.000  0.000  0.012
 -0.000 -0.000  0.967  0.012 -0.000
 -0.000  0.000  0.012  0.983  0.000
 -0.000  0.012 -0.000  0.000  0.983
   spin  2
    eigenvalues: 
  0.225  0.233  0.233  0.480  0.480
    eigenvectors:
  1.000  0.000  0.000  0.000  0.000
  0.000  0.223  0.122  0.655  0.000
  0.000  0.122  0.223  0.000  0.655
  0.000  0.232  0.423  0.000  0.345
  0.000  0.423  0.232  0.345  0.000
    occupations:
  0.225 -0.000 -0.000 -0.000 -0.000
 -0.000  0.395 -0.000  0.000 -0.117
 -0.000 -0.000  0.395 -0.117 -0.000
 -0.000  0.000 -0.117  0.318  0.000
 -0.000 -0.117 -0.000  0.000  0.318
atomic mag. moment =     3.243011
atom   33   Tr[ns(na)] (up, down, total) =   1.81575  4.88952  6.70528
   spin  1
    eigenvalues: 
  0.325  0.325  0.353  0.406  0.406
    eigenvectors:
  0.000  0.000  1.000  0.000  0.000
  0.604  0.009  0.000  0.239  0.148
  0.009  0.604  0.000  0.148  0.239
  0.006  0.381  0.000  0.235  0.378
  0.381  0.006  0.000  0.378  0.235
    occupations:
  0.353 -0.000 -0.000 -0.000 -0.000
 -0.000  0.357 -0.000  0.000  0.040
 -0.000 -0.000  0.357  0.040 -0.000
 -0.000  0.000  0.040  0.375  0.000
 -0.000  0.040 -0.000  0.000  0.375
   spin  2
    eigenvalues: 
  0.968  0.977  0.977  0.984  0.984
    eigenvectors:
  1.000  0.000  0.000  0.000  0.000
  0.000  0.001  0.839  0.139  0.021
  0.000  0.839  0.001  0.021  0.139
  0.000  0.160  0.000  0.110  0.730
  0.000  0.000  0.160  0.730  0.110
    occupations:
  0.968 -0.000 -0.000 -0.000 -0.000
 -0.000  0.978 -0.000  0.000 -0.003
 -0.000 -0.000  0.978 -0.003 -0.000
 -0.000  0.000 -0.003  0.983  0.000
 -0.000 -0.003 -0.000  0.000  0.983
atomic mag. moment =    -3.073768
atom   38   Tr[ns(na)] (up, down, total) =   4.91514  1.63647  6.55161
   spin  1
    eigenvalues: 
  0.970  0.972  0.990  0.990  0.993
    eigenvectors:
  0.000  0.001  0.000  0.092  0.906
  0.170  0.525  0.080  0.211  0.014
  0.509  0.175  0.241  0.070  0.005
  0.241  0.075  0.509  0.156  0.019
  0.080  0.224  0.170  0.469  0.056
    occupations:
  0.993 -0.000  0.000 -0.001  0.001
 -0.000  0.977 -0.000  0.000  0.009
  0.000 -0.000  0.977  0.009  0.000
 -0.001  0.000  0.009  0.984 -0.001
  0.001  0.009  0.000 -0.001  0.985
   spin  2
    eigenvalues: 
  0.225  0.237  0.282  0.439  0.453
    eigenvectors:
  0.727  0.000  0.273  0.000  0.000
  0.085  0.147  0.227  0.103  0.437
  0.028  0.440  0.076  0.310  0.146
  0.040  0.310  0.106  0.440  0.104
  0.119  0.103  0.318  0.147  0.313
    occupations:
  0.241 -0.014  0.008  0.010 -0.017
 -0.014  0.362 -0.024 -0.003 -0.094
  0.008 -0.024  0.334 -0.098 -0.003
  0.010 -0.003 -0.098  0.353  0.005
 -0.017 -0.094 -0.003  0.005  0.347
atomic mag. moment =     3.278664
atom   39   Tr[ns(na)] (up, down, total) =   4.91514  1.63647  6.55161
   spin  1
    eigenvalues: 
  0.970  0.972  0.990  0.990  0.993
    eigenvectors:
  0.000  0.001  0.000  0.092  0.906
  0.679  0.000  0.321  0.000  0.000
  0.000  0.699  0.000  0.282  0.019
  0.000  0.299  0.000  0.626  0.075
  0.321  0.000  0.679  0.000  0.000
    occupations:
  0.993 -0.000 -0.000  0.001 -0.000
 -0.000  0.977 -0.000  0.000  0.009
 -0.000 -0.000  0.977  0.008 -0.000
  0.001  0.000  0.008  0.985  0.000
 -0.000  0.009 -0.000  0.000  0.984
   spin  2
    eigenvalues: 
  0.225  0.237  0.282  0.439  0.453
    eigenvectors:
  0.727  0.000  0.273  0.000  0.000
  0.000  0.587  0.000  0.413  0.000
  0.114  0.000  0.303  0.000  0.583
  0.159  0.000  0.424  0.000  0.417
  0.000  0.413  0.000  0.587  0.000
    occupations:
  0.241 -0.000 -0.016 -0.019 -0.000
 -0.000  0.321 -0.000  0.000 -0.100
 -0.016 -0.000  0.375 -0.092 -0.000
 -0.019  0.000 -0.092  0.344  0.000
 -0.000 -0.100 -0.000  0.000  0.356
atomic mag. moment =     3.278664
atom   40   Tr[ns(na)] (up, down, total) =   4.91514  1.63647  6.55161
   spin  1
    eigenvalues: 
  0.970  0.972  0.990  0.990  0.993
    eigenvectors:
  0.000  0.001  0.000  0.092  0.906
  0.170  0.525  0.080  0.211  0.014
  0.509  0.175  0.241  0.070  0.005
  0.241  0.075  0.509  0.156  0.019
  0.080  0.224  0.170  0.469  0.056
    occupations:
  0.993  0.000  0.000 -0.001 -0.001
  0.000  0.977  0.000 -0.000  0.009
  0.000  0.000  0.977  0.009 -0.000
 -0.001 -0.000  0.009  0.984  0.001
 -0.001  0.009 -0.000  0.001  0.985
   spin  2
    eigenvalues: 
  0.225  0.237  0.282  0.439  0.453
    eigenvectors:
  0.727  0.000  0.273  0.000  0.000
  0.085  0.147  0.227  0.103  0.437
  0.028  0.440  0.076  0.310  0.146
  0.040  0.310  0.106  0.440  0.104
  0.119  0.103  0.318  0.147  0.313
    occupations:
  0.241  0.014  0.008  0.010  0.017
  0.014  0.362  0.024  0.003 -0.094
  0.008  0.024  0.334 -0.098  0.003
  0.010  0.003 -0.098  0.353 -0.005
  0.017 -0.094  0.003 -0.005  0.347
atomic mag. moment =     3.278664
atom   45   Tr[ns(na)] (up, down, total) =   1.86336  4.81056  6.67392
   spin  1
    eigenvalues: 
  0.297  0.297  0.298  0.486  0.486
    eigenvectors:
  0.000  0.000  1.000  0.000  0.000
  0.582  0.014  0.000  0.244  0.160
  0.014  0.582  0.000  0.160  0.244
  0.009  0.395  0.000  0.237  0.359
  0.395  0.009  0.000  0.359  0.237
    occupations:
  0.298 -0.000 -0.000 -0.000 -0.000
 -0.000  0.373 -0.000  0.000  0.093
 -0.000 -0.000  0.373  0.093 -0.000
 -0.000  0.000  0.093  0.410  0.000
 -0.000  0.093 -0.000  0.000  0.410
   spin  2
    eigenvalues: 
  0.923  0.923  0.987  0.987  0.990
    eigenvectors:
  0.000  0.000  0.000  0.000  1.000
  0.233  0.338  0.394  0.034  0.000
  0.338  0.233  0.034  0.394  0.000
  0.253  0.175  0.046  0.526  0.000
  0.175  0.253  0.526  0.046  0.000
    occupations:
  0.990 -0.000 -0.000 -0.000 -0.000
 -0.000  0.951 -0.000  0.000 -0.032
 -0.000 -0.000  0.951 -0.032 -0.000
 -0.000  0.000 -0.032  0.960  0.000
 -0.000 -0.032 -0.000  0.000  0.960
atomic mag. moment =    -2.947205
atom   50   Tr[ns(na)] (up, down, total) =   4.89620  1.86583  6.76202
   spin  1
    eigenvalues: 
  0.975  0.976  0.976  0.985  0.985
    eigenvectors:
  1.000  0.000  0.000  0.000  0.000
  0.000  0.000  0.000  0.089  0.911
  0.000  0.000  0.000  0.911  0.089
  0.000  0.185  0.815  0.000  0.000
  0.000  0.815  0.185  0.000  0.000
    occupations:
  0.975 -0.000 -0.000 -0.000 -0.000
 -0.000  0.985 -0.000  0.000 -0.000
 -0.000 -0.000  0.985 -0.000 -0.000
 -0.000  0.000 -0.000  0.976  0.000
 -0.000 -0.000 -0.000  0.000  0.976
   spin  2
    eigenvalues: 
  0.287  0.333  0.333  0.457  0.457
    eigenvectors:
  1.000  0.000  0.000  0.000  0.000
  0.000  0.089  0.911  0.000  0.000
  0.000  0.911  0.089  0.000  0.000
  0.000  0.000  0.000  0.186  0.814
  0.000  0.000  0.000  0.814  0.186
    occupations:
  0.287 -0.000 -0.000 -0.000 -0.000
 -0.000  0.333 -0.000  0.000  0.000
 -0.000 -0.000  0.333  0.000 -0.000
 -0.000  0.000  0.000  0.457  0.000
 -0.000  0.000 -0.000  0.000  0.457
atomic mag. moment =     3.030371
atom   51   Tr[ns(na)] (up, down, total) =   1.86612  4.80926  6.67539
   spin  1
    eigenvalues: 
  0.297  0.297  0.299  0.487  0.487
    eigenvectors:
  0.000  0.000  1.000  0.000  0.000
  0.219  0.376  0.000  0.370  0.034
  0.376  0.219  0.000  0.034  0.370
  0.255  0.149  0.000  0.050  0.545
  0.149  0.255  0.000  0.545  0.050
    occupations:
  0.299 -0.000 -0.000 -0.000 -0.000
 -0.000  0.374 -0.000  0.000 -0.093
 -0.000 -0.000  0.374 -0.093 -0.000
 -0.000  0.000 -0.093  0.410  0.000
 -0.000 -0.093 -0.000  0.000  0.410
   spin  2
    eigenvalues: 
  0.922  0.922  0.987  0.987  0.990
    eigenvectors:
  0.000  0.000  0.000  0.000  1.000
  0.552  0.019  0.250  0.178  0.000
  0.019  0.552  0.178  0.250  0.000
  0.015  0.414  0.238  0.334  0.000
  0.414  0.015  0.334  0.238  0.000
    occupations:
  0.990 -0.000 -0.000 -0.000 -0.000
 -0.000  0.950 -0.000  0.000  0.032
 -0.000 -0.000  0.950  0.032 -0.000
 -0.000  0.000  0.032  0.959  0.000
 -0.000  0.032 -0.000  0.000  0.959
atomic mag. moment =    -2.943138
atom   56   Tr[ns(na)] (up, down, total) =   4.91506  1.63739  6.55246
   spin  1
    eigenvalues: 
  0.970  0.972  0.990  0.990  0.993
    eigenvectors:
  0.000  0.001  0.000  0.093  0.906
  0.677  0.000  0.323  0.000  0.000
  0.000  0.699  0.000  0.283  0.019
  0.000  0.300  0.000  0.624  0.076
  0.323  0.000  0.677  0.000  0.000
    occupations:
  0.993 -0.000  0.000  0.001 -0.000
 -0.000  0.976 -0.000  0.000 -0.009
  0.000 -0.000  0.977 -0.008 -0.000
  0.001  0.000 -0.008  0.985  0.000
 -0.000 -0.009 -0.000  0.000  0.984
   spin  2
    eigenvalues: 
  0.225  0.238  0.282  0.439  0.453
    eigenvectors:
  0.726  0.000  0.274  0.000  0.000
  0.000  0.588  0.000  0.412  0.000
  0.113  0.000  0.303  0.000  0.583
  0.161  0.000  0.422  0.000  0.417
  0.000  0.412  0.000  0.588  0.000
    occupations:
  0.241 -0.000  0.016 -0.020 -0.000
 -0.000  0.321 -0.000  0.000  0.099
  0.016 -0.000  0.375  0.092 -0.000
 -0.020  0.000  0.092  0.344  0.000
 -0.000  0.099 -0.000  0.000  0.356
atomic mag. moment =     3.277674
atom   57   Tr[ns(na)] (up, down, total) =   4.91506  1.63739  6.55246
   spin  1
    eigenvalues: 
  0.970  0.972  0.990  0.990  0.993
    eigenvectors:
  0.000  0.001  0.000  0.093  0.906
  0.169  0.524  0.081  0.212  0.014
  0.508  0.175  0.242  0.071  0.005
  0.242  0.075  0.508  0.156  0.019
  0.081  0.225  0.169  0.468  0.057
    occupations:
  0.993  0.000 -0.000 -0.001  0.001
  0.000  0.977 -0.000 -0.000 -0.009
 -0.000 -0.000  0.977 -0.009 -0.000
 -0.001 -0.000 -0.009  0.984 -0.001
  0.001 -0.009 -0.000 -0.001  0.985
   spin  2
    eigenvalues: 
  0.225  0.238  0.282  0.439  0.453
    eigenvectors:
  0.726  0.000  0.274  0.000  0.000
  0.085  0.147  0.228  0.103  0.437
  0.028  0.441  0.076  0.309  0.146
  0.040  0.309  0.106  0.441  0.104
  0.121  0.103  0.317  0.147  0.313
    occupations:
  0.241  0.014 -0.008  0.010 -0.017
  0.014  0.362 -0.024  0.003  0.094
 -0.008 -0.024  0.334  0.097  0.003
  0.010  0.003  0.097  0.353  0.005
 -0.017  0.094  0.003  0.005  0.347
atomic mag. moment =     3.277674
atom   58   Tr[ns(na)] (up, down, total) =   4.91506  1.63739  6.55246
   spin  1
    eigenvalues: 
  0.970  0.972  0.990  0.990  0.993
    eigenvectors:
  0.000  0.001  0.000  0.093  0.906
  0.169  0.524  0.081  0.212  0.014
  0.508  0.175  0.242  0.071  0.005
  0.242  0.075  0.508  0.156  0.019
  0.081  0.225  0.169  0.468  0.057
    occupations:
  0.993 -0.000 -0.000 -0.001 -0.001
 -0.000  0.977  0.000  0.000 -0.009
 -0.000  0.000  0.977 -0.009  0.000
 -0.001  0.000 -0.009  0.984  0.001
 -0.001 -0.009  0.000  0.001  0.985
   spin  2
    eigenvalues: 
  0.225  0.238  0.282  0.439  0.453
    eigenvectors:
  0.726  0.000  0.274  0.000  0.000
  0.085  0.147  0.228  0.103  0.437
  0.028  0.441  0.076  0.309  0.146
  0.040  0.309  0.106  0.441  0.104
  0.121  0.103  0.317  0.147  0.313
    occupations:
  0.241 -0.014 -0.008  0.010  0.017
 -0.014  0.362  0.024 -0.003  0.094
 -0.008  0.024  0.334  0.097 -0.003
  0.010 -0.003  0.097  0.353 -0.005
  0.017  0.094 -0.003 -0.005  0.347
atomic mag. moment =     3.277674
atom   63   Tr[ns(na)] (up, down, total) =   1.81750  4.88899  6.70650
   spin  1
    eigenvalues: 
  0.326  0.326  0.353  0.407  0.407
    eigenvectors:
  0.000  0.000  1.000  0.000  0.000
  0.204  0.409  0.000  0.352  0.034
  0.409  0.204  0.000  0.034  0.352
  0.258  0.129  0.000  0.055  0.559
  0.129  0.258  0.000  0.559  0.055
    occupations:
  0.353 -0.000 -0.000 -0.000 -0.000
 -0.000  0.357 -0.000  0.000 -0.039
 -0.000 -0.000  0.357 -0.039 -0.000
 -0.000  0.000 -0.039  0.375  0.000
 -0.000 -0.039 -0.000  0.000  0.375
   spin  2
    eigenvalues: 
  0.967  0.977  0.977  0.984  0.984
    eigenvectors:
  1.000  0.000  0.000  0.000  0.000
  0.000  0.237  0.603  0.118  0.043
  0.000  0.603  0.237  0.043  0.118
  0.000  0.116  0.045  0.223  0.616
  0.000  0.045  0.116  0.616  0.223
    occupations:
  0.967 -0.000 -0.000 -0.000 -0.000
 -0.000  0.978 -0.000  0.000  0.003
 -0.000 -0.000  0.978  0.003 -0.000
 -0.000  0.000  0.003  0.983  0.000
 -0.000  0.003 -0.000  0.000  0.983
atomic mag. moment =    -3.071493
atom   64   Tr[ns(na)] (up, down, total) =   4.89393  1.65301  6.54695
   spin  1
    eigenvalues: 
  0.960  0.960  0.990  0.990  0.993
    eigenvectors:
  0.000  0.000  0.000  0.000  1.000
  0.030  0.743  0.200  0.027  0.000
  0.743  0.030  0.027  0.200  0.000
  0.218  0.009  0.092  0.681  0.000
  0.009  0.218  0.681  0.092  0.000
    occupations:
  0.993 -0.000 -0.000 -0.000 -0.000
 -0.000  0.967 -0.000  0.000 -0.013
 -0.000 -0.000  0.967 -0.013 -0.000
 -0.000  0.000 -0.013  0.983  0.000
 -0.000 -0.013 -0.000  0.000  0.983
   spin  2
    eigenvalues: 
  0.226  0.234  0.234  0.480  0.480
    eigenvectors:
  1.000  0.000  0.000  0.000  0.000
  0.000  0.312  0.034  0.163  0.491
  0.000  0.034  0.312  0.491  0.163
  0.000  0.064  0.591  0.260  0.086
  0.000  0.591  0.064  0.086  0.260
    occupations:
  0.226 -0.000 -0.000 -0.000 -0.000
 -0.000  0.395 -0.000  0.000  0.117
 -0.000 -0.000  0.395  0.117 -0.000
 -0.000  0.000  0.117  0.319  0.000
 -0.000  0.117 -0.000  0.000  0.319
atomic mag. moment =     3.240919
N of occupied +U levels =  158.762973
 --- exit write_ns ---

 ------ SPIN UP ------------


          k = 0.0000 0.0000 0.0000 ( 28407 PWs)   bands (ev):

   -17.5364 -17.5364 -10.5094 -10.4929 -10.2799 -10.2525  -9.7388  -9.6579
    -9.4583  -9.3784  -9.3079  -9.3079  -9.3050  -9.3049  -9.2883  -9.2883
    -9.2833  -9.2833  -9.2749  -9.2619  -9.2619  -9.2602  -9.2475  -9.2475
    -9.2320  -9.2225  -9.2221  -9.2160  -9.2089  -9.2089  -9.1941  -9.1941
    -9.1899  -9.1841  -8.9512  -8.9240  -8.4543  -8.4543  -8.4542  -8.4542
    -2.9235  -2.9234  -2.9234  -2.9234  -2.7559  -2.7548   1.2481   1.2712
     1.6200   1.6645   1.9071   1.9071   1.9440   1.9440   2.1100   2.1268
     2.1680   2.1680   2.2286   2.2286   2.3114   2.3322   2.3426   2.3966
     2.6697   2.6697   2.6812   2.6812   2.7080   2.7080   2.7188   2.7188
     2.7541   2.8043   2.8721   2.8721   2.9373   2.9373   3.0625   3.0907
     3.1008   3.1177   3.1275   3.1337   3.1337   3.1539   3.1539   3.1733
     3.1733   3.1843   3.1843   3.2085   3.2678   3.2906   3.2906   3.3285
     3.3428   3.3829   3.3829   3.4184   3.4184   3.4574   3.5049   3.5049
     3.9816   3.9816   4.0434   4.0481   4.0481   4.1057   4.1057   4.1146
     4.1146   4.1326   4.1326   4.1727   4.1745   4.1746   4.3337   4.4259
     4.4448   4.5129   4.5129   4.5888   4.5888   4.6224   4.6378   4.6378
     4.6708   4.6708   4.6770   4.6770   4.6935   4.6935   4.7372   4.7372
     4.8120   4.8120   4.8325   4.8325   4.8765   4.8766   4.9925   4.9986
     5.1316   5.1329   5.1342   5.1355   5.1773   5.2004   5.2780   5.3188
     5.3188   5.3203   5.3309   5.3309   5.3656   5.3656   5.4548   5.4548
     5.4933   5.4933   5.5306   5.5306   5.6124   5.6124   5.6415   5.6415
     5.7484   5.7739   5.7739   5.7877   5.7919   5.7919   5.8277   5.8535
     6.0424   6.0737   6.2120   6.2120   6.2289   6.2289   6.2417   6.2560
     6.2560   6.2594   6.2671   6.2671   6.2747   6.2978   6.3185   6.3185
     6.3467   6.3467   6.8651   6.8652   6.8853   6.8853   6.9987   7.0253
     7.0325   7.0326   7.0379   7.0379   7.0535   7.1530   7.2616   7.2753
     7.4477   7.4477   7.4813   7.4813   7.6158   7.6158   7.6897   7.7437
     7.7437   7.9173   7.9793   7.9793   8.0666   8.1363   8.1364   8.2599
     8.5154   8.5155   8.6133   8.6433   8.6434   8.6556   8.7418   8.7419
     8.7560   8.7653   8.7653   8.7916   8.9093   8.9093   8.9322   8.9322
     9.6054   9.6227   9.7601   9.7601   9.8016   9.8016   9.9582   9.9582
     9.9586   9.9698   9.9913   9.9913  10.0298  10.0299  10.0512  10.0512
    10.3988  10.3988  10.4126  10.4126  10.7429  10.7603  10.7695  10.7891

 ------ SPIN DOWN ----------


          k = 0.0000 0.0000 0.0000 ( 28407 PWs)   bands (ev):

   -17.5376 -17.5376 -10.2859 -10.2700  -9.9793  -9.9520  -9.4815  -9.3654
    -9.2753  -9.1633  -9.1407  -9.1406  -9.1258  -9.1258  -9.0800  -9.0635
    -9.0635  -9.0490  -9.0490  -9.0456  -9.0224  -8.9898  -8.9261  -8.9260
    -8.9259  -8.9259  -8.9028  -8.9028  -8.9027  -8.9027  -8.7432  -8.7320
    -8.5443  -8.5322  -8.5304  -8.5135  -8.2750  -8.2750  -8.2749  -8.2749
    -2.9018  -2.9018  -2.9018  -2.9018  -2.7464  -2.7457   1.8651   1.9117
     2.1490   2.2512   2.3626   2.4213   2.4928   2.6018   2.6018   2.6285
     2.6285   2.6504   2.6753   2.7224   2.7224   2.7308   2.7509   2.7509
     3.0436   3.0650   3.0650   3.0702   3.1183   3.1183   3.2523   3.2523
     3.2982   3.2982   3.3364   3.3364   3.4014   3.4014   3.4311   3.4311
     3.5112   3.5112   3.5460   3.5585   3.5585   3.5938   3.6140   3.6140
     3.7167   3.7167   3.7617   3.7910   3.7910   3.9165   3.9219   4.0994
     4.1466   4.1466   4.3066   4.3066   4.3170   4.3170   4.5901   4.6013
     4.6013   4.6466   4.6875   4.6875   4.7030   4.7030   4.8946   5.0118
     5.0325   5.0645   5.0873   5.1169   5.1169   5.1200   5.1200   5.1337
     5.1842   5.2089   5.2089   5.2222   5.2222   5.2627   5.4215   5.5496
     5.5575   5.5575   5.5985   5.5985   5.6348   5.6348   5.7135   5.7135
     5.7667   5.7667   5.8579   5.8579   5.9215   5.9215   5.9932   5.9932
     6.1160   6.1414   6.2809   6.2809   6.2851   6.2851   6.3285   6.3339
     6.3652   6.3652   6.3809   6.3902   6.4063   6.4434   6.4434   6.4689
     6.4689   6.5047   6.5347   6.5347   6.5387   6.5387   6.6568   6.6568
     6.6978   6.6993   6.6993   6.7595   6.8138   6.8138   7.0594   7.0594
     7.1124   7.1245   7.1245   7.1395   7.4509   7.4544   7.6101   7.6101
     7.6606   7.6607   7.8126   8.0391   8.0391   8.1102   8.1191   8.1191
     8.3727   8.3727   8.3769   8.3769   8.5603   8.5603   8.5927   8.5927
     8.9584   8.9946   8.9947   9.0402   9.0402   9.0928   9.0928   9.1317
     9.1378   9.1378   9.1692   9.2892   9.3303   9.3702   9.4892   9.4892
     9.4953   9.4953   9.5556   9.5557   9.5755   9.5755   9.5768   9.5768
     9.5925   9.5925   9.7258   9.7259   9.7317   9.7318   9.8529   9.8529
     9.8685   9.8685   9.8721   9.8763   9.8763   9.8855   9.8855   9.9012
     9.9366   9.9567  10.3291  10.3291  10.3459  10.3459  10.6850  10.7770
    11.0419  11.2201  11.2201  11.2341  11.2341  11.2671  11.2671  11.2923
    11.2923  11.3309  11.3309  11.3369  11.3369  11.3520  11.3884  11.4001

     the Fermi energy is     8.9445 ev

!    total energy              =   -3795.46003999 Ry
     Harris-Foulkes estimate   =   -3795.46003998 Ry
     estimated scf accuracy    <          1.0E-09 Ry

     The total energy is the sum of the following terms:

     one-electron contribution =    -319.79196413 Ry
     hartree contribution      =     559.94340263 Ry
     xc contribution           =    -958.71160789 Ry
     ewald contribution        =   -1962.62215749 Ry
     Hubbard energy            =       0.00000001 Ry
     one-center paw contrib.   =   -1114.27785168 Ry
     smearing contrib. (-TS)   =       0.00013857 Ry

     total magnetization       =    40.05 Bohr mag/cell
     absolute magnetization    =    98.29 Bohr mag/cell

     convergence has been achieved in  66 iterations

     Writing output data file pwscf.save/
 
     init_run     :      3.60s CPU      4.14s WALL (       1 calls)
     electrons    :    318.10s CPU    334.20s WALL (       1 calls)

     Called by init_run:
     wfcinit      :      1.25s CPU      1.28s WALL (       1 calls)
     potinit      :      0.86s CPU      0.88s WALL (       1 calls)
     hinit0       :      0.68s CPU      1.09s WALL (       1 calls)

     Called by electrons:
     c_bands      :    173.51s CPU    177.32s WALL (      66 calls)
     sum_band     :     81.78s CPU     89.46s WALL (      66 calls)
     v_of_rho     :      6.51s CPU      6.74s WALL (      67 calls)
     newd         :     26.47s CPU     30.74s WALL (      67 calls)
     PAW_pot      :     28.15s CPU     28.17s WALL (      67 calls)
     mix_rho      :      1.66s CPU      1.75s WALL (      66 calls)

     Called by c_bands:
     init_us_2    :      1.69s CPU      1.70s WALL (     268 calls)
     cegterg      :    167.20s CPU    170.86s WALL (     132 calls)

     Called by sum_band:
     sum_band:bec :      0.23s CPU      0.23s WALL (     132 calls)
     addusdens    :     61.42s CPU     68.40s WALL (      66 calls)

     Called by *egterg:
     h_psi        :     76.78s CPU     78.94s WALL (     451 calls)
     s_psi        :     14.66s CPU     14.78s WALL (     453 calls)
     g_psi        :      0.22s CPU      0.22s WALL (     317 calls)
     cdiaghg      :     44.25s CPU     44.92s WALL (     449 calls)

     Called by h_psi:
     h_psi:pot    :     64.22s CPU     65.95s WALL (     451 calls)
     h_psi:calbec :     15.42s CPU     16.39s WALL (     451 calls)
     vloc_psi     :     34.16s CPU     34.82s WALL (     451 calls)
     add_vuspsi   :     14.64s CPU     14.74s WALL (     451 calls)
     vhpsi        :     11.97s CPU     12.14s WALL (     451 calls)

     General routines
     calbec       :     26.33s CPU     27.91s WALL (    1168 calls)
     fft          :      3.85s CPU      4.51s WALL (    1669 calls)
     ffts         :      0.21s CPU      0.23s WALL (     266 calls)
     fftw         :     39.46s CPU     40.17s WALL (  187228 calls)
     interpolate  :      0.48s CPU      0.51s WALL (     134 calls)
     davcio       :      0.00s CPU      0.00s WALL (       2 calls)
 
     Parallel routines
     fft_scatt_xy :      5.74s CPU      5.85s WALL (  189163 calls)
     fft_scatt_yz :     15.36s CPU     15.83s WALL (  189163 calls)

     Hubbard U routines
     new_ns       :      1.80s CPU      1.86s WALL (      66 calls)
     vhpsi        :     11.97s CPU     12.14s WALL (     451 calls)
 
     PWSCF        :   5m23.14s CPU   5m41.78s WALL

 
   This run was terminated on:  10:17: 9   6Apr2021            

=------------------------------------------------------------------------------=
   JOB DONE.
=------------------------------------------------------------------------------=
