# Supplementary material for: Saturation magnetisation as an indicator of the disintegration of barium hexaferrite nanoplatelets during the surface functionalisation
Source: Sci Rep. 2023 Jan 19;13:1092. doi: 10.1038/s41598-023-28431-4 (PMC9852462; doi:10.1038/s41598-023-28431-4)
Supplement: Supplementary file 3 — Supplementary Information 3. [file 41598_2023_28431_MOESM3_ESM.zip › Phoshphonates_on_Ba_Hexaferrite-dataset.d/Fig7/BaHexaferrite.Hubbard_parameters.dat]

  Warning: The Hubbard parameters listed below were computed by treating some
           equivalent (by type) Hubbard atoms as if they were non-equivalent
           (when doing the averaging and reconstruction of the response matrices)
           because their unperturbed occupations differ. If you want to disable this
           option then set disable_type_analysis=.true. and redo the post-processing.

  =-------------------------------------------------------------------=

                           Hubbard U parameters:

       site n.  type  label  spin  new_type  new_label  Hubbard U (eV)
         1        3    Fe2    -1      3         Fe2        4.2911
         2        2    Fe1     1      2         Fe1        4.3482
         3        2    Fe1     1      2         Fe1        4.3482
         4        2    Fe1     1      2         Fe1        4.3482
         5        3    Fe2    -1      5         Fe25       4.4424
         6        2    Fe1     1      6         Fe16       4.1329
         7        3    Fe2    -1      7         Fe27       4.4414
         8        2    Fe1     1      8         Fe18       4.3467
         9        2    Fe1     1      8         Fe18       4.3467
        10        2    Fe1     1      8         Fe18       4.3467
        11        3    Fe2    -1      9         Fe29       4.2880
        12        2    Fe1     1     10         Fe11       4.2774
        13        3    Fe2    -1      9         Fe29       4.2880
        14        2    Fe1     1      8         Fe18       4.3467
        15        2    Fe1     1      8         Fe18       4.3467
        16        2    Fe1     1      8         Fe18       4.3467
        17        3    Fe2    -1      7         Fe27       4.4414
        18        2    Fe1     1      6         Fe16       4.1329
        19        3    Fe2    -1      5         Fe25       4.4424
        20        2    Fe1     1      2         Fe1        4.3482
        21        2    Fe1     1      2         Fe1        4.3482
        22        2    Fe1     1      2         Fe1        4.3482
        23        3    Fe2    -1      3         Fe2        4.2911
        24        2    Fe1     1     11         Fe11       4.2791

  =-------------------------------------------------------------------=


          chi0 matrix :
   -0.573744    0.014216    0.014216    0.014216    0.016399    0.005476    0.001263    0.000813
    0.000813    0.000813    0.000464    0.000004    0.000174    0.000246    0.000246    0.000246
    0.000590    0.000614    0.011200    0.012986    0.012986    0.012986    0.023063    0.047528
 
    0.014216   -0.505598    0.015528    0.015528    0.080642    0.031763    0.001659    0.003044
    0.004468    0.003044    0.000827   -0.000003    0.000247    0.000060   -0.000025    0.000060
    0.000087    0.000179    0.000359    0.000357    0.000838    0.000838    0.012986    0.004480
 
    0.014216    0.015528   -0.505598    0.015528    0.080642    0.031763    0.001659    0.004468
    0.003044    0.003044    0.000827   -0.000003    0.000247    0.000060    0.000060   -0.000025
    0.000087    0.000179    0.000359    0.000838    0.000838    0.000357    0.012986    0.004480
 
    0.014216    0.015528    0.015528   -0.505598    0.080642    0.031763    0.001659    0.003044
    0.003044    0.004468    0.000827   -0.000003    0.000247   -0.000025    0.000060    0.000060
    0.000087    0.000179    0.000359    0.000838    0.000357    0.000838    0.012986    0.004480
 
    0.016399    0.080642    0.080642    0.080642   -0.691449    0.041471   -0.002945    0.001633
    0.001633    0.001633    0.001273    0.000027    0.000598    0.000087    0.000087    0.000087
    0.000186    0.000151    0.000977    0.000359    0.000359    0.000359    0.011200   -0.000207
 
    0.005476    0.031763    0.031763    0.031763    0.041471   -0.612001    0.041279    0.031134
    0.031134    0.031134    0.005367   -0.000335    0.000586    0.000174    0.000174    0.000174
    0.000146    0.000480    0.000151    0.000179    0.000179    0.000179    0.000614   -0.000347
 
    0.001263    0.001659    0.001659    0.001659   -0.002945    0.041279   -0.689840    0.080027
    0.080027    0.080027    0.016365   -0.000197    0.011185    0.000361    0.000361    0.000361
    0.000973    0.000146    0.000186    0.000087    0.000087    0.000087    0.000590    0.000029
 
    0.000813    0.003044    0.004468    0.003044    0.001633    0.031134    0.080027   -0.503789
    0.015585    0.015585    0.014123    0.004456    0.012862    0.000809    0.000809    0.000337
    0.000361    0.000174    0.000087    0.000060    0.000060   -0.000025    0.000246   -0.000002
 
    0.000813    0.004468    0.003044    0.003044    0.001633    0.031134    0.080027    0.015585
   -0.503789    0.015585    0.014123    0.004456    0.012862    0.000809    0.000337    0.000809
    0.000361    0.000174    0.000087   -0.000025    0.000060    0.000060    0.000246   -0.000002
 
    0.000813    0.003044    0.003044    0.004468    0.001633    0.031134    0.080027    0.015585
    0.015585   -0.503789    0.014123    0.004456    0.012862    0.000337    0.000809    0.000809
    0.000361    0.000174    0.000087    0.000060   -0.000025    0.000060    0.000246   -0.000002
 
    0.000464    0.000827    0.000827    0.000827    0.001273    0.005367    0.016365    0.014123
    0.014123    0.014123   -0.572941    0.047232    0.022994    0.012862    0.012862    0.012862
    0.011185    0.000586    0.000598    0.000247    0.000247    0.000247    0.000174    0.000004
 
    0.000004   -0.000003   -0.000003   -0.000003    0.000027   -0.000335   -0.000197    0.004456
    0.004456    0.004456    0.047232   -0.419684    0.047232    0.004456    0.004456    0.004456
   -0.000197   -0.000335    0.000027   -0.000003   -0.000003   -0.000003    0.000004   -0.000004
 
    0.000174    0.000247    0.000247    0.000247    0.000598    0.000586    0.011185    0.012862
    0.012862    0.012862    0.022994    0.047232   -0.572941    0.014123    0.014123    0.014123
    0.016365    0.005367    0.001273    0.000827    0.000827    0.000827    0.000464    0.000004
 
    0.000246    0.000060    0.000060   -0.000025    0.000087    0.000174    0.000361    0.000809
    0.000809    0.000337    0.012862    0.004456    0.014123   -0.503789    0.015585    0.015585
    0.080027    0.031134    0.001633    0.003044    0.004468    0.003044    0.000813   -0.000002
 
    0.000246   -0.000025    0.000060    0.000060    0.000087    0.000174    0.000361    0.000809
    0.000337    0.000809    0.012862    0.004456    0.014123    0.015585   -0.503789    0.015585
    0.080027    0.031134    0.001633    0.004468    0.003044    0.003044    0.000813   -0.000002
 
    0.000246    0.000060   -0.000025    0.000060    0.000087    0.000174    0.000361    0.000337
    0.000809    0.000809    0.012862    0.004456    0.014123    0.015585    0.015585   -0.503789
    0.080027    0.031134    0.001633    0.003044    0.003044    0.004468    0.000813   -0.000002
 
    0.000590    0.000087    0.000087    0.000087    0.000186    0.000146    0.000973    0.000361
    0.000361    0.000361    0.011185   -0.000197    0.016365    0.080027    0.080027    0.080027
   -0.689840    0.041279   -0.002945    0.001659    0.001659    0.001659    0.001263    0.000029
 
    0.000614    0.000179    0.000179    0.000179    0.000151    0.000480    0.000146    0.000174
    0.000174    0.000174    0.000586   -0.000335    0.005367    0.031134    0.031134    0.031134
    0.041279   -0.612001    0.041471    0.031763    0.031763    0.031763    0.005476   -0.000347
 
    0.011200    0.000359    0.000359    0.000359    0.000977    0.000151    0.000186    0.000087
    0.000087    0.000087    0.000598    0.000027    0.001273    0.001633    0.001633    0.001633
   -0.002945    0.041471   -0.691449    0.080642    0.080642    0.080642    0.016399   -0.000207
 
    0.012986    0.000357    0.000838    0.000838    0.000359    0.000179    0.000087    0.000060
   -0.000025    0.000060    0.000247   -0.000003    0.000827    0.003044    0.004468    0.003044
    0.001659    0.031763    0.080642   -0.505598    0.015528    0.015528    0.014216    0.004480
 
    0.012986    0.000838    0.000838    0.000357    0.000359    0.000179    0.000087    0.000060
    0.000060   -0.000025    0.000247   -0.000003    0.000827    0.004468    0.003044    0.003044
    0.001659    0.031763    0.080642    0.015528   -0.505598    0.015528    0.014216    0.004480
 
    0.012986    0.000838    0.000357    0.000838    0.000359    0.000179    0.000087   -0.000025
    0.000060    0.000060    0.000247   -0.000003    0.000827    0.003044    0.003044    0.004468
    0.001659    0.031763    0.080642    0.015528    0.015528   -0.505598    0.014216    0.004480
 
    0.023063    0.012986    0.012986    0.012986    0.011200    0.000614    0.000590    0.000246
    0.000246    0.000246    0.000174    0.000004    0.000464    0.000813    0.000813    0.000813
    0.001263    0.005476    0.016399    0.014216    0.014216    0.014216   -0.573744    0.047528
 
    0.047528    0.004480    0.004480    0.004480   -0.000207   -0.000347    0.000029   -0.000002
   -0.000002   -0.000002    0.000004   -0.000004    0.000004   -0.000002   -0.000002   -0.000002
    0.000029   -0.000347   -0.000207    0.004480    0.004480    0.004480    0.047528   -0.420073
 

          chi matrix :
   -0.164973    0.000080    0.000080    0.000080    0.001691   -0.000242    0.000002   -0.000001
   -0.000001   -0.000001    0.000028    0.000005    0.000009   -0.000027   -0.000027   -0.000027
    0.000008    0.000043    0.000544   -0.000278   -0.000278   -0.000278    0.005286   -0.001859
 
    0.000080   -0.156919    0.003185    0.003185   -0.006695    0.002407   -0.000364    0.000249
    0.000374    0.000249   -0.000001   -0.000006   -0.000027   -0.000357   -0.000363   -0.000357
    0.000031   -0.000019   -0.000026    0.000317    0.000425    0.000425   -0.000278    0.000720
 
    0.000080    0.003185   -0.156919    0.003185   -0.006695    0.002407   -0.000364    0.000374
    0.000249    0.000249   -0.000001   -0.000006   -0.000027   -0.000357   -0.000357   -0.000363
    0.000031   -0.000019   -0.000026    0.000425    0.000425    0.000317   -0.000278    0.000720
 
    0.000080    0.003185    0.003185   -0.156919   -0.006695    0.002407   -0.000364    0.000249
    0.000249    0.000374   -0.000001   -0.000006   -0.000027   -0.000363   -0.000357   -0.000357
    0.000031   -0.000019   -0.000026    0.000425    0.000317    0.000425   -0.000278    0.000720
 
    0.001691   -0.006695   -0.006695   -0.006695   -0.167799   -0.004840    0.001226   -0.000357
   -0.000357   -0.000357    0.000004    0.000001    0.000009    0.000025    0.000025    0.000025
    0.000008   -0.000013    0.000045   -0.000026   -0.000026   -0.000026    0.000544    0.000217
 
   -0.000242    0.002407    0.002407    0.002407   -0.004840   -0.171993   -0.004810    0.002358
    0.002358    0.002358   -0.000237   -0.000031    0.000044   -0.000014   -0.000014   -0.000014
   -0.000013    0.000024   -0.000013   -0.000019   -0.000019   -0.000019    0.000043   -0.000032
 
    0.000002   -0.000364   -0.000364   -0.000364    0.001226   -0.004810   -0.167745   -0.006652
   -0.006652   -0.006652    0.001680    0.000215    0.000541   -0.000032   -0.000032   -0.000032
    0.000046   -0.000013    0.000008    0.000031    0.000031    0.000031    0.000008    0.000000
 
   -0.000001    0.000249    0.000374    0.000249   -0.000357    0.002358   -0.006652   -0.156789
    0.003188    0.003188    0.000076    0.000713   -0.000272    0.000421    0.000421    0.000315
   -0.000032   -0.000014    0.000025   -0.000357   -0.000357   -0.000363   -0.000027   -0.000006
 
   -0.000001    0.000374    0.000249    0.000249   -0.000357    0.002358   -0.006652    0.003188
   -0.156789    0.003188    0.000076    0.000713   -0.000272    0.000421    0.000315    0.000421
   -0.000032   -0.000014    0.000025   -0.000363   -0.000357   -0.000357   -0.000027   -0.000006
 
   -0.000001    0.000249    0.000249    0.000374   -0.000357    0.002358   -0.006652    0.003188
    0.003188   -0.156789    0.000076    0.000713   -0.000272    0.000315    0.000421    0.000421
   -0.000032   -0.000014    0.000025   -0.000357   -0.000363   -0.000357   -0.000027   -0.000006
 
    0.000028   -0.000001   -0.000001   -0.000001    0.000004   -0.000237    0.001680    0.000076
    0.000076    0.000076   -0.165000   -0.001838    0.005294   -0.000272   -0.000272   -0.000272
    0.000541    0.000044    0.000009   -0.000027   -0.000027   -0.000027    0.000009    0.000005
 
    0.000005   -0.000006   -0.000006   -0.000006    0.000001   -0.000031    0.000215    0.000713
    0.000713    0.000713   -0.001838   -0.149066   -0.001838    0.000713    0.000713    0.000713
    0.000215   -0.000031    0.000001   -0.000006   -0.000006   -0.000006    0.000005    0.000001
 
    0.000009   -0.000027   -0.000027   -0.000027    0.000009    0.000044    0.000541   -0.000272
   -0.000272   -0.000272    0.005294   -0.001838   -0.165000    0.000076    0.000076    0.000076
    0.001680   -0.000237    0.000004   -0.000001   -0.000001   -0.000001    0.000028    0.000005
 
   -0.000027   -0.000357   -0.000357   -0.000363    0.000025   -0.000014   -0.000032    0.000421
    0.000421    0.000315   -0.000272    0.000713    0.000076   -0.156789    0.003188    0.003188
   -0.006652    0.002358   -0.000357    0.000249    0.000374    0.000249   -0.000001   -0.000006
 
   -0.000027   -0.000363   -0.000357   -0.000357    0.000025   -0.000014   -0.000032    0.000421
    0.000315    0.000421   -0.000272    0.000713    0.000076    0.003188   -0.156789    0.003188
   -0.006652    0.002358   -0.000357    0.000374    0.000249    0.000249   -0.000001   -0.000006
 
   -0.000027   -0.000357   -0.000363   -0.000357    0.000025   -0.000014   -0.000032    0.000315
    0.000421    0.000421   -0.000272    0.000713    0.000076    0.003188    0.003188   -0.156789
   -0.006652    0.002358   -0.000357    0.000249    0.000249    0.000374   -0.000001   -0.000006
 
    0.000008    0.000031    0.000031    0.000031    0.000008   -0.000013    0.000046   -0.000032
   -0.000032   -0.000032    0.000541    0.000215    0.001680   -0.006652   -0.006652   -0.006652
   -0.167745   -0.004810    0.001226   -0.000364   -0.000364   -0.000364    0.000002    0.000000
 
    0.000043   -0.000019   -0.000019   -0.000019   -0.000013    0.000024   -0.000013   -0.000014
   -0.000014   -0.000014    0.000044   -0.000031   -0.000237    0.002358    0.002358    0.002358
   -0.004810   -0.171993   -0.004840    0.002407    0.002407    0.002407   -0.000242   -0.000032
 
    0.000544   -0.000026   -0.000026   -0.000026    0.000045   -0.000013    0.000008    0.000025
    0.000025    0.000025    0.000009    0.000001    0.000004   -0.000357   -0.000357   -0.000357
    0.001226   -0.004840   -0.167799   -0.006695   -0.006695   -0.006695    0.001691    0.000217
 
   -0.000278    0.000317    0.000425    0.000425   -0.000026   -0.000019    0.000031   -0.000357
   -0.000363   -0.000357   -0.000027   -0.000006   -0.000001    0.000249    0.000374    0.000249
   -0.000364    0.002407   -0.006695   -0.156919    0.003185    0.003185    0.000080    0.000720
 
   -0.000278    0.000425    0.000425    0.000317   -0.000026   -0.000019    0.000031   -0.000357
   -0.000357   -0.000363   -0.000027   -0.000006   -0.000001    0.000374    0.000249    0.000249
   -0.000364    0.002407   -0.006695    0.003185   -0.156919    0.003185    0.000080    0.000720
 
   -0.000278    0.000425    0.000317    0.000425   -0.000026   -0.000019    0.000031   -0.000363
   -0.000357   -0.000357   -0.000027   -0.000006   -0.000001    0.000249    0.000249    0.000374
   -0.000364    0.002407   -0.006695    0.003185    0.003185   -0.156919    0.000080    0.000720
 
    0.005286   -0.000278   -0.000278   -0.000278    0.000544    0.000043    0.000008   -0.000027
   -0.000027   -0.000027    0.000009    0.000005    0.000028   -0.000001   -0.000001   -0.000001
    0.000002   -0.000242    0.001691    0.000080    0.000080    0.000080   -0.164973   -0.001859
 
   -0.001859    0.000720    0.000720    0.000720    0.000217   -0.000032    0.000000   -0.000006
   -0.000006   -0.000006    0.000005    0.000001    0.000005   -0.000006   -0.000006   -0.000006
    0.000000   -0.000032    0.000217    0.000720    0.000720    0.000720   -0.001859   -0.149066
 

        chi0^{-1} matrix :
   -1.778433   -0.073170   -0.073170   -0.073170   -0.071651   -0.034253   -0.008971   -0.009035
   -0.009035   -0.009035   -0.004009   -0.001206   -0.002957   -0.005042   -0.005042   -0.005042
   -0.004979   -0.017671   -0.055180   -0.064868   -0.064868   -0.064868   -0.102504   -0.217125
 
   -0.073170   -2.044139   -0.125203   -0.125203   -0.279278   -0.145433   -0.024818   -0.030683
   -0.035943   -0.030683   -0.009074   -0.002551   -0.005032   -0.001906   -0.001583   -0.001906
   -0.001831   -0.003997   -0.007953   -0.008377   -0.010149   -0.010149   -0.064868   -0.040129
 
   -0.073170   -0.125203   -2.044139   -0.125203   -0.279278   -0.145433   -0.024818   -0.035943
   -0.030683   -0.030683   -0.009074   -0.002551   -0.005032   -0.001906   -0.001906   -0.001583
   -0.001831   -0.003997   -0.007953   -0.010149   -0.010149   -0.008377   -0.064868   -0.040129
 
   -0.073170   -0.125203   -0.125203   -2.044139   -0.279278   -0.145433   -0.024818   -0.030683
   -0.030683   -0.035943   -0.009074   -0.002551   -0.005032   -0.001583   -0.001906   -0.001906
   -0.001831   -0.003997   -0.007953   -0.010149   -0.008377   -0.010149   -0.064868   -0.040129
 
   -0.071651   -0.279278   -0.279278   -0.279278   -1.555962   -0.154393   -0.013690   -0.024693
   -0.024693   -0.024693   -0.008983   -0.002379   -0.004973   -0.001827   -0.001827   -0.001827
   -0.001915   -0.003578   -0.008161   -0.007953   -0.007953   -0.007953   -0.055180   -0.022640
 
   -0.034253   -0.145433   -0.145433   -0.145433   -0.154393   -1.699938   -0.153172   -0.143354
   -0.143354   -0.143354   -0.033687   -0.009002   -0.017302   -0.003901   -0.003901   -0.003901
   -0.003507   -0.003721   -0.003578   -0.003997   -0.003997   -0.003997   -0.017671   -0.009180
 
   -0.008971   -0.024818   -0.024818   -0.024818   -0.013690   -0.153172   -1.558440   -0.278478
   -0.278478   -0.278478   -0.071444   -0.022489   -0.054970   -0.007869   -0.007869   -0.007869
   -0.008106   -0.003507   -0.001915   -0.001831   -0.001831   -0.001831   -0.004979   -0.002398
 
   -0.009035   -0.030683   -0.035943   -0.030683   -0.024693   -0.143354   -0.278478   -2.050679
   -0.125267   -0.125267   -0.072900   -0.039944   -0.064506   -0.009971   -0.009971   -0.008217
   -0.007869   -0.003901   -0.001827   -0.001906   -0.001906   -0.001583   -0.005042   -0.002565
 
   -0.009035   -0.035943   -0.030683   -0.030683   -0.024693   -0.143354   -0.278478   -0.125267
   -2.050679   -0.125267   -0.072900   -0.039944   -0.064506   -0.009971   -0.008217   -0.009971
   -0.007869   -0.003901   -0.001827   -0.001583   -0.001906   -0.001906   -0.005042   -0.002565
 
   -0.009035   -0.030683   -0.030683   -0.035943   -0.024693   -0.143354   -0.278478   -0.125267
   -0.125267   -2.050679   -0.072900   -0.039944   -0.064506   -0.008217   -0.009971   -0.009971
   -0.007869   -0.003901   -0.001827   -0.001906   -0.001583   -0.001906   -0.005042   -0.002565
 
   -0.004009   -0.009074   -0.009074   -0.009074   -0.008983   -0.033687   -0.071444   -0.072900
   -0.072900   -0.072900   -1.780560   -0.216167   -0.102180   -0.064506   -0.064506   -0.064506
   -0.054970   -0.017302   -0.004973   -0.005032   -0.005032   -0.005032   -0.002957   -0.001214
 
   -0.001206   -0.002551   -0.002551   -0.002551   -0.002379   -0.009002   -0.022489   -0.039944
   -0.039944   -0.039944   -0.216167   -2.433913   -0.216167   -0.039944   -0.039944   -0.039944
   -0.022489   -0.009002   -0.002379   -0.002551   -0.002551   -0.002551   -0.001206   -0.000404
 
   -0.002957   -0.005032   -0.005032   -0.005032   -0.004973   -0.017302   -0.054970   -0.064506
   -0.064506   -0.064506   -0.102180   -0.216167   -1.780560   -0.072900   -0.072900   -0.072900
   -0.071444   -0.033687   -0.008983   -0.009074   -0.009074   -0.009074   -0.004009   -0.001214
 
   -0.005042   -0.001906   -0.001906   -0.001583   -0.001827   -0.003901   -0.007869   -0.009971
   -0.009971   -0.008217   -0.064506   -0.039944   -0.072900   -2.050679   -0.125267   -0.125267
   -0.278478   -0.143354   -0.024693   -0.030683   -0.035943   -0.030683   -0.009035   -0.002565
 
   -0.005042   -0.001583   -0.001906   -0.001906   -0.001827   -0.003901   -0.007869   -0.009971
   -0.008217   -0.009971   -0.064506   -0.039944   -0.072900   -0.125267   -2.050679   -0.125267
   -0.278478   -0.143354   -0.024693   -0.035943   -0.030683   -0.030683   -0.009035   -0.002565
 
   -0.005042   -0.001906   -0.001583   -0.001906   -0.001827   -0.003901   -0.007869   -0.008217
   -0.009971   -0.009971   -0.064506   -0.039944   -0.072900   -0.125267   -0.125267   -2.050679
   -0.278478   -0.143354   -0.024693   -0.030683   -0.030683   -0.035943   -0.009035   -0.002565
 
   -0.004979   -0.001831   -0.001831   -0.001831   -0.001915   -0.003507   -0.008106   -0.007869
   -0.007869   -0.007869   -0.054970   -0.022489   -0.071444   -0.278478   -0.278478   -0.278478
   -1.558440   -0.153172   -0.013690   -0.024818   -0.024818   -0.024818   -0.008971   -0.002398
 
   -0.017671   -0.003997   -0.003997   -0.003997   -0.003578   -0.003721   -0.003507   -0.003901
   -0.003901   -0.003901   -0.017302   -0.009002   -0.033687   -0.143354   -0.143354   -0.143354
   -0.153172   -1.699938   -0.154393   -0.145433   -0.145433   -0.145433   -0.034253   -0.009180
 
   -0.055180   -0.007953   -0.007953   -0.007953   -0.008161   -0.003578   -0.001915   -0.001827
   -0.001827   -0.001827   -0.004973   -0.002379   -0.008983   -0.024693   -0.024693   -0.024693
   -0.013690   -0.154393   -1.555962   -0.279278   -0.279278   -0.279278   -0.071651   -0.022640
 
   -0.064868   -0.008377   -0.010149   -0.010149   -0.007953   -0.003997   -0.001831   -0.001906
   -0.001583   -0.001906   -0.005032   -0.002551   -0.009074   -0.030683   -0.035943   -0.030683
   -0.024818   -0.145433   -0.279278   -2.044139   -0.125203   -0.125203   -0.073170   -0.040129
 
   -0.064868   -0.010149   -0.010149   -0.008377   -0.007953   -0.003997   -0.001831   -0.001906
   -0.001906   -0.001583   -0.005032   -0.002551   -0.009074   -0.035943   -0.030683   -0.030683
   -0.024818   -0.145433   -0.279278   -0.125203   -2.044139   -0.125203   -0.073170   -0.040129
 
   -0.064868   -0.010149   -0.008377   -0.010149   -0.007953   -0.003997   -0.001831   -0.001583
   -0.001906   -0.001906   -0.005032   -0.002551   -0.009074   -0.030683   -0.030683   -0.035943
   -0.024818   -0.145433   -0.279278   -0.125203   -0.125203   -2.044139   -0.073170   -0.040129
 
   -0.102504   -0.064868   -0.064868   -0.064868   -0.055180   -0.017671   -0.004979   -0.005042
   -0.005042   -0.005042   -0.002957   -0.001206   -0.004009   -0.009035   -0.009035   -0.009035
   -0.008971   -0.034253   -0.071651   -0.073170   -0.073170   -0.073170   -1.778433   -0.217125
 
   -0.217125   -0.040129   -0.040129   -0.040129   -0.022640   -0.009180   -0.002398   -0.002565
   -0.002565   -0.002565   -0.001214   -0.000404   -0.001214   -0.002565   -0.002565   -0.002565
   -0.002398   -0.009180   -0.022640   -0.040129   -0.040129   -0.040129   -0.217125   -2.432200
 

        chi^{-1} matrix :
   -6.069556    0.000515    0.000515    0.000515   -0.062077    0.010292   -0.000893    0.000339
    0.000339    0.000339   -0.001104   -0.000159   -0.000401    0.001246    0.001246    0.001246
   -0.000719    0.000013   -0.023094    0.012540    0.012540    0.012540   -0.195766    0.078192
 
    0.000515   -6.392304   -0.146336   -0.146336    0.269954   -0.102374    0.021271   -0.014219
   -0.019102   -0.014219    0.000365    0.000309    0.001236    0.015824    0.016062    0.015824
   -0.002950    0.000606    0.003136   -0.014557   -0.018790   -0.018790    0.012540   -0.032294
 
    0.000515   -0.146336   -6.392304   -0.146336    0.269954   -0.102374    0.021271   -0.019102
   -0.014219   -0.014219    0.000365    0.000309    0.001236    0.015824    0.015824    0.016062
   -0.002950    0.000606    0.003136   -0.018790   -0.018790   -0.014557    0.012540   -0.032294
 
    0.000515   -0.146336   -0.146336   -6.392304    0.269954   -0.102374    0.021271   -0.014219
   -0.014219   -0.019102    0.000365    0.000309    0.001236    0.016062    0.015824    0.015824
   -0.002950    0.000606    0.003136   -0.018790   -0.014557   -0.018790    0.012540   -0.032294
 
   -0.062077    0.269954    0.269954    0.269954   -5.998325    0.182577   -0.053340    0.021000
    0.021000    0.021000   -0.000971    0.000096   -0.000726   -0.002722   -0.002722   -0.002722
    0.000079    0.000509   -0.002546    0.003136    0.003136    0.003136   -0.023094   -0.003750
 
    0.010292   -0.102374   -0.102374   -0.102374    0.182577   -5.832847    0.181311   -0.100467
   -0.100467   -0.100467    0.010092   -0.000066   -0.000058    0.000428    0.000428    0.000428
    0.000529   -0.000759    0.000509    0.000606    0.000606    0.000606    0.000013   -0.000072
 
   -0.000893    0.021271    0.021271    0.021271   -0.053340    0.181311   -5.999794    0.268491
    0.268491    0.268491   -0.061692   -0.003765   -0.022930    0.003352    0.003352    0.003352
   -0.002618    0.000529    0.000079   -0.002950   -0.002950   -0.002950   -0.000719    0.000114
 
    0.000339   -0.014219   -0.019102   -0.014219    0.021000   -0.100467    0.268491   -6.397423
   -0.146514   -0.146514    0.000639   -0.031992    0.012273   -0.018643   -0.018643   -0.014501
    0.003352    0.000428   -0.002722    0.015824    0.015824    0.016062    0.001246    0.000306
 
    0.000339   -0.019102   -0.014219   -0.014219    0.021000   -0.100467    0.268491   -0.146514
   -6.397423   -0.146514    0.000639   -0.031992    0.012273   -0.018643   -0.014501   -0.018643
    0.003352    0.000428   -0.002722    0.016062    0.015824    0.015824    0.001246    0.000306
 
    0.000339   -0.014219   -0.014219   -0.019102    0.021000   -0.100467    0.268491   -0.146514
   -0.146514   -6.397423    0.000639   -0.031992    0.012273   -0.014501   -0.018643   -0.018643
    0.003352    0.000428   -0.002722    0.015824    0.016062    0.015824    0.001246    0.000306
 
   -0.001104    0.000365    0.000365    0.000365   -0.000971    0.010092   -0.061692    0.000639
    0.000639    0.000639   -6.068522    0.077318   -0.196003    0.012273    0.012273    0.012273
   -0.022930   -0.000058   -0.000726    0.001236    0.001236    0.001236   -0.000401   -0.000159
 
   -0.000159    0.000309    0.000309    0.000309    0.000096   -0.000066   -0.003765   -0.031992
   -0.031992   -0.031992    0.077318   -6.711286    0.077318   -0.031992   -0.031992   -0.031992
   -0.003765   -0.000066    0.000096    0.000309    0.000309    0.000309   -0.000159   -0.000033
 
   -0.000401    0.001236    0.001236    0.001236   -0.000726   -0.000058   -0.022930    0.012273
    0.012273    0.012273   -0.196003    0.077318   -6.068522    0.000639    0.000639    0.000639
   -0.061692    0.010092   -0.000971    0.000365    0.000365    0.000365   -0.001104   -0.000159
 
    0.001246    0.015824    0.015824    0.016062   -0.002722    0.000428    0.003352   -0.018643
   -0.018643   -0.014501    0.012273   -0.031992    0.000639   -6.397423   -0.146514   -0.146514
    0.268491   -0.100467    0.021000   -0.014219   -0.019102   -0.014219    0.000339    0.000306
 
    0.001246    0.016062    0.015824    0.015824   -0.002722    0.000428    0.003352   -0.018643
   -0.014501   -0.018643    0.012273   -0.031992    0.000639   -0.146514   -6.397423   -0.146514
    0.268491   -0.100467    0.021000   -0.019102   -0.014219   -0.014219    0.000339    0.000306
 
    0.001246    0.015824    0.016062    0.015824   -0.002722    0.000428    0.003352   -0.014501
   -0.018643   -0.018643    0.012273   -0.031992    0.000639   -0.146514   -0.146514   -6.397423
    0.268491   -0.100467    0.021000   -0.014219   -0.014219   -0.019102    0.000339    0.000306
 
   -0.000719   -0.002950   -0.002950   -0.002950    0.000079    0.000529   -0.002618    0.003352
    0.003352    0.003352   -0.022930   -0.003765   -0.061692    0.268491    0.268491    0.268491
   -5.999794    0.181311   -0.053340    0.021271    0.021271    0.021271   -0.000893    0.000114
 
    0.000013    0.000606    0.000606    0.000606    0.000509   -0.000759    0.000529    0.000428
    0.000428    0.000428   -0.000058   -0.000066    0.010092   -0.100467   -0.100467   -0.100467
    0.181311   -5.832847    0.182577   -0.102374   -0.102374   -0.102374    0.010292   -0.000072
 
   -0.023094    0.003136    0.003136    0.003136   -0.002546    0.000509    0.000079   -0.002722
   -0.002722   -0.002722   -0.000726    0.000096   -0.000971    0.021000    0.021000    0.021000
   -0.053340    0.182577   -5.998325    0.269954    0.269954    0.269954   -0.062077   -0.003750
 
    0.012540   -0.014557   -0.018790   -0.018790    0.003136    0.000606   -0.002950    0.015824
    0.016062    0.015824    0.001236    0.000309    0.000365   -0.014219   -0.019102   -0.014219
    0.021271   -0.102374    0.269954   -6.392304   -0.146336   -0.146336    0.000515   -0.032294
 
    0.012540   -0.018790   -0.018790   -0.014557    0.003136    0.000606   -0.002950    0.015824
    0.015824    0.016062    0.001236    0.000309    0.000365   -0.019102   -0.014219   -0.014219
    0.021271   -0.102374    0.269954   -0.146336   -6.392304   -0.146336    0.000515   -0.032294
 
    0.012540   -0.018790   -0.014557   -0.018790    0.003136    0.000606   -0.002950    0.016062
    0.015824    0.015824    0.001236    0.000309    0.000365   -0.014219   -0.014219   -0.019102
    0.021271   -0.102374    0.269954   -0.146336   -0.146336   -6.392304    0.000515   -0.032294
 
   -0.195766    0.012540    0.012540    0.012540   -0.023094    0.000013   -0.000719    0.001246
    0.001246    0.001246   -0.000401   -0.000159   -0.001104    0.000339    0.000339    0.000339
   -0.000893    0.010292   -0.062077    0.000515    0.000515    0.000515   -6.069556    0.078192
 
    0.078192   -0.032294   -0.032294   -0.032294   -0.003750   -0.000072    0.000114    0.000306
    0.000306    0.000306   -0.000159   -0.000033   -0.000159    0.000306    0.000306    0.000306
    0.000114   -0.000072   -0.003750   -0.032294   -0.032294   -0.032294    0.078192   -6.711333
 

         Hubbard matrix :
    4.291123   -0.073685   -0.073685   -0.073685   -0.009574   -0.044545   -0.008078   -0.009374
   -0.009374   -0.009374   -0.002905   -0.001047   -0.002556   -0.006288   -0.006288   -0.006288
   -0.004260   -0.017684   -0.032087   -0.077408   -0.077408   -0.077408    0.093262   -0.295317
 
   -0.073685    4.348165    0.021133    0.021133   -0.549231   -0.043059   -0.046089   -0.016464
   -0.016841   -0.016464   -0.009439   -0.002859   -0.006268   -0.017731   -0.017646   -0.017731
    0.001119   -0.004603   -0.011089    0.006180    0.008640    0.008640   -0.077408   -0.007835
 
   -0.073685    0.021133    4.348165    0.021133   -0.549231   -0.043059   -0.046089   -0.016841
   -0.016464   -0.016464   -0.009439   -0.002859   -0.006268   -0.017731   -0.017731   -0.017646
    0.001119   -0.004603   -0.011089    0.008640    0.008640    0.006180   -0.077408   -0.007835
 
   -0.073685    0.021133    0.021133    4.348165   -0.549231   -0.043059   -0.046089   -0.016464
   -0.016464   -0.016841   -0.009439   -0.002859   -0.006268   -0.017646   -0.017731   -0.017731
    0.001119   -0.004603   -0.011089    0.008640    0.006180    0.008640   -0.077408   -0.007835
 
   -0.009574   -0.549231   -0.549231   -0.549231    4.442363   -0.336971    0.039649   -0.045693
   -0.045693   -0.045693   -0.008013   -0.002475   -0.004247    0.000895    0.000895    0.000895
   -0.001994   -0.004088   -0.005614   -0.011089   -0.011089   -0.011089   -0.032087   -0.018890
 
   -0.044545   -0.043059   -0.043059   -0.043059   -0.336971    4.132909   -0.334483   -0.042887
   -0.042887   -0.042887   -0.043779   -0.008936   -0.017244   -0.004330   -0.004330   -0.004330
   -0.004035   -0.002962   -0.004088   -0.004603   -0.004603   -0.004603   -0.017684   -0.009109
 
   -0.008078   -0.046089   -0.046089   -0.046089    0.039649   -0.334483    4.441354   -0.546969
   -0.546969   -0.546969   -0.009752   -0.018724   -0.032039   -0.011220   -0.011220   -0.011220
   -0.005487   -0.004035   -0.001994    0.001119    0.001119    0.001119   -0.004260   -0.002512
 
   -0.009374   -0.016464   -0.016841   -0.016464   -0.045693   -0.042887   -0.546969    4.346743
    0.021247    0.021247   -0.073540   -0.007952   -0.076778    0.008671    0.008671    0.006283
   -0.011220   -0.004330    0.000895   -0.017731   -0.017731   -0.017646   -0.006288   -0.002870
 
   -0.009374   -0.016841   -0.016464   -0.016464   -0.045693   -0.042887   -0.546969    0.021247
    4.346743    0.021247   -0.073540   -0.007952   -0.076778    0.008671    0.006283    0.008671
   -0.011220   -0.004330    0.000895   -0.017646   -0.017731   -0.017731   -0.006288   -0.002870
 
   -0.009374   -0.016464   -0.016464   -0.016841   -0.045693   -0.042887   -0.546969    0.021247
    0.021247    4.346743   -0.073540   -0.007952   -0.076778    0.006283    0.008671    0.008671
   -0.011220   -0.004330    0.000895   -0.017731   -0.017646   -0.017731   -0.006288   -0.002870
 
   -0.002905   -0.009439   -0.009439   -0.009439   -0.008013   -0.043779   -0.009752   -0.073540
   -0.073540   -0.073540    4.287963   -0.293484    0.093823   -0.076778   -0.076778   -0.076778
   -0.032039   -0.017244   -0.004247   -0.006268   -0.006268   -0.006268   -0.002556   -0.001054
 
   -0.001047   -0.002859   -0.002859   -0.002859   -0.002475   -0.008936   -0.018724   -0.007952
   -0.007952   -0.007952   -0.293484    4.277373   -0.293484   -0.007952   -0.007952   -0.007952
   -0.018724   -0.008936   -0.002475   -0.002859   -0.002859   -0.002859   -0.001047   -0.000372
 
   -0.002556   -0.006268   -0.006268   -0.006268   -0.004247   -0.017244   -0.032039   -0.076778
   -0.076778   -0.076778    0.093823   -0.293484    4.287963   -0.073540   -0.073540   -0.073540
   -0.009752   -0.043779   -0.008013   -0.009439   -0.009439   -0.009439   -0.002905   -0.001054
 
   -0.006288   -0.017731   -0.017731   -0.017646    0.000895   -0.004330   -0.011220    0.008671
    0.008671    0.006283   -0.076778   -0.007952   -0.073540    4.346743    0.021247    0.021247
   -0.546969   -0.042887   -0.045693   -0.016464   -0.016841   -0.016464   -0.009374   -0.002870
 
   -0.006288   -0.017646   -0.017731   -0.017731    0.000895   -0.004330   -0.011220    0.008671
    0.006283    0.008671   -0.076778   -0.007952   -0.073540    0.021247    4.346743    0.021247
   -0.546969   -0.042887   -0.045693   -0.016841   -0.016464   -0.016464   -0.009374   -0.002870
 
   -0.006288   -0.017731   -0.017646   -0.017731    0.000895   -0.004330   -0.011220    0.006283
    0.008671    0.008671   -0.076778   -0.007952   -0.073540    0.021247    0.021247    4.346743
   -0.546969   -0.042887   -0.045693   -0.016464   -0.016464   -0.016841   -0.009374   -0.002870
 
   -0.004260    0.001119    0.001119    0.001119   -0.001994   -0.004035   -0.005487   -0.011220
   -0.011220   -0.011220   -0.032039   -0.018724   -0.009752   -0.546969   -0.546969   -0.546969
    4.441354   -0.334483    0.039649   -0.046089   -0.046089   -0.046089   -0.008078   -0.002512
 
   -0.017684   -0.004603   -0.004603   -0.004603   -0.004088   -0.002962   -0.004035   -0.004330
   -0.004330   -0.004330   -0.017244   -0.008936   -0.043779   -0.042887   -0.042887   -0.042887
   -0.334483    4.132909   -0.336971   -0.043059   -0.043059   -0.043059   -0.044545   -0.009109
 
   -0.032087   -0.011089   -0.011089   -0.011089   -0.005614   -0.004088   -0.001994    0.000895
    0.000895    0.000895   -0.004247   -0.002475   -0.008013   -0.045693   -0.045693   -0.045693
    0.039649   -0.336971    4.442363   -0.549231   -0.549231   -0.549231   -0.009574   -0.018890
 
   -0.077408    0.006180    0.008640    0.008640   -0.011089   -0.004603    0.001119   -0.017731
   -0.017646   -0.017731   -0.006268   -0.002859   -0.009439   -0.016464   -0.016841   -0.016464
   -0.046089   -0.043059   -0.549231    4.348165    0.021133    0.021133   -0.073685   -0.007835
 
   -0.077408    0.008640    0.008640    0.006180   -0.011089   -0.004603    0.001119   -0.017731
   -0.017731   -0.017646   -0.006268   -0.002859   -0.009439   -0.016841   -0.016464   -0.016464
   -0.046089   -0.043059   -0.549231    0.021133    4.348165    0.021133   -0.073685   -0.007835
 
   -0.077408    0.008640    0.006180    0.008640   -0.011089   -0.004603    0.001119   -0.017646
   -0.017731   -0.017731   -0.006268   -0.002859   -0.009439   -0.016464   -0.016464   -0.016841
   -0.046089   -0.043059   -0.549231    0.021133    0.021133    4.348165   -0.073685   -0.007835
 
    0.093262   -0.077408   -0.077408   -0.077408   -0.032087   -0.017684   -0.004260   -0.006288
   -0.006288   -0.006288   -0.002556   -0.001047   -0.002905   -0.009374   -0.009374   -0.009374
   -0.008078   -0.044545   -0.009574   -0.073685   -0.073685   -0.073685    4.291123   -0.295317
 
   -0.295317   -0.007835   -0.007835   -0.007835   -0.018890   -0.009109   -0.002512   -0.002870
   -0.002870   -0.002870   -0.001054   -0.000372   -0.001054   -0.002870   -0.002870   -0.002870
   -0.002512   -0.009109   -0.018890   -0.007835   -0.007835   -0.007835   -0.295317    4.279133
 
