# Supplementary material for: Saturation magnetisation as an indicator of the disintegration of barium hexaferrite nanoplatelets during the surface functionalisation
Source: Sci Rep. 2023 Jan 19;13:1092. doi: 10.1038/s41598-023-28431-4 (PMC9852462; doi:10.1038/s41598-023-28431-4)
Supplement: Supplementary file 3 — Supplementary Information 3. [file 41598_2023_28431_MOESM3_ESM.zip › Phoshphonates_on_Ba_Hexaferrite-dataset.d/Fig7/projwfc.BaHexaferrite.bulk.out]

### Running on host: pars34

     Program PROJWFC v.6.2 (svn rev. 14038) starts on 20Apr2021 at 17:16:36 

     This program is part of the open-source Quantum ESPRESSO suite
     for quantum simulation of materials; please cite
         "P. Giannozzi et al., J. Phys.:Condens. Matter 21 395502 (2009);
         "P. Giannozzi et al., J. Phys.:Condens. Matter 29 465901 (2017);
          URL http://www.quantum-espresso.org", 
     in publications or presentations arising from this work. More details at
     http://www.quantum-espresso.org/quote

     Parallel version (MPI), running on    32 processors

     MPI processes distributed on     1 nodes
     R & G space division:  proc/nbgrp/npool/nimage =      32

     Reading data from directory:
     /temp/matic/pw/Ba2Fe24O38.bulk.dft+u/pwscf.save/

     IMPORTANT: XC functional enforced from input :
     Exchange-correlation      = PBE ( 1  4  3  4 0 0)
     Any further DFT definition will be discarded
     Please, verify this is what you really want

               file Ba.pbe-spn-kjpaw_psl.1.0.0.UPF: wavefunction(s)  5S 6S renormalized
               file Fe.pbe-nd-rrkjus.UPF: wavefunction(s)  4S renormalized
               file Fe.pbe-nd-rrkjus.UPF: wavefunction(s)  4S renormalized
               file O.pbe-n-kjpaw_psl.1.0.0.UPF: wavefunction(s)  2S 2P renormalized
 
     Parallelization info
     --------------------
     sticks:   dense  smooth     PW     G-vecs:    dense   smooth      PW
     Min         138      55     15                29220     7385    1091
     Max         139      56     16                29245     7406    1110
     Sum        4429    1777    499               935369   236625   35237
 
     Generating pointlists ...
     new r_m :   0.1993 (alat units)  2.2614 (a.u.) for type    1
     new r_m :   0.1299 (alat units)  1.4734 (a.u.) for type    2
     new r_m :   0.1322 (alat units)  1.5002 (a.u.) for type    3
     new r_m :   0.1299 (alat units)  1.4734 (a.u.) for type    4

     Check: negative/imaginary core charge=   -0.000001    0.000000

     Gaussian broadening (read from input): ngauss,degauss=   0    0.007350


     Calling projwave .... 

     Atomic states used for projection
     (read from pseudopotential files):

     state #   1: atom   1 (Fe2), wfc  1 (l=0 m= 1)
     state #   2: atom   1 (Fe2), wfc  2 (l=2 m= 1)
     state #   3: atom   1 (Fe2), wfc  2 (l=2 m= 2)
     state #   4: atom   1 (Fe2), wfc  2 (l=2 m= 3)
     state #   5: atom   1 (Fe2), wfc  2 (l=2 m= 4)
     state #   6: atom   1 (Fe2), wfc  2 (l=2 m= 5)
     state #   7: atom   2 (O  ), wfc  1 (l=0 m= 1)
     state #   8: atom   2 (O  ), wfc  2 (l=1 m= 1)
     state #   9: atom   2 (O  ), wfc  2 (l=1 m= 2)
     state #  10: atom   2 (O  ), wfc  2 (l=1 m= 3)
     state #  11: atom   3 (O  ), wfc  1 (l=0 m= 1)
     state #  12: atom   3 (O  ), wfc  2 (l=1 m= 1)
     state #  13: atom   3 (O  ), wfc  2 (l=1 m= 2)
     state #  14: atom   3 (O  ), wfc  2 (l=1 m= 3)
     state #  15: atom   4 (O  ), wfc  1 (l=0 m= 1)
     state #  16: atom   4 (O  ), wfc  2 (l=1 m= 1)
     state #  17: atom   4 (O  ), wfc  2 (l=1 m= 2)
     state #  18: atom   4 (O  ), wfc  2 (l=1 m= 3)
     state #  19: atom   5 (O  ), wfc  1 (l=0 m= 1)
     state #  20: atom   5 (O  ), wfc  2 (l=1 m= 1)
     state #  21: atom   5 (O  ), wfc  2 (l=1 m= 2)
     state #  22: atom   5 (O  ), wfc  2 (l=1 m= 3)
     state #  23: atom   6 (Fe1), wfc  1 (l=0 m= 1)
     state #  24: atom   6 (Fe1), wfc  2 (l=2 m= 1)
     state #  25: atom   6 (Fe1), wfc  2 (l=2 m= 2)
     state #  26: atom   6 (Fe1), wfc  2 (l=2 m= 3)
     state #  27: atom   6 (Fe1), wfc  2 (l=2 m= 4)
     state #  28: atom   6 (Fe1), wfc  2 (l=2 m= 5)
     state #  29: atom   7 (Fe1), wfc  1 (l=0 m= 1)
     state #  30: atom   7 (Fe1), wfc  2 (l=2 m= 1)
     state #  31: atom   7 (Fe1), wfc  2 (l=2 m= 2)
     state #  32: atom   7 (Fe1), wfc  2 (l=2 m= 3)
     state #  33: atom   7 (Fe1), wfc  2 (l=2 m= 4)
     state #  34: atom   7 (Fe1), wfc  2 (l=2 m= 5)
     state #  35: atom   8 (Fe1), wfc  1 (l=0 m= 1)
     state #  36: atom   8 (Fe1), wfc  2 (l=2 m= 1)
     state #  37: atom   8 (Fe1), wfc  2 (l=2 m= 2)
     state #  38: atom   8 (Fe1), wfc  2 (l=2 m= 3)
     state #  39: atom   8 (Fe1), wfc  2 (l=2 m= 4)
     state #  40: atom   8 (Fe1), wfc  2 (l=2 m= 5)
     state #  41: atom   9 (O  ), wfc  1 (l=0 m= 1)
     state #  42: atom   9 (O  ), wfc  2 (l=1 m= 1)
     state #  43: atom   9 (O  ), wfc  2 (l=1 m= 2)
     state #  44: atom   9 (O  ), wfc  2 (l=1 m= 3)
     state #  45: atom  10 (O  ), wfc  1 (l=0 m= 1)
     state #  46: atom  10 (O  ), wfc  2 (l=1 m= 1)
     state #  47: atom  10 (O  ), wfc  2 (l=1 m= 2)
     state #  48: atom  10 (O  ), wfc  2 (l=1 m= 3)
     state #  49: atom  11 (O  ), wfc  1 (l=0 m= 1)
     state #  50: atom  11 (O  ), wfc  2 (l=1 m= 1)
     state #  51: atom  11 (O  ), wfc  2 (l=1 m= 2)
     state #  52: atom  11 (O  ), wfc  2 (l=1 m= 3)
     state #  53: atom  12 (O  ), wfc  1 (l=0 m= 1)
     state #  54: atom  12 (O  ), wfc  2 (l=1 m= 1)
     state #  55: atom  12 (O  ), wfc  2 (l=1 m= 2)
     state #  56: atom  12 (O  ), wfc  2 (l=1 m= 3)
     state #  57: atom  13 (Fe2), wfc  1 (l=0 m= 1)
     state #  58: atom  13 (Fe2), wfc  2 (l=2 m= 1)
     state #  59: atom  13 (Fe2), wfc  2 (l=2 m= 2)
     state #  60: atom  13 (Fe2), wfc  2 (l=2 m= 3)
     state #  61: atom  13 (Fe2), wfc  2 (l=2 m= 4)
     state #  62: atom  13 (Fe2), wfc  2 (l=2 m= 5)
     state #  63: atom  14 (Fe1), wfc  1 (l=0 m= 1)
     state #  64: atom  14 (Fe1), wfc  2 (l=2 m= 1)
     state #  65: atom  14 (Fe1), wfc  2 (l=2 m= 2)
     state #  66: atom  14 (Fe1), wfc  2 (l=2 m= 3)
     state #  67: atom  14 (Fe1), wfc  2 (l=2 m= 4)
     state #  68: atom  14 (Fe1), wfc  2 (l=2 m= 5)
     state #  69: atom  15 (O  ), wfc  1 (l=0 m= 1)
     state #  70: atom  15 (O  ), wfc  2 (l=1 m= 1)
     state #  71: atom  15 (O  ), wfc  2 (l=1 m= 2)
     state #  72: atom  15 (O  ), wfc  2 (l=1 m= 3)
     state #  73: atom  16 (Ba ), wfc  1 (l=0 m= 1)
     state #  74: atom  16 (Ba ), wfc  2 (l=0 m= 1)
     state #  75: atom  16 (Ba ), wfc  3 (l=1 m= 1)
     state #  76: atom  16 (Ba ), wfc  3 (l=1 m= 2)
     state #  77: atom  16 (Ba ), wfc  3 (l=1 m= 3)
     state #  78: atom  17 (O  ), wfc  1 (l=0 m= 1)
     state #  79: atom  17 (O  ), wfc  2 (l=1 m= 1)
     state #  80: atom  17 (O  ), wfc  2 (l=1 m= 2)
     state #  81: atom  17 (O  ), wfc  2 (l=1 m= 3)
     state #  82: atom  18 (O  ), wfc  1 (l=0 m= 1)
     state #  83: atom  18 (O  ), wfc  2 (l=1 m= 1)
     state #  84: atom  18 (O  ), wfc  2 (l=1 m= 2)
     state #  85: atom  18 (O  ), wfc  2 (l=1 m= 3)
     state #  86: atom  19 (Fe2), wfc  1 (l=0 m= 1)
     state #  87: atom  19 (Fe2), wfc  2 (l=2 m= 1)
     state #  88: atom  19 (Fe2), wfc  2 (l=2 m= 2)
     state #  89: atom  19 (Fe2), wfc  2 (l=2 m= 3)
     state #  90: atom  19 (Fe2), wfc  2 (l=2 m= 4)
     state #  91: atom  19 (Fe2), wfc  2 (l=2 m= 5)
     state #  92: atom  20 (O  ), wfc  1 (l=0 m= 1)
     state #  93: atom  20 (O  ), wfc  2 (l=1 m= 1)
     state #  94: atom  20 (O  ), wfc  2 (l=1 m= 2)
     state #  95: atom  20 (O  ), wfc  2 (l=1 m= 3)
     state #  96: atom  21 (O  ), wfc  1 (l=0 m= 1)
     state #  97: atom  21 (O  ), wfc  2 (l=1 m= 1)
     state #  98: atom  21 (O  ), wfc  2 (l=1 m= 2)
     state #  99: atom  21 (O  ), wfc  2 (l=1 m= 3)
     state # 100: atom  22 (O  ), wfc  1 (l=0 m= 1)
     state # 101: atom  22 (O  ), wfc  2 (l=1 m= 1)
     state # 102: atom  22 (O  ), wfc  2 (l=1 m= 2)
     state # 103: atom  22 (O  ), wfc  2 (l=1 m= 3)
     state # 104: atom  23 (O  ), wfc  1 (l=0 m= 1)
     state # 105: atom  23 (O  ), wfc  2 (l=1 m= 1)
     state # 106: atom  23 (O  ), wfc  2 (l=1 m= 2)
     state # 107: atom  23 (O  ), wfc  2 (l=1 m= 3)
     state # 108: atom  24 (Fe1), wfc  1 (l=0 m= 1)
     state # 109: atom  24 (Fe1), wfc  2 (l=2 m= 1)
     state # 110: atom  24 (Fe1), wfc  2 (l=2 m= 2)
     state # 111: atom  24 (Fe1), wfc  2 (l=2 m= 3)
     state # 112: atom  24 (Fe1), wfc  2 (l=2 m= 4)
     state # 113: atom  24 (Fe1), wfc  2 (l=2 m= 5)
     state # 114: atom  25 (Fe1), wfc  1 (l=0 m= 1)
     state # 115: atom  25 (Fe1), wfc  2 (l=2 m= 1)
     state # 116: atom  25 (Fe1), wfc  2 (l=2 m= 2)
     state # 117: atom  25 (Fe1), wfc  2 (l=2 m= 3)
     state # 118: atom  25 (Fe1), wfc  2 (l=2 m= 4)
     state # 119: atom  25 (Fe1), wfc  2 (l=2 m= 5)
     state # 120: atom  26 (Fe1), wfc  1 (l=0 m= 1)
     state # 121: atom  26 (Fe1), wfc  2 (l=2 m= 1)
     state # 122: atom  26 (Fe1), wfc  2 (l=2 m= 2)
     state # 123: atom  26 (Fe1), wfc  2 (l=2 m= 3)
     state # 124: atom  26 (Fe1), wfc  2 (l=2 m= 4)
     state # 125: atom  26 (Fe1), wfc  2 (l=2 m= 5)
     state # 126: atom  27 (O  ), wfc  1 (l=0 m= 1)
     state # 127: atom  27 (O  ), wfc  2 (l=1 m= 1)
     state # 128: atom  27 (O  ), wfc  2 (l=1 m= 2)
     state # 129: atom  27 (O  ), wfc  2 (l=1 m= 3)
     state # 130: atom  28 (O  ), wfc  1 (l=0 m= 1)
     state # 131: atom  28 (O  ), wfc  2 (l=1 m= 1)
     state # 132: atom  28 (O  ), wfc  2 (l=1 m= 2)
     state # 133: atom  28 (O  ), wfc  2 (l=1 m= 3)
     state # 134: atom  29 (O  ), wfc  1 (l=0 m= 1)
     state # 135: atom  29 (O  ), wfc  2 (l=1 m= 1)
     state # 136: atom  29 (O  ), wfc  2 (l=1 m= 2)
     state # 137: atom  29 (O  ), wfc  2 (l=1 m= 3)
     state # 138: atom  30 (O  ), wfc  1 (l=0 m= 1)
     state # 139: atom  30 (O  ), wfc  2 (l=1 m= 1)
     state # 140: atom  30 (O  ), wfc  2 (l=1 m= 2)
     state # 141: atom  30 (O  ), wfc  2 (l=1 m= 3)
     state # 142: atom  31 (Fe2), wfc  1 (l=0 m= 1)
     state # 143: atom  31 (Fe2), wfc  2 (l=2 m= 1)
     state # 144: atom  31 (Fe2), wfc  2 (l=2 m= 2)
     state # 145: atom  31 (Fe2), wfc  2 (l=2 m= 3)
     state # 146: atom  31 (Fe2), wfc  2 (l=2 m= 4)
     state # 147: atom  31 (Fe2), wfc  2 (l=2 m= 5)
     state # 148: atom  32 (Fe1), wfc  1 (l=0 m= 1)
     state # 149: atom  32 (Fe1), wfc  2 (l=2 m= 1)
     state # 150: atom  32 (Fe1), wfc  2 (l=2 m= 2)
     state # 151: atom  32 (Fe1), wfc  2 (l=2 m= 3)
     state # 152: atom  32 (Fe1), wfc  2 (l=2 m= 4)
     state # 153: atom  32 (Fe1), wfc  2 (l=2 m= 5)
     state # 154: atom  33 (Fe2), wfc  1 (l=0 m= 1)
     state # 155: atom  33 (Fe2), wfc  2 (l=2 m= 1)
     state # 156: atom  33 (Fe2), wfc  2 (l=2 m= 2)
     state # 157: atom  33 (Fe2), wfc  2 (l=2 m= 3)
     state # 158: atom  33 (Fe2), wfc  2 (l=2 m= 4)
     state # 159: atom  33 (Fe2), wfc  2 (l=2 m= 5)
     state # 160: atom  34 (O  ), wfc  1 (l=0 m= 1)
     state # 161: atom  34 (O  ), wfc  2 (l=1 m= 1)
     state # 162: atom  34 (O  ), wfc  2 (l=1 m= 2)
     state # 163: atom  34 (O  ), wfc  2 (l=1 m= 3)
     state # 164: atom  35 (O  ), wfc  1 (l=0 m= 1)
     state # 165: atom  35 (O  ), wfc  2 (l=1 m= 1)
     state # 166: atom  35 (O  ), wfc  2 (l=1 m= 2)
     state # 167: atom  35 (O  ), wfc  2 (l=1 m= 3)
     state # 168: atom  36 (O  ), wfc  1 (l=0 m= 1)
     state # 169: atom  36 (O  ), wfc  2 (l=1 m= 1)
     state # 170: atom  36 (O  ), wfc  2 (l=1 m= 2)
     state # 171: atom  36 (O  ), wfc  2 (l=1 m= 3)
     state # 172: atom  37 (O  ), wfc  1 (l=0 m= 1)
     state # 173: atom  37 (O  ), wfc  2 (l=1 m= 1)
     state # 174: atom  37 (O  ), wfc  2 (l=1 m= 2)
     state # 175: atom  37 (O  ), wfc  2 (l=1 m= 3)
     state # 176: atom  38 (Fe1), wfc  1 (l=0 m= 1)
     state # 177: atom  38 (Fe1), wfc  2 (l=2 m= 1)
     state # 178: atom  38 (Fe1), wfc  2 (l=2 m= 2)
     state # 179: atom  38 (Fe1), wfc  2 (l=2 m= 3)
     state # 180: atom  38 (Fe1), wfc  2 (l=2 m= 4)
     state # 181: atom  38 (Fe1), wfc  2 (l=2 m= 5)
     state # 182: atom  39 (Fe1), wfc  1 (l=0 m= 1)
     state # 183: atom  39 (Fe1), wfc  2 (l=2 m= 1)
     state # 184: atom  39 (Fe1), wfc  2 (l=2 m= 2)
     state # 185: atom  39 (Fe1), wfc  2 (l=2 m= 3)
     state # 186: atom  39 (Fe1), wfc  2 (l=2 m= 4)
     state # 187: atom  39 (Fe1), wfc  2 (l=2 m= 5)
     state # 188: atom  40 (Fe1), wfc  1 (l=0 m= 1)
     state # 189: atom  40 (Fe1), wfc  2 (l=2 m= 1)
     state # 190: atom  40 (Fe1), wfc  2 (l=2 m= 2)
     state # 191: atom  40 (Fe1), wfc  2 (l=2 m= 3)
     state # 192: atom  40 (Fe1), wfc  2 (l=2 m= 4)
     state # 193: atom  40 (Fe1), wfc  2 (l=2 m= 5)
     state # 194: atom  41 (O  ), wfc  1 (l=0 m= 1)
     state # 195: atom  41 (O  ), wfc  2 (l=1 m= 1)
     state # 196: atom  41 (O  ), wfc  2 (l=1 m= 2)
     state # 197: atom  41 (O  ), wfc  2 (l=1 m= 3)
     state # 198: atom  42 (O  ), wfc  1 (l=0 m= 1)
     state # 199: atom  42 (O  ), wfc  2 (l=1 m= 1)
     state # 200: atom  42 (O  ), wfc  2 (l=1 m= 2)
     state # 201: atom  42 (O  ), wfc  2 (l=1 m= 3)
     state # 202: atom  43 (O  ), wfc  1 (l=0 m= 1)
     state # 203: atom  43 (O  ), wfc  2 (l=1 m= 1)
     state # 204: atom  43 (O  ), wfc  2 (l=1 m= 2)
     state # 205: atom  43 (O  ), wfc  2 (l=1 m= 3)
     state # 206: atom  44 (O  ), wfc  1 (l=0 m= 1)
     state # 207: atom  44 (O  ), wfc  2 (l=1 m= 1)
     state # 208: atom  44 (O  ), wfc  2 (l=1 m= 2)
     state # 209: atom  44 (O  ), wfc  2 (l=1 m= 3)
     state # 210: atom  45 (Fe2), wfc  1 (l=0 m= 1)
     state # 211: atom  45 (Fe2), wfc  2 (l=2 m= 1)
     state # 212: atom  45 (Fe2), wfc  2 (l=2 m= 2)
     state # 213: atom  45 (Fe2), wfc  2 (l=2 m= 3)
     state # 214: atom  45 (Fe2), wfc  2 (l=2 m= 4)
     state # 215: atom  45 (Fe2), wfc  2 (l=2 m= 5)
     state # 216: atom  46 (O  ), wfc  1 (l=0 m= 1)
     state # 217: atom  46 (O  ), wfc  2 (l=1 m= 1)
     state # 218: atom  46 (O  ), wfc  2 (l=1 m= 2)
     state # 219: atom  46 (O  ), wfc  2 (l=1 m= 3)
     state # 220: atom  47 (O  ), wfc  1 (l=0 m= 1)
     state # 221: atom  47 (O  ), wfc  2 (l=1 m= 1)
     state # 222: atom  47 (O  ), wfc  2 (l=1 m= 2)
     state # 223: atom  47 (O  ), wfc  2 (l=1 m= 3)
     state # 224: atom  48 (Ba ), wfc  1 (l=0 m= 1)
     state # 225: atom  48 (Ba ), wfc  2 (l=0 m= 1)
     state # 226: atom  48 (Ba ), wfc  3 (l=1 m= 1)
     state # 227: atom  48 (Ba ), wfc  3 (l=1 m= 2)
     state # 228: atom  48 (Ba ), wfc  3 (l=1 m= 3)
     state # 229: atom  49 (O  ), wfc  1 (l=0 m= 1)
     state # 230: atom  49 (O  ), wfc  2 (l=1 m= 1)
     state # 231: atom  49 (O  ), wfc  2 (l=1 m= 2)
     state # 232: atom  49 (O  ), wfc  2 (l=1 m= 3)
     state # 233: atom  50 (Fe1), wfc  1 (l=0 m= 1)
     state # 234: atom  50 (Fe1), wfc  2 (l=2 m= 1)
     state # 235: atom  50 (Fe1), wfc  2 (l=2 m= 2)
     state # 236: atom  50 (Fe1), wfc  2 (l=2 m= 3)
     state # 237: atom  50 (Fe1), wfc  2 (l=2 m= 4)
     state # 238: atom  50 (Fe1), wfc  2 (l=2 m= 5)
     state # 239: atom  51 (Fe2), wfc  1 (l=0 m= 1)
     state # 240: atom  51 (Fe2), wfc  2 (l=2 m= 1)
     state # 241: atom  51 (Fe2), wfc  2 (l=2 m= 2)
     state # 242: atom  51 (Fe2), wfc  2 (l=2 m= 3)
     state # 243: atom  51 (Fe2), wfc  2 (l=2 m= 4)
     state # 244: atom  51 (Fe2), wfc  2 (l=2 m= 5)
     state # 245: atom  52 (O  ), wfc  1 (l=0 m= 1)
     state # 246: atom  52 (O  ), wfc  2 (l=1 m= 1)
     state # 247: atom  52 (O  ), wfc  2 (l=1 m= 2)
     state # 248: atom  52 (O  ), wfc  2 (l=1 m= 3)
     state # 249: atom  53 (O  ), wfc  1 (l=0 m= 1)
     state # 250: atom  53 (O  ), wfc  2 (l=1 m= 1)
     state # 251: atom  53 (O  ), wfc  2 (l=1 m= 2)
     state # 252: atom  53 (O  ), wfc  2 (l=1 m= 3)
     state # 253: atom  54 (O  ), wfc  1 (l=0 m= 1)
     state # 254: atom  54 (O  ), wfc  2 (l=1 m= 1)
     state # 255: atom  54 (O  ), wfc  2 (l=1 m= 2)
     state # 256: atom  54 (O  ), wfc  2 (l=1 m= 3)
     state # 257: atom  55 (O  ), wfc  1 (l=0 m= 1)
     state # 258: atom  55 (O  ), wfc  2 (l=1 m= 1)
     state # 259: atom  55 (O  ), wfc  2 (l=1 m= 2)
     state # 260: atom  55 (O  ), wfc  2 (l=1 m= 3)
     state # 261: atom  56 (Fe1), wfc  1 (l=0 m= 1)
     state # 262: atom  56 (Fe1), wfc  2 (l=2 m= 1)
     state # 263: atom  56 (Fe1), wfc  2 (l=2 m= 2)
     state # 264: atom  56 (Fe1), wfc  2 (l=2 m= 3)
     state # 265: atom  56 (Fe1), wfc  2 (l=2 m= 4)
     state # 266: atom  56 (Fe1), wfc  2 (l=2 m= 5)
     state # 267: atom  57 (Fe1), wfc  1 (l=0 m= 1)
     state # 268: atom  57 (Fe1), wfc  2 (l=2 m= 1)
     state # 269: atom  57 (Fe1), wfc  2 (l=2 m= 2)
     state # 270: atom  57 (Fe1), wfc  2 (l=2 m= 3)
     state # 271: atom  57 (Fe1), wfc  2 (l=2 m= 4)
     state # 272: atom  57 (Fe1), wfc  2 (l=2 m= 5)
     state # 273: atom  58 (Fe1), wfc  1 (l=0 m= 1)
     state # 274: atom  58 (Fe1), wfc  2 (l=2 m= 1)
     state # 275: atom  58 (Fe1), wfc  2 (l=2 m= 2)
     state # 276: atom  58 (Fe1), wfc  2 (l=2 m= 3)
     state # 277: atom  58 (Fe1), wfc  2 (l=2 m= 4)
     state # 278: atom  58 (Fe1), wfc  2 (l=2 m= 5)
     state # 279: atom  59 (O  ), wfc  1 (l=0 m= 1)
     state # 280: atom  59 (O  ), wfc  2 (l=1 m= 1)
     state # 281: atom  59 (O  ), wfc  2 (l=1 m= 2)
     state # 282: atom  59 (O  ), wfc  2 (l=1 m= 3)
     state # 283: atom  60 (O  ), wfc  1 (l=0 m= 1)
     state # 284: atom  60 (O  ), wfc  2 (l=1 m= 1)
     state # 285: atom  60 (O  ), wfc  2 (l=1 m= 2)
     state # 286: atom  60 (O  ), wfc  2 (l=1 m= 3)
     state # 287: atom  61 (O  ), wfc  1 (l=0 m= 1)
     state # 288: atom  61 (O  ), wfc  2 (l=1 m= 1)
     state # 289: atom  61 (O  ), wfc  2 (l=1 m= 2)
     state # 290: atom  61 (O  ), wfc  2 (l=1 m= 3)
     state # 291: atom  62 (O  ), wfc  1 (l=0 m= 1)
     state # 292: atom  62 (O  ), wfc  2 (l=1 m= 1)
     state # 293: atom  62 (O  ), wfc  2 (l=1 m= 2)
     state # 294: atom  62 (O  ), wfc  2 (l=1 m= 3)
     state # 295: atom  63 (Fe2), wfc  1 (l=0 m= 1)
     state # 296: atom  63 (Fe2), wfc  2 (l=2 m= 1)
     state # 297: atom  63 (Fe2), wfc  2 (l=2 m= 2)
     state # 298: atom  63 (Fe2), wfc  2 (l=2 m= 3)
     state # 299: atom  63 (Fe2), wfc  2 (l=2 m= 4)
     state # 300: atom  63 (Fe2), wfc  2 (l=2 m= 5)
     state # 301: atom  64 (Fe1), wfc  1 (l=0 m= 1)
     state # 302: atom  64 (Fe1), wfc  2 (l=2 m= 1)
     state # 303: atom  64 (Fe1), wfc  2 (l=2 m= 2)
     state # 304: atom  64 (Fe1), wfc  2 (l=2 m= 3)
     state # 305: atom  64 (Fe1), wfc  2 (l=2 m= 4)
     state # 306: atom  64 (Fe1), wfc  2 (l=2 m= 5)

 k =   0.1250000000  0.2165063509 -0.1276083139
==== e(   1) =   -17.50374 eV ==== 
     psi = 0.480*[#  73]+0.480*[# 224]+0.006*[#  63]+0.006*[# 233]+0.003*[#  57]+
          +0.003*[#  86]+0.003*[# 210]+0.003*[# 239]+
    |psi|^2 = 1.000
==== e(   2) =   -17.50369 eV ==== 
     psi = 0.480*[#  73]+0.480*[# 224]+0.006*[#  63]+0.006*[# 233]+0.003*[#  57]+
          +0.003*[#  86]+0.003*[# 210]+0.003*[# 239]+
    |psi|^2 = 1.000
==== e(   3) =   -10.82829 eV ==== 
     psi = 0.076*[#   7]+0.076*[#  11]+0.076*[#  15]+0.076*[# 283]+0.076*[# 287]+
          +0.076*[# 291]+0.072*[# 301]+0.059*[#  19]+0.059*[# 279]+0.038*[#   1]+
          +0.038*[# 295]+0.027*[#  23]+0.027*[#  29]+0.027*[#  35]+0.027*[# 261]+
          +0.027*[# 267]+0.027*[# 273]+0.023*[#  53]+0.023*[# 245]+0.008*[#  41]+
          +0.008*[#  45]+0.008*[#  49]+0.008*[# 249]+0.008*[# 253]+0.008*[# 257]+
          +0.002*[#  57]+0.002*[# 239]+0.001*[#  74]+0.001*[# 225]+
    |psi|^2 = 0.999
==== e(   4) =   -10.81704 eV ==== 
     psi = 0.076*[# 130]+0.076*[# 134]+0.076*[# 138]+0.076*[# 160]+0.076*[# 164]+
          +0.076*[# 168]+0.072*[# 148]+0.059*[# 126]+0.059*[# 172]+0.038*[# 142]+
          +0.038*[# 154]+0.027*[# 108]+0.027*[# 114]+0.027*[# 120]+0.027*[# 176]+
          +0.027*[# 182]+0.027*[# 188]+0.023*[#  92]+0.023*[# 206]+0.008*[#  96]+
          +0.008*[# 100]+0.008*[# 104]+0.008*[# 194]+0.008*[# 198]+0.008*[# 202]+
          +0.002*[#  86]+0.002*[# 210]+0.001*[#  74]+0.001*[# 225]+
    |psi|^2 = 0.999
==== e(   5) =   -10.52102 eV ==== 
     psi = 0.108*[#  19]+0.108*[# 279]+0.088*[#  53]+0.088*[# 245]+0.039*[#   7]+
          +0.039*[#  11]+0.039*[#  15]+0.039*[# 283]+0.039*[# 287]+0.039*[# 291]+
          +0.035*[#  23]+0.035*[#  29]+0.035*[#  35]+0.035*[# 261]+0.035*[# 267]+
          +0.035*[# 273]+0.016*[#  41]+0.016*[#  45]+0.016*[#  49]+0.016*[# 249]+
          +0.016*[# 253]+0.016*[# 257]+0.006*[#  57]+0.006*[# 239]+0.004*[#   2]+
          +0.004*[# 296]+0.003*[#  74]+0.003*[# 225]+0.002*[#   1]+0.002*[# 295]+
          +0.002*[#  63]+0.002*[# 233]+0.001*[#  27]+0.001*[# 265]+0.001*[# 303]+
          +0.001*[# 304]+0.001*[#  34]+0.001*[#  40]+
    |psi|^2 = 0.999
==== e(   6) =   -10.51067 eV ==== 
     psi = 0.108*[# 126]+0.108*[# 172]+0.087*[#  92]+0.087*[# 206]+0.039*[# 130]+
          +0.039*[# 134]+0.039*[# 138]+0.039*[# 160]+0.039*[# 164]+0.039*[# 168]+
          +0.035*[# 108]+0.035*[# 114]+0.035*[# 120]+0.035*[# 176]+0.035*[# 182]+
          +0.035*[# 188]+0.016*[#  96]+0.016*[# 100]+0.016*[# 104]+0.016*[# 194]+
          +0.016*[# 198]+0.016*[# 202]+0.006*[#  86]+0.006*[# 210]+0.004*[# 143]+
          +0.004*[# 155]+0.003*[#  74]+0.003*[# 225]+0.002*[# 142]+0.002*[# 154]+
          +0.002*[#  63]+0.002*[# 233]+0.001*[# 118]+0.001*[# 186]+0.001*[# 150]+
          +0.001*[# 151]+
    |psi|^2 = 0.999
==== e(   7) =   -10.33663 eV ==== 
     psi = 0.096*[#   7]+0.096*[#  11]+0.096*[#  15]+0.096*[# 283]+0.096*[# 287]+
          +0.096*[# 291]+0.072*[#  19]+0.072*[# 279]+0.030*[#  53]+0.030*[# 245]+
          +0.022*[#   1]+0.022*[# 295]+0.013*[# 303]+0.013*[# 304]+0.007*[# 305]+
          +0.007*[# 306]+0.006*[#  26]+0.006*[# 264]+0.006*[#  41]+0.006*[#  45]+
          +0.006*[#  49]+0.006*[# 249]+0.006*[# 253]+0.006*[# 257]+0.005*[#  31]+
          +0.005*[#  37]+0.005*[# 269]+0.005*[# 275]+0.004*[#  32]+0.004*[#  38]+
          +0.004*[# 270]+0.004*[# 276]+0.003*[#  27]+0.003*[# 265]+0.003*[#  25]+
          +0.003*[# 263]+0.003*[#  34]+0.003*[#  40]+0.003*[# 272]+0.003*[# 278]+
          +0.002*[#  33]+0.002*[#  39]+0.002*[# 271]+0.002*[# 277]+0.002*[#  28]+
          +0.002*[# 266]+
    |psi|^2 = 0.999
==== e(   8) =   -10.32591 eV ==== 
     psi = 0.096*[# 130]+0.096*[# 134]+0.096*[# 138]+0.096*[# 160]+0.096*[# 164]+
          +0.096*[# 168]+0.072*[# 126]+0.072*[# 172]+0.030*[#  92]+0.030*[# 206]+
          +0.022*[# 142]+0.022*[# 154]+0.013*[# 150]+0.013*[# 151]+0.007*[# 152]+
          +0.007*[# 153]+0.006*[#  96]+0.006*[# 100]+0.006*[# 104]+0.006*[# 117]+
          +0.006*[# 185]+0.006*[# 194]+0.006*[# 198]+0.006*[# 202]+0.005*[# 110]+
          +0.005*[# 122]+0.005*[# 178]+0.005*[# 190]+0.004*[# 111]+0.004*[# 123]+
          +0.004*[# 179]+0.004*[# 191]+0.003*[# 118]+0.003*[# 186]+0.003*[# 116]+
          +0.003*[# 184]+0.003*[# 113]+0.003*[# 125]+0.003*[# 181]+0.003*[# 193]+
          +0.002*[# 112]+0.002*[# 124]+0.002*[# 180]+0.002*[# 192]+0.002*[#  53]+
          +0.002*[# 119]+0.002*[# 187]+0.002*[# 245]+
    |psi|^2 = 0.999
==== e(   9) =   -10.26702 eV ==== 
     psi = 0.165*[#  19]+0.165*[# 279]+0.102*[#  53]+0.102*[# 245]+0.044*[#   7]+
          +0.044*[#  11]+0.044*[#  15]+0.044*[# 283]+0.044*[# 287]+0.044*[# 291]+
          +0.020*[# 301]+0.012*[#  26]+0.012*[# 264]+0.009*[#  31]+0.009*[#  37]+
          +0.009*[# 269]+0.009*[# 275]+0.006*[#  27]+0.006*[# 265]+0.005*[#  34]+
          +0.005*[#  40]+0.005*[# 272]+0.005*[# 278]+0.003*[#   2]+0.003*[# 296]+
          +0.003*[#  32]+0.003*[#  38]+0.003*[# 270]+0.003*[# 276]+0.003*[#  41]+
          +0.003*[#  45]+0.003*[#  49]+0.003*[# 249]+0.003*[# 253]+0.003*[# 257]+
          +0.003*[#  23]+0.003*[#  29]+0.003*[#  35]+0.003*[# 261]+0.003*[# 267]+
          +0.003*[# 273]+0.002*[# 126]+0.002*[# 172]+0.002*[#  33]+0.002*[#  39]+
          +0.002*[# 271]+0.002*[# 277]+0.001*[# 130]+0.001*[# 134]+0.001*[# 138]+
          +0.001*[# 160]+0.001*[# 164]+0.001*[# 168]+
    |psi|^2 = 0.999
==== e(  10) =   -10.25655 eV ==== 
     psi = 0.165*[# 126]+0.165*[# 172]+0.102*[#  92]+0.102*[# 206]+0.044*[# 130]+
          +0.044*[# 134]+0.044*[# 138]+0.044*[# 160]+0.044*[# 164]+0.044*[# 168]+
          +0.020*[# 148]+0.012*[# 117]+0.012*[# 185]+0.009*[# 110]+0.009*[# 122]+
          +0.009*[# 178]+0.009*[# 190]+0.006*[# 118]+0.006*[# 186]+0.005*[# 113]+
          +0.005*[# 125]+0.005*[# 181]+0.005*[# 193]+0.004*[# 143]+0.004*[# 155]+
          +0.003*[# 111]+0.003*[# 123]+0.003*[# 179]+0.003*[# 191]+0.003*[#  96]+
          +0.003*[# 100]+0.003*[# 104]+0.003*[# 194]+0.003*[# 198]+0.003*[# 202]+
          +0.003*[# 108]+0.003*[# 114]+0.003*[# 120]+0.003*[# 176]+0.003*[# 182]+
          +0.003*[# 188]+0.002*[# 112]+0.002*[# 124]+0.002*[# 180]+0.002*[# 192]+
          +0.001*[#  19]+0.001*[# 279]+
    |psi|^2 = 0.999
==== e(  11) =   -10.20854 eV ==== 
     psi = 0.132*[#   7]+0.132*[#  11]+0.132*[#  15]+0.132*[# 283]+0.132*[# 287]+
          +0.132*[# 291]+0.021*[# 303]+0.021*[# 304]+0.009*[# 305]+0.009*[# 306]+
          +0.008*[#  41]+0.008*[#  45]+0.008*[#  49]+0.008*[# 249]+0.008*[# 253]+
          +0.008*[# 257]+0.005*[#  25]+0.005*[# 263]+0.004*[#  19]+0.004*[# 279]+
          +0.004*[#  32]+0.004*[#  38]+0.004*[# 270]+0.004*[# 276]+0.003*[#  28]+
          +0.003*[# 266]+0.003*[#  33]+0.003*[#  39]+0.003*[# 271]+0.003*[# 277]+
          +0.002*[#   5]+0.002*[#   6]+0.002*[# 299]+0.002*[# 300]+0.002*[#  31]+
          +0.002*[#  37]+0.002*[# 269]+0.002*[# 275]+0.002*[#  23]+0.002*[#  29]+
          +0.002*[#  35]+0.002*[# 261]+0.002*[# 267]+0.002*[# 273]+0.001*[#   3]+
          +0.001*[#   4]+0.001*[#  26]+0.001*[#  34]+0.001*[#  40]+0.001*[#  53]+
          +0.001*[# 245]+0.001*[# 264]+0.001*[# 272]+0.001*[# 278]+0.001*[# 297]+
          +0.001*[# 298]+
    |psi|^2 = 0.999
==== e(  12) =   -10.19787 eV ==== 
     psi = 0.131*[# 130]+0.131*[# 134]+0.131*[# 138]+0.131*[# 160]+0.131*[# 164]+
          +0.131*[# 168]+0.021*[# 150]+0.021*[# 151]+0.009*[# 152]+0.009*[# 153]+
          +0.008*[#  96]+0.008*[# 100]+0.008*[# 104]+0.008*[# 194]+0.008*[# 198]+
          +0.008*[# 202]+0.005*[# 116]+0.005*[# 184]+0.004*[# 126]+0.004*[# 172]+
          +0.004*[# 111]+0.004*[# 123]+0.004*[# 179]+0.004*[# 191]+0.003*[# 119]+
          +0.003*[# 187]+0.003*[# 112]+0.003*[# 124]+0.003*[# 180]+0.003*[# 192]+
          +0.002*[# 146]+0.002*[# 147]+0.002*[# 158]+0.002*[# 159]+0.002*[# 110]+
          +0.002*[# 122]+0.002*[# 178]+0.002*[# 190]+0.002*[# 108]+0.002*[# 114]+
          +0.002*[# 120]+0.002*[# 176]+0.002*[# 182]+0.002*[# 188]+0.001*[# 145]+
          +0.001*[#  92]+0.001*[# 113]+0.001*[# 117]+0.001*[# 125]+0.001*[# 144]+
          +0.001*[# 156]+0.001*[# 157]+0.001*[# 181]+0.001*[# 185]+0.001*[# 193]+
          +0.001*[# 206]+
    |psi|^2 = 0.999
==== e(  13) =   -10.17086 eV ==== 
     psi = 0.086*[#   7]+0.086*[#  11]+0.086*[#  15]+0.086*[# 283]+0.086*[# 287]+
          +0.086*[# 291]+0.077*[#  19]+0.077*[# 279]+0.021*[#  41]+0.021*[#  45]+
          +0.021*[#  49]+0.021*[# 249]+0.021*[# 253]+0.021*[# 257]+0.016*[#  53]+
          +0.016*[# 245]+0.007*[#  26]+0.007*[# 264]+0.007*[# 303]+0.007*[# 304]+
          +0.006*[#  31]+0.006*[#  37]+0.006*[# 269]+0.006*[# 275]+0.005*[#  57]+
          +0.005*[# 239]+0.004*[#  32]+0.004*[#  38]+0.004*[# 270]+0.004*[# 276]+
          +0.004*[#   1]+0.004*[# 295]+0.003*[#  23]+0.003*[#  29]+0.003*[#  35]+
          +0.003*[# 261]+0.003*[# 267]+0.003*[# 273]+0.003*[#  25]+0.003*[#  27]+
          +0.003*[# 263]+0.003*[# 265]+0.003*[#  34]+0.003*[#  40]+0.003*[# 272]+
          +0.003*[# 278]+0.002*[#  33]+0.002*[#  39]+0.002*[# 271]+0.002*[# 277]+
          +0.002*[# 305]+0.002*[# 306]+0.002*[#  28]+0.002*[# 266]+0.002*[#   5]+
          +0.002*[#   6]+0.002*[# 299]+0.002*[# 300]+0.001*[#  69]+0.001*[#  78]+
          +0.001*[#  82]+0.001*[# 216]+0.001*[# 220]+0.001*[# 229]+
    |psi|^2 = 0.999
==== e(  14) =   -10.16099 eV ==== 
     psi = 0.085*[# 130]+0.085*[# 134]+0.085*[# 138]+0.085*[# 160]+0.085*[# 164]+
          +0.085*[# 168]+0.077*[# 126]+0.077*[# 172]+0.021*[#  96]+0.021*[# 100]+
          +0.021*[# 104]+0.021*[# 194]+0.021*[# 198]+0.021*[# 202]+0.016*[#  92]+
          +0.016*[# 206]+0.007*[# 117]+0.007*[# 150]+0.007*[# 151]+0.007*[# 185]+
          +0.006*[# 110]+0.006*[# 122]+0.006*[# 178]+0.006*[# 190]+0.005*[#  86]+
          +0.005*[# 210]+0.004*[# 111]+0.004*[# 123]+0.004*[# 179]+0.004*[# 191]+
          +0.003*[# 142]+0.003*[# 154]+0.003*[# 108]+0.003*[# 114]+0.003*[# 120]+
          +0.003*[# 176]+0.003*[# 182]+0.003*[# 188]+0.003*[# 116]+0.003*[# 118]+
          +0.003*[# 184]+0.003*[# 186]+0.003*[# 113]+0.003*[# 125]+0.003*[# 181]+
          +0.003*[# 193]+0.002*[# 112]+0.002*[# 124]+0.002*[# 152]+0.002*[# 153]+
          +0.002*[# 180]+0.002*[# 192]+0.002*[# 119]+0.002*[# 187]+0.002*[# 146]+
          +0.002*[# 147]+0.002*[# 158]+0.002*[# 159]+0.001*[#  69]+0.001*[#  78]+
          +0.001*[#  82]+0.001*[# 216]+0.001*[# 220]+0.001*[# 229]+
    |psi|^2 = 0.999
==== e(  15) =   -10.10650 eV ==== 
     psi = 0.106*[#   7]+0.106*[#  11]+0.106*[#  15]+0.106*[# 283]+0.106*[# 287]+
          +0.106*[# 291]+0.050*[#  53]+0.050*[# 245]+0.016*[#  41]+0.016*[#  45]+
          +0.016*[#  49]+0.016*[# 249]+0.016*[# 253]+0.016*[# 257]+0.009*[#   1]+
          +0.009*[# 295]+0.006*[#  25]+0.006*[# 263]+0.005*[#  23]+0.005*[#  29]+
          +0.005*[#  32]+0.005*[#  35]+0.005*[#  38]+0.005*[# 261]+0.005*[# 267]+
          +0.005*[# 270]+0.005*[# 273]+0.005*[# 276]+0.004*[#  28]+0.004*[# 266]+
          +0.003*[#  33]+0.003*[#  39]+0.003*[# 271]+0.003*[# 277]+0.003*[#  31]+
          +0.003*[#  37]+0.003*[# 269]+0.003*[# 275]+0.002*[#   5]+0.002*[#   6]+
          +0.002*[# 130]+0.002*[# 134]+0.002*[# 138]+0.002*[# 160]+0.002*[# 164]+
          +0.002*[# 168]+0.002*[# 299]+0.002*[# 300]+0.002*[#  34]+0.002*[#  40]+
          +0.002*[#  57]+0.002*[# 239]+0.002*[# 272]+0.002*[# 278]+0.001*[#  26]+
          +0.001*[#  63]+0.001*[# 233]+0.001*[# 264]+0.001*[#  19]+0.001*[# 279]+
          +0.001*[#  27]+
    |psi|^2 = 0.999
==== e(  16) =   -10.09634 eV ==== 
     psi = 0.106*[# 130]+0.106*[# 134]+0.106*[# 138]+0.106*[# 160]+0.106*[# 164]+
          +0.106*[# 168]+0.050*[#  92]+0.050*[# 206]+0.016*[#  96]+0.016*[# 100]+
          +0.016*[# 104]+0.016*[# 194]+0.016*[# 198]+0.016*[# 202]+0.009*[# 142]+
          +0.009*[# 154]+0.006*[# 116]+0.006*[# 184]+0.005*[# 111]+0.005*[# 123]+
          +0.005*[# 179]+0.005*[# 191]+0.005*[# 108]+0.005*[# 114]+0.005*[# 120]+
          +0.005*[# 176]+0.005*[# 182]+0.005*[# 188]+0.004*[# 119]+0.004*[# 187]+
          +0.003*[# 112]+0.003*[# 124]+0.003*[# 180]+0.003*[# 192]+0.003*[# 110]+
          +0.003*[# 122]+0.003*[# 178]+0.003*[# 190]+0.002*[#  86]+0.002*[# 113]+
          +0.002*[# 125]+0.002*[# 146]+0.002*[# 147]+0.002*[# 158]+0.002*[# 159]+
          +0.002*[# 181]+0.002*[# 193]+0.002*[# 210]+0.001*[#   7]+0.001*[#  11]+
          +0.001*[#  15]+0.001*[#  63]+0.001*[# 117]+0.001*[# 185]+0.001*[# 233]+
          +0.001*[# 283]+0.001*[# 287]+0.001*[# 291]+0.001*[# 126]+0.001*[# 172]+
          +0.001*[#  69]+0.001*[#  78]+0.001*[#  82]+0.001*[# 118]+0.001*[# 186]+
          +0.001*[# 216]+0.001*[# 220]+0.001*[# 229]+
    |psi|^2 = 0.999
==== e(  17) =   -10.03480 eV ==== 
     psi = 0.129*[#   7]+0.129*[#  11]+0.129*[#  15]+0.129*[# 283]+0.129*[# 287]+
          +0.129*[# 291]+0.016*[#  41]+0.016*[#  45]+0.016*[#  49]+0.016*[# 249]+
          +0.016*[# 253]+0.016*[# 257]+0.006*[#  25]+0.006*[# 263]+0.005*[#  32]+
          +0.005*[#  38]+0.005*[# 270]+0.005*[# 276]+0.004*[#  28]+0.004*[#  53]+
          +0.004*[# 245]+0.004*[# 266]+0.004*[#  23]+0.004*[#  29]+0.004*[#  35]+
          +0.004*[# 261]+0.004*[# 267]+0.004*[# 273]+0.003*[#   5]+0.003*[#   6]+
          +0.003*[# 299]+0.003*[# 300]+0.003*[#  33]+0.003*[#  39]+0.003*[# 271]+
          +0.003*[# 277]+0.002*[#  31]+0.002*[#  37]+0.002*[# 269]+0.002*[# 275]+
          +0.001*[#  34]+0.001*[#  40]+0.001*[# 272]+0.001*[# 278]+0.001*[#  19]+
          +0.001*[# 279]+0.001*[#  26]+0.001*[# 264]+
    |psi|^2 = 0.999
==== e(  18) =   -10.02444 eV ==== 
     psi = 0.129*[# 130]+0.129*[# 134]+0.129*[# 138]+0.129*[# 160]+0.129*[# 164]+
          +0.129*[# 168]+0.016*[#  96]+0.016*[# 100]+0.016*[# 104]+0.016*[# 194]+
          +0.016*[# 198]+0.016*[# 202]+0.006*[# 116]+0.006*[# 184]+0.005*[# 111]+
          +0.005*[# 123]+0.005*[# 179]+0.005*[# 191]+0.004*[#  92]+0.004*[# 119]+
          +0.004*[# 187]+0.004*[# 206]+0.004*[# 108]+0.004*[# 114]+0.004*[# 120]+
          +0.004*[# 176]+0.004*[# 182]+0.004*[# 188]+0.003*[# 112]+0.003*[# 124]+
          +0.003*[# 146]+0.003*[# 147]+0.003*[# 158]+0.003*[# 159]+0.003*[# 180]+
          +0.003*[# 192]+0.002*[# 110]+0.002*[# 122]+0.002*[# 178]+0.002*[# 190]+
          +0.001*[# 113]+0.001*[# 125]+0.001*[# 126]+0.001*[# 172]+0.001*[# 181]+
          +0.001*[# 193]+0.001*[# 117]+0.001*[# 185]+
    |psi|^2 = 0.999
==== e(  19) =    -9.86594 eV ==== 
     psi = 0.063*[#  41]+0.063*[#  45]+0.063*[#  49]+0.063*[# 249]+0.063*[# 253]+
          +0.063*[# 257]+0.046*[#  19]+0.046*[# 279]+0.031*[#  57]+0.031*[# 239]+
          +0.019*[#  69]+0.019*[#  78]+0.019*[#  82]+0.019*[# 216]+0.019*[# 220]+
          +0.019*[# 229]+0.019*[#  53]+0.019*[# 245]+0.017*[#  74]+0.017*[# 225]+
          +0.016*[#   7]+0.016*[#  11]+0.016*[#  15]+0.016*[# 283]+0.016*[# 287]+
          +0.016*[# 291]+0.010*[# 301]+0.008*[#  63]+0.008*[# 233]+0.007*[# 130]+
          +0.007*[# 134]+0.007*[# 138]+0.007*[# 160]+0.007*[# 164]+0.007*[# 168]+
          +0.006*[#  86]+0.006*[# 210]+0.004*[#  96]+0.004*[# 100]+0.004*[# 104]+
          +0.004*[# 194]+0.004*[# 198]+0.004*[# 202]+0.004*[# 126]+0.004*[# 172]+
          +0.004*[#  23]+0.004*[#  29]+0.004*[#  35]+0.004*[# 261]+0.004*[# 267]+
          +0.004*[# 273]+0.002*[#  92]+0.002*[# 206]+0.002*[#   1]+0.002*[# 295]+
          +0.002*[#  73]+0.002*[# 224]+0.002*[#  26]+0.002*[# 264]+0.001*[#  31]+
          +0.001*[#  37]+0.001*[# 269]+0.001*[# 275]+
    |psi|^2 = 0.999
==== e(  20) =    -9.86076 eV ==== 
     psi = 0.061*[#  96]+0.061*[# 100]+0.061*[# 104]+0.061*[# 194]+0.061*[# 198]+
          +0.061*[# 202]+0.042*[# 126]+0.042*[# 172]+0.031*[#  86]+0.031*[# 210]+
          +0.020*[#  69]+0.020*[#  78]+0.020*[#  82]+0.020*[# 216]+0.020*[# 220]+
          +0.020*[# 229]+0.018*[#  74]+0.018*[# 225]+0.016*[# 130]+0.016*[# 134]+
          +0.016*[# 138]+0.016*[# 160]+0.016*[# 164]+0.016*[# 168]+0.016*[#  92]+
          +0.016*[# 206]+0.010*[# 148]+0.008*[#   7]+0.008*[#  11]+0.008*[#  15]+
          +0.008*[#  63]+0.008*[# 233]+0.008*[# 283]+0.008*[# 287]+0.008*[# 291]+
          +0.007*[#  57]+0.007*[# 239]+0.005*[#  41]+0.005*[#  45]+0.005*[#  49]+
          +0.005*[# 249]+0.005*[# 253]+0.005*[# 257]+0.005*[#  19]+0.005*[# 279]+
          +0.003*[# 108]+0.003*[# 114]+0.003*[# 120]+0.003*[# 176]+0.003*[# 182]+
          +0.003*[# 188]+0.003*[#  53]+0.003*[# 245]+0.002*[# 142]+0.002*[# 154]+
          +0.002*[#  73]+0.002*[# 224]+0.002*[# 117]+0.002*[# 185]+0.001*[# 110]+
          +0.001*[# 122]+0.001*[# 178]+0.001*[# 190]+
    |psi|^2 = 0.999
==== e(  21) =    -9.77833 eV ==== 
     psi = 0.160*[#  53]+0.160*[# 245]+0.092*[#  19]+0.092*[# 279]+0.059*[#  92]+
          +0.059*[# 206]+0.052*[# 126]+0.052*[# 172]+0.016*[#  41]+0.016*[#  45]+
          +0.016*[#  49]+0.016*[# 249]+0.016*[# 253]+0.016*[# 257]+0.005*[#  64]+
          +0.005*[#  96]+0.005*[# 100]+0.005*[# 104]+0.005*[# 194]+0.005*[# 198]+
          +0.005*[# 202]+0.005*[# 234]+0.004*[#  57]+0.004*[# 239]+0.004*[#  69]+
          +0.004*[#  78]+0.004*[#  82]+0.004*[# 216]+0.004*[# 220]+0.004*[# 229]+
          +0.002*[#   7]+0.002*[#  11]+0.002*[#  15]+0.002*[#  23]+0.002*[#  29]+
          +0.002*[#  35]+0.003*[#  63]+0.003*[# 233]+0.002*[# 261]+0.002*[# 267]+
          +0.002*[# 273]+0.002*[# 283]+0.002*[# 287]+0.002*[# 291]+0.002*[#   1]+
          +0.002*[# 295]+0.002*[# 130]+0.002*[# 134]+0.002*[# 138]+0.002*[# 160]+
          +0.002*[# 164]+0.002*[# 168]+0.002*[#  86]+0.002*[# 210]+0.001*[#  27]+
          +0.001*[# 265]+0.001*[#   2]+0.001*[# 296]+
    |psi|^2 = 0.997
==== e(  22) =    -9.77592 eV ==== 
     psi = 0.109*[#  92]+0.109*[# 206]+0.098*[#  53]+0.098*[# 245]+0.080*[#  19]+
          +0.080*[# 279]+0.064*[# 126]+0.064*[# 172]+0.014*[#  96]+0.014*[# 100]+
          +0.014*[# 104]+0.014*[# 194]+0.014*[# 198]+0.014*[# 202]+0.009*[#  41]+
          +0.009*[#  45]+0.009*[#  49]+0.009*[# 249]+0.009*[# 253]+0.009*[# 257]+
          +0.006*[#  64]+0.006*[# 234]+0.005*[#  69]+0.005*[#  78]+0.005*[#  82]+
          +0.005*[# 216]+0.005*[# 220]+0.005*[# 229]+0.005*[#  86]+0.005*[# 210]+
          +0.003*[# 130]+0.003*[# 134]+0.003*[# 138]+0.003*[# 160]+0.003*[# 164]+
          +0.003*[# 168]+0.003*[#   7]+0.003*[#  11]+0.003*[#  15]+0.003*[# 283]+
          +0.003*[# 287]+0.003*[# 291]+0.002*[#  57]+0.002*[# 239]+0.002*[#  63]+
          +0.002*[# 233]+0.002*[# 108]+0.002*[# 114]+0.002*[# 120]+0.002*[# 142]+
          +0.002*[# 154]+0.002*[# 176]+0.002*[# 182]+0.002*[# 188]+0.002*[#   1]+
          +0.002*[#   2]+0.002*[# 295]+0.002*[# 296]+0.001*[#  74]+0.001*[# 225]+
    |psi|^2 = 0.997
==== e(  23) =    -9.72336 eV ==== 
     psi = 0.140*[#  92]+0.140*[# 206]+0.118*[#  53]+0.118*[# 245]+0.089*[# 126]+
          +0.089*[# 172]+0.065*[#  19]+0.065*[# 279]+0.007*[#   7]+0.007*[#  11]+
          +0.007*[#  15]+0.007*[# 283]+0.007*[# 287]+0.007*[# 291]+0.004*[#  57]+
          +0.004*[# 239]+0.003*[#  41]+0.003*[#  45]+0.003*[#  49]+0.003*[# 249]+
          +0.003*[# 253]+0.003*[# 257]+0.003*[#  69]+0.003*[#  78]+0.003*[#  82]+
          +0.003*[# 216]+0.003*[# 220]+0.003*[# 229]+0.003*[#  96]+0.003*[# 100]+
          +0.003*[# 104]+0.003*[# 142]+0.003*[# 154]+0.003*[# 194]+0.003*[# 198]+
          +0.003*[# 202]+0.002*[#   2]+0.002*[# 296]+0.002*[# 130]+0.002*[# 134]+
          +0.002*[# 138]+0.002*[# 160]+0.002*[# 164]+0.002*[# 168]+0.001*[# 108]+
          +0.001*[# 114]+0.001*[# 120]+0.001*[# 143]+0.001*[# 155]+0.001*[# 176]+
          +0.001*[# 182]+0.001*[# 188]+
    |psi|^2 = 0.997
==== e(  24) =    -9.72286 eV ==== 
     psi = 0.169*[#  92]+0.169*[# 206]+0.111*[#  53]+0.111*[# 245]+0.089*[# 126]+
          +0.089*[# 172]+0.066*[#  19]+0.066*[# 279]+0.003*[#  41]+0.003*[#  45]+
          +0.003*[#  49]+0.003*[# 130]+0.003*[# 134]+0.003*[# 138]+0.003*[# 160]+
          +0.003*[# 164]+0.003*[# 168]+0.003*[# 249]+0.003*[# 253]+0.003*[# 257]+
          +0.002*[# 143]+0.002*[# 155]+0.002*[#   1]+0.002*[# 295]+0.002*[#  96]+
          +0.002*[# 100]+0.002*[# 104]+0.002*[# 194]+0.002*[# 198]+0.002*[# 202]+
          +0.002*[#   7]+0.002*[#  11]+0.002*[#  15]+0.002*[#  69]+0.002*[#  78]+
          +0.002*[#  82]+0.002*[# 108]+0.002*[# 114]+0.002*[# 120]+0.002*[# 176]+
          +0.002*[# 182]+0.002*[# 188]+0.002*[# 216]+0.002*[# 220]+0.002*[# 229]+
          +0.002*[# 283]+0.002*[# 287]+0.002*[# 291]+0.001*[# 117]+0.001*[# 185]+
          +0.001*[#   2]+0.001*[# 296]+0.001*[#  23]+0.001*[#  29]+0.001*[#  35]+
          +0.001*[#  86]+
    |psi|^2 = 0.997
==== e(  25) =    -9.69548 eV ==== 
     psi = 0.055*[#  41]+0.055*[#  45]+0.055*[#  49]+0.055*[# 249]+0.055*[# 253]+
          +0.055*[# 257]+0.039*[#  96]+0.039*[# 100]+0.039*[# 104]+0.039*[# 194]+
          +0.039*[# 198]+0.039*[# 202]+0.030*[#   7]+0.030*[#  11]+0.030*[#  15]+
          +0.030*[# 283]+0.030*[# 287]+0.030*[# 291]+0.025*[#  92]+0.025*[# 206]+
          +0.017*[#  57]+0.017*[# 239]+0.013*[# 126]+0.013*[# 172]+0.006*[# 130]+
          +0.006*[# 134]+0.006*[# 138]+0.006*[# 160]+0.006*[# 164]+0.006*[# 168]+
          +0.004*[# 148]+0.004*[#  19]+0.004*[# 279]+0.004*[#  86]+0.004*[# 210]+
          +0.003*[#  69]+0.003*[#  78]+0.003*[#  82]+0.003*[# 216]+0.003*[# 220]+
          +0.003*[# 229]+0.003*[#  75]+0.003*[# 226]+0.002*[# 108]+0.002*[# 114]+
          +0.002*[# 120]+0.002*[# 176]+0.002*[# 182]+0.002*[# 188]+0.002*[#  63]+
          +0.002*[# 233]+0.001*[#   1]+0.001*[#  23]+0.001*[#  29]+0.001*[#  35]+
          +0.001*[#  74]+0.001*[# 225]+0.001*[# 261]+0.001*[# 267]+0.001*[# 273]+
    |psi|^2 = 0.998
==== e(  26) =    -9.69350 eV ==== 
     psi = 0.059*[#  96]+0.059*[# 100]+0.059*[# 104]+0.059*[# 194]+0.059*[# 198]+
          +0.059*[# 202]+0.035*[#  41]+0.035*[#  45]+0.035*[#  49]+0.035*[# 249]+
          +0.035*[# 253]+0.035*[# 257]+0.034*[# 130]+0.034*[# 134]+0.034*[# 138]+
          +0.034*[# 160]+0.034*[# 164]+0.034*[# 168]+0.020*[#  86]+0.020*[# 210]+
          +0.010*[#  53]+0.010*[# 245]+0.008*[# 126]+0.008*[# 172]+0.005*[#   7]+
          +0.005*[#  11]+0.005*[#  15]+0.005*[# 283]+0.005*[# 287]+0.005*[# 291]+
          +0.005*[#  19]+0.005*[# 279]+0.004*[#  69]+0.004*[#  78]+0.004*[#  82]+
          +0.004*[# 216]+0.004*[# 220]+0.004*[# 229]+0.004*[# 301]+0.003*[#  57]+
          +0.003*[#  75]+0.003*[# 226]+0.003*[# 239]+0.002*[#  23]+0.002*[#  29]+
          +0.002*[#  35]+0.002*[# 261]+0.002*[# 267]+0.002*[# 273]+0.002*[#  63]+
          +0.002*[#  92]+0.002*[# 206]+0.002*[# 233]+0.002*[#  74]+0.002*[# 225]+
          +0.001*[# 143]+0.001*[# 155]+0.001*[# 108]+0.001*[# 114]+0.001*[# 120]+
    |psi|^2 = 0.998
==== e(  27) =    -9.54105 eV ==== 
     psi = 0.110*[#  41]+0.110*[#  45]+0.110*[#  49]+0.110*[# 249]+0.110*[# 253]+
          +0.110*[# 257]+0.022*[#  96]+0.022*[# 100]+0.022*[# 104]+0.022*[# 194]+
          +0.022*[# 198]+0.022*[# 202]+0.011*[#   7]+0.011*[#  11]+0.011*[#  15]+
          +0.011*[# 283]+0.011*[# 287]+0.011*[# 291]+0.007*[#  19]+0.007*[# 279]+
          +0.003*[#  74]+0.003*[# 225]+0.003*[#  69]+0.003*[#  78]+0.003*[#  82]+
          +0.003*[# 216]+0.003*[# 220]+0.003*[# 229]+0.003*[#  23]+0.003*[#  29]+
          +0.003*[#  35]+0.003*[# 261]+0.003*[# 267]+0.003*[# 273]+0.002*[# 130]+
          +0.002*[# 134]+0.002*[# 138]+0.002*[# 160]+0.002*[# 164]+0.002*[# 168]+
          +0.002*[#  25]+0.002*[#  28]+0.002*[# 263]+0.002*[# 266]+0.002*[#  32]+
          +0.002*[#  38]+0.002*[# 270]+0.002*[# 276]+0.002*[#  33]+0.002*[#  39]+
          +0.002*[# 271]+0.002*[# 277]+0.002*[# 303]+0.002*[# 304]+0.001*[#  31]+
          +0.001*[#  37]+0.001*[#  53]+0.001*[#  59]+0.001*[#  60]+0.001*[# 241]+
          +0.001*[# 242]+0.001*[# 245]+0.001*[# 269]+0.001*[# 275]+0.001*[#   1]+
          +0.001*[#  26]+0.001*[#  61]+0.001*[#  62]+0.001*[# 243]+0.001*[# 244]+
          +0.001*[# 264]+0.001*[# 295]+
    |psi|^2 = 0.998
==== e(  28) =    -9.53838 eV ==== 
     psi = 0.069*[#  41]+0.069*[#  45]+0.069*[#  49]+0.069*[# 249]+0.069*[# 253]+
          +0.069*[# 257]+0.063*[#  96]+0.063*[# 100]+0.063*[# 104]+0.063*[# 194]+
          +0.063*[# 198]+0.063*[# 202]+0.007*[# 130]+0.007*[# 134]+0.007*[# 138]+
          +0.007*[# 160]+0.007*[# 164]+0.007*[# 168]+0.007*[#   7]+0.007*[#  11]+
          +0.007*[#  15]+0.007*[# 283]+0.007*[# 287]+0.007*[# 291]+0.005*[# 126]+
          +0.005*[# 172]+0.003*[#  69]+0.003*[#  78]+0.003*[#  82]+0.003*[# 216]+
          +0.003*[# 220]+0.003*[# 229]+0.002*[#  25]+0.002*[#  74]+0.002*[# 225]+
          +0.002*[# 263]+0.002*[#  28]+0.002*[# 266]+0.002*[#  32]+0.001*[#  33]+
          +0.002*[#  38]+0.001*[#  39]+0.002*[# 108]+0.002*[# 114]+0.002*[# 120]+
          +0.002*[# 176]+0.002*[# 182]+0.002*[# 188]+0.002*[# 270]+0.001*[# 271]+
          +0.002*[# 276]+0.001*[# 277]+0.001*[#  92]+0.001*[# 116]+0.001*[# 119]+
          +0.001*[# 184]+0.001*[# 187]+0.001*[# 206]+
    |psi|^2 = 0.998
==== e(  29) =    -9.52673 eV ==== 
     psi = 0.070*[#  41]+0.070*[#  45]+0.070*[#  49]+0.070*[# 249]+0.070*[# 253]+
          +0.070*[# 257]+0.062*[#  96]+0.062*[# 100]+0.062*[# 104]+0.062*[# 194]+
          +0.062*[# 198]+0.062*[# 202]+0.008*[# 130]+0.008*[# 134]+0.008*[# 138]+
          +0.008*[# 160]+0.008*[# 164]+0.008*[# 168]+0.007*[#   7]+0.007*[#  11]+
          +0.007*[#  15]+0.007*[# 283]+0.007*[# 287]+0.007*[# 291]+0.004*[#  74]+
          +0.004*[# 225]+0.003*[# 126]+0.003*[# 172]+0.002*[#  53]+0.002*[# 245]+
          +0.002*[#  69]+0.002*[#  78]+0.002*[#  82]+0.002*[# 216]+0.002*[# 220]+
          +0.002*[# 229]+0.002*[#  28]+0.002*[# 266]+0.002*[#  25]+0.002*[# 263]+
          +0.001*[#  33]+0.001*[#  39]+0.001*[# 108]+0.001*[# 114]+0.001*[# 120]+
          +0.001*[# 176]+0.001*[# 182]+0.001*[# 188]+0.001*[# 271]+0.001*[# 277]+
          +0.001*[#  32]+0.001*[#  38]+0.001*[# 270]+0.001*[# 276]+0.001*[#  23]+
          +0.001*[#  29]+0.001*[#  35]+0.001*[# 261]+0.001*[# 267]+0.001*[# 273]+
    |psi|^2 = 0.998
==== e(  30) =    -9.52510 eV ==== 
     psi = 0.089*[#  96]+0.089*[# 100]+0.089*[# 104]+0.089*[# 194]+0.089*[# 198]+
          +0.089*[# 202]+0.044*[#  41]+0.044*[#  45]+0.044*[#  49]+0.044*[# 249]+
          +0.044*[# 253]+0.044*[# 257]+0.008*[# 130]+0.008*[# 134]+0.008*[# 138]+
          +0.008*[# 160]+0.008*[# 164]+0.008*[# 168]+0.007*[#   7]+0.007*[#  11]+
          +0.007*[#  15]+0.007*[# 283]+0.007*[# 287]+0.007*[# 291]+0.003*[#  69]+
          +0.003*[#  78]+0.003*[#  82]+0.003*[# 216]+0.003*[# 220]+0.003*[# 229]+
          +0.002*[# 116]+0.002*[# 119]+0.002*[# 184]+0.002*[# 187]+0.002*[# 111]+
          +0.002*[# 112]+0.002*[# 123]+0.002*[# 124]+0.002*[# 179]+0.002*[# 180]+
          +0.002*[# 191]+0.002*[# 192]+0.001*[#  92]+0.001*[# 206]+0.001*[#  74]+
          +0.001*[# 225]+0.001*[# 150]+0.001*[# 151]+
    |psi|^2 = 0.998
==== e(  31) =    -9.51906 eV ==== 
     psi = 0.106*[#  41]+0.106*[#  45]+0.106*[#  49]+0.106*[# 249]+0.106*[# 253]+
          +0.106*[# 257]+0.023*[#  96]+0.023*[# 100]+0.023*[# 104]+0.023*[# 194]+
          +0.023*[# 198]+0.023*[# 202]+0.019*[#   7]+0.019*[#  11]+0.019*[#  15]+
          +0.019*[# 283]+0.019*[# 287]+0.019*[# 291]+0.003*[#   1]+0.002*[#  23]+
          +0.002*[#  29]+0.002*[#  35]+0.003*[# 130]+0.003*[# 134]+0.003*[# 138]+
          +0.003*[# 160]+0.003*[# 164]+0.003*[# 168]+0.003*[# 295]+0.002*[# 261]+
          +0.002*[# 267]+0.002*[# 273]+0.002*[#  25]+0.002*[#  28]+0.002*[#  59]+
          +0.002*[#  60]+0.002*[# 241]+0.002*[# 242]+0.001*[#  57]+0.001*[# 239]+
          +0.002*[# 263]+0.002*[# 266]+0.001*[#  32]+0.001*[#  33]+0.001*[#  38]+
          +0.001*[#  39]+0.001*[#  61]+0.001*[#  62]+0.001*[# 243]+0.001*[# 244]+
          +0.001*[# 270]+0.001*[# 271]+0.001*[# 276]+0.001*[# 277]+0.001*[#  53]+
          +0.001*[# 245]+
    |psi|^2 = 0.997
==== e(  32) =    -9.51305 eV ==== 
     psi = 0.119*[#  96]+0.119*[# 100]+0.119*[# 104]+0.119*[# 194]+0.119*[# 198]+
          +0.119*[# 202]+0.022*[# 130]+0.022*[# 134]+0.022*[# 138]+0.022*[# 160]+
          +0.022*[# 164]+0.022*[# 168]+0.008*[#  41]+0.008*[#  45]+0.008*[#  49]+
          +0.008*[# 249]+0.008*[# 253]+0.008*[# 257]+0.003*[# 108]+0.003*[# 114]+
          +0.003*[# 120]+0.003*[# 176]+0.003*[# 182]+0.003*[# 188]+0.003*[# 142]+
          +0.003*[# 154]+0.002*[#  92]+0.002*[# 206]+0.002*[#  74]+0.002*[# 225]+
          +0.002*[#  88]+0.002*[#  89]+0.002*[# 116]+0.002*[# 119]+0.002*[# 184]+
          +0.002*[# 187]+0.002*[# 212]+0.002*[# 213]+0.001*[#  86]+0.001*[#  90]+
          +0.001*[#  91]+0.001*[# 111]+0.001*[# 112]+0.001*[# 123]+0.001*[# 124]+
          +0.001*[# 179]+0.001*[# 180]+0.001*[# 191]+0.001*[# 192]+0.001*[# 210]+
          +0.001*[# 214]+0.001*[# 215]+0.001*[#   7]+0.001*[#  11]+0.001*[#  15]+
          +0.001*[#  69]+0.001*[#  78]+0.001*[#  82]+0.001*[# 216]+0.001*[# 220]+
          +0.001*[# 229]+0.001*[# 283]+0.001*[# 287]+0.001*[# 291]+
    |psi|^2 = 0.997
==== e(  33) =    -9.49525 eV ==== 
     psi = 0.101*[#  41]+0.101*[#  45]+0.101*[#  49]+0.101*[# 249]+0.101*[# 253]+
          +0.101*[# 257]+0.030*[#  96]+0.030*[# 100]+0.030*[# 104]+0.030*[# 194]+
          +0.030*[# 198]+0.030*[# 202]+0.019*[#   7]+0.019*[#  11]+0.019*[#  15]+
          +0.019*[# 283]+0.019*[# 287]+0.019*[# 291]+0.003*[# 130]+0.003*[# 134]+
          +0.003*[# 138]+0.003*[# 160]+0.003*[# 164]+0.003*[# 168]+0.002*[#  28]+
          +0.002*[# 266]+0.002*[#  25]+0.002*[# 263]+0.002*[#  33]+0.002*[#  39]+
          +0.002*[# 271]+0.002*[# 277]+0.002*[#  32]+0.002*[#  38]+0.002*[# 270]+
          +0.002*[# 276]+0.001*[#  59]+0.001*[#  60]+0.001*[# 241]+0.001*[# 242]+
          +0.001*[#  61]+0.001*[#  62]+0.001*[# 243]+0.001*[# 244]+
    |psi|^2 = 0.997
==== e(  34) =    -9.49006 eV ==== 
     psi = 0.114*[#  96]+0.114*[# 100]+0.114*[# 104]+0.114*[# 194]+0.114*[# 198]+
          +0.114*[# 202]+0.022*[# 130]+0.022*[# 134]+0.022*[# 138]+0.022*[# 160]+
          +0.022*[# 164]+0.022*[# 168]+0.015*[#  41]+0.015*[#  45]+0.015*[#  49]+
          +0.015*[# 249]+0.015*[# 253]+0.015*[# 257]+0.003*[# 119]+0.003*[# 187]+
          +0.003*[# 116]+0.003*[# 184]+0.002*[# 112]+0.002*[# 124]+0.002*[# 180]+
          +0.002*[# 192]+0.002*[# 111]+0.002*[# 123]+0.002*[# 179]+0.002*[# 191]+
          +0.002*[#  88]+0.002*[#  89]+0.002*[# 212]+0.002*[# 213]+0.001*[#   7]+
          +0.001*[#  11]+0.001*[#  15]+0.001*[#  90]+0.001*[#  91]+0.001*[# 214]+
          +0.001*[# 215]+0.001*[# 283]+0.001*[# 287]+0.001*[# 291]+
    |psi|^2 = 0.997
==== e(  35) =    -9.22608 eV ==== 
     psi = 0.099*[#  69]+0.099*[#  78]+0.099*[#  82]+0.099*[# 216]+0.099*[# 220]+
          +0.099*[# 229]+0.022*[#  41]+0.022*[#  45]+0.022*[#  49]+0.022*[# 249]+
          +0.022*[# 253]+0.022*[# 257]+0.019*[#  96]+0.019*[# 100]+0.019*[# 104]+
          +0.019*[# 194]+0.019*[# 198]+0.019*[# 202]+0.018*[#  63]+0.018*[# 233]+
          +0.010*[#  64]+0.010*[# 234]+0.005*[#  74]+0.005*[# 225]+0.004*[#   7]+
          +0.004*[#  11]+0.004*[#  15]+0.004*[#  86]+0.004*[# 210]+0.004*[# 283]+
          +0.004*[# 287]+0.004*[# 291]+0.003*[#  57]+0.003*[# 239]+0.001*[#  53]+
          +0.001*[# 245]+0.001*[#  67]+0.001*[#  68]+0.001*[# 130]+0.001*[# 134]+
          +0.001*[# 138]+0.001*[# 148]+0.001*[# 160]+0.001*[# 164]+0.001*[# 168]+
          +0.001*[# 237]+0.001*[# 238]+0.001*[#  19]+
    |psi|^2 = 0.997
==== e(  36) =    -9.22589 eV ==== 
     psi = 0.099*[#  69]+0.099*[#  78]+0.099*[#  82]+0.099*[# 216]+0.099*[# 220]+
          +0.099*[# 229]+0.023*[#  96]+0.023*[# 100]+0.023*[# 104]+0.023*[# 194]+
          +0.023*[# 198]+0.023*[# 202]+0.019*[#  41]+0.019*[#  45]+0.019*[#  49]+
          +0.019*[# 249]+0.019*[# 253]+0.019*[# 257]+0.018*[#  63]+0.018*[# 233]+
          +0.010*[#  64]+0.010*[# 234]+0.005*[#  74]+0.005*[# 225]+0.004*[#  57]+
          +0.004*[# 130]+0.004*[# 134]+0.004*[# 138]+0.004*[# 160]+0.004*[# 164]+
          +0.004*[# 168]+0.004*[# 239]+0.003*[#  86]+0.003*[# 210]+0.002*[#  92]+
          +0.002*[# 206]+0.001*[#   7]+0.001*[#  11]+0.001*[#  15]+0.001*[#  67]+
          +0.001*[#  68]+0.001*[# 237]+0.001*[# 238]+0.001*[# 283]+0.001*[# 287]+
          +0.001*[# 291]+0.001*[# 301]+0.001*[# 126]+0.001*[# 172]+
    |psi|^2 = 0.997
==== e(  37) =    -8.86703 eV ==== 
     psi = 0.146*[#  69]+0.146*[#  78]+0.146*[#  82]+0.146*[# 216]+0.146*[# 220]+
          +0.146*[# 229]+0.008*[#  63]+0.008*[# 233]+0.008*[#  67]+0.008*[#  68]+
          +0.008*[# 237]+0.008*[# 238]+0.003*[#  64]+0.003*[# 234]+0.003*[#  59]+
          +0.003*[#  60]+0.003*[#  88]+0.003*[#  89]+0.003*[# 212]+0.003*[# 213]+
          +0.003*[# 241]+0.003*[# 242]+0.002*[#  41]+0.002*[#  45]+0.002*[#  49]+
          +0.002*[#  96]+0.002*[# 100]+0.002*[# 104]+0.002*[# 194]+0.002*[# 198]+
          +0.002*[# 202]+0.002*[# 249]+0.002*[# 253]+0.002*[# 257]+0.001*[#  61]+
          +0.001*[#  62]+0.001*[#  90]+0.001*[#  91]+0.001*[# 214]+0.001*[# 215]+
          +0.001*[# 243]+0.001*[# 244]+
    |psi|^2 = 0.998
==== e(  38) =    -8.86699 eV ==== 
     psi = 0.146*[#  69]+0.146*[#  78]+0.146*[#  82]+0.146*[# 216]+0.146*[# 220]+
          +0.146*[# 229]+0.008*[#  63]+0.008*[# 233]+0.008*[#  67]+0.008*[#  68]+
          +0.008*[# 237]+0.008*[# 238]+0.003*[#  64]+0.003*[# 234]+0.003*[#  59]+
          +0.003*[#  60]+0.003*[#  88]+0.003*[#  89]+0.003*[# 212]+0.003*[# 213]+
          +0.003*[# 241]+0.003*[# 242]+0.002*[#  41]+0.002*[#  45]+0.002*[#  49]+
          +0.002*[#  96]+0.002*[# 100]+0.002*[# 104]+0.002*[# 194]+0.002*[# 198]+
          +0.002*[# 202]+0.002*[# 249]+0.002*[# 253]+0.002*[# 257]+0.001*[#  61]+
          +0.001*[#  62]+0.001*[#  90]+0.001*[#  91]+0.001*[# 214]+0.001*[# 215]+
          +0.001*[# 243]+0.001*[# 244]+
    |psi|^2 = 0.998
==== e(  39) =    -8.82534 eV ==== 
     psi = 0.150*[#  69]+0.150*[#  78]+0.150*[#  82]+0.150*[# 216]+0.150*[# 220]+
          +0.150*[# 229]+0.010*[#  67]+0.010*[#  68]+0.010*[# 237]+0.010*[# 238]+
          +0.003*[#  59]+0.003*[#  60]+0.003*[#  88]+0.003*[#  89]+0.003*[# 212]+
          +0.003*[# 213]+0.003*[# 241]+0.003*[# 242]+0.001*[#  41]+0.001*[#  45]+
          +0.001*[#  49]+0.001*[#  96]+0.001*[# 100]+0.001*[# 104]+0.001*[# 194]+
          +0.001*[# 198]+0.001*[# 202]+0.001*[# 249]+0.001*[# 253]+0.001*[# 257]+
          +0.001*[#  61]+0.001*[#  62]+0.001*[#  90]+0.001*[#  91]+0.001*[# 214]+
          +0.001*[# 215]+0.001*[# 243]+0.001*[# 244]+
    |psi|^2 = 0.998
==== e(  40) =    -8.82529 eV ==== 
     psi = 0.150*[#  69]+0.150*[#  78]+0.150*[#  82]+0.150*[# 216]+0.150*[# 220]+
          +0.150*[# 229]+0.010*[#  67]+0.010*[#  68]+0.010*[# 237]+0.010*[# 238]+
          +0.003*[#  59]+0.003*[#  60]+0.003*[#  88]+0.003*[#  89]+0.003*[# 212]+
          +0.003*[# 213]+0.003*[# 241]+0.003*[# 242]+0.001*[#  41]+0.001*[#  45]+
          +0.001*[#  49]+0.001*[#  96]+0.001*[# 100]+0.001*[# 104]+0.001*[# 194]+
          +0.001*[# 198]+0.001*[# 202]+0.001*[# 249]+0.001*[# 253]+0.001*[# 257]+
          +0.001*[#  61]+0.001*[#  62]+0.001*[#  90]+0.001*[#  91]+0.001*[# 214]+
          +0.001*[# 215]+0.001*[# 243]+0.001*[# 244]+
    |psi|^2 = 0.998
==== e(  41) =    -2.86631 eV ==== 
     psi = 0.231*[#  76]+0.231*[#  77]+0.231*[# 227]+0.231*[# 228]+0.005*[#  80]+
          +0.005*[# 231]+0.004*[#  67]+0.004*[#  68]+0.004*[# 237]+0.004*[# 238]+
          +0.004*[#  72]+0.004*[#  85]+0.004*[# 219]+0.004*[# 223]+0.001*[#  71]+
          +0.001*[#  84]+0.001*[# 218]+0.001*[# 222]+
    |psi|^2 = 1.000
==== e(  42) =    -2.86626 eV ==== 
     psi = 0.231*[#  76]+0.231*[#  77]+0.231*[# 227]+0.231*[# 228]+0.005*[#  80]+
          +0.005*[# 231]+0.004*[#  67]+0.004*[#  68]+0.004*[# 237]+0.004*[# 238]+
          +0.004*[#  72]+0.004*[#  85]+0.004*[# 219]+0.004*[# 223]+0.001*[#  71]+
          +0.001*[#  84]+0.001*[# 218]+0.001*[# 222]+
    |psi|^2 = 1.000
==== e(  43) =    -2.79733 eV ==== 
     psi = 0.232*[#  76]+0.232*[#  77]+0.232*[# 227]+0.232*[# 228]+0.004*[#  80]+
          +0.004*[# 231]+0.003*[#  67]+0.003*[#  68]+0.003*[#  72]+0.003*[#  85]+
          +0.003*[# 219]+0.003*[# 223]+0.003*[# 237]+0.003*[# 238]+0.001*[#  69]+
          +0.001*[#  78]+0.001*[#  82]+0.001*[# 216]+0.001*[# 220]+0.001*[# 229]+
          +0.001*[#  71]+0.001*[#  84]+0.001*[# 218]+0.001*[# 222]+
    |psi|^2 = 1.000
==== e(  44) =    -2.79729 eV ==== 
     psi = 0.232*[#  76]+0.232*[#  77]+0.232*[# 227]+0.232*[# 228]+0.004*[#  80]+
          +0.004*[# 231]+0.003*[#  67]+0.003*[#  68]+0.003*[#  72]+0.003*[#  85]+
          +0.003*[# 219]+0.003*[# 223]+0.003*[# 237]+0.003*[# 238]+0.001*[#  69]+
          +0.001*[#  78]+0.001*[#  82]+0.001*[# 216]+0.001*[# 220]+0.001*[# 229]+
          +0.001*[#  71]+0.001*[#  84]+0.001*[# 218]+0.001*[# 222]+
    |psi|^2 = 1.000
==== e(  45) =    -2.76500 eV ==== 
     psi = 0.450*[#  75]+0.450*[# 226]+0.002*[#  42]+0.002*[#  46]+0.002*[#  50]+
          +0.002*[#  97]+0.002*[# 101]+0.002*[# 105]+0.002*[# 195]+0.002*[# 199]+
          +0.002*[# 203]+0.002*[# 250]+0.002*[# 254]+0.002*[# 258]+0.002*[#  48]+
          +0.002*[# 103]+0.002*[# 201]+0.002*[# 252]+0.001*[#  24]+0.001*[#  30]+
          +0.001*[#  36]+0.001*[# 109]+0.001*[# 115]+0.001*[# 121]+0.001*[# 177]+
          +0.001*[# 183]+0.001*[# 189]+0.001*[# 262]+0.001*[# 268]+0.001*[# 274]+
          +0.001*[#  43]+0.001*[#  51]+0.001*[#  98]+0.001*[# 106]+0.001*[# 196]+
          +0.001*[# 204]+0.001*[# 255]+0.001*[# 259]+0.001*[#  27]+0.001*[# 118]+
          +0.001*[# 186]+0.001*[# 265]+
    |psi|^2 = 1.000
==== e(  46) =    -2.76495 eV ==== 
     psi = 0.450*[#  75]+0.450*[# 226]+0.002*[#  42]+0.002*[#  46]+0.002*[#  50]+
          +0.002*[#  97]+0.002*[# 101]+0.002*[# 105]+0.002*[# 195]+0.002*[# 199]+
          +0.002*[# 203]+0.002*[# 250]+0.002*[# 254]+0.002*[# 258]+0.002*[#  48]+
          +0.002*[# 103]+0.002*[# 201]+0.002*[# 252]+0.001*[#  24]+0.001*[#  30]+
          +0.001*[#  36]+0.001*[# 109]+0.001*[# 115]+0.001*[# 121]+0.001*[# 177]+
          +0.001*[# 183]+0.001*[# 189]+0.001*[# 262]+0.001*[# 268]+0.001*[# 274]+
          +0.001*[#  43]+0.001*[#  51]+0.001*[#  98]+0.001*[# 106]+0.001*[# 196]+
          +0.001*[# 204]+0.001*[# 255]+0.001*[# 259]+0.001*[#  27]+0.001*[# 118]+
          +0.001*[# 186]+0.001*[# 265]+
    |psi|^2 = 1.000
==== e(  47) =    -1.05978 eV ==== 
     psi = 0.203*[# 302]+0.045*[#  27]+0.045*[# 265]+0.034*[#  34]+0.034*[#  40]+
          +0.034*[# 272]+0.034*[# 278]+0.026*[#  26]+0.026*[# 264]+0.019*[#  31]+
          +0.019*[#  37]+0.019*[# 269]+0.019*[# 275]+0.018*[#  18]+0.018*[# 294]+
          +0.018*[#  54]+0.018*[# 246]+0.014*[#   9]+0.014*[#  13]+0.014*[# 285]+
          +0.014*[# 289]+0.013*[#  24]+0.013*[#  30]+0.013*[#  36]+0.013*[# 262]+
          +0.013*[# 268]+0.013*[# 274]+0.013*[#  20]+0.013*[# 280]+0.011*[#  33]+
          +0.011*[#  39]+0.011*[# 271]+0.011*[# 277]+0.007*[#  32]+0.007*[#  38]+
          +0.007*[# 270]+0.007*[# 276]+0.006*[#   1]+0.006*[# 295]+0.005*[#  48]+
          +0.005*[# 252]+0.005*[#  10]+0.005*[#  14]+0.005*[# 286]+0.005*[# 290]+
          +0.004*[#  64]+0.004*[# 234]+0.004*[#   8]+0.004*[#  12]+0.004*[#  16]+
          +0.004*[# 284]+0.004*[# 288]+0.004*[# 292]+0.004*[#  43]+0.004*[#  51]+
          +0.004*[# 255]+0.004*[# 259]+0.003*[#  53]+0.003*[# 245]+0.001*[#  44]+
          +0.001*[#  52]+0.001*[#  75]+0.001*[# 226]+0.001*[# 256]+0.001*[# 260]+
          +0.001*[# 301]+0.001*[#  57]+0.001*[# 239]+
    |psi|^2 = 0.996
==== e(  48) =    -1.04966 eV ==== 
     psi = 0.203*[# 149]+0.045*[# 118]+0.045*[# 186]+0.034*[# 113]+0.034*[# 125]+
          +0.034*[# 181]+0.034*[# 193]+0.026*[# 117]+0.026*[# 185]+0.020*[# 110]+
          +0.020*[# 122]+0.020*[# 178]+0.020*[# 190]+0.018*[# 141]+0.018*[# 167]+
          +0.017*[#  93]+0.017*[# 207]+0.014*[# 132]+0.014*[# 136]+0.014*[# 162]+
          +0.014*[# 170]+0.013*[# 109]+0.013*[# 115]+0.013*[# 121]+0.013*[# 177]+
          +0.013*[# 183]+0.013*[# 189]+0.013*[# 127]+0.013*[# 173]+0.011*[# 112]+
          +0.011*[# 124]+0.011*[# 180]+0.011*[# 192]+0.007*[# 111]+0.007*[# 123]+
          +0.007*[# 179]+0.007*[# 191]+0.006*[# 142]+0.006*[# 154]+0.005*[# 103]+
          +0.005*[# 201]+0.005*[# 133]+0.005*[# 137]+0.005*[# 163]+0.005*[# 171]+
          +0.004*[#  64]+0.004*[# 131]+0.004*[# 135]+0.004*[# 139]+0.004*[# 161]+
          +0.004*[# 165]+0.004*[# 169]+0.004*[# 234]+0.004*[#  98]+0.004*[# 106]+
          +0.004*[# 196]+0.004*[# 204]+0.003*[#  92]+0.003*[# 206]+0.001*[#  75]+
          +0.001*[#  99]+0.001*[# 107]+0.001*[# 197]+0.001*[# 205]+0.001*[# 148]+
          +0.001*[# 226]+0.001*[#  86]+0.001*[# 210]+
    |psi|^2 = 0.996
==== e(  49) =    -0.60197 eV ==== 
     psi = 0.071*[#  27]+0.071*[# 265]+0.054*[#  34]+0.054*[#  40]+0.054*[# 272]+
          +0.054*[# 278]+0.029*[#  26]+0.029*[# 264]+0.024*[#  54]+0.024*[# 246]+
          +0.022*[#  24]+0.022*[#  30]+0.022*[#  31]+0.022*[#  36]+0.022*[#  37]+
          +0.022*[# 262]+0.022*[# 268]+0.022*[# 269]+0.022*[# 274]+0.022*[# 275]+
          +0.018*[#  33]+0.018*[#  39]+0.018*[# 271]+0.018*[# 277]+0.014*[#  20]+
          +0.014*[# 280]+0.010*[#  48]+0.010*[# 252]+0.010*[#  18]+0.010*[# 294]+
          +0.008*[#  64]+0.008*[# 234]+0.007*[#  43]+0.007*[#  51]+0.007*[# 255]+
          +0.007*[# 259]+0.007*[#   9]+0.007*[#  13]+0.007*[#  32]+0.007*[#  38]+
          +0.007*[# 270]+0.007*[# 276]+0.007*[# 285]+0.007*[# 289]+0.003*[#  53]+
          +0.003*[# 245]+0.003*[#  44]+0.003*[#  52]+0.003*[# 256]+0.003*[# 260]+
          +0.002*[#  10]+0.002*[#  14]+0.002*[# 286]+0.002*[# 290]+0.002*[#  57]+
          +0.002*[# 239]+0.002*[#  75]+0.002*[# 226]+0.002*[#   2]+0.002*[# 296]+
          +0.001*[# 149]+
    |psi|^2 = 0.996
==== e(  50) =    -0.59297 eV ==== 
     psi = 0.071*[# 118]+0.071*[# 186]+0.054*[# 113]+0.054*[# 125]+0.054*[# 181]+
          +0.054*[# 193]+0.029*[# 117]+0.029*[# 185]+0.024*[#  93]+0.024*[# 207]+
          +0.022*[# 110]+0.022*[# 122]+0.022*[# 178]+0.022*[# 190]+0.022*[# 109]+
          +0.022*[# 115]+0.022*[# 121]+0.022*[# 177]+0.022*[# 183]+0.022*[# 189]+
          +0.018*[# 112]+0.018*[# 124]+0.018*[# 180]+0.018*[# 192]+0.014*[# 127]+
          +0.014*[# 173]+0.010*[# 103]+0.010*[# 201]+0.010*[# 141]+0.010*[# 167]+
          +0.008*[#  64]+0.007*[#  98]+0.007*[# 106]+0.007*[# 196]+0.007*[# 204]+
          +0.008*[# 234]+0.007*[# 111]+0.007*[# 123]+0.007*[# 179]+0.007*[# 191]+
          +0.007*[# 132]+0.007*[# 136]+0.007*[# 162]+0.007*[# 170]+0.003*[#  92]+
          +0.003*[# 206]+0.003*[#  99]+0.003*[# 107]+0.003*[# 197]+0.003*[# 205]+
          +0.002*[# 133]+0.002*[# 137]+0.002*[# 163]+0.002*[# 171]+0.002*[#  86]+
          +0.002*[# 210]+0.002*[#  75]+0.002*[# 226]+0.002*[# 143]+0.002*[# 155]+
          +0.001*[# 302]+
    |psi|^2 = 0.996
==== e(  51) =    -0.31090 eV ==== 
     psi = 0.078*[# 305]+0.078*[# 306]+0.078*[# 303]+0.078*[# 304]+0.038*[#  28]+
          +0.038*[# 266]+0.029*[#  33]+0.029*[#  39]+0.029*[# 271]+0.029*[# 277]+
          +0.016*[#  25]+0.016*[# 263]+0.013*[#  32]+0.013*[#  38]+0.013*[# 270]+
          +0.013*[# 276]+0.013*[#  17]+0.013*[# 293]+0.011*[#  10]+0.011*[#  14]+
          +0.011*[#  24]+0.011*[#  30]+0.011*[#  36]+0.011*[# 262]+0.011*[# 268]+
          +0.011*[# 274]+0.011*[# 286]+0.011*[# 290]+0.010*[#  34]+0.010*[#  40]+
          +0.010*[# 272]+0.010*[# 278]+0.008*[#   9]+0.008*[#  13]+0.008*[#  21]+
          +0.008*[#  22]+0.008*[# 281]+0.008*[# 282]+0.008*[# 285]+0.008*[# 289]+
          +0.007*[#  18]+0.007*[# 294]+0.006*[#  31]+0.006*[#  37]+0.006*[# 269]+
          +0.006*[# 275]+0.005*[#  55]+0.005*[#  56]+0.005*[# 247]+0.005*[# 248]+
          +0.003*[#  26]+0.003*[# 264]+0.003*[#  42]+0.003*[#  46]+0.003*[#  50]+
          +0.003*[# 250]+0.003*[# 254]+0.003*[# 258]+0.002*[#   1]+0.002*[# 295]+
          +0.002*[#   8]+0.002*[#  12]+0.002*[#  16]+0.002*[#  20]+0.002*[# 280]+
          +0.002*[# 284]+0.002*[# 288]+0.002*[# 292]+0.002*[#  23]+0.002*[#  29]+
          +0.002*[#  35]+0.002*[#  65]+0.002*[#  66]+0.002*[# 235]+0.002*[# 236]+
          +0.002*[# 261]+0.002*[# 267]+0.002*[# 273]+0.002*[#  47]+0.002*[# 251]+
          +0.001*[#  44]+0.001*[#  52]+0.001*[# 256]+0.001*[# 260]+0.001*[#  43]+
          +0.001*[#  51]+0.001*[# 255]+0.001*[# 259]+0.001*[#  48]+0.001*[# 252]+
    |psi|^2 = 0.996
==== e(  52) =    -0.30243 eV ==== 
     psi = 0.078*[# 152]+0.078*[# 153]+0.077*[# 150]+0.077*[# 151]+0.038*[# 119]+
          +0.038*[# 187]+0.029*[# 112]+0.029*[# 124]+0.029*[# 180]+0.029*[# 192]+
          +0.016*[# 116]+0.016*[# 184]+0.013*[# 111]+0.013*[# 123]+0.013*[# 179]+
          +0.013*[# 191]+0.013*[# 140]+0.013*[# 166]+0.011*[# 109]+0.011*[# 115]+
          +0.011*[# 121]+0.011*[# 133]+0.011*[# 137]+0.011*[# 163]+0.011*[# 171]+
          +0.011*[# 177]+0.011*[# 183]+0.011*[# 189]+0.010*[# 113]+0.010*[# 125]+
          +0.010*[# 181]+0.010*[# 193]+0.008*[# 128]+0.008*[# 129]+0.008*[# 132]+
          +0.008*[# 136]+0.008*[# 162]+0.008*[# 170]+0.008*[# 174]+0.008*[# 175]+
          +0.007*[# 141]+0.007*[# 167]+0.006*[# 110]+0.006*[# 122]+0.006*[# 178]+
          +0.006*[# 190]+0.005*[#  94]+0.005*[#  95]+0.005*[# 208]+0.005*[# 209]+
          +0.003*[# 117]+0.003*[# 185]+0.003*[#  97]+0.003*[# 101]+0.003*[# 105]+
          +0.003*[# 195]+0.003*[# 199]+0.003*[# 203]+0.002*[# 127]+0.002*[# 142]+
          +0.002*[# 154]+0.002*[# 131]+0.002*[# 135]+0.002*[# 139]+0.002*[# 161]+
          +0.002*[# 165]+0.002*[# 169]+0.002*[# 173]+0.002*[#  65]+0.002*[#  66]+
          +0.002*[# 108]+0.002*[# 114]+0.002*[# 120]+0.002*[# 176]+0.002*[# 182]+
          +0.002*[# 188]+0.002*[# 235]+0.002*[# 236]+0.002*[# 102]+0.002*[# 200]+
          +0.001*[#  99]+0.001*[# 107]+0.001*[# 197]+0.001*[# 205]+0.001*[#  98]+
          +0.001*[# 106]+0.001*[# 196]+0.001*[# 204]+
    |psi|^2 = 0.996
==== e(  53) =    -0.24069 eV ==== 
     psi = 0.097*[# 305]+0.097*[# 306]+0.074*[# 303]+0.074*[# 304]+0.035*[#  28]+
          +0.035*[# 266]+0.027*[#  33]+0.027*[#  39]+0.027*[# 271]+0.027*[# 277]+
          +0.020*[#  25]+0.020*[# 263]+0.015*[#  32]+0.015*[#  38]+0.015*[# 270]+
          +0.015*[# 276]+0.015*[#  17]+0.015*[# 293]+0.012*[#  10]+0.012*[#  14]+
          +0.012*[# 286]+0.012*[# 290]+0.010*[#  21]+0.010*[#  22]+0.010*[# 281]+
          +0.010*[# 282]+0.009*[#  34]+0.009*[#  40]+0.009*[# 272]+0.009*[# 278]+
          +0.009*[#  24]+0.009*[#  30]+0.009*[#  36]+0.009*[# 262]+0.009*[# 268]+
          +0.009*[# 274]+0.007*[#   9]+0.007*[#  13]+0.007*[# 285]+0.007*[# 289]+
          +0.006*[#  55]+0.006*[#  56]+0.006*[# 247]+0.006*[# 248]+0.006*[#  31]+
          +0.006*[#  37]+0.006*[# 269]+0.006*[# 275]+0.004*[#  18]+0.004*[# 294]+
          +0.003*[#  23]+0.003*[#  29]+0.003*[#  35]+0.003*[# 261]+0.003*[# 267]+
          +0.003*[# 273]+0.003*[#   8]+0.003*[#  12]+0.003*[#  16]+0.002*[#  47]+
          +0.002*[# 251]+0.003*[# 284]+0.003*[# 288]+0.003*[# 292]+0.002*[#  65]+
          +0.002*[#  66]+0.002*[# 235]+0.002*[# 236]+0.002*[#  44]+0.002*[#  52]+
          +0.002*[# 256]+0.002*[# 260]+0.002*[#  42]+0.002*[#  46]+0.002*[#  50]+
          +0.002*[# 250]+0.002*[# 254]+0.002*[# 258]+0.001*[#  43]+0.001*[#  51]+
          +0.001*[# 255]+0.001*[# 259]+
    |psi|^2 = 0.996
==== e(  54) =    -0.23226 eV ==== 
     psi = 0.097*[# 152]+0.097*[# 153]+0.074*[# 150]+0.074*[# 151]+0.036*[# 119]+
          +0.036*[# 187]+0.027*[# 112]+0.027*[# 124]+0.027*[# 180]+0.027*[# 192]+
          +0.020*[# 116]+0.020*[# 184]+0.015*[# 111]+0.015*[# 123]+0.015*[# 179]+
          +0.015*[# 191]+0.014*[# 140]+0.014*[# 166]+0.012*[# 133]+0.012*[# 137]+
          +0.012*[# 163]+0.012*[# 171]+0.010*[# 128]+0.010*[# 129]+0.010*[# 174]+
          +0.010*[# 175]+0.009*[# 113]+0.009*[# 125]+0.009*[# 181]+0.009*[# 193]+
          +0.009*[# 109]+0.009*[# 115]+0.009*[# 121]+0.009*[# 177]+0.009*[# 183]+
          +0.009*[# 189]+0.007*[# 132]+0.007*[# 136]+0.007*[# 162]+0.007*[# 170]+
          +0.006*[#  94]+0.006*[#  95]+0.006*[# 208]+0.006*[# 209]+0.006*[# 110]+
          +0.006*[# 122]+0.006*[# 178]+0.006*[# 190]+0.004*[# 141]+0.004*[# 167]+
          +0.003*[# 108]+0.003*[# 114]+0.003*[# 120]+0.003*[# 176]+0.003*[# 182]+
          +0.003*[# 188]+0.002*[# 102]+0.003*[# 131]+0.003*[# 135]+0.003*[# 139]+
          +0.003*[# 161]+0.003*[# 165]+0.003*[# 169]+0.002*[# 200]+0.002*[#  65]+
          +0.002*[#  66]+0.002*[# 235]+0.002*[# 236]+0.002*[#  99]+0.002*[# 107]+
          +0.002*[# 197]+0.002*[# 205]+0.002*[#  97]+0.002*[# 101]+0.002*[# 105]+
          +0.002*[# 195]+0.002*[# 199]+0.002*[# 203]+0.001*[#  98]+0.001*[# 106]+
          +0.001*[# 196]+0.001*[# 204]+
    |psi|^2 = 0.996
==== e(  55) =    -0.11777 eV ==== 
     psi = 0.094*[#  28]+0.094*[# 266]+0.071*[#  33]+0.071*[#  39]+0.071*[# 271]+
          +0.071*[# 277]+0.025*[#  34]+0.025*[#  40]+0.025*[# 272]+0.025*[# 278]+
          +0.014*[#  55]+0.014*[#  56]+0.014*[# 247]+0.014*[# 248]+0.011*[#  25]+
          +0.011*[# 263]+0.011*[#  32]+0.011*[#  38]+0.011*[# 270]+0.011*[# 276]+
          +0.011*[#  31]+0.011*[#  37]+0.011*[# 269]+0.011*[# 275]+0.010*[#  26]+
          +0.010*[# 264]+0.008*[# 150]+0.008*[# 151]+0.007*[#  21]+0.007*[#  22]+
          +0.007*[# 281]+0.007*[# 282]+0.005*[#  42]+0.005*[#  46]+0.005*[#  50]+
          +0.005*[# 250]+0.005*[# 254]+0.005*[# 258]+0.004*[#  48]+0.004*[# 252]+
          +0.004*[#  24]+0.004*[#  30]+0.004*[#  36]+0.004*[# 262]+0.004*[# 268]+
          +0.004*[# 274]+0.003*[#  65]+0.003*[#  66]+0.003*[# 235]+0.003*[# 236]+
          +0.003*[#  43]+0.003*[#  51]+0.003*[# 255]+0.003*[# 259]+0.003*[#   8]+
          +0.003*[#  12]+0.003*[#  16]+0.003*[# 284]+0.003*[# 288]+0.003*[# 292]+
          +0.003*[# 152]+0.003*[# 153]+0.003*[#  27]+0.003*[# 265]+0.002*[#  20]+
          +0.002*[#  57]+0.002*[# 239]+0.002*[# 280]+0.001*[# 109]+0.001*[# 115]+
          +0.001*[# 121]+0.001*[# 177]+0.001*[# 183]+0.001*[# 189]+0.001*[#  44]+
          +0.001*[#  52]+0.001*[# 117]+0.001*[# 185]+0.001*[# 256]+0.001*[# 260]+
    |psi|^2 = 0.995
==== e(  56) =    -0.11197 eV ==== 
     psi = 0.087*[# 119]+0.087*[# 187]+0.066*[# 112]+0.066*[# 124]+0.066*[# 180]+
          +0.066*[# 192]+0.023*[# 113]+0.023*[# 125]+0.023*[# 181]+0.023*[# 193]+
          +0.015*[# 303]+0.015*[# 304]+0.013*[#  94]+0.013*[#  95]+0.013*[# 208]+
          +0.013*[# 209]+0.011*[# 116]+0.011*[# 184]+0.011*[# 111]+0.011*[# 123]+
          +0.011*[# 179]+0.011*[# 191]+0.010*[# 110]+0.010*[# 122]+0.010*[# 178]+
          +0.010*[# 190]+0.009*[# 117]+0.009*[# 185]+0.007*[# 128]+0.007*[# 129]+
          +0.007*[# 174]+0.007*[# 175]+0.004*[#  97]+0.004*[# 101]+0.004*[# 105]+
          +0.004*[# 195]+0.004*[# 199]+0.004*[# 203]+0.004*[#  24]+0.004*[#  30]+
          +0.004*[#  36]+0.004*[# 262]+0.004*[# 268]+0.004*[# 274]+0.004*[#  28]+
          +0.004*[#  65]+0.004*[#  66]+0.004*[# 235]+0.004*[# 236]+0.004*[# 266]+
          +0.004*[# 103]+0.004*[# 201]+0.003*[#  26]+0.003*[#  33]+0.003*[#  39]+
          +0.003*[#  98]+0.003*[# 106]+0.003*[# 196]+0.003*[# 204]+0.003*[# 264]+
          +0.003*[# 271]+0.003*[# 277]+0.003*[# 305]+0.003*[# 306]+0.003*[# 109]+
          +0.003*[# 115]+0.003*[# 121]+0.003*[# 131]+0.003*[# 135]+0.003*[# 139]+
          +0.003*[# 161]+0.003*[# 165]+0.003*[# 169]+0.003*[# 177]+0.003*[# 183]+
          +0.003*[# 189]+0.002*[#  31]+0.002*[#  37]+0.002*[# 118]+0.002*[# 186]+
          +0.002*[# 269]+0.002*[# 275]+0.002*[#  86]+0.002*[# 210]+0.001*[#  20]+
          +0.001*[# 280]+0.001*[#  34]+0.001*[#  40]+0.001*[#  99]+0.001*[# 107]+
          +0.001*[# 152]+0.001*[# 153]+0.001*[# 197]+0.001*[# 205]+0.001*[# 272]+
          +0.001*[# 278]+0.001*[#  55]+0.001*[#  56]+0.001*[# 127]+0.001*[# 247]+
          +0.001*[# 248]+
    |psi|^2 = 0.995
==== e(  57) =    -0.09586 eV ==== 
     psi = 0.038*[#  28]+0.038*[# 266]+0.033*[# 303]+0.033*[# 304]+0.029*[#  33]+
          +0.029*[#  39]+0.029*[# 271]+0.029*[# 277]+0.026*[#  24]+0.026*[#  30]+
          +0.026*[#  36]+0.026*[# 262]+0.026*[# 268]+0.026*[# 274]+0.024*[# 109]+
          +0.024*[# 115]+0.024*[# 121]+0.024*[# 177]+0.024*[# 183]+0.024*[# 189]+
          +0.013*[#  26]+0.013*[# 264]+0.011*[#  34]+0.011*[#  40]+0.011*[# 272]+
          +0.011*[# 278]+0.010*[#  31]+0.010*[#  37]+0.010*[# 269]+0.010*[# 275]+
          +0.009*[# 119]+0.009*[# 187]+0.007*[# 112]+0.007*[# 124]+0.007*[# 180]+
          +0.007*[# 192]+0.007*[#  20]+0.007*[# 280]+0.006*[#  55]+0.006*[#  56]+
          +0.006*[# 247]+0.006*[# 248]+0.005*[# 117]+0.005*[# 185]+0.004*[#  32]+
          +0.004*[#  38]+0.004*[# 127]+0.004*[# 173]+0.004*[# 270]+0.004*[# 276]+
          +0.004*[# 110]+0.004*[# 122]+0.004*[# 178]+0.004*[# 190]+0.004*[# 113]+
          +0.004*[# 125]+0.004*[# 181]+0.004*[# 193]+0.003*[#   8]+0.003*[#  12]+
          +0.003*[#  16]+0.003*[#  42]+0.003*[#  46]+0.003*[#  50]+0.003*[# 250]+
          +0.003*[# 254]+0.003*[# 258]+0.003*[#  48]+0.003*[# 252]+0.003*[# 284]+
          +0.003*[# 288]+0.003*[# 292]+0.002*[#  64]+0.002*[# 234]+0.002*[#  18]+
          +0.002*[# 141]+0.002*[# 167]+0.002*[#  21]+0.002*[#  22]+0.002*[#  43]+
          +0.002*[#  51]+0.002*[#  97]+0.002*[# 101]+0.002*[# 105]+0.002*[# 118]+
          +0.002*[# 195]+0.002*[# 199]+0.002*[# 203]+0.002*[# 131]+0.002*[# 135]+
          +0.002*[# 139]+0.002*[# 149]+0.002*[# 150]+0.002*[# 161]+0.002*[# 165]+
          +0.002*[# 169]+0.002*[# 186]+0.002*[# 255]+0.002*[# 259]+0.002*[# 281]+
          +0.002*[# 282]+0.002*[# 294]+0.002*[# 151]+0.002*[#   9]+0.002*[#  13]+
          +0.002*[#  93]+0.002*[# 132]+0.002*[# 136]+0.002*[# 162]+0.002*[# 170]+
          +0.002*[# 207]+0.002*[# 285]+0.002*[# 289]+0.001*[#   1]+0.001*[#  27]+
          +0.002*[# 148]+0.001*[#  54]+0.001*[# 111]+0.001*[# 123]+0.001*[# 179]+
          +0.001*[# 191]+0.001*[# 265]+0.001*[# 295]+0.001*[#  14]+0.001*[#  25]+
          +0.001*[#  94]+0.001*[#  95]+0.001*[# 208]+0.001*[# 209]+0.001*[# 246]+
          +0.001*[#  10]+0.001*[# 263]+0.001*[# 103]+0.001*[# 201]+0.001*[# 286]+
          +0.001*[# 290]+
    |psi|^2 = 0.996
==== e(  58) =    -0.09305 eV ==== 
     psi = 0.038*[# 119]+0.038*[# 187]+0.035*[# 150]+0.035*[# 151]+0.029*[# 112]+
          +0.029*[# 124]+0.029*[# 180]+0.029*[# 192]+0.028*[#  24]+0.028*[#  30]+
          +0.028*[#  36]+0.028*[# 262]+0.028*[# 268]+0.028*[# 274]+0.027*[# 109]+
          +0.027*[# 115]+0.027*[# 121]+0.027*[# 177]+0.027*[# 183]+0.027*[# 189]+
          +0.013*[# 117]+0.013*[# 185]+0.011*[# 113]+0.011*[# 125]+0.011*[# 181]+
          +0.011*[# 193]+0.010*[# 110]+0.010*[# 122]+0.010*[# 178]+0.010*[# 190]+
          +0.007*[# 127]+0.007*[# 173]+0.006*[#  94]+0.006*[#  95]+0.006*[# 208]+
          +0.006*[# 209]+0.004*[#  20]+0.004*[#  26]+0.004*[# 264]+0.004*[# 111]+
          +0.004*[# 123]+0.004*[# 179]+0.004*[# 191]+0.004*[# 280]+0.003*[#  31]+
          +0.003*[#  37]+0.003*[#  64]+0.003*[# 234]+0.003*[# 269]+0.003*[# 275]+
          +0.003*[#  97]+0.003*[# 101]+0.003*[# 105]+0.003*[# 195]+0.003*[# 199]+
          +0.003*[# 203]+0.003*[#  18]+0.003*[# 103]+0.003*[# 131]+0.003*[# 135]+
          +0.003*[# 139]+0.003*[# 161]+0.003*[# 165]+0.003*[# 169]+0.003*[# 201]+
          +0.003*[# 294]+0.003*[# 302]+0.002*[#  54]+0.002*[# 246]+0.002*[#  42]+
          +0.002*[#  46]+0.002*[#  50]+0.002*[# 141]+0.002*[# 167]+0.002*[# 250]+
          +0.002*[# 254]+0.002*[# 258]+0.002*[# 303]+0.002*[# 304]+0.002*[#   9]+
          +0.002*[#  13]+0.002*[#  98]+0.002*[# 106]+0.002*[# 196]+0.002*[# 204]+
          +0.002*[# 285]+0.002*[# 289]+0.002*[# 128]+0.002*[#   8]+0.002*[#  16]+
          +0.002*[#  28]+0.002*[#  33]+0.002*[#  34]+0.002*[#  39]+0.002*[#  40]+
          +0.002*[# 129]+0.002*[# 132]+0.002*[# 136]+0.002*[# 162]+0.002*[# 170]+
          +0.002*[# 174]+0.002*[# 175]+0.002*[#  12]+0.002*[#  27]+0.002*[# 265]+
          +0.002*[# 266]+0.002*[# 271]+0.002*[# 272]+0.002*[# 277]+0.002*[# 278]+
          +0.002*[# 284]+0.002*[# 288]+0.002*[# 292]+0.002*[# 301]+0.001*[# 118]+
          +0.002*[# 142]+0.002*[# 154]+0.001*[#  93]+0.001*[# 186]+0.001*[# 207]+
          +0.001*[# 305]+0.001*[# 306]+0.001*[# 133]+0.001*[# 137]+0.001*[# 163]+
          +0.001*[# 171]+0.001*[#  32]+0.001*[#  38]+0.001*[# 116]+
    |psi|^2 = 0.996
==== e(  59) =    -0.00705 eV ==== 
     psi = 0.056*[#  24]+0.056*[#  30]+0.056*[#  36]+0.056*[# 262]+0.056*[# 268]+
          +0.056*[# 274]+0.033*[# 150]+0.033*[# 151]+0.021*[# 119]+0.021*[# 187]+
          +0.016*[# 112]+0.016*[# 124]+0.016*[# 180]+0.016*[# 192]+0.013*[# 302]+
          +0.008*[#  20]+0.008*[# 280]+0.007*[#  26]+0.007*[# 109]+0.007*[# 115]+
          +0.007*[# 121]+0.007*[# 177]+0.007*[# 183]+0.007*[# 189]+0.007*[# 264]+
          +0.007*[#  18]+0.007*[#  28]+0.007*[# 294]+0.006*[# 113]+0.006*[# 125]+
          +0.006*[# 181]+0.006*[# 193]+0.007*[# 266]+0.006*[#  64]+0.006*[#  75]+
          +0.006*[# 234]+0.006*[# 117]+0.006*[# 185]+0.006*[# 226]+0.006*[# 303]+
          +0.006*[# 304]+0.006*[#  31]+0.006*[#  37]+0.006*[#  54]+0.006*[# 246]+
          +0.006*[# 269]+0.006*[# 275]+0.005*[#  33]+0.005*[#  39]+0.005*[# 271]+
          +0.005*[# 277]+0.005*[#   9]+0.005*[#  13]+0.005*[# 285]+0.005*[# 289]+
          +0.005*[# 110]+0.005*[# 122]+0.005*[# 178]+0.005*[# 190]+0.004*[#  42]+
          +0.004*[#  46]+0.004*[#  50]+0.004*[# 250]+0.004*[# 254]+0.004*[# 258]+
          +0.004*[# 152]+0.004*[# 153]+0.004*[# 301]+0.004*[#  32]+0.004*[#  38]+
          +0.004*[# 270]+0.004*[# 276]+0.003*[# 305]+0.003*[# 306]+0.003*[#  94]+
          +0.003*[#  95]+0.003*[# 208]+0.003*[# 209]+0.003*[#  34]+0.003*[#  40]+
          +0.003*[# 272]+0.003*[# 278]+0.003*[#  25]+0.003*[# 263]+0.002*[#   8]+
          +0.002*[#  10]+0.002*[#  12]+0.002*[#  14]+0.002*[#  16]+0.002*[# 111]+
          +0.002*[# 123]+0.002*[# 179]+0.002*[# 191]+0.002*[# 284]+0.002*[# 286]+
          +0.002*[# 288]+0.002*[# 290]+0.002*[# 292]+0.002*[#  27]+0.002*[# 140]+
          +0.002*[# 166]+0.002*[# 265]+0.002*[# 118]+0.002*[# 127]+0.002*[# 133]+
          +0.002*[# 137]+0.002*[# 163]+0.002*[# 171]+0.002*[# 186]+0.002*[# 173]+
          +0.001*[# 116]+0.001*[# 132]+0.001*[# 136]+0.001*[# 162]+0.001*[# 170]+
          +0.001*[# 184]+
    |psi|^2 = 0.995
==== e(  60) =    -0.00525 eV ==== 
     psi = 0.041*[#  28]+0.041*[# 266]+0.040*[# 109]+0.040*[# 115]+0.040*[# 121]+
          +0.040*[# 177]+0.040*[# 183]+0.040*[# 189]+0.031*[#  33]+0.031*[#  39]+
          +0.031*[# 271]+0.031*[# 277]+0.026*[# 303]+0.026*[# 304]+0.012*[#  34]+
          +0.012*[#  40]+0.012*[# 272]+0.012*[# 278]+0.009*[#  26]+0.009*[# 264]+
          +0.009*[#  31]+0.009*[#  37]+0.009*[# 269]+0.009*[# 275]+0.008*[# 149]+
          +0.008*[#  32]+0.008*[#  38]+0.008*[# 270]+0.008*[# 276]+0.007*[#  25]+
          +0.007*[# 263]+0.007*[#  55]+0.007*[#  56]+0.007*[# 247]+0.007*[# 248]+
          +0.006*[#  24]+0.006*[#  30]+0.006*[#  36]+0.006*[# 262]+0.006*[# 268]+
          +0.006*[# 274]+0.005*[# 127]+0.005*[# 173]+0.005*[#  64]+0.005*[# 234]+
          +0.005*[# 141]+0.005*[# 167]+0.004*[#  93]+0.004*[# 117]+0.004*[# 185]+
          +0.004*[# 207]+0.004*[# 110]+0.004*[# 119]+0.004*[# 122]+0.004*[# 178]+
          +0.004*[# 132]+0.004*[# 170]+0.004*[# 187]+0.004*[# 190]+0.004*[#  21]+
          +0.004*[#  22]+0.004*[# 281]+0.004*[# 305]+0.004*[# 306]+0.003*[#  75]+
          +0.004*[# 136]+0.004*[# 162]+0.003*[# 226]+0.004*[# 282]+0.003*[#  97]+
          +0.003*[# 101]+0.003*[# 105]+0.003*[# 195]+0.003*[# 199]+0.003*[# 203]+
          +0.003*[# 112]+0.003*[# 124]+0.003*[# 180]+0.003*[# 192]+0.003*[# 148]+
          +0.003*[# 111]+0.003*[# 123]+0.003*[# 179]+0.003*[# 191]+0.002*[#  42]+
          +0.002*[#  46]+0.002*[#  50]+0.002*[# 116]+0.002*[# 184]+0.002*[# 250]+
          +0.002*[# 254]+0.002*[# 258]+0.002*[#  27]+0.002*[# 113]+0.002*[# 125]+
          +0.002*[# 131]+0.002*[# 135]+0.002*[# 139]+0.002*[# 161]+0.002*[# 165]+
          +0.002*[# 169]+0.002*[# 181]+0.002*[# 193]+0.002*[# 265]+0.002*[#  17]+
          +0.002*[# 293]+0.001*[#  10]+0.001*[#  14]+0.001*[# 133]+0.001*[# 137]+
          +0.001*[# 163]+0.001*[# 171]+0.001*[# 286]+0.001*[# 290]+0.001*[#  66]+
          +0.001*[#   8]+0.001*[#   9]+0.001*[#  13]+0.001*[#  48]+0.001*[#  65]+
          +0.001*[# 118]+0.001*[# 186]+0.001*[# 235]+0.001*[# 236]+0.001*[#  12]+
          +0.001*[#  16]+0.001*[# 252]+0.001*[# 284]+0.001*[# 285]+0.001*[# 288]+
          +0.001*[# 289]+0.001*[#  18]+0.001*[# 292]+0.001*[# 294]+0.001*[#  43]+
          +0.001*[#  51]+
    |psi|^2 = 0.995
==== e(  61) =     0.00300 eV ==== 
     psi = 0.056*[#  28]+0.056*[# 266]+0.043*[#  33]+0.043*[#  39]+0.043*[# 271]+
          +0.043*[# 277]+0.024*[# 109]+0.024*[# 115]+0.024*[# 121]+0.024*[# 177]+
          +0.024*[# 183]+0.024*[# 189]+0.017*[# 150]+0.017*[# 151]+0.015*[#  34]+
          +0.015*[#  40]+0.015*[# 272]+0.015*[# 278]+0.012*[#  25]+0.012*[# 263]+
          +0.012*[#  32]+0.012*[#  38]+0.012*[# 270]+0.012*[# 276]+0.011*[#  55]+
          +0.011*[#  56]+0.011*[# 247]+0.011*[# 248]+0.011*[#  31]+0.011*[#  37]+
          +0.011*[# 269]+0.011*[# 275]+0.011*[#  26]+0.011*[# 264]+0.008*[# 152]+
          +0.008*[# 153]+0.006*[#  21]+0.006*[#  22]+0.006*[# 281]+0.006*[# 282]+
          +0.006*[# 149]+0.005*[# 119]+0.005*[# 187]+0.005*[# 117]+0.005*[# 185]+
          +0.004*[# 112]+0.004*[# 124]+0.004*[# 180]+0.004*[# 192]+0.004*[# 110]+
          +0.004*[# 122]+0.004*[# 178]+0.004*[# 190]+0.003*[#  75]+0.003*[# 127]+
          +0.003*[# 173]+0.003*[# 226]+0.003*[#  65]+0.003*[#  66]+0.003*[# 141]+
          +0.003*[# 167]+0.003*[# 235]+0.003*[# 236]+0.003*[# 162]+0.003*[# 303]+
          +0.003*[# 304]+0.003*[#  42]+0.003*[#  46]+0.003*[#  50]+0.003*[# 132]+
          +0.003*[# 136]+0.003*[# 170]+0.003*[# 250]+0.003*[# 254]+0.003*[# 258]+
          +0.002*[#  93]+0.002*[# 207]+0.002*[#  27]+0.002*[# 191]+0.002*[# 193]+
          +0.002*[#  36]+0.002*[# 101]+0.002*[# 105]+0.002*[# 111]+0.002*[# 113]+
          +0.002*[# 125]+0.002*[# 179]+0.002*[# 181]+0.002*[# 133]+0.002*[#  24]+
          +0.002*[#  97]+0.002*[# 123]+0.002*[# 137]+0.002*[# 163]+0.002*[# 171]+
          +0.002*[#  30]+0.002*[# 195]+0.002*[# 199]+0.002*[# 203]+0.002*[# 265]+
          +0.002*[#  64]+0.002*[# 234]+0.002*[# 262]+0.002*[# 268]+0.002*[# 274]+
          +0.002*[# 148]+0.001*[#  48]+0.002*[# 140]+0.002*[# 166]+0.001*[# 252]+
          +0.001*[#  43]+0.001*[#  51]+0.001*[# 255]+0.001*[# 259]+0.001*[#   8]+
          +0.001*[#  12]+0.001*[#  16]+0.001*[#  94]+0.001*[#  95]+0.001*[# 208]+
          +0.001*[# 209]+
    |psi|^2 = 0.995
==== e(  62) =     0.00696 eV ==== 
     psi = 0.078*[# 119]+0.078*[# 187]+0.059*[# 112]+0.059*[# 124]+0.059*[# 180]+
          +0.059*[# 192]+0.021*[# 113]+0.021*[# 125]+0.021*[# 181]+0.021*[# 193]+
          +0.018*[# 116]+0.018*[# 184]+0.017*[# 111]+0.017*[# 123]+0.017*[# 179]+
          +0.017*[# 191]+0.016*[#  94]+0.016*[#  95]+0.016*[# 208]+0.016*[# 209]+
          +0.015*[# 110]+0.015*[# 122]+0.015*[# 178]+0.015*[# 190]+0.015*[# 117]+
          +0.015*[# 185]+0.013*[# 303]+0.013*[# 304]+0.009*[# 128]+0.009*[# 129]+
          +0.009*[# 174]+0.009*[# 175]+0.005*[# 305]+0.005*[# 306]+0.004*[#  65]+
          +0.004*[#  66]+0.004*[# 235]+0.004*[# 236]+0.004*[#  24]+0.004*[#  30]+
          +0.004*[#  36]+0.004*[#  97]+0.004*[# 101]+0.004*[# 105]+0.004*[# 195]+
          +0.004*[# 199]+0.004*[# 203]+0.004*[# 262]+0.004*[# 268]+0.004*[# 274]+
          +0.003*[#  28]+0.003*[# 266]+0.002*[#  26]+0.002*[# 264]+0.002*[# 109]+
          +0.002*[# 115]+0.002*[# 121]+0.002*[# 177]+0.002*[# 183]+0.002*[#  33]+
          +0.002*[#  39]+0.002*[# 118]+0.002*[# 186]+0.002*[# 189]+0.002*[# 271]+
          +0.002*[# 277]+0.002*[# 103]+0.002*[# 201]+0.002*[#  31]+0.002*[#  37]+
          +0.002*[# 269]+0.002*[# 275]+0.002*[#  98]+0.002*[# 106]+0.002*[# 196]+
          +0.002*[# 204]+0.001*[# 108]+0.001*[# 114]+0.001*[# 120]+0.002*[# 131]+
          +0.002*[# 135]+0.002*[# 139]+0.002*[# 161]+0.002*[# 165]+0.002*[# 169]+
          +0.001*[# 176]+0.001*[# 182]+0.001*[# 188]+0.001*[#  99]+0.001*[# 107]+
          +0.001*[# 197]+0.001*[# 205]+0.001*[# 302]+
    |psi|^2 = 0.995
==== e(  63) =     0.08038 eV ==== 
     psi = 0.094*[# 303]+0.094*[# 304]+0.048*[#  28]+0.048*[# 266]+0.037*[#  33]+
          +0.037*[#  39]+0.037*[# 271]+0.037*[# 277]+0.023*[#  24]+0.023*[#  30]+
          +0.023*[#  36]+0.023*[# 262]+0.023*[# 268]+0.023*[# 274]+0.020*[#  26]+
          +0.020*[# 264]+0.016*[#  31]+0.016*[#  37]+0.016*[# 269]+0.016*[# 275]+
          +0.014*[#  34]+0.014*[#  40]+0.014*[# 272]+0.014*[# 278]+0.008*[#  55]+
          +0.008*[#  56]+0.008*[# 247]+0.008*[# 248]+0.006*[#  32]+0.006*[#  38]+
          +0.006*[# 119]+0.006*[# 187]+0.006*[# 270]+0.006*[# 276]+0.006*[# 305]+
          +0.006*[# 306]+0.005*[# 112]+0.005*[# 124]+0.005*[# 180]+0.005*[# 192]+
          +0.004*[#   8]+0.004*[#   9]+0.004*[#  10]+0.004*[#  12]+0.004*[#  13]+
          +0.004*[#  14]+0.004*[#  16]+0.004*[#  17]+0.004*[#  18]+0.004*[# 284]+
          +0.004*[# 285]+0.004*[# 286]+0.004*[# 288]+0.004*[# 289]+0.004*[# 290]+
          +0.004*[# 292]+0.004*[# 293]+0.004*[# 294]+0.003*[#  27]+0.003*[# 265]+
          +0.003*[#  42]+0.003*[#  46]+0.003*[#  50]+0.003*[# 250]+0.003*[# 254]+
          +0.003*[# 258]+0.003*[#  21]+0.003*[#  22]+0.003*[# 281]+0.003*[# 282]+
          +0.002*[#  48]+0.002*[# 113]+0.002*[# 125]+0.002*[# 181]+0.002*[# 193]+
          +0.002*[# 252]+0.001*[#  43]+0.001*[#  51]+0.001*[# 255]+0.001*[# 259]+
          +0.001*[#  25]+0.001*[# 263]+
    |psi|^2 = 0.996
==== e(  64) =     0.08708 eV ==== 
     psi = 0.096*[# 150]+0.096*[# 151]+0.049*[# 119]+0.049*[# 187]+0.037*[# 112]+
          +0.037*[# 124]+0.037*[# 180]+0.037*[# 192]+0.024*[# 109]+0.024*[# 115]+
          +0.024*[# 121]+0.024*[# 177]+0.024*[# 183]+0.024*[# 189]+0.021*[# 117]+
          +0.021*[# 185]+0.016*[# 110]+0.016*[# 122]+0.016*[# 178]+0.016*[# 190]+
          +0.014*[# 113]+0.014*[# 125]+0.014*[# 181]+0.014*[# 193]+0.008*[#  94]+
          +0.008*[#  95]+0.008*[# 208]+0.008*[# 209]+0.006*[# 152]+0.006*[# 153]+
          +0.006*[# 111]+0.006*[# 123]+0.006*[# 179]+0.006*[# 191]+0.004*[#  28]+
          +0.004*[# 266]+0.004*[# 133]+0.004*[# 137]+0.004*[# 140]+0.004*[# 163]+
          +0.004*[# 166]+0.004*[# 171]+0.004*[# 131]+0.004*[# 132]+0.004*[# 135]+
          +0.004*[# 136]+0.004*[# 139]+0.004*[# 141]+0.004*[# 161]+0.004*[# 162]+
          +0.004*[# 165]+0.004*[# 167]+0.004*[# 169]+0.004*[# 170]+0.003*[#  33]+
          +0.003*[#  39]+0.003*[# 271]+0.003*[# 277]+0.003*[# 118]+0.003*[# 186]+
          +0.003*[#  97]+0.003*[# 101]+0.003*[# 105]+0.003*[# 195]+0.003*[# 199]+
          +0.003*[# 203]+0.003*[# 128]+0.003*[# 129]+0.003*[# 174]+0.003*[# 175]+
          +0.002*[# 103]+0.002*[# 201]+0.001*[#  34]+0.001*[#  40]+0.001*[#  98]+
          +0.001*[# 106]+0.001*[# 196]+0.001*[# 204]+0.001*[# 272]+0.001*[# 278]+
          +0.001*[# 116]+0.001*[# 184]+
    |psi|^2 = 0.996
==== e(  65) =     0.24735 eV ==== 
     psi = 0.067*[#  24]+0.067*[#  30]+0.067*[#  36]+0.067*[# 262]+0.067*[# 268]+
          +0.067*[# 274]+0.060*[# 305]+0.060*[# 306]+0.017*[# 149]+0.014*[#  26]+
          +0.014*[# 264]+0.011*[# 303]+0.011*[# 304]+0.011*[#  31]+0.011*[#  37]+
          +0.011*[# 269]+0.011*[# 275]+0.008*[#  75]+0.008*[# 226]+0.008*[#  27]+
          +0.008*[# 265]+0.007*[#  54]+0.007*[# 246]+0.007*[#  34]+0.007*[#  40]+
          +0.007*[# 272]+0.007*[# 278]+0.007*[#  18]+0.007*[# 294]+0.006*[#   9]+
          +0.006*[#  13]+0.006*[#  33]+0.006*[#  39]+0.006*[# 109]+0.006*[# 115]+
          +0.006*[# 121]+0.006*[# 177]+0.006*[# 183]+0.006*[# 189]+0.006*[# 271]+
          +0.006*[# 277]+0.006*[# 285]+0.006*[# 289]+0.006*[#  42]+0.006*[#  46]+
          +0.006*[#  50]+0.006*[# 250]+0.006*[# 254]+0.006*[# 258]+0.005*[#  28]+
          +0.005*[#  64]+0.005*[# 234]+0.005*[# 266]+0.005*[#  10]+0.005*[#  14]+
          +0.005*[# 286]+0.005*[# 290]+0.004*[#  32]+0.004*[#  38]+0.004*[# 270]+
          +0.004*[# 276]+0.004*[#  17]+0.004*[#  20]+0.004*[# 280]+0.004*[# 293]+
          +0.003*[# 127]+0.003*[# 173]+0.002*[# 118]+0.002*[# 186]+0.002*[#   1]+
          +0.001*[#   8]+0.001*[#  12]+0.001*[#  16]+0.002*[# 113]+0.002*[# 125]+
          +0.002*[# 181]+0.002*[# 193]+0.001*[# 284]+0.001*[# 288]+0.001*[# 292]+
          +0.002*[# 295]+0.001*[#  25]+0.001*[#  53]+0.001*[#  55]+0.001*[#  56]+
          +0.001*[# 245]+0.001*[# 247]+0.001*[# 248]+0.001*[# 263]+0.001*[# 141]+
          +0.001*[# 167]+
    |psi|^2 = 0.995
==== e(  66) =     0.25367 eV ==== 
     psi = 0.067*[# 109]+0.067*[# 115]+0.067*[# 121]+0.067*[# 177]+0.067*[# 183]+
          +0.067*[# 189]+0.059*[# 152]+0.059*[# 153]+0.020*[# 302]+0.014*[# 117]+
          +0.014*[# 185]+0.011*[# 150]+0.011*[# 151]+0.010*[# 110]+0.010*[# 122]+
          +0.010*[# 178]+0.010*[# 190]+0.007*[#  75]+0.008*[# 118]+0.008*[# 186]+
          +0.007*[# 226]+0.007*[#  93]+0.007*[# 207]+0.007*[# 113]+0.007*[# 125]+
          +0.007*[# 181]+0.007*[# 193]+0.006*[# 141]+0.006*[# 167]+0.006*[# 112]+
          +0.006*[# 124]+0.006*[# 180]+0.006*[# 192]+0.006*[# 132]+0.006*[# 136]+
          +0.006*[# 162]+0.006*[# 170]+0.006*[#  97]+0.006*[# 101]+0.006*[# 105]+
          +0.006*[# 195]+0.006*[# 199]+0.006*[# 203]+0.005*[#  64]+0.005*[# 234]+
          +0.005*[#  24]+0.005*[#  30]+0.005*[#  36]+0.005*[# 119]+0.005*[# 187]+
          +0.005*[# 262]+0.005*[# 268]+0.005*[# 274]+0.005*[# 133]+0.005*[# 137]+
          +0.005*[# 163]+0.005*[# 171]+0.004*[# 111]+0.004*[# 123]+0.004*[# 179]+
          +0.004*[# 191]+0.004*[# 127]+0.004*[# 140]+0.004*[# 166]+0.004*[# 173]+
          +0.003*[#  20]+0.003*[# 280]+0.002*[#  27]+0.002*[# 265]+0.002*[#  34]+
          +0.002*[#  40]+0.002*[# 272]+0.002*[# 278]+0.001*[# 131]+0.001*[# 135]+
          +0.001*[# 139]+0.002*[# 142]+0.002*[# 154]+0.001*[# 161]+0.001*[# 165]+
          +0.001*[# 169]+0.001*[#  94]+0.001*[#  95]+0.001*[# 116]+0.001*[# 184]+
          +0.001*[# 208]+0.001*[# 209]+0.001*[#  92]+0.001*[# 206]+
    |psi|^2 = 0.995
==== e(  67) =     0.34899 eV ==== 
     psi = 0.362*[# 302]+0.040*[#  27]+0.040*[# 265]+0.031*[#  34]+0.031*[#  40]+
          +0.031*[# 272]+0.031*[# 278]+0.016*[#  26]+0.016*[# 264]+0.012*[#  31]+
          +0.012*[#  37]+0.012*[# 269]+0.012*[# 275]+0.012*[#   8]+0.012*[#  12]+
          +0.012*[#  16]+0.012*[# 284]+0.012*[# 288]+0.012*[# 292]+0.011*[#  33]+
          +0.011*[#  39]+0.011*[# 271]+0.011*[# 277]+0.008*[#  20]+0.008*[# 280]+
          +0.007*[#  24]+0.007*[#  30]+0.007*[#  36]+0.007*[# 262]+0.007*[# 268]+
          +0.007*[# 274]+0.006*[#  48]+0.006*[# 252]+0.005*[#  32]+0.005*[#  38]+
          +0.005*[# 270]+0.005*[# 276]+0.005*[#  43]+0.005*[#  51]+0.005*[# 255]+
          +0.005*[# 259]+0.004*[#  64]+0.004*[# 234]+0.004*[#  75]+0.004*[# 226]+
          +0.003*[#   2]+0.003*[# 296]+0.002*[#  44]+0.002*[#  52]+0.002*[# 109]+
          +0.002*[# 115]+0.002*[# 121]+0.002*[# 177]+0.002*[# 183]+0.002*[# 189]+
          +0.002*[# 256]+0.002*[# 260]+0.002*[# 152]+0.002*[# 153]+0.002*[#  21]+
          +0.002*[#  22]+0.002*[# 281]+0.002*[# 282]+0.002*[#  25]+0.002*[# 263]+
          +0.002*[# 301]+0.001*[#  19]+0.001*[# 279]+0.001*[#  47]+0.001*[# 117]+
          +0.001*[# 185]+0.001*[# 251]+
    |psi|^2 = 0.995
==== e(  68) =     0.35554 eV ==== 
     psi = 0.366*[# 149]+0.041*[# 118]+0.041*[# 186]+0.031*[# 113]+0.031*[# 125]+
          +0.031*[# 181]+0.031*[# 193]+0.016*[# 117]+0.016*[# 185]+0.013*[# 110]+
          +0.013*[# 122]+0.013*[# 178]+0.013*[# 190]+0.012*[# 131]+0.012*[# 135]+
          +0.012*[# 139]+0.012*[# 161]+0.012*[# 165]+0.012*[# 169]+0.011*[# 112]+
          +0.011*[# 124]+0.011*[# 180]+0.011*[# 192]+0.008*[# 127]+0.008*[# 173]+
          +0.007*[# 109]+0.007*[# 115]+0.007*[# 121]+0.007*[# 177]+0.007*[# 183]+
          +0.007*[# 189]+0.006*[# 103]+0.006*[# 201]+0.005*[# 111]+0.005*[# 123]+
          +0.005*[# 179]+0.005*[# 191]+0.005*[#  98]+0.005*[# 106]+0.005*[# 196]+
          +0.005*[# 204]+0.004*[#  64]+0.004*[# 234]+0.004*[#  75]+0.004*[# 226]+
          +0.003*[# 143]+0.003*[# 155]+0.002*[#  99]+0.002*[# 107]+0.002*[# 197]+
          +0.002*[# 205]+0.002*[# 128]+0.002*[# 129]+0.002*[# 174]+0.002*[# 175]+
          +0.002*[# 116]+0.002*[# 184]+0.002*[#  24]+0.002*[#  30]+0.002*[#  36]+
          +0.002*[# 148]+0.002*[# 262]+0.002*[# 268]+0.002*[# 274]+0.002*[# 305]+
          +0.002*[# 306]+0.001*[# 126]+0.001*[# 172]+0.001*[# 102]+
    |psi|^2 = 0.995
==== e(  69) =     0.43981 eV ==== 
     psi = 0.103*[# 305]+0.103*[# 306]+0.037*[# 303]+0.037*[# 304]+0.023*[#  25]+
          +0.023*[# 263]+0.020*[#  32]+0.020*[#  38]+0.020*[# 270]+0.020*[# 276]+
          +0.016*[#  27]+0.016*[# 265]+0.013*[#  31]+0.013*[#  37]+0.013*[# 269]+
          +0.013*[# 275]+0.013*[#  34]+0.013*[#  40]+0.013*[# 272]+0.013*[# 278]+
          +0.010*[#  26]+0.010*[# 264]+0.009*[#   8]+0.009*[#  12]+0.009*[#  16]+
          +0.009*[# 284]+0.009*[# 288]+0.009*[# 292]+0.009*[# 152]+0.009*[# 153]+
          +0.008*[# 116]+0.008*[# 184]+0.007*[#  24]+0.007*[#  30]+0.007*[#  36]+
          +0.007*[# 262]+0.007*[# 268]+0.007*[# 274]+0.006*[# 111]+0.006*[# 123]+
          +0.006*[# 179]+0.006*[# 191]+0.005*[#  33]+0.005*[#  39]+0.005*[# 271]+
          +0.005*[# 277]+0.005*[# 109]+0.005*[# 115]+0.005*[# 121]+0.005*[# 177]+
          +0.005*[# 183]+0.005*[# 189]+0.005*[# 150]+0.005*[# 151]+0.004*[#  47]+
          +0.004*[# 251]+0.004*[#  65]+0.004*[#  66]+0.004*[# 235]+0.004*[# 236]+
          +0.004*[#  18]+0.004*[# 294]+0.003*[#  44]+0.003*[#  52]+0.003*[#   9]+
          +0.003*[#  13]+0.003*[#  55]+0.003*[#  56]+0.003*[# 247]+0.003*[# 248]+
          +0.003*[# 256]+0.003*[# 260]+0.003*[# 285]+0.003*[# 289]+0.003*[# 112]+
          +0.003*[# 119]+0.003*[# 124]+0.003*[# 180]+0.003*[# 187]+0.003*[# 192]+
          +0.003*[# 113]+0.003*[# 118]+0.003*[# 125]+0.003*[# 181]+0.003*[# 186]+
          +0.003*[# 193]+0.002*[#  10]+0.002*[#  14]+0.003*[# 110]+0.003*[# 122]+
          +0.003*[# 178]+0.003*[# 190]+0.002*[# 286]+0.002*[# 290]+0.002*[# 302]+
          +0.002*[#  17]+0.002*[#  64]+0.002*[# 234]+0.002*[# 293]+0.002*[# 102]+
          +0.002*[# 200]+0.002*[#  21]+0.002*[#  22]+0.002*[# 131]+0.002*[# 135]+
          +0.002*[# 139]+0.002*[# 161]+0.002*[# 165]+0.002*[# 169]+0.001*[#  28]+
          +0.002*[#  54]+0.002*[# 246]+0.002*[# 281]+0.002*[# 282]+0.001*[#  43]+
          +0.001*[#  51]+0.001*[#  99]+0.001*[# 107]+0.001*[# 197]+0.001*[# 205]+
          +0.001*[# 255]+0.001*[# 259]+0.001*[# 266]+0.001*[# 140]+0.001*[# 166]+
    |psi|^2 = 0.996
==== e(  70) =     0.44154 eV ==== 
     psi = 0.052*[# 152]+0.052*[# 153]+0.036*[# 305]+0.036*[# 306]+0.024*[#  25]+
          +0.024*[# 263]+0.023*[# 303]+0.023*[# 304]+0.019*[#  32]+0.019*[#  38]+
          +0.019*[# 270]+0.019*[# 276]+0.017*[# 150]+0.017*[# 151]+0.014*[#  24]+
          +0.014*[#  30]+0.014*[#  36]+0.014*[# 262]+0.014*[# 268]+0.014*[# 274]+
          +0.012*[# 116]+0.012*[# 184]+0.010*[#  27]+0.010*[# 265]+0.010*[# 111]+
          +0.010*[# 123]+0.010*[# 179]+0.010*[# 191]+0.009*[#  34]+0.009*[#  40]+
          +0.009*[# 272]+0.009*[# 278]+0.008*[#  31]+0.008*[#  37]+0.008*[# 269]+
          +0.008*[# 275]+0.008*[#  33]+0.008*[#  39]+0.008*[# 271]+0.008*[# 277]+
          +0.007*[#  28]+0.007*[# 266]+0.007*[# 118]+0.007*[# 186]+0.006*[# 110]+
          +0.006*[# 122]+0.006*[# 178]+0.006*[# 190]+0.006*[#   8]+0.006*[#  12]+
          +0.006*[#  16]+0.006*[# 284]+0.006*[# 288]+0.006*[# 292]+0.006*[# 113]+
          +0.006*[# 125]+0.006*[# 181]+0.006*[# 193]+0.005*[#  47]+0.005*[# 251]+
          +0.005*[# 117]+0.005*[# 131]+0.005*[# 135]+0.005*[# 139]+0.005*[# 161]+
          +0.005*[# 165]+0.005*[# 169]+0.005*[# 185]+0.004*[#  65]+0.004*[#  66]+
          +0.004*[# 235]+0.004*[# 236]+0.004*[#  44]+0.004*[#  52]+0.004*[# 256]+
          +0.004*[# 260]+0.003*[#  26]+0.003*[# 264]+0.003*[#  17]+0.003*[# 293]+
          +0.003*[#  10]+0.003*[#  14]+0.003*[# 286]+0.003*[# 290]+0.003*[# 109]+
          +0.003*[# 115]+0.003*[# 121]+0.003*[# 177]+0.003*[# 183]+0.003*[# 189]+
          +0.003*[#   9]+0.003*[#  13]+0.003*[# 285]+0.003*[# 289]+0.002*[#  18]+
          +0.002*[# 112]+0.002*[# 124]+0.002*[# 180]+0.002*[# 192]+0.002*[# 294]+
          +0.002*[# 102]+0.002*[# 200]+0.002*[#  43]+0.002*[#  51]+0.002*[# 255]+
          +0.002*[# 259]+0.002*[#  94]+0.002*[#  95]+0.002*[# 208]+0.002*[# 209]+
          +0.002*[#  99]+0.002*[# 107]+0.002*[# 141]+0.002*[# 167]+0.002*[# 197]+
          +0.002*[# 205]+0.001*[#  21]+0.001*[#  22]+0.001*[# 132]+0.001*[# 136]+
          +0.001*[# 162]+0.001*[# 170]+0.001*[# 281]+0.001*[# 282]+0.001*[#  64]+
          +0.001*[# 133]+0.001*[# 137]+0.001*[# 163]+0.001*[# 171]+0.001*[# 234]+
    |psi|^2 = 0.995
==== e(  71) =     0.45457 eV ==== 
     psi = 0.065*[# 152]+0.065*[# 153]+0.028*[# 305]+0.028*[# 306]+0.028*[# 150]+
          +0.028*[# 151]+0.021*[# 303]+0.021*[# 304]+0.017*[# 116]+0.017*[# 184]+
          +0.014*[# 111]+0.014*[# 123]+0.014*[# 179]+0.014*[# 191]+0.014*[# 118]+
          +0.014*[# 186]+0.011*[#  25]+0.011*[# 263]+0.011*[# 113]+0.011*[# 125]+
          +0.011*[# 181]+0.011*[# 193]+0.010*[# 110]+0.010*[# 122]+0.010*[# 178]+
          +0.010*[# 190]+0.009*[#  32]+0.009*[#  38]+0.009*[# 149]+0.009*[# 109]+
          +0.009*[# 115]+0.009*[# 121]+0.009*[# 177]+0.009*[# 183]+0.009*[# 189]+
          +0.009*[# 270]+0.009*[# 276]+0.008*[#  24]+0.008*[#  30]+0.008*[#  36]+
          +0.008*[# 262]+0.008*[# 268]+0.008*[# 274]+0.007*[# 117]+0.007*[# 185]+
          +0.007*[#  27]+0.007*[# 265]+0.006*[# 131]+0.006*[# 135]+0.006*[# 139]+
          +0.006*[# 161]+0.006*[# 165]+0.006*[# 169]+0.006*[#  34]+0.006*[#  40]+
          +0.006*[# 272]+0.006*[# 278]+0.005*[#  31]+0.005*[#  37]+0.005*[# 269]+
          +0.005*[# 275]+0.005*[# 112]+0.005*[# 124]+0.005*[# 180]+0.005*[# 192]+
          +0.004*[#   8]+0.004*[#  12]+0.004*[#  16]+0.004*[# 102]+0.004*[# 200]+
          +0.004*[# 284]+0.004*[# 288]+0.004*[# 292]+0.004*[#  33]+0.004*[#  39]+
          +0.004*[# 271]+0.004*[# 277]+0.003*[# 141]+0.003*[# 167]+0.003*[#  26]+
          +0.003*[#  99]+0.003*[# 107]+0.003*[# 197]+0.003*[# 205]+0.003*[# 264]+
          +0.003*[# 132]+0.003*[# 136]+0.003*[# 162]+0.003*[# 170]+0.003*[#  28]+
          +0.003*[# 266]+0.002*[#  47]+0.002*[#  94]+0.002*[#  95]+0.002*[# 133]+
          +0.002*[# 137]+0.002*[# 163]+0.002*[# 171]+0.002*[#  65]+0.002*[#  66]+
          +0.002*[# 208]+0.002*[# 209]+0.002*[# 235]+0.002*[# 236]+0.002*[# 251]+
          +0.002*[#  18]+0.002*[# 140]+0.002*[# 166]+0.002*[# 294]+0.002*[#   9]+
          +0.002*[#  13]+0.002*[# 285]+0.002*[# 289]+0.002*[#  44]+0.002*[#  52]+
          +0.002*[#  93]+0.002*[# 128]+0.002*[# 129]+0.002*[# 174]+0.002*[# 175]+
          +0.002*[# 207]+0.002*[# 256]+0.002*[# 260]+0.001*[#  10]+0.001*[#  14]+
          +0.001*[#  20]+0.001*[#  64]+0.001*[# 119]+0.001*[# 187]+0.001*[# 234]+
          +0.001*[# 286]+0.001*[# 290]+0.001*[# 280]+0.001*[#  17]+0.001*[#  98]+
          +0.001*[# 106]+0.001*[# 196]+0.001*[# 204]+0.001*[# 293]+
    |psi|^2 = 0.995
==== e(  72) =     0.45606 eV ==== 
     psi = 0.054*[# 152]+0.054*[# 153]+0.038*[# 150]+0.038*[# 151]+0.027*[# 116]+
          +0.027*[# 184]+0.021*[# 111]+0.021*[# 123]+0.021*[# 179]+0.021*[# 191]+
          +0.018*[# 109]+0.018*[# 115]+0.018*[# 121]+0.018*[# 177]+0.018*[# 183]+
          +0.018*[# 189]+0.014*[# 118]+0.014*[# 186]+0.014*[# 305]+0.014*[# 306]+
          +0.012*[# 113]+0.012*[# 125]+0.012*[# 181]+0.012*[# 193]+0.011*[# 110]+
          +0.011*[# 122]+0.011*[# 178]+0.011*[# 190]+0.009*[# 112]+0.009*[# 124]+
          +0.009*[# 180]+0.009*[# 192]+0.008*[# 302]+0.008*[# 131]+0.008*[# 135]+
          +0.008*[# 139]+0.008*[# 161]+0.008*[# 165]+0.008*[# 169]+0.008*[# 303]+
          +0.008*[# 304]+0.007*[# 119]+0.007*[# 187]+0.006*[#  25]+0.006*[# 263]+
          +0.006*[# 102]+0.006*[# 200]+0.005*[#  32]+0.005*[#  38]+0.005*[# 117]+
          +0.005*[# 185]+0.005*[# 270]+0.005*[# 276]+0.005*[#  24]+0.005*[#  27]+
          +0.005*[#  30]+0.005*[#  36]+0.005*[# 262]+0.005*[# 265]+0.005*[# 268]+
          +0.005*[# 274]+0.004*[#  99]+0.004*[# 107]+0.004*[# 197]+0.004*[# 205]+
          +0.004*[#  34]+0.004*[#  40]+0.004*[# 141]+0.004*[# 167]+0.004*[# 272]+
          +0.004*[# 278]+0.004*[# 132]+0.004*[# 136]+0.004*[# 162]+0.004*[# 170]+
          +0.003*[# 133]+0.003*[# 137]+0.003*[# 163]+0.003*[# 171]+0.003*[# 140]+
          +0.003*[# 166]+0.003*[#  31]+0.003*[#  37]+0.003*[# 269]+0.003*[# 275]+
          +0.003*[#  65]+0.003*[#  66]+0.003*[# 235]+0.003*[# 236]+0.002*[#  26]+
          +0.002*[#  98]+0.002*[# 106]+0.002*[# 127]+0.002*[# 173]+0.002*[# 196]+
          +0.002*[# 204]+0.002*[# 264]+0.002*[#  33]+0.002*[#  39]+0.002*[# 271]+
          +0.002*[# 277]+0.002*[#   8]+0.002*[#  12]+0.002*[#  16]+0.002*[#  47]+
          +0.002*[# 251]+0.002*[# 284]+0.002*[# 288]+0.002*[# 292]+0.001*[#  94]+
          +0.001*[#  95]+0.001*[#  44]+0.001*[#  52]+0.001*[# 128]+0.001*[# 129]+
          +0.001*[# 174]+0.001*[# 175]+0.001*[# 208]+0.001*[# 209]+0.001*[# 256]+
          +0.001*[# 260]+0.001*[#   9]+0.001*[#  10]+0.001*[#  13]+0.001*[#  14]+
          +0.001*[#  18]+
    |psi|^2 = 0.995
==== e(  73) =     0.50380 eV ==== 
     psi = 0.082*[#  25]+0.082*[# 263]+0.062*[#  32]+0.062*[#  38]+0.062*[# 270]+
          +0.062*[# 276]+0.034*[# 302]+0.021*[#  31]+0.021*[#  37]+0.021*[# 269]+
          +0.021*[# 275]+0.016*[#  24]+0.016*[#  30]+0.016*[#  36]+0.016*[# 262]+
          +0.016*[# 268]+0.016*[# 274]+0.015*[# 305]+0.015*[# 306]+0.013*[#  47]+
          +0.013*[# 251]+0.010*[#  44]+0.010*[#  52]+0.010*[# 256]+0.010*[# 260]+
          +0.008*[#  17]+0.008*[# 293]+0.007*[#  27]+0.007*[# 265]+0.006*[#  10]+
          +0.006*[#  14]+0.006*[#  34]+0.006*[#  40]+0.006*[# 272]+0.006*[# 278]+
          +0.006*[# 286]+0.006*[# 290]+0.006*[# 152]+0.006*[# 153]+0.004*[#  33]+
          +0.004*[#  39]+0.004*[# 271]+0.004*[# 277]+0.004*[# 303]+0.004*[# 304]+
          +0.004*[#  64]+0.004*[# 150]+0.004*[# 151]+0.004*[# 234]+0.004*[#  43]+
          +0.004*[#  51]+0.004*[# 255]+0.004*[# 259]+0.003*[#  28]+0.003*[# 266]+
          +0.003*[#   8]+0.003*[#  12]+0.003*[#  16]+0.003*[# 284]+0.003*[# 288]+
          +0.003*[# 292]+0.003*[#  65]+0.003*[#  66]+0.003*[# 235]+0.003*[# 236]+
          +0.003*[#  54]+0.003*[# 246]+0.002*[#   9]+0.002*[#  13]+0.002*[# 285]+
          +0.002*[# 289]+0.001*[#  55]+0.001*[#  56]+0.001*[# 116]+0.001*[# 184]+
          +0.001*[# 247]+0.001*[# 248]+0.001*[#  21]+0.001*[#  22]+0.001*[# 118]+
          +0.001*[# 281]+0.001*[# 282]+0.001*[# 111]+0.001*[# 123]+0.001*[# 179]+
          +0.001*[# 186]+0.001*[# 191]+
    |psi|^2 = 0.996
==== e(  74) =     0.51050 eV ==== 
     psi = 0.083*[# 116]+0.083*[# 184]+0.062*[# 111]+0.062*[# 123]+0.062*[# 179]+
          +0.062*[# 191]+0.035*[# 149]+0.021*[# 110]+0.021*[# 122]+0.021*[# 178]+
          +0.021*[# 190]+0.017*[# 109]+0.017*[# 115]+0.017*[# 121]+0.017*[# 177]+
          +0.017*[# 183]+0.017*[# 189]+0.014*[# 152]+0.014*[# 153]+0.013*[# 102]+
          +0.013*[# 200]+0.010*[#  99]+0.010*[# 107]+0.010*[# 197]+0.010*[# 205]+
          +0.008*[# 140]+0.008*[# 166]+0.007*[# 118]+0.007*[# 186]+0.006*[# 113]+
          +0.006*[# 125]+0.006*[# 133]+0.006*[# 137]+0.006*[# 163]+0.006*[# 171]+
          +0.006*[# 181]+0.006*[# 193]+0.005*[# 305]+0.005*[# 306]+0.004*[# 112]+
          +0.004*[# 124]+0.004*[# 180]+0.004*[# 192]+0.004*[#  64]+0.004*[# 234]+
          +0.004*[# 303]+0.004*[# 304]+0.004*[# 150]+0.004*[# 151]+0.004*[#  98]+
          +0.004*[# 106]+0.004*[# 196]+0.004*[# 204]+0.004*[# 119]+0.004*[# 187]+
          +0.003*[#  65]+0.003*[#  66]+0.003*[# 131]+0.003*[# 135]+0.003*[# 139]+
          +0.003*[# 161]+0.003*[# 165]+0.003*[# 169]+0.003*[# 235]+0.003*[# 236]+
          +0.003*[#  93]+0.003*[# 207]+0.002*[# 132]+0.002*[# 136]+0.002*[# 162]+
          +0.002*[# 170]+0.001*[#  94]+0.001*[#  95]+0.001*[# 128]+0.001*[# 129]+
          +0.001*[# 174]+0.001*[# 175]+0.001*[# 208]+0.001*[# 209]+0.001*[#  27]+
          +0.001*[# 265]+
    |psi|^2 = 0.996
==== e(  75) =     0.54020 eV ==== 
     psi = 0.057*[#  25]+0.057*[# 263]+0.051*[# 305]+0.051*[# 306]+0.049*[# 303]+
          +0.049*[# 304]+0.044*[#  32]+0.044*[#  38]+0.044*[# 270]+0.044*[# 276]+
          +0.018*[#  31]+0.018*[#  37]+0.018*[# 269]+0.018*[# 275]+0.015*[#  24]+
          +0.015*[#  30]+0.015*[#  36]+0.015*[# 262]+0.015*[# 268]+0.015*[# 274]+
          +0.010*[#  27]+0.010*[# 265]+0.009*[#  47]+0.009*[# 251]+0.008*[#  34]+
          +0.008*[#  40]+0.008*[# 272]+0.008*[# 278]+0.007*[#  18]+0.007*[# 294]+
          +0.007*[#   9]+0.007*[#  13]+0.007*[#  44]+0.007*[#  52]+0.007*[# 256]+
          +0.007*[# 260]+0.007*[# 285]+0.007*[# 289]+0.006*[#   8]+0.006*[#  12]+
          +0.006*[#  16]+0.006*[# 284]+0.006*[# 288]+0.006*[# 292]+0.005*[#  33]+
          +0.005*[#  39]+0.005*[# 271]+0.005*[# 277]+0.005*[#  10]+0.005*[#  14]+
          +0.005*[# 286]+0.005*[# 290]+0.005*[#  26]+0.005*[# 264]+0.004*[#  17]+
          +0.004*[# 293]+0.004*[#  28]+0.004*[# 266]+0.003*[#  65]+0.003*[#  66]+
          +0.003*[# 152]+0.003*[# 153]+0.003*[# 235]+0.003*[# 236]+0.002*[# 150]+
          +0.002*[# 151]+0.002*[#   7]+0.002*[#  11]+0.002*[#  15]+0.002*[#  43]+
          +0.002*[#  51]+0.002*[# 255]+0.002*[# 259]+0.002*[# 283]+0.002*[# 287]+
          +0.002*[# 291]+0.002*[#  20]+0.002*[#  55]+0.002*[#  56]+0.002*[# 247]+
          +0.002*[# 248]+0.002*[# 280]+0.001*[# 116]+0.001*[# 184]+
    |psi|^2 = 0.994
==== e(  76) =     0.54730 eV ==== 
     psi = 0.057*[# 116]+0.057*[# 184]+0.053*[# 152]+0.053*[# 153]+0.050*[# 150]+
          +0.050*[# 151]+0.044*[# 111]+0.044*[# 123]+0.044*[# 179]+0.044*[# 191]+
          +0.018*[# 110]+0.018*[# 122]+0.018*[# 178]+0.018*[# 190]+0.016*[# 109]+
          +0.016*[# 115]+0.016*[# 121]+0.016*[# 177]+0.016*[# 183]+0.016*[# 189]+
          +0.010*[# 118]+0.010*[# 186]+0.009*[# 102]+0.009*[# 200]+0.008*[# 113]+
          +0.008*[# 125]+0.008*[# 181]+0.008*[# 193]+0.007*[# 141]+0.007*[# 167]+
          +0.007*[# 132]+0.007*[# 136]+0.007*[# 162]+0.007*[# 170]+0.006*[#  99]+
          +0.006*[# 107]+0.006*[# 197]+0.006*[# 205]+0.006*[# 131]+0.006*[# 135]+
          +0.006*[# 139]+0.006*[# 161]+0.006*[# 165]+0.006*[# 169]+0.005*[# 112]+
          +0.005*[# 124]+0.005*[# 180]+0.005*[# 192]+0.005*[# 133]+0.005*[# 137]+
          +0.005*[# 163]+0.005*[# 171]+0.005*[# 117]+0.005*[# 185]+0.004*[# 140]+
          +0.004*[# 166]+0.004*[# 119]+0.004*[# 187]+0.003*[#  65]+0.003*[#  66]+
          +0.003*[# 235]+0.003*[# 236]+0.002*[#  98]+0.002*[# 106]+0.002*[# 130]+
          +0.002*[# 134]+0.002*[# 138]+0.002*[# 160]+0.002*[# 164]+0.002*[# 168]+
          +0.002*[# 196]+0.002*[# 204]+0.002*[# 303]+0.002*[# 304]+0.002*[#  94]+
          +0.002*[#  95]+0.002*[# 305]+0.002*[# 127]+0.002*[# 173]+0.002*[# 208]+
          +0.002*[# 209]+0.002*[# 306]+
    |psi|^2 = 0.994
==== e(  77) =     0.62044 eV ==== 
     psi = 0.047*[#  25]+0.047*[# 263]+0.041*[#  32]+0.041*[#  38]+0.041*[# 270]+
          +0.041*[# 276]+0.030*[#  31]+0.030*[#  37]+0.030*[# 269]+0.030*[# 275]+
          +0.025*[#  24]+0.025*[#  30]+0.025*[#  36]+0.025*[# 262]+0.025*[# 268]+
          +0.025*[# 274]+0.024*[#  26]+0.024*[# 264]+0.021*[# 305]+0.021*[# 306]+
          +0.009*[#  27]+0.009*[# 265]+0.008*[#  65]+0.008*[#  66]+0.008*[# 235]+
          +0.008*[# 236]+0.008*[#  34]+0.008*[#  40]+0.008*[# 272]+0.008*[# 278]+
          +0.007*[#  33]+0.007*[#  39]+0.007*[# 271]+0.007*[# 277]+0.007*[#  28]+
          +0.007*[# 266]+0.006*[#  47]+0.006*[# 251]+0.006*[#  44]+0.006*[#  52]+
          +0.006*[# 256]+0.006*[# 260]+0.005*[#  21]+0.005*[#  22]+0.005*[# 281]+
          +0.005*[# 282]+0.005*[#  17]+0.005*[# 293]+0.004*[#   8]+0.004*[#  12]+
          +0.004*[#  16]+0.004*[# 284]+0.004*[# 288]+0.004*[# 292]+0.004*[#  43]+
          +0.004*[#  51]+0.004*[# 255]+0.004*[# 259]+0.004*[# 152]+0.004*[# 153]+
          +0.004*[#  10]+0.004*[#  14]+0.004*[# 286]+0.004*[# 290]+0.003*[#  48]+
          +0.003*[#  55]+0.003*[#  56]+0.004*[# 150]+0.004*[# 151]+0.003*[# 247]+
          +0.003*[# 248]+0.003*[# 252]+0.003*[# 116]+0.003*[# 184]+0.002*[# 111]+
          +0.002*[# 123]+0.002*[# 179]+0.002*[# 191]+0.002*[#  41]+0.002*[#  45]+
          +0.002*[#  49]+0.002*[# 249]+0.002*[# 253]+0.002*[# 257]+0.001*[#   9]+
          +0.001*[#  13]+0.001*[#  42]+0.001*[#  46]+0.001*[#  50]+0.001*[# 250]+
          +0.001*[# 254]+0.001*[# 258]+0.001*[# 285]+0.001*[# 289]+
    |psi|^2 = 0.994
==== e(  78) =     0.62666 eV ==== 
     psi = 0.046*[# 116]+0.046*[# 184]+0.041*[# 111]+0.041*[# 123]+0.041*[# 179]+
          +0.041*[# 191]+0.029*[# 110]+0.029*[# 122]+0.029*[# 178]+0.029*[# 190]+
          +0.024*[# 109]+0.024*[# 115]+0.024*[# 121]+0.024*[# 177]+0.024*[# 183]+
          +0.024*[# 189]+0.023*[# 117]+0.023*[# 185]+0.020*[# 152]+0.020*[# 153]+
          +0.009*[#  65]+0.009*[#  66]+0.009*[# 118]+0.009*[# 186]+0.009*[# 235]+
          +0.009*[# 236]+0.008*[# 113]+0.008*[# 125]+0.008*[# 181]+0.008*[# 193]+
          +0.007*[# 112]+0.007*[# 124]+0.007*[# 180]+0.007*[# 192]+0.006*[# 119]+
          +0.006*[# 187]+0.006*[# 102]+0.006*[# 200]+0.006*[#  99]+0.006*[# 107]+
          +0.006*[# 197]+0.006*[# 205]+0.005*[# 305]+0.005*[# 306]+0.005*[# 128]+
          +0.005*[# 129]+0.005*[# 174]+0.005*[# 175]+0.005*[# 140]+0.005*[# 166]+
          +0.005*[# 303]+0.005*[# 304]+0.004*[# 131]+0.004*[# 135]+0.004*[# 139]+
          +0.004*[# 161]+0.004*[# 165]+0.004*[# 169]+0.004*[#  98]+0.004*[# 106]+
          +0.004*[# 196]+0.004*[# 204]+0.004*[#  25]+0.004*[# 133]+0.004*[# 137]+
          +0.004*[# 163]+0.004*[# 171]+0.004*[# 263]+0.003*[#  94]+0.003*[#  95]+
          +0.003*[# 103]+0.003*[# 201]+0.003*[# 208]+0.003*[# 209]+0.003*[#  32]+
          +0.003*[#  38]+0.003*[# 270]+0.003*[# 276]+0.002*[#  96]+0.002*[# 100]+
          +0.002*[# 104]+0.002*[# 194]+0.002*[# 198]+0.002*[# 202]+0.002*[#  24]+
          +0.002*[#  30]+0.002*[#  36]+0.001*[# 132]+0.001*[# 136]+0.001*[# 162]+
          +0.001*[# 170]+0.002*[# 262]+0.002*[# 268]+0.002*[# 274]+0.001*[#  97]+
          +0.001*[# 101]+0.001*[# 105]+0.001*[# 195]+0.001*[# 199]+0.001*[# 203]+
    |psi|^2 = 0.994
==== e(  79) =     0.68484 eV ==== 
     psi = 0.056*[#  25]+0.056*[# 263]+0.047*[# 305]+0.047*[# 306]+0.042*[#  32]+
          +0.042*[#  38]+0.042*[# 270]+0.042*[# 276]+0.028*[#  24]+0.028*[#  30]+
          +0.028*[#  36]+0.028*[# 262]+0.028*[# 268]+0.028*[# 274]+0.027*[# 303]+
          +0.027*[# 304]+0.015*[#  31]+0.015*[#  37]+0.015*[# 269]+0.015*[# 275]+
          +0.009*[#  47]+0.009*[# 251]+0.007*[#  17]+0.007*[#  44]+0.007*[#  52]+
          +0.007*[# 256]+0.007*[# 260]+0.007*[# 293]+0.007*[#  10]+0.007*[#  14]+
          +0.006*[#  27]+0.006*[# 265]+0.007*[# 286]+0.007*[# 290]+0.006*[#   9]+
          +0.006*[#  13]+0.006*[# 285]+0.006*[# 289]+0.006*[#  18]+0.006*[# 294]+
          +0.005*[#  34]+0.005*[#  40]+0.005*[# 272]+0.005*[# 278]+0.005*[# 116]+
          +0.005*[# 184]+0.004*[#  64]+0.004*[# 234]+0.004*[# 152]+0.004*[# 153]+
          +0.004*[# 111]+0.004*[# 123]+0.004*[# 179]+0.004*[# 191]+0.003*[# 109]+
          +0.003*[# 115]+0.003*[# 121]+0.003*[# 177]+0.003*[# 183]+0.003*[# 189]+
          +0.003*[#   8]+0.003*[#  12]+0.003*[#  16]+0.003*[# 284]+0.003*[# 288]+
          +0.003*[# 292]+0.002*[#   7]+0.002*[#  11]+0.002*[#  15]+0.002*[# 283]+
          +0.002*[# 287]+0.002*[# 291]+0.003*[# 302]+0.002*[#  43]+0.002*[#  51]+
          +0.002*[# 255]+0.002*[# 259]+0.002*[#  33]+0.002*[#  39]+0.002*[#  54]+
          +0.002*[# 246]+0.002*[# 271]+0.002*[# 277]+0.002*[#  21]+0.002*[#  22]+
          +0.002*[# 110]+0.002*[# 122]+0.002*[# 178]+0.002*[# 190]+0.002*[# 281]+
          +0.002*[# 282]+0.002*[#  65]+0.002*[#  66]+0.002*[# 235]+0.002*[# 236]+
          +0.001*[#  26]+
    |psi|^2 = 0.993
==== e(  80) =     0.69114 eV ==== 
     psi = 0.055*[# 116]+0.055*[# 184]+0.046*[# 152]+0.046*[# 153]+0.041*[# 111]+
          +0.041*[# 123]+0.041*[# 179]+0.041*[# 191]+0.027*[# 109]+0.027*[# 115]+
          +0.027*[# 121]+0.027*[# 177]+0.027*[# 183]+0.027*[# 189]+0.025*[# 150]+
          +0.025*[# 151]+0.014*[# 110]+0.014*[# 122]+0.014*[# 178]+0.014*[# 190]+
          +0.009*[# 102]+0.009*[# 200]+0.007*[#  25]+0.007*[# 263]+0.006*[#  99]+
          +0.006*[# 107]+0.006*[# 140]+0.006*[# 166]+0.006*[# 197]+0.006*[# 205]+
          +0.006*[# 133]+0.006*[# 137]+0.006*[# 163]+0.006*[# 171]+0.006*[# 132]+
          +0.006*[# 136]+0.006*[# 162]+0.006*[# 170]+0.005*[# 118]+0.005*[#  32]+
          +0.005*[#  38]+0.005*[# 141]+0.005*[# 167]+0.005*[# 186]+0.005*[# 270]+
          +0.005*[# 276]+0.005*[# 305]+0.005*[# 306]+0.004*[# 113]+0.004*[# 125]+
          +0.004*[# 181]+0.004*[# 193]+0.004*[#  24]+0.004*[#  30]+0.004*[#  36]+
          +0.004*[# 262]+0.004*[# 268]+0.004*[# 274]+0.003*[#  64]+0.003*[# 234]+
          +0.003*[# 149]+0.003*[# 131]+0.003*[# 135]+0.003*[# 139]+0.003*[# 161]+
          +0.003*[# 165]+0.003*[# 169]+0.003*[# 303]+0.003*[# 304]+0.002*[#  65]+
          +0.002*[#  66]+0.002*[# 235]+0.002*[# 236]+0.002*[# 130]+0.002*[# 134]+
          +0.002*[# 138]+0.002*[# 160]+0.002*[# 164]+0.002*[# 168]+0.002*[#  98]+
          +0.002*[# 106]+0.002*[# 196]+0.002*[# 204]+0.002*[#  31]+0.002*[#  37]+
          +0.002*[# 269]+0.002*[# 275]+0.002*[#  93]+0.002*[# 112]+0.002*[# 124]+
          +0.002*[# 180]+0.002*[# 192]+0.002*[# 207]+0.002*[# 128]+0.002*[# 129]+
          +0.002*[# 174]+0.002*[# 175]+0.001*[#  17]+0.001*[# 293]+
    |psi|^2 = 0.993
==== e(  81) =     0.70519 eV ==== 
     psi = 0.040*[#  25]+0.040*[# 263]+0.036*[#  32]+0.036*[#  38]+0.036*[# 270]+
          +0.036*[# 276]+0.032*[#  27]+0.032*[# 265]+0.027*[#  31]+0.027*[#  37]+
          +0.027*[# 269]+0.027*[# 275]+0.025*[#  34]+0.025*[#  40]+0.025*[# 272]+
          +0.025*[# 278]+0.022*[#  26]+0.022*[# 264]+0.021*[# 303]+0.021*[# 304]+
          +0.011*[#  47]+0.011*[# 251]+0.010*[#  24]+0.010*[#  30]+0.010*[#  36]+
          +0.010*[# 262]+0.010*[# 268]+0.010*[# 274]+0.010*[#  33]+0.010*[#  39]+
          +0.010*[# 271]+0.010*[# 277]+0.009*[#  44]+0.009*[#  52]+0.009*[# 256]+
          +0.009*[# 260]+0.005*[#  17]+0.005*[# 293]+0.005*[#  10]+0.005*[#  14]+
          +0.005*[#  64]+0.005*[# 234]+0.005*[# 286]+0.005*[# 290]+0.005*[#   9]+
          +0.005*[#  13]+0.005*[# 285]+0.005*[# 289]+0.005*[#  18]+0.005*[# 294]+
          +0.004*[# 150]+0.004*[# 151]+0.004*[# 118]+0.004*[# 186]+0.004*[# 305]+
          +0.004*[# 306]+0.003*[#  43]+0.003*[#  51]+0.003*[# 255]+0.003*[# 259]+
          +0.003*[# 113]+0.003*[# 116]+0.003*[# 125]+0.003*[# 181]+0.003*[# 184]+
          +0.003*[# 193]+0.003*[#  65]+0.003*[#  66]+0.003*[# 152]+0.003*[# 153]+
          +0.003*[# 235]+0.003*[# 236]+0.002*[# 111]+0.002*[# 123]+0.002*[# 179]+
          +0.002*[# 191]+0.002*[#  28]+0.002*[# 266]+0.002*[#   7]+0.002*[#  11]+
          +0.002*[#  15]+0.002*[#  55]+0.002*[#  56]+0.002*[# 247]+0.002*[# 248]+
          +0.002*[# 283]+0.002*[# 287]+0.002*[# 291]+0.002*[#  20]+0.002*[# 109]+
          +0.002*[# 115]+0.002*[# 121]+0.002*[# 177]+0.002*[# 183]+0.002*[# 189]+
          +0.002*[# 280]+0.001*[#  54]+0.002*[# 112]+0.002*[# 124]+0.002*[# 180]+
          +0.002*[# 192]+0.001*[# 246]+0.001*[# 110]+0.001*[# 122]+0.001*[# 178]+
          +0.001*[# 190]+0.001*[#   5]+0.001*[#   6]+0.001*[# 102]+0.001*[# 200]+
          +0.001*[# 299]+0.001*[# 300]+
    |psi|^2 = 0.995
==== e(  82) =     0.71157 eV ==== 
     psi = 0.042*[# 116]+0.042*[# 184]+0.037*[# 111]+0.037*[# 123]+0.037*[# 179]+
          +0.037*[# 191]+0.032*[# 118]+0.032*[# 186]+0.027*[# 110]+0.027*[# 122]+
          +0.027*[# 178]+0.027*[# 190]+0.024*[# 113]+0.024*[# 125]+0.024*[# 181]+
          +0.024*[# 193]+0.023*[# 150]+0.023*[# 151]+0.022*[# 117]+0.022*[# 185]+
          +0.011*[# 102]+0.011*[# 200]+0.011*[# 109]+0.011*[# 115]+0.011*[# 121]+
          +0.011*[# 177]+0.011*[# 183]+0.011*[# 189]+0.010*[# 112]+0.010*[# 124]+
          +0.010*[# 180]+0.010*[# 192]+0.009*[#  99]+0.009*[# 107]+0.009*[# 197]+
          +0.009*[# 205]+0.006*[# 140]+0.006*[# 166]+0.006*[# 133]+0.006*[# 137]+
          +0.006*[# 163]+0.006*[# 171]+0.005*[# 132]+0.005*[# 136]+0.005*[# 162]+
          +0.005*[# 170]+0.005*[# 141]+0.005*[# 167]+0.005*[# 152]+0.005*[# 153]+
          +0.005*[#  27]+0.005*[# 265]+0.004*[#  64]+0.004*[# 234]+0.004*[#  65]+
          +0.004*[#  66]+0.004*[# 235]+0.004*[# 236]+0.004*[#  34]+0.004*[#  40]+
          +0.004*[# 272]+0.004*[# 278]+0.003*[#  98]+0.003*[# 106]+0.003*[# 196]+
          +0.003*[# 204]+0.003*[# 303]+0.003*[# 304]+0.002*[# 119]+0.002*[# 187]+
          +0.002*[# 130]+0.002*[# 134]+0.002*[# 138]+0.002*[# 160]+0.002*[# 164]+
          +0.002*[# 168]+0.002*[# 302]+0.002*[#  33]+0.002*[#  39]+0.002*[#  94]+
          +0.002*[#  95]+0.002*[# 208]+0.002*[# 209]+0.002*[# 127]+0.002*[# 173]+
          +0.002*[# 271]+0.002*[# 277]+0.001*[#  25]+0.001*[#  26]+0.001*[#  31]+
          +0.001*[#  32]+0.001*[#  37]+0.001*[#  38]+0.001*[#  93]+0.001*[# 207]+
          +0.001*[# 263]+0.001*[# 264]+0.001*[# 269]+0.001*[# 270]+0.001*[# 275]+
          +0.001*[# 276]+0.001*[# 146]+0.001*[# 147]+0.001*[# 158]+0.001*[# 159]+
          +0.001*[#  28]+0.001*[# 266]+
    |psi|^2 = 0.995
==== e(  83) =     0.74816 eV ==== 
     psi = 0.032*[#  27]+0.032*[# 265]+0.026*[#  34]+0.026*[#  40]+0.026*[# 272]+
          +0.026*[# 278]+0.023*[#  26]+0.023*[#  31]+0.023*[#  37]+0.023*[# 264]+
          +0.023*[# 269]+0.023*[# 275]+0.023*[#  25]+0.023*[#  32]+0.023*[#  38]+
          +0.023*[# 263]+0.023*[# 270]+0.023*[# 276]+0.022*[# 302]+0.016*[#  33]+
          +0.016*[#  39]+0.016*[# 271]+0.016*[# 277]+0.015*[# 303]+0.015*[# 304]+
          +0.010*[#  28]+0.010*[# 266]+0.009*[#  24]+0.009*[#  30]+0.009*[#  36]+
          +0.009*[# 262]+0.009*[# 268]+0.009*[# 274]+0.007*[#  47]+0.007*[# 251]+
          +0.007*[#  65]+0.007*[#  66]+0.007*[# 235]+0.007*[# 236]+0.006*[#  44]+
          +0.006*[#  52]+0.006*[# 256]+0.006*[# 260]+0.006*[# 116]+0.006*[# 184]+
          +0.006*[# 111]+0.006*[# 123]+0.006*[# 179]+0.006*[# 191]+0.005*[# 110]+
          +0.005*[# 122]+0.005*[# 178]+0.005*[# 190]+0.005*[# 117]+0.005*[# 185]+
          +0.004*[# 118]+0.004*[# 186]+0.004*[#  43]+0.004*[#  51]+0.004*[# 255]+
          +0.004*[# 259]+0.004*[#  55]+0.004*[#  56]+0.004*[# 113]+0.004*[# 125]+
          +0.004*[# 181]+0.004*[# 193]+0.004*[# 247]+0.004*[# 248]+0.003*[#  18]+
          +0.003*[# 294]+0.003*[#  48]+0.003*[# 252]+0.003*[#   9]+0.003*[#  13]+
          +0.003*[# 285]+0.003*[# 289]+0.002*[#   8]+0.002*[#  12]+0.002*[#  16]+
          +0.003*[#  21]+0.003*[#  22]+0.003*[# 281]+0.003*[# 282]+0.002*[# 284]+
          +0.002*[# 288]+0.002*[# 292]+0.002*[#  20]+0.002*[# 280]+0.002*[#  10]+
          +0.002*[#  14]+0.002*[# 286]+0.002*[# 290]+0.002*[#  17]+0.002*[#   7]+
          +0.002*[#  11]+0.002*[#  15]+0.002*[# 112]+0.002*[# 124]+0.002*[# 180]+
          +0.002*[# 192]+0.002*[# 293]+0.002*[#  41]+0.002*[#  42]+0.002*[#  45]+
          +0.002*[#  49]+0.002*[# 291]+0.002*[#  46]+0.002*[#  50]+0.002*[# 140]+
          +0.002*[# 166]+0.002*[# 249]+0.002*[# 253]+0.002*[# 257]+0.002*[# 283]+
          +0.002*[# 287]+0.001*[# 152]+0.001*[# 153]+0.002*[# 250]+0.002*[# 254]+
          +0.002*[# 258]+0.002*[# 305]+0.002*[# 306]+0.001*[# 102]+0.001*[# 150]+
          +0.001*[# 151]+0.001*[# 200]+0.001*[#   5]+0.001*[#   6]+0.001*[#  19]+
          +0.001*[# 133]+0.001*[# 137]+0.001*[# 163]+0.001*[# 171]+0.001*[# 279]+
          +0.001*[#  99]+0.001*[# 107]+0.001*[# 197]+0.001*[# 205]+0.001*[# 299]+
          +0.001*[# 300]+
    |psi|^2 = 0.993
==== e(  84) =     0.75333 eV ==== 
     psi = 0.032*[# 118]+0.032*[# 186]+0.026*[# 113]+0.026*[# 125]+0.026*[# 181]+
          +0.026*[# 193]+0.022*[# 117]+0.022*[# 185]+0.022*[# 110]+0.022*[# 122]+
          +0.022*[# 178]+0.022*[# 190]+0.022*[# 111]+0.022*[# 123]+0.022*[# 179]+
          +0.022*[# 191]+0.022*[# 116]+0.022*[# 184]+0.022*[# 149]+0.015*[# 112]+
          +0.015*[# 124]+0.015*[# 180]+0.015*[# 192]+0.015*[# 150]+0.015*[# 151]+
          +0.010*[# 119]+0.010*[# 187]+0.009*[# 109]+0.009*[# 115]+0.009*[# 121]+
          +0.009*[# 177]+0.009*[# 183]+0.009*[# 189]+0.009*[#  26]+0.009*[# 264]+
          +0.008*[#  31]+0.008*[#  37]+0.008*[# 269]+0.008*[# 275]+0.008*[#  65]+
          +0.008*[#  66]+0.008*[# 235]+0.008*[# 236]+0.007*[# 102]+0.007*[# 200]+
          +0.007*[#  32]+0.007*[#  38]+0.007*[# 270]+0.007*[# 276]+0.006*[#  25]+
          +0.006*[# 263]+0.006*[#  99]+0.006*[# 107]+0.006*[# 197]+0.006*[# 205]+
          +0.004*[#  27]+0.004*[# 265]+0.004*[#  98]+0.004*[# 106]+0.004*[# 196]+
          +0.004*[# 204]+0.004*[#  94]+0.004*[#  95]+0.004*[# 208]+0.004*[# 209]+
          +0.003*[#  34]+0.003*[#  40]+0.003*[# 272]+0.003*[# 278]+0.003*[# 141]+
          +0.003*[# 167]+0.003*[# 103]+0.003*[# 132]+0.003*[# 136]+0.003*[# 162]+
          +0.003*[# 170]+0.003*[# 201]+0.002*[# 127]+0.002*[# 128]+0.002*[# 129]+
          +0.002*[# 131]+0.002*[# 135]+0.002*[# 139]+0.002*[# 161]+0.002*[# 165]+
          +0.002*[# 169]+0.002*[# 173]+0.002*[# 174]+0.002*[# 175]+0.002*[# 133]+
          +0.002*[# 137]+0.002*[# 163]+0.002*[# 171]+0.002*[#  33]+0.002*[#  39]+
          +0.002*[# 271]+0.002*[# 277]+0.002*[# 130]+0.002*[# 134]+0.002*[# 138]+
          +0.002*[# 140]+0.002*[# 160]+0.002*[# 164]+0.002*[# 166]+0.002*[# 168]+
          +0.001*[#  17]+0.001*[#  96]+0.002*[#  97]+0.001*[# 100]+0.002*[# 101]+
          +0.001*[# 104]+0.002*[# 105]+0.001*[# 194]+0.002*[# 195]+0.001*[# 198]+
          +0.002*[# 199]+0.001*[# 202]+0.002*[# 203]+0.001*[# 293]+0.001*[#  28]+
          +0.001*[#  47]+0.001*[# 152]+0.001*[# 153]+0.001*[# 251]+0.001*[# 266]+
          +0.001*[# 305]+0.001*[# 306]+0.001*[#  10]+0.001*[#  14]+0.001*[#  44]+
          +0.001*[#  52]+0.001*[# 126]+0.001*[# 146]+0.001*[# 147]+0.001*[# 158]+
          +0.001*[# 159]+0.001*[# 172]+0.001*[# 256]+0.001*[# 260]+0.001*[# 286]+
          +0.001*[# 290]+
    |psi|^2 = 0.993
==== e(  85) =     0.78819 eV ==== 
     psi = 0.070*[#  26]+0.070*[# 264]+0.055*[#  31]+0.055*[#  37]+0.055*[# 269]+
          +0.055*[# 275]+0.027*[#  32]+0.027*[#  38]+0.027*[# 270]+0.027*[# 276]+
          +0.017*[#  24]+0.017*[#  30]+0.017*[#  36]+0.017*[# 262]+0.017*[# 268]+
          +0.017*[# 274]+0.013*[#  25]+0.013*[# 263]+0.011*[#  27]+0.011*[# 265]+
          +0.010*[#  34]+0.010*[#  40]+0.010*[# 272]+0.010*[# 278]+0.008*[#  33]+
          +0.008*[#  39]+0.008*[# 271]+0.008*[# 277]+0.007*[#  21]+0.007*[#  22]+
          +0.007*[# 281]+0.007*[# 282]+0.007*[#  28]+0.007*[# 266]+0.005*[#  55]+
          +0.005*[#  56]+0.005*[# 247]+0.005*[# 248]+0.004*[# 110]+0.004*[# 111]+
          +0.004*[# 116]+0.004*[# 117]+0.004*[# 122]+0.004*[# 123]+0.004*[# 178]+
          +0.004*[# 179]+0.004*[# 184]+0.004*[# 185]+0.004*[# 190]+0.004*[# 191]+
          +0.003*[#  47]+0.003*[# 186]+0.003*[# 251]+0.003*[#  44]+0.003*[#  52]+
          +0.003*[# 118]+0.003*[# 256]+0.003*[# 260]+0.003*[#  43]+0.003*[#  51]+
          +0.003*[# 259]+0.003*[#  48]+0.003*[# 113]+0.003*[# 125]+0.003*[# 181]+
          +0.003*[# 193]+0.003*[# 255]+0.003*[# 252]+0.002*[# 149]+0.002*[#  42]+
          +0.002*[#  46]+0.002*[#  50]+0.002*[# 250]+0.002*[# 254]+0.002*[# 258]+
          +0.002*[# 303]+0.002*[# 304]+0.002*[# 109]+0.002*[# 112]+0.002*[# 115]+
          +0.002*[# 121]+0.002*[# 124]+0.002*[# 150]+0.002*[# 151]+0.002*[# 177]+
          +0.002*[# 180]+0.002*[# 183]+0.002*[# 189]+0.002*[# 192]+0.002*[#   9]+
          +0.002*[#  10]+0.002*[#  17]+0.002*[# 293]+0.002*[#  13]+0.002*[#  14]+
          +0.002*[#  18]+0.002*[# 285]+0.002*[# 286]+0.002*[# 289]+0.002*[# 290]+
          +0.002*[# 294]+0.001*[#  41]+0.001*[#  45]+0.001*[#  49]+0.001*[# 119]+
          +0.001*[# 187]+0.001*[# 249]+0.001*[# 253]+0.001*[# 257]+0.001*[#  65]+
          +0.001*[#  66]+0.001*[# 235]+0.001*[# 236]+0.001*[#   8]+0.001*[#  12]+
          +0.001*[#  16]+0.001*[# 284]+0.001*[# 288]+0.001*[# 292]+0.001*[# 305]+
          +0.001*[# 306]+0.001*[#  64]+0.001*[# 234]+
    |psi|^2 = 0.995
==== e(  86) =     0.79383 eV ==== 
     psi = 0.071*[# 117]+0.071*[# 185]+0.056*[# 110]+0.056*[# 122]+0.056*[# 178]+
          +0.056*[# 190]+0.028*[# 111]+0.028*[# 123]+0.028*[# 179]+0.028*[# 191]+
          +0.017*[# 109]+0.017*[# 115]+0.017*[# 121]+0.017*[# 177]+0.017*[# 183]+
          +0.017*[# 189]+0.013*[# 116]+0.013*[# 184]+0.012*[# 118]+0.012*[# 186]+
          +0.010*[# 113]+0.010*[# 125]+0.010*[# 181]+0.010*[# 193]+0.008*[# 112]+
          +0.008*[# 124]+0.008*[# 180]+0.008*[# 192]+0.007*[# 128]+0.007*[# 129]+
          +0.007*[# 174]+0.007*[# 175]+0.007*[# 119]+0.007*[# 187]+0.006*[#  26]+
          +0.006*[# 264]+0.005*[#  31]+0.005*[#  37]+0.005*[# 269]+0.005*[# 275]+
          +0.005*[#  94]+0.005*[#  95]+0.005*[# 208]+0.005*[# 209]+0.004*[#  32]+
          +0.004*[#  38]+0.004*[# 102]+0.004*[# 200]+0.004*[# 270]+0.004*[# 276]+
          +0.003*[#  99]+0.003*[# 107]+0.003*[# 197]+0.003*[# 205]+0.003*[#  98]+
          +0.003*[# 106]+0.003*[# 196]+0.003*[# 204]+0.003*[#  25]+0.003*[# 263]+
          +0.003*[# 103]+0.003*[# 201]+0.002*[#  24]+0.002*[#  30]+0.002*[#  36]+
          +0.002*[# 262]+0.002*[# 268]+0.002*[# 274]+0.002*[#  97]+0.002*[# 101]+
          +0.002*[# 105]+0.002*[# 195]+0.002*[# 199]+0.002*[# 203]+0.002*[#  65]+
          +0.002*[#  66]+0.002*[# 235]+0.002*[# 236]+0.002*[#  28]+0.002*[# 133]+
          +0.002*[# 137]+0.002*[# 140]+0.002*[# 150]+0.002*[# 151]+0.002*[# 163]+
          +0.002*[# 166]+0.002*[# 171]+0.002*[# 266]+0.002*[#  33]+0.002*[#  39]+
          +0.002*[# 132]+0.002*[# 136]+0.002*[# 304]+0.001*[#  64]+0.001*[#  96]+
          +0.001*[# 100]+0.001*[# 104]+0.001*[# 141]+0.002*[# 162]+0.001*[# 167]+
          +0.002*[# 170]+0.002*[# 271]+0.002*[# 277]+0.002*[# 303]+0.001*[# 152]+
          +0.001*[# 153]+0.001*[# 194]+0.001*[# 198]+0.001*[# 202]+0.001*[# 234]+
          +0.001*[#  34]+0.001*[#  40]+0.001*[# 131]+0.001*[# 135]+0.001*[# 139]+
          +0.001*[# 161]+0.001*[# 165]+0.001*[# 169]+0.001*[# 272]+0.001*[# 278]+
          +0.001*[#  27]+0.001*[# 265]+
    |psi|^2 = 0.995
==== e(  87) =     0.80357 eV ==== 
     psi = 0.062*[#  26]+0.062*[# 264]+0.048*[#  31]+0.048*[#  37]+0.048*[# 269]+
          +0.048*[# 275]+0.020*[#  24]+0.020*[#  30]+0.020*[#  36]+0.020*[# 262]+
          +0.020*[# 268]+0.020*[# 274]+0.019*[#  32]+0.019*[#  38]+0.019*[# 270]+
          +0.019*[# 276]+0.018*[#  27]+0.018*[# 265]+0.017*[#  34]+0.017*[#  40]+
          +0.017*[# 272]+0.017*[# 278]+0.013*[#  33]+0.013*[#  39]+0.013*[# 271]+
          +0.013*[# 277]+0.011*[#  28]+0.011*[# 266]+0.008*[# 305]+0.008*[# 306]+
          +0.007*[#  55]+0.007*[#  56]+0.007*[# 247]+0.007*[# 248]+0.007*[#  21]+
          +0.007*[#  22]+0.007*[# 281]+0.007*[# 282]+0.006*[# 117]+0.006*[# 185]+
          +0.005*[# 110]+0.005*[# 122]+0.005*[# 178]+0.005*[# 190]+0.005*[#  25]+
          +0.005*[# 263]+0.005*[# 302]+0.004*[#  65]+0.004*[#  66]+0.004*[# 235]+
          +0.004*[# 236]+0.003*[#  42]+0.003*[#  46]+0.003*[#  50]+0.003*[# 111]+
          +0.003*[# 123]+0.003*[# 179]+0.003*[# 191]+0.003*[# 250]+0.003*[# 254]+
          +0.003*[# 258]+0.003*[# 303]+0.003*[# 304]+0.002*[#  47]+0.002*[# 251]+
          +0.002*[#  20]+0.002*[#  44]+0.002*[#  52]+0.002*[# 116]+0.002*[# 184]+
          +0.002*[# 260]+0.002*[#   9]+0.002*[#  13]+0.002*[#  18]+0.002*[# 256]+
          +0.002*[# 280]+0.002*[# 285]+0.002*[# 289]+0.002*[# 294]+0.002*[#  10]+
          +0.002*[#  14]+0.002*[#  17]+0.002*[#  43]+0.002*[#  51]+0.002*[# 109]+
          +0.002*[# 115]+0.002*[# 121]+0.002*[# 177]+0.002*[# 183]+0.002*[# 189]+
          +0.002*[# 255]+0.002*[# 259]+0.002*[# 286]+0.002*[# 290]+0.002*[# 293]+
          +0.002*[#  48]+0.002*[# 252]+0.001*[#  19]+0.001*[#  41]+0.001*[#  45]+
          +0.001*[#  49]+0.001*[# 249]+0.001*[# 253]+0.001*[# 257]+0.001*[# 279]+
          +0.001*[#  64]+0.001*[# 234]+
    |psi|^2 = 0.995
==== e(  88) =     0.81006 eV ==== 
     psi = 0.066*[# 117]+0.066*[# 185]+0.051*[# 110]+0.051*[# 122]+0.051*[# 178]+
          +0.051*[# 190]+0.021*[# 109]+0.021*[# 115]+0.021*[# 121]+0.021*[# 177]+
          +0.021*[# 183]+0.021*[# 189]+0.020*[# 111]+0.020*[# 123]+0.020*[# 179]+
          +0.020*[# 191]+0.018*[# 118]+0.018*[# 186]+0.017*[# 113]+0.017*[# 125]+
          +0.017*[# 181]+0.017*[# 193]+0.014*[# 112]+0.014*[# 124]+0.014*[# 180]+
          +0.014*[# 192]+0.012*[# 119]+0.012*[# 187]+0.008*[# 152]+0.008*[# 153]+
          +0.008*[#  94]+0.008*[#  95]+0.008*[# 208]+0.008*[# 209]+0.007*[# 128]+
          +0.007*[# 129]+0.007*[# 174]+0.007*[# 175]+0.005*[# 116]+0.005*[# 184]+
          +0.004*[# 149]+0.004*[#  65]+0.004*[#  66]+0.004*[# 235]+0.004*[# 236]+
          +0.003*[#  97]+0.003*[# 101]+0.003*[# 105]+0.003*[# 150]+0.003*[# 151]+
          +0.003*[# 195]+0.003*[# 199]+0.003*[# 203]+0.003*[#  26]+0.003*[# 264]+
          +0.002*[#  31]+0.002*[#  37]+0.002*[# 102]+0.002*[# 141]+0.002*[# 167]+
          +0.002*[# 200]+0.002*[# 269]+0.002*[# 275]+0.002*[#  99]+0.002*[# 107]+
          +0.002*[# 127]+0.002*[# 132]+0.002*[# 136]+0.002*[# 162]+0.002*[# 170]+
          +0.002*[# 173]+0.002*[# 197]+0.002*[# 205]+0.002*[#  98]+0.002*[# 106]+
          +0.002*[# 133]+0.002*[# 137]+0.002*[# 163]+0.002*[# 171]+0.002*[# 103]+
          +0.002*[# 140]+0.002*[# 166]+0.002*[# 196]+0.002*[# 204]+0.002*[# 201]+
          +0.002*[#  64]+0.002*[# 234]+0.001*[#  32]+0.001*[#  38]+0.001*[# 270]+
          +0.001*[# 276]+0.001*[#  96]+0.001*[# 100]+0.001*[# 104]+0.001*[# 194]+
          +0.001*[# 198]+0.001*[# 202]+0.001*[# 126]+0.001*[# 172]+
    |psi|^2 = 0.995
==== e(  89) =     0.88314 eV ==== 
     psi = 0.052*[# 305]+0.052*[# 306]+0.037*[#  27]+0.037*[# 265]+0.033*[#  26]+
          +0.033*[# 264]+0.031*[#  31]+0.031*[#  37]+0.031*[# 269]+0.031*[# 275]+
          +0.029*[#  34]+0.029*[#  40]+0.029*[# 272]+0.029*[# 278]+0.028*[#  32]+
          +0.028*[#  38]+0.028*[# 270]+0.028*[# 276]+0.026*[#  25]+0.026*[# 263]+
          +0.014*[#  24]+0.014*[#  30]+0.014*[#  36]+0.014*[# 262]+0.014*[# 268]+
          +0.014*[# 274]+0.013*[#  64]+0.013*[# 234]+0.012*[#  33]+0.012*[#  39]+
          +0.012*[# 271]+0.012*[# 277]+0.009*[#  47]+0.009*[# 251]+0.006*[#  44]+
          +0.006*[#  52]+0.006*[# 256]+0.006*[# 260]+0.006*[#  21]+0.006*[#  22]+
          +0.006*[# 281]+0.006*[# 282]+0.003*[#  28]+0.003*[#  55]+0.003*[#  56]+
          +0.003*[# 247]+0.003*[# 248]+0.003*[# 266]+0.002*[#  43]+0.002*[#  51]+
          +0.002*[# 255]+0.002*[# 259]+0.002*[# 109]+0.002*[# 115]+0.002*[# 121]+
          +0.002*[# 177]+0.002*[# 183]+0.002*[# 189]+0.002*[#  54]+0.002*[# 149]+
          +0.002*[# 246]+0.001*[#   8]+0.001*[#  12]+0.001*[#  16]+0.001*[#  42]+
          +0.001*[#  46]+0.001*[#  50]+0.001*[# 152]+0.001*[# 153]+0.001*[# 250]+
          +0.001*[# 254]+0.001*[# 258]+0.001*[# 284]+0.001*[# 288]+0.001*[# 292]+
          +0.001*[# 110]+0.001*[# 111]+0.001*[# 116]+0.001*[# 118]+0.001*[# 178]+
          +0.001*[# 179]+0.001*[# 186]+0.001*[# 117]+0.001*[# 122]+0.001*[# 123]+
          +0.001*[# 184]+0.001*[# 185]+0.001*[# 190]+0.001*[# 191]+
    |psi|^2 = 0.995
==== e(  90) =     0.88877 eV ==== 
     psi = 0.042*[# 152]+0.042*[# 153]+0.029*[# 118]+0.029*[# 186]+0.028*[# 117]+
          +0.028*[# 185]+0.026*[# 110]+0.026*[# 122]+0.026*[# 178]+0.026*[# 190]+
          +0.023*[# 113]+0.023*[# 125]+0.023*[# 181]+0.023*[# 193]+0.022*[# 111]+
          +0.022*[# 123]+0.022*[# 179]+0.022*[# 191]+0.021*[# 116]+0.021*[# 184]+
          +0.013*[#  64]+0.013*[# 234]+0.012*[# 109]+0.012*[# 115]+0.012*[# 121]+
          +0.012*[# 177]+0.012*[# 183]+0.012*[# 189]+0.011*[# 305]+0.011*[# 306]+
          +0.009*[# 112]+0.009*[# 124]+0.009*[# 180]+0.009*[# 192]+0.009*[#  27]+
          +0.009*[# 265]+0.007*[#  25]+0.007*[# 263]+0.007*[#  32]+0.007*[#  38]+
          +0.007*[# 102]+0.007*[# 200]+0.007*[# 270]+0.007*[# 276]+0.007*[#  34]+
          +0.007*[#  40]+0.007*[# 272]+0.007*[# 278]+0.006*[#  31]+0.006*[#  37]+
          +0.006*[# 269]+0.006*[# 275]+0.006*[#  26]+0.006*[# 264]+0.005*[# 302]+
          +0.005*[#  99]+0.005*[# 107]+0.005*[# 197]+0.005*[# 205]+0.005*[# 128]+
          +0.005*[# 129]+0.005*[# 174]+0.005*[# 175]+0.004*[#  24]+0.004*[#  30]+
          +0.004*[#  36]+0.004*[# 262]+0.004*[# 268]+0.004*[# 274]+0.003*[#  94]+
          +0.003*[#  95]+0.003*[# 119]+0.003*[# 187]+0.003*[# 208]+0.003*[# 209]+
          +0.003*[#  33]+0.003*[#  39]+0.003*[# 271]+0.003*[# 277]+0.002*[#  98]+
          +0.002*[# 106]+0.002*[# 196]+0.002*[# 204]+0.001*[#  21]+0.001*[#  22]+
          +0.002*[#  47]+0.002*[# 251]+0.001*[# 281]+0.001*[# 282]+0.001*[#  93]+
          +0.001*[# 207]+0.001*[#  44]+0.001*[#  52]+0.001*[#  97]+0.001*[# 101]+
          +0.001*[# 105]+0.001*[# 131]+0.001*[# 135]+0.001*[# 139]+0.001*[# 161]+
          +0.001*[# 165]+0.001*[# 169]+0.001*[# 195]+0.001*[# 199]+0.001*[# 203]+
          +0.001*[# 256]+0.001*[# 260]+
    |psi|^2 = 0.995
==== e(  91) =     0.89596 eV ==== 
     psi = 0.041*[# 305]+0.041*[# 306]+0.031*[#  25]+0.031*[# 263]+0.031*[#  27]+
          +0.031*[# 265]+0.030*[#  32]+0.030*[#  38]+0.030*[# 270]+0.030*[# 276]+
          +0.028*[#  31]+0.028*[#  37]+0.028*[# 269]+0.028*[# 275]+0.027*[#  26]+
          +0.027*[# 264]+0.024*[#  34]+0.024*[#  40]+0.024*[# 272]+0.024*[# 278]+
          +0.011*[# 152]+0.011*[# 153]+0.010*[#  33]+0.010*[#  39]+0.010*[# 271]+
          +0.010*[# 277]+0.009*[# 118]+0.009*[# 186]+0.009*[# 302]+0.007*[# 113]+
          +0.007*[# 125]+0.007*[# 181]+0.007*[# 193]+0.007*[# 116]+0.007*[# 184]+
          +0.007*[#  24]+0.007*[#  30]+0.007*[#  36]+0.007*[# 111]+0.007*[# 123]+
          +0.007*[# 179]+0.007*[# 191]+0.007*[# 262]+0.007*[# 268]+0.007*[# 274]+
          +0.006*[# 110]+0.006*[# 122]+0.006*[# 178]+0.006*[# 190]+0.006*[#  47]+
          +0.006*[# 251]+0.006*[# 117]+0.006*[# 185]+0.004*[#  44]+0.004*[#  52]+
          +0.004*[# 256]+0.004*[# 260]+0.004*[#  55]+0.004*[#  56]+0.004*[# 247]+
          +0.004*[# 248]+0.003*[#  28]+0.003*[# 266]+0.003*[#  21]+0.003*[#  22]+
          +0.003*[# 112]+0.003*[# 124]+0.003*[# 180]+0.003*[# 192]+0.003*[# 281]+
          +0.003*[# 282]+0.002*[# 109]+0.002*[# 115]+0.002*[# 121]+0.002*[# 177]+
          +0.002*[# 183]+0.002*[# 189]+0.002*[#  17]+0.002*[# 102]+0.002*[# 200]+
          +0.002*[#  43]+0.002*[#  51]+0.002*[# 255]+0.002*[# 259]+0.002*[# 293]+
          +0.002*[#  65]+0.002*[#  66]+0.002*[# 235]+0.002*[# 236]+0.001*[#  10]+
          +0.001*[#  14]+0.001*[#  42]+0.001*[#  46]+0.001*[#  50]+0.001*[#  99]+
          +0.001*[# 107]+0.001*[# 197]+0.001*[# 205]+0.001*[# 250]+0.001*[# 254]+
          +0.001*[# 258]+0.001*[# 286]+0.001*[# 290]+0.001*[#  20]+0.001*[# 280]+
          +0.001*[#   8]+0.001*[#  12]+0.001*[#  16]+0.001*[# 304]+
    |psi|^2 = 0.995
==== e(  92) =     0.90172 eV ==== 
     psi = 0.050*[# 152]+0.050*[# 153]+0.038*[# 118]+0.038*[# 186]+0.037*[# 116]+
          +0.037*[# 184]+0.036*[# 111]+0.036*[# 123]+0.036*[# 179]+0.036*[# 191]+
          +0.033*[# 110]+0.033*[# 122]+0.033*[# 178]+0.033*[# 190]+0.032*[# 117]+
          +0.032*[# 185]+0.029*[# 113]+0.029*[# 125]+0.029*[# 181]+0.029*[# 193]+
          +0.013*[# 149]+0.012*[# 112]+0.012*[# 124]+0.012*[# 180]+0.012*[# 192]+
          +0.009*[# 109]+0.009*[# 115]+0.009*[# 121]+0.009*[# 177]+0.009*[# 183]+
          +0.009*[# 189]+0.007*[# 102]+0.007*[# 200]+0.005*[#  99]+0.005*[# 107]+
          +0.005*[# 197]+0.005*[# 205]+0.004*[#  94]+0.004*[#  95]+0.004*[# 208]+
          +0.004*[# 209]+0.004*[# 128]+0.004*[# 129]+0.004*[# 174]+0.004*[# 175]+
          +0.004*[# 119]+0.004*[# 187]+0.002*[#  98]+0.002*[# 106]+0.002*[# 196]+
          +0.002*[# 204]+0.002*[# 140]+0.002*[# 166]+0.002*[#  97]+0.002*[# 101]+
          +0.002*[# 105]+0.002*[# 195]+0.002*[# 199]+0.002*[# 203]+0.002*[#  27]+
          +0.002*[# 127]+0.002*[# 133]+0.002*[# 137]+0.002*[# 163]+0.002*[# 171]+
          +0.002*[# 173]+0.002*[# 265]+0.001*[# 131]+0.001*[# 135]+0.001*[# 139]+
          +0.001*[# 150]+0.001*[# 151]+0.001*[# 306]+0.001*[#  25]+0.001*[# 161]+
          +0.001*[# 165]+0.001*[# 169]+0.001*[# 305]+0.001*[#  34]+0.001*[#  40]+
          +0.001*[#  65]+0.001*[#  66]+0.001*[# 235]+0.001*[# 236]+0.001*[# 263]+
          +0.001*[# 272]+0.001*[# 278]+0.001*[#  32]+0.001*[#  38]+0.001*[# 126]+
          +0.001*[# 172]+0.001*[# 270]+0.001*[# 276]+
    |psi|^2 = 0.995
==== e(  93) =     1.03254 eV ==== 
     psi = 0.042*[#  24]+0.042*[#  30]+0.042*[#  36]+0.042*[# 262]+0.042*[# 268]+
          +0.042*[# 274]+0.041*[#  27]+0.041*[# 265]+0.035*[#  26]+0.035*[# 264]+
          +0.031*[#  34]+0.031*[#  40]+0.031*[# 272]+0.031*[# 278]+0.027*[#  31]+
          +0.027*[#  37]+0.027*[# 269]+0.027*[# 275]+0.026*[#  64]+0.026*[# 234]+
          +0.013*[#  33]+0.013*[#  39]+0.013*[# 271]+0.013*[# 277]+0.010*[#  32]+
          +0.010*[#  38]+0.010*[# 270]+0.010*[# 276]+0.008*[# 305]+0.008*[# 306]+
          +0.005*[#  18]+0.005*[# 294]+0.004*[#   9]+0.004*[#  13]+0.004*[# 285]+
          +0.004*[# 289]+0.004*[#  48]+0.004*[# 252]+0.003*[#  28]+0.003*[#  43]+
          +0.003*[#  51]+0.003*[# 255]+0.003*[# 259]+0.003*[# 266]+0.003*[#  10]+
          +0.003*[#  14]+0.003*[# 286]+0.003*[# 290]+0.002*[#  65]+0.002*[#  66]+
          +0.002*[# 235]+0.002*[# 236]+0.002*[# 301]+0.002*[#  44]+0.002*[#  52]+
          +0.002*[#  54]+0.002*[# 246]+0.002*[# 256]+0.002*[# 260]+0.002*[#  81]+
          +0.002*[# 232]+0.002*[#   8]+0.002*[#  12]+0.002*[#  16]+0.002*[# 284]+
          +0.002*[# 288]+0.002*[# 292]+0.002*[#  17]+0.002*[#  47]+0.002*[# 251]+
          +0.002*[# 293]+0.002*[#  71]+0.002*[#  84]+0.002*[# 116]+0.002*[# 184]+
          +0.002*[# 218]+0.002*[# 222]+0.001*[#  25]+0.001*[# 109]+0.001*[# 115]+
          +0.001*[# 121]+0.001*[# 177]+0.001*[# 183]+0.001*[# 189]+0.001*[# 111]+
          +0.001*[# 123]+0.001*[# 179]+0.001*[# 191]+0.001*[# 263]+0.001*[#  19]+
          +0.001*[#  20]+0.001*[#  21]+0.001*[#  22]+0.001*[# 280]+0.001*[# 281]+
          +0.001*[# 282]+
    |psi|^2 = 0.993
==== e(  94) =     1.03849 eV ==== 
     psi = 0.042*[# 109]+0.042*[# 115]+0.042*[# 121]+0.042*[# 177]+0.042*[# 183]+
          +0.042*[# 189]+0.040*[# 118]+0.040*[# 186]+0.035*[# 117]+0.035*[# 185]+
          +0.031*[# 113]+0.031*[# 125]+0.031*[# 181]+0.031*[# 193]+0.028*[#  64]+
          +0.028*[# 234]+0.027*[# 110]+0.027*[# 122]+0.027*[# 178]+0.027*[# 190]+
          +0.012*[# 112]+0.012*[# 124]+0.012*[# 180]+0.012*[# 192]+0.010*[# 111]+
          +0.010*[# 123]+0.010*[# 179]+0.010*[# 191]+0.008*[# 152]+0.008*[# 153]+
          +0.005*[# 141]+0.005*[# 167]+0.004*[# 132]+0.004*[# 136]+0.004*[# 162]+
          +0.004*[# 170]+0.003*[# 103]+0.003*[# 201]+0.003*[#  98]+0.003*[# 106]+
          +0.003*[# 119]+0.003*[# 187]+0.003*[# 196]+0.003*[# 204]+0.003*[# 133]+
          +0.003*[# 137]+0.003*[# 163]+0.003*[# 171]+0.002*[#  65]+0.002*[#  66]+
          +0.002*[# 235]+0.002*[# 236]+0.002*[#  81]+0.002*[# 148]+0.002*[# 232]+
          +0.002*[#  93]+0.002*[#  99]+0.002*[# 107]+0.002*[# 197]+0.002*[# 205]+
          +0.002*[# 207]+0.002*[# 131]+0.002*[# 135]+0.002*[# 139]+0.002*[# 140]+
          +0.002*[# 161]+0.002*[# 165]+0.002*[# 166]+0.002*[# 169]+0.002*[#  71]+
          +0.002*[#  84]+0.002*[# 102]+0.002*[# 200]+0.002*[# 218]+0.002*[# 222]+
          +0.002*[#  24]+0.001*[#  25]+0.002*[#  30]+0.002*[#  36]+0.002*[# 262]+
          +0.001*[# 263]+0.002*[# 268]+0.002*[# 274]+0.001*[# 116]+0.001*[# 184]+
          +0.001*[#  32]+0.001*[#  38]+0.001*[# 270]+0.001*[# 276]+
    |psi|^2 = 0.993
==== e(  95) =     1.10513 eV ==== 
     psi = 0.071*[#  64]+0.071*[# 234]+0.032*[#  24]+0.032*[#  27]+0.032*[#  30]+
          +0.032*[#  36]+0.032*[# 262]+0.032*[# 265]+0.032*[# 268]+0.032*[# 274]+
          +0.025*[#  34]+0.025*[#  40]+0.025*[# 272]+0.025*[# 278]+0.023*[#  26]+
          +0.023*[# 264]+0.018*[#  31]+0.018*[#  37]+0.018*[# 269]+0.018*[# 275]+
          +0.015*[#  65]+0.015*[#  66]+0.015*[# 235]+0.015*[# 236]+0.009*[#  33]+
          +0.009*[#  39]+0.009*[# 271]+0.009*[# 277]+0.008*[#  32]+0.008*[#  38]+
          +0.008*[# 270]+0.008*[# 276]+0.007*[#  81]+0.007*[# 232]+0.005*[#  71]+
          +0.005*[#  84]+0.005*[# 218]+0.005*[# 222]+0.004*[# 109]+0.004*[# 115]+
          +0.004*[# 121]+0.004*[# 177]+0.004*[# 183]+0.004*[# 189]+0.004*[#  18]+
          +0.004*[# 294]+0.003*[#  20]+0.003*[# 118]+0.003*[# 186]+0.003*[# 280]+
          +0.003*[#  25]+0.003*[# 263]+0.003*[#   9]+0.003*[#  13]+0.003*[# 285]+
          +0.003*[# 289]+0.003*[# 113]+0.003*[# 125]+0.003*[# 181]+0.003*[# 193]+
          +0.002*[#  42]+0.002*[#  46]+0.002*[#  50]+0.002*[#  54]+0.002*[# 246]+
          +0.002*[#  67]+0.002*[#  68]+0.002*[# 237]+0.002*[# 238]+0.002*[# 250]+
          +0.002*[# 254]+0.002*[# 258]+0.002*[#   1]+0.002*[#  72]+0.002*[#  85]+
          +0.002*[# 219]+0.002*[# 223]+0.002*[# 295]+0.001*[#   8]+0.001*[#  12]+
          +0.001*[#  16]+0.002*[#  43]+0.001*[#  44]+0.002*[#  48]+0.002*[#  51]+
          +0.001*[#  52]+0.002*[#  55]+0.002*[#  56]+0.002*[# 247]+0.002*[# 248]+
          +0.002*[# 252]+0.001*[#  10]+0.001*[#  47]+0.002*[# 255]+0.001*[# 256]+
          +0.002*[# 259]+0.001*[#  14]+0.001*[# 260]+0.001*[# 266]+0.001*[# 284]+
          +0.001*[# 279]+0.001*[# 286]+0.001*[# 288]+0.001*[# 292]+0.001*[#  19]+
          +0.001*[#  28]+0.001*[# 112]+0.001*[# 124]+0.001*[# 180]+0.001*[# 192]+
          +0.001*[# 251]+0.001*[# 290]+
    |psi|^2 = 0.993
==== e(  96) =     1.10964 eV ==== 
     psi = 0.086*[#  64]+0.086*[# 234]+0.030*[# 118]+0.030*[# 186]+0.029*[# 109]+
          +0.029*[# 115]+0.029*[# 121]+0.029*[# 177]+0.029*[# 183]+0.029*[# 189]+
          +0.023*[# 113]+0.023*[# 125]+0.023*[# 181]+0.023*[# 193]+0.021*[# 117]+
          +0.021*[# 185]+0.017*[# 110]+0.017*[# 122]+0.017*[# 178]+0.017*[# 190]+
          +0.014*[#  65]+0.014*[#  66]+0.014*[# 235]+0.014*[# 236]+0.009*[#  81]+
          +0.009*[# 232]+0.008*[# 112]+0.008*[# 124]+0.008*[# 180]+0.008*[# 192]+
          +0.008*[# 111]+0.008*[# 123]+0.008*[# 179]+0.008*[# 191]+0.007*[#  71]+
          +0.007*[#  84]+0.007*[# 218]+0.007*[# 222]+0.005*[#  24]+0.005*[#  30]+
          +0.005*[#  36]+0.005*[# 262]+0.005*[# 268]+0.005*[# 274]+0.004*[#  27]+
          +0.004*[# 265]+0.003*[#  67]+0.003*[#  68]+0.003*[# 141]+0.003*[# 167]+
          +0.003*[# 237]+0.003*[# 238]+0.003*[# 116]+0.003*[# 127]+0.003*[# 173]+
          +0.003*[# 184]+0.003*[#  34]+0.003*[#  40]+0.003*[# 272]+0.003*[# 278]+
          +0.003*[# 132]+0.003*[# 136]+0.003*[# 162]+0.003*[# 170]+0.002*[#  72]+
          +0.002*[#  85]+0.002*[#  93]+0.002*[# 207]+0.002*[# 219]+0.002*[# 223]+
          +0.002*[#  97]+0.002*[# 101]+0.002*[# 105]+0.002*[# 195]+0.002*[# 199]+
          +0.002*[# 203]+0.002*[# 142]+0.002*[# 154]+0.001*[#  33]+0.001*[#  39]+
          +0.002*[#  94]+0.002*[#  95]+0.002*[# 208]+0.002*[# 209]+0.001*[#  98]+
          +0.001*[# 103]+0.001*[# 106]+0.001*[# 277]+0.001*[# 119]+0.001*[# 126]+
          +0.001*[# 131]+0.001*[# 133]+0.001*[# 135]+0.001*[# 137]+0.001*[# 139]+
          +0.001*[# 161]+0.001*[# 163]+0.001*[# 165]+0.001*[# 169]+0.001*[#  99]+
          +0.001*[# 196]+0.001*[# 201]+0.001*[# 204]+0.001*[# 271]+0.001*[# 102]+
          +0.001*[# 107]+0.001*[# 171]+0.001*[# 172]+0.001*[# 187]+0.001*[# 197]+
          +0.001*[# 200]+0.001*[# 205]+0.001*[#  57]+0.001*[# 239]+0.001*[# 302]+
          +0.001*[# 305]+0.001*[# 306]+
    |psi|^2 = 0.993
==== e(  97) =     1.14181 eV ==== 
     psi = 0.115*[#  64]+0.115*[# 234]+0.025*[#  24]+0.025*[#  30]+0.025*[#  36]+
          +0.025*[# 262]+0.025*[# 268]+0.025*[# 274]+0.021*[#  81]+0.021*[# 232]+
          +0.021*[#  67]+0.021*[#  68]+0.021*[# 237]+0.021*[# 238]+0.016*[#  71]+
          +0.016*[#  84]+0.016*[# 218]+0.016*[# 222]+0.015*[#  27]+0.015*[# 265]+
          +0.012*[#  34]+0.012*[#  40]+0.012*[# 272]+0.012*[# 278]+0.010*[#  26]+
          +0.010*[# 264]+0.008*[#  31]+0.008*[#  37]+0.008*[# 269]+0.008*[# 275]+
          +0.006*[# 305]+0.006*[# 306]+0.006*[#  72]+0.006*[#  85]+0.006*[# 149]+
          +0.006*[# 219]+0.006*[# 223]+0.006*[# 118]+0.006*[# 186]+0.005*[#  33]+
          +0.005*[#  39]+0.005*[# 271]+0.005*[# 277]+0.005*[# 109]+0.005*[# 115]+
          +0.005*[# 121]+0.005*[# 177]+0.005*[# 183]+0.005*[# 189]+0.004*[# 113]+
          +0.004*[# 125]+0.004*[# 181]+0.004*[# 193]+0.004*[#  32]+0.004*[#  38]+
          +0.004*[# 270]+0.004*[# 276]+0.004*[#  65]+0.004*[#  66]+0.004*[# 235]+
          +0.004*[# 236]+0.003*[#  57]+0.003*[# 239]+0.002*[# 111]+0.002*[# 116]+
          +0.002*[# 123]+0.002*[# 179]+0.002*[# 184]+0.002*[# 191]+0.002*[# 110]+
          +0.002*[# 117]+0.002*[# 122]+0.002*[# 178]+0.002*[# 185]+0.002*[# 190]+
          +0.002*[#  25]+0.002*[#  86]+0.002*[# 210]+0.002*[#  28]+0.002*[#  47]+
          +0.002*[# 112]+0.002*[# 124]+0.002*[# 180]+0.002*[# 192]+0.002*[# 263]+
          +0.002*[# 251]+0.002*[# 266]+0.002*[#  18]+0.002*[#  44]+0.002*[#  52]+
          +0.002*[# 256]+0.002*[# 260]+0.002*[# 294]+0.001*[#   9]+0.001*[#  13]+
          +0.001*[# 152]+0.001*[# 153]+0.001*[#  43]+0.001*[#  51]+0.001*[#  76]+
          +0.001*[#  77]+0.001*[# 227]+0.001*[# 228]+0.001*[# 255]+0.001*[# 259]+
          +0.001*[# 285]+0.001*[# 289]+0.001*[#  48]+0.001*[#  58]+0.001*[#  87]+
          +0.001*[# 211]+0.001*[# 252]+
    |psi|^2 = 0.993
==== e(  98) =     1.14344 eV ==== 
     psi = 0.104*[#  64]+0.104*[# 234]+0.027*[# 109]+0.027*[# 115]+0.027*[# 121]+
          +0.027*[# 177]+0.027*[# 183]+0.027*[# 189]+0.020*[#  67]+0.020*[#  68]+
          +0.020*[# 237]+0.020*[# 238]+0.020*[#  81]+0.020*[# 232]+0.017*[# 118]+
          +0.017*[# 186]+0.015*[#  71]+0.015*[#  84]+0.015*[# 218]+0.015*[# 222]+
          +0.013*[# 113]+0.013*[# 125]+0.013*[# 181]+0.013*[# 193]+0.011*[# 117]+
          +0.011*[# 185]+0.009*[# 110]+0.009*[# 122]+0.009*[# 178]+0.009*[# 190]+
          +0.006*[# 152]+0.006*[# 153]+0.006*[# 302]+0.006*[# 112]+0.006*[# 124]+
          +0.006*[# 180]+0.006*[# 192]+0.005*[#  72]+0.005*[#  85]+0.005*[# 219]+
          +0.005*[# 223]+0.005*[#  65]+0.005*[#  66]+0.005*[# 235]+0.005*[# 236]+
          +0.005*[#  27]+0.005*[# 265]+0.004*[# 111]+0.004*[# 123]+0.004*[# 179]+
          +0.004*[# 191]+0.004*[#  24]+0.004*[#  30]+0.004*[#  36]+0.004*[# 262]+
          +0.004*[# 268]+0.004*[# 274]+0.004*[#  34]+0.004*[#  40]+0.004*[# 272]+
          +0.004*[# 278]+0.003*[#  86]+0.003*[# 210]+0.002*[#  25]+0.002*[#  26]+
          +0.002*[#  31]+0.002*[#  32]+0.002*[#  37]+0.002*[#  38]+0.002*[# 263]+
          +0.002*[# 264]+0.002*[# 269]+0.002*[# 270]+0.002*[# 275]+0.002*[# 276]+
          +0.002*[# 102]+0.002*[# 116]+0.002*[# 184]+0.002*[# 200]+0.002*[#  99]+
          +0.002*[# 107]+0.002*[# 119]+0.002*[# 141]+0.002*[# 167]+0.002*[# 187]+
          +0.002*[# 197]+0.002*[# 205]+0.002*[#  57]+0.002*[# 239]+0.002*[#  33]+
          +0.002*[#  39]+0.002*[# 132]+0.002*[# 136]+0.002*[# 271]+0.002*[# 277]+
          +0.001*[#  98]+0.001*[# 106]+0.002*[# 162]+0.002*[# 170]+0.001*[# 196]+
          +0.001*[# 204]+0.001*[#  76]+0.001*[#  77]+0.001*[#  92]+0.001*[# 103]+
          +0.001*[# 201]+0.001*[# 206]+0.001*[# 227]+0.001*[# 228]+0.001*[# 305]+
          +0.001*[# 306]+
    |psi|^2 = 0.993
==== e(  99) =     1.21444 eV ==== 
     psi = 0.038*[#  65]+0.038*[#  66]+0.038*[# 235]+0.038*[# 236]+0.031*[#  27]+
          +0.031*[# 265]+0.027*[#  26]+0.027*[# 264]+0.025*[#  34]+0.025*[#  40]+
          +0.025*[# 272]+0.025*[# 278]+0.024*[#  20]+0.024*[# 280]+0.021*[#  31]+
          +0.021*[#  37]+0.021*[# 269]+0.021*[# 275]+0.017*[# 305]+0.017*[# 306]+
          +0.013*[#  33]+0.013*[#  39]+0.013*[# 271]+0.013*[# 277]+0.011*[#  24]+
          +0.011*[#  30]+0.011*[#  36]+0.011*[# 262]+0.011*[# 268]+0.011*[# 274]+
          +0.008*[#  32]+0.008*[#  38]+0.008*[#  67]+0.008*[#  68]+0.008*[# 237]+
          +0.008*[# 238]+0.008*[# 270]+0.008*[# 276]+0.008*[#  28]+0.008*[# 266]+
          +0.007*[#   1]+0.007*[# 295]+0.006*[#  64]+0.006*[# 234]+0.005*[#  18]+
          +0.005*[# 294]+0.004*[#   9]+0.004*[#  13]+0.004*[#  53]+0.004*[# 245]+
          +0.004*[# 285]+0.004*[# 289]+0.004*[#   8]+0.004*[#  12]+0.004*[#  16]+
          +0.004*[# 284]+0.004*[# 288]+0.004*[# 292]+0.004*[# 117]+0.004*[# 185]+
          +0.003*[# 149]+0.003*[# 110]+0.003*[# 122]+0.003*[# 178]+0.003*[# 190]+
          +0.003*[#  19]+0.003*[# 279]+0.003*[#  81]+0.003*[# 232]+0.002*[#  47]+
          +0.002*[#  71]+0.002*[#  84]+0.002*[# 218]+0.002*[# 222]+0.002*[#  10]+
          +0.002*[#  44]+0.002*[#  52]+0.002*[# 111]+0.002*[# 123]+0.002*[# 179]+
          +0.002*[# 191]+0.002*[# 251]+0.002*[#  14]+0.002*[# 256]+0.002*[# 260]+
          +0.002*[#  25]+0.002*[#  70]+0.002*[#  79]+0.002*[#  83]+0.002*[# 217]+
          +0.002*[# 221]+0.002*[# 230]+0.002*[# 286]+0.002*[# 290]+0.002*[#  43]+
          +0.002*[#  51]+0.002*[#  55]+0.002*[#  56]+0.002*[# 247]+0.002*[# 248]+
          +0.002*[# 255]+0.002*[# 259]+0.002*[# 263]+0.002*[#  48]+0.002*[# 252]+
          +0.001*[#  21]+0.001*[#  22]+0.001*[# 116]+0.001*[# 184]+0.001*[# 281]+
          +0.001*[# 282]+0.001*[#   7]+0.001*[#  11]+0.001*[#  15]+0.001*[#  42]+
          +0.001*[#  46]+0.001*[#  50]+0.001*[# 250]+0.001*[# 254]+0.001*[# 258]+
          +0.001*[#  75]+0.001*[# 226]+0.001*[# 283]+0.001*[# 287]+0.001*[# 291]+
          +0.001*[# 303]+0.001*[# 304]+
    |psi|^2 = 0.993
==== e( 100) =     1.21930 eV ==== 
     psi = 0.041*[#  65]+0.041*[#  66]+0.041*[# 235]+0.041*[# 236]+0.031*[# 118]+
          +0.031*[# 186]+0.027*[# 117]+0.027*[# 185]+0.025*[# 113]+0.025*[# 125]+
          +0.025*[# 181]+0.025*[# 193]+0.023*[# 127]+0.023*[# 173]+0.021*[# 110]+
          +0.021*[# 122]+0.021*[# 178]+0.021*[# 190]+0.017*[# 152]+0.017*[# 153]+
          +0.013*[# 112]+0.013*[# 124]+0.013*[# 180]+0.013*[# 192]+0.012*[# 109]+
          +0.012*[# 115]+0.012*[# 121]+0.012*[# 177]+0.012*[# 183]+0.012*[# 189]+
          +0.008*[# 111]+0.008*[# 123]+0.008*[# 179]+0.008*[# 191]+0.008*[# 119]+
          +0.008*[# 187]+0.007*[#  67]+0.007*[#  68]+0.007*[# 142]+0.007*[# 154]+
          +0.007*[# 237]+0.007*[# 238]+0.005*[# 141]+0.005*[# 167]+0.004*[#  64]+
          +0.004*[# 132]+0.004*[# 136]+0.004*[# 162]+0.004*[# 170]+0.004*[# 234]+
          +0.004*[#  92]+0.004*[# 206]+0.004*[#  26]+0.004*[# 264]+0.004*[# 131]+
          +0.004*[# 135]+0.004*[# 139]+0.004*[# 161]+0.004*[# 165]+0.004*[# 169]+
          +0.004*[# 302]+0.003*[#  31]+0.003*[#  37]+0.003*[# 269]+0.003*[# 275]+
          +0.003*[# 126]+0.003*[# 172]+0.002*[#  32]+0.002*[#  38]+0.002*[#  81]+
          +0.002*[# 232]+0.002*[# 270]+0.002*[# 276]+0.002*[#  70]+0.002*[#  79]+
          +0.002*[#  83]+0.002*[#  99]+0.002*[# 102]+0.002*[# 107]+0.002*[# 197]+
          +0.002*[# 200]+0.002*[# 205]+0.002*[# 217]+0.002*[# 221]+0.002*[# 230]+
          +0.002*[# 133]+0.002*[# 137]+0.002*[# 163]+0.002*[# 171]+0.002*[#  71]+
          +0.002*[#  84]+0.002*[#  94]+0.002*[#  95]+0.002*[#  98]+0.002*[# 103]+
          +0.002*[# 106]+0.002*[# 116]+0.002*[# 184]+0.002*[# 196]+0.002*[# 201]+
          +0.002*[# 204]+0.002*[# 208]+0.002*[# 209]+0.002*[# 218]+0.002*[# 222]+
          +0.001*[#  25]+0.001*[# 128]+0.001*[# 129]+0.001*[# 174]+0.001*[# 175]+
          +0.001*[# 263]+0.001*[#  97]+0.001*[# 101]+0.001*[# 105]+0.001*[# 134]+
          +0.001*[# 150]+0.001*[#  75]+0.001*[# 130]+0.001*[# 138]+0.001*[# 151]+
          +0.001*[# 160]+0.001*[# 164]+0.001*[# 168]+0.001*[# 195]+0.001*[# 199]+
          +0.001*[# 203]+0.001*[# 226]+
    |psi|^2 = 0.993
==== e( 101) =     1.26293 eV ==== 
     psi = 0.115*[#  65]+0.115*[#  66]+0.115*[# 235]+0.115*[# 236]+0.017*[#  24]+
          +0.017*[#  30]+0.017*[#  36]+0.017*[# 262]+0.017*[# 268]+0.017*[# 274]+
          +0.012*[#  26]+0.012*[# 264]+0.012*[# 303]+0.012*[# 304]+0.011*[#  31]+
          +0.011*[#  37]+0.011*[# 269]+0.011*[# 275]+0.010*[# 117]+0.010*[# 185]+
          +0.009*[#  32]+0.009*[#  38]+0.009*[# 270]+0.009*[# 276]+0.008*[#  28]+
          +0.008*[# 266]+0.008*[#  25]+0.008*[# 110]+0.008*[# 122]+0.008*[# 178]+
          +0.008*[# 190]+0.008*[# 263]+0.006*[#  33]+0.006*[#  39]+0.006*[# 271]+
          +0.006*[# 277]+0.005*[#  70]+0.005*[#  79]+0.005*[#  83]+0.005*[# 217]+
          +0.005*[# 221]+0.005*[# 230]+0.004*[# 111]+0.004*[# 123]+0.004*[# 179]+
          +0.004*[# 191]+0.003*[#  34]+0.003*[#  40]+0.003*[# 272]+0.003*[# 278]+
          +0.003*[# 305]+0.003*[# 306]+0.002*[#   8]+0.002*[#  12]+0.002*[#  16]+
          +0.002*[# 116]+0.002*[# 184]+0.002*[# 284]+0.002*[# 288]+0.002*[# 292]+
          +0.002*[#  21]+0.002*[#  22]+0.002*[#  27]+0.002*[# 112]+0.002*[# 113]+
          +0.002*[# 119]+0.002*[# 118]+0.002*[# 124]+0.002*[# 125]+0.002*[# 180]+
          +0.002*[# 181]+0.002*[# 187]+0.002*[# 186]+0.002*[# 192]+0.002*[# 193]+
          +0.002*[# 265]+0.002*[# 281]+0.002*[# 282]+0.001*[#  67]+0.001*[#  68]+
          +0.001*[# 128]+0.001*[# 129]+0.001*[# 174]+0.001*[# 175]+0.001*[# 237]+
          +0.001*[# 238]+0.001*[#  54]+0.001*[# 152]+0.001*[# 153]+0.001*[# 246]+
    |psi|^2 = 0.994
==== e( 102) =     1.26507 eV ==== 
     psi = 0.119*[#  65]+0.119*[#  66]+0.119*[# 235]+0.119*[# 236]+0.015*[# 109]+
          +0.015*[# 115]+0.015*[# 121]+0.015*[# 177]+0.015*[# 183]+0.015*[# 189]+
          +0.011*[# 117]+0.011*[# 185]+0.011*[# 150]+0.011*[# 151]+0.010*[#  26]+
          +0.010*[# 110]+0.010*[# 122]+0.010*[# 178]+0.010*[# 190]+0.010*[# 264]+
          +0.008*[#  31]+0.008*[#  37]+0.008*[# 111]+0.008*[# 123]+0.008*[# 179]+
          +0.008*[# 191]+0.008*[# 269]+0.008*[# 275]+0.007*[# 116]+0.007*[# 119]+
          +0.007*[# 184]+0.007*[# 187]+0.006*[# 112]+0.006*[# 124]+0.006*[# 180]+
          +0.006*[# 192]+0.005*[#  70]+0.005*[#  79]+0.005*[#  83]+0.005*[# 217]+
          +0.005*[# 221]+0.005*[# 230]+0.004*[#  32]+0.004*[#  38]+0.004*[# 270]+
          +0.004*[# 276]+0.003*[# 113]+0.003*[# 125]+0.003*[# 181]+0.003*[# 193]+
          +0.003*[#  25]+0.002*[# 152]+0.002*[# 153]+0.003*[# 263]+0.002*[#  27]+
          +0.002*[#  28]+0.002*[#  33]+0.002*[#  34]+0.002*[#  39]+0.002*[#  40]+
          +0.002*[# 131]+0.002*[# 135]+0.002*[# 139]+0.002*[# 161]+0.002*[# 165]+
          +0.002*[# 169]+0.002*[# 265]+0.002*[# 266]+0.002*[# 271]+0.002*[# 272]+
          +0.002*[# 277]+0.002*[# 278]+0.002*[# 118]+0.002*[# 128]+0.002*[# 129]+
          +0.002*[# 174]+0.002*[# 175]+0.002*[# 186]+0.002*[#  21]+0.002*[#  22]+
          +0.002*[# 281]+0.002*[# 282]+0.001*[# 305]+0.001*[# 306]+0.001*[#  93]+
    |psi|^2 = 0.994
==== e( 103) =     1.29772 eV ==== 
     psi = 0.064*[#  67]+0.064*[#  68]+0.064*[# 237]+0.064*[# 238]+0.036*[#  65]+
          +0.036*[#  66]+0.036*[# 235]+0.036*[# 236]+0.019*[# 302]+0.016*[#  26]+
          +0.016*[# 264]+0.015*[#  31]+0.015*[#  37]+0.015*[# 269]+0.015*[# 275]+
          +0.012*[#  81]+0.012*[# 232]+0.011*[#  32]+0.011*[#  38]+0.011*[# 270]+
          +0.011*[# 276]+0.009*[#  71]+0.009*[#  84]+0.009*[# 218]+0.009*[# 222]+
          +0.009*[#  64]+0.009*[# 234]+0.009*[#  25]+0.009*[# 263]+0.007*[#  57]+
          +0.007*[# 239]+0.006*[#  24]+0.006*[#  30]+0.006*[#  36]+0.006*[# 262]+
          +0.006*[# 268]+0.006*[# 274]+0.006*[#  54]+0.006*[# 246]+0.005*[# 117]+
          +0.005*[# 185]+0.005*[# 303]+0.005*[# 304]+0.004*[#  72]+0.004*[#  85]+
          +0.004*[# 219]+0.004*[# 223]+0.004*[# 110]+0.004*[# 122]+0.004*[# 178]+
          +0.004*[# 190]+0.003*[# 118]+0.003*[# 186]+0.003*[#  21]+0.003*[#  22]+
          +0.003*[#  48]+0.003*[#  63]+0.003*[# 233]+0.003*[# 252]+0.003*[# 281]+
          +0.003*[# 282]+0.003*[#  27]+0.003*[#  53]+0.003*[# 109]+0.003*[# 115]+
          +0.003*[# 121]+0.003*[# 177]+0.003*[# 183]+0.003*[# 189]+0.003*[# 245]+
          +0.003*[# 265]+0.002*[#  43]+0.002*[#  51]+0.003*[# 113]+0.003*[# 125]+
          +0.003*[# 181]+0.003*[# 193]+0.002*[#  86]+0.002*[# 210]+0.002*[# 255]+
          +0.002*[# 259]+0.002*[#  34]+0.002*[#  40]+0.002*[#  93]+0.002*[# 127]+
          +0.002*[# 173]+0.002*[# 207]+0.002*[# 272]+0.002*[# 278]+0.002*[#  76]+
          +0.002*[#  77]+0.002*[# 227]+0.002*[# 228]+0.002*[#  42]+0.002*[#  46]+
          +0.002*[#  50]+0.002*[#  70]+0.002*[#  79]+0.002*[#  80]+0.002*[#  83]+
          +0.002*[# 217]+0.002*[# 221]+0.002*[# 230]+0.002*[# 231]+0.002*[# 250]+
          +0.002*[# 254]+0.002*[# 258]+0.001*[#   8]+0.001*[#  12]+0.001*[#  16]+
          +0.001*[# 111]+0.001*[# 123]+0.001*[# 179]+0.001*[# 191]+0.001*[# 284]+
          +0.001*[# 288]+0.001*[# 292]+0.001*[#  20]+0.001*[#  69]+0.001*[#  78]+
          +0.001*[#  82]+0.001*[# 216]+0.001*[# 220]+0.001*[# 229]+0.001*[# 256]+
          +0.001*[# 260]+0.001*[# 280]+0.001*[#  33]+0.001*[#  39]+0.001*[#  44]+
          +0.001*[#  52]+0.001*[#  97]+0.001*[# 101]+0.001*[# 105]+0.001*[# 195]+
          +0.001*[# 199]+0.001*[# 203]+0.001*[# 271]+0.001*[# 277]+0.001*[# 112]+
          +0.001*[# 124]+0.001*[# 180]+0.001*[# 192]+
    |psi|^2 = 0.993
==== e( 104) =     1.30108 eV ==== 
     psi = 0.063*[#  67]+0.063*[#  68]+0.063*[# 237]+0.063*[# 238]+0.041*[#  65]+
          +0.041*[#  66]+0.041*[# 235]+0.041*[# 236]+0.019*[# 149]+0.016*[# 117]+
          +0.016*[# 185]+0.014*[# 110]+0.014*[# 122]+0.014*[# 178]+0.014*[# 190]+
          +0.011*[#  81]+0.011*[# 232]+0.011*[# 111]+0.011*[# 123]+0.011*[# 179]+
          +0.011*[# 191]+0.010*[#  64]+0.010*[# 234]+0.009*[#  71]+0.009*[#  84]+
          +0.009*[# 116]+0.009*[# 184]+0.009*[# 218]+0.009*[# 222]+0.007*[#  86]+
          +0.007*[# 210]+0.006*[#  93]+0.006*[# 109]+0.006*[# 115]+0.006*[# 121]+
          +0.006*[# 177]+0.006*[# 183]+0.006*[# 189]+0.006*[# 207]+0.005*[#  26]+
          +0.005*[# 264]+0.005*[# 150]+0.005*[# 151]+0.004*[#  72]+0.004*[#  85]+
          +0.004*[# 219]+0.004*[# 223]+0.004*[#  31]+0.004*[#  37]+0.004*[# 269]+
          +0.004*[# 275]+0.003*[# 103]+0.003*[# 128]+0.003*[# 129]+0.003*[# 174]+
          +0.003*[# 175]+0.003*[#  63]+0.003*[# 201]+0.003*[#  27]+0.003*[# 233]+
          +0.003*[# 265]+0.003*[#  92]+0.003*[# 118]+0.003*[# 186]+0.003*[# 206]+
          +0.002*[#  98]+0.002*[# 106]+0.002*[# 196]+0.002*[# 204]+0.002*[#  24]+
          +0.002*[#  30]+0.002*[#  34]+0.002*[#  36]+0.002*[#  40]+0.002*[#  57]+
          +0.002*[# 262]+0.002*[# 268]+0.002*[# 272]+0.002*[# 274]+0.002*[# 278]+
          +0.002*[#  54]+0.002*[# 113]+0.002*[# 125]+0.002*[# 181]+0.002*[# 193]+
          +0.002*[# 239]+0.002*[# 246]+0.002*[#  20]+0.002*[#  70]+0.002*[#  79]+
          +0.002*[#  83]+0.002*[# 217]+0.002*[# 221]+0.002*[# 230]+0.002*[# 280]+
          +0.002*[#  76]+0.002*[#  77]+0.002*[#  80]+0.002*[#  97]+0.002*[# 101]+
          +0.002*[# 105]+0.002*[# 195]+0.002*[# 199]+0.002*[# 203]+0.002*[# 227]+
          +0.002*[# 228]+0.002*[# 231]+0.001*[#  32]+0.001*[#  38]+0.001*[# 131]+
          +0.001*[# 135]+0.001*[# 139]+0.001*[# 161]+0.001*[# 165]+0.001*[# 169]+
          +0.001*[# 270]+0.001*[# 276]+0.001*[#  69]+0.001*[#  78]+0.001*[#  82]+
          +0.001*[# 127]+0.001*[# 173]+0.001*[#  99]+0.001*[# 107]+0.001*[#  50]+
          +0.001*[# 192]+0.001*[# 197]+0.001*[# 205]+0.001*[# 216]+0.001*[# 220]+
          +0.001*[# 229]+0.001*[#  42]+0.001*[#  46]+0.001*[# 112]+0.001*[# 124]+
          +0.001*[# 180]+0.001*[# 250]+0.001*[# 254]+0.001*[# 258]+
    |psi|^2 = 0.993
==== e( 105) =     1.36287 eV ==== 
     psi = 0.056*[#  65]+0.056*[#  66]+0.056*[# 235]+0.056*[# 236]+0.027*[#  24]+
          +0.027*[#  30]+0.027*[#  36]+0.027*[# 262]+0.027*[# 268]+0.027*[# 274]+
          +0.021*[# 305]+0.021*[# 306]+0.015*[#  20]+0.015*[# 280]+0.011*[#  26]+
          +0.011*[# 264]+0.010*[#  31]+0.010*[#  37]+0.010*[#  67]+0.010*[#  68]+
          +0.010*[# 237]+0.010*[# 238]+0.010*[# 269]+0.010*[# 275]+0.010*[# 303]+
          +0.010*[# 304]+0.009*[#  28]+0.009*[# 266]+0.008*[#  33]+0.008*[#  39]+
          +0.008*[# 271]+0.008*[# 277]+0.008*[#  64]+0.008*[# 234]+0.008*[#  32]+
          +0.008*[#  38]+0.008*[# 270]+0.008*[# 276]+0.007*[# 117]+0.007*[# 185]+
          +0.007*[#  34]+0.007*[#  40]+0.007*[# 272]+0.007*[# 278]+0.006*[#  25]+
          +0.006*[# 263]+0.006*[#  27]+0.006*[# 110]+0.006*[# 122]+0.006*[# 178]+
          +0.006*[# 190]+0.006*[# 265]+0.005*[# 109]+0.005*[# 115]+0.005*[# 121]+
          +0.005*[# 177]+0.005*[# 183]+0.005*[# 189]+0.004*[# 150]+0.004*[# 151]+
          +0.004*[# 152]+0.004*[# 153]+0.003*[# 111]+0.003*[# 123]+0.003*[# 179]+
          +0.003*[# 191]+0.003*[#   1]+0.003*[# 295]+0.002*[#  70]+0.002*[#  79]+
          +0.002*[#  83]+0.002*[# 217]+0.002*[# 221]+0.002*[# 230]+0.002*[#   8]+
          +0.002*[#  18]+0.002*[#  19]+0.002*[#  54]+0.002*[# 246]+0.002*[# 279]+
          +0.002*[#  12]+0.002*[#  16]+0.002*[#  48]+0.002*[# 116]+0.002*[# 184]+
          +0.002*[# 294]+0.002*[# 252]+0.002*[# 284]+0.002*[# 288]+0.002*[# 292]+
          +0.002*[#   9]+0.002*[#  81]+0.002*[# 112]+0.002*[# 119]+0.002*[# 124]+
          +0.002*[# 180]+0.002*[# 187]+0.002*[# 192]+0.002*[#  13]+0.002*[#  43]+
          +0.002*[#  51]+0.002*[# 113]+0.002*[# 118]+0.002*[# 125]+0.002*[# 181]+
          +0.002*[# 186]+0.002*[# 193]+0.002*[# 232]+0.002*[# 255]+0.002*[# 259]+
          +0.002*[# 285]+0.002*[# 289]+0.001*[#  41]+0.001*[#  45]+0.001*[#  49]+
          +0.001*[#  71]+0.001*[#  84]+0.001*[#  93]+0.001*[# 207]+0.001*[# 218]+
          +0.001*[# 222]+0.001*[# 249]+0.001*[# 253]+0.001*[# 257]+
    |psi|^2 = 0.993
==== e( 106) =     1.36420 eV ==== 
     psi = 0.052*[#  65]+0.052*[#  66]+0.052*[# 235]+0.052*[# 236]+0.027*[# 109]+
          +0.027*[# 115]+0.027*[# 121]+0.027*[# 177]+0.027*[# 183]+0.027*[# 189]+
          +0.021*[# 152]+0.021*[# 153]+0.016*[# 127]+0.016*[# 173]+0.012*[# 117]+
          +0.012*[# 185]+0.010*[#  67]+0.010*[#  68]+0.010*[# 110]+0.010*[# 122]+
          +0.010*[# 178]+0.010*[# 190]+0.010*[# 237]+0.010*[# 238]+0.010*[# 150]+
          +0.010*[# 151]+0.009*[# 119]+0.009*[# 187]+0.008*[# 112]+0.008*[# 124]+
          +0.008*[# 180]+0.008*[# 192]+0.008*[#  64]+0.008*[# 111]+0.008*[# 123]+
          +0.008*[# 179]+0.008*[# 191]+0.008*[# 234]+0.007*[#  26]+0.007*[# 264]+
          +0.007*[# 113]+0.007*[# 125]+0.007*[# 181]+0.007*[# 193]+0.007*[# 116]+
          +0.007*[# 184]+0.006*[# 118]+0.006*[# 186]+0.006*[#  31]+0.006*[#  37]+
          +0.006*[# 269]+0.006*[# 275]+0.006*[#  24]+0.006*[#  30]+0.006*[#  36]+
          +0.006*[# 262]+0.006*[# 268]+0.006*[# 274]+0.004*[# 303]+0.004*[# 304]+
          +0.004*[# 305]+0.004*[# 306]+0.003*[# 142]+0.003*[# 154]+0.003*[#  32]+
          +0.003*[#  38]+0.003*[# 270]+0.003*[# 276]+0.002*[#  70]+0.002*[#  79]+
          +0.002*[#  83]+0.002*[#  93]+0.002*[# 126]+0.002*[# 135]+0.002*[# 141]+
          +0.002*[# 165]+0.002*[# 167]+0.002*[# 172]+0.002*[# 207]+0.002*[# 217]+
          +0.002*[# 221]+0.002*[# 230]+0.002*[# 131]+0.002*[# 139]+0.002*[# 161]+
          +0.002*[# 169]+0.002*[#  25]+0.002*[# 103]+0.002*[# 201]+0.002*[# 263]+
          +0.002*[#  28]+0.002*[#  33]+0.002*[#  39]+0.002*[# 266]+0.002*[#  40]+
          +0.002*[#  81]+0.002*[# 132]+0.002*[# 136]+0.002*[# 162]+0.002*[# 170]+
          +0.002*[# 271]+0.002*[# 277]+0.002*[#  34]+0.002*[# 232]+0.002*[#  27]+
          +0.002*[#  98]+0.002*[# 106]+0.002*[# 196]+0.002*[# 204]+0.002*[# 265]+
          +0.002*[# 272]+0.002*[# 278]+0.001*[#  54]+0.001*[#  71]+0.001*[#  84]+
          +0.001*[#  96]+0.001*[# 100]+0.001*[# 104]+0.001*[# 194]+0.001*[# 198]+
          +0.001*[# 202]+0.001*[# 218]+0.001*[# 222]+0.001*[# 246]+0.001*[#  94]+
          +0.001*[#  95]+
    |psi|^2 = 0.993
==== e( 107) =     1.43541 eV ==== 
     psi = 0.056*[# 303]+0.056*[# 304]+0.036*[#  65]+0.036*[#  66]+0.036*[# 235]+
          +0.036*[# 236]+0.033*[#  24]+0.033*[#  30]+0.033*[#  36]+0.033*[# 262]+
          +0.033*[# 268]+0.033*[# 274]+0.018*[#  27]+0.018*[# 265]+0.017*[#  25]+
          +0.017*[# 263]+0.016*[#  67]+0.016*[#  68]+0.016*[# 237]+0.016*[# 238]+
          +0.016*[#  32]+0.016*[#  38]+0.016*[# 270]+0.016*[# 276]+0.014*[#  34]+
          +0.014*[#  40]+0.014*[# 272]+0.014*[# 278]+0.013*[#  31]+0.013*[#  37]+
          +0.013*[# 269]+0.013*[# 275]+0.012*[#  26]+0.012*[# 264]+0.012*[#  64]+
          +0.012*[# 234]+0.005*[#  33]+0.005*[#  39]+0.005*[# 271]+0.005*[# 277]+
          +0.005*[#  18]+0.005*[# 294]+0.004*[# 305]+0.004*[# 306]+0.004*[#   9]+
          +0.004*[#  13]+0.004*[# 285]+0.004*[# 289]+0.003*[# 109]+0.003*[# 115]+
          +0.003*[# 121]+0.003*[# 177]+0.003*[# 183]+0.003*[# 189]+0.003*[#  81]+
          +0.003*[# 232]+0.002*[#  48]+0.002*[#  71]+0.002*[#  84]+0.002*[# 218]+
          +0.002*[# 222]+0.002*[# 252]+0.002*[#   1]+0.002*[#  43]+0.002*[#  51]+
          +0.002*[#  54]+0.002*[# 246]+0.002*[# 255]+0.002*[# 259]+0.002*[# 295]+
          +0.002*[#  70]+0.002*[#  79]+0.002*[#  83]+0.002*[# 217]+0.002*[# 221]+
          +0.002*[# 230]+0.001*[#  10]+0.001*[#  14]+0.001*[# 150]+0.001*[# 151]+
          +0.001*[# 286]+0.001*[# 290]+0.001*[#  57]+0.001*[# 239]+0.001*[#   7]+
          +0.001*[#  11]+0.001*[#  15]+0.001*[#  42]+0.001*[#  44]+0.001*[#  46]+
          +0.001*[#  50]+0.001*[#  52]+0.001*[# 250]+0.001*[# 254]+0.001*[# 256]+
          +0.001*[# 258]+0.001*[# 260]+0.001*[# 283]+0.001*[# 287]+0.001*[# 291]+
    |psi|^2 = 0.994
==== e( 108) =     1.43813 eV ==== 
     psi = 0.057*[# 150]+0.057*[# 151]+0.035*[#  65]+0.035*[#  66]+0.035*[# 235]+
          +0.035*[# 236]+0.034*[# 109]+0.034*[# 115]+0.034*[# 121]+0.034*[# 177]+
          +0.034*[# 183]+0.034*[# 189]+0.018*[# 118]+0.018*[# 186]+0.016*[#  67]+
          +0.016*[#  68]+0.016*[# 116]+0.016*[# 184]+0.016*[# 237]+0.016*[# 238]+
          +0.015*[# 111]+0.015*[# 123]+0.015*[# 179]+0.015*[# 191]+0.014*[# 113]+
          +0.014*[# 125]+0.014*[# 181]+0.014*[# 193]+0.013*[# 110]+0.013*[# 122]+
          +0.013*[# 178]+0.013*[# 190]+0.013*[# 117]+0.013*[# 185]+0.012*[#  64]+
          +0.012*[# 234]+0.005*[# 112]+0.005*[# 124]+0.005*[# 180]+0.005*[# 192]+
          +0.005*[# 141]+0.005*[# 167]+0.004*[# 152]+0.004*[# 153]+0.004*[#  24]+
          +0.004*[#  30]+0.004*[#  36]+0.004*[# 262]+0.004*[# 268]+0.004*[# 274]+
          +0.004*[# 132]+0.004*[# 136]+0.004*[# 162]+0.004*[# 170]+0.002*[#  81]+
          +0.002*[# 232]+0.002*[#  71]+0.002*[#  84]+0.002*[# 103]+0.002*[# 201]+
          +0.002*[# 218]+0.002*[# 222]+0.002*[#  93]+0.002*[#  98]+0.002*[# 106]+
          +0.002*[# 142]+0.002*[# 154]+0.002*[# 196]+0.002*[# 204]+0.002*[# 207]+
          +0.002*[#  70]+0.002*[#  79]+0.002*[#  83]+0.002*[# 217]+0.002*[# 221]+
          +0.002*[# 230]+0.002*[# 303]+0.002*[# 304]+0.001*[# 133]+0.001*[# 137]+
          +0.001*[# 163]+0.001*[# 171]+0.001*[#  86]+0.001*[# 210]+0.001*[#  97]+
          +0.001*[#  99]+0.001*[# 101]+0.001*[# 105]+0.001*[# 107]+0.001*[# 130]+
          +0.001*[# 134]+0.001*[# 138]+0.001*[# 160]+0.001*[# 164]+0.001*[# 168]+
          +0.001*[# 195]+0.001*[# 197]+0.001*[# 199]+0.001*[# 203]+0.001*[# 205]+
    |psi|^2 = 0.994
==== e( 109) =     1.47038 eV ==== 
     psi = 0.059*[#  24]+0.059*[#  30]+0.059*[#  36]+0.059*[# 262]+0.059*[# 268]+
          +0.059*[# 274]+0.052*[# 303]+0.052*[# 304]+0.024*[# 302]+0.019*[#  26]+
          +0.019*[# 264]+0.017*[#  31]+0.017*[#  37]+0.017*[# 269]+0.017*[# 275]+
          +0.015*[#  65]+0.015*[#  66]+0.015*[# 235]+0.015*[# 236]+0.014*[#  32]+
          +0.014*[#  38]+0.014*[# 270]+0.014*[# 276]+0.013*[# 305]+0.013*[# 306]+
          +0.013*[#  28]+0.013*[# 266]+0.012*[#  25]+0.012*[# 263]+0.012*[#  33]+
          +0.012*[#  39]+0.012*[# 271]+0.012*[# 277]+0.010*[#  34]+0.010*[#  40]+
          +0.010*[# 272]+0.010*[# 278]+0.009*[#  27]+0.009*[# 265]+0.005*[#  20]+
          +0.005*[# 280]+0.003*[#  48]+0.003*[# 252]+0.002*[#  43]+0.002*[#  51]+
          +0.002*[# 255]+0.002*[# 259]+0.002*[#   8]+0.002*[#  12]+0.002*[#  16]+
          +0.002*[# 284]+0.002*[# 288]+0.002*[# 292]+0.002*[#  67]+0.002*[#  68]+
          +0.002*[# 237]+0.002*[# 238]+0.001*[#   2]+0.001*[# 296]+0.001*[#  18]+
          +0.001*[# 294]+0.001*[#   9]+0.001*[#  13]+0.001*[# 285]+0.001*[# 289]+
    |psi|^2 = 0.994
==== e( 110) =     1.47464 eV ==== 
     psi = 0.061*[# 109]+0.061*[# 115]+0.061*[# 121]+0.061*[# 177]+0.061*[# 183]+
          +0.061*[# 189]+0.054*[# 150]+0.054*[# 151]+0.020*[# 149]+0.019*[# 117]+
          +0.019*[# 185]+0.017*[# 110]+0.017*[# 122]+0.017*[# 178]+0.017*[# 190]+
          +0.015*[#  65]+0.015*[#  66]+0.015*[# 235]+0.015*[# 236]+0.014*[# 152]+
          +0.014*[# 153]+0.013*[# 111]+0.013*[# 123]+0.013*[# 179]+0.013*[# 191]+
          +0.012*[# 119]+0.012*[# 187]+0.011*[# 112]+0.011*[# 124]+0.011*[# 180]+
          +0.011*[# 192]+0.011*[# 116]+0.011*[# 184]+0.009*[# 113]+0.009*[# 125]+
          +0.009*[# 181]+0.009*[# 193]+0.008*[# 118]+0.008*[# 186]+0.004*[# 127]+
          +0.004*[# 173]+0.003*[# 103]+0.003*[# 201]+0.002*[#  98]+0.002*[# 106]+
          +0.002*[# 196]+0.002*[# 204]+0.002*[#  67]+0.002*[#  68]+0.002*[# 131]+
          +0.002*[# 135]+0.002*[# 139]+0.002*[# 161]+0.002*[# 165]+0.002*[# 169]+
          +0.002*[# 237]+0.002*[# 238]+0.001*[# 143]+0.001*[# 155]+0.001*[# 141]+
          +0.001*[# 167]+
    |psi|^2 = 0.994
==== e( 111) =     1.50233 eV ==== 
     psi = 0.065*[# 302]+0.026*[#  27]+0.026*[# 265]+0.026*[#  25]+0.026*[# 263]+
          +0.025*[#  32]+0.025*[#  38]+0.025*[# 270]+0.025*[# 276]+0.024*[#  31]+
          +0.024*[#  37]+0.024*[# 269]+0.024*[# 275]+0.023*[#  26]+0.023*[# 264]+
          +0.021*[#  24]+0.021*[#  30]+0.021*[#  34]+0.021*[#  36]+0.021*[#  40]+
          +0.021*[# 262]+0.021*[# 268]+0.021*[# 272]+0.021*[# 274]+0.021*[# 278]+
          +0.021*[#  65]+0.021*[#  66]+0.021*[# 235]+0.021*[# 236]+0.012*[#  33]+
          +0.012*[#  39]+0.012*[# 271]+0.012*[# 277]+0.010*[#  20]+0.010*[# 280]+
          +0.010*[# 303]+0.010*[# 304]+0.008*[#  67]+0.008*[#  68]+0.008*[# 237]+
          +0.008*[# 238]+0.007*[#  28]+0.007*[# 266]+0.005*[# 305]+0.005*[# 306]+
          +0.003*[#   2]+0.003*[# 296]+0.002*[#   8]+0.002*[#  12]+0.002*[#  16]+
          +0.002*[# 284]+0.002*[# 288]+0.002*[# 292]+0.002*[#  19]+0.002*[#  42]+
          +0.002*[#  46]+0.002*[#  50]+0.002*[# 250]+0.002*[# 254]+0.002*[# 258]+
          +0.002*[# 279]+0.002*[#  41]+0.002*[#  45]+0.002*[#  49]+0.002*[# 116]+
          +0.002*[# 184]+0.002*[# 249]+0.002*[# 253]+0.002*[# 257]+0.001*[#  47]+
          +0.001*[# 111]+0.001*[# 123]+0.001*[# 179]+0.001*[# 191]+0.001*[#  53]+
          +0.001*[# 112]+0.001*[# 113]+0.001*[# 118]+0.001*[#   7]+0.001*[# 119]+
          +0.001*[# 124]+0.001*[# 125]+0.001*[# 180]+0.001*[# 181]+0.001*[# 186]+
          +0.001*[#  11]+0.001*[#  15]+0.001*[# 127]+0.001*[# 173]+0.001*[# 187]+
          +0.001*[# 192]+0.001*[# 193]+0.001*[# 245]+0.001*[# 251]+0.001*[#  44]+
          +0.001*[#  52]+0.001*[# 256]+0.001*[# 260]+0.001*[# 283]+0.001*[# 287]+
          +0.001*[# 291]+
    |psi|^2 = 0.993
==== e( 112) =     1.50553 eV ==== 
     psi = 0.068*[# 149]+0.027*[# 116]+0.027*[# 184]+0.026*[# 118]+0.026*[# 186]+
          +0.026*[# 111]+0.026*[# 123]+0.026*[# 179]+0.026*[# 191]+0.024*[# 110]+
          +0.024*[# 122]+0.024*[# 178]+0.024*[# 190]+0.023*[# 117]+0.023*[# 185]+
          +0.022*[# 113]+0.022*[# 125]+0.022*[# 181]+0.022*[# 193]+0.020*[# 109]+
          +0.020*[# 115]+0.020*[# 121]+0.020*[# 177]+0.020*[# 183]+0.020*[# 189]+
          +0.018*[#  65]+0.018*[#  66]+0.018*[# 235]+0.018*[# 236]+0.012*[# 112]+
          +0.012*[# 124]+0.012*[# 180]+0.012*[# 192]+0.011*[# 127]+0.011*[# 173]+
          +0.010*[#  67]+0.010*[#  68]+0.010*[# 237]+0.010*[# 238]+0.008*[# 150]+
          +0.008*[# 151]+0.008*[# 119]+0.008*[# 187]+0.005*[# 152]+0.005*[# 153]+
          +0.003*[# 143]+0.003*[# 155]+0.002*[# 131]+0.002*[# 135]+0.002*[# 139]+
          +0.002*[# 161]+0.002*[# 165]+0.002*[# 169]+0.002*[#  97]+0.002*[# 101]+
          +0.002*[# 105]+0.002*[# 126]+0.002*[# 172]+0.002*[# 195]+0.002*[# 199]+
          +0.002*[# 203]+0.002*[#  96]+0.002*[# 100]+0.002*[# 104]+0.002*[# 194]+
          +0.002*[# 198]+0.002*[# 202]+0.001*[#  25]+0.001*[# 263]+0.001*[#  28]+
          +0.001*[#  32]+0.001*[#  27]+0.001*[#  33]+0.001*[# 102]+0.001*[# 200]+
          +0.001*[#  34]+0.001*[#  38]+0.001*[#  39]+0.001*[#  40]+0.001*[#  92]+
          +0.001*[# 206]+0.001*[# 266]+0.001*[# 270]+0.001*[# 271]+0.001*[# 276]+
          +0.001*[# 277]+0.001*[#  20]+0.001*[# 130]+0.001*[# 134]+0.001*[# 138]+
          +0.001*[# 160]+0.001*[# 164]+0.001*[# 168]+0.001*[# 265]+0.001*[# 272]+
          +0.001*[# 278]+0.001*[#  81]+0.001*[#  99]+0.001*[# 107]+0.001*[# 141]+
          +0.001*[# 167]+0.001*[# 197]+0.001*[# 205]+0.001*[# 232]+0.001*[# 280]+
    |psi|^2 = 0.993
==== e( 113) =     1.54332 eV ==== 
     psi = 0.172*[#  67]+0.172*[#  68]+0.172*[# 237]+0.172*[# 238]+0.020*[#  81]+
          +0.020*[# 232]+0.016*[#  71]+0.016*[#  84]+0.016*[# 218]+0.016*[# 222]+
          +0.008*[#  72]+0.008*[#  85]+0.008*[# 219]+0.008*[# 223]+0.005*[#  69]+
          +0.005*[#  78]+0.005*[#  82]+0.005*[# 216]+0.005*[# 220]+0.005*[# 229]+
          +0.004*[#  80]+0.004*[# 231]+0.004*[#  24]+0.004*[#  30]+0.004*[#  36]+
          +0.004*[#  76]+0.004*[#  77]+0.004*[# 227]+0.004*[# 228]+0.004*[# 262]+
          +0.004*[# 268]+0.004*[# 274]+0.002*[#  59]+0.002*[#  60]+0.002*[# 241]+
          +0.002*[# 242]+0.002*[# 302]+0.002*[# 303]+0.002*[# 304]+0.002*[#  65]+
          +0.002*[#  66]+0.002*[#  88]+0.002*[#  89]+0.002*[# 119]+0.002*[# 187]+
          +0.002*[# 212]+0.002*[# 213]+0.002*[# 235]+0.002*[# 236]+0.002*[#  25]+
          +0.001*[#  27]+0.002*[# 263]+0.001*[#  32]+0.001*[#  34]+0.001*[#  38]+
          +0.001*[# 265]+0.001*[#  40]+0.001*[# 112]+0.001*[# 124]+0.001*[# 180]+
          +0.001*[# 192]+0.001*[# 270]+0.001*[# 272]+0.001*[# 276]+0.001*[# 278]+
          +0.001*[#  31]+
    |psi|^2 = 0.992
==== e( 114) =     1.54348 eV ==== 
     psi = 0.170*[#  67]+0.170*[#  68]+0.170*[# 237]+0.170*[# 238]+0.020*[#  81]+
          +0.020*[# 232]+0.016*[#  71]+0.016*[#  84]+0.016*[# 218]+0.016*[# 222]+
          +0.008*[#  72]+0.008*[#  85]+0.008*[# 219]+0.008*[# 223]+0.005*[#  69]+
          +0.005*[#  78]+0.005*[#  82]+0.005*[# 216]+0.005*[# 220]+0.005*[# 229]+
          +0.004*[# 109]+0.004*[# 115]+0.004*[# 121]+0.004*[# 177]+0.004*[# 183]+
          +0.004*[# 189]+0.004*[#  80]+0.004*[# 231]+0.004*[#  76]+0.004*[#  77]+
          +0.004*[# 227]+0.004*[# 228]+0.003*[# 149]+0.003*[# 150]+0.003*[# 151]+
          +0.002*[#  88]+0.002*[#  89]+0.002*[# 212]+0.002*[# 213]+0.002*[#  65]+
          +0.002*[#  66]+0.002*[# 235]+0.002*[# 236]+0.002*[#  28]+0.002*[#  59]+
          +0.002*[#  60]+0.002*[# 116]+0.002*[# 118]+0.002*[# 184]+0.002*[# 111]+
          +0.002*[# 123]+0.002*[# 179]+0.002*[# 186]+0.002*[# 191]+0.002*[# 241]+
          +0.002*[# 242]+0.002*[# 266]+0.001*[#  33]+0.001*[#  39]+0.001*[# 113]+
          +0.001*[# 125]+0.001*[# 181]+0.001*[# 193]+0.001*[# 110]+0.001*[# 122]+
          +0.001*[# 178]+0.001*[# 190]+0.001*[# 271]+0.001*[# 277]+
    |psi|^2 = 0.992
==== e( 115) =     1.59130 eV ==== 
     psi = 0.034*[#  65]+0.034*[#  66]+0.034*[# 235]+0.034*[# 236]+0.022*[#  28]+
          +0.022*[#  33]+0.022*[#  39]+0.022*[# 266]+0.022*[# 271]+0.022*[# 277]+
          +0.021*[#  27]+0.022*[#  34]+0.022*[#  40]+0.021*[# 265]+0.022*[# 272]+
          +0.022*[# 278]+0.013*[# 117]+0.013*[# 185]+0.013*[#  25]+0.013*[# 263]+
          +0.013*[#  32]+0.013*[#  38]+0.013*[# 270]+0.013*[# 276]+0.012*[#  31]+
          +0.012*[#  37]+0.012*[# 269]+0.012*[# 275]+0.012*[#  26]+0.012*[# 264]+
          +0.011*[# 110]+0.011*[# 122]+0.011*[# 178]+0.011*[# 190]+0.009*[#  24]+
          +0.009*[#  30]+0.009*[#  36]+0.009*[# 149]+0.009*[# 262]+0.009*[# 268]+
          +0.009*[# 274]+0.007*[# 118]+0.007*[# 186]+0.007*[# 109]+0.007*[# 115]+
          +0.007*[# 121]+0.007*[# 177]+0.007*[# 183]+0.007*[# 189]+0.006*[# 111]+
          +0.006*[# 113]+0.006*[# 123]+0.006*[# 125]+0.006*[# 179]+0.006*[# 181]+
          +0.006*[# 191]+0.006*[# 193]+0.005*[# 127]+0.005*[# 173]+0.004*[#  92]+
          +0.004*[# 206]+0.004*[#  53]+0.004*[# 245]+0.004*[#  20]+0.004*[# 280]+
          +0.003*[#  54]+0.003*[#  67]+0.003*[#  68]+0.003*[# 237]+0.003*[# 238]+
          +0.003*[# 246]+0.003*[#   8]+0.003*[#  12]+0.003*[#  16]+0.003*[#  93]+
          +0.003*[# 112]+0.003*[# 116]+0.003*[# 124]+0.003*[# 180]+0.003*[# 184]+
          +0.003*[# 192]+0.003*[# 207]+0.003*[# 284]+0.003*[# 288]+0.003*[# 292]+
          +0.003*[# 303]+0.003*[# 304]+0.002*[#  48]+0.002*[#  86]+0.002*[# 103]+
          +0.002*[# 119]+0.002*[# 210]+0.002*[#  57]+0.002*[# 150]+0.002*[# 151]+
          +0.002*[# 187]+0.002*[# 201]+0.002*[# 239]+0.002*[# 252]+0.001*[#  42]+
          +0.001*[#  46]+0.001*[#  50]+0.001*[# 126]+0.001*[# 172]+0.001*[# 250]+
          +0.001*[# 254]+0.001*[# 258]+0.001*[#  19]+0.001*[#  41]+0.001*[#  43]+
          +0.001*[#  45]+0.001*[#  49]+0.001*[#  51]+0.001*[#  97]+0.001*[#  98]+
          +0.001*[# 101]+0.001*[# 105]+0.001*[# 106]+0.001*[# 195]+0.001*[# 196]+
          +0.001*[# 199]+0.001*[# 203]+0.001*[# 204]+0.001*[# 249]+0.001*[# 253]+
          +0.001*[# 255]+0.001*[# 257]+0.001*[# 259]+0.001*[# 279]+
    |psi|^2 = 0.990
==== e( 116) =     1.59263 eV ==== 
     psi = 0.035*[#  65]+0.035*[#  66]+0.035*[# 235]+0.035*[# 236]+0.020*[# 113]+
          +0.020*[# 118]+0.020*[# 125]+0.020*[# 181]+0.020*[# 186]+0.020*[# 193]+
          +0.020*[# 112]+0.020*[# 119]+0.020*[# 124]+0.020*[# 180]+0.020*[# 187]+
          +0.020*[# 192]+0.015*[#  26]+0.015*[# 264]+0.012*[# 116]+0.012*[# 184]+
          +0.012*[# 111]+0.012*[# 123]+0.012*[# 179]+0.012*[# 191]+0.012*[#  31]+
          +0.012*[#  37]+0.012*[# 110]+0.012*[# 122]+0.012*[# 178]+0.012*[# 190]+
          +0.012*[# 269]+0.012*[# 275]+0.012*[# 117]+0.012*[# 185]+0.011*[# 302]+
          +0.008*[# 109]+0.008*[# 115]+0.008*[# 121]+0.008*[# 177]+0.008*[# 183]+
          +0.008*[# 189]+0.008*[#  27]+0.008*[# 265]+0.007*[#  24]+0.007*[#  30]+
          +0.007*[#  36]+0.007*[# 262]+0.007*[# 268]+0.007*[# 274]+0.006*[#  34]+
          +0.006*[#  40]+0.006*[# 272]+0.006*[# 278]+0.006*[#  32]+0.006*[#  38]+
          +0.006*[# 270]+0.006*[# 276]+0.005*[#  20]+0.005*[# 280]+0.005*[#  53]+
          +0.005*[# 245]+0.004*[#  92]+0.004*[#  93]+0.004*[# 206]+0.004*[# 207]+
          +0.003*[#  33]+0.003*[#  39]+0.003*[# 271]+0.003*[# 277]+0.003*[#  25]+
          +0.003*[# 127]+0.003*[# 173]+0.003*[# 263]+0.003*[#  54]+0.003*[# 246]+
          +0.003*[# 150]+0.003*[# 151]+0.003*[#  67]+0.003*[#  68]+0.003*[# 131]+
          +0.003*[# 135]+0.003*[# 139]+0.003*[# 161]+0.003*[# 165]+0.003*[# 169]+
          +0.003*[# 237]+0.003*[# 238]+0.002*[#  28]+0.002*[# 266]+0.002*[#  48]+
          +0.002*[#  57]+0.002*[# 103]+0.002*[# 201]+0.002*[# 239]+0.002*[# 252]+
          +0.002*[#  19]+0.002*[#  86]+0.002*[# 210]+0.002*[# 279]+0.002*[# 303]+
          +0.002*[# 304]+0.002*[# 101]+0.002*[# 105]+0.002*[# 199]+0.001*[#  42]+
          +0.001*[#  43]+0.001*[#  51]+0.002*[#  97]+0.002*[# 195]+0.002*[# 203]+
          +0.001*[#  46]+0.001*[#  50]+0.001*[#  98]+0.001*[# 106]+0.001*[# 196]+
          +0.001*[# 204]+0.001*[# 250]+0.001*[# 254]+0.001*[# 255]+0.001*[# 258]+
          +0.001*[# 259]+0.001*[#  96]+0.001*[# 100]+0.001*[# 104]+0.001*[# 126]+
          +0.001*[# 172]+0.001*[# 194]+0.001*[# 198]+0.001*[# 202]+
    |psi|^2 = 0.990
==== e( 117) =     1.61807 eV ==== 
     psi = 0.045*[#  27]+0.045*[# 265]+0.037*[#  25]+0.037*[# 263]+0.036*[#  34]+
          +0.036*[#  40]+0.036*[# 272]+0.036*[# 278]+0.029*[#  32]+0.029*[#  38]+
          +0.029*[# 270]+0.029*[# 276]+0.019*[#  24]+0.019*[#  30]+0.019*[#  36]+
          +0.019*[# 262]+0.019*[# 268]+0.019*[# 274]+0.019*[#  33]+0.019*[#  39]+
          +0.019*[# 271]+0.019*[# 277]+0.014*[#  31]+0.014*[#  37]+0.014*[# 269]+
          +0.014*[# 275]+0.010*[#  28]+0.010*[# 266]+0.009*[#  65]+0.009*[#  66]+
          +0.009*[# 235]+0.009*[# 236]+0.006*[#  26]+0.006*[# 117]+0.006*[# 185]+
          +0.006*[# 264]+0.006*[# 149]+0.005*[# 110]+0.005*[# 122]+0.005*[# 178]+
          +0.005*[# 190]+0.004*[#   8]+0.004*[#  12]+0.004*[#  16]+0.003*[# 119]+
          +0.003*[# 187]+0.004*[# 284]+0.004*[# 288]+0.004*[# 292]+0.003*[# 127]+
          +0.003*[# 173]+0.003*[# 112]+0.003*[# 124]+0.003*[# 180]+0.003*[# 192]+
          +0.003*[#  41]+0.003*[#  45]+0.003*[#  49]+0.003*[# 249]+0.003*[# 253]+
          +0.003*[# 257]+0.003*[# 113]+0.003*[# 125]+0.003*[# 181]+0.003*[# 193]+
          +0.002*[#   9]+0.002*[#  13]+0.002*[#  18]+0.002*[#  92]+0.002*[# 118]+
          +0.002*[# 186]+0.002*[# 206]+0.002*[# 285]+0.002*[# 289]+0.002*[# 294]+
          +0.002*[#  10]+0.002*[#  14]+0.002*[#  17]+0.002*[#  48]+0.002*[#  46]+
          +0.002*[# 111]+0.002*[# 123]+0.002*[# 179]+0.002*[# 191]+0.002*[# 252]+
          +0.002*[# 286]+0.002*[# 290]+0.002*[# 293]+0.002*[#   7]+0.002*[#  11]+
          +0.002*[#  15]+0.002*[#  42]+0.002*[#  50]+0.002*[# 250]+0.002*[# 254]+
          +0.002*[# 258]+0.002*[#  43]+0.002*[#  54]+0.002*[# 246]+0.002*[# 283]+
          +0.002*[# 287]+0.002*[# 291]+0.002*[#  51]+0.001*[#  64]+0.002*[# 255]+
          +0.002*[# 259]+0.001*[#  67]+0.001*[#  68]+0.001*[# 109]+0.001*[# 115]+
          +0.001*[# 121]+0.001*[# 177]+0.001*[# 183]+0.001*[# 189]+0.001*[# 234]+
          +0.001*[# 237]+0.001*[# 238]+0.001*[#  57]+0.001*[# 239]+
    |psi|^2 = 0.991
==== e( 118) =     1.62194 eV ==== 
     psi = 0.044*[# 118]+0.044*[# 186]+0.036*[# 113]+0.036*[# 125]+0.036*[# 181]+
          +0.036*[# 193]+0.036*[# 116]+0.036*[# 184]+0.028*[# 111]+0.028*[# 123]+
          +0.028*[# 179]+0.028*[# 191]+0.020*[# 112]+0.020*[# 124]+0.020*[# 180]+
          +0.020*[# 192]+0.019*[# 109]+0.019*[# 115]+0.019*[# 121]+0.019*[# 177]+
          +0.019*[# 183]+0.019*[# 189]+0.013*[# 110]+0.013*[# 122]+0.013*[# 178]+
          +0.013*[# 190]+0.012*[# 119]+0.012*[# 187]+0.008*[#  65]+0.008*[#  66]+
          +0.008*[# 235]+0.008*[# 236]+0.006*[#  26]+0.006*[# 264]+0.006*[# 302]+
          +0.006*[# 117]+0.006*[# 185]+0.005*[#  31]+0.005*[#  37]+0.005*[# 269]+
          +0.005*[# 275]+0.005*[#  28]+0.005*[# 266]+0.004*[#  33]+0.004*[#  39]+
          +0.004*[# 271]+0.004*[# 277]+0.004*[# 131]+0.004*[# 135]+0.004*[# 139]+
          +0.004*[# 161]+0.004*[# 165]+0.004*[# 169]+0.004*[#  20]+0.004*[# 280]+
          +0.003*[#  64]+0.003*[# 234]+0.003*[#  34]+0.003*[#  40]+0.003*[#  67]+
          +0.003*[#  68]+0.003*[# 237]+0.003*[# 238]+0.003*[# 272]+0.003*[# 278]+
          +0.003*[#  96]+0.003*[# 100]+0.003*[# 104]+0.003*[# 194]+0.003*[# 198]+
          +0.003*[# 202]+0.002*[#  27]+0.002*[# 265]+0.002*[#  53]+0.002*[# 245]+
          +0.002*[#  32]+0.002*[#  38]+0.002*[# 132]+0.002*[# 136]+0.002*[# 141]+
          +0.002*[# 162]+0.002*[# 167]+0.002*[# 170]+0.002*[# 270]+0.002*[# 276]+
          +0.002*[# 133]+0.002*[# 137]+0.002*[# 140]+0.002*[# 163]+0.002*[# 160]+
          +0.002*[# 164]+0.002*[# 166]+0.002*[# 171]+0.002*[# 103]+0.002*[# 130]+
          +0.002*[# 134]+0.002*[# 138]+0.002*[# 168]+0.002*[# 201]+0.001*[#  24]+
          +0.001*[#  30]+0.001*[#  36]+0.001*[#  93]+0.001*[#  97]+0.001*[# 101]+
          +0.001*[# 105]+0.001*[# 195]+0.001*[# 199]+0.001*[# 203]+0.001*[#  98]+
          +0.001*[# 106]+0.001*[# 196]+0.001*[# 204]+0.001*[# 207]+0.001*[# 262]+
          +0.001*[# 268]+0.001*[# 274]+
    |psi|^2 = 0.991
==== e( 119) =     1.64607 eV ==== 
     psi = 0.037*[#  67]+0.037*[#  68]+0.037*[# 237]+0.037*[# 238]+0.032*[#  64]+
          +0.032*[# 234]+0.017*[#  28]+0.017*[# 266]+0.016*[#  33]+0.016*[#  39]+
          +0.016*[# 271]+0.016*[# 277]+0.015*[# 117]+0.015*[# 185]+0.014*[# 118]+
          +0.014*[# 149]+0.014*[# 186]+0.013*[#  34]+0.013*[#  40]+0.013*[# 272]+
          +0.013*[# 278]+0.013*[# 110]+0.013*[# 122]+0.013*[# 178]+0.013*[# 190]+
          +0.012*[# 113]+0.012*[# 125]+0.012*[# 181]+0.012*[# 193]+0.012*[#  27]+
          +0.012*[# 265]+0.010*[#  25]+0.010*[# 263]+0.009*[# 112]+0.009*[# 124]+
          +0.009*[# 180]+0.009*[# 192]+0.009*[#  32]+0.009*[#  38]+0.009*[# 270]+
          +0.009*[# 276]+0.008*[# 111]+0.008*[# 123]+0.008*[# 179]+0.008*[# 191]+
          +0.008*[#  81]+0.008*[# 119]+0.008*[# 187]+0.008*[# 232]+0.007*[# 127]+
          +0.007*[# 173]+0.006*[#  31]+0.006*[#  37]+0.006*[# 269]+0.006*[# 275]+
          +0.006*[# 116]+0.006*[# 184]+0.006*[#  71]+0.006*[#  84]+0.006*[# 218]+
          +0.006*[# 222]+0.005*[#  26]+0.005*[# 264]+0.005*[#  92]+0.005*[# 206]+
          +0.003*[# 303]+0.003*[# 304]+0.003*[# 109]+0.003*[# 115]+0.003*[# 121]+
          +0.003*[# 177]+0.003*[# 183]+0.003*[# 189]+0.003*[#  20]+0.002*[#  53]+
          +0.003*[#  72]+0.003*[#  85]+0.003*[# 219]+0.003*[# 223]+0.002*[# 245]+
          +0.003*[# 280]+0.002*[#  63]+0.002*[#  69]+0.002*[#  78]+0.002*[#  82]+
          +0.002*[# 150]+0.002*[# 151]+0.002*[# 216]+0.002*[# 220]+0.002*[# 229]+
          +0.002*[# 233]+0.001*[#  97]+0.001*[# 101]+0.001*[# 105]+0.001*[# 126]+
          +0.001*[# 172]+0.001*[# 195]+0.001*[# 199]+0.001*[# 203]+0.001*[#  65]+
          +0.001*[#  66]+0.001*[# 235]+0.001*[# 236]+0.001*[#  24]+0.001*[#  30]+
          +0.001*[#  36]+0.001*[#  42]+0.001*[#  46]+0.001*[#  50]+0.001*[# 250]+
          +0.001*[# 254]+0.001*[# 258]+
    |psi|^2 = 0.990
==== e( 120) =     1.64623 eV ==== 
     psi = 0.035*[#  67]+0.035*[#  68]+0.035*[# 237]+0.035*[# 238]+0.030*[#  64]+
          +0.030*[# 234]+0.016*[# 119]+0.016*[# 187]+0.016*[# 112]+0.016*[# 124]+
          +0.016*[# 180]+0.016*[# 192]+0.015*[# 113]+0.015*[# 125]+0.015*[# 181]+
          +0.015*[# 193]+0.015*[# 118]+0.015*[# 186]+0.014*[#  27]+0.014*[# 265]+
          +0.013*[#  26]+0.013*[# 264]+0.012*[# 116]+0.012*[# 184]+0.012*[#  34]+
          +0.012*[#  40]+0.012*[# 272]+0.012*[# 278]+0.011*[#  31]+0.011*[#  37]+
          +0.011*[# 269]+0.011*[# 275]+0.011*[# 302]+0.011*[# 111]+0.011*[# 123]+
          +0.011*[# 179]+0.011*[# 191]+0.009*[#  33]+0.009*[#  39]+0.009*[# 271]+
          +0.009*[# 277]+0.008*[#  32]+0.008*[#  38]+0.008*[# 270]+0.008*[# 276]+
          +0.008*[# 110]+0.008*[# 122]+0.008*[# 178]+0.008*[# 190]+0.007*[#  81]+
          +0.007*[# 232]+0.007*[#  28]+0.007*[# 266]+0.007*[#  25]+0.007*[# 263]+
          +0.006*[# 117]+0.006*[# 185]+0.006*[#  20]+0.006*[# 280]+0.006*[#  71]+
          +0.006*[#  84]+0.006*[# 218]+0.006*[# 222]+0.004*[#  53]+0.004*[# 245]+
          +0.004*[# 150]+0.004*[# 151]+0.003*[#  92]+0.003*[# 206]+0.003*[#  24]+
          +0.003*[#  30]+0.003*[#  36]+0.003*[# 127]+0.003*[# 173]+0.003*[# 262]+
          +0.003*[# 268]+0.003*[# 274]+0.002*[#  72]+0.002*[#  85]+0.002*[# 219]+
          +0.002*[# 223]+0.002*[# 303]+0.002*[# 304]+0.002*[#  63]+0.002*[#  69]+
          +0.002*[#  78]+0.002*[#  82]+0.002*[# 109]+0.002*[# 115]+0.002*[# 121]+
          +0.002*[# 177]+0.002*[# 183]+0.002*[# 189]+0.002*[# 216]+0.002*[# 220]+
          +0.002*[# 229]+0.002*[# 233]+0.001*[#  42]+0.001*[#  46]+0.001*[#  50]+
          +0.001*[#  97]+0.001*[# 101]+0.001*[# 105]+0.001*[# 195]+0.001*[# 199]+
          +0.001*[# 203]+0.001*[# 250]+0.001*[# 254]+0.001*[# 258]+0.001*[#  19]+
          +0.001*[# 103]+0.001*[# 201]+0.001*[#  88]+0.001*[#  89]+0.001*[#  96]+
    |psi|^2 = 0.991
==== e( 121) =     1.67667 eV ==== 
     psi = 0.047*[#  27]+0.047*[# 265]+0.045*[#  34]+0.045*[#  40]+0.045*[# 272]+
          +0.045*[# 278]+0.042*[#  33]+0.042*[#  39]+0.042*[# 271]+0.042*[# 277]+
          +0.040*[#  28]+0.040*[# 266]+0.025*[#  25]+0.025*[# 263]+0.020*[#  32]+
          +0.020*[#  38]+0.020*[# 270]+0.020*[# 276]+0.020*[# 305]+0.020*[# 306]+
          +0.012*[#  31]+0.012*[#  37]+0.012*[# 269]+0.012*[# 275]+0.010*[#  24]+
          +0.010*[#  30]+0.010*[#  36]+0.010*[# 262]+0.010*[# 268]+0.010*[# 274]+
          +0.007*[#  26]+0.007*[# 264]+0.004*[#  18]+0.004*[# 294]+0.004*[#   9]+
          +0.004*[#  13]+0.004*[# 285]+0.004*[# 289]+0.003*[# 303]+0.003*[# 304]+
          +0.003*[#   7]+0.003*[#  11]+0.003*[#  15]+0.003*[# 283]+0.003*[# 287]+
          +0.003*[# 291]+0.003*[# 119]+0.003*[# 187]+0.003*[#  20]+0.003*[# 280]+
          +0.003*[# 302]+0.002*[#   8]+0.002*[#  12]+0.002*[#  16]+0.002*[# 112]+
          +0.002*[# 124]+0.002*[# 180]+0.002*[# 192]+0.002*[# 284]+0.002*[# 288]+
          +0.002*[# 292]+0.002*[#  65]+0.002*[#  66]+0.002*[# 235]+0.002*[# 236]+
          +0.002*[#  10]+0.002*[#  14]+0.002*[#  67]+0.002*[#  68]+0.002*[# 237]+
          +0.002*[# 238]+0.002*[# 286]+0.002*[# 290]+0.001*[#   5]+0.001*[#   6]+
          +0.002*[#  41]+0.002*[#  45]+0.001*[#  47]+0.002*[#  49]+0.002*[#  64]+
          +0.002*[# 234]+0.002*[# 249]+0.001*[# 251]+0.002*[# 253]+0.002*[# 257]+
          +0.001*[# 113]+0.001*[# 125]+0.001*[# 181]+0.001*[# 193]+0.001*[# 299]+
          +0.001*[# 300]+0.001*[#  44]+0.001*[#  52]+0.001*[# 256]+0.001*[# 260]+
    |psi|^2 = 0.992
==== e( 122) =     1.68126 eV ==== 
     psi = 0.048*[# 118]+0.048*[# 186]+0.046*[# 113]+0.046*[# 125]+0.046*[# 181]+
          +0.046*[# 193]+0.041*[# 112]+0.041*[# 124]+0.041*[# 180]+0.041*[# 192]+
          +0.039*[# 119]+0.039*[# 187]+0.026*[# 116]+0.026*[# 184]+0.021*[# 111]+
          +0.021*[# 123]+0.021*[# 179]+0.021*[# 191]+0.020*[# 152]+0.020*[# 153]+
          +0.012*[# 110]+0.012*[# 122]+0.012*[# 178]+0.012*[# 190]+0.010*[# 109]+
          +0.010*[# 115]+0.010*[# 121]+0.010*[# 177]+0.010*[# 183]+0.010*[# 189]+
          +0.007*[# 117]+0.007*[# 185]+0.004*[# 141]+0.004*[# 167]+0.004*[# 132]+
          +0.004*[# 136]+0.004*[# 150]+0.004*[# 151]+0.004*[# 162]+0.004*[# 170]+
          +0.003*[#  28]+0.003*[# 266]+0.003*[# 130]+0.003*[# 134]+0.003*[# 138]+
          +0.003*[# 160]+0.003*[# 164]+0.003*[# 168]+0.003*[#  33]+0.003*[#  39]+
          +0.003*[# 271]+0.003*[# 277]+0.002*[# 127]+0.002*[# 131]+0.002*[# 135]+
          +0.002*[# 139]+0.002*[# 149]+0.002*[# 161]+0.002*[# 165]+0.002*[# 169]+
          +0.002*[# 173]+0.002*[#  65]+0.002*[#  66]+0.002*[# 133]+0.002*[# 137]+
          +0.002*[# 163]+0.002*[# 171]+0.002*[# 235]+0.002*[# 236]+0.002*[#  96]+
          +0.002*[# 100]+0.002*[# 104]+0.002*[# 194]+0.002*[# 198]+0.002*[# 202]+
          +0.001*[# 102]+0.001*[# 146]+0.001*[# 147]+0.001*[# 158]+0.001*[# 159]+
          +0.001*[# 200]+0.001*[#  34]+0.001*[#  40]+0.001*[#  67]+0.001*[#  68]+
          +0.001*[# 237]+0.001*[# 238]+0.001*[#  99]+0.001*[# 107]+0.001*[# 197]+
          +0.001*[# 205]+0.001*[# 272]+0.001*[# 278]+
    |psi|^2 = 0.992
==== e( 123) =     1.72050 eV ==== 
     psi = 0.088*[#  28]+0.088*[# 266]+0.069*[#  33]+0.069*[#  39]+0.069*[# 271]+
          +0.069*[# 277]+0.031*[#  34]+0.031*[#  40]+0.031*[# 272]+0.031*[# 278]+
          +0.017*[#  25]+0.017*[# 263]+0.014*[#  32]+0.014*[#  38]+0.014*[# 270]+
          +0.014*[# 276]+0.012*[#  27]+0.012*[# 265]+0.009*[# 119]+0.009*[# 187]+
          +0.007*[#  31]+0.007*[#  37]+0.007*[# 269]+0.007*[# 275]+0.007*[# 112]+
          +0.007*[# 124]+0.007*[# 180]+0.007*[# 192]+0.007*[#  24]+0.007*[#  30]+
          +0.007*[#  36]+0.007*[# 262]+0.007*[# 268]+0.007*[# 274]+0.005*[#  67]+
          +0.005*[#  68]+0.005*[# 237]+0.005*[# 238]+0.004*[#  65]+0.004*[#  66]+
          +0.004*[# 235]+0.004*[# 236]+0.004*[#  26]+0.004*[# 264]+0.004*[#  42]+
          +0.004*[#  46]+0.004*[#  50]+0.004*[# 250]+0.004*[# 254]+0.004*[# 258]+
          +0.003*[#  64]+0.003*[# 234]+0.003*[#  48]+0.003*[# 252]+0.003*[#  43]+
          +0.003*[#  51]+0.003*[# 255]+0.003*[# 259]+0.002*[#  41]+0.002*[#  45]+
          +0.002*[#  49]+0.002*[# 113]+0.002*[# 125]+0.002*[# 181]+0.002*[# 193]+
          +0.002*[# 249]+0.002*[# 253]+0.002*[# 257]+0.002*[#  53]+0.002*[# 245]+
          +0.002*[#  54]+0.002*[# 246]+0.001*[#  55]+0.001*[#  56]+0.001*[#  81]+
          +0.001*[# 232]+0.001*[# 247]+0.001*[# 248]+
    |psi|^2 = 0.994
==== e( 124) =     1.72420 eV ==== 
     psi = 0.085*[# 119]+0.085*[# 187]+0.066*[# 112]+0.066*[# 124]+0.066*[# 180]+
          +0.066*[# 192]+0.029*[# 113]+0.029*[# 125]+0.029*[# 181]+0.029*[# 193]+
          +0.020*[#  28]+0.020*[# 266]+0.015*[#  33]+0.015*[#  39]+0.015*[# 116]+
          +0.015*[# 184]+0.015*[# 271]+0.015*[# 277]+0.012*[# 111]+0.012*[# 123]+
          +0.012*[# 179]+0.012*[# 191]+0.010*[# 118]+0.010*[# 186]+0.006*[# 110]+
          +0.006*[# 122]+0.006*[# 178]+0.006*[# 190]+0.006*[# 109]+0.006*[# 115]+
          +0.006*[# 121]+0.006*[# 177]+0.006*[# 183]+0.006*[# 189]+0.005*[#  34]+
          +0.005*[#  40]+0.005*[# 272]+0.005*[# 278]+0.005*[#  65]+0.005*[#  66]+
          +0.005*[# 235]+0.005*[# 236]+0.003*[#  97]+0.003*[# 101]+0.003*[# 105]+
          +0.003*[# 195]+0.003*[# 199]+0.003*[# 203]+0.003*[# 117]+0.003*[# 185]+
          +0.003*[# 103]+0.003*[# 201]+0.002*[#  25]+0.002*[#  98]+0.002*[# 106]+
          +0.002*[# 196]+0.002*[# 204]+0.002*[# 263]+0.002*[#  96]+0.002*[# 100]+
          +0.002*[# 104]+0.002*[# 194]+0.002*[# 198]+0.002*[# 202]+0.002*[#  32]+
          +0.002*[#  38]+0.002*[#  67]+0.002*[#  68]+0.002*[# 237]+0.002*[# 238]+
          +0.002*[# 270]+0.002*[# 276]+0.002*[#  92]+0.002*[#  93]+0.002*[# 206]+
          +0.002*[# 207]+0.001*[#  64]+0.001*[#  94]+0.001*[#  95]+0.001*[# 208]+
          +0.001*[# 209]+0.001*[# 234]+0.001*[#  24]+0.001*[#  30]+0.001*[#  36]+
          +0.001*[# 262]+0.001*[# 268]+0.001*[# 274]+
    |psi|^2 = 0.994
==== e( 125) =     1.73600 eV ==== 
     psi = 0.071*[#  28]+0.071*[# 266]+0.056*[#  33]+0.056*[#  39]+0.056*[# 271]+
          +0.056*[# 277]+0.027*[#  34]+0.027*[#  40]+0.027*[# 272]+0.027*[# 278]+
          +0.014*[#  67]+0.014*[#  68]+0.014*[# 237]+0.014*[# 238]+0.013*[#  25]+
          +0.013*[# 263]+0.012*[#  27]+0.012*[# 265]+0.011*[#  32]+0.011*[#  38]+
          +0.011*[# 270]+0.011*[# 276]+0.010*[#  64]+0.010*[# 234]+0.008*[#  24]+
          +0.008*[#  30]+0.008*[#  36]+0.008*[# 262]+0.008*[# 268]+0.008*[# 274]+
          +0.007*[# 119]+0.007*[# 187]+0.006*[# 112]+0.006*[# 124]+0.006*[# 180]+
          +0.006*[# 192]+0.005*[#  31]+0.005*[#  37]+0.005*[# 269]+0.005*[# 275]+
          +0.005*[# 305]+0.005*[# 306]+0.005*[# 113]+0.005*[# 125]+0.005*[# 181]+
          +0.005*[# 193]+0.004*[# 118]+0.004*[# 186]+0.004*[#  81]+0.004*[# 232]+
          +0.003*[#  48]+0.003*[#  71]+0.003*[#  84]+0.003*[# 218]+0.003*[# 222]+
          +0.003*[# 252]+0.003*[#  42]+0.003*[#  46]+0.003*[#  50]+0.003*[# 116]+
          +0.003*[# 184]+0.003*[# 250]+0.003*[# 254]+0.003*[# 258]+0.003*[# 111]+
          +0.003*[# 123]+0.003*[# 179]+0.003*[# 191]+0.002*[#  26]+0.002*[#  43]+
          +0.002*[#  51]+0.002*[# 255]+0.002*[# 259]+0.002*[# 264]+0.002*[#  53]+
          +0.002*[# 110]+0.002*[# 122]+0.002*[# 178]+0.002*[# 190]+0.002*[# 245]+
          +0.002*[#  41]+0.002*[#  45]+0.002*[#  49]+0.002*[# 109]+0.002*[# 115]+
          +0.002*[# 117]+0.002*[# 121]+0.002*[# 177]+0.002*[# 183]+0.002*[# 185]+
          +0.002*[# 189]+0.002*[# 249]+0.002*[# 253]+0.002*[# 257]+0.002*[#  54]+
          +0.002*[# 246]+0.001*[#  72]+0.001*[#  85]+0.001*[# 219]+0.001*[# 223]+
          +0.001*[#  57]+0.001*[#  63]+0.001*[# 233]+0.001*[# 239]+
    |psi|^2 = 0.992
==== e( 126) =     1.73962 eV ==== 
     psi = 0.083*[# 119]+0.083*[# 187]+0.066*[# 112]+0.066*[# 124]+0.066*[# 180]+
          +0.066*[# 192]+0.030*[# 113]+0.030*[# 125]+0.030*[# 181]+0.030*[# 193]+
          +0.015*[# 116]+0.015*[# 184]+0.013*[# 118]+0.013*[# 186]+0.012*[# 111]+
          +0.012*[# 123]+0.012*[# 179]+0.012*[# 191]+0.012*[#  67]+0.012*[#  68]+
          +0.012*[# 237]+0.012*[# 238]+0.009*[# 109]+0.009*[# 115]+0.009*[# 121]+
          +0.009*[# 177]+0.009*[# 183]+0.009*[# 189]+0.008*[#  64]+0.008*[# 234]+
          +0.006*[# 110]+0.006*[# 122]+0.006*[# 152]+0.006*[# 153]+0.006*[# 178]+
          +0.006*[# 190]+0.004*[# 103]+0.004*[# 201]+0.003*[#  97]+0.003*[# 101]+
          +0.003*[# 105]+0.003*[# 195]+0.003*[# 199]+0.003*[# 203]+0.003*[#  81]+
          +0.003*[# 232]+0.003*[#  98]+0.003*[# 106]+0.003*[# 196]+0.003*[# 204]+
          +0.003*[#  71]+0.003*[#  84]+0.003*[# 117]+0.003*[# 185]+0.003*[# 218]+
          +0.003*[# 222]+0.002*[#  92]+0.002*[# 206]+0.002*[#  93]+0.002*[#  96]+
          +0.002*[# 100]+0.002*[# 104]+0.002*[# 194]+0.002*[# 198]+0.002*[# 202]+
          +0.002*[# 207]+0.002*[#  27]+0.002*[# 265]+0.002*[#  34]+0.002*[#  40]+
          +0.002*[# 272]+0.002*[# 278]+0.002*[#  33]+0.002*[#  39]+0.002*[# 271]+
          +0.002*[# 277]+0.001*[#  28]+0.001*[#  65]+0.001*[#  66]+0.001*[#  86]+
          +0.001*[# 210]+0.001*[# 266]+0.001*[# 235]+0.001*[# 236]+0.001*[#  25]+
          +0.001*[#  72]+0.001*[#  85]+0.001*[# 219]+0.001*[# 223]+0.001*[#  26]+
          +0.001*[#  31]+0.001*[#  32]+0.001*[#  37]+0.001*[#  38]+0.001*[#  63]+
          +0.001*[#  94]+0.001*[#  95]+0.001*[#  99]+0.001*[# 107]+0.001*[# 197]+
          +0.001*[# 205]+0.001*[# 208]+0.001*[# 209]+0.001*[# 233]+0.001*[# 263]+
          +0.001*[# 264]+0.001*[# 269]+0.001*[# 270]+0.001*[# 275]+0.001*[# 276]+
    |psi|^2 = 0.993
==== e( 127) =     2.70230 eV ==== 
     psi = 0.039*[#  54]+0.039*[# 246]+0.030*[#  18]+0.030*[# 294]+0.023*[#   9]+
          +0.023*[#  13]+0.023*[# 285]+0.023*[# 289]+0.021*[#  48]+0.021*[# 252]+
          +0.020*[#  20]+0.020*[# 280]+0.019*[#  81]+0.019*[# 232]+0.016*[#  43]+
          +0.016*[#  51]+0.016*[# 255]+0.016*[# 259]+0.014*[#  71]+0.014*[#  84]+
          +0.014*[# 218]+0.014*[# 222]+0.012*[#  63]+0.012*[# 233]+0.008*[#  10]+
          +0.008*[#  14]+0.008*[# 286]+0.008*[# 290]+0.008*[#  93]+0.008*[# 207]+
          +0.008*[# 127]+0.008*[# 173]+0.007*[#  27]+0.007*[# 265]+0.007*[#  67]+
          +0.007*[#  68]+0.007*[# 237]+0.007*[# 238]+0.006*[#  44]+0.006*[#  52]+
          +0.006*[# 256]+0.006*[# 260]+0.006*[#  26]+0.006*[#  34]+0.006*[#  40]+
          +0.006*[# 264]+0.005*[#  57]+0.005*[# 239]+0.006*[# 272]+0.006*[# 278]+
          +0.005*[#  31]+0.005*[#  37]+0.005*[# 269]+0.005*[# 275]+0.005*[#   8]+
          +0.005*[#  12]+0.005*[#  16]+0.005*[#  42]+0.005*[#  46]+0.005*[#  50]+
          +0.005*[# 250]+0.005*[# 254]+0.005*[# 258]+0.005*[# 284]+0.005*[# 288]+
          +0.005*[# 292]+0.005*[#  32]+0.005*[#  38]+0.005*[#  72]+0.005*[#  85]+
          +0.005*[# 219]+0.005*[# 223]+0.005*[# 270]+0.005*[# 276]+0.005*[#  25]+
          +0.005*[# 263]+0.004*[# 149]+0.004*[# 305]+0.004*[# 306]+0.003*[#  23]+
          +0.003*[#  29]+0.003*[#  35]+0.003*[# 103]+0.003*[# 141]+0.003*[# 167]+
          +0.003*[# 201]+0.003*[# 261]+0.003*[# 267]+0.003*[# 273]+0.003*[#   1]+
          +0.003*[#  64]+0.003*[# 234]+0.003*[# 295]+0.003*[# 148]+0.003*[#  21]+
          +0.003*[#  22]+0.003*[# 281]+0.003*[# 282]+0.002*[#  98]+0.002*[# 106]+
          +0.002*[# 196]+0.002*[# 204]+0.002*[# 132]+0.002*[# 136]+0.002*[# 162]+
          +0.002*[# 170]+0.002*[#  33]+0.002*[#  39]+0.002*[# 271]+0.002*[# 277]+
          +0.002*[#  86]+0.002*[# 210]+0.001*[#  17]+0.001*[# 118]+0.001*[# 186]+
          +0.001*[# 293]+0.001*[#   5]+0.001*[#   6]+0.001*[#  53]+0.001*[# 245]+
          +0.001*[# 299]+0.001*[# 300]+0.001*[#  99]+0.001*[# 107]+0.001*[# 197]+
          +0.001*[# 205]+0.001*[#  41]+0.001*[#  45]+0.001*[#  47]+0.001*[# 113]+
          +0.001*[# 125]+0.001*[# 181]+0.001*[# 193]+0.001*[#  24]+0.001*[#  30]+
          +0.001*[#  36]+0.001*[#  49]+0.001*[# 249]+0.001*[# 251]+0.001*[# 253]+
          +0.001*[# 257]+
    |psi|^2 = 0.980
==== e( 128) =     2.70851 eV ==== 
     psi = 0.038*[#  93]+0.038*[# 207]+0.029*[# 141]+0.029*[# 167]+0.022*[# 132]+
          +0.022*[# 136]+0.022*[# 162]+0.022*[# 170]+0.020*[# 103]+0.020*[# 201]+
          +0.020*[# 127]+0.020*[# 173]+0.019*[#  81]+0.019*[# 232]+0.015*[#  98]+
          +0.015*[# 106]+0.015*[# 196]+0.015*[# 204]+0.014*[#  71]+0.014*[#  84]+
          +0.014*[# 218]+0.014*[# 222]+0.012*[#  63]+0.012*[# 233]+0.009*[#  54]+
          +0.009*[# 246]+0.009*[#  20]+0.009*[# 280]+0.008*[# 133]+0.008*[# 137]+
          +0.008*[# 163]+0.008*[# 171]+0.007*[# 118]+0.007*[# 186]+0.007*[#  67]+
          +0.007*[#  68]+0.007*[# 237]+0.007*[# 238]+0.006*[#  99]+0.006*[# 107]+
          +0.006*[# 197]+0.006*[# 205]+0.005*[#  86]+0.005*[# 113]+0.005*[# 117]+
          +0.005*[# 125]+0.005*[# 181]+0.005*[# 185]+0.005*[# 193]+0.005*[# 210]+
          +0.005*[#  97]+0.005*[# 101]+0.005*[# 105]+0.005*[# 110]+0.005*[# 122]+
          +0.005*[# 178]+0.005*[# 190]+0.005*[# 195]+0.005*[# 199]+0.005*[# 203]+
          +0.005*[#  72]+0.005*[#  85]+0.005*[# 131]+0.005*[# 135]+0.005*[# 139]+
          +0.005*[# 161]+0.005*[# 165]+0.005*[# 169]+0.005*[# 219]+0.005*[# 223]+
          +0.005*[# 302]+0.005*[# 111]+0.005*[# 123]+0.005*[# 179]+0.005*[# 191]+
          +0.004*[# 116]+0.004*[# 184]+0.004*[#  18]+0.004*[# 152]+0.004*[# 153]+
          +0.003*[#  48]+0.003*[# 252]+0.004*[# 294]+0.003*[# 301]+0.003*[#  64]+
          +0.003*[# 234]+0.003*[# 108]+0.003*[# 114]+0.003*[# 120]+0.003*[# 176]+
          +0.003*[# 182]+0.003*[# 188]+0.003*[#   9]+0.003*[#  13]+0.003*[#  43]+
          +0.003*[#  51]+0.003*[# 142]+0.003*[# 154]+0.003*[# 255]+0.003*[# 259]+
          +0.003*[# 285]+0.003*[# 289]+0.002*[# 128]+0.002*[# 129]+0.002*[# 174]+
          +0.002*[# 175]+0.002*[#  57]+0.002*[# 112]+0.002*[# 124]+0.002*[# 180]+
          +0.002*[# 192]+0.002*[# 239]+0.002*[#  27]+0.002*[# 265]+0.001*[#  44]+
          +0.001*[#  52]+0.001*[#  92]+0.001*[# 140]+0.001*[# 166]+0.001*[# 256]+
          +0.001*[# 260]+0.001*[#  34]+0.001*[#  40]+0.001*[# 146]+0.001*[# 147]+
          +0.001*[# 158]+0.001*[# 159]+0.001*[# 206]+0.001*[# 272]+0.001*[# 278]+
    |psi|^2 = 0.980
==== e( 129) =     2.91717 eV ==== 
     psi = 0.046*[# 301]+0.042*[#  18]+0.042*[# 294]+0.032*[#   9]+0.032*[#  13]+
          +0.032*[# 285]+0.032*[# 289]+0.031*[#  20]+0.031*[# 280]+0.028*[# 302]+
          +0.020*[#  48]+0.020*[# 252]+0.016*[#  54]+0.016*[# 246]+0.015*[#  43]+
          +0.015*[#  51]+0.015*[# 255]+0.015*[# 259]+0.012*[#  10]+0.012*[#  14]+
          +0.012*[# 286]+0.012*[# 290]+0.010*[# 141]+0.010*[# 167]+0.008*[# 132]+
          +0.008*[# 136]+0.008*[# 162]+0.008*[# 170]+0.008*[#  24]+0.008*[#  30]+
          +0.008*[#  36]+0.008*[# 262]+0.008*[# 268]+0.008*[# 274]+0.006*[#  27]+
          +0.006*[# 103]+0.006*[# 201]+0.006*[# 265]+0.006*[#   2]+0.006*[#  44]+
          +0.006*[#  52]+0.006*[# 256]+0.006*[# 260]+0.006*[# 296]+0.005*[#  42]+
          +0.005*[#  46]+0.005*[#  50]+0.005*[# 250]+0.005*[# 254]+0.005*[# 258]+
          +0.004*[#  34]+0.004*[#  40]+0.004*[#  98]+0.004*[# 106]+0.004*[# 196]+
          +0.004*[# 204]+0.004*[# 272]+0.004*[# 278]+0.004*[# 127]+0.004*[# 173]+
          +0.004*[#  93]+0.004*[# 207]+0.003*[#   8]+0.003*[#  12]+0.003*[#  16]+
          +0.003*[# 284]+0.003*[# 288]+0.003*[# 292]+0.003*[#  57]+0.003*[# 239]+
          +0.003*[#  23]+0.003*[#  29]+0.003*[#  35]+0.003*[# 133]+0.003*[# 137]+
          +0.003*[# 163]+0.003*[# 171]+0.003*[# 261]+0.003*[# 267]+0.003*[# 273]+
          +0.002*[#  25]+0.002*[# 263]+0.002*[#   3]+0.002*[#   4]+0.002*[#  32]+
          +0.002*[#  38]+0.002*[# 270]+0.002*[# 276]+0.002*[# 297]+0.002*[# 298]+
          +0.002*[#  31]+0.002*[#  37]+0.002*[# 117]+0.002*[# 185]+0.002*[# 269]+
          +0.002*[# 275]+0.002*[#  26]+0.002*[#  97]+0.002*[# 101]+0.002*[# 105]+
          +0.002*[# 195]+0.002*[# 199]+0.002*[# 203]+0.002*[# 264]+0.002*[#  92]+
          +0.002*[# 110]+0.002*[# 122]+0.002*[# 178]+0.002*[# 190]+0.002*[# 206]+
          +0.002*[#  17]+0.002*[# 128]+0.002*[# 129]+0.002*[# 174]+0.002*[# 175]+
          +0.001*[#  33]+0.001*[#  39]+0.001*[#  99]+0.001*[# 107]+0.001*[# 197]+
          +0.001*[# 205]+0.001*[# 271]+0.001*[# 277]+0.002*[# 293]+0.001*[#   1]+
          +0.001*[#  81]+0.001*[# 131]+0.001*[# 135]+0.001*[# 139]+0.001*[# 161]+
          +0.001*[# 165]+0.001*[# 169]+0.001*[# 232]+0.001*[# 295]+0.001*[#   5]+
          +0.001*[#   6]+0.001*[#   7]+0.001*[#  11]+0.001*[#  15]+
    |psi|^2 = 0.985
==== e( 130) =     2.92268 eV ==== 
     psi = 0.046*[# 148]+0.042*[# 141]+0.042*[# 167]+0.032*[# 132]+0.032*[# 136]+
          +0.032*[# 162]+0.032*[# 170]+0.032*[# 127]+0.032*[# 173]+0.028*[# 149]+
          +0.020*[# 103]+0.020*[# 201]+0.016*[#  93]+0.016*[# 207]+0.015*[#  98]+
          +0.015*[# 106]+0.015*[# 196]+0.015*[# 204]+0.012*[# 133]+0.012*[# 137]+
          +0.012*[# 163]+0.012*[# 171]+0.009*[#  18]+0.009*[# 294]+0.008*[# 109]+
          +0.008*[# 115]+0.008*[# 121]+0.008*[# 177]+0.008*[# 183]+0.008*[# 189]+
          +0.007*[#   9]+0.007*[#  13]+0.007*[# 285]+0.007*[# 289]+0.006*[# 118]+
          +0.006*[# 186]+0.006*[#  99]+0.006*[# 107]+0.006*[# 143]+0.006*[# 155]+
          +0.006*[# 197]+0.006*[# 205]+0.005*[#  48]+0.005*[# 252]+0.005*[#  97]+
          +0.005*[# 101]+0.005*[# 105]+0.005*[# 195]+0.005*[# 199]+0.005*[# 203]+
          +0.004*[# 113]+0.004*[# 125]+0.004*[# 181]+0.004*[# 193]+0.004*[#  43]+
          +0.004*[#  51]+0.004*[# 255]+0.004*[# 259]+0.004*[#  20]+0.004*[# 280]+
          +0.003*[#  86]+0.003*[# 131]+0.003*[# 135]+0.003*[# 139]+0.003*[# 161]+
          +0.003*[# 165]+0.003*[# 169]+0.003*[# 210]+0.003*[#  54]+0.003*[# 108]+
          +0.003*[# 114]+0.003*[# 120]+0.003*[# 176]+0.003*[# 182]+0.003*[# 188]+
          +0.003*[# 246]+0.003*[#  10]+0.003*[#  14]+0.003*[# 286]+0.003*[# 290]+
          +0.002*[# 116]+0.002*[# 184]+0.002*[# 111]+0.002*[# 123]+0.002*[# 144]+
          +0.002*[# 145]+0.002*[# 156]+0.002*[# 157]+0.002*[# 179]+0.002*[# 191]+
          +0.002*[# 110]+0.002*[# 122]+0.002*[# 178]+0.002*[# 190]+0.002*[#  26]+
          +0.002*[# 117]+0.002*[# 185]+0.002*[# 264]+0.002*[#  42]+0.002*[#  46]+
          +0.002*[#  50]+0.002*[#  53]+0.002*[#  81]+0.002*[# 232]+0.002*[# 245]+
          +0.002*[# 250]+0.002*[# 254]+0.002*[# 258]+0.001*[#  21]+0.001*[#  22]+
          +0.002*[#  31]+0.002*[#  37]+0.002*[# 112]+0.002*[# 124]+0.002*[# 140]+
          +0.002*[# 166]+0.002*[# 180]+0.002*[# 192]+0.002*[# 269]+0.002*[# 275]+
          +0.001*[# 281]+0.001*[# 282]+0.001*[#  44]+0.001*[#  52]+0.001*[# 142]+
          +0.001*[# 154]+0.001*[#   8]+0.001*[#  12]+0.001*[#  16]+0.001*[#  64]+
          +0.001*[#  71]+0.001*[#  84]+0.001*[# 218]+0.001*[# 222]+0.001*[# 256]+
          +0.001*[# 260]+0.001*[# 147]+0.001*[# 234]+0.001*[# 130]+0.001*[# 134]+
          +0.001*[# 138]+0.001*[# 146]+0.001*[# 158]+0.001*[# 159]+0.001*[# 160]+
          +0.001*[# 164]+0.001*[# 168]+0.001*[# 284]+0.001*[# 288]+0.001*[# 292]+
    |psi|^2 = 0.985
==== e( 131) =     3.15690 eV ==== 
     psi = 0.060*[#  20]+0.060*[# 280]+0.054*[#  18]+0.054*[# 294]+0.041*[#   9]+
          +0.041*[#  13]+0.041*[# 285]+0.041*[# 289]+0.039*[# 301]+0.023*[#   1]+
          +0.023*[# 295]+0.016*[#  10]+0.016*[#  14]+0.016*[# 286]+0.016*[# 290]+
          +0.014*[# 302]+0.013*[#  27]+0.013*[# 265]+0.010*[#  34]+0.010*[#  40]+
          +0.010*[# 272]+0.010*[# 278]+0.010*[#  54]+0.010*[# 246]+0.008*[#  42]+
          +0.008*[#  46]+0.008*[#  50]+0.008*[# 250]+0.008*[# 254]+0.008*[# 258]+
          +0.006*[#  57]+0.006*[# 239]+0.006*[#  26]+0.006*[#  81]+0.006*[# 232]+
          +0.006*[# 264]+0.005*[#   8]+0.005*[#  12]+0.005*[#  16]+0.005*[# 284]+
          +0.005*[# 288]+0.005*[# 292]+0.004*[#  31]+0.004*[#  37]+0.004*[# 269]+
          +0.004*[# 275]+0.004*[#  71]+0.004*[#  84]+0.004*[# 218]+0.004*[# 222]+
          +0.004*[#  48]+0.004*[#  64]+0.004*[# 234]+0.004*[# 252]+0.004*[#  23]+
          +0.004*[#  29]+0.004*[#  35]+0.004*[# 261]+0.004*[# 267]+0.004*[# 273]+
          +0.004*[#  17]+0.004*[#  33]+0.004*[#  39]+0.004*[# 271]+0.004*[# 277]+
          +0.004*[# 293]+0.003*[#  43]+0.003*[#  51]+0.003*[# 255]+0.003*[# 259]+
          +0.003*[#  63]+0.003*[# 233]+0.003*[# 141]+0.003*[# 167]+0.002*[# 132]+
          +0.002*[# 136]+0.002*[# 162]+0.002*[# 170]+0.002*[#  32]+0.002*[#  38]+
          +0.002*[# 270]+0.002*[# 276]+0.002*[#  44]+0.002*[#  52]+0.002*[# 256]+
          +0.002*[# 260]+0.002*[#  72]+0.002*[#  85]+0.002*[# 103]+0.002*[# 201]+
          +0.002*[# 219]+0.002*[# 223]+0.001*[#  55]+0.001*[#  56]+0.001*[# 247]+
          +0.001*[# 248]+0.001*[#  30]+0.001*[#  67]+0.001*[#  68]+0.001*[#  98]+
          +0.001*[# 106]+0.001*[# 196]+0.001*[# 204]+0.001*[#  24]+0.001*[#  36]+
          +0.001*[# 237]+0.001*[# 238]+
    |psi|^2 = 0.991
==== e( 132) =     3.16435 eV ==== 
     psi = 0.060*[# 127]+0.060*[# 173]+0.054*[# 141]+0.054*[# 167]+0.042*[# 132]+
          +0.042*[# 136]+0.042*[# 162]+0.042*[# 170]+0.040*[# 148]+0.023*[# 142]+
          +0.023*[# 154]+0.016*[# 133]+0.016*[# 137]+0.016*[# 163]+0.016*[# 171]+
          +0.014*[# 149]+0.013*[# 118]+0.013*[# 186]+0.010*[# 113]+0.010*[# 125]+
          +0.010*[# 181]+0.010*[# 193]+0.009*[#  93]+0.009*[# 207]+0.008*[#  97]+
          +0.008*[# 101]+0.008*[# 105]+0.008*[# 195]+0.008*[# 199]+0.008*[# 203]+
          +0.006*[#  86]+0.006*[# 210]+0.006*[#  81]+0.006*[# 232]+0.006*[# 117]+
          +0.006*[# 185]+0.005*[# 131]+0.005*[# 135]+0.005*[# 139]+0.005*[# 161]+
          +0.005*[# 165]+0.005*[# 169]+0.004*[#  64]+0.004*[#  71]+0.004*[#  84]+
          +0.004*[# 110]+0.004*[# 122]+0.004*[# 178]+0.004*[# 190]+0.004*[# 218]+
          +0.004*[# 222]+0.004*[# 234]+0.004*[# 103]+0.004*[# 201]+0.004*[# 108]+
          +0.004*[# 114]+0.004*[# 120]+0.004*[# 176]+0.004*[# 182]+0.004*[# 188]+
          +0.004*[# 112]+0.004*[# 124]+0.004*[# 140]+0.004*[# 166]+0.004*[# 180]+
          +0.004*[# 192]+0.003*[#  63]+0.003*[#  98]+0.003*[# 106]+0.003*[# 196]+
          +0.003*[# 204]+0.003*[# 233]+0.003*[#  18]+0.003*[# 294]+0.002*[#   9]+
          +0.002*[#  13]+0.002*[# 285]+0.002*[# 289]+0.002*[# 111]+0.002*[# 123]+
          +0.002*[# 179]+0.002*[# 191]+0.002*[#  99]+0.002*[# 107]+0.002*[# 197]+
          +0.002*[# 205]+0.002*[#  48]+0.002*[#  72]+0.002*[#  85]+0.002*[# 219]+
          +0.002*[# 223]+0.002*[# 252]+0.001*[#  94]+0.001*[#  95]+0.001*[# 208]+
          +0.001*[# 209]+0.001*[#  43]+0.001*[#  51]+0.001*[#  67]+0.001*[#  68]+
          +0.001*[# 237]+0.001*[# 238]+0.001*[# 255]+0.001*[# 259]+
    |psi|^2 = 0.991
==== e( 133) =     3.36193 eV ==== 
     psi = 0.020*[#  20]+0.020*[# 280]+0.017*[#  17]+0.017*[# 293]+0.016*[# 141]+
          +0.016*[# 167]+0.015*[#  10]+0.015*[#  14]+0.015*[# 286]+0.015*[# 290]+
          +0.013*[#  81]+0.013*[# 232]+0.012*[#   8]+0.012*[#  12]+0.012*[#  16]+
          +0.012*[# 284]+0.012*[# 288]+0.012*[# 292]+0.012*[#  64]+0.012*[# 132]+
          +0.012*[# 136]+0.012*[# 162]+0.012*[# 170]+0.012*[# 234]+0.012*[#  21]+
          +0.012*[#  22]+0.012*[# 281]+0.012*[# 282]+0.010*[#  42]+0.010*[#  46]+
          +0.010*[#  50]+0.010*[# 250]+0.010*[# 254]+0.010*[# 258]+0.010*[#  71]+
          +0.010*[#  84]+0.010*[# 218]+0.010*[# 222]+0.009*[#   9]+0.009*[#  13]+
          +0.009*[# 285]+0.009*[# 289]+0.008*[#  55]+0.008*[#  56]+0.008*[# 247]+
          +0.008*[# 248]+0.008*[#  54]+0.008*[# 246]+0.006*[#  18]+0.007*[#  47]+
          +0.007*[# 127]+0.007*[# 143]+0.007*[# 155]+0.007*[# 173]+0.007*[# 251]+
          +0.006*[# 294]+0.006*[#  63]+0.006*[# 233]+0.005*[#  44]+0.005*[#  52]+
          +0.005*[# 256]+0.005*[# 260]+0.005*[#  24]+0.005*[#  30]+0.005*[#  36]+
          +0.005*[# 262]+0.005*[# 268]+0.005*[# 274]+0.004*[#  72]+0.004*[#  85]+
          +0.004*[#   3]+0.004*[#   4]+0.004*[# 128]+0.004*[# 129]+0.004*[# 133]+
          +0.004*[# 137]+0.004*[# 163]+0.004*[# 171]+0.004*[# 174]+0.004*[# 175]+
          +0.004*[# 219]+0.004*[# 223]+0.004*[# 297]+0.004*[# 298]+0.004*[#  94]+
          +0.004*[#  95]+0.004*[# 208]+0.004*[# 209]+0.004*[# 117]+0.004*[# 131]+
          +0.004*[# 135]+0.004*[# 139]+0.004*[# 161]+0.004*[# 165]+0.004*[# 169]+
          +0.004*[# 185]+0.003*[#   2]+0.003*[#  92]+0.003*[# 110]+0.003*[# 122]+
          +0.003*[# 178]+0.003*[# 190]+0.003*[# 206]+0.003*[# 296]+0.003*[#   5]+
          +0.003*[#   6]+0.003*[#  43]+0.003*[#  51]+0.003*[#  61]+0.003*[#  62]+
          +0.003*[# 243]+0.003*[# 244]+0.003*[# 255]+0.003*[# 259]+0.003*[# 299]+
          +0.003*[# 300]+0.003*[# 302]+0.002*[#  23]+0.002*[#  29]+0.002*[#  35]+
          +0.002*[# 261]+0.002*[# 267]+0.002*[# 273]+0.002*[#   1]+0.002*[#  86]+
          +0.002*[# 210]+0.002*[# 102]+0.002*[# 200]+0.002*[# 295]+0.002*[# 305]+
          +0.002*[# 306]+0.002*[#  25]+0.002*[#  97]+0.002*[# 101]+0.002*[# 105]+
          +0.002*[# 195]+0.002*[# 199]+0.002*[# 203]+0.002*[# 263]+0.002*[#  32]+
          +0.002*[#  38]+0.002*[#  99]+0.002*[# 107]+0.002*[# 108]+0.002*[# 114]+
          +0.002*[# 120]+0.002*[# 176]+0.002*[# 182]+0.002*[# 188]+0.002*[# 197]+
          +0.002*[# 205]+0.002*[# 270]+0.002*[# 276]+0.001*[#  31]+0.001*[#  37]+
          +0.001*[#  80]+0.001*[# 231]+0.001*[#  26]+0.001*[#  48]+0.001*[# 252]+
          +0.001*[# 269]+0.001*[# 275]+0.001*[#  67]+0.001*[#  68]+0.001*[# 264]+
          +0.001*[# 111]+0.001*[# 123]+
    |psi|^2 = 0.983
==== e( 134) =     3.36499 eV ==== 
     psi = 0.022*[#  18]+0.022*[# 294]+0.018*[# 127]+0.018*[# 173]+0.017*[#   9]+
          +0.017*[#  13]+0.017*[# 285]+0.017*[# 289]+0.015*[#  20]+0.015*[# 280]+
          +0.013*[# 140]+0.013*[# 166]+0.012*[#  64]+0.012*[# 234]+0.012*[#  81]+
          +0.012*[# 232]+0.011*[#   2]+0.011*[# 133]+0.011*[# 137]+0.011*[# 163]+
          +0.011*[# 171]+0.011*[# 296]+0.009*[#  71]+0.009*[#  84]+0.009*[# 218]+
          +0.009*[# 222]+0.009*[# 131]+0.009*[# 135]+0.009*[# 139]+0.009*[# 161]+
          +0.009*[# 165]+0.009*[# 169]+0.008*[# 128]+0.008*[# 129]+0.008*[# 174]+
          +0.008*[# 175]+0.008*[#  97]+0.008*[# 101]+0.008*[# 105]+0.008*[# 195]+
          +0.008*[# 199]+0.008*[# 203]+0.007*[#  93]+0.007*[# 207]+0.007*[# 132]+
          +0.007*[# 136]+0.007*[# 162]+0.007*[# 170]+0.006*[#  94]+0.006*[#  95]+
          +0.006*[# 208]+0.006*[# 209]+0.006*[#  10]+0.006*[#  14]+0.006*[#  63]+
          +0.006*[# 233]+0.006*[# 286]+0.006*[# 290]+0.005*[#   8]+0.005*[#  12]+
          +0.005*[#  16]+0.005*[# 284]+0.005*[# 288]+0.005*[# 292]+0.005*[#  26]+
          +0.005*[# 264]+0.005*[#  55]+0.005*[#  56]+0.005*[# 141]+0.005*[# 167]+
          +0.005*[# 247]+0.005*[# 248]+0.005*[#  21]+0.005*[#  22]+0.005*[# 102]+
          +0.005*[# 200]+0.005*[# 281]+0.005*[# 282]+0.004*[# 109]+0.004*[# 115]+
          +0.004*[# 121]+0.004*[# 177]+0.004*[# 183]+0.004*[# 189]+0.004*[#  31]+
          +0.004*[#  37]+0.004*[#  72]+0.004*[#  85]+0.004*[#  99]+0.004*[# 107]+
          +0.004*[# 197]+0.004*[# 205]+0.004*[# 219]+0.004*[# 223]+0.004*[# 269]+
          +0.004*[# 275]+0.004*[#  57]+0.004*[# 239]+0.003*[#  42]+0.003*[#  46]+
          +0.003*[#  50]+0.003*[#  53]+0.003*[# 245]+0.003*[# 250]+0.003*[# 254]+
          +0.003*[# 258]+0.003*[# 144]+0.003*[# 145]+0.003*[# 156]+0.003*[# 157]+
          +0.003*[#  23]+0.003*[#  29]+0.003*[#  35]+0.003*[#  47]+0.003*[# 251]+
          +0.003*[# 261]+0.003*[# 267]+0.003*[# 273]+0.002*[#  44]+0.002*[#  52]+
          +0.003*[# 149]+0.002*[# 256]+0.002*[# 260]+0.002*[#  98]+0.002*[# 106]+
          +0.002*[# 142]+0.002*[# 143]+0.002*[# 154]+0.002*[# 155]+0.002*[#  90]+
          +0.002*[#  91]+0.002*[# 108]+0.002*[# 114]+0.002*[# 120]+0.002*[# 176]+
          +0.002*[# 182]+0.002*[# 188]+0.002*[# 196]+0.002*[# 204]+0.002*[# 146]+
          +0.002*[# 147]+0.002*[# 158]+0.002*[# 159]+0.002*[# 214]+0.002*[# 215]+
          +0.002*[# 152]+0.002*[# 153]+0.001*[#  27]+0.001*[#  32]+0.001*[#  38]+
          +0.001*[#   1]+0.001*[#  43]+0.001*[#  51]+0.001*[# 116]+0.001*[# 184]+
          +0.001*[#  40]+0.001*[#  80]+0.001*[# 103]+0.001*[# 111]+0.001*[# 123]+
          +0.001*[# 179]+0.001*[# 191]+0.001*[# 255]+0.001*[# 259]+0.001*[# 265]+
          +0.001*[# 270]+0.001*[# 276]+0.001*[# 201]+0.001*[#  34]+0.001*[#  67]+
          +0.001*[#  68]+0.001*[# 231]+0.001*[# 272]+0.001*[# 278]+0.001*[# 295]+
          +0.001*[# 110]+0.001*[# 122]+0.001*[# 178]+0.001*[# 190]+0.001*[# 237]+
          +0.001*[# 238]+
    |psi|^2 = 0.983
==== e( 135) =     3.39833 eV ==== 
     psi = 0.051*[#  20]+0.051*[# 280]+0.018*[#   2]+0.018*[# 296]+0.013*[#  18]+
          +0.013*[# 294]+0.011*[# 131]+0.011*[# 135]+0.011*[# 139]+0.011*[# 161]+
          +0.011*[# 165]+0.011*[# 169]+0.010*[#   9]+0.010*[#  13]+0.010*[# 285]+
          +0.010*[# 289]+0.010*[# 140]+0.010*[# 166]+0.010*[#  42]+0.010*[#  46]+
          +0.010*[#  50]+0.010*[# 250]+0.010*[# 254]+0.010*[# 258]+0.009*[# 128]+
          +0.009*[# 129]+0.009*[# 174]+0.009*[# 175]+0.009*[#  97]+0.009*[# 101]+
          +0.009*[# 105]+0.009*[# 195]+0.009*[# 199]+0.009*[# 203]+0.009*[# 133]+
          +0.009*[# 137]+0.009*[# 163]+0.009*[# 171]+0.008*[#  48]+0.008*[# 252]+
          +0.007*[#  24]+0.007*[#  30]+0.007*[#  36]+0.007*[# 262]+0.007*[# 268]+
          +0.007*[# 274]+0.007*[#  94]+0.007*[#  95]+0.007*[# 208]+0.007*[# 209]+
          +0.006*[#  43]+0.006*[#  51]+0.006*[# 255]+0.006*[# 259]+0.006*[#  23]+
          +0.006*[#  29]+0.006*[#  35]+0.006*[# 261]+0.006*[# 267]+0.006*[# 273]+
          +0.006*[#  10]+0.006*[#  14]+0.006*[# 286]+0.006*[# 290]+0.005*[#   8]+
          +0.005*[#  12]+0.005*[#  16]+0.005*[#  27]+0.005*[# 265]+0.005*[# 132]+
          +0.005*[# 136]+0.005*[# 162]+0.005*[# 170]+0.005*[# 284]+0.005*[# 288]+
          +0.005*[# 292]+0.005*[#  57]+0.005*[# 239]+0.005*[#  70]+0.005*[#  79]+
          +0.005*[#  83]+0.005*[# 127]+0.005*[# 173]+0.005*[# 217]+0.005*[# 221]+
          +0.005*[# 230]+0.004*[#  26]+0.004*[# 264]+0.004*[# 102]+0.004*[# 200]+
          +0.004*[#  34]+0.004*[#  40]+0.004*[# 272]+0.004*[# 278]+0.004*[#  99]+
          +0.004*[# 107]+0.004*[# 197]+0.004*[# 205]+0.003*[#  31]+0.003*[#  37]+
          +0.003*[# 141]+0.003*[# 167]+0.003*[# 269]+0.003*[# 275]+0.003*[#  17]+
          +0.003*[#  44]+0.003*[#  52]+0.003*[# 256]+0.003*[# 260]+0.003*[# 293]+
          +0.003*[#  86]+0.003*[# 144]+0.003*[# 145]+0.003*[# 156]+0.003*[# 157]+
          +0.003*[# 210]+0.002*[#  98]+0.002*[# 106]+0.002*[# 143]+0.002*[# 155]+
          +0.002*[# 196]+0.002*[# 204]+0.002*[#   5]+0.002*[#   6]+0.002*[# 146]+
          +0.002*[# 147]+0.002*[# 152]+0.002*[# 153]+0.002*[# 158]+0.002*[# 159]+
          +0.002*[# 299]+0.002*[# 300]+0.001*[#  19]+0.001*[#  33]+0.001*[#  39]+
          +0.002*[#  47]+0.002*[#  55]+0.002*[#  56]+0.001*[#  58]+0.001*[# 103]+
          +0.001*[# 201]+0.001*[# 214]+0.001*[# 215]+0.001*[# 240]+0.002*[# 247]+
          +0.002*[# 248]+0.001*[#  21]+0.001*[#  22]+0.001*[#  90]+0.001*[#  91]+
          +0.002*[# 251]+0.001*[# 271]+0.001*[# 277]+0.001*[# 279]+0.001*[# 305]+
          +0.001*[# 306]+0.001*[#  32]+0.001*[#  38]+0.001*[#  54]+0.001*[# 116]+
          +0.001*[# 184]+0.001*[# 246]+0.001*[# 270]+0.001*[# 276]+0.001*[# 281]+
          +0.001*[# 282]+0.001*[# 111]+0.001*[# 123]+0.001*[# 179]+0.001*[# 191]+
    |psi|^2 = 0.984
==== e( 136) =     3.40022 eV ==== 
     psi = 0.057*[# 127]+0.057*[# 173]+0.022*[# 143]+0.022*[# 155]+0.019*[# 141]+
          +0.019*[# 167]+0.015*[# 132]+0.015*[# 136]+0.015*[# 162]+0.015*[# 170]+
          +0.011*[#  97]+0.011*[# 101]+0.011*[# 105]+0.011*[# 195]+0.011*[# 199]+
          +0.011*[# 203]+0.008*[# 103]+0.008*[# 201]+0.008*[#   8]+0.008*[#  12]+
          +0.008*[#  16]+0.008*[# 284]+0.008*[# 288]+0.008*[# 292]+0.007*[# 109]+
          +0.007*[# 115]+0.007*[# 121]+0.007*[# 177]+0.007*[# 183]+0.007*[# 189]+
          +0.007*[# 108]+0.007*[# 114]+0.007*[# 120]+0.007*[# 131]+0.007*[# 135]+
          +0.007*[# 139]+0.007*[# 161]+0.007*[# 165]+0.007*[# 169]+0.007*[# 176]+
          +0.007*[# 182]+0.007*[# 188]+0.007*[#  98]+0.007*[# 106]+0.007*[# 133]+
          +0.007*[# 137]+0.007*[# 163]+0.007*[# 171]+0.007*[# 196]+0.007*[# 204]+
          +0.007*[#  17]+0.007*[# 250]+0.007*[# 293]+0.006*[#  21]+0.006*[#  22]+
          +0.007*[#  42]+0.007*[#  46]+0.007*[#  50]+0.007*[# 254]+0.007*[# 258]+
          +0.006*[#  86]+0.006*[# 210]+0.006*[# 281]+0.006*[# 282]+0.006*[# 117]+
          +0.006*[# 185]+0.006*[# 118]+0.006*[# 186]+0.005*[#  10]+0.005*[#  14]+
          +0.005*[# 286]+0.005*[# 290]+0.005*[#  70]+0.005*[#  79]+0.005*[#  83]+
          +0.005*[# 217]+0.005*[# 221]+0.005*[# 230]+0.005*[#  55]+0.005*[#  56]+
          +0.005*[# 247]+0.005*[# 248]+0.005*[# 110]+0.005*[# 113]+0.005*[# 122]+
          +0.005*[# 125]+0.005*[# 178]+0.005*[# 181]+0.005*[# 190]+0.005*[# 193]+
          +0.004*[#  99]+0.004*[# 107]+0.004*[# 197]+0.004*[# 205]+0.003*[#   9]+
          +0.003*[#  13]+0.003*[# 285]+0.003*[# 289]+0.003*[# 140]+0.003*[# 166]+
          +0.003*[#  47]+0.003*[#  94]+0.003*[#  95]+0.003*[# 208]+0.003*[# 209]+
          +0.003*[# 251]+0.002*[#  44]+0.002*[#  52]+0.002*[#  57]+0.002*[# 239]+
          +0.002*[# 256]+0.002*[# 260]+0.002*[# 102]+0.002*[# 200]+0.002*[#  18]+
          +0.002*[# 294]+0.002*[# 128]+0.002*[# 129]+0.002*[# 146]+0.002*[# 147]+
          +0.002*[# 158]+0.002*[# 159]+0.002*[# 174]+0.002*[# 175]+0.002*[#  20]+
          +0.002*[#  43]+0.002*[#  51]+0.002*[# 126]+0.002*[# 172]+0.002*[# 255]+
          +0.002*[# 259]+0.002*[# 280]+0.002*[#   3]+0.002*[#   4]+0.002*[# 111]+
          +0.002*[# 112]+0.002*[# 123]+0.002*[# 124]+0.002*[# 179]+0.002*[# 180]+
          +0.002*[# 298]+0.002*[# 152]+0.002*[# 153]+0.002*[# 191]+0.002*[# 192]+
          +0.002*[# 297]+0.001*[#  48]+0.001*[# 252]+0.001*[#   2]+0.001*[# 296]+
          +0.001*[#  87]+0.001*[# 211]+0.001*[# 305]+0.001*[# 306]+0.001*[#   5]+
          +0.001*[#   6]+0.001*[# 299]+0.001*[# 300]+
    |psi|^2 = 0.984
==== e( 137) =     3.48672 eV ==== 
     psi = 0.035*[#  21]+0.035*[#  22]+0.035*[# 281]+0.035*[# 282]+0.034*[#  17]+
          +0.034*[# 293]+0.029*[#  10]+0.029*[#  14]+0.029*[# 286]+0.029*[# 290]+
          +0.021*[#   9]+0.021*[#  13]+0.021*[# 285]+0.021*[# 289]+0.019*[#   8]+
          +0.019*[#  12]+0.019*[#  16]+0.019*[# 284]+0.019*[# 288]+0.019*[# 292]+
          +0.017*[#  18]+0.017*[# 294]+0.013*[#  42]+0.013*[#  46]+0.013*[#  50]+
          +0.013*[# 250]+0.013*[# 254]+0.013*[# 258]+0.012*[#  55]+0.012*[#  56]+
          +0.012*[# 247]+0.012*[# 248]+0.010*[#   3]+0.010*[#   4]+0.010*[# 297]+
          +0.010*[# 298]+0.009*[#  47]+0.009*[# 251]+0.007*[#  44]+0.007*[#  52]+
          +0.007*[# 256]+0.007*[# 260]+0.005*[#  24]+0.005*[#  30]+0.005*[#  36]+
          +0.005*[# 262]+0.005*[# 268]+0.005*[# 274]+0.005*[#  25]+0.005*[# 263]+
          +0.005*[#  28]+0.005*[# 266]+0.004*[#  32]+0.004*[#  38]+0.004*[# 270]+
          +0.004*[# 276]+0.004*[#   5]+0.004*[#   6]+0.004*[#  33]+0.004*[#  39]+
          +0.004*[# 271]+0.004*[# 277]+0.004*[# 299]+0.004*[# 300]+0.003*[# 305]+
          +0.003*[# 306]+0.003*[#  43]+0.003*[#  51]+0.003*[# 255]+0.003*[# 259]+
          +0.003*[#  61]+0.003*[#  62]+0.003*[# 243]+0.003*[# 244]+0.003*[#  23]+
          +0.003*[#  29]+0.003*[#  35]+0.003*[# 261]+0.003*[# 267]+0.003*[# 273]+
          +0.002*[#  31]+0.002*[#  37]+0.002*[# 269]+0.002*[# 275]+0.001*[#  34]+
          +0.001*[#  40]+0.001*[#  65]+0.001*[#  66]+0.001*[# 235]+0.001*[# 236]+
          +0.001*[# 272]+0.001*[# 278]+0.001*[#   2]+0.001*[# 296]+
    |psi|^2 = 0.982
==== e( 138) =     3.49471 eV ==== 
     psi = 0.035*[# 128]+0.035*[# 129]+0.035*[# 174]+0.035*[# 175]+0.034*[# 140]+
          +0.034*[# 166]+0.030*[# 133]+0.030*[# 137]+0.030*[# 163]+0.030*[# 171]+
          +0.021*[# 132]+0.021*[# 136]+0.021*[# 162]+0.021*[# 170]+0.019*[# 131]+
          +0.019*[# 135]+0.019*[# 139]+0.019*[# 161]+0.019*[# 165]+0.019*[# 169]+
          +0.016*[# 141]+0.016*[# 167]+0.013*[#  97]+0.013*[# 101]+0.013*[# 105]+
          +0.013*[# 195]+0.013*[# 199]+0.013*[# 203]+0.012*[#  94]+0.012*[#  95]+
          +0.012*[# 208]+0.012*[# 209]+0.010*[# 144]+0.010*[# 145]+0.010*[# 156]+
          +0.010*[# 157]+0.009*[# 102]+0.009*[# 200]+0.007*[#  99]+0.007*[# 107]+
          +0.007*[# 197]+0.007*[# 205]+0.005*[# 109]+0.005*[# 115]+0.005*[# 121]+
          +0.005*[# 177]+0.005*[# 183]+0.005*[# 189]+0.005*[# 116]+0.005*[# 184]+
          +0.005*[# 119]+0.005*[# 187]+0.004*[# 111]+0.004*[# 123]+0.004*[# 179]+
          +0.004*[# 191]+0.004*[# 146]+0.004*[# 147]+0.004*[# 158]+0.004*[# 159]+
          +0.004*[# 112]+0.004*[# 124]+0.004*[# 180]+0.004*[# 192]+0.003*[# 152]+
          +0.003*[# 153]+0.003*[#  98]+0.003*[# 106]+0.003*[# 196]+0.003*[# 204]+
          +0.003*[#  90]+0.003*[#  91]+0.003*[# 214]+0.003*[# 215]+0.003*[# 108]+
          +0.003*[# 114]+0.003*[# 120]+0.003*[# 176]+0.003*[# 182]+0.003*[# 188]+
          +0.002*[# 110]+0.002*[# 122]+0.002*[# 178]+0.002*[# 190]+0.001*[#  65]+
          +0.001*[#  66]+0.001*[# 113]+0.001*[# 125]+0.001*[# 181]+0.001*[# 193]+
          +0.001*[# 235]+0.001*[# 236]+
    |psi|^2 = 0.982
==== e( 139) =     3.57098 eV ==== 
     psi = 0.034*[#  20]+0.034*[# 280]+0.016*[#  55]+0.016*[#  56]+0.016*[# 247]+
          +0.016*[# 248]+0.012*[# 131]+0.012*[# 135]+0.012*[# 139]+0.012*[# 161]+
          +0.012*[# 165]+0.012*[# 169]+0.011*[#  47]+0.011*[# 251]+0.010*[#   8]+
          +0.010*[#  12]+0.010*[#  16]+0.010*[# 284]+0.010*[# 288]+0.010*[# 292]+
          +0.010*[#  42]+0.010*[#  46]+0.010*[#  50]+0.010*[# 250]+0.010*[# 254]+
          +0.010*[# 258]+0.009*[#  44]+0.009*[#  52]+0.009*[# 256]+0.009*[# 260]+
          +0.008*[#  17]+0.008*[#  21]+0.008*[#  22]+0.008*[# 281]+0.008*[# 282]+
          +0.008*[# 293]+0.007*[#  81]+0.007*[# 232]+0.007*[#  23]+0.007*[#  29]+
          +0.007*[#  35]+0.007*[# 261]+0.007*[# 267]+0.007*[# 273]+0.007*[#  10]+
          +0.007*[#  14]+0.007*[# 286]+0.007*[# 290]+0.006*[#  97]+0.006*[# 101]+
          +0.006*[# 105]+0.006*[# 195]+0.006*[# 199]+0.006*[# 203]+0.006*[#  43]+
          +0.006*[#  51]+0.006*[# 255]+0.006*[# 259]+0.006*[#   2]+0.006*[#  71]+
          +0.006*[#  84]+0.006*[# 218]+0.006*[# 222]+0.006*[# 296]+0.005*[#  63]+
          +0.005*[# 233]+0.005*[#   5]+0.005*[#   6]+0.005*[# 128]+0.005*[# 129]+
          +0.005*[# 174]+0.005*[# 175]+0.005*[# 299]+0.005*[# 300]+0.005*[#  93]+
          +0.005*[# 207]+0.004*[#  48]+0.004*[# 149]+0.004*[# 252]+0.004*[#   9]+
          +0.004*[#  13]+0.004*[# 109]+0.004*[# 115]+0.004*[# 121]+0.004*[# 177]+
          +0.004*[# 183]+0.004*[# 189]+0.004*[#  61]+0.004*[#  62]+0.004*[# 208]+
          +0.004*[# 209]+0.004*[# 243]+0.004*[# 244]+0.004*[# 285]+0.004*[# 289]+
          +0.004*[#  64]+0.004*[#  94]+0.004*[#  95]+0.004*[# 234]+0.003*[# 103]+
          +0.003*[# 201]+0.003*[#  28]+0.003*[# 266]+0.003*[#  33]+0.003*[#  39]+
          +0.003*[#  98]+0.003*[# 106]+0.003*[# 196]+0.003*[# 204]+0.003*[#  18]+
          +0.003*[#  24]+0.003*[#  30]+0.003*[#  36]+0.003*[# 271]+0.003*[# 277]+
          +0.003*[# 294]+0.003*[#  87]+0.003*[# 127]+0.003*[# 173]+0.003*[# 211]+
          +0.003*[# 262]+0.003*[# 268]+0.003*[# 274]+0.003*[# 305]+0.003*[# 306]+
          +0.002*[#  70]+0.002*[#  79]+0.002*[#  83]+0.002*[# 217]+0.002*[# 221]+
          +0.002*[# 230]+0.002*[#  72]+0.002*[#  85]+0.002*[# 140]+0.002*[# 166]+
          +0.002*[# 219]+0.002*[# 223]+0.002*[#  34]+0.002*[#  40]+0.002*[#  99]+
          +0.002*[# 107]+0.002*[# 197]+0.002*[# 205]+0.002*[# 272]+0.002*[# 278]+
          +0.002*[#  25]+0.002*[#  27]+0.002*[# 102]+0.002*[# 133]+0.002*[# 137]+
          +0.002*[# 163]+0.002*[# 171]+0.002*[# 263]+0.002*[# 303]+0.002*[# 304]+
          +0.002*[# 108]+0.002*[# 114]+0.002*[# 120]+0.002*[# 176]+0.002*[# 182]+
          +0.002*[# 188]+0.002*[# 200]+0.002*[# 265]+0.002*[#  32]+0.002*[#  38]+
          +0.002*[# 118]+0.002*[# 186]+0.002*[# 270]+0.002*[# 276]+0.001*[#  54]+
          +0.001*[#  59]+0.001*[#  60]+0.001*[#  65]+0.001*[#  66]+0.001*[# 235]+
          +0.001*[# 236]+0.001*[# 241]+0.001*[# 242]+0.001*[# 246]+0.001*[# 113]+
          +0.001*[# 125]+0.001*[# 142]+0.001*[# 148]+0.001*[# 154]+0.001*[# 181]+
          +0.001*[# 193]+
    |psi|^2 = 0.985
==== e( 140) =     3.57399 eV ==== 
     psi = 0.036*[# 127]+0.036*[# 173]+0.015*[#  94]+0.015*[#  95]+0.015*[# 208]+
          +0.015*[# 209]+0.013*[#   8]+0.013*[#  12]+0.013*[#  16]+0.013*[# 284]+
          +0.013*[# 288]+0.013*[# 292]+0.010*[#  97]+0.010*[# 101]+0.010*[# 102]+
          +0.010*[# 105]+0.010*[# 131]+0.010*[# 135]+0.010*[# 139]+0.010*[# 161]+
          +0.010*[# 165]+0.010*[# 169]+0.010*[# 195]+0.010*[# 199]+0.010*[# 200]+
          +0.010*[# 203]+0.009*[#  99]+0.009*[# 107]+0.009*[# 197]+0.009*[# 205]+
          +0.008*[#  81]+0.008*[# 232]+0.008*[# 140]+0.008*[# 166]+0.008*[# 128]+
          +0.008*[# 129]+0.008*[# 174]+0.008*[# 175]+0.007*[# 108]+0.007*[# 114]+
          +0.007*[# 120]+0.007*[# 176]+0.007*[# 182]+0.007*[# 188]+0.007*[# 133]+
          +0.007*[# 137]+0.007*[# 163]+0.007*[# 171]+0.006*[#  71]+0.006*[#  84]+
          +0.006*[# 218]+0.006*[# 222]+0.006*[#  42]+0.006*[#  46]+0.006*[#  50]+
          +0.006*[#  98]+0.006*[# 106]+0.006*[# 143]+0.006*[# 155]+0.006*[# 196]+
          +0.006*[# 204]+0.006*[# 250]+0.006*[# 254]+0.006*[# 258]+0.005*[#  54]+
          +0.005*[#  63]+0.005*[# 233]+0.005*[# 246]+0.005*[# 302]+0.005*[#  21]+
          +0.005*[#  22]+0.005*[#  24]+0.005*[#  30]+0.005*[#  36]+0.005*[# 103]+
          +0.005*[# 146]+0.005*[# 147]+0.005*[# 158]+0.005*[# 159]+0.005*[# 201]+
          +0.005*[# 262]+0.005*[# 268]+0.005*[# 274]+0.005*[# 281]+0.005*[# 282]+
          +0.004*[#  64]+0.004*[# 234]+0.004*[#  90]+0.004*[#  91]+0.004*[# 132]+
          +0.004*[# 136]+0.004*[# 162]+0.004*[# 170]+0.004*[# 214]+0.004*[# 215]+
          +0.004*[#  55]+0.004*[#  56]+0.004*[# 247]+0.004*[# 248]+0.003*[#  48]+
          +0.003*[# 252]+0.003*[#  20]+0.003*[# 280]+0.003*[# 109]+0.003*[# 115]+
          +0.003*[# 119]+0.003*[#  43]+0.003*[#  51]+0.003*[# 121]+0.003*[# 177]+
          +0.003*[# 183]+0.003*[# 187]+0.003*[# 189]+0.003*[#  58]+0.003*[# 255]+
          +0.003*[# 259]+0.003*[# 112]+0.003*[# 124]+0.003*[# 141]+0.003*[# 152]+
          +0.003*[# 153]+0.003*[# 167]+0.003*[# 180]+0.003*[# 192]+0.003*[# 240]+
          +0.002*[#  72]+0.002*[#  85]+0.002*[# 219]+0.002*[# 223]+0.002*[#  70]+
          +0.002*[#  79]+0.002*[#  83]+0.002*[#  17]+0.002*[# 113]+0.002*[# 125]+
          +0.002*[# 181]+0.002*[# 193]+0.002*[# 217]+0.002*[# 221]+0.002*[# 230]+
          +0.002*[#  44]+0.002*[#  52]+0.002*[# 256]+0.002*[# 260]+0.002*[# 293]+
          +0.002*[#  23]+0.002*[#  29]+0.002*[#  35]+0.002*[# 118]+0.002*[# 150]+
          +0.002*[# 151]+0.002*[# 186]+0.002*[# 261]+0.002*[# 267]+0.002*[# 273]+
          +0.002*[#  10]+0.002*[#  14]+0.002*[# 116]+0.002*[# 184]+0.002*[#  27]+
          +0.002*[#  47]+0.002*[# 251]+0.002*[# 265]+0.002*[# 286]+0.002*[# 290]+
          +0.001*[#   1]+0.001*[#  88]+0.001*[#  89]+0.001*[#  93]+0.001*[# 111]+
          +0.001*[# 123]+0.001*[# 179]+0.001*[# 191]+0.001*[# 207]+0.001*[# 212]+
          +0.001*[# 213]+0.001*[# 295]+0.001*[# 301]+0.001*[#  34]+0.001*[#  40]+
          +0.001*[#  65]+0.001*[#  66]+0.001*[# 235]+0.001*[# 236]+0.001*[# 272]+
          +0.001*[# 278]+
    |psi|^2 = 0.985
==== e( 141) =     3.70128 eV ==== 
     psi = 0.026*[#   8]+0.026*[#  12]+0.026*[#  16]+0.026*[# 284]+0.026*[# 288]+
          +0.026*[# 292]+0.024*[# 302]+0.017*[#  94]+0.017*[#  95]+0.017*[# 208]+
          +0.017*[# 209]+0.016*[#  54]+0.016*[# 246]+0.012*[# 102]+0.012*[# 200]+
          +0.011*[#  20]+0.011*[# 280]+0.010*[#  99]+0.010*[# 107]+0.010*[# 197]+
          +0.010*[# 205]+0.009*[#  55]+0.009*[#  56]+0.009*[#  81]+0.009*[# 232]+
          +0.009*[# 247]+0.009*[# 248]+0.007*[#  24]+0.007*[#  30]+0.007*[#  36]+
          +0.007*[# 262]+0.007*[# 268]+0.007*[# 274]+0.007*[# 301]+0.007*[#  47]+
          +0.007*[# 251]+0.007*[#  23]+0.007*[#  29]+0.007*[#  35]+0.007*[# 261]+
          +0.007*[# 267]+0.007*[# 273]+0.007*[#  71]+0.007*[#  84]+0.007*[# 218]+
          +0.007*[# 222]+0.006*[# 108]+0.006*[# 114]+0.006*[# 120]+0.006*[# 176]+
          +0.006*[# 182]+0.006*[# 188]+0.006*[#  98]+0.006*[# 106]+0.006*[# 196]+
          +0.006*[# 204]+0.006*[#  44]+0.006*[#  52]+0.006*[# 256]+0.006*[# 260]+
          +0.006*[# 131]+0.006*[# 135]+0.006*[# 139]+0.006*[# 161]+0.006*[# 165]+
          +0.006*[# 169]+0.005*[#  63]+0.005*[# 233]+0.005*[# 141]+0.005*[# 167]+
          +0.005*[#  21]+0.005*[#  22]+0.005*[# 281]+0.005*[# 282]+0.004*[# 128]+
          +0.004*[# 129]+0.004*[# 132]+0.004*[# 136]+0.004*[# 162]+0.004*[# 170]+
          +0.004*[# 174]+0.004*[# 175]+0.004*[# 103]+0.004*[# 201]+0.004*[# 119]+
          +0.004*[# 187]+0.004*[#   1]+0.004*[# 295]+0.004*[#  97]+0.004*[# 101]+
          +0.004*[# 105]+0.004*[# 133]+0.004*[# 137]+0.004*[# 163]+0.004*[# 171]+
          +0.004*[# 195]+0.004*[# 199]+0.004*[# 203]+0.003*[#  43]+0.003*[#  51]+
          +0.003*[# 255]+0.003*[# 259]+0.003*[# 112]+0.003*[# 124]+0.003*[# 180]+
          +0.003*[# 192]+0.003*[# 140]+0.003*[# 166]+0.003*[#  42]+0.003*[#  46]+
          +0.003*[#  50]+0.002*[#  72]+0.002*[#  85]+0.002*[# 116]+0.002*[# 184]+
          +0.002*[# 219]+0.002*[# 223]+0.003*[# 250]+0.003*[# 254]+0.003*[# 258]+
          +0.002*[#  25]+0.002*[# 263]+0.002*[#  48]+0.002*[# 252]+0.002*[# 146]+
          +0.002*[# 147]+0.002*[# 158]+0.002*[# 159]+0.002*[#  32]+0.002*[#  38]+
          +0.002*[# 111]+0.002*[# 123]+0.002*[# 179]+0.002*[# 191]+0.002*[# 270]+
          +0.002*[# 276]+0.002*[#  28]+0.002*[# 109]+0.002*[# 113]+0.002*[# 115]+
          +0.002*[# 121]+0.002*[# 125]+0.002*[# 177]+0.002*[# 181]+0.002*[# 183]+
          +0.002*[# 189]+0.002*[# 193]+0.002*[# 266]+0.001*[#  33]+0.001*[#  39]+
          +0.001*[# 271]+0.001*[# 277]+0.001*[#  18]+0.001*[#  64]+0.001*[# 234]+
          +0.001*[#  58]+0.001*[#  87]+0.001*[# 211]+0.001*[# 240]+0.001*[# 294]+
          +0.001*[# 305]+0.001*[# 306]+
    |psi|^2 = 0.988
==== e( 142) =     3.70246 eV ==== 
     psi = 0.026*[# 131]+0.026*[# 135]+0.026*[# 139]+0.026*[# 161]+0.026*[# 165]+
          +0.026*[# 169]+0.024*[# 149]+0.017*[#  93]+0.017*[# 207]+0.016*[#  55]+
          +0.016*[#  56]+0.016*[# 247]+0.016*[# 248]+0.012*[#  47]+0.012*[# 251]+
          +0.011*[# 127]+0.011*[# 173]+0.010*[#  81]+0.010*[# 232]+0.010*[#  44]+
          +0.010*[#  52]+0.010*[# 256]+0.010*[# 260]+0.008*[# 109]+0.008*[# 115]+
          +0.008*[# 121]+0.008*[# 177]+0.008*[# 183]+0.008*[# 189]+0.008*[#  71]+
          +0.008*[#  84]+0.007*[# 148]+0.008*[# 218]+0.008*[# 222]+0.007*[#  94]+
          +0.007*[#  95]+0.007*[# 208]+0.007*[# 209]+0.007*[# 108]+0.007*[# 114]+
          +0.007*[# 120]+0.007*[# 176]+0.007*[# 182]+0.007*[# 188]+0.006*[#  23]+
          +0.006*[#  29]+0.006*[#  35]+0.006*[#  43]+0.006*[#  51]+0.006*[#  63]+
          +0.006*[# 233]+0.006*[# 255]+0.006*[# 259]+0.006*[# 261]+0.006*[# 267]+
          +0.006*[# 273]+0.006*[# 102]+0.006*[# 200]+0.006*[#   8]+0.006*[#  12]+
          +0.006*[#  16]+0.006*[# 284]+0.006*[# 288]+0.006*[# 292]+0.005*[#  18]+
          +0.005*[#  99]+0.005*[# 107]+0.005*[# 197]+0.005*[# 205]+0.005*[# 294]+
          +0.005*[# 128]+0.004*[#   9]+0.005*[#  48]+0.005*[# 129]+0.005*[# 174]+
          +0.005*[# 175]+0.004*[#  13]+0.005*[# 252]+0.004*[# 285]+0.004*[# 289]+
          +0.004*[#  21]+0.004*[#  22]+0.004*[#  28]+0.004*[# 142]+0.004*[# 154]+
          +0.004*[# 266]+0.004*[# 281]+0.004*[# 282]+0.004*[#  10]+0.004*[#  14]+
          +0.004*[# 286]+0.004*[# 290]+0.003*[#  33]+0.003*[#  39]+0.003*[#  42]+
          +0.003*[#  46]+0.003*[#  50]+0.003*[# 250]+0.003*[# 254]+0.003*[# 258]+
          +0.003*[# 271]+0.003*[# 277]+0.003*[#  17]+0.003*[#  98]+0.003*[# 106]+
          +0.003*[# 196]+0.003*[# 204]+0.003*[# 293]+0.003*[#  72]+0.003*[#  85]+
          +0.003*[#  97]+0.003*[# 101]+0.003*[# 105]+0.003*[# 195]+0.003*[# 199]+
          +0.003*[# 203]+0.003*[# 219]+0.003*[# 223]+0.002*[#  25]+0.002*[# 263]+
          +0.002*[# 116]+0.002*[# 184]+0.002*[# 103]+0.002*[# 201]+0.002*[#   5]+
          +0.002*[#   6]+0.002*[#  32]+0.002*[#  38]+0.002*[#  64]+0.002*[# 270]+
          +0.002*[# 276]+0.002*[# 299]+0.002*[# 300]+0.002*[#  24]+0.002*[#  30]+
          +0.002*[#  34]+0.002*[#  36]+0.002*[#  40]+0.002*[# 234]+0.002*[# 111]+
          +0.002*[# 123]+0.002*[# 179]+0.002*[# 191]+0.002*[# 262]+0.002*[# 268]+
          +0.002*[# 272]+0.002*[# 274]+0.002*[# 278]+0.001*[#  87]+0.001*[# 119]+
          +0.001*[# 152]+0.001*[# 153]+0.001*[# 187]+0.001*[# 211]+0.001*[#  58]+
          +0.001*[# 112]+0.001*[# 124]+0.001*[# 240]+0.001*[# 141]+0.001*[# 167]+
          +0.001*[# 180]+0.001*[# 192]+
    |psi|^2 = 0.988
==== e( 143) =     3.73821 eV ==== 
     psi = 0.038*[#  21]+0.038*[#  22]+0.038*[# 281]+0.038*[# 282]+0.024*[#  17]+
          +0.024*[# 293]+0.021*[#  10]+0.021*[#  14]+0.021*[# 286]+0.021*[# 290]+
          +0.019*[#  55]+0.019*[#  56]+0.019*[# 247]+0.019*[# 248]+0.014*[#   9]+
          +0.014*[#  13]+0.014*[# 285]+0.014*[# 289]+0.011*[#  18]+0.011*[# 294]+
          +0.011*[#  42]+0.011*[#  46]+0.011*[#  50]+0.011*[# 250]+0.011*[# 254]+
          +0.011*[# 258]+0.010*[#  47]+0.010*[# 251]+0.010*[#  20]+0.010*[# 280]+
          +0.009*[#   5]+0.009*[#   6]+0.009*[#  23]+0.009*[#  29]+0.009*[#  35]+
          +0.009*[# 261]+0.009*[# 267]+0.009*[# 273]+0.009*[# 299]+0.009*[# 300]+
          +0.009*[#  44]+0.009*[#  52]+0.009*[# 256]+0.009*[# 260]+0.008*[#  28]+
          +0.008*[# 266]+0.008*[#   8]+0.008*[#  12]+0.008*[#  16]+0.008*[# 284]+
          +0.008*[# 288]+0.008*[# 292]+0.006*[#  33]+0.006*[#  39]+0.006*[# 271]+
          +0.006*[# 277]+0.005*[#  25]+0.005*[# 263]+0.005*[# 305]+0.005*[# 306]+
          +0.005*[#  43]+0.005*[#  51]+0.005*[# 255]+0.005*[# 259]+0.005*[# 303]+
          +0.005*[# 304]+0.004*[#   2]+0.004*[#  32]+0.004*[#  38]+0.004*[# 270]+
          +0.004*[# 276]+0.004*[# 296]+0.003*[#  48]+0.003*[# 252]+0.003*[#  24]+
          +0.003*[#  30]+0.003*[#  36]+0.003*[#  61]+0.003*[#  62]+0.003*[# 243]+
          +0.003*[# 244]+0.003*[# 262]+0.003*[# 268]+0.003*[# 274]+0.003*[#   3]+
          +0.003*[#   4]+0.003*[#  34]+0.003*[#  40]+0.003*[# 272]+0.003*[# 278]+
          +0.003*[# 297]+0.003*[# 298]+0.002*[#  81]+0.002*[# 232]+0.002*[#  31]+
          +0.002*[#  37]+0.002*[#  71]+0.002*[#  84]+0.002*[# 218]+0.002*[# 222]+
          +0.002*[# 269]+0.002*[# 275]+0.002*[#  64]+0.002*[#  94]+0.002*[#  95]+
          +0.002*[# 208]+0.002*[# 209]+0.002*[# 234]+0.002*[#  65]+0.002*[#  66]+
          +0.002*[# 235]+0.002*[# 236]+0.001*[#  53]+0.001*[# 102]+0.001*[# 200]+
          +0.001*[# 245]+0.001*[#  57]+0.001*[#  63]+0.001*[#  72]+0.001*[#  85]+
          +0.001*[#  99]+0.001*[# 107]+0.001*[# 197]+0.001*[# 205]+0.001*[# 219]+
          +0.001*[# 223]+0.001*[# 239]+0.001*[# 233]+
    |psi|^2 = 0.984
==== e( 144) =     3.74464 eV ==== 
     psi = 0.037*[# 128]+0.037*[# 129]+0.037*[# 174]+0.037*[# 175]+0.023*[# 140]+
          +0.023*[# 166]+0.021*[#  94]+0.021*[#  95]+0.021*[# 208]+0.021*[# 209]+
          +0.020*[# 133]+0.020*[# 137]+0.020*[# 163]+0.020*[# 171]+0.013*[# 132]+
          +0.013*[# 136]+0.013*[# 162]+0.013*[# 170]+0.012*[# 102]+0.012*[# 200]+
          +0.011*[#  97]+0.011*[# 101]+0.011*[# 105]+0.011*[# 195]+0.011*[# 199]+
          +0.011*[# 203]+0.010*[# 141]+0.010*[# 167]+0.010*[# 127]+0.010*[# 173]+
          +0.010*[#  99]+0.010*[# 107]+0.010*[# 197]+0.010*[# 205]+0.009*[# 108]+
          +0.009*[# 114]+0.009*[# 120]+0.009*[# 146]+0.009*[# 147]+0.009*[# 158]+
          +0.009*[# 159]+0.009*[# 176]+0.009*[# 182]+0.009*[# 188]+0.008*[# 131]+
          +0.008*[# 135]+0.008*[# 139]+0.008*[# 161]+0.008*[# 165]+0.008*[# 169]+
          +0.008*[# 119]+0.008*[# 187]+0.006*[# 112]+0.006*[# 124]+0.006*[# 180]+
          +0.006*[# 192]+0.005*[# 116]+0.005*[# 184]+0.005*[#  98]+0.005*[# 106]+
          +0.005*[# 196]+0.005*[# 204]+0.005*[# 152]+0.005*[# 153]+0.004*[# 111]+
          +0.004*[# 123]+0.004*[# 150]+0.004*[# 151]+0.004*[# 179]+0.004*[# 191]+
          +0.004*[# 143]+0.004*[# 155]+0.003*[#  90]+0.003*[#  91]+0.003*[# 103]+
          +0.003*[# 201]+0.003*[# 214]+0.003*[# 215]+0.003*[# 109]+0.003*[# 115]+
          +0.003*[# 121]+0.003*[# 177]+0.003*[# 183]+0.003*[# 189]+0.003*[# 113]+
          +0.003*[# 125]+0.002*[# 144]+0.002*[# 145]+0.002*[# 156]+0.002*[# 157]+
          +0.003*[# 181]+0.003*[# 193]+0.002*[#  81]+0.002*[# 232]+0.002*[#  71]+
          +0.002*[#  84]+0.002*[# 110]+0.002*[# 122]+0.002*[# 178]+0.002*[# 190]+
          +0.002*[#  64]+0.002*[# 218]+0.002*[# 222]+0.002*[# 234]+0.002*[#  65]+
          +0.002*[#  66]+0.002*[# 235]+0.002*[# 236]+0.002*[#  55]+0.002*[#  56]+
          +0.001*[#  92]+0.001*[# 206]+0.002*[# 247]+0.002*[# 248]+0.001*[#  85]+
          +0.001*[#  86]+0.001*[#  47]+0.001*[#  72]+0.001*[# 210]+0.001*[# 219]+
          +0.001*[# 223]+
    |psi|^2 = 0.984
==== e( 145) =     3.78871 eV ==== 
     psi = 0.036*[#  47]+0.036*[# 251]+0.030*[#  55]+0.030*[#  56]+0.030*[# 247]+
          +0.030*[# 248]+0.028*[#  44]+0.028*[#  52]+0.028*[# 256]+0.028*[# 260]+
          +0.015*[#   8]+0.015*[#  12]+0.015*[#  16]+0.015*[# 284]+0.015*[# 288]+
          +0.015*[# 292]+0.014*[#  43]+0.014*[#  51]+0.014*[# 255]+0.014*[# 259]+
          +0.012*[#  23]+0.012*[#  29]+0.012*[#  35]+0.012*[# 261]+0.012*[# 267]+
          +0.012*[# 273]+0.011*[#  28]+0.011*[# 266]+0.010*[#  18]+0.010*[# 294]+
          +0.009*[#   9]+0.009*[#  13]+0.009*[# 285]+0.009*[# 289]+0.009*[#  33]+
          +0.009*[#  39]+0.009*[# 271]+0.009*[# 277]+0.008*[#  10]+0.008*[#  14]+
          +0.008*[# 286]+0.008*[# 290]+0.007*[#  17]+0.007*[# 293]+0.007*[#  48]+
          +0.007*[# 252]+0.006*[#  24]+0.006*[#  30]+0.006*[#  36]+0.006*[# 262]+
          +0.006*[# 268]+0.006*[# 274]+0.006*[# 305]+0.006*[# 306]+0.005*[#  34]+
          +0.005*[#  40]+0.005*[# 272]+0.005*[# 278]+0.004*[#  21]+0.004*[#  22]+
          +0.004*[#  65]+0.004*[#  66]+0.004*[# 235]+0.004*[# 236]+0.004*[# 281]+
          +0.004*[# 282]+0.004*[#  25]+0.004*[# 263]+0.004*[#  20]+0.004*[# 280]+
          +0.003*[#  32]+0.003*[#  38]+0.003*[#  94]+0.003*[#  95]+0.003*[# 208]+
          +0.003*[# 209]+0.003*[# 270]+0.003*[# 276]+0.003*[#  27]+0.003*[# 102]+
          +0.003*[# 200]+0.002*[#  81]+0.002*[# 232]+0.003*[# 265]+0.002*[#  59]+
          +0.002*[#  60]+0.002*[#  99]+0.002*[# 107]+0.002*[# 197]+0.002*[# 205]+
          +0.002*[# 241]+0.002*[# 242]+0.002*[#   3]+0.002*[#   4]+0.002*[#  61]+
          +0.002*[#  62]+0.002*[# 243]+0.002*[# 244]+0.002*[# 297]+0.002*[# 298]+
          +0.002*[#  63]+0.002*[#  71]+0.002*[#  84]+0.002*[# 218]+0.002*[# 222]+
          +0.002*[# 233]+0.002*[#  64]+0.002*[# 131]+0.002*[# 135]+0.002*[# 139]+
          +0.002*[# 161]+0.002*[# 165]+0.002*[# 169]+0.002*[# 234]+0.002*[# 303]+
          +0.002*[# 304]+0.002*[#  98]+0.002*[# 106]+0.002*[# 196]+0.002*[# 204]+
          +0.001*[#  42]+0.001*[#  46]+0.001*[#  50]+0.001*[# 250]+0.001*[# 254]+
          +0.001*[# 258]+0.001*[# 302]+0.001*[# 103]+0.001*[# 201]+0.001*[#  31]+
          +0.001*[#  37]+0.001*[# 108]+0.001*[# 114]+0.001*[# 120]+0.001*[# 141]+
          +0.001*[# 167]+0.001*[# 176]+0.001*[# 182]+0.001*[# 188]+0.001*[# 269]+
          +0.001*[# 275]+
    |psi|^2 = 0.986
==== e( 146) =     3.79440 eV ==== 
     psi = 0.036*[# 102]+0.036*[# 200]+0.030*[#  94]+0.030*[#  95]+0.030*[# 208]+
          +0.030*[# 209]+0.029*[#  99]+0.029*[# 107]+0.029*[# 197]+0.029*[# 205]+
          +0.014*[# 131]+0.014*[# 135]+0.014*[# 139]+0.014*[# 161]+0.014*[# 165]+
          +0.014*[# 169]+0.014*[#  98]+0.014*[# 106]+0.014*[# 196]+0.014*[# 204]+
          +0.013*[# 108]+0.013*[# 114]+0.013*[# 120]+0.013*[# 176]+0.013*[# 182]+
          +0.013*[# 188]+0.011*[# 119]+0.011*[# 141]+0.011*[# 167]+0.011*[# 187]+
          +0.010*[# 132]+0.010*[# 136]+0.010*[# 162]+0.010*[# 170]+0.009*[# 112]+
          +0.009*[# 124]+0.009*[# 180]+0.009*[# 192]+0.009*[# 133]+0.009*[# 137]+
          +0.009*[# 163]+0.009*[# 171]+0.008*[# 140]+0.008*[# 166]+0.007*[# 103]+
          +0.007*[# 201]+0.006*[# 152]+0.006*[# 153]+0.006*[# 109]+0.006*[# 115]+
          +0.006*[# 121]+0.006*[# 177]+0.006*[# 183]+0.006*[# 189]+0.005*[# 128]+
          +0.005*[# 129]+0.005*[# 174]+0.005*[# 175]+0.005*[# 113]+0.005*[# 125]+
          +0.005*[# 181]+0.005*[# 193]+0.004*[# 116]+0.004*[# 184]+0.004*[#  65]+
          +0.004*[#  66]+0.004*[# 235]+0.004*[# 236]+0.003*[# 127]+0.003*[# 173]+
          +0.003*[# 111]+0.003*[# 123]+0.003*[# 179]+0.003*[# 191]+0.003*[# 118]+
          +0.003*[# 186]+0.002*[#  55]+0.002*[#  56]+0.002*[#  81]+0.002*[#  88]+
          +0.002*[#  89]+0.002*[# 212]+0.002*[# 213]+0.002*[# 247]+0.002*[# 248]+
          +0.002*[#  47]+0.002*[# 144]+0.002*[# 145]+0.002*[# 156]+0.002*[# 157]+
          +0.002*[# 232]+0.002*[#  90]+0.002*[#  91]+0.002*[# 214]+0.002*[# 215]+
          +0.002*[# 251]+0.002*[#  44]+0.002*[#  52]+0.002*[# 150]+0.002*[# 151]+
          +0.002*[# 256]+0.002*[# 260]+0.002*[#  63]+0.002*[#  71]+0.002*[#  84]+
          +0.002*[# 218]+0.002*[# 222]+0.002*[#  64]+0.002*[# 233]+0.002*[# 234]+
          +0.001*[#   8]+0.001*[#  12]+0.001*[#  16]+0.001*[#  43]+0.001*[#  51]+
          +0.001*[#  97]+0.001*[# 101]+0.001*[# 105]+0.001*[# 195]+0.001*[# 199]+
          +0.001*[# 203]+0.001*[# 255]+0.001*[# 259]+0.001*[# 284]+0.001*[# 288]+
          +0.001*[# 292]+0.001*[#  48]+0.001*[# 110]+0.001*[# 122]+0.001*[# 149]+
          +0.001*[# 178]+0.001*[# 190]+0.001*[# 252]+
    |psi|^2 = 0.986
==== e( 147) =     3.83827 eV ==== 
     psi = 0.034*[#  47]+0.034*[# 251]+0.029*[#  55]+0.029*[#  56]+0.029*[# 247]+
          +0.029*[# 248]+0.027*[#  44]+0.027*[#  52]+0.027*[# 256]+0.027*[# 260]+
          +0.017*[#  20]+0.017*[# 280]+0.014*[#  18]+0.014*[# 294]+0.014*[#   8]+
          +0.014*[#  12]+0.014*[#  16]+0.014*[# 284]+0.014*[# 288]+0.014*[# 292]+
          +0.013*[#   9]+0.013*[#  13]+0.013*[# 285]+0.013*[# 289]+0.012*[#  23]+
          +0.012*[#  29]+0.012*[#  35]+0.012*[#  43]+0.012*[#  51]+0.012*[# 255]+
          +0.012*[# 259]+0.012*[# 261]+0.012*[# 267]+0.012*[# 273]+0.012*[#  28]+
          +0.012*[# 266]+0.011*[#  10]+0.011*[#  14]+0.011*[# 286]+0.011*[# 290]+
          +0.009*[#  21]+0.009*[#  22]+0.009*[# 281]+0.009*[# 282]+0.009*[#  17]+
          +0.009*[#  33]+0.009*[#  39]+0.009*[# 271]+0.009*[# 277]+0.009*[# 293]+
          +0.007*[# 305]+0.007*[# 306]+0.006*[#  24]+0.006*[#  30]+0.006*[#  36]+
          +0.006*[# 262]+0.006*[# 268]+0.006*[# 274]+0.005*[#  34]+0.005*[#  40]+
          +0.005*[#  48]+0.005*[# 252]+0.005*[# 272]+0.005*[# 278]+0.004*[#  25]+
          +0.004*[# 263]+0.003*[#   1]+0.003*[# 303]+0.003*[# 304]+0.003*[#  32]+
          +0.003*[#  38]+0.003*[# 270]+0.003*[# 276]+0.003*[# 295]+0.003*[#  61]+
          +0.003*[#  62]+0.003*[#  65]+0.003*[#  66]+0.003*[# 235]+0.003*[# 236]+
          +0.003*[# 243]+0.003*[# 244]+0.002*[#   3]+0.002*[#   4]+0.003*[#  27]+
          +0.003*[# 265]+0.002*[# 297]+0.002*[# 298]+0.002*[#   5]+0.002*[#   6]+
          +0.002*[#  53]+0.002*[# 245]+0.001*[# 131]+0.001*[# 135]+0.001*[# 139]+
          +0.002*[# 300]+0.001*[# 149]+0.001*[# 161]+0.001*[# 165]+0.001*[# 169]+
          +0.002*[# 299]+0.001*[#  31]+0.001*[#  37]+0.001*[#  54]+0.001*[# 246]+
          +0.001*[# 269]+0.001*[# 275]+
    |psi|^2 = 0.983
==== e( 148) =     3.84506 eV ==== 
     psi = 0.034*[# 102]+0.034*[# 200]+0.029*[#  94]+0.029*[#  95]+0.029*[# 208]+
          +0.029*[# 209]+0.027*[#  99]+0.027*[# 107]+0.027*[# 197]+0.027*[# 205]+
          +0.017*[# 127]+0.017*[# 173]+0.015*[# 141]+0.015*[# 167]+0.013*[# 131]+
          +0.013*[# 135]+0.013*[# 139]+0.013*[# 161]+0.013*[# 165]+0.013*[# 169]+
          +0.013*[# 132]+0.013*[# 136]+0.013*[# 162]+0.013*[# 170]+0.012*[#  98]+
          +0.012*[# 106]+0.012*[# 196]+0.012*[# 204]+0.012*[# 108]+0.012*[# 114]+
          +0.012*[# 120]+0.012*[# 176]+0.012*[# 182]+0.012*[# 188]+0.012*[# 119]+
          +0.012*[# 187]+0.011*[# 133]+0.011*[# 137]+0.011*[# 163]+0.011*[# 171]+
          +0.009*[# 128]+0.009*[# 129]+0.009*[# 140]+0.009*[# 166]+0.009*[# 174]+
          +0.009*[# 175]+0.009*[# 112]+0.009*[# 124]+0.009*[# 180]+0.009*[# 192]+
          +0.007*[# 152]+0.007*[# 153]+0.006*[# 109]+0.006*[# 115]+0.006*[# 121]+
          +0.006*[# 177]+0.006*[# 183]+0.006*[# 189]+0.005*[# 103]+0.005*[# 201]+
          +0.005*[# 113]+0.005*[# 125]+0.005*[# 181]+0.005*[# 193]+0.004*[# 116]+
          +0.004*[# 184]+0.003*[# 111]+0.003*[# 123]+0.003*[# 142]+0.003*[# 150]+
          +0.003*[# 151]+0.003*[# 154]+0.003*[# 179]+0.003*[# 191]+0.003*[#  65]+
          +0.003*[#  66]+0.003*[#  90]+0.003*[#  91]+0.003*[# 214]+0.003*[# 215]+
          +0.003*[# 118]+0.003*[# 235]+0.003*[# 236]+0.002*[# 144]+0.002*[# 145]+
          +0.002*[# 156]+0.002*[# 157]+0.003*[# 186]+0.002*[#  92]+0.002*[# 146]+
          +0.002*[# 147]+0.002*[# 158]+0.002*[# 159]+0.002*[# 206]+0.001*[#   8]+
          +0.001*[#  12]+0.001*[#  16]+0.001*[# 284]+0.001*[# 288]+0.001*[# 292]+
          +0.001*[# 302]+0.001*[#  93]+0.001*[# 110]+0.001*[# 122]+0.001*[# 178]+
          +0.001*[# 190]+0.001*[# 207]+
    |psi|^2 = 0.983
==== e( 149) =     3.93136 eV ==== 
     psi = 0.030*[#   8]+0.030*[#  12]+0.030*[#  16]+0.030*[# 284]+0.030*[# 288]+
          +0.030*[# 292]+0.027*[# 302]+0.017*[#  47]+0.017*[# 251]+0.015*[#  44]+
          +0.015*[#  52]+0.015*[# 256]+0.015*[# 260]+0.013*[#  43]+0.013*[#  51]+
          +0.013*[# 255]+0.013*[# 259]+0.012*[#  55]+0.012*[#  56]+0.012*[# 247]+
          +0.012*[# 248]+0.012*[#  48]+0.012*[# 252]+0.012*[#  81]+0.012*[# 232]+
          +0.011*[#  64]+0.011*[# 234]+0.009*[# 301]+0.009*[#  71]+0.009*[#  84]+
          +0.009*[# 218]+0.009*[# 222]+0.007*[#  20]+0.007*[# 280]+0.007*[#  63]+
          +0.007*[#  93]+0.007*[# 207]+0.007*[# 233]+0.006*[#  21]+0.006*[#  22]+
          +0.006*[# 281]+0.006*[# 282]+0.006*[#  53]+0.006*[# 245]+0.005*[#  17]+
          +0.005*[# 293]+0.005*[#  10]+0.005*[#  14]+0.005*[# 128]+0.005*[# 129]+
          +0.005*[# 174]+0.005*[# 175]+0.005*[# 286]+0.005*[# 290]+0.004*[#   1]+
          +0.004*[# 140]+0.004*[# 166]+0.004*[# 295]+0.004*[#   9]+0.004*[#  13]+
          +0.004*[# 285]+0.004*[# 289]+0.004*[#  59]+0.004*[#  60]+0.004*[# 241]+
          +0.004*[# 242]+0.004*[#  18]+0.004*[# 294]+0.004*[# 102]+0.004*[# 200]+
          +0.004*[# 133]+0.004*[# 137]+0.004*[# 163]+0.004*[# 171]+0.004*[#  94]+
          +0.004*[#  95]+0.004*[# 208]+0.004*[# 209]+0.003*[#  23]+0.003*[#  29]+
          +0.003*[#  35]+0.003*[# 261]+0.003*[# 267]+0.003*[# 273]+0.003*[#  27]+
          +0.003*[#  42]+0.003*[#  46]+0.003*[#  50]+0.003*[# 250]+0.003*[# 254]+
          +0.003*[# 258]+0.003*[# 265]+0.003*[#  72]+0.003*[#  85]+0.003*[#  99]+
          +0.003*[# 107]+0.003*[# 197]+0.003*[# 205]+0.003*[# 219]+0.003*[# 223]+
          +0.003*[#   2]+0.003*[#  34]+0.003*[#  40]+0.003*[# 119]+0.003*[# 187]+
          +0.003*[# 272]+0.003*[# 278]+0.003*[# 296]+0.002*[# 112]+0.002*[# 124]+
          +0.002*[# 180]+0.002*[# 192]+0.002*[#  33]+0.002*[#  39]+0.002*[# 114]+
          +0.002*[# 120]+0.002*[# 132]+0.002*[# 136]+0.002*[# 162]+0.002*[# 170]+
          +0.002*[# 271]+0.002*[#   5]+0.002*[#   6]+0.002*[# 108]+0.002*[# 176]+
          +0.002*[# 182]+0.002*[# 188]+0.002*[# 277]+0.002*[# 299]+0.002*[# 300]+
          +0.002*[# 152]+0.002*[# 153]+0.002*[#  25]+0.002*[#  28]+0.002*[# 263]+
          +0.002*[# 266]+0.002*[#  24]+0.002*[#  30]+0.002*[#  36]+0.002*[#  98]+
          +0.002*[# 106]+0.001*[# 109]+0.001*[# 115]+0.001*[# 121]+0.001*[# 177]+
          +0.001*[# 183]+0.001*[# 189]+0.002*[# 196]+0.002*[# 204]+0.002*[# 262]+
          +0.002*[# 268]+0.002*[# 274]+0.001*[#  32]+0.001*[#  38]+0.001*[# 141]+
          +0.001*[# 167]+0.001*[# 270]+0.001*[# 276]+0.001*[# 113]+0.001*[# 125]+
          +0.001*[# 150]+0.001*[# 151]+0.001*[# 181]+0.001*[# 193]+0.001*[# 303]+
          +0.001*[# 304]+
    |psi|^2 = 0.980
==== e( 150) =     3.93307 eV ==== 
     psi = 0.032*[# 131]+0.032*[# 135]+0.032*[# 139]+0.032*[# 161]+0.032*[# 165]+
          +0.032*[# 169]+0.028*[# 149]+0.016*[# 102]+0.016*[# 200]+0.015*[#  99]+
          +0.015*[# 107]+0.015*[# 197]+0.015*[# 205]+0.013*[#  98]+0.013*[# 106]+
          +0.013*[# 196]+0.013*[# 204]+0.012*[#  94]+0.012*[#  95]+0.012*[# 103]+
          +0.012*[# 201]+0.012*[# 208]+0.012*[# 209]+0.011*[#  81]+0.011*[# 232]+
          +0.010*[#  64]+0.010*[# 234]+0.009*[# 148]+0.008*[#  71]+0.008*[#  84]+
          +0.008*[# 218]+0.008*[# 222]+0.007*[# 127]+0.007*[# 173]+0.007*[#  54]+
          +0.007*[# 246]+0.006*[#  63]+0.006*[# 233]+0.006*[# 128]+0.006*[# 129]+
          +0.006*[# 174]+0.006*[# 175]+0.005*[#  21]+0.005*[#  22]+0.005*[#  92]+
          +0.005*[# 206]+0.005*[# 281]+0.005*[# 282]+0.005*[#  17]+0.005*[# 293]+
          +0.005*[# 140]+0.005*[# 166]+0.005*[# 133]+0.005*[# 137]+0.005*[# 142]+
          +0.005*[# 154]+0.005*[# 163]+0.005*[# 171]+0.004*[# 132]+0.004*[# 136]+
          +0.004*[# 162]+0.004*[# 170]+0.004*[#  10]+0.004*[#  14]+0.004*[# 141]+
          +0.004*[# 167]+0.004*[# 286]+0.004*[# 290]+0.004*[#  47]+0.004*[#  88]+
          +0.004*[#  89]+0.004*[# 212]+0.004*[# 213]+0.004*[# 251]+0.004*[#  55]+
          +0.004*[#  56]+0.004*[# 247]+0.004*[# 248]+0.003*[# 108]+0.003*[# 114]+
          +0.003*[# 120]+0.003*[# 176]+0.003*[# 182]+0.003*[# 188]+0.003*[#  44]+
          +0.003*[#  52]+0.003*[#  97]+0.003*[# 101]+0.003*[# 105]+0.003*[# 118]+
          +0.003*[# 186]+0.003*[# 195]+0.003*[# 199]+0.003*[# 203]+0.003*[# 256]+
          +0.003*[# 260]+0.003*[#  28]+0.003*[# 143]+0.003*[# 155]+0.003*[# 266]+
          +0.003*[#  72]+0.003*[#  85]+0.003*[# 113]+0.003*[# 125]+0.003*[# 181]+
          +0.003*[# 193]+0.003*[# 219]+0.003*[# 223]+0.002*[#  33]+0.002*[#  39]+
          +0.002*[# 271]+0.002*[# 277]+0.002*[#   9]+0.002*[#  13]+0.002*[# 285]+
          +0.002*[# 289]+0.002*[#  23]+0.002*[#  29]+0.002*[#  35]+0.002*[# 261]+
          +0.002*[# 267]+0.002*[# 273]+0.002*[# 112]+0.002*[# 124]+0.002*[# 146]+
          +0.002*[# 147]+0.002*[# 158]+0.002*[# 159]+0.002*[# 180]+0.002*[# 192]+
          +0.002*[# 305]+0.002*[# 306]+0.002*[# 109]+0.002*[# 115]+0.002*[# 116]+
          +0.001*[#  36]+0.002*[# 119]+0.002*[# 121]+0.002*[# 177]+0.002*[# 183]+
          +0.002*[# 184]+0.002*[# 187]+0.002*[# 189]+0.001*[#  24]+0.001*[#  30]+
          +0.002*[#  43]+0.002*[#  51]+0.002*[# 255]+0.002*[# 259]+0.001*[# 262]+
          +0.001*[# 268]+0.001*[# 274]+0.001*[#  18]+0.001*[# 111]+0.001*[# 123]+
          +0.001*[# 179]+0.001*[# 191]+0.001*[# 294]+0.001*[#  34]+0.001*[#  40]+
          +0.001*[# 272]+0.001*[# 278]+0.001*[# 303]+0.001*[# 304]+0.001*[#  93]+
          +0.001*[# 207]+0.001*[# 150]+0.001*[# 151]+
    |psi|^2 = 0.980
==== e( 151) =     4.04079 eV ==== 
     psi = 0.025*[#  21]+0.025*[#  22]+0.025*[# 281]+0.025*[# 282]+0.022*[#  17]+
          +0.022*[# 293]+0.017*[#  10]+0.017*[#  14]+0.017*[# 286]+0.017*[# 290]+
          +0.017*[#  55]+0.017*[#  56]+0.017*[# 247]+0.017*[# 248]+0.014*[#  47]+
          +0.014*[# 251]+0.012*[#  44]+0.012*[#  52]+0.012*[# 256]+0.012*[# 260]+
          +0.010*[#  94]+0.010*[#  95]+0.010*[# 208]+0.010*[# 209]+0.010*[# 102]+
          +0.010*[# 200]+0.009*[#  43]+0.009*[#  51]+0.009*[# 255]+0.009*[# 259]+
          +0.008*[# 140]+0.008*[# 166]+0.008*[# 128]+0.008*[# 129]+0.008*[# 174]+
          +0.008*[# 175]+0.008*[#   9]+0.008*[#  13]+0.008*[# 285]+0.008*[# 289]+
          +0.007*[#  99]+0.007*[# 107]+0.007*[# 197]+0.007*[# 205]+0.007*[#  48]+
          +0.007*[# 252]+0.007*[#  28]+0.007*[# 266]+0.007*[# 133]+0.007*[# 137]+
          +0.007*[# 163]+0.007*[# 171]+0.006*[# 303]+0.006*[# 304]+0.006*[#  42]+
          +0.006*[#  46]+0.006*[#  50]+0.006*[# 250]+0.006*[# 254]+0.006*[# 258]+
          +0.005*[#  33]+0.005*[#  39]+0.005*[# 271]+0.005*[# 277]+0.004*[#  20]+
          +0.004*[# 280]+0.004*[# 305]+0.004*[# 306]+0.004*[#  70]+0.004*[#  79]+
          +0.004*[#  83]+0.003*[# 119]+0.003*[# 187]+0.004*[# 217]+0.004*[# 221]+
          +0.004*[# 230]+0.003*[#  23]+0.003*[#  29]+0.003*[#  35]+0.003*[# 261]+
          +0.003*[# 267]+0.003*[# 273]+0.003*[#  18]+0.003*[#  81]+0.003*[# 232]+
          +0.003*[# 294]+0.003*[#  34]+0.003*[#  40]+0.003*[# 132]+0.003*[# 136]+
          +0.003*[# 162]+0.003*[# 170]+0.003*[#  54]+0.003*[# 112]+0.003*[# 192]+
          +0.003*[# 272]+0.003*[# 278]+0.003*[#  65]+0.003*[#  66]+0.003*[#  98]+
          +0.003*[# 106]+0.003*[# 124]+0.003*[# 180]+0.003*[# 196]+0.003*[# 204]+
          +0.003*[# 235]+0.003*[# 236]+0.003*[# 246]+0.002*[#   5]+0.002*[#   6]+
          +0.002*[#  24]+0.002*[#  30]+0.002*[#  36]+0.002*[#  71]+0.002*[#  84]+
          +0.002*[# 218]+0.002*[# 222]+0.002*[# 262]+0.002*[# 268]+0.002*[# 274]+
          +0.002*[# 299]+0.002*[# 300]+0.002*[#  59]+0.002*[#  60]+0.002*[#  63]+
          +0.002*[# 233]+0.002*[# 241]+0.002*[# 242]+0.002*[#   3]+0.002*[#   4]+
          +0.002*[#  57]+0.002*[# 239]+0.002*[# 297]+0.002*[# 298]+0.002*[#  25]+
          +0.002*[#  27]+0.002*[# 131]+0.002*[# 135]+0.002*[# 139]+0.002*[# 150]+
          +0.002*[# 151]+0.002*[# 161]+0.002*[# 165]+0.002*[# 169]+0.002*[# 263]+
          +0.002*[# 265]+0.001*[#  72]+0.001*[#  85]+0.001*[#   8]+0.001*[#  16]+
          +0.001*[#  32]+0.001*[#  38]+0.001*[# 152]+0.001*[# 153]+0.001*[# 219]+
          +0.001*[# 223]+0.001*[#  12]+0.001*[# 113]+0.001*[# 125]+0.001*[# 181]+
          +0.001*[# 193]+0.001*[# 270]+0.001*[# 276]+0.001*[# 284]+0.001*[# 288]+
          +0.001*[# 292]+0.001*[#  58]+0.001*[#  86]+0.001*[# 108]+0.001*[# 109]+
          +0.001*[# 114]+0.001*[# 115]+0.001*[# 120]+0.001*[# 121]+0.001*[# 141]+
          +0.001*[# 167]+0.001*[# 176]+0.001*[# 177]+0.001*[# 182]+0.001*[# 183]+
          +0.001*[# 188]+0.001*[# 189]+
    |psi|^2 = 0.976
==== e( 152) =     4.04287 eV ==== 
     psi = 0.019*[# 128]+0.019*[# 129]+0.019*[# 174]+0.019*[# 175]+0.017*[# 140]+
          +0.017*[# 166]+0.014*[#  17]+0.014*[# 293]+0.014*[#  21]+0.014*[#  22]+
          +0.014*[# 281]+0.014*[# 282]+0.013*[# 133]+0.013*[# 137]+0.013*[# 163]+
          +0.013*[# 171]+0.013*[#  55]+0.013*[#  56]+0.013*[#  94]+0.013*[#  95]+
          +0.013*[# 208]+0.013*[# 209]+0.013*[# 247]+0.013*[# 248]+0.012*[#  47]+
          +0.012*[# 251]+0.011*[#  10]+0.011*[#  14]+0.011*[# 286]+0.011*[# 290]+
          +0.011*[# 102]+0.011*[# 200]+0.010*[#  99]+0.010*[# 107]+0.010*[# 197]+
          +0.010*[# 205]+0.009*[#  44]+0.009*[#  52]+0.009*[# 256]+0.009*[# 260]+
          +0.007*[#   9]+0.007*[#  13]+0.006*[#  98]+0.006*[# 106]+0.006*[# 196]+
          +0.006*[# 204]+0.007*[# 285]+0.007*[# 289]+0.006*[# 132]+0.006*[# 136]+
          +0.006*[# 162]+0.006*[# 170]+0.005*[#  28]+0.005*[# 119]+0.005*[# 187]+
          +0.005*[# 266]+0.005*[# 103]+0.005*[# 201]+0.005*[# 150]+0.005*[# 151]+
          +0.004*[#  97]+0.004*[# 101]+0.004*[# 105]+0.004*[# 112]+0.004*[# 124]+
          +0.004*[# 180]+0.004*[# 192]+0.004*[# 195]+0.004*[# 199]+0.004*[# 203]+
          +0.004*[#  18]+0.004*[#  33]+0.004*[#  39]+0.004*[# 271]+0.004*[# 277]+
          +0.004*[# 294]+0.004*[#  43]+0.004*[#  51]+0.004*[# 255]+0.004*[# 259]+
          +0.004*[#   8]+0.004*[#  12]+0.004*[#  16]+0.004*[# 284]+0.004*[# 288]+
          +0.004*[# 292]+0.003*[# 127]+0.003*[# 152]+0.003*[# 153]+0.003*[# 173]+
          +0.003*[#  70]+0.003*[#  79]+0.003*[#  83]+0.003*[# 217]+0.003*[# 221]+
          +0.003*[# 230]+0.003*[# 108]+0.003*[# 114]+0.003*[# 120]+0.003*[# 176]+
          +0.003*[# 182]+0.003*[# 188]+0.003*[#  65]+0.003*[#  66]+0.003*[# 235]+
          +0.003*[# 236]+0.003*[# 303]+0.003*[# 304]+0.003*[# 305]+0.003*[# 306]+
          +0.002*[#   2]+0.002*[# 113]+0.002*[# 125]+0.002*[# 141]+0.002*[# 167]+
          +0.002*[# 181]+0.002*[# 193]+0.002*[# 296]+0.002*[#  24]+0.002*[#  30]+
          +0.002*[#  36]+0.002*[#  81]+0.002*[# 232]+0.002*[# 109]+0.002*[# 115]+
          +0.002*[# 121]+0.002*[# 177]+0.002*[# 183]+0.002*[# 189]+0.002*[# 262]+
          +0.002*[# 268]+0.002*[# 274]+0.002*[#  34]+0.002*[#  40]+0.002*[#  71]+
          +0.002*[#  84]+0.002*[# 146]+0.002*[# 147]+0.002*[# 158]+0.002*[# 159]+
          +0.002*[# 218]+0.002*[# 222]+0.002*[# 302]+0.002*[# 272]+0.002*[# 278]+
          +0.002*[#  23]+0.002*[#  29]+0.002*[#  35]+0.002*[#  88]+0.002*[#  89]+
          +0.002*[# 212]+0.002*[# 213]+0.002*[# 261]+0.002*[# 267]+0.002*[# 273]+
          +0.001*[#  42]+0.001*[#  46]+0.001*[#  50]+0.001*[#  57]+0.001*[#  86]+
          +0.001*[#  93]+0.001*[# 144]+0.001*[# 145]+0.001*[# 156]+0.001*[# 157]+
          +0.001*[# 207]+0.001*[# 210]+0.001*[# 239]+0.001*[# 250]+0.001*[# 254]+
          +0.001*[# 258]+0.001*[#  48]+0.001*[#  63]+0.001*[#  72]+0.001*[#  85]+
          +0.001*[# 116]+0.001*[# 184]+0.001*[# 219]+0.001*[# 223]+0.001*[# 118]+
          +0.001*[# 233]+0.001*[# 252]+0.001*[#   3]+0.001*[#   4]+0.001*[#   5]+
          +0.001*[#   6]+0.001*[# 179]+0.001*[# 186]+
    |psi|^2 = 0.975
==== e( 153) =     4.06988 eV ==== 
     psi = 0.020*[#  18]+0.020*[# 294]+0.019*[#   9]+0.019*[#  13]+0.019*[# 285]+
          +0.019*[# 289]+0.017*[#  10]+0.017*[#  14]+0.017*[# 286]+0.017*[# 290]+
          +0.016*[#  21]+0.016*[#  22]+0.016*[# 281]+0.016*[# 282]+0.016*[#  17]+
          +0.016*[# 293]+0.013*[# 128]+0.013*[# 129]+0.013*[# 174]+0.013*[# 175]+
          +0.011*[# 140]+0.011*[# 166]+0.010*[#  48]+0.010*[# 252]+0.009*[#  94]+
          +0.009*[#  95]+0.009*[# 133]+0.009*[# 137]+0.009*[# 163]+0.009*[# 171]+
          +0.009*[# 208]+0.009*[# 209]+0.008*[#   8]+0.008*[#  12]+0.008*[#  16]+
          +0.008*[#  43]+0.008*[#  51]+0.008*[# 255]+0.008*[# 259]+0.008*[# 284]+
          +0.008*[# 288]+0.008*[# 292]+0.007*[# 102]+0.007*[# 200]+0.007*[#   2]+
          +0.007*[# 296]+0.006*[#  99]+0.006*[# 107]+0.006*[# 197]+0.006*[# 205]+
          +0.005*[#  44]+0.005*[#  52]+0.005*[#  98]+0.005*[# 106]+0.005*[# 196]+
          +0.005*[# 204]+0.005*[# 256]+0.005*[# 260]+0.005*[#  55]+0.005*[#  56]+
          +0.005*[# 247]+0.005*[# 248]+0.005*[# 103]+0.005*[# 201]+0.004*[#  28]+
          +0.004*[# 266]+0.004*[# 305]+0.004*[# 306]+0.004*[#  47]+0.004*[# 132]+
          +0.004*[# 136]+0.004*[# 162]+0.004*[# 170]+0.004*[# 251]+0.004*[# 302]+
          +0.004*[#  33]+0.004*[#  39]+0.004*[# 271]+0.004*[# 277]+0.004*[# 303]+
          +0.004*[# 304]+0.003*[#  97]+0.003*[# 101]+0.003*[# 105]+0.003*[# 195]+
          +0.003*[# 199]+0.003*[# 203]+0.003*[#  20]+0.003*[#  24]+0.003*[#  30]+
          +0.003*[#  36]+0.003*[#  93]+0.003*[# 150]+0.003*[# 151]+0.003*[# 207]+
          +0.003*[# 274]+0.003*[# 280]+0.003*[#   3]+0.003*[#   4]+0.003*[# 262]+
          +0.003*[# 268]+0.003*[# 297]+0.003*[# 298]+0.003*[#  81]+0.003*[# 232]+
          +0.003*[# 119]+0.003*[# 187]+0.002*[#  34]+0.002*[#  40]+0.002*[#  70]+
          +0.002*[#  79]+0.002*[#  83]+0.002*[# 217]+0.002*[# 221]+0.002*[# 230]+
          +0.002*[# 272]+0.002*[# 278]+0.002*[#  42]+0.002*[#  46]+0.002*[#  50]+
          +0.002*[#  71]+0.002*[#  84]+0.002*[# 112]+0.002*[# 124]+0.002*[# 180]+
          +0.002*[# 192]+0.002*[#  61]+0.002*[#  62]+0.002*[#  63]+0.002*[# 218]+
          +0.002*[# 222]+0.002*[# 250]+0.002*[# 254]+0.002*[# 258]+0.002*[# 233]+
          +0.002*[# 243]+0.002*[# 244]+0.002*[# 301]+0.002*[# 152]+0.002*[# 153]+
          +0.002*[#  27]+0.002*[#  64]+0.002*[# 127]+0.002*[# 173]+0.002*[# 234]+
          +0.002*[# 265]+0.002*[#  23]+0.002*[#  29]+0.002*[#  35]+0.002*[# 146]+
          +0.002*[# 147]+0.002*[# 158]+0.002*[# 159]+0.002*[# 261]+0.002*[# 267]+
          +0.002*[# 273]+0.001*[#  59]+0.001*[#  60]+0.001*[# 113]+0.001*[# 125]+
          +0.002*[# 141]+0.002*[# 167]+0.001*[# 181]+0.001*[# 193]+0.001*[# 241]+
          +0.001*[# 242]+0.001*[# 109]+0.001*[# 115]+0.001*[# 121]+0.001*[# 177]+
          +0.001*[# 183]+0.001*[# 189]+0.001*[#   1]+0.001*[#  65]+0.001*[#  66]+
          +0.001*[#  87]+0.001*[# 108]+0.001*[# 114]+0.001*[# 118]+0.001*[# 120]+
          +0.001*[# 176]+0.001*[# 182]+0.001*[# 186]+0.001*[# 188]+0.001*[# 211]+
          +0.001*[# 235]+0.001*[# 236]+0.001*[# 295]+
    |psi|^2 = 0.974
==== e( 154) =     4.07312 eV ==== 
     psi = 0.022*[# 141]+0.022*[# 167]+0.022*[# 132]+0.022*[# 136]+0.022*[# 162]+
          +0.022*[# 170]+0.022*[# 133]+0.022*[# 137]+0.022*[# 163]+0.022*[# 171]+
          +0.021*[# 128]+0.021*[# 129]+0.021*[# 140]+0.021*[# 166]+0.021*[# 174]+
          +0.021*[# 175]+0.011*[# 103]+0.011*[# 201]+0.010*[# 131]+0.010*[# 135]+
          +0.010*[# 139]+0.010*[# 161]+0.010*[# 165]+0.010*[# 169]+0.010*[#  98]+
          +0.010*[# 106]+0.010*[# 196]+0.010*[# 204]+0.009*[#  94]+0.009*[#  95]+
          +0.009*[# 208]+0.009*[# 209]+0.008*[#  99]+0.008*[# 107]+0.008*[# 143]+
          +0.008*[# 155]+0.008*[# 197]+0.008*[# 205]+0.007*[# 102]+0.007*[# 200]+
          +0.007*[#  21]+0.007*[#  22]+0.007*[# 281]+0.007*[# 282]+0.006*[# 119]+
          +0.006*[# 187]+0.006*[#  17]+0.006*[# 152]+0.006*[# 153]+0.006*[# 293]+
          +0.005*[# 112]+0.005*[# 124]+0.005*[# 180]+0.005*[# 192]+0.005*[# 149]+
          +0.005*[# 150]+0.005*[# 151]+0.004*[#  10]+0.004*[#  14]+0.005*[#  55]+
          +0.005*[#  56]+0.005*[# 247]+0.005*[# 248]+0.004*[# 286]+0.004*[# 290]+
          +0.004*[# 109]+0.004*[# 115]+0.004*[# 121]+0.004*[# 177]+0.004*[# 183]+
          +0.004*[# 189]+0.004*[# 144]+0.004*[# 145]+0.004*[# 156]+0.004*[# 157]+
          +0.003*[#  47]+0.003*[# 251]+0.003*[#  44]+0.003*[#  52]+0.003*[# 127]+
          +0.003*[# 173]+0.003*[# 256]+0.003*[# 260]+0.003*[#  43]+0.003*[#  51]+
          +0.003*[# 255]+0.003*[# 259]+0.003*[#  48]+0.003*[# 113]+0.003*[# 125]+
          +0.003*[# 181]+0.003*[# 193]+0.003*[# 252]+0.003*[#  97]+0.003*[# 101]+
          +0.003*[# 105]+0.003*[# 195]+0.003*[# 199]+0.003*[# 203]+0.003*[#  90]+
          +0.003*[#  91]+0.003*[# 214]+0.003*[# 215]+0.002*[#  54]+0.002*[# 148]+
          +0.002*[# 246]+0.002*[#  81]+0.002*[#   9]+0.002*[#  13]+0.002*[# 108]+
          +0.002*[# 114]+0.002*[# 120]+0.002*[# 176]+0.002*[# 182]+0.002*[# 188]+
          +0.002*[# 232]+0.002*[# 285]+0.002*[# 289]+0.002*[#  42]+0.002*[#  46]+
          +0.002*[#  50]+0.002*[# 118]+0.002*[# 186]+0.002*[# 250]+0.002*[# 254]+
          +0.002*[# 258]+0.002*[#  70]+0.002*[#  71]+0.002*[#  79]+0.002*[#  83]+
          +0.002*[#  84]+0.002*[# 217]+0.002*[# 218]+0.002*[# 221]+0.002*[# 222]+
          +0.002*[# 230]+0.002*[# 303]+0.002*[# 304]+0.002*[#  63]+0.001*[#  64]+
          +0.001*[# 142]+0.001*[# 154]+0.002*[# 233]+0.001*[# 234]+0.001*[#  28]+
          +0.001*[#  65]+0.001*[#  66]+0.001*[# 116]+0.001*[# 184]+0.001*[# 235]+
          +0.001*[# 236]+0.001*[# 266]+0.001*[#  33]+0.001*[#  39]+0.001*[#  88]+
          +0.001*[#  89]+0.001*[# 111]+0.001*[# 123]+0.001*[# 179]+0.001*[# 191]+
          +0.001*[# 212]+0.001*[# 213]+0.001*[# 271]+0.001*[# 277]+
    |psi|^2 = 0.973
==== e( 155) =     4.35897 eV ==== 
     psi = 0.032*[#  18]+0.032*[# 294]+0.024*[#   9]+0.024*[#  13]+0.024*[# 285]+
          +0.024*[# 289]+0.021*[#  48]+0.021*[# 252]+0.018*[#  43]+0.018*[#  51]+
          +0.018*[# 255]+0.018*[# 259]+0.013*[#  20]+0.013*[# 141]+0.013*[# 167]+
          +0.013*[# 280]+0.012*[#  44]+0.012*[#  52]+0.012*[# 256]+0.012*[# 260]+
          +0.011*[# 302]+0.011*[#   8]+0.011*[#  12]+0.011*[#  16]+0.011*[# 284]+
          +0.011*[# 288]+0.011*[# 292]+0.010*[# 132]+0.010*[# 136]+0.010*[# 162]+
          +0.010*[# 170]+0.008*[#  10]+0.008*[#  14]+0.008*[# 286]+0.008*[# 290]+
          +0.008*[#  47]+0.008*[# 251]+0.008*[# 103]+0.008*[# 201]+0.008*[#  70]+
          +0.008*[#  79]+0.008*[#  83]+0.008*[# 217]+0.008*[# 221]+0.008*[# 230]+
          +0.008*[#  98]+0.008*[# 106]+0.008*[# 196]+0.008*[# 204]+0.007*[#  57]+
          +0.007*[# 239]+0.007*[#  99]+0.007*[# 107]+0.007*[# 197]+0.007*[# 205]+
          +0.007*[#   5]+0.007*[#   6]+0.007*[# 299]+0.007*[# 300]+0.006*[# 102]+
          +0.006*[# 200]+0.005*[#  54]+0.005*[# 246]+0.005*[# 146]+0.005*[# 147]+
          +0.005*[# 158]+0.005*[# 159]+0.004*[# 133]+0.004*[# 137]+0.004*[# 163]+
          +0.004*[# 171]+0.004*[#  88]+0.004*[#  89]+0.004*[# 212]+0.004*[# 213]+
          +0.003*[#  93]+0.003*[# 207]+0.003*[#  21]+0.003*[#  22]+0.003*[#  42]+
          +0.003*[#  46]+0.003*[#  50]+0.003*[# 250]+0.003*[# 254]+0.003*[# 258]+
          +0.003*[# 281]+0.003*[# 282]+0.003*[#  28]+0.003*[# 127]+0.003*[# 173]+
          +0.003*[# 266]+0.002*[# 131]+0.002*[# 135]+0.002*[# 139]+0.002*[# 161]+
          +0.002*[# 165]+0.002*[# 169]+0.002*[#  33]+0.002*[#  39]+0.002*[#  59]+
          +0.002*[#  60]+0.002*[# 241]+0.002*[# 242]+0.002*[# 271]+0.002*[# 277]+
          +0.002*[#  81]+0.002*[#  86]+0.002*[#  97]+0.002*[# 101]+0.002*[# 105]+
          +0.002*[# 195]+0.002*[# 199]+0.002*[# 203]+0.002*[# 210]+0.002*[# 232]+
          +0.002*[# 140]+0.002*[# 166]+0.001*[#   3]+0.001*[#   4]+0.001*[#  65]+
          +0.001*[#  66]+0.002*[# 150]+0.002*[# 151]+0.001*[#  26]+0.001*[#  71]+
          +0.001*[#  84]+0.001*[# 208]+0.001*[# 209]+0.001*[# 218]+0.001*[# 222]+
          +0.001*[# 235]+0.001*[# 236]+0.001*[# 297]+0.001*[# 298]+0.001*[#  23]+
          +0.001*[#  29]+0.001*[#  35]+0.001*[#  94]+0.001*[#  95]+0.001*[# 261]+
          +0.001*[# 264]+0.001*[#  34]+0.001*[#  40]+0.001*[# 267]+0.001*[# 272]+
          +0.001*[# 273]+0.001*[#  31]+0.001*[#  37]+0.001*[# 128]+0.001*[# 129]+
          +0.001*[# 174]+0.001*[# 175]+0.001*[# 278]+0.001*[# 112]+
    |psi|^2 = 0.982
==== e( 156) =     4.36067 eV ==== 
     psi = 0.023*[# 141]+0.023*[# 167]+0.021*[#  18]+0.021*[# 294]+0.018*[# 132]+
          +0.018*[# 136]+0.018*[# 162]+0.018*[# 170]+0.016*[#   9]+0.016*[#  13]+
          +0.016*[# 103]+0.016*[# 201]+0.016*[# 285]+0.016*[# 289]+0.014*[# 127]+
          +0.014*[# 173]+0.014*[#  98]+0.014*[# 106]+0.014*[# 196]+0.014*[# 204]+
          +0.011*[#  48]+0.011*[# 252]+0.011*[#  43]+0.011*[#  51]+0.011*[# 255]+
          +0.011*[# 259]+0.009*[#  44]+0.009*[#  52]+0.009*[#  70]+0.009*[#  79]+
          +0.009*[#  83]+0.009*[# 217]+0.009*[# 221]+0.009*[# 230]+0.009*[# 256]+
          +0.009*[# 260]+0.009*[#  47]+0.009*[#  99]+0.009*[# 107]+0.009*[# 197]+
          +0.009*[# 205]+0.009*[# 251]+0.009*[# 149]+0.008*[# 131]+0.008*[# 135]+
          +0.008*[# 139]+0.008*[# 161]+0.008*[# 165]+0.008*[# 169]+0.007*[#  93]+
          +0.007*[# 207]+0.007*[#   5]+0.007*[#   6]+0.007*[# 299]+0.007*[# 300]+
          +0.007*[#  10]+0.007*[#  14]+0.007*[#  54]+0.007*[#  86]+0.007*[# 210]+
          +0.007*[# 246]+0.007*[# 286]+0.007*[# 290]+0.006*[# 102]+0.006*[# 200]+
          +0.006*[# 133]+0.006*[# 137]+0.006*[# 163]+0.006*[# 171]+0.005*[#  59]+
          +0.005*[#  60]+0.005*[# 241]+0.005*[# 242]+0.004*[# 146]+0.004*[# 147]+
          +0.004*[# 158]+0.004*[# 159]+0.003*[#   8]+0.003*[#  12]+0.003*[#  16]+
          +0.003*[#  20]+0.003*[# 280]+0.003*[# 284]+0.003*[# 288]+0.003*[# 292]+
          +0.003*[#  42]+0.003*[#  46]+0.003*[#  50]+0.003*[# 250]+0.003*[# 254]+
          +0.003*[# 258]+0.002*[#  57]+0.002*[# 239]+0.002*[#  97]+0.002*[# 101]+
          +0.002*[# 105]+0.002*[# 119]+0.002*[# 187]+0.002*[# 195]+0.002*[# 199]+
          +0.002*[# 203]+0.002*[#  17]+0.002*[# 128]+0.002*[# 129]+0.002*[# 174]+
          +0.002*[# 175]+0.002*[# 293]+0.002*[# 303]+0.002*[# 304]+0.002*[# 112]+
          +0.002*[# 124]+0.002*[# 180]+0.002*[# 192]+0.001*[#   3]+0.001*[#   4]+
          +0.002*[#  28]+0.002*[# 266]+0.001*[#  33]+0.001*[#  39]+0.002*[#  88]+
          +0.002*[#  89]+0.002*[# 212]+0.002*[# 213]+0.001*[#  65]+0.001*[#  66]+
          +0.001*[# 271]+0.001*[# 277]+0.001*[# 297]+0.001*[# 298]+0.001*[#  21]+
          +0.001*[#  22]+0.001*[#  55]+0.001*[#  56]+0.001*[#  81]+0.001*[# 232]+
          +0.001*[# 235]+0.001*[# 236]+0.001*[#  34]+0.001*[#  40]+0.001*[# 247]+
          +0.001*[# 248]+0.001*[# 278]+0.001*[# 281]+0.001*[# 282]+0.001*[#  27]+
          +0.001*[# 117]+0.001*[# 185]+0.001*[#  71]+0.001*[#  84]+0.001*[# 144]+
          +0.001*[# 145]+0.001*[# 156]+0.001*[# 157]+0.001*[# 272]+0.001*[# 110]+
          +0.001*[# 218]+0.001*[# 222]+0.001*[# 265]+
    |psi|^2 = 0.983
==== e( 157) =     4.39228 eV ==== 
     psi = 0.027*[# 141]+0.027*[# 167]+0.024*[#  18]+0.024*[# 294]+0.021*[#  54]+
          +0.021*[# 246]+0.021*[# 132]+0.021*[# 136]+0.021*[# 162]+0.021*[# 170]+
          +0.018*[#   9]+0.018*[#  13]+0.018*[# 285]+0.018*[# 289]+0.015*[# 103]+
          +0.015*[# 201]+0.013*[#  93]+0.013*[# 207]+0.013*[#  98]+0.013*[# 106]+
          +0.013*[# 196]+0.013*[# 204]+0.010*[# 131]+0.010*[# 135]+0.010*[# 139]+
          +0.010*[# 161]+0.010*[# 165]+0.010*[# 169]+0.009*[# 146]+0.009*[# 147]+
          +0.009*[# 158]+0.009*[# 159]+0.008*[# 133]+0.008*[# 137]+0.008*[# 163]+
          +0.008*[# 171]+0.008*[#  48]+0.008*[#  99]+0.008*[# 107]+0.008*[# 197]+
          +0.008*[# 205]+0.008*[# 252]+0.007*[#  43]+0.007*[#  51]+0.007*[# 149]+
          +0.007*[# 255]+0.007*[# 259]+0.007*[#  10]+0.007*[#  14]+0.007*[# 286]+
          +0.007*[# 290]+0.006*[#  44]+0.006*[#  52]+0.006*[# 256]+0.006*[# 260]+
          +0.006*[#   5]+0.006*[#   6]+0.006*[# 299]+0.006*[# 300]+0.006*[# 102]+
          +0.006*[# 200]+0.005*[#  47]+0.005*[# 251]+0.005*[#  97]+0.005*[# 101]+
          +0.005*[# 105]+0.005*[# 195]+0.005*[# 199]+0.005*[# 203]+0.004*[#   8]+
          +0.004*[#  12]+0.004*[#  16]+0.004*[# 128]+0.004*[# 129]+0.004*[# 174]+
          +0.004*[# 175]+0.004*[# 284]+0.004*[# 288]+0.004*[# 292]+0.004*[#  70]+
          +0.004*[#  79]+0.004*[#  83]+0.004*[# 217]+0.004*[# 221]+0.004*[# 230]+
          +0.003*[#  42]+0.003*[#  46]+0.003*[#  50]+0.003*[# 250]+0.003*[# 254]+
          +0.003*[# 258]+0.003*[#  88]+0.003*[#  89]+0.003*[# 212]+0.003*[# 213]+
          +0.002*[#  81]+0.002*[# 232]+0.002*[#  59]+0.002*[#  60]+0.002*[# 127]+
          +0.002*[# 140]+0.002*[# 166]+0.002*[# 173]+0.002*[# 241]+0.002*[# 242]+
          +0.002*[#  71]+0.002*[#  84]+0.002*[# 218]+0.002*[# 222]+0.002*[#   3]+
          +0.002*[#   4]+0.002*[#  20]+0.002*[#  24]+0.002*[#  30]+0.002*[#  36]+
          +0.002*[# 109]+0.002*[# 115]+0.002*[# 121]+0.002*[# 177]+0.002*[# 183]+
          +0.002*[# 189]+0.002*[# 274]+0.002*[# 280]+0.002*[# 297]+0.002*[# 298]+
          +0.002*[# 119]+0.001*[# 180]+0.002*[# 187]+0.002*[# 262]+0.002*[# 268]+
          +0.001*[# 112]+0.001*[# 124]+0.001*[# 192]+0.001*[#  21]+0.001*[#  22]+
          +0.001*[#  58]+0.001*[# 113]+0.001*[# 116]+0.001*[# 118]+0.001*[# 125]+
          +0.001*[# 181]+0.001*[# 184]+0.001*[#  94]+0.001*[#  95]+0.001*[# 186]+
          +0.001*[# 193]+0.001*[# 240]+0.001*[# 281]+0.001*[# 282]+0.001*[#  28]+
          +0.001*[# 108]+0.001*[# 111]+0.001*[# 114]+0.001*[# 120]+0.001*[# 123]+
          +0.001*[# 142]+0.001*[# 154]+0.001*[# 176]+0.001*[# 179]+0.001*[# 182]+
          +0.001*[# 188]+0.001*[# 191]+0.001*[# 208]+0.001*[# 209]+0.001*[# 266]+
    |psi|^2 = 0.979
==== e( 158) =     4.39278 eV ==== 
     psi = 0.029*[# 141]+0.029*[# 167]+0.026*[#  93]+0.026*[# 207]+0.022*[# 132]+
          +0.022*[# 136]+0.022*[# 162]+0.022*[# 170]+0.018*[#  18]+0.018*[# 294]+
          +0.018*[#  54]+0.018*[# 246]+0.014*[#   9]+0.014*[#  13]+0.014*[# 285]+
          +0.014*[# 289]+0.011*[# 103]+0.011*[# 201]+0.010*[#  48]+0.010*[# 252]+
          +0.010*[#  98]+0.010*[# 106]+0.010*[# 196]+0.010*[# 204]+0.008*[#  43]+
          +0.008*[#  51]+0.008*[#  99]+0.008*[# 107]+0.008*[# 133]+0.008*[# 137]+
          +0.008*[# 163]+0.008*[# 171]+0.008*[# 197]+0.008*[# 205]+0.008*[# 255]+
          +0.008*[# 259]+0.007*[#   8]+0.007*[#  12]+0.007*[#  16]+0.007*[# 102]+
          +0.007*[# 146]+0.007*[# 147]+0.007*[# 158]+0.007*[# 159]+0.007*[# 200]+
          +0.007*[# 284]+0.007*[# 288]+0.007*[# 292]+0.007*[#   5]+0.007*[#   6]+
          +0.007*[# 299]+0.007*[# 300]+0.006*[#  10]+0.006*[#  14]+0.006*[#  70]+
          +0.006*[#  79]+0.006*[#  83]+0.006*[# 217]+0.006*[# 221]+0.006*[# 230]+
          +0.006*[# 286]+0.006*[# 290]+0.005*[#  20]+0.005*[#  44]+0.005*[#  52]+
          +0.005*[# 256]+0.005*[# 260]+0.005*[# 280]+0.005*[# 131]+0.005*[# 135]+
          +0.005*[# 139]+0.005*[# 161]+0.005*[# 165]+0.005*[# 169]+0.005*[# 302]+
          +0.004*[#  42]+0.004*[#  46]+0.004*[#  50]+0.004*[#  97]+0.004*[# 101]+
          +0.004*[# 105]+0.004*[# 195]+0.004*[# 199]+0.004*[# 203]+0.004*[# 250]+
          +0.004*[# 254]+0.004*[# 258]+0.003*[#  47]+0.003*[# 251]+0.003*[#  88]+
          +0.003*[#  89]+0.003*[# 212]+0.003*[# 213]+0.003*[#  21]+0.003*[#  22]+
          +0.003*[# 281]+0.003*[# 282]+0.003*[# 127]+0.003*[# 173]+0.002*[#  81]+
          +0.002*[# 232]+0.002*[#  17]+0.002*[#  59]+0.002*[#  60]+0.002*[# 144]+
          +0.002*[# 145]+0.002*[# 156]+0.002*[# 157]+0.002*[# 241]+0.002*[# 242]+
          +0.002*[# 293]+0.002*[# 109]+0.002*[# 115]+0.002*[# 121]+0.002*[# 177]+
          +0.002*[# 183]+0.002*[# 189]+0.002*[#  71]+0.002*[#  84]+0.002*[# 211]+
          +0.002*[# 218]+0.002*[# 222]+0.002*[#  24]+0.002*[#  30]+0.002*[#  36]+
          +0.002*[#  87]+0.002*[# 262]+0.002*[# 268]+0.002*[# 274]+0.001*[#   1]+
          +0.001*[# 119]+0.001*[# 128]+0.001*[# 129]+0.001*[# 140]+0.001*[# 166]+
          +0.001*[# 175]+0.001*[# 187]+0.001*[#  25]+0.001*[#  56]+0.001*[#  86]+
          +0.001*[# 112]+0.001*[# 124]+0.001*[# 150]+0.001*[# 151]+0.001*[# 174]+
          +0.001*[# 295]+0.001*[#  55]+0.001*[# 180]+0.001*[# 192]+0.001*[# 210]+
          +0.001*[# 247]+0.001*[# 248]+0.001*[# 263]+0.001*[#  27]+0.001*[#  32]+
          +0.001*[#  38]+0.001*[# 265]+
    |psi|^2 = 0.979
==== e( 159) =     4.45305 eV ==== 
     psi = 0.044*[#  18]+0.044*[# 294]+0.035*[#   9]+0.035*[#  13]+0.035*[# 285]+
          +0.035*[# 289]+0.020*[#  48]+0.020*[# 252]+0.018*[#  93]+0.018*[# 207]+
          +0.017*[#  43]+0.017*[#  51]+0.017*[# 255]+0.017*[# 259]+0.016*[#  10]+
          +0.016*[#  14]+0.016*[# 286]+0.016*[# 290]+0.013*[#  54]+0.013*[# 246]+
          +0.012*[# 127]+0.012*[# 173]+0.011*[#  44]+0.011*[#  52]+0.011*[# 256]+
          +0.011*[# 260]+0.010*[#  21]+0.010*[#  22]+0.010*[# 281]+0.010*[# 282]+
          +0.009*[#  70]+0.009*[#  79]+0.009*[#  83]+0.009*[# 217]+0.009*[# 221]+
          +0.009*[# 230]+0.008*[#  47]+0.008*[# 251]+0.007*[#  17]+0.007*[# 293]+
          +0.007*[#   8]+0.007*[#  12]+0.007*[#  16]+0.007*[# 284]+0.007*[# 288]+
          +0.007*[# 292]+0.007*[#  20]+0.007*[#  42]+0.007*[#  46]+0.007*[#  50]+
          +0.007*[# 250]+0.007*[# 254]+0.007*[# 258]+0.007*[# 280]+0.006*[#  59]+
          +0.006*[#  60]+0.006*[# 241]+0.006*[# 242]+0.005*[#   5]+0.005*[#   6]+
          +0.005*[# 299]+0.005*[# 300]+0.005*[# 303]+0.005*[# 304]+0.003*[#  61]+
          +0.003*[#  62]+0.003*[# 243]+0.003*[# 244]+0.003*[#   1]+0.003*[# 295]+
          +0.002*[#  86]+0.002*[# 210]+0.002*[# 131]+0.002*[# 135]+0.002*[# 139]+
          +0.002*[# 161]+0.002*[# 165]+0.002*[# 169]+0.002*[#   3]+0.002*[#   4]+
          +0.002*[#  28]+0.002*[#  33]+0.002*[#  39]+0.002*[# 266]+0.002*[# 271]+
          +0.002*[# 277]+0.002*[# 297]+0.002*[# 298]+0.002*[#  34]+0.002*[#  40]+
          +0.002*[#  57]+0.002*[# 103]+0.002*[# 201]+0.002*[# 239]+0.002*[#  26]+
          +0.002*[#  27]+0.002*[# 265]+0.002*[# 272]+0.002*[# 278]+0.002*[# 264]+
          +0.001*[#  31]+0.001*[#  37]+0.001*[# 269]+0.002*[# 305]+0.002*[# 306]+
          +0.001*[#  98]+0.001*[# 106]+0.001*[# 196]+0.001*[# 204]+0.001*[# 275]+
          +0.001*[#  32]+0.001*[#  38]+0.001*[#  97]+0.001*[# 101]+0.001*[# 105]+
          +0.001*[# 141]+0.001*[# 167]+0.001*[# 195]+0.001*[# 199]+0.001*[# 203]+
          +0.001*[#  24]+0.001*[#  25]+0.001*[#  30]+0.001*[#  36]+0.001*[# 268]+
          +0.001*[# 270]+0.001*[# 274]+0.001*[# 276]+0.001*[#  55]+0.001*[#  56]+
          +0.001*[# 132]+0.001*[# 136]+
    |psi|^2 = 0.979
==== e( 160) =     4.45785 eV ==== 
     psi = 0.046*[# 141]+0.046*[# 167]+0.036*[# 132]+0.036*[# 136]+0.036*[# 162]+
          +0.036*[# 170]+0.019*[# 103]+0.019*[# 201]+0.017*[#  54]+0.017*[# 246]+
          +0.016*[#  98]+0.016*[# 106]+0.016*[# 133]+0.016*[# 137]+0.016*[# 163]+
          +0.016*[# 171]+0.016*[# 196]+0.016*[# 204]+0.012*[#  93]+0.012*[# 207]+
          +0.012*[#  20]+0.012*[# 280]+0.011*[# 128]+0.011*[# 129]+0.011*[# 174]+
          +0.011*[# 175]+0.010*[#  99]+0.010*[# 107]+0.010*[# 197]+0.010*[# 205]+
          +0.009*[#  70]+0.009*[#  79]+0.009*[#  83]+0.009*[# 217]+0.009*[# 221]+
          +0.009*[# 230]+0.007*[# 102]+0.007*[# 200]+0.007*[#  97]+0.007*[# 101]+
          +0.007*[# 105]+0.007*[# 195]+0.007*[# 199]+0.007*[# 203]+0.006*[# 127]+
          +0.006*[# 131]+0.006*[# 135]+0.006*[# 139]+0.007*[# 140]+0.006*[# 161]+
          +0.006*[# 165]+0.007*[# 166]+0.006*[# 169]+0.006*[# 173]+0.006*[# 146]+
          +0.006*[# 147]+0.006*[# 158]+0.006*[# 159]+0.005*[#  88]+0.005*[#  89]+
          +0.005*[# 212]+0.005*[# 213]+0.004*[# 150]+0.004*[# 151]+0.003*[#  90]+
          +0.003*[#  91]+0.003*[# 214]+0.003*[# 215]+0.002*[# 142]+0.002*[# 154]+
          +0.002*[#  57]+0.002*[# 239]+0.002*[#   8]+0.002*[#  12]+0.002*[#  16]+
          +0.002*[# 284]+0.002*[# 288]+0.002*[# 292]+0.002*[# 119]+0.002*[# 144]+
          +0.002*[# 145]+0.002*[# 156]+0.002*[# 157]+0.002*[# 187]+0.002*[# 112]+
          +0.002*[# 124]+0.002*[# 180]+0.002*[# 192]+0.002*[#  48]+0.002*[# 252]+
          +0.002*[# 113]+0.002*[# 125]+0.002*[# 181]+0.002*[# 193]+0.002*[#  43]+
          +0.002*[#  51]+0.002*[#  86]+0.002*[# 117]+0.002*[# 118]+0.002*[# 185]+
          +0.002*[# 186]+0.002*[# 210]+0.001*[#  18]+0.001*[# 110]+0.001*[# 122]+
          +0.001*[# 178]+0.001*[# 190]+0.002*[# 255]+0.002*[# 259]+0.001*[#  42]+
          +0.001*[#  46]+0.001*[#  50]+0.001*[# 152]+0.001*[# 153]+0.001*[# 250]+
          +0.001*[# 254]+0.001*[# 258]+0.001*[# 294]+0.001*[#   9]+0.001*[#  13]+
          +0.001*[# 111]+0.001*[# 123]+0.001*[# 179]+0.001*[# 191]+0.001*[# 285]+
          +0.001*[# 289]+
    |psi|^2 = 0.980
==== e( 161) =     4.55760 eV ==== 
     psi = 0.028*[#  93]+0.028*[# 207]+0.021*[#   8]+0.021*[#  12]+0.021*[#  16]+
          +0.021*[# 284]+0.021*[# 288]+0.021*[# 292]+0.021*[#  48]+0.021*[# 252]+
          +0.018*[#   2]+0.018*[#  20]+0.018*[# 280]+0.018*[# 296]+0.017*[#  43]+
          +0.017*[#  51]+0.017*[# 127]+0.017*[# 173]+0.017*[# 255]+0.017*[# 259]+
          +0.016*[#  18]+0.016*[# 294]+0.013*[#  70]+0.013*[#  79]+0.013*[#  83]+
          +0.013*[# 217]+0.013*[# 221]+0.013*[# 230]+0.012*[#   9]+0.012*[#  13]+
          +0.012*[# 285]+0.012*[# 289]+0.012*[#  54]+0.012*[# 246]+0.012*[#  42]+
          +0.012*[#  46]+0.012*[#  50]+0.012*[# 250]+0.012*[# 254]+0.012*[# 258]+
          +0.010*[#  44]+0.010*[#  52]+0.010*[# 256]+0.010*[# 260]+0.007*[#  47]+
          +0.007*[# 251]+0.005*[#  10]+0.005*[#  14]+0.005*[# 286]+0.005*[# 290]+
          +0.005*[#  59]+0.005*[#  60]+0.005*[# 241]+0.005*[# 242]+0.004*[# 303]+
          +0.004*[# 304]+0.004*[# 103]+0.004*[# 201]+0.004*[#  86]+0.004*[# 210]+
          +0.003*[#   5]+0.003*[#   6]+0.003*[# 299]+0.003*[# 300]+0.003*[#  98]+
          +0.003*[# 106]+0.003*[# 196]+0.003*[# 204]+0.003*[# 131]+0.003*[# 135]+
          +0.003*[# 139]+0.003*[# 161]+0.003*[# 165]+0.003*[# 169]+0.002*[#  21]+
          +0.002*[#  22]+0.002*[# 281]+0.002*[# 282]+0.002*[#  61]+0.002*[#  62]+
          +0.002*[# 243]+0.002*[# 244]+0.002*[#  97]+0.002*[# 101]+0.002*[# 105]+
          +0.002*[# 195]+0.002*[# 199]+0.002*[# 203]+0.002*[#   3]+0.002*[#   4]+
          +0.002*[#  99]+0.002*[# 107]+0.002*[# 197]+0.002*[# 205]+0.002*[# 297]+
          +0.002*[# 298]+0.002*[# 142]+0.002*[# 154]+0.002*[# 141]+0.002*[# 167]+
          +0.002*[# 305]+0.002*[# 306]+0.001*[#  17]+0.001*[#  25]+0.001*[#  26]+
          +0.001*[#  27]+0.001*[# 293]+0.001*[#  31]+0.001*[#  34]+0.001*[#  37]+
          +0.001*[#  40]+0.001*[# 117]+0.001*[# 132]+0.001*[# 136]+0.001*[# 162]+
          +0.001*[# 170]+0.001*[# 185]+0.001*[#  32]+0.001*[#  38]+0.001*[# 126]+
          +0.001*[# 172]+0.001*[# 263]+0.001*[# 264]+0.001*[# 265]+0.001*[# 269]+
          +0.001*[# 272]+0.001*[# 278]+0.001*[#  28]+0.001*[#  33]+0.001*[#  39]+
          +0.001*[# 270]+0.001*[# 275]+0.001*[# 276]+
    |psi|^2 = 0.980
==== e( 162) =     4.55956 eV ==== 
     psi = 0.026*[#  54]+0.026*[# 246]+0.022*[# 131]+0.022*[# 135]+0.022*[# 139]+
          +0.022*[# 161]+0.022*[# 165]+0.022*[# 169]+0.021*[# 103]+0.021*[# 201]+
          +0.018*[#  98]+0.018*[# 106]+0.018*[# 196]+0.018*[# 204]+0.017*[# 143]+
          +0.017*[# 155]+0.017*[# 141]+0.017*[# 167]+0.016*[#  20]+0.016*[# 280]+
          +0.016*[# 127]+0.016*[# 173]+0.013*[# 132]+0.013*[# 136]+0.013*[# 162]+
          +0.013*[# 170]+0.012*[#  70]+0.012*[#  79]+0.012*[#  83]+0.012*[# 217]+
          +0.012*[# 221]+0.012*[# 230]+0.012*[#  97]+0.012*[# 101]+0.012*[# 105]+
          +0.012*[# 195]+0.012*[# 199]+0.012*[# 203]+0.011*[#  99]+0.011*[# 107]+
          +0.011*[# 197]+0.011*[# 205]+0.010*[#  93]+0.010*[# 207]+0.008*[# 102]+
          +0.008*[# 200]+0.005*[# 133]+0.005*[# 137]+0.005*[# 163]+0.005*[# 171]+
          +0.005*[#  88]+0.005*[#  89]+0.005*[# 212]+0.005*[# 213]+0.005*[# 150]+
          +0.005*[# 151]+0.004*[#  48]+0.004*[# 252]+0.004*[#  57]+0.003*[# 146]+
          +0.003*[# 147]+0.003*[# 158]+0.003*[# 159]+0.004*[# 239]+0.003*[#  43]+
          +0.003*[#  51]+0.003*[# 255]+0.003*[# 259]+0.003*[#   8]+0.003*[#  12]+
          +0.003*[#  16]+0.003*[# 284]+0.003*[# 288]+0.003*[# 292]+0.002*[#  90]+
          +0.002*[#  91]+0.002*[# 128]+0.002*[# 129]+0.002*[# 174]+0.002*[# 175]+
          +0.002*[# 214]+0.002*[# 215]+0.002*[#  42]+0.002*[#  44]+0.002*[#  46]+
          +0.002*[#  50]+0.002*[#  52]+0.002*[# 144]+0.002*[# 145]+0.002*[# 156]+
          +0.002*[# 157]+0.002*[# 250]+0.002*[# 254]+0.002*[# 256]+0.002*[# 258]+
          +0.002*[# 260]+0.002*[# 152]+0.002*[# 153]+0.002*[#   1]+0.002*[#  18]+
          +0.002*[# 140]+0.002*[# 166]+0.002*[# 294]+0.002*[# 295]+0.001*[#   9]+
          +0.001*[#  13]+0.001*[#  26]+0.001*[# 113]+0.001*[# 118]+0.001*[# 116]+
          +0.001*[# 125]+0.001*[# 181]+0.001*[# 186]+0.001*[# 193]+0.001*[# 264]+
          +0.001*[# 285]+0.001*[# 289]+0.001*[#   5]+0.001*[#   6]+0.001*[#  19]+
          +0.001*[# 111]+0.001*[# 112]+0.001*[#  37]+0.001*[#  47]+0.001*[# 110]+
          +0.001*[# 117]+0.001*[# 119]+0.001*[# 122]+0.001*[# 123]+0.001*[# 124]+
          +0.001*[# 184]+0.001*[# 279]+0.001*[#  31]+0.001*[# 178]+0.001*[# 179]+
          +0.001*[# 180]+0.001*[# 185]+0.001*[# 187]+0.001*[# 190]+0.001*[# 191]+
          +0.001*[# 192]+0.001*[# 251]+0.001*[# 275]+0.001*[# 299]+0.001*[# 300]+
    |psi|^2 = 0.980
==== e( 163) =     4.64689 eV ==== 
     psi = 0.031*[#   8]+0.031*[#  12]+0.031*[#  16]+0.031*[# 284]+0.031*[# 288]+
          +0.031*[# 292]+0.031*[#  48]+0.031*[# 252]+0.027*[#  43]+0.027*[#  51]+
          +0.027*[# 255]+0.027*[# 259]+0.024*[#  18]+0.024*[# 294]+0.019*[#   9]+
          +0.019*[#  13]+0.018*[#  44]+0.018*[#  52]+0.018*[# 256]+0.018*[# 260]+
          +0.019*[# 285]+0.019*[# 289]+0.015*[#  42]+0.015*[#  46]+0.015*[#  50]+
          +0.015*[# 250]+0.015*[# 254]+0.015*[# 258]+0.014*[#  47]+0.014*[# 251]+
          +0.010*[#  59]+0.010*[#  60]+0.010*[# 241]+0.010*[# 242]+0.008*[#  10]+
          +0.008*[#  14]+0.008*[# 286]+0.008*[# 290]+0.008*[# 303]+0.008*[# 304]+
          +0.007*[#   5]+0.007*[#   6]+0.007*[# 299]+0.007*[# 300]+0.005*[#  54]+
          +0.005*[#  93]+0.005*[# 207]+0.005*[# 246]+0.004*[#  20]+0.004*[# 280]+
          +0.004*[#  61]+0.004*[#  62]+0.004*[# 243]+0.004*[# 244]+0.004*[#  55]+
          +0.004*[#  56]+0.004*[# 247]+0.004*[# 248]+0.003*[#  17]+0.003*[# 293]+
          +0.003*[#  81]+0.003*[# 232]+0.003*[#  28]+0.002*[#  71]+0.002*[#  84]+
          +0.002*[# 218]+0.002*[# 222]+0.003*[# 266]+0.002*[#  70]+0.002*[#  79]+
          +0.002*[#  83]+0.002*[# 217]+0.002*[# 221]+0.002*[# 230]+0.002*[# 305]+
          +0.002*[# 306]+0.002*[#  33]+0.002*[#  39]+0.002*[# 271]+0.002*[# 277]+
          +0.002*[#  72]+0.002*[#  85]+0.002*[# 127]+0.002*[# 173]+0.002*[# 219]+
          +0.002*[# 223]+0.001*[#   2]+0.001*[#  80]+0.001*[# 141]+0.001*[# 167]+
          +0.001*[# 231]+0.001*[# 296]+0.001*[#   3]+0.001*[#   4]+0.001*[#  24]+
          +0.001*[#  30]+0.001*[#  36]+0.001*[# 136]+0.001*[# 262]+0.001*[# 274]+
    |psi|^2 = 0.978
==== e( 164) =     4.65219 eV ==== 
     psi = 0.031*[# 103]+0.031*[# 131]+0.031*[# 135]+0.031*[# 139]+0.031*[# 161]+
          +0.031*[# 165]+0.031*[# 169]+0.031*[# 201]+0.027*[#  98]+0.027*[# 106]+
          +0.027*[# 196]+0.027*[# 204]+0.024*[# 141]+0.024*[# 167]+0.019*[# 132]+
          +0.019*[# 136]+0.019*[# 162]+0.019*[# 170]+0.019*[#  99]+0.019*[# 107]+
          +0.019*[# 197]+0.019*[# 205]+0.015*[#  97]+0.015*[# 101]+0.015*[# 105]+
          +0.015*[# 195]+0.015*[# 199]+0.015*[# 203]+0.015*[# 102]+0.015*[# 200]+
          +0.010*[#  88]+0.010*[#  89]+0.010*[# 212]+0.010*[# 213]+0.008*[# 133]+
          +0.008*[# 137]+0.008*[# 150]+0.008*[# 151]+0.008*[# 163]+0.008*[# 171]+
          +0.008*[# 146]+0.008*[# 147]+0.008*[# 158]+0.008*[# 159]+0.005*[#  54]+
          +0.005*[# 246]+0.004*[#  93]+0.004*[# 207]+0.004*[#  90]+0.004*[#  91]+
          +0.004*[# 214]+0.004*[# 215]+0.004*[# 127]+0.004*[# 173]+0.003*[#  94]+
          +0.003*[#  95]+0.003*[# 208]+0.003*[# 209]+0.003*[# 140]+0.003*[# 166]+
          +0.003*[#  81]+0.003*[# 119]+0.003*[# 187]+0.003*[# 232]+0.002*[#  71]+
          +0.002*[#  84]+0.002*[# 152]+0.002*[# 153]+0.002*[# 218]+0.002*[# 222]+
          +0.002*[#  70]+0.002*[#  79]+0.002*[#  83]+0.002*[# 112]+0.002*[# 124]+
          +0.002*[# 180]+0.002*[# 192]+0.002*[# 217]+0.002*[# 221]+0.002*[# 230]+
          +0.002*[#  20]+0.002*[# 280]+0.002*[#  72]+0.002*[#  85]+0.002*[# 219]+
          +0.002*[# 223]+0.001*[#  18]+0.001*[#  80]+0.001*[# 143]+0.001*[# 155]+
          +0.001*[# 231]+0.001*[# 294]+
    |psi|^2 = 0.978
==== e( 165) =     4.73893 eV ==== 
     psi = 0.040*[#  81]+0.040*[# 232]+0.038*[#  71]+0.038*[#  84]+0.038*[# 218]+
          +0.038*[# 222]+0.033*[#  72]+0.033*[#  85]+0.033*[# 219]+0.033*[# 223]+
          +0.031*[#  80]+0.031*[# 231]+0.016*[#  20]+0.016*[# 280]+0.010*[#  54]+
          +0.010*[# 246]+0.009*[#  48]+0.009*[# 252]+0.008*[#   2]+0.008*[#  43]+
          +0.008*[#  51]+0.008*[# 255]+0.008*[# 259]+0.008*[# 296]+0.008*[#  67]+
          +0.008*[#  68]+0.008*[# 237]+0.008*[# 238]+0.007*[#  88]+0.007*[#  89]+
          +0.007*[# 212]+0.007*[# 213]+0.007*[#   8]+0.007*[#  12]+0.007*[#  16]+
          +0.007*[# 284]+0.007*[# 288]+0.007*[# 292]+0.006*[#  44]+0.006*[#  52]+
          +0.006*[# 256]+0.006*[# 260]+0.006*[#  74]+0.006*[# 225]+0.006*[# 131]+
          +0.006*[# 135]+0.006*[# 139]+0.006*[# 161]+0.006*[# 165]+0.006*[# 169]+
          +0.006*[#  47]+0.006*[# 251]+0.005*[#  59]+0.005*[#  60]+0.005*[# 241]+
          +0.005*[# 242]+0.005*[#  57]+0.005*[# 239]+0.004*[# 127]+0.004*[# 173]+
          +0.004*[#  26]+0.004*[# 264]+0.004*[#  93]+0.004*[# 207]+0.003*[#  31]+
          +0.003*[#  37]+0.003*[# 103]+0.003*[# 201]+0.003*[# 269]+0.003*[# 275]+
          +0.003*[#  98]+0.003*[# 106]+0.003*[# 196]+0.003*[# 204]+0.003*[#  87]+
          +0.003*[# 211]+0.002*[#  21]+0.002*[#  22]+0.002*[#  58]+0.002*[# 240]+
          +0.002*[# 281]+0.002*[# 282]+0.002*[# 141]+0.002*[# 167]+0.002*[#  99]+
          +0.002*[# 107]+0.002*[# 197]+0.002*[# 205]+0.002*[#  17]+0.002*[#  64]+
          +0.002*[# 234]+0.002*[#  76]+0.002*[#  77]+0.002*[# 227]+0.002*[# 228]+
          +0.002*[# 293]+0.002*[#   1]+0.002*[#  10]+0.002*[#  14]+0.002*[#  63]+
          +0.002*[# 102]+0.002*[# 128]+0.002*[# 129]+0.002*[# 132]+0.002*[# 136]+
          +0.002*[# 162]+0.002*[# 170]+0.002*[# 174]+0.002*[# 175]+0.002*[# 200]+
          +0.002*[# 233]+0.002*[# 286]+0.002*[# 290]+0.002*[# 295]+0.001*[#  69]+
          +0.001*[#  78]+0.001*[#  82]+0.001*[#  86]+0.001*[#  97]+0.001*[# 101]+
          +0.001*[# 105]+0.001*[# 195]+0.001*[# 199]+0.001*[# 203]+0.001*[# 210]+
          +0.001*[# 216]+0.001*[# 220]+0.001*[# 229]+0.001*[#   9]+0.001*[#  13]+
          +0.001*[#  19]+0.001*[#  32]+0.001*[#  38]+0.001*[#  42]+0.001*[#  46]+
          +0.001*[#  50]+0.001*[#  94]+0.001*[#  95]+0.001*[# 208]+0.001*[# 209]+
          +0.001*[# 250]+0.001*[# 254]+0.001*[# 258]+0.001*[# 270]+0.001*[# 276]+
          +0.001*[# 279]+
    |psi|^2 = 0.983
==== e( 166) =     4.73921 eV ==== 
     psi = 0.040*[#  81]+0.040*[# 232]+0.038*[#  71]+0.038*[#  84]+0.038*[# 218]+
          +0.038*[# 222]+0.033*[#  72]+0.033*[#  85]+0.033*[# 219]+0.033*[# 223]+
          +0.030*[#  80]+0.030*[# 231]+0.017*[# 127]+0.017*[# 173]+0.010*[#  93]+
          +0.010*[# 207]+0.009*[# 103]+0.009*[# 201]+0.009*[# 143]+0.009*[# 155]+
          +0.008*[#  98]+0.008*[# 106]+0.008*[# 196]+0.008*[# 204]+0.008*[#  67]+
          +0.008*[#  68]+0.008*[# 237]+0.008*[# 238]+0.007*[#  59]+0.007*[#  60]+
          +0.007*[# 241]+0.007*[# 242]+0.007*[# 131]+0.007*[# 135]+0.007*[# 139]+
          +0.007*[# 161]+0.007*[# 165]+0.007*[# 169]+0.006*[#  99]+0.006*[# 107]+
          +0.006*[# 197]+0.006*[# 205]+0.006*[#  74]+0.006*[# 225]+0.006*[#   8]+
          +0.006*[#  12]+0.006*[#  16]+0.006*[# 284]+0.006*[# 288]+0.006*[# 292]+
          +0.005*[#  86]+0.005*[#  88]+0.005*[#  89]+0.005*[# 210]+0.005*[# 212]+
          +0.005*[# 213]+0.005*[# 102]+0.005*[# 200]+0.004*[# 117]+0.004*[# 185]+
          +0.004*[#  20]+0.004*[# 280]+0.003*[#  48]+0.003*[# 110]+0.003*[# 122]+
          +0.003*[# 178]+0.003*[# 190]+0.003*[# 252]+0.003*[#  54]+0.003*[# 246]+
          +0.003*[#  43]+0.003*[#  51]+0.003*[# 255]+0.003*[# 259]+0.003*[#  58]+
          +0.003*[# 128]+0.003*[# 129]+0.003*[# 174]+0.003*[# 175]+0.003*[# 240]+
          +0.002*[#  18]+0.002*[#  87]+0.002*[# 211]+0.002*[# 294]+0.002*[#  44]+
          +0.002*[#  52]+0.002*[# 256]+0.002*[# 260]+0.002*[#  64]+0.002*[#  22]+
          +0.002*[#  76]+0.002*[#  77]+0.002*[# 140]+0.002*[# 166]+0.002*[# 227]+
          +0.002*[# 228]+0.002*[# 234]+0.002*[#   9]+0.002*[#  13]+0.002*[#  21]+
          +0.002*[#  47]+0.002*[# 281]+0.002*[# 282]+0.002*[#  63]+0.002*[# 133]+
          +0.002*[# 137]+0.002*[# 142]+0.002*[# 154]+0.002*[# 163]+0.002*[# 171]+
          +0.002*[# 233]+0.002*[# 251]+0.002*[# 285]+0.002*[# 289]+0.001*[#  42]+
          +0.001*[#  46]+0.001*[#  50]+0.001*[# 250]+0.001*[# 254]+0.001*[# 258]+
          +0.001*[#  57]+0.001*[#  69]+0.001*[#  78]+0.001*[#  82]+0.001*[# 216]+
          +0.001*[# 220]+0.001*[# 229]+0.001*[#  70]+0.001*[#  79]+0.001*[#  83]+
          +0.001*[# 111]+0.001*[# 126]+0.001*[# 217]+0.001*[# 221]+0.001*[# 230]+
          +0.001*[# 239]+
    |psi|^2 = 0.983
==== e( 167) =     4.84332 eV ==== 
     psi = 0.041*[#   8]+0.041*[#  12]+0.041*[#  16]+0.041*[# 284]+0.041*[# 288]+
          +0.041*[# 292]+0.029*[#  48]+0.029*[# 252]+0.022*[#  43]+0.022*[#  51]+
          +0.022*[# 255]+0.022*[# 259]+0.022*[#  18]+0.022*[# 294]+0.017*[#   9]+
          +0.017*[#  13]+0.017*[# 285]+0.017*[# 289]+0.012*[#  81]+0.012*[# 232]+
          +0.012*[#  71]+0.012*[#  84]+0.012*[# 218]+0.012*[# 222]+0.010*[#  54]+
          +0.010*[#  72]+0.010*[#  85]+0.010*[# 219]+0.010*[# 223]+0.010*[# 246]+
          +0.010*[#  80]+0.010*[# 231]+0.008*[#   2]+0.008*[#  44]+0.008*[#  52]+
          +0.008*[# 256]+0.008*[# 260]+0.008*[# 296]+0.008*[#  10]+0.008*[#  14]+
          +0.008*[# 286]+0.008*[# 290]+0.007*[#   1]+0.007*[# 295]+0.006*[#  26]+
          +0.006*[# 264]+0.005*[#  24]+0.005*[#  30]+0.005*[#  36]+0.005*[# 262]+
          +0.005*[# 268]+0.005*[# 274]+0.004*[#  31]+0.004*[#  37]+0.004*[# 269]+
          +0.004*[# 275]+0.004*[#  20]+0.004*[# 280]+0.004*[#  57]+0.004*[# 239]+
          +0.003*[#  93]+0.003*[# 207]+0.003*[#  17]+0.003*[# 293]+0.002*[# 103]+
          +0.002*[# 201]+0.002*[#  88]+0.002*[#  89]+0.002*[#  59]+0.002*[#  98]+
          +0.002*[# 106]+0.002*[# 196]+0.002*[# 204]+0.002*[# 212]+0.002*[# 213]+
          +0.002*[#  60]+0.002*[#  67]+0.002*[#  68]+0.002*[# 237]+0.002*[# 238]+
          +0.002*[# 241]+0.002*[# 242]+0.002*[#   3]+0.002*[#   4]+0.002*[#  23]+
          +0.002*[#  29]+0.002*[#  32]+0.002*[#  35]+0.002*[#  38]+0.001*[#  70]+
          +0.001*[#  79]+0.001*[#  83]+0.001*[# 127]+0.001*[# 217]+0.001*[# 221]+
          +0.001*[# 230]+0.002*[# 261]+0.002*[# 267]+0.002*[# 270]+0.002*[# 273]+
          +0.002*[# 276]+0.002*[# 297]+0.002*[# 298]+0.001*[# 173]+0.001*[# 303]+
          +0.001*[# 304]+0.001*[# 305]+0.001*[# 306]+0.001*[#   7]+0.001*[#  11]+
          +0.001*[#  15]+0.001*[# 265]+0.001*[# 283]+0.001*[# 287]+0.001*[# 291]+
          +0.001*[#   5]+0.001*[#   6]+0.001*[#  27]+
    |psi|^2 = 0.976
==== e( 168) =     4.84865 eV ==== 
     psi = 0.041*[# 131]+0.041*[# 135]+0.041*[# 139]+0.041*[# 161]+0.041*[# 165]+
          +0.041*[# 169]+0.029*[# 103]+0.029*[# 201]+0.022*[#  98]+0.022*[# 106]+
          +0.022*[# 196]+0.022*[# 204]+0.022*[# 141]+0.022*[# 167]+0.017*[# 132]+
          +0.017*[# 136]+0.017*[# 162]+0.017*[# 170]+0.012*[#  81]+0.012*[# 232]+
          +0.012*[#  71]+0.012*[#  84]+0.012*[# 218]+0.012*[# 222]+0.010*[#  72]+
          +0.010*[#  85]+0.010*[# 219]+0.010*[# 223]+0.010*[#  93]+0.010*[# 207]+
          +0.010*[#  80]+0.010*[# 231]+0.008*[#  99]+0.008*[# 107]+0.008*[# 143]+
          +0.008*[# 155]+0.008*[# 197]+0.008*[# 205]+0.008*[# 133]+0.008*[# 137]+
          +0.008*[# 163]+0.008*[# 171]+0.007*[# 142]+0.007*[# 154]+0.006*[# 117]+
          +0.006*[# 185]+0.005*[# 109]+0.005*[# 115]+0.005*[# 121]+0.005*[# 177]+
          +0.005*[# 183]+0.005*[# 189]+0.004*[# 110]+0.004*[# 122]+0.005*[# 127]+
          +0.005*[# 173]+0.004*[# 178]+0.004*[# 190]+0.004*[#  86]+0.004*[# 210]+
          +0.003*[#  54]+0.003*[# 246]+0.003*[# 140]+0.003*[# 166]+0.002*[#  48]+
          +0.002*[# 252]+0.002*[#  43]+0.002*[#  51]+0.002*[#  59]+0.002*[#  60]+
          +0.002*[#  88]+0.002*[#  89]+0.002*[# 212]+0.002*[# 213]+0.002*[# 241]+
          +0.002*[# 242]+0.002*[# 255]+0.002*[# 259]+0.002*[#  67]+0.002*[#  68]+
          +0.001*[#  20]+0.002*[# 108]+0.002*[# 111]+0.002*[# 114]+0.002*[# 120]+
          +0.002*[# 123]+0.002*[# 237]+0.002*[# 238]+0.001*[#  70]+0.001*[#  79]+
          +0.001*[#  83]+0.001*[# 144]+0.001*[# 145]+0.001*[# 150]+0.001*[# 151]+
          +0.001*[# 156]+0.001*[# 157]+0.002*[# 176]+0.002*[# 179]+0.002*[# 182]+
          +0.002*[# 188]+0.002*[# 191]+0.001*[# 217]+0.001*[# 221]+0.001*[# 230]+
          +0.001*[# 280]+0.001*[# 152]+0.001*[# 153]+0.001*[# 118]+0.001*[# 130]+
          +0.001*[# 134]+0.001*[# 138]+0.001*[# 160]+0.001*[# 164]+0.001*[# 168]+
          +0.001*[#  96]+0.001*[# 100]+
    |psi|^2 = 0.976
==== e( 169) =     5.00180 eV ==== 
     psi = 0.031*[#   8]+0.031*[#  12]+0.031*[#  16]+0.031*[# 284]+0.031*[# 288]+
          +0.031*[# 292]+0.017*[#  80]+0.017*[# 231]+0.017*[#  72]+0.017*[#  85]+
          +0.017*[# 219]+0.017*[# 223]+0.016*[#  71]+0.016*[#  84]+0.016*[# 218]+
          +0.016*[# 222]+0.016*[#  81]+0.016*[# 232]+0.014*[#  21]+0.014*[#  22]+
          +0.014*[# 281]+0.014*[# 282]+0.009*[#  18]+0.009*[# 294]+0.009*[# 127]+
          +0.009*[# 173]+0.009*[#   9]+0.009*[#  13]+0.009*[# 285]+0.009*[# 289]+
          +0.008*[#  55]+0.008*[#  56]+0.008*[# 247]+0.008*[# 248]+0.008*[#  10]+
          +0.008*[#  14]+0.008*[# 131]+0.008*[# 135]+0.008*[# 139]+0.008*[# 161]+
          +0.008*[# 165]+0.008*[# 169]+0.008*[# 286]+0.008*[# 290]+0.007*[#  17]+
          +0.007*[# 293]+0.006*[#  59]+0.006*[#  60]+0.006*[# 241]+0.006*[# 242]+
          +0.006*[#  88]+0.006*[#  89]+0.006*[# 128]+0.006*[# 129]+0.006*[# 174]+
          +0.006*[# 175]+0.006*[# 212]+0.006*[# 213]+0.005*[# 103]+0.005*[# 201]+
          +0.004*[# 141]+0.004*[# 167]+0.004*[#  47]+0.004*[#  94]+0.004*[#  95]+
          +0.004*[# 208]+0.004*[# 209]+0.004*[# 132]+0.004*[# 136]+0.004*[# 162]+
          +0.004*[# 170]+0.004*[# 251]+0.004*[#   3]+0.004*[#   4]+0.004*[#  44]+
          +0.004*[#  52]+0.004*[#  98]+0.004*[# 106]+0.004*[# 196]+0.004*[# 204]+
          +0.004*[# 256]+0.004*[# 260]+0.004*[# 297]+0.004*[# 298]+0.004*[#  20]+
          +0.004*[# 133]+0.004*[# 137]+0.004*[# 163]+0.004*[# 171]+0.004*[# 280]+
          +0.003*[# 140]+0.003*[# 166]+0.003*[#  43]+0.003*[#  51]+0.003*[# 255]+
          +0.003*[# 259]+0.003*[#  48]+0.003*[# 252]+0.002*[#  90]+0.002*[#  91]+
          +0.002*[#  99]+0.002*[# 107]+0.002*[# 197]+0.002*[# 205]+0.002*[# 214]+
          +0.002*[# 215]+0.002*[#  64]+0.002*[#  76]+0.002*[#  77]+0.002*[#  97]+
          +0.002*[# 101]+0.002*[# 105]+0.002*[# 143]+0.002*[# 155]+0.002*[# 195]+
          +0.002*[# 199]+0.002*[# 203]+0.002*[# 227]+0.002*[# 228]+0.002*[# 234]+
          +0.002*[#  67]+0.002*[#  68]+0.002*[# 237]+0.002*[# 238]+0.001*[# 102]+
          +0.001*[# 200]+0.001*[#  70]+0.001*[#  79]+0.001*[#  83]+0.001*[# 217]+
          +0.001*[# 221]+0.001*[# 230]+0.001*[#  42]+0.001*[#  46]+0.001*[#  50]+
          +0.001*[#  54]+0.001*[# 246]+0.001*[# 250]+0.001*[# 254]+0.001*[# 258]+
    |psi|^2 = 0.982
==== e( 170) =     5.00385 eV ==== 
     psi = 0.022*[# 131]+0.022*[# 135]+0.022*[# 139]+0.022*[# 161]+0.022*[# 165]+
          +0.022*[# 169]+0.017*[#  80]+0.017*[# 231]+0.017*[#  72]+0.017*[#  85]+
          +0.017*[# 219]+0.017*[# 223]+0.016*[#  71]+0.016*[#  84]+0.016*[# 218]+
          +0.016*[# 222]+0.016*[#  81]+0.016*[# 232]+0.014*[#   8]+0.014*[#  12]+
          +0.014*[#  16]+0.014*[# 284]+0.014*[# 288]+0.014*[# 292]+0.010*[#  21]+
          +0.010*[#  22]+0.010*[# 281]+0.010*[# 282]+0.010*[# 128]+0.010*[# 129]+
          +0.010*[# 174]+0.010*[# 175]+0.009*[#  20]+0.009*[# 280]+0.008*[#  48]+
          +0.008*[# 252]+0.007*[#   9]+0.007*[#  13]+0.007*[#  18]+0.007*[#  59]+
          +0.007*[#  60]+0.007*[# 241]+0.007*[# 242]+0.007*[# 285]+0.007*[# 289]+
          +0.007*[# 294]+0.007*[#  10]+0.007*[#  14]+0.007*[#  17]+0.007*[# 141]+
          +0.007*[# 167]+0.007*[# 286]+0.007*[# 290]+0.007*[# 293]+0.006*[#  43]+
          +0.006*[#  51]+0.006*[# 132]+0.006*[# 136]+0.006*[# 162]+0.006*[# 170]+
          +0.006*[# 255]+0.006*[# 259]+0.006*[#  55]+0.006*[#  56]+0.006*[# 247]+
          +0.006*[# 248]+0.006*[#  94]+0.006*[#  95]+0.006*[# 208]+0.006*[# 209]+
          +0.005*[#  88]+0.005*[#  89]+0.005*[# 133]+0.005*[# 137]+0.005*[# 163]+
          +0.005*[# 171]+0.005*[# 212]+0.005*[# 213]+0.005*[# 140]+0.005*[# 166]+
          +0.004*[#  44]+0.004*[#  52]+0.004*[# 127]+0.004*[# 173]+0.004*[# 256]+
          +0.004*[# 260]+0.003*[#  61]+0.003*[#  62]+0.003*[# 144]+0.003*[# 145]+
          +0.003*[# 156]+0.003*[# 157]+0.003*[# 243]+0.003*[# 244]+0.003*[#  42]+
          +0.003*[#  46]+0.003*[#  50]+0.003*[# 250]+0.003*[# 254]+0.003*[# 258]+
          +0.003*[#  47]+0.003*[# 251]+0.002*[# 102]+0.002*[# 200]+0.002*[#  99]+
          +0.002*[# 107]+0.002*[# 197]+0.002*[# 205]+0.002*[#  64]+0.002*[#  98]+
          +0.002*[# 106]+0.002*[# 196]+0.002*[# 204]+0.002*[# 234]+0.002*[#   2]+
          +0.002*[#  76]+0.002*[#  77]+0.002*[# 103]+0.002*[# 201]+0.002*[# 227]+
          +0.002*[# 228]+0.002*[# 296]+0.002*[#  93]+0.002*[# 207]+0.002*[#  67]+
          +0.002*[#  68]+0.002*[# 237]+0.002*[# 238]+0.001*[#  70]+0.001*[#  79]+
          +0.001*[#  83]+0.001*[# 217]+0.001*[# 221]+0.001*[# 230]+0.001*[#   3]+
          +0.001*[#   4]+0.001*[# 297]+0.001*[# 298]+
    |psi|^2 = 0.982
==== e( 171) =     5.02887 eV ==== 
     psi = 0.027*[# 131]+0.027*[# 135]+0.027*[# 139]+0.027*[# 161]+0.027*[# 165]+
          +0.027*[# 169]+0.022*[#   8]+0.022*[#  12]+0.022*[#  16]+0.022*[# 284]+
          +0.022*[# 288]+0.022*[# 292]+0.014*[#  17]+0.014*[# 293]+0.013*[# 128]+
          +0.013*[# 129]+0.013*[# 174]+0.013*[# 175]+0.013*[#  10]+0.013*[#  14]+
          +0.013*[# 286]+0.013*[# 290]+0.011*[#  21]+0.011*[#  22]+0.011*[# 281]+
          +0.011*[# 282]+0.009*[#   9]+0.009*[#  13]+0.009*[# 285]+0.009*[# 289]+
          +0.008*[# 140]+0.008*[# 166]+0.008*[# 133]+0.008*[# 137]+0.008*[# 163]+
          +0.008*[# 171]+0.008*[#  18]+0.008*[# 294]+0.008*[# 132]+0.008*[# 136]+
          +0.008*[# 162]+0.008*[# 170]+0.007*[#  48]+0.007*[# 141]+0.007*[# 167]+
          +0.007*[# 252]+0.007*[#  43]+0.007*[#  51]+0.007*[# 255]+0.007*[# 259]+
          +0.007*[#  98]+0.007*[# 103]+0.007*[#  99]+0.007*[# 106]+0.007*[# 201]+
          +0.007*[# 204]+0.007*[# 102]+0.007*[# 107]+0.007*[# 196]+0.007*[# 197]+
          +0.007*[# 200]+0.007*[# 205]+0.006*[#  44]+0.006*[#  52]+0.006*[# 256]+
          +0.006*[# 260]+0.006*[#  94]+0.006*[#  95]+0.006*[# 208]+0.006*[# 209]+
          +0.005*[#  47]+0.005*[# 251]+0.005*[#  42]+0.005*[#  46]+0.005*[#  50]+
          +0.005*[# 250]+0.005*[# 254]+0.005*[# 258]+0.004*[#  70]+0.004*[#  79]+
          +0.004*[#  83]+0.004*[# 217]+0.004*[# 221]+0.004*[# 230]+0.003*[#  54]+
          +0.003*[#  55]+0.003*[#  56]+0.003*[# 246]+0.003*[# 247]+0.003*[# 248]+
          +0.003*[#  88]+0.003*[#  89]+0.003*[# 212]+0.003*[# 213]+0.002*[# 144]+
          +0.002*[# 145]+0.002*[# 156]+0.002*[# 157]+0.002*[#  71]+0.002*[#  72]+
          +0.002*[#  80]+0.002*[#  81]+0.002*[#  84]+0.002*[#  85]+0.002*[# 218]+
          +0.002*[# 219]+0.002*[# 222]+0.002*[# 223]+0.002*[# 231]+0.002*[# 232]+
          +0.002*[#   3]+0.002*[#   4]+0.002*[# 297]+0.002*[# 298]+0.002*[#  61]+
          +0.002*[#  62]+0.002*[# 243]+0.002*[# 244]+0.001*[#  58]+0.001*[# 240]+
          +0.001*[#  65]+0.001*[#  66]+0.001*[# 150]+0.001*[# 151]+0.001*[# 235]+
          +0.001*[# 236]+0.001*[#   1]+0.001*[# 295]+
    |psi|^2 = 0.981
==== e( 172) =     5.02963 eV ==== 
     psi = 0.028*[# 131]+0.028*[# 135]+0.028*[# 139]+0.028*[# 161]+0.028*[# 165]+
          +0.028*[# 169]+0.019*[#   8]+0.019*[#  12]+0.019*[#  16]+0.019*[# 284]+
          +0.019*[# 288]+0.019*[# 292]+0.017*[# 140]+0.017*[# 166]+0.016*[# 133]+
          +0.016*[# 137]+0.016*[# 163]+0.016*[# 171]+0.015*[# 128]+0.015*[# 129]+
          +0.015*[# 174]+0.015*[# 175]+0.012*[# 132]+0.012*[# 136]+0.012*[# 162]+
          +0.012*[# 170]+0.011*[# 141]+0.011*[# 167]+0.010*[# 103]+0.010*[# 201]+
          +0.009*[#  21]+0.009*[#  22]+0.009*[# 281]+0.009*[# 282]+0.009*[#  98]+
          +0.009*[# 106]+0.009*[# 196]+0.009*[# 204]+0.007*[#  99]+0.007*[# 107]+
          +0.007*[# 197]+0.007*[# 205]+0.006*[#  17]+0.006*[# 293]+0.006*[#  10]+
          +0.006*[#  14]+0.006*[#  48]+0.006*[# 102]+0.006*[# 200]+0.006*[# 252]+
          +0.006*[# 286]+0.006*[# 290]+0.006*[#  43]+0.006*[#  51]+0.006*[#  97]+
          +0.006*[# 101]+0.006*[# 105]+0.006*[# 195]+0.006*[# 199]+0.006*[# 203]+
          +0.006*[# 255]+0.006*[# 259]+0.005*[#   9]+0.005*[#  13]+0.005*[#  44]+
          +0.005*[#  52]+0.005*[# 256]+0.005*[# 260]+0.005*[# 285]+0.005*[# 289]+
          +0.005*[#  18]+0.005*[#  47]+0.005*[# 251]+0.005*[# 294]+0.005*[#  94]+
          +0.005*[#  95]+0.005*[# 208]+0.005*[# 209]+0.004*[#  70]+0.004*[#  79]+
          +0.004*[#  83]+0.004*[# 217]+0.004*[# 221]+0.004*[# 230]+0.004*[#  55]+
          +0.004*[#  56]+0.004*[# 247]+0.004*[# 248]+0.002*[#  93]+0.002*[# 144]+
          +0.002*[# 145]+0.002*[# 156]+0.002*[# 157]+0.002*[# 207]+0.002*[#  88]+
          +0.002*[#  89]+0.002*[# 212]+0.002*[# 213]+0.002*[#  90]+0.002*[#  91]+
          +0.002*[# 214]+0.002*[# 215]+0.001*[#   3]+0.001*[#   4]+0.001*[#  80]+
          +0.001*[#  87]+0.001*[# 211]+0.001*[# 231]+0.001*[#  59]+0.001*[#  60]+
          +0.001*[#  72]+0.001*[#  85]+0.001*[# 219]+0.001*[#  65]+0.001*[#  66]+
          +0.001*[# 149]+0.001*[# 223]+0.001*[#  54]+0.001*[#  71]+0.001*[# 218]+
          +0.001*[# 222]+0.001*[# 235]+0.001*[# 236]+0.001*[# 241]+0.001*[# 242]+
          +0.001*[# 297]+0.001*[# 298]+0.001*[#  81]+0.001*[#  84]+0.001*[# 142]+
          +0.001*[# 154]+0.001*[# 232]+0.001*[# 246]+
    |psi|^2 = 0.981
==== e( 173) =     5.11090 eV ==== 
     psi = 0.048*[#  80]+0.048*[# 231]+0.045*[#  72]+0.045*[#  85]+0.045*[# 219]+
          +0.045*[# 223]+0.041*[#  71]+0.041*[#  84]+0.041*[# 218]+0.041*[# 222]+
          +0.038*[#  81]+0.038*[# 232]+0.009*[#  59]+0.009*[#  60]+0.009*[# 241]+
          +0.009*[# 242]+0.009*[#   8]+0.009*[#  12]+0.009*[#  16]+0.009*[# 284]+
          +0.009*[# 288]+0.009*[# 292]+0.006*[#  17]+0.006*[#  88]+0.006*[#  89]+
          +0.006*[# 212]+0.006*[# 213]+0.006*[# 293]+0.006*[#  47]+0.006*[# 251]+
          +0.005*[#  10]+0.005*[#  14]+0.005*[#  21]+0.005*[#  22]+0.005*[#  44]+
          +0.005*[#  52]+0.005*[# 256]+0.005*[# 260]+0.005*[# 281]+0.005*[# 282]+
          +0.005*[#  67]+0.005*[#  68]+0.005*[# 131]+0.005*[# 135]+0.005*[# 139]+
          +0.005*[# 161]+0.005*[# 165]+0.005*[# 169]+0.005*[# 237]+0.005*[# 238]+
          +0.005*[# 286]+0.005*[# 290]+0.005*[#  42]+0.005*[#  46]+0.005*[#  50]+
          +0.005*[# 250]+0.005*[# 254]+0.005*[# 258]+0.004*[#  76]+0.004*[#  77]+
          +0.004*[# 227]+0.004*[# 228]+0.004*[#  43]+0.004*[#  51]+0.004*[# 255]+
          +0.004*[# 259]+0.004*[#   9]+0.004*[#  13]+0.004*[#  20]+0.004*[# 280]+
          +0.004*[# 285]+0.004*[# 289]+0.003*[#  48]+0.003*[# 252]+0.003*[# 102]+
          +0.003*[# 200]+0.003*[#  18]+0.003*[# 294]+0.003*[# 140]+0.003*[# 166]+
          +0.002*[#  55]+0.002*[#  56]+0.002*[#  62]+0.002*[#  99]+0.002*[# 107]+
          +0.002*[# 197]+0.002*[# 247]+0.002*[# 248]+0.002*[#  61]+0.002*[# 205]+
          +0.002*[# 243]+0.002*[# 244]+0.002*[#  97]+0.002*[# 101]+0.002*[# 105]+
          +0.002*[# 133]+0.002*[# 137]+0.002*[# 163]+0.002*[# 171]+0.002*[# 195]+
          +0.002*[# 199]+0.002*[# 203]+0.001*[#  54]+0.001*[# 246]+0.001*[#   5]+
          +0.001*[#   6]+0.001*[# 128]+0.001*[# 129]+0.001*[# 174]+0.001*[# 175]+
          +0.001*[# 299]+0.001*[# 300]+0.001*[#  93]+0.001*[#  98]+0.001*[# 106]+
          +0.001*[# 196]+0.001*[# 204]+0.001*[# 207]+
    |psi|^2 = 0.982
==== e( 174) =     5.11113 eV ==== 
     psi = 0.047*[#  80]+0.047*[# 231]+0.045*[#  72]+0.045*[#  85]+0.045*[# 219]+
          +0.045*[# 223]+0.040*[#  71]+0.040*[#  84]+0.040*[# 218]+0.040*[# 222]+
          +0.038*[#  81]+0.038*[# 232]+0.010*[# 131]+0.010*[# 135]+0.010*[# 139]+
          +0.010*[# 161]+0.010*[# 165]+0.010*[# 169]+0.009*[#  88]+0.009*[#  89]+
          +0.009*[# 212]+0.009*[# 213]+0.006*[# 140]+0.006*[# 166]+0.006*[#  59]+
          +0.006*[#  60]+0.006*[# 102]+0.006*[# 242]+0.006*[# 128]+0.006*[# 129]+
          +0.006*[# 174]+0.006*[# 175]+0.006*[# 200]+0.006*[# 241]+0.005*[# 133]+
          +0.005*[# 137]+0.005*[# 163]+0.005*[# 171]+0.005*[#  99]+0.005*[# 107]+
          +0.005*[# 197]+0.005*[# 205]+0.005*[#  67]+0.005*[#  68]+0.005*[# 237]+
          +0.005*[# 238]+0.005*[#  97]+0.005*[# 101]+0.005*[# 105]+0.005*[# 195]+
          +0.005*[# 199]+0.005*[# 203]+0.004*[#   8]+0.004*[#  12]+0.004*[#  16]+
          +0.004*[#  76]+0.004*[#  77]+0.004*[#  98]+0.004*[# 106]+0.004*[# 196]+
          +0.004*[# 204]+0.004*[# 227]+0.004*[# 228]+0.004*[# 284]+0.004*[# 288]+
          +0.004*[# 292]+0.004*[# 132]+0.004*[# 136]+0.004*[# 162]+0.004*[# 170]+
          +0.004*[# 103]+0.004*[# 201]+0.004*[# 127]+0.004*[# 173]+0.003*[# 141]+
          +0.003*[# 167]+0.003*[#  47]+0.003*[# 251]+0.003*[#  94]+0.003*[#  95]+
          +0.003*[# 208]+0.003*[# 209]+0.002*[#  17]+0.002*[#  90]+0.002*[#  91]+
          +0.002*[# 214]+0.002*[# 215]+0.002*[# 293]+0.002*[#  44]+0.002*[#  52]+
          +0.002*[# 256]+0.002*[# 260]+0.002*[#  10]+0.002*[#  14]+0.002*[#  42]+
          +0.002*[#  46]+0.002*[#  50]+0.002*[# 250]+0.002*[# 254]+0.002*[# 258]+
          +0.002*[# 286]+0.002*[# 290]+0.001*[#  93]+0.001*[# 207]+0.001*[# 146]+
          +0.001*[# 147]+0.001*[# 158]+0.001*[# 159]+0.001*[#  21]+0.001*[#  22]+
    |psi|^2 = 0.982
==== e( 175) =     5.18869 eV ==== 
     psi = 0.032*[#  17]+0.032*[# 293]+0.026*[#  20]+0.026*[# 280]+0.024*[#  10]+
          +0.024*[#  14]+0.024*[# 286]+0.024*[# 290]+0.018*[# 127]+0.018*[# 173]+
          +0.016*[#  55]+0.016*[#  56]+0.016*[# 247]+0.016*[# 248]+0.013*[#  21]+
          +0.013*[#  22]+0.013*[# 281]+0.013*[# 282]+0.010*[#   9]+0.010*[#  13]+
          +0.010*[# 285]+0.010*[# 289]+0.009*[#  93]+0.009*[# 207]+0.009*[#  47]+
          +0.009*[# 251]+0.008*[#  44]+0.008*[#  52]+0.008*[#  64]+0.008*[# 234]+
          +0.008*[# 256]+0.008*[# 260]+0.007*[#  71]+0.007*[#  81]+0.007*[#  84]+
          +0.007*[# 218]+0.007*[# 222]+0.007*[# 232]+0.007*[#   5]+0.007*[#   6]+
          +0.007*[#  72]+0.007*[#  80]+0.007*[#  85]+0.007*[# 219]+0.007*[# 223]+
          +0.007*[# 231]+0.007*[# 299]+0.007*[# 300]+0.006*[#  43]+0.006*[#  51]+
          +0.006*[# 255]+0.006*[# 259]+0.006*[# 131]+0.006*[# 135]+0.006*[# 139]+
          +0.006*[# 161]+0.006*[# 165]+0.006*[# 169]+0.006*[#  48]+0.006*[# 252]+
          +0.004*[#   2]+0.004*[#  19]+0.004*[# 296]+0.004*[#  70]+0.004*[#  79]+
          +0.004*[#  83]+0.004*[# 217]+0.004*[# 221]+0.004*[# 230]+0.004*[# 279]+
          +0.004*[#   1]+0.004*[# 295]+0.004*[#  59]+0.004*[#  60]+0.004*[# 241]+
          +0.004*[# 242]+0.004*[#  97]+0.004*[# 101]+0.004*[# 105]+0.004*[# 195]+
          +0.004*[# 199]+0.004*[# 203]+0.004*[# 143]+0.004*[# 155]+0.004*[#  42]+
          +0.004*[#  46]+0.004*[#  50]+0.004*[# 250]+0.004*[# 254]+0.004*[# 258]+
          +0.003*[#  53]+0.003*[# 245]+0.003*[#  18]+0.003*[# 294]+0.003*[# 140]+
          +0.003*[# 166]+0.002*[#  94]+0.002*[#  95]+0.002*[# 128]+0.002*[# 129]+
          +0.002*[# 133]+0.002*[# 137]+0.002*[# 163]+0.002*[# 171]+0.002*[# 174]+
          +0.002*[# 175]+0.002*[# 208]+0.002*[# 209]+0.002*[#  61]+0.002*[#  62]+
          +0.002*[# 243]+0.002*[# 244]+0.002*[#  27]+0.002*[#  88]+0.002*[#  89]+
          +0.002*[# 212]+0.002*[# 213]+0.002*[# 265]+0.002*[#  67]+0.002*[#  68]+
          +0.002*[# 237]+0.002*[# 238]+0.002*[#  23]+0.002*[#  26]+0.002*[#  29]+
          +0.002*[#  34]+0.002*[#  35]+0.002*[#  40]+0.002*[# 132]+0.002*[# 136]+
          +0.002*[# 162]+0.002*[# 170]+0.002*[# 261]+0.002*[# 264]+0.002*[# 267]+
          +0.002*[# 272]+0.002*[# 273]+0.002*[# 278]+0.001*[#  31]+0.001*[#  37]+
          +0.001*[#  92]+0.001*[# 206]+0.001*[# 269]+0.001*[# 275]+0.001*[# 141]+
          +0.001*[# 167]+0.001*[# 102]+0.001*[# 126]+0.001*[# 172]+0.001*[# 200]+
          +0.001*[#   3]+0.001*[#   4]+0.001*[#   8]+0.001*[#  12]+0.001*[#  16]+
          +0.001*[#  33]+0.001*[#  39]+0.001*[#  98]+0.001*[#  99]+0.001*[# 106]+
          +0.001*[# 107]+0.001*[# 196]+0.001*[# 197]+0.001*[# 205]+0.001*[#  54]+
          +0.001*[# 103]+0.001*[# 117]+0.001*[# 185]+0.001*[# 201]+0.001*[# 204]+
          +0.001*[# 246]+0.001*[# 271]+0.001*[# 277]+0.001*[# 284]+0.001*[# 288]+
          +0.001*[# 292]+0.001*[# 297]+0.001*[# 298]+
    |psi|^2 = 0.984
==== e( 176) =     5.19157 eV ==== 
     psi = 0.028*[# 140]+0.028*[# 166]+0.027*[# 127]+0.027*[# 173]+0.022*[#  20]+
          +0.022*[# 280]+0.022*[# 133]+0.022*[# 137]+0.022*[# 163]+0.022*[# 171]+
          +0.015*[#  94]+0.015*[#  95]+0.015*[# 208]+0.015*[# 209]+0.011*[# 128]+
          +0.011*[# 129]+0.011*[# 174]+0.011*[# 175]+0.010*[#  54]+0.010*[# 246]+
          +0.009*[# 132]+0.009*[# 136]+0.009*[# 162]+0.009*[# 170]+0.009*[#  64]+
          +0.009*[# 234]+0.008*[#  71]+0.008*[#  81]+0.008*[#  84]+0.008*[# 218]+
          +0.008*[# 222]+0.008*[# 232]+0.008*[#  72]+0.008*[#  80]+0.008*[#  85]+
          +0.008*[# 219]+0.008*[# 223]+0.008*[# 231]+0.007*[# 102]+0.007*[# 200]+
          +0.007*[#   8]+0.007*[#  12]+0.007*[#  16]+0.007*[#  99]+0.007*[# 107]+
          +0.007*[# 197]+0.007*[# 205]+0.007*[# 284]+0.007*[# 288]+0.007*[# 292]+
          +0.007*[# 146]+0.007*[# 147]+0.007*[# 158]+0.007*[# 159]+0.006*[#  98]+
          +0.006*[# 106]+0.006*[# 196]+0.006*[# 204]+0.006*[# 103]+0.006*[# 201]+
          +0.005*[# 143]+0.005*[# 155]+0.005*[#   2]+0.005*[# 296]+0.004*[#  42]+
          +0.004*[#  46]+0.004*[#  50]+0.004*[#  88]+0.004*[#  89]+0.004*[# 126]+
          +0.004*[# 172]+0.004*[# 212]+0.004*[# 213]+0.004*[# 250]+0.004*[# 254]+
          +0.004*[# 258]+0.004*[# 142]+0.004*[# 154]+0.004*[#  97]+0.004*[# 101]+
          +0.004*[# 105]+0.004*[# 195]+0.004*[# 199]+0.004*[# 203]+0.003*[#  92]+
          +0.003*[# 206]+0.003*[#  17]+0.003*[#  55]+0.003*[#  56]+0.003*[# 293]+
          +0.003*[#  70]+0.003*[#  79]+0.003*[#  83]+0.003*[# 217]+0.003*[# 221]+
          +0.003*[# 230]+0.003*[# 247]+0.003*[# 248]+0.003*[# 141]+0.003*[# 167]+
          +0.003*[#  10]+0.003*[#  14]+0.003*[# 286]+0.003*[# 290]+0.003*[#  21]+
          +0.003*[#  22]+0.003*[# 281]+0.003*[# 282]+0.002*[#  67]+0.002*[#  68]+
          +0.002*[# 237]+0.002*[# 238]+0.002*[#   9]+0.002*[#  13]+0.002*[#  90]+
          +0.002*[#  91]+0.002*[# 118]+0.002*[# 186]+0.002*[#  53]+0.002*[#  59]+
          +0.002*[#  60]+0.002*[# 214]+0.002*[# 215]+0.002*[# 117]+0.002*[# 185]+
          +0.002*[# 241]+0.002*[# 242]+0.002*[# 245]+0.002*[# 285]+0.002*[# 289]+
          +0.002*[#  19]+0.002*[# 113]+0.002*[# 125]+0.002*[# 181]+0.002*[# 193]+
          +0.002*[#  48]+0.002*[# 108]+0.002*[# 110]+0.001*[#  26]+0.001*[#  43]+
          +0.001*[#  51]+0.002*[# 114]+0.002*[# 120]+0.002*[# 122]+0.002*[# 176]+
          +0.002*[# 178]+0.002*[# 182]+0.002*[# 188]+0.002*[# 190]+0.002*[# 279]+
          +0.001*[#  18]+0.001*[#  44]+0.001*[#  52]+0.001*[#  93]+0.001*[# 207]+
          +0.002*[# 252]+0.001*[# 255]+0.001*[# 256]+0.001*[# 259]+0.001*[#  47]+
          +0.001*[# 251]+0.001*[# 260]+0.001*[# 264]+0.001*[# 294]+0.001*[#  31]+
          +0.001*[#  37]+0.001*[# 111]+0.001*[# 112]+0.001*[# 123]+0.001*[# 124]+
          +0.001*[# 131]+0.001*[# 135]+0.001*[# 139]+0.001*[# 144]+0.001*[# 145]+
          +0.001*[# 156]+0.001*[# 157]+0.001*[# 161]+0.001*[# 165]+0.001*[# 169]+
          +0.001*[# 179]+0.001*[# 180]+0.001*[# 191]+0.001*[# 192]+0.001*[# 269]+
          +0.001*[# 275]+
    |psi|^2 = 0.984
==== e( 177) =     5.23319 eV ==== 
     psi = 0.040*[# 127]+0.040*[# 173]+0.030*[#  17]+0.030*[# 293]+0.023*[#  10]+
          +0.023*[#  14]+0.023*[# 286]+0.023*[# 290]+0.018*[#  70]+0.018*[#  79]+
          +0.018*[#  83]+0.018*[# 217]+0.018*[# 221]+0.018*[# 230]+0.015*[#  47]+
          +0.015*[# 251]+0.014*[#  94]+0.014*[#  95]+0.014*[# 208]+0.014*[# 209]+
          +0.012*[#  44]+0.012*[#  52]+0.012*[# 256]+0.012*[# 260]+0.008*[#   9]+
          +0.008*[#  13]+0.008*[# 285]+0.008*[# 289]+0.008*[# 128]+0.008*[# 129]+
          +0.008*[# 174]+0.008*[# 175]+0.007*[# 140]+0.007*[# 166]+0.007*[# 143]+
          +0.007*[# 155]+0.006*[# 103]+0.006*[# 131]+0.006*[# 135]+0.006*[# 139]+
          +0.006*[# 161]+0.006*[# 165]+0.006*[# 169]+0.006*[# 201]+0.006*[#  59]+
          +0.006*[#  60]+0.006*[# 241]+0.006*[# 242]+0.005*[# 133]+0.005*[# 137]+
          +0.005*[# 163]+0.005*[# 171]+0.005*[#  43]+0.005*[#  51]+0.005*[#  90]+
          +0.005*[#  91]+0.005*[#  98]+0.005*[# 106]+0.005*[# 196]+0.005*[# 204]+
          +0.005*[# 214]+0.005*[# 215]+0.005*[# 255]+0.005*[# 259]+0.004*[#  71]+
          +0.004*[#  72]+0.004*[#  80]+0.004*[#  81]+0.004*[#  84]+0.004*[#  85]+
          +0.004*[# 218]+0.004*[# 219]+0.004*[# 222]+0.004*[# 223]+0.004*[# 231]+
          +0.004*[# 232]+0.004*[#  93]+0.004*[# 207]+0.004*[#  92]+0.004*[# 206]+
          +0.003*[#  64]+0.003*[# 234]+0.003*[# 126]+0.003*[# 172]+0.003*[#  21]+
          +0.003*[#  22]+0.003*[#  99]+0.003*[# 107]+0.003*[# 197]+0.003*[# 205]+
          +0.003*[# 281]+0.003*[# 282]+0.003*[#  61]+0.003*[#  62]+0.003*[# 243]+
          +0.003*[# 244]+0.003*[#  88]+0.003*[#  89]+0.003*[# 117]+0.003*[# 132]+
          +0.003*[# 136]+0.003*[# 162]+0.003*[# 170]+0.003*[# 185]+0.003*[# 212]+
          +0.003*[# 213]+0.002*[#  97]+0.002*[# 101]+0.002*[# 105]+0.002*[# 195]+
          +0.002*[# 199]+0.002*[# 203]+0.002*[# 102]+0.002*[# 110]+0.002*[# 122]+
          +0.002*[# 178]+0.002*[# 190]+0.002*[# 200]+0.002*[#  48]+0.002*[#  55]+
          +0.002*[#  56]+0.002*[# 247]+0.002*[# 248]+0.002*[# 252]+0.002*[#   8]+
          +0.002*[#  12]+0.002*[#  16]+0.002*[# 284]+0.002*[# 288]+0.002*[# 292]+
          +0.001*[# 108]+0.001*[# 114]+0.001*[# 120]+0.001*[# 146]+0.001*[# 147]+
          +0.001*[# 158]+0.001*[# 159]+0.001*[# 144]+0.001*[# 145]+0.001*[# 156]+
          +0.001*[# 157]+0.001*[# 176]+0.001*[# 182]+0.001*[# 188]+0.001*[#  18]+
          +0.001*[# 141]+0.001*[# 167]+0.001*[# 294]+
    |psi|^2 = 0.985
==== e( 178) =     5.23402 eV ==== 
     psi = 0.036*[#  20]+0.036*[# 280]+0.027*[# 140]+0.027*[# 166]+0.022*[#  70]+
          +0.022*[#  79]+0.022*[#  83]+0.022*[# 217]+0.022*[# 221]+0.022*[# 230]+
          +0.021*[# 133]+0.021*[# 137]+0.021*[# 163]+0.021*[# 171]+0.015*[#  55]+
          +0.015*[#  56]+0.015*[# 247]+0.015*[# 248]+0.014*[# 102]+0.014*[# 200]+
          +0.011*[#  99]+0.011*[# 107]+0.011*[# 197]+0.011*[# 205]+0.009*[#  21]+
          +0.009*[#  22]+0.009*[# 281]+0.009*[# 282]+0.008*[# 132]+0.008*[# 136]+
          +0.008*[# 162]+0.008*[# 170]+0.007*[#  17]+0.007*[# 293]+0.006*[#  48]+
          +0.006*[#  88]+0.006*[#  89]+0.006*[# 212]+0.006*[# 213]+0.006*[# 252]+
          +0.006*[#   2]+0.006*[# 296]+0.006*[#  61]+0.006*[#  62]+0.006*[# 243]+
          +0.006*[# 244]+0.006*[#  10]+0.006*[#  14]+0.006*[# 286]+0.006*[# 290]+
          +0.005*[#   8]+0.005*[#  12]+0.005*[#  16]+0.005*[#  43]+0.005*[#  51]+
          +0.005*[# 255]+0.005*[# 259]+0.005*[# 284]+0.005*[# 288]+0.005*[# 292]+
          +0.005*[#  98]+0.005*[# 106]+0.005*[# 196]+0.005*[# 204]+0.005*[# 128]+
          +0.005*[# 129]+0.005*[# 174]+0.005*[# 175]+0.004*[#  90]+0.004*[#  91]+
          +0.004*[# 214]+0.004*[# 215]+0.004*[#  59]+0.004*[#  60]+0.004*[#  94]+
          +0.004*[#  95]+0.004*[# 208]+0.004*[# 209]+0.004*[# 241]+0.004*[# 242]+
          +0.003*[#  53]+0.003*[# 245]+0.003*[#  44]+0.003*[#  52]+0.003*[#  71]+
          +0.003*[#  72]+0.003*[#  80]+0.003*[#  81]+0.003*[#  84]+0.003*[#  85]+
          +0.003*[# 218]+0.003*[# 219]+0.003*[# 222]+0.003*[# 223]+0.003*[# 231]+
          +0.003*[# 232]+0.003*[# 256]+0.003*[# 260]+0.003*[#  19]+0.003*[# 279]+
          +0.003*[#   9]+0.003*[#  13]+0.002*[#  26]+0.003*[#  54]+0.002*[#  64]+
          +0.002*[# 234]+0.003*[# 246]+0.002*[# 264]+0.003*[# 285]+0.003*[# 289]+
          +0.002*[#  47]+0.002*[# 251]+0.002*[# 103]+0.002*[# 201]+0.002*[#  31]+
          +0.002*[#  37]+0.002*[#  42]+0.002*[#  46]+0.002*[#  50]+0.002*[# 250]+
          +0.002*[# 254]+0.002*[# 258]+0.002*[# 269]+0.002*[# 275]+0.001*[#   3]+
          +0.001*[#   4]+0.002*[# 131]+0.002*[# 135]+0.002*[# 139]+0.002*[# 161]+
          +0.002*[# 165]+0.002*[# 169]+0.001*[#   5]+0.001*[#   6]+0.001*[# 297]+
          +0.001*[# 298]+0.001*[#  23]+0.001*[#  29]+0.001*[#  35]+0.001*[# 261]+
          +0.001*[# 267]+0.001*[# 273]+0.001*[# 299]+0.001*[# 300]+0.001*[#  18]+
          +0.001*[# 141]+0.001*[# 167]+0.001*[# 294]+0.001*[# 303]+0.001*[# 304]+
    |psi|^2 = 0.986
==== e( 179) =     5.28875 eV ==== 
     psi = 0.049*[#  17]+0.049*[# 293]+0.037*[#  10]+0.037*[#  14]+0.037*[# 286]+
          +0.037*[# 290]+0.024*[#  47]+0.024*[# 251]+0.024*[#  70]+0.024*[#  79]+
          +0.024*[#  83]+0.024*[# 217]+0.024*[# 221]+0.024*[# 230]+0.020*[#  44]+
          +0.020*[#  52]+0.020*[# 256]+0.020*[# 260]+0.017*[#  20]+0.017*[# 280]+
          +0.013*[#   9]+0.013*[#  13]+0.013*[# 285]+0.013*[# 289]+0.010*[#  43]+
          +0.010*[#  51]+0.010*[# 255]+0.010*[# 259]+0.007*[#  21]+0.007*[#  22]+
          +0.007*[# 281]+0.007*[# 282]+0.007*[#  55]+0.007*[#  56]+0.007*[# 247]+
          +0.007*[# 248]+0.006*[#  88]+0.006*[#  89]+0.006*[#  94]+0.006*[#  95]+
          +0.006*[# 208]+0.006*[# 209]+0.006*[# 212]+0.006*[# 213]+0.006*[#   2]+
          +0.006*[# 296]+0.006*[#  48]+0.006*[# 252]+0.005*[# 127]+0.005*[# 173]+
          +0.004*[# 128]+0.004*[# 129]+0.004*[# 174]+0.004*[# 175]+0.004*[#  90]+
          +0.004*[#  91]+0.004*[# 214]+0.004*[# 215]+0.003*[#  59]+0.003*[#  60]+
          +0.003*[# 241]+0.003*[# 242]+0.003*[#  42]+0.003*[#  46]+0.003*[#  50]+
          +0.003*[# 103]+0.003*[# 201]+0.003*[# 250]+0.003*[# 254]+0.003*[# 258]+
          +0.003*[# 140]+0.003*[# 166]+0.003*[#  98]+0.003*[# 106]+0.003*[# 196]+
          +0.003*[# 204]+0.002*[#  61]+0.002*[#  62]+0.002*[# 133]+0.002*[# 137]+
          +0.002*[# 163]+0.002*[# 171]+0.002*[# 243]+0.002*[# 244]+0.002*[#  26]+
          +0.002*[#  99]+0.002*[# 107]+0.002*[# 197]+0.002*[# 205]+0.002*[# 264]+
          +0.001*[#  31]+0.001*[#  37]+0.001*[#  53]+0.001*[# 102]+0.001*[# 200]+
          +0.001*[# 245]+0.001*[# 269]+0.001*[# 275]+0.001*[#   8]+0.001*[#  12]+
          +0.001*[#  16]+0.001*[#  19]+0.001*[# 132]+0.001*[# 136]+0.001*[# 162]+
          +0.001*[# 170]+0.001*[# 279]+
    |psi|^2 = 0.985
==== e( 180) =     5.29369 eV ==== 
     psi = 0.055*[# 140]+0.055*[# 166]+0.041*[# 133]+0.041*[# 137]+0.041*[# 163]+
          +0.041*[# 171]+0.027*[# 102]+0.027*[# 200]+0.022*[#  99]+0.022*[# 107]+
          +0.022*[# 197]+0.022*[# 205]+0.021*[#  70]+0.021*[#  79]+0.021*[#  83]+
          +0.021*[# 217]+0.021*[# 221]+0.021*[# 230]+0.017*[# 127]+0.017*[# 173]+
          +0.015*[# 132]+0.015*[# 136]+0.015*[# 162]+0.015*[# 170]+0.011*[#  98]+
          +0.011*[# 106]+0.011*[# 196]+0.011*[# 204]+0.006*[# 128]+0.006*[# 129]+
          +0.006*[# 174]+0.006*[# 175]+0.006*[# 143]+0.006*[# 155]+0.006*[#  94]+
          +0.006*[#  95]+0.006*[# 103]+0.006*[# 201]+0.006*[# 208]+0.006*[# 209]+
          +0.005*[#  59]+0.005*[#  60]+0.005*[# 241]+0.005*[# 242]+0.005*[#  55]+
          +0.005*[#  56]+0.005*[# 247]+0.005*[# 248]+0.004*[#  21]+0.004*[#  22]+
          +0.004*[#  61]+0.004*[#  62]+0.004*[# 243]+0.004*[# 244]+0.004*[# 281]+
          +0.004*[# 282]+0.003*[#  20]+0.003*[#  97]+0.003*[# 101]+0.003*[# 105]+
          +0.003*[# 195]+0.003*[# 199]+0.003*[# 203]+0.003*[# 280]+0.003*[#  17]+
          +0.003*[#  88]+0.003*[#  89]+0.003*[# 212]+0.003*[# 213]+0.003*[# 293]+
          +0.003*[#  48]+0.003*[# 252]+0.002*[#  10]+0.002*[#  14]+0.002*[#  43]+
          +0.002*[#  51]+0.002*[# 255]+0.002*[# 259]+0.002*[# 286]+0.002*[# 290]+
          +0.002*[#  44]+0.002*[#  52]+0.002*[#  90]+0.002*[#  91]+0.002*[# 117]+
          +0.002*[# 185]+0.002*[# 214]+0.002*[# 215]+0.002*[# 256]+0.002*[# 260]+
          +0.001*[#  47]+0.001*[#  92]+0.001*[# 110]+0.001*[# 122]+0.001*[# 178]+
          +0.001*[# 190]+0.001*[# 206]+0.001*[# 251]+0.001*[# 131]+0.001*[# 135]+
          +0.001*[# 139]+0.001*[# 161]+0.001*[# 165]+0.001*[# 169]+0.001*[#   9]+
          +0.001*[#  13]+0.001*[# 285]+0.001*[# 126]+0.001*[# 141]+0.001*[# 167]+
          +0.001*[# 289]+0.001*[# 172]+
    |psi|^2 = 0.984
==== e( 181) =     5.41525 eV ==== 
     psi = 0.076*[#  17]+0.076*[# 293]+0.058*[#  10]+0.058*[#  14]+0.058*[# 286]+
          +0.058*[# 290]+0.038*[#  47]+0.038*[# 251]+0.030*[#  44]+0.030*[#  52]+
          +0.030*[# 256]+0.030*[# 260]+0.023*[#   9]+0.023*[#  13]+0.023*[# 285]+
          +0.023*[# 289]+0.014*[#  43]+0.014*[#  51]+0.014*[# 255]+0.014*[# 259]+
          +0.013*[#  42]+0.013*[#  46]+0.013*[#  50]+0.013*[# 250]+0.013*[# 254]+
          +0.013*[# 258]+0.006*[#  70]+0.006*[#  79]+0.006*[#  83]+0.006*[# 217]+
          +0.006*[# 221]+0.006*[# 230]+0.006*[#  48]+0.006*[# 252]+0.005*[#  18]+
          +0.005*[# 294]+0.003*[# 128]+0.003*[# 129]+0.003*[# 174]+0.003*[# 175]+
          +0.002*[#  28]+0.002*[# 266]+0.002*[#   8]+0.002*[#  12]+0.002*[#  16]+
          +0.002*[# 284]+0.002*[# 288]+0.002*[# 292]+0.002*[#  33]+0.002*[#  39]+
          +0.002*[# 271]+0.002*[#  59]+0.002*[#  60]+0.002*[#  94]+0.002*[#  95]+
          +0.002*[# 208]+0.002*[# 209]+0.002*[# 277]+0.002*[# 241]+0.002*[# 242]+
          +0.001*[#   5]+0.001*[#   6]+0.001*[#  20]+0.001*[#  21]+0.001*[#  22]+
          +0.001*[#  24]+0.001*[#  30]+0.001*[#  36]+0.001*[#  55]+0.001*[#  56]+
          +0.001*[#  88]+0.001*[#  89]+0.001*[# 262]+0.001*[# 268]+0.001*[# 280]+
          +0.001*[#  97]+0.001*[# 101]+0.001*[# 105]+0.001*[# 195]+0.001*[# 199]+
          +0.001*[# 203]+0.001*[# 212]+0.001*[# 213]+0.001*[# 247]+0.001*[# 248]+
          +0.001*[# 274]+0.001*[# 281]+0.001*[# 282]+0.001*[# 299]+0.001*[# 300]+
    |psi|^2 = 0.983
==== e( 182) =     5.42320 eV ==== 
     psi = 0.076*[# 140]+0.076*[# 166]+0.058*[# 133]+0.058*[# 137]+0.058*[# 163]+
          +0.058*[# 171]+0.038*[# 102]+0.038*[# 200]+0.030*[#  99]+0.030*[# 107]+
          +0.030*[# 197]+0.030*[# 205]+0.023*[# 132]+0.023*[# 136]+0.023*[# 162]+
          +0.023*[# 170]+0.014*[#  98]+0.014*[# 106]+0.014*[# 196]+0.014*[# 204]+
          +0.013*[#  97]+0.013*[# 101]+0.013*[# 105]+0.013*[# 195]+0.013*[# 199]+
          +0.013*[# 203]+0.006*[#  70]+0.006*[#  79]+0.006*[#  83]+0.006*[# 103]+
          +0.006*[# 201]+0.006*[# 217]+0.006*[# 221]+0.006*[# 230]+0.005*[# 141]+
          +0.005*[# 167]+0.003*[#  21]+0.003*[#  22]+0.003*[# 281]+0.003*[# 282]+
          +0.002*[# 119]+0.002*[# 187]+0.002*[# 131]+0.002*[# 135]+0.002*[# 139]+
          +0.002*[# 161]+0.002*[# 165]+0.002*[# 169]+0.002*[# 112]+0.002*[# 124]+
          +0.002*[# 180]+0.002*[# 192]+0.002*[#  55]+0.002*[#  56]+0.001*[#  88]+
          +0.001*[#  89]+0.001*[# 212]+0.001*[# 213]+0.002*[# 247]+0.002*[# 248]+
          +0.001*[#  94]+0.001*[#  95]+0.001*[# 109]+0.001*[# 147]+0.001*[# 158]+
          +0.001*[# 208]+0.001*[# 209]+0.001*[#  42]+0.001*[#  46]+0.001*[#  50]+
          +0.001*[#  59]+0.001*[#  60]+0.001*[# 115]+0.001*[# 121]+0.001*[# 127]+
          +0.001*[# 146]+0.001*[# 159]+0.001*[# 173]+0.001*[# 241]+0.001*[# 242]+
    |psi|^2 = 0.983
==== e( 183) =     5.51141 eV ==== 
     psi = 0.050*[#  70]+0.050*[#  79]+0.050*[#  83]+0.050*[# 217]+0.050*[# 221]+
          +0.050*[# 230]+0.021*[#  21]+0.021*[#  22]+0.021*[# 281]+0.021*[# 282]+
          +0.013*[#  88]+0.013*[#  89]+0.013*[# 212]+0.013*[# 213]+0.012*[#  59]+
          +0.012*[#  60]+0.012*[# 241]+0.012*[# 242]+0.011*[# 128]+0.011*[# 129]+
          +0.011*[# 174]+0.011*[# 175]+0.010*[#  55]+0.010*[#  56]+0.010*[#  97]+
          +0.010*[# 101]+0.010*[# 105]+0.010*[# 195]+0.010*[# 199]+0.010*[# 203]+
          +0.010*[# 247]+0.010*[# 248]+0.009*[# 103]+0.009*[# 201]+0.007*[#  98]+
          +0.007*[# 106]+0.007*[# 196]+0.007*[# 204]+0.007*[#  48]+0.007*[# 252]+
          +0.006*[#  61]+0.006*[#  62]+0.006*[# 243]+0.006*[# 244]+0.006*[#  65]+
          +0.006*[#  66]+0.006*[# 235]+0.006*[# 236]+0.006*[#  94]+0.006*[#  95]+
          +0.006*[# 208]+0.006*[# 209]+0.005*[#  90]+0.005*[#  91]+0.005*[# 214]+
          +0.005*[# 215]+0.005*[#  43]+0.005*[#  51]+0.005*[# 255]+0.005*[# 259]+
          +0.005*[#  42]+0.005*[#  46]+0.005*[#  50]+0.005*[# 250]+0.005*[# 254]+
          +0.005*[# 258]+0.003*[#   2]+0.003*[# 296]+0.002*[#  99]+0.002*[# 107]+
          +0.002*[# 197]+0.002*[# 205]+0.002*[#  17]+0.002*[#  20]+0.002*[#  44]+
          +0.002*[#  52]+0.002*[# 293]+0.002*[# 131]+0.002*[# 135]+0.002*[# 139]+
          +0.002*[# 161]+0.002*[# 165]+0.002*[# 169]+0.002*[# 256]+0.002*[# 260]+
          +0.002*[# 137]+0.002*[# 140]+0.002*[# 166]+0.002*[# 280]+0.002*[# 133]+
          +0.002*[# 163]+0.002*[# 171]+0.002*[#  10]+0.002*[#  14]+0.002*[# 132]+
          +0.002*[# 136]+0.002*[# 141]+0.002*[# 162]+0.002*[# 167]+0.002*[# 170]+
          +0.002*[# 286]+0.002*[# 290]+0.002*[#  87]+0.002*[# 211]+0.001*[#   8]+
          +0.001*[#  12]+0.001*[#  16]+0.001*[# 284]+0.001*[# 288]+0.001*[# 292]+
          +0.001*[#   3]+0.001*[#   4]+0.001*[#  26]+0.001*[# 264]+0.001*[# 297]+
          +0.001*[# 298]+0.001*[#   5]+0.001*[#   6]+0.001*[#  28]+
    |psi|^2 = 0.982
==== e( 184) =     5.51156 eV ==== 
     psi = 0.051*[#  70]+0.051*[#  79]+0.051*[#  83]+0.051*[# 217]+0.051*[# 221]+
          +0.051*[# 230]+0.019*[# 128]+0.019*[# 129]+0.019*[# 174]+0.019*[# 175]+
          +0.014*[#  59]+0.014*[#  60]+0.014*[# 241]+0.014*[# 242]+0.012*[#  88]+
          +0.012*[#  89]+0.012*[# 212]+0.012*[# 213]+0.011*[#  21]+0.011*[#  22]+
          +0.011*[# 281]+0.011*[# 282]+0.010*[#  42]+0.010*[#  46]+0.010*[#  50]+
          +0.010*[# 250]+0.010*[# 254]+0.010*[# 258]+0.009*[#  48]+0.009*[# 252]+
          +0.009*[#  94]+0.009*[#  95]+0.009*[# 208]+0.009*[# 209]+0.007*[#  43]+
          +0.007*[#  51]+0.007*[# 255]+0.007*[# 259]+0.007*[# 103]+0.007*[# 201]+
          +0.006*[#  65]+0.006*[#  66]+0.006*[#  90]+0.006*[#  91]+0.006*[# 214]+
          +0.006*[# 215]+0.006*[# 235]+0.006*[# 236]+0.006*[#  55]+0.006*[#  56]+
          +0.006*[#  61]+0.006*[#  62]+0.006*[# 243]+0.006*[# 244]+0.006*[# 247]+
          +0.006*[# 248]+0.005*[#  97]+0.005*[#  98]+0.005*[# 101]+0.005*[# 105]+
          +0.005*[# 106]+0.005*[# 195]+0.005*[# 196]+0.005*[# 199]+0.005*[# 203]+
          +0.005*[# 204]+0.003*[# 143]+0.003*[# 155]+0.003*[#  44]+0.003*[#  52]+
          +0.003*[# 256]+0.003*[# 260]+0.002*[#  99]+0.002*[# 107]+0.002*[# 197]+
          +0.002*[# 205]+0.002*[#   8]+0.002*[#  12]+0.002*[#  16]+0.002*[# 284]+
          +0.002*[# 288]+0.002*[# 292]+0.002*[#  10]+0.002*[#  17]+0.002*[# 140]+
          +0.002*[# 166]+0.002*[#   9]+0.002*[#  13]+0.002*[#  14]+0.002*[# 286]+
          +0.002*[# 290]+0.002*[# 293]+0.002*[#  18]+0.002*[#  58]+0.002*[# 127]+
          +0.002*[# 173]+0.002*[# 285]+0.002*[# 289]+0.002*[# 240]+0.002*[# 294]+
          +0.002*[# 133]+0.002*[# 137]+0.002*[# 163]+0.002*[# 171]+0.001*[# 131]+
          +0.001*[# 135]+0.001*[# 139]+0.001*[# 161]+0.001*[# 165]+0.001*[# 169]+
          +0.001*[# 117]+
    |psi|^2 = 0.982
==== e( 185) =     5.56376 eV ==== 
     psi = 0.041*[#  70]+0.041*[#  79]+0.041*[#  83]+0.041*[# 217]+0.041*[# 221]+
          +0.041*[# 230]+0.021*[#  21]+0.021*[#  22]+0.021*[# 281]+0.021*[# 282]+
          +0.018*[#  17]+0.018*[# 293]+0.014*[#  10]+0.014*[#  14]+0.014*[# 286]+
          +0.014*[# 290]+0.011*[#  88]+0.011*[#  89]+0.011*[# 212]+0.011*[# 213]+
          +0.011*[#  42]+0.011*[#  46]+0.011*[#  50]+0.011*[# 250]+0.011*[# 254]+
          +0.011*[# 258]+0.010*[#  59]+0.010*[#  60]+0.010*[# 241]+0.010*[# 242]+
          +0.007*[#  48]+0.007*[# 252]+0.007*[#  43]+0.007*[#  51]+0.007*[# 255]+
          +0.007*[# 259]+0.007*[# 103]+0.007*[# 201]+0.006*[#  44]+0.006*[#  52]+
          +0.006*[#  55]+0.006*[#  56]+0.006*[# 247]+0.006*[# 248]+0.006*[# 256]+
          +0.006*[# 260]+0.006*[#  47]+0.006*[# 251]+0.006*[#  65]+0.006*[#  66]+
          +0.006*[#  97]+0.006*[# 101]+0.006*[# 105]+0.006*[# 195]+0.006*[# 199]+
          +0.006*[# 203]+0.006*[# 235]+0.006*[# 236]+0.006*[#  90]+0.006*[#  91]+
          +0.006*[# 214]+0.006*[# 215]+0.005*[#  98]+0.005*[# 106]+0.005*[# 196]+
          +0.005*[# 204]+0.005*[#   9]+0.005*[#  13]+0.005*[# 285]+0.005*[# 289]+
          +0.004*[# 131]+0.004*[# 135]+0.004*[# 139]+0.004*[# 161]+0.004*[# 165]+
          +0.004*[# 169]+0.003*[#   2]+0.003*[#   8]+0.003*[#  12]+0.003*[#  16]+
          +0.003*[#  20]+0.003*[# 280]+0.003*[# 284]+0.003*[# 288]+0.003*[# 292]+
          +0.003*[# 296]+0.002*[#  54]+0.002*[#  99]+0.002*[# 107]+0.002*[# 197]+
          +0.002*[# 205]+0.002*[# 246]+0.002*[#  26]+0.002*[# 264]+0.002*[# 141]+
          +0.002*[# 167]+0.002*[#   1]+0.002*[#  31]+0.002*[#  37]+0.002*[# 269]+
          +0.002*[# 275]+0.002*[# 295]+0.002*[#  61]+0.002*[#  62]+0.001*[# 132]+
          +0.001*[# 136]+0.001*[# 162]+0.001*[# 170]+0.002*[# 243]+0.002*[# 244]+
          +0.001*[#  87]+0.001*[# 211]+0.001*[#   3]+0.001*[#   4]+0.001*[#   5]+
          +0.001*[#   6]+0.001*[# 150]+0.001*[# 151]+0.001*[# 297]+0.001*[# 298]+
          +0.001*[# 299]+0.001*[# 300]+0.001*[# 303]+0.001*[# 304]+
    |psi|^2 = 0.982
==== e( 186) =     5.56623 eV ==== 
     psi = 0.041*[#  70]+0.041*[#  79]+0.041*[#  83]+0.041*[# 217]+0.041*[# 221]+
          +0.041*[# 230]+0.021*[# 128]+0.021*[# 129]+0.021*[# 174]+0.021*[# 175]+
          +0.018*[# 140]+0.018*[# 166]+0.014*[# 133]+0.014*[# 137]+0.014*[# 163]+
          +0.014*[# 171]+0.011*[#  59]+0.011*[#  60]+0.011*[# 241]+0.011*[# 242]+
          +0.010*[#  97]+0.010*[# 101]+0.010*[# 105]+0.010*[# 195]+0.010*[# 199]+
          +0.010*[# 203]+0.010*[#  88]+0.010*[#  89]+0.010*[# 212]+0.010*[# 213]+
          +0.007*[#  42]+0.007*[#  46]+0.007*[#  48]+0.007*[#  50]+0.007*[# 250]+
          +0.007*[# 252]+0.007*[# 254]+0.007*[# 258]+0.007*[#  94]+0.007*[#  95]+
          +0.007*[# 208]+0.007*[# 209]+0.006*[#  98]+0.006*[#  99]+0.006*[# 102]+
          +0.006*[# 103]+0.006*[# 106]+0.006*[# 107]+0.006*[# 196]+0.006*[# 197]+
          +0.006*[# 200]+0.006*[# 201]+0.006*[# 204]+0.006*[# 205]+0.006*[#  65]+
          +0.006*[#  66]+0.006*[# 235]+0.006*[# 236]+0.005*[#  61]+0.005*[#  62]+
          +0.005*[# 243]+0.005*[# 244]+0.005*[#  43]+0.005*[#  51]+0.005*[# 255]+
          +0.005*[# 259]+0.005*[# 132]+0.005*[# 136]+0.005*[# 162]+0.005*[# 170]+
          +0.004*[#   8]+0.004*[#  12]+0.004*[#  16]+0.004*[# 284]+0.004*[# 288]+
          +0.004*[# 292]+0.003*[# 131]+0.003*[# 135]+0.003*[# 139]+0.003*[# 143]+
          +0.003*[# 155]+0.003*[# 161]+0.003*[# 165]+0.003*[# 169]+0.002*[#  44]+
          +0.002*[#  52]+0.002*[# 127]+0.002*[# 173]+0.002*[# 256]+0.002*[# 260]+
          +0.002*[#  93]+0.002*[# 207]+0.002*[#  18]+0.002*[# 294]+0.002*[# 117]+
          +0.002*[# 185]+0.001*[#   9]+0.001*[#  13]+0.002*[#  90]+0.002*[#  91]+
          +0.002*[# 142]+0.002*[# 154]+0.002*[# 214]+0.002*[# 215]+0.001*[#  58]+
          +0.001*[# 110]+0.001*[# 122]+0.001*[# 178]+0.001*[# 190]+0.001*[# 240]+
          +0.001*[# 285]+0.001*[# 289]+0.001*[# 303]+0.001*[# 304]+
    |psi|^2 = 0.982
==== e( 187) =     5.64087 eV ==== 
     psi = 0.022*[#  48]+0.022*[# 252]+0.022*[#  21]+0.022*[#  22]+0.022*[# 281]+
          +0.022*[# 282]+0.018*[#  70]+0.018*[#  79]+0.018*[#  83]+0.018*[# 217]+
          +0.018*[# 221]+0.018*[# 230]+0.017*[#  43]+0.017*[#  51]+0.017*[# 255]+
          +0.017*[# 259]+0.012*[#  20]+0.012*[# 280]+0.010*[#  42]+0.010*[#  46]+
          +0.010*[#  50]+0.010*[# 250]+0.010*[# 254]+0.010*[# 258]+0.010*[#  97]+
          +0.010*[# 101]+0.010*[# 105]+0.010*[# 195]+0.010*[# 199]+0.010*[# 203]+
          +0.008*[#  44]+0.008*[#  52]+0.008*[# 256]+0.008*[# 260]+0.007*[#   8]+
          +0.007*[#  12]+0.007*[#  16]+0.007*[# 128]+0.007*[# 129]+0.007*[# 174]+
          +0.007*[# 175]+0.007*[# 284]+0.007*[# 288]+0.007*[# 292]+0.007*[#   2]+
          +0.007*[# 296]+0.006*[# 303]+0.006*[# 304]+0.006*[#  18]+0.006*[#  54]+
          +0.006*[# 246]+0.006*[# 294]+0.006*[#   3]+0.006*[#   4]+0.006*[# 103]+
          +0.006*[# 201]+0.006*[# 297]+0.006*[# 298]+0.006*[#   9]+0.006*[#  13]+
          +0.006*[# 285]+0.006*[# 289]+0.005*[#  55]+0.005*[#  56]+0.005*[# 247]+
          +0.005*[# 248]+0.005*[#  26]+0.005*[# 264]+0.005*[#  98]+0.005*[# 106]+
          +0.005*[# 196]+0.005*[# 204]+0.004*[#  10]+0.004*[#  14]+0.004*[#  58]+
          +0.004*[# 240]+0.004*[# 286]+0.004*[# 290]+0.004*[#  94]+0.004*[#  95]+
          +0.004*[# 208]+0.004*[# 209]+0.004*[#  17]+0.004*[#  31]+0.004*[#  37]+
          +0.004*[#  47]+0.004*[# 251]+0.004*[# 269]+0.004*[# 275]+0.004*[# 293]+
          +0.003*[#  61]+0.003*[#  62]+0.003*[# 243]+0.003*[# 244]+0.003*[#  88]+
          +0.003*[#  89]+0.003*[# 150]+0.003*[# 151]+0.003*[# 212]+0.003*[# 213]+
          +0.002*[#  59]+0.002*[#  60]+0.002*[#  64]+0.002*[# 234]+0.002*[#  87]+
          +0.002*[#  99]+0.002*[# 107]+0.002*[# 197]+0.002*[# 205]+0.002*[# 211]+
          +0.002*[# 241]+0.002*[# 242]+0.002*[#  80]+0.002*[# 231]+0.002*[#  65]+
          +0.002*[#  66]+0.002*[# 131]+0.002*[# 135]+0.002*[# 139]+0.002*[# 161]+
          +0.002*[# 165]+0.002*[# 169]+0.002*[# 235]+0.002*[# 236]+0.002*[#  72]+
          +0.002*[#  85]+0.002*[# 132]+0.002*[# 136]+0.002*[# 141]+0.002*[# 162]+
          +0.002*[# 167]+0.002*[# 170]+0.002*[# 219]+0.002*[# 223]+0.002*[# 133]+
          +0.002*[# 137]+0.002*[# 144]+0.002*[# 145]+0.002*[# 156]+0.002*[# 157]+
          +0.001*[#  28]+0.001*[#  32]+0.001*[#  38]+0.002*[#  53]+0.001*[# 140]+
          +0.002*[# 163]+0.001*[# 166]+0.002*[# 171]+0.002*[# 245]+0.001*[# 266]+
          +0.001*[# 270]+0.001*[# 276]+0.001*[#   7]+0.001*[#  11]+0.001*[#  15]+
          +0.001*[# 127]+0.001*[# 173]+0.001*[#  33]+0.001*[#  39]+0.001*[# 283]+
          +0.001*[# 287]+0.001*[# 291]+0.001*[#  71]+0.001*[#  75]+0.001*[#  84]+
          +0.001*[# 102]+0.001*[# 200]+0.001*[# 218]+0.001*[# 222]+0.001*[# 226]+
          +0.001*[# 271]+0.001*[# 277]+
    |psi|^2 = 0.981
==== e( 188) =     5.64310 eV ==== 
     psi = 0.024*[# 128]+0.024*[# 129]+0.024*[# 174]+0.024*[# 175]+0.022*[# 103]+
          +0.022*[# 201]+0.018*[#  98]+0.018*[# 106]+0.018*[# 196]+0.018*[# 204]+
          +0.017*[#  70]+0.017*[#  79]+0.017*[#  83]+0.017*[# 217]+0.017*[# 221]+
          +0.017*[# 230]+0.013*[# 127]+0.013*[# 173]+0.010*[#  97]+0.010*[# 101]+
          +0.010*[# 105]+0.010*[# 195]+0.010*[# 199]+0.010*[# 203]+0.010*[#  42]+
          +0.010*[#  46]+0.010*[#  50]+0.010*[# 250]+0.010*[# 254]+0.010*[# 258]+
          +0.008*[#  99]+0.008*[# 107]+0.008*[# 197]+0.008*[# 205]+0.008*[# 131]+
          +0.008*[# 135]+0.008*[# 139]+0.008*[# 161]+0.008*[# 165]+0.008*[# 169]+
          +0.008*[#  21]+0.008*[#  22]+0.008*[# 143]+0.008*[# 155]+0.008*[# 281]+
          +0.008*[# 282]+0.007*[#  93]+0.007*[# 207]+0.006*[# 150]+0.006*[# 151]+
          +0.006*[# 141]+0.006*[# 167]+0.006*[#  94]+0.006*[#  95]+0.006*[# 132]+
          +0.006*[# 136]+0.006*[# 144]+0.006*[# 145]+0.006*[# 156]+0.006*[# 157]+
          +0.006*[# 162]+0.006*[# 170]+0.006*[# 208]+0.006*[# 209]+0.005*[#  48]+
          +0.005*[# 117]+0.005*[# 185]+0.005*[# 252]+0.005*[# 133]+0.005*[# 137]+
          +0.005*[# 163]+0.005*[# 171]+0.004*[#  43]+0.004*[#  51]+0.004*[#  87]+
          +0.004*[# 211]+0.004*[# 255]+0.004*[# 259]+0.004*[# 110]+0.004*[# 122]+
          +0.004*[# 178]+0.004*[# 190]+0.004*[#  55]+0.004*[#  56]+0.004*[# 140]+
          +0.004*[# 166]+0.004*[# 247]+0.004*[# 248]+0.004*[# 102]+0.004*[# 200]+
          +0.003*[#  90]+0.003*[#  91]+0.003*[# 214]+0.003*[# 215]+0.003*[#  64]+
          +0.003*[# 234]+0.003*[# 303]+0.003*[# 304]+0.003*[#  59]+0.003*[#  60]+
          +0.003*[# 241]+0.003*[# 242]+0.002*[#  80]+0.002*[# 231]+0.002*[#  44]+
          +0.002*[#  52]+0.002*[#  58]+0.002*[#  88]+0.002*[#  89]+0.002*[# 212]+
          +0.002*[# 213]+0.002*[# 240]+0.002*[# 256]+0.002*[# 260]+0.002*[#   8]+
          +0.002*[#  12]+0.002*[#  16]+0.002*[#  72]+0.002*[#  85]+0.002*[# 219]+
          +0.002*[# 223]+0.002*[#   9]+0.002*[#  18]+0.002*[#  65]+0.002*[#  66]+
          +0.002*[# 235]+0.002*[# 236]+0.002*[# 284]+0.002*[# 288]+0.002*[# 292]+
          +0.002*[# 294]+0.002*[#   3]+0.002*[#   4]+0.002*[#  13]+0.002*[#  10]+
          +0.002*[#  92]+0.002*[# 285]+0.002*[# 289]+0.002*[#  14]+0.001*[#  20]+
          +0.002*[# 111]+0.002*[# 119]+0.002*[# 123]+0.002*[# 179]+0.002*[# 187]+
          +0.002*[# 191]+0.002*[# 206]+0.002*[# 297]+0.002*[# 298]+0.001*[#  17]+
          +0.001*[# 280]+0.002*[# 286]+0.002*[# 290]+0.001*[# 293]+0.001*[# 130]+
          +0.001*[# 134]+0.001*[# 138]+0.001*[# 160]+0.001*[# 164]+0.001*[# 168]+
          +0.001*[#  71]+0.001*[#  84]+0.001*[# 180]+0.001*[#  47]+0.001*[#  75]+
          +0.001*[# 112]+0.001*[# 124]+0.001*[# 192]+0.001*[# 142]+0.001*[# 154]+
          +0.001*[# 218]+0.001*[# 222]+0.001*[# 226]+0.001*[# 251]+
    |psi|^2 = 0.981
==== e( 189) =     5.71618 eV ==== 
     psi = 0.049*[#  21]+0.049*[#  22]+0.049*[# 281]+0.049*[# 282]+0.030*[#  17]+
          +0.030*[# 293]+0.029*[#  55]+0.029*[#  56]+0.029*[# 247]+0.029*[# 248]+
          +0.024*[#  10]+0.024*[#  14]+0.024*[# 286]+0.024*[# 290]+0.016*[# 128]+
          +0.016*[# 129]+0.016*[# 174]+0.016*[# 175]+0.011*[#   9]+0.011*[#  13]+
          +0.011*[# 285]+0.011*[# 289]+0.011*[#   5]+0.011*[#   6]+0.011*[# 299]+
          +0.011*[# 300]+0.009*[#  94]+0.009*[#  95]+0.009*[# 208]+0.009*[# 209]+
          +0.007*[#  47]+0.007*[# 251]+0.006*[#  44]+0.006*[#  52]+0.006*[# 256]+
          +0.006*[# 260]+0.006*[# 103]+0.006*[# 140]+0.006*[# 166]+0.006*[# 201]+
          +0.005*[#  42]+0.005*[#  46]+0.005*[#  50]+0.005*[# 250]+0.005*[# 254]+
          +0.005*[# 258]+0.005*[#  98]+0.005*[# 106]+0.005*[# 196]+0.005*[# 204]+
          +0.005*[#  43]+0.005*[#  51]+0.005*[# 133]+0.005*[# 137]+0.005*[# 163]+
          +0.005*[# 171]+0.005*[# 255]+0.005*[# 259]+0.004*[#  18]+0.004*[# 294]+
          +0.004*[#   3]+0.004*[#   4]+0.004*[# 297]+0.004*[# 298]+0.004*[#  48]+
          +0.004*[# 252]+0.003*[#  28]+0.003*[# 266]+0.002*[#  80]+0.002*[#  97]+
          +0.002*[#  99]+0.002*[# 101]+0.002*[# 105]+0.002*[# 107]+0.002*[# 195]+
          +0.002*[# 197]+0.002*[# 199]+0.002*[# 203]+0.002*[# 205]+0.002*[# 231]+
          +0.002*[#  33]+0.002*[#  39]+0.002*[# 271]+0.002*[# 277]+0.002*[# 303]+
          +0.002*[# 304]+0.002*[#  72]+0.002*[#  85]+0.002*[# 132]+0.002*[# 136]+
          +0.002*[# 162]+0.002*[# 170]+0.002*[# 219]+0.002*[# 223]+0.002*[#  61]+
          +0.002*[#  62]+0.002*[# 243]+0.002*[# 244]+0.002*[# 146]+0.002*[# 147]+
          +0.002*[# 158]+0.002*[# 159]+0.001*[#  93]+0.001*[# 102]+0.001*[# 200]+
          +0.001*[# 207]+0.001*[#  70]+0.001*[#  79]+0.001*[#  83]+0.001*[#  90]+
          +0.001*[#  91]+0.001*[# 144]+0.001*[# 145]+0.001*[# 156]+0.001*[# 157]+
          +0.001*[# 214]+0.001*[# 215]+0.001*[# 217]+0.001*[# 221]+0.001*[# 230]+
          +0.001*[#  88]+0.001*[#  89]+0.001*[# 212]+0.001*[# 213]+
    |psi|^2 = 0.987
==== e( 190) =     5.71906 eV ==== 
     psi = 0.036*[# 128]+0.036*[# 129]+0.036*[# 174]+0.036*[# 175]+0.029*[#  21]+
          +0.029*[#  22]+0.029*[# 281]+0.029*[# 282]+0.023*[# 140]+0.023*[# 166]+
          +0.021*[#  94]+0.021*[#  95]+0.021*[# 208]+0.021*[# 209]+0.018*[# 133]+
          +0.018*[# 137]+0.018*[# 163]+0.018*[# 171]+0.017*[#  55]+0.017*[#  56]+
          +0.017*[# 247]+0.017*[# 248]+0.011*[#  17]+0.011*[# 293]+0.009*[#  48]+
          +0.009*[# 252]+0.009*[#  10]+0.009*[#  14]+0.009*[# 286]+0.009*[# 290]+
          +0.008*[# 132]+0.008*[# 136]+0.008*[# 162]+0.008*[# 170]+0.008*[# 146]+
          +0.008*[# 147]+0.008*[# 158]+0.008*[# 159]+0.007*[#  43]+0.007*[#  51]+
          +0.007*[# 255]+0.007*[# 259]+0.006*[# 102]+0.006*[# 200]+0.005*[#  99]+
          +0.005*[# 107]+0.005*[# 197]+0.005*[# 205]+0.004*[#  42]+0.004*[#  46]+
          +0.004*[#  50]+0.004*[# 250]+0.004*[# 254]+0.004*[# 258]+0.004*[#  44]+
          +0.004*[#  52]+0.004*[# 256]+0.004*[# 260]+0.004*[#  97]+0.004*[# 101]+
          +0.004*[# 105]+0.004*[# 195]+0.004*[# 199]+0.004*[# 203]+0.003*[#   9]+
          +0.003*[#  13]+0.003*[#  98]+0.003*[# 106]+0.003*[# 196]+0.003*[# 204]+
          +0.003*[# 285]+0.003*[# 289]+0.003*[# 141]+0.003*[# 167]+0.003*[#   5]+
          +0.003*[#   6]+0.003*[# 144]+0.003*[# 145]+0.003*[# 156]+0.003*[# 157]+
          +0.003*[# 299]+0.003*[# 300]+0.003*[# 103]+0.003*[# 201]+0.002*[#   3]+
          +0.002*[#   4]+0.003*[#  47]+0.003*[# 251]+0.002*[# 297]+0.002*[# 298]+
          +0.002*[#  80]+0.002*[# 231]+0.002*[# 119]+0.002*[# 187]+0.002*[#   8]+
          +0.002*[#  12]+0.002*[#  16]+0.002*[#  72]+0.002*[#  85]+0.002*[# 150]+
          +0.002*[# 151]+0.002*[# 219]+0.002*[# 223]+0.002*[# 284]+0.002*[# 288]+
          +0.002*[# 292]+0.002*[#  61]+0.002*[#  62]+0.001*[#  90]+0.001*[#  91]+
          +0.001*[# 192]+0.001*[# 214]+0.001*[# 215]+0.002*[# 243]+0.002*[# 244]+
          +0.001*[# 112]+0.001*[# 124]+0.001*[# 180]+0.001*[#  59]+0.001*[#  60]+
          +0.001*[# 241]+0.001*[# 242]+0.001*[#  26]+0.001*[# 264]+0.001*[# 303]+
          +0.001*[# 304]+
    |psi|^2 = 0.987
==== e( 191) =     5.74668 eV ==== 
     psi = 0.034*[# 128]+0.034*[# 129]+0.034*[# 174]+0.034*[# 175]+0.029*[#  21]+
          +0.029*[#  22]+0.029*[# 281]+0.029*[# 282]+0.021*[#  94]+0.021*[#  95]+
          +0.021*[# 208]+0.021*[# 209]+0.021*[# 140]+0.021*[# 166]+0.018*[#  55]+
          +0.018*[#  56]+0.018*[# 247]+0.018*[# 248]+0.016*[# 133]+0.016*[# 137]+
          +0.016*[# 163]+0.016*[# 171]+0.013*[#  17]+0.013*[# 293]+0.010*[#  10]+
          +0.010*[#  14]+0.010*[# 286]+0.010*[# 290]+0.009*[#  93]+0.009*[# 207]+
          +0.007*[# 132]+0.007*[# 136]+0.007*[# 162]+0.007*[# 170]+0.006*[# 146]+
          +0.006*[# 147]+0.006*[# 158]+0.006*[# 159]+0.005*[#  42]+0.005*[#  46]+
          +0.005*[#  50]+0.005*[# 250]+0.005*[# 254]+0.005*[# 258]+0.005*[#  48]+
          +0.005*[# 252]+0.004*[#  43]+0.004*[#  51]+0.004*[# 102]+0.004*[# 200]+
          +0.004*[# 255]+0.004*[# 259]+0.004*[#   9]+0.004*[#  13]+0.004*[#  99]+
          +0.004*[# 107]+0.004*[# 197]+0.004*[# 205]+0.004*[#  70]+0.004*[#  79]+
          +0.004*[#  83]+0.004*[# 217]+0.004*[# 221]+0.004*[# 230]+0.004*[# 285]+
          +0.004*[# 289]+0.003*[#   5]+0.003*[#   6]+0.004*[#  98]+0.004*[# 106]+
          +0.004*[# 196]+0.004*[# 204]+0.003*[# 299]+0.003*[# 300]+0.003*[# 103]+
          +0.003*[# 144]+0.003*[# 145]+0.003*[# 156]+0.003*[# 157]+0.003*[# 201]+
          +0.003*[#   3]+0.003*[#   4]+0.003*[#  44]+0.003*[#  52]+0.003*[# 256]+
          +0.003*[# 260]+0.003*[# 297]+0.003*[# 298]+0.003*[# 141]+0.003*[# 167]+
          +0.003*[#   8]+0.003*[#  12]+0.003*[#  16]+0.003*[#  47]+0.003*[# 251]+
          +0.003*[# 284]+0.003*[# 288]+0.003*[# 292]+0.003*[#  97]+0.003*[# 101]+
          +0.003*[# 105]+0.003*[# 195]+0.003*[# 199]+0.003*[# 203]+0.002*[#   2]+
          +0.002*[#  20]+0.002*[# 280]+0.002*[# 296]+0.002*[# 131]+0.002*[# 135]+
          +0.002*[# 139]+0.002*[# 161]+0.002*[# 165]+0.002*[# 169]+0.002*[# 303]+
          +0.002*[# 304]+0.002*[#  26]+0.001*[# 119]+0.001*[# 187]+0.002*[# 264]+
          +0.001*[#  31]+0.001*[#  37]+0.001*[#  54]+0.001*[# 112]+0.001*[# 124]+
          +0.001*[# 180]+0.001*[# 192]+0.001*[#  28]+0.001*[# 246]+0.001*[# 269]+
          +0.001*[# 275]+
    |psi|^2 = 0.986
==== e( 192) =     5.74759 eV ==== 
     psi = 0.042*[# 128]+0.042*[# 129]+0.042*[# 174]+0.042*[# 175]+0.026*[#  94]+
          +0.026*[#  95]+0.026*[# 208]+0.026*[# 209]+0.022*[#  21]+0.022*[#  22]+
          +0.022*[# 281]+0.022*[# 282]+0.019*[# 140]+0.019*[# 166]+0.014*[# 133]+
          +0.014*[# 137]+0.014*[# 163]+0.014*[# 171]+0.013*[#  17]+0.013*[# 293]+
          +0.013*[#  55]+0.013*[#  56]+0.013*[# 247]+0.013*[# 248]+0.011*[#  54]+
          +0.011*[# 246]+0.010*[#  10]+0.010*[#  14]+0.010*[# 286]+0.010*[# 290]+
          +0.008*[#  97]+0.008*[# 101]+0.008*[# 105]+0.008*[# 195]+0.008*[# 199]+
          +0.008*[# 203]+0.007*[# 103]+0.007*[# 201]+0.006*[#  98]+0.006*[# 106]+
          +0.006*[# 196]+0.006*[# 204]+0.005*[# 132]+0.005*[# 136]+0.005*[# 162]+
          +0.005*[# 170]+0.005*[#   9]+0.005*[#  99]+0.005*[# 107]+0.005*[# 146]+
          +0.005*[# 147]+0.005*[# 158]+0.005*[# 159]+0.005*[#  13]+0.005*[# 197]+
          +0.005*[# 205]+0.005*[# 285]+0.005*[# 289]+0.004*[# 144]+0.004*[# 145]+
          +0.004*[# 156]+0.004*[# 157]+0.004*[# 102]+0.004*[# 200]+0.004*[# 131]+
          +0.004*[# 135]+0.004*[# 139]+0.004*[# 161]+0.004*[# 165]+0.004*[# 169]+
          +0.003*[#   5]+0.003*[#   6]+0.003*[#  70]+0.003*[#  79]+0.003*[#  83]+
          +0.003*[# 217]+0.003*[# 221]+0.003*[# 230]+0.003*[# 299]+0.003*[# 300]+
          +0.003*[#  47]+0.003*[# 251]+0.003*[#  44]+0.003*[#  52]+0.003*[# 256]+
          +0.003*[# 260]+0.003*[#  43]+0.003*[#  51]+0.003*[# 255]+0.003*[# 259]+
          +0.003*[#  48]+0.003*[# 252]+0.002*[# 150]+0.002*[# 151]+0.002*[#   3]+
          +0.002*[#   4]+0.002*[#   8]+0.002*[#  12]+0.002*[#  16]+0.002*[# 127]+
          +0.002*[# 143]+0.002*[# 155]+0.002*[# 173]+0.002*[# 297]+0.002*[# 298]+
          +0.002*[# 284]+0.002*[# 288]+0.002*[# 292]+0.002*[#  18]+0.002*[# 117]+
          +0.002*[# 185]+0.002*[# 294]+0.002*[#  42]+0.002*[#  46]+0.002*[#  50]+
          +0.002*[# 119]+0.002*[# 250]+0.001*[# 122]+0.001*[# 178]+0.002*[# 187]+
          +0.002*[# 254]+0.002*[# 258]+0.001*[# 110]+0.001*[# 190]+0.001*[#  64]+
          +0.001*[# 112]+0.001*[# 124]+0.001*[# 180]+0.001*[# 192]+0.001*[#  86]+
          +0.001*[# 210]+0.001*[# 234]+
    |psi|^2 = 0.986
==== e( 193) =     5.87344 eV ==== 
     psi = 0.034*[#  21]+0.034*[#  22]+0.034*[# 281]+0.034*[# 282]+0.026*[#  17]+
          +0.026*[# 293]+0.021*[#  10]+0.021*[#  14]+0.021*[# 286]+0.021*[# 290]+
          +0.021*[#  54]+0.021*[# 246]+0.017*[#  55]+0.017*[#  56]+0.017*[# 247]+
          +0.017*[# 248]+0.014*[#   8]+0.014*[#  12]+0.014*[#  16]+0.014*[# 284]+
          +0.014*[# 288]+0.014*[# 292]+0.011*[#   9]+0.011*[#  13]+0.011*[#  70]+
          +0.011*[#  79]+0.011*[#  83]+0.011*[# 217]+0.011*[# 221]+0.011*[# 230]+
          +0.011*[# 285]+0.011*[# 289]+0.009*[#  48]+0.009*[# 252]+0.008*[#  43]+
          +0.008*[#  51]+0.008*[# 128]+0.008*[# 129]+0.008*[# 174]+0.008*[# 175]+
          +0.008*[# 255]+0.008*[# 259]+0.007*[#   5]+0.007*[#   6]+0.007*[# 299]+
          +0.007*[# 300]+0.007*[#  44]+0.007*[#  52]+0.007*[# 256]+0.007*[# 260]+
          +0.006*[#  18]+0.006*[# 294]+0.006*[#  47]+0.006*[# 251]+0.005*[# 103]+
          +0.005*[# 201]+0.005*[#  42]+0.005*[#  46]+0.005*[#  50]+0.005*[# 250]+
          +0.005*[# 254]+0.005*[# 258]+0.004*[#  98]+0.004*[# 106]+0.004*[# 196]+
          +0.004*[# 204]+0.003*[#  94]+0.003*[#  95]+0.003*[# 140]+0.003*[# 166]+
          +0.003*[# 208]+0.003*[# 209]+0.003*[# 305]+0.003*[# 306]+0.003*[#  58]+
          +0.003*[#  97]+0.003*[# 101]+0.003*[# 105]+0.003*[# 195]+0.003*[# 199]+
          +0.003*[# 203]+0.003*[# 240]+0.003*[# 133]+0.003*[# 137]+0.003*[# 163]+
          +0.003*[# 171]+0.002*[#  99]+0.002*[# 107]+0.002*[# 197]+0.002*[# 205]+
          +0.002*[#   2]+0.002*[# 296]+0.002*[#  64]+0.002*[# 234]+0.002*[#  26]+
          +0.002*[#  90]+0.002*[#  91]+0.002*[# 214]+0.002*[# 215]+0.002*[#  31]+
          +0.002*[#  37]+0.002*[#  75]+0.002*[#  80]+0.002*[# 226]+0.002*[# 264]+
          +0.002*[# 231]+0.002*[# 269]+0.002*[# 275]+0.001*[#  25]+0.002*[#  28]+
          +0.002*[#  32]+0.002*[#  38]+0.001*[#  72]+0.001*[#  85]+0.001*[#  93]+
          +0.001*[# 102]+0.001*[# 200]+0.001*[# 207]+0.001*[# 219]+0.001*[# 223]+
          +0.001*[# 263]+0.002*[# 266]+0.002*[# 270]+0.002*[# 276]+0.001*[#  33]+
          +0.001*[#  39]+0.001*[# 271]+0.001*[# 277]+
    |psi|^2 = 0.985
==== e( 194) =     5.87743 eV ==== 
     psi = 0.036*[# 128]+0.036*[# 129]+0.036*[# 174]+0.036*[# 175]+0.026*[# 140]+
          +0.026*[# 166]+0.022*[#  93]+0.022*[# 207]+0.021*[# 133]+0.021*[# 137]+
          +0.021*[# 163]+0.021*[# 171]+0.017*[#  94]+0.017*[#  95]+0.017*[# 208]+
          +0.017*[# 209]+0.014*[# 131]+0.014*[# 135]+0.014*[# 139]+0.014*[# 161]+
          +0.014*[# 165]+0.014*[# 169]+0.011*[# 132]+0.011*[# 136]+0.011*[# 162]+
          +0.011*[# 170]+0.011*[#  70]+0.011*[#  79]+0.011*[#  83]+0.011*[# 217]+
          +0.011*[# 221]+0.011*[# 230]+0.009*[# 103]+0.009*[# 201]+0.009*[#  98]+
          +0.009*[# 106]+0.009*[# 196]+0.009*[# 204]+0.007*[# 146]+0.007*[# 147]+
          +0.007*[# 158]+0.007*[# 159]+0.007*[#  99]+0.007*[# 107]+0.007*[# 197]+
          +0.007*[# 205]+0.007*[#  21]+0.007*[#  22]+0.007*[# 281]+0.007*[# 282]+
          +0.006*[# 102]+0.006*[# 200]+0.006*[# 141]+0.006*[# 167]+0.005*[#  48]+
          +0.005*[# 252]+0.004*[#  97]+0.004*[# 101]+0.004*[# 105]+0.004*[# 195]+
          +0.004*[# 199]+0.004*[# 203]+0.004*[#  43]+0.004*[#  51]+0.004*[# 255]+
          +0.004*[# 259]+0.003*[#  42]+0.003*[#  46]+0.003*[#  50]+0.003*[# 152]+
          +0.003*[# 153]+0.003*[# 250]+0.003*[# 254]+0.003*[# 258]+0.003*[#  87]+
          +0.003*[# 211]+0.003*[#  17]+0.003*[# 293]+0.003*[#  55]+0.003*[#  56]+
          +0.003*[# 247]+0.003*[# 248]+0.002*[#  10]+0.002*[#  14]+0.002*[#  44]+
          +0.002*[#  52]+0.002*[#  64]+0.002*[# 143]+0.002*[# 155]+0.002*[# 256]+
          +0.002*[# 260]+0.002*[# 234]+0.002*[# 286]+0.002*[# 290]+0.002*[#  61]+
          +0.002*[#  62]+0.002*[# 117]+0.002*[# 122]+0.002*[# 185]+0.002*[# 243]+
          +0.002*[# 244]+0.002*[#  75]+0.002*[#  80]+0.002*[# 110]+0.002*[# 178]+
          +0.002*[# 190]+0.002*[# 226]+0.002*[# 231]+0.001*[#  54]+0.002*[# 111]+
          +0.002*[# 179]+0.001*[# 184]+0.001*[# 187]+0.002*[# 191]+0.001*[#  72]+
          +0.001*[#  85]+0.001*[# 116]+0.001*[# 119]+0.002*[# 123]+0.001*[# 219]+
          +0.001*[# 223]+0.001*[# 246]+0.001*[#  47]+0.001*[# 112]+0.001*[# 124]+
          +0.001*[# 180]+0.001*[# 192]+0.001*[# 251]+0.001*[#   8]+0.001*[#  12]+
          +0.001*[#  16]+
    |psi|^2 = 0.985
==== e( 195) =     5.95859 eV ==== 
     psi = 0.035*[#  42]+0.035*[#  46]+0.035*[#  50]+0.035*[# 250]+0.035*[# 254]+
          +0.035*[# 258]+0.028*[#  97]+0.028*[# 101]+0.028*[# 105]+0.028*[# 195]+
          +0.028*[# 199]+0.028*[# 203]+0.012*[#  48]+0.012*[# 252]+0.009*[#  43]+
          +0.009*[#  51]+0.009*[#  54]+0.009*[# 246]+0.009*[# 255]+0.009*[# 259]+
          +0.008*[#  58]+0.008*[# 141]+0.008*[# 167]+0.008*[# 240]+0.008*[# 127]+
          +0.008*[# 150]+0.008*[# 151]+0.008*[# 173]+0.007*[#  74]+0.007*[# 225]+
          +0.007*[#  55]+0.007*[#  56]+0.007*[# 247]+0.007*[# 248]+0.006*[# 128]+
          +0.006*[# 129]+0.006*[# 174]+0.006*[# 175]+0.006*[# 132]+0.006*[# 136]+
          +0.006*[# 162]+0.006*[# 170]+0.005*[#  21]+0.005*[#  22]+0.005*[# 281]+
          +0.005*[# 282]+0.005*[# 144]+0.005*[# 145]+0.005*[# 156]+0.005*[# 157]+
          +0.005*[#  18]+0.005*[#  87]+0.005*[# 211]+0.005*[# 294]+0.004*[#   9]+
          +0.004*[#  13]+0.004*[# 285]+0.004*[# 289]+0.004*[#  10]+0.004*[#  14]+
          +0.004*[# 286]+0.004*[# 290]+0.004*[#  17]+0.004*[# 293]+0.004*[#  64]+
          +0.004*[# 234]+0.003*[#  44]+0.003*[#  52]+0.003*[# 256]+0.003*[# 260]+
          +0.003*[# 153]+0.003*[#   3]+0.003*[#   4]+0.003*[# 131]+0.003*[# 135]+
          +0.003*[# 139]+0.003*[# 152]+0.003*[# 161]+0.003*[# 165]+0.003*[# 169]+
          +0.003*[# 297]+0.003*[# 298]+0.003*[#   5]+0.003*[#   6]+0.003*[#  24]+
          +0.003*[#  30]+0.003*[#  36]+0.003*[# 262]+0.003*[# 268]+0.003*[# 274]+
          +0.003*[# 299]+0.003*[# 300]+0.002*[#  80]+0.002*[# 133]+0.002*[# 137]+
          +0.002*[# 171]+0.002*[#  72]+0.002*[# 143]+0.002*[# 155]+0.002*[# 163]+
          +0.002*[# 231]+0.002*[# 303]+0.002*[# 304]+0.002*[#  85]+0.002*[# 219]+
          +0.002*[# 223]+0.002*[#   8]+0.002*[#  12]+0.002*[#  16]+0.002*[# 284]+
          +0.002*[# 288]+0.002*[# 292]+0.002*[#  70]+0.002*[#  71]+0.002*[#  79]+
          +0.002*[#  83]+0.002*[#  84]+0.002*[#  93]+0.002*[#  94]+0.002*[#  95]+
          +0.002*[# 207]+0.002*[# 208]+0.002*[# 209]+0.002*[# 217]+0.002*[# 218]+
          +0.002*[# 221]+0.002*[# 222]+0.002*[# 230]+0.002*[#  81]+0.001*[#  20]+
          +0.001*[#  67]+0.001*[#  68]+0.001*[# 118]+0.001*[# 186]+0.002*[# 232]+
          +0.001*[#   1]+0.001*[# 280]+0.001*[#   2]+0.001*[# 102]+0.001*[# 109]+
          +0.001*[# 113]+0.001*[# 115]+0.001*[# 121]+0.001*[# 125]+0.001*[# 146]+
          +0.001*[# 147]+0.001*[# 158]+0.001*[# 159]+0.001*[# 177]+0.001*[# 181]+
          +0.001*[# 183]+0.001*[# 189]+0.001*[# 193]+0.001*[# 237]+0.001*[# 238]+
          +0.001*[# 200]+0.001*[# 295]+0.001*[#  27]+0.001*[#  59]+0.001*[#  60]+
          +0.001*[# 296]+0.001*[#  69]+0.001*[#  78]+0.001*[#  82]+0.001*[#  99]+
          +0.001*[# 107]+0.001*[# 112]+0.001*[# 124]+0.001*[# 130]+0.001*[# 134]+
          +0.001*[# 138]+0.001*[# 160]+0.001*[# 164]+0.001*[# 168]+0.001*[# 180]+
          +0.001*[# 192]+0.001*[# 197]+0.001*[# 205]+0.001*[# 216]+0.001*[# 220]+
          +0.001*[# 229]+0.001*[# 241]+0.001*[# 242]+0.001*[# 265]+
    |psi|^2 = 0.984
==== e( 196) =     5.95933 eV ==== 
     psi = 0.035*[#  97]+0.035*[# 101]+0.035*[# 105]+0.035*[# 195]+0.035*[# 199]+
          +0.035*[# 203]+0.028*[#  42]+0.028*[#  46]+0.028*[#  50]+0.028*[# 250]+
          +0.028*[# 254]+0.028*[# 258]+0.013*[# 103]+0.013*[# 201]+0.010*[#  98]+
          +0.010*[# 106]+0.010*[# 196]+0.010*[# 204]+0.009*[#  93]+0.009*[# 207]+
          +0.008*[#  87]+0.008*[# 211]+0.008*[#  18]+0.008*[#  20]+0.008*[# 280]+
          +0.008*[# 294]+0.008*[# 303]+0.008*[# 304]+0.007*[#  74]+0.007*[# 225]+
          +0.007*[#  94]+0.007*[#  95]+0.007*[# 208]+0.007*[# 209]+0.006*[#  21]+
          +0.006*[#  22]+0.006*[# 281]+0.006*[# 282]+0.006*[#   9]+0.006*[#  13]+
          +0.006*[# 285]+0.006*[# 289]+0.005*[# 128]+0.005*[# 129]+0.005*[# 174]+
          +0.005*[# 175]+0.005*[#   3]+0.005*[#   4]+0.005*[# 297]+0.005*[# 298]+
          +0.005*[# 141]+0.005*[# 167]+0.004*[#  58]+0.004*[# 132]+0.004*[# 136]+
          +0.004*[# 162]+0.004*[# 170]+0.004*[# 240]+0.004*[# 133]+0.004*[# 137]+
          +0.004*[# 163]+0.004*[# 171]+0.004*[# 140]+0.004*[# 166]+0.004*[#  64]+
          +0.004*[# 234]+0.003*[#  99]+0.003*[# 107]+0.003*[# 197]+0.003*[# 205]+
          +0.003*[# 305]+0.003*[# 306]+0.003*[#   8]+0.003*[#  12]+0.003*[#  16]+
          +0.003*[# 109]+0.003*[# 115]+0.003*[# 121]+0.003*[# 144]+0.003*[# 145]+
          +0.003*[# 156]+0.003*[# 157]+0.003*[# 177]+0.003*[# 183]+0.003*[# 189]+
          +0.003*[# 284]+0.003*[# 288]+0.003*[# 292]+0.003*[# 146]+0.003*[# 147]+
          +0.003*[# 158]+0.003*[# 159]+0.002*[#  10]+0.002*[#  14]+0.002*[#  80]+
          +0.002*[# 150]+0.002*[# 151]+0.002*[# 231]+0.002*[# 286]+0.002*[# 290]+
          +0.002*[#   2]+0.002*[#  72]+0.002*[#  85]+0.002*[# 219]+0.002*[# 223]+
          +0.002*[# 296]+0.002*[#  70]+0.002*[#  79]+0.002*[#  83]+0.002*[# 131]+
          +0.002*[# 135]+0.002*[# 139]+0.002*[# 161]+0.002*[# 165]+0.002*[# 169]+
          +0.002*[#  54]+0.002*[# 217]+0.002*[# 221]+0.002*[# 230]+0.002*[#  55]+
          +0.002*[#  56]+0.002*[#  71]+0.002*[#  84]+0.002*[# 218]+0.002*[# 222]+
          +0.002*[# 246]+0.002*[# 247]+0.002*[# 248]+0.001*[#  27]+0.002*[#  81]+
          +0.002*[# 232]+0.001*[# 265]+0.001*[#   5]+0.001*[#   6]+0.001*[#  24]+
          +0.001*[#  30]+0.001*[#  34]+0.001*[#  36]+0.001*[#  40]+0.001*[#  47]+
          +0.001*[#  67]+0.001*[#  68]+0.001*[# 127]+0.001*[# 142]+0.001*[# 154]+
          +0.001*[# 173]+0.001*[# 237]+0.001*[# 238]+0.001*[# 251]+0.001*[# 262]+
          +0.001*[# 268]+0.001*[# 272]+0.001*[# 274]+0.001*[# 278]+0.001*[# 299]+
          +0.001*[# 300]+0.001*[#   7]+0.001*[#  11]+0.001*[#  15]+0.001*[#  33]+
          +0.001*[#  39]+0.001*[#  44]+0.001*[#  52]+0.001*[#  69]+0.001*[#  78]+
          +0.001*[#  82]+0.001*[#  88]+0.001*[#  89]+0.001*[# 118]+0.001*[# 143]+
          +0.001*[# 155]+0.001*[# 186]+0.001*[# 212]+0.001*[# 213]+0.001*[# 216]+
          +0.001*[# 220]+0.001*[# 229]+0.001*[# 256]+0.001*[# 260]+0.001*[# 271]+
          +0.001*[# 277]+0.001*[# 283]+0.001*[# 287]+0.001*[# 291]+
    |psi|^2 = 0.984
==== e( 197) =     6.08136 eV ==== 
     psi = 0.031*[#  18]+0.031*[# 294]+0.028*[#  42]+0.028*[#  46]+0.028*[#  50]+
          +0.028*[# 250]+0.028*[# 254]+0.028*[# 258]+0.026*[#   9]+0.026*[#  13]+
          +0.026*[# 285]+0.026*[# 289]+0.022*[#   5]+0.022*[#   6]+0.022*[# 299]+
          +0.022*[# 300]+0.018*[# 303]+0.018*[# 304]+0.015*[#  10]+0.015*[#  14]+
          +0.015*[# 286]+0.015*[# 290]+0.013*[# 305]+0.013*[# 306]+0.010*[#  17]+
          +0.010*[# 293]+0.009*[#   3]+0.009*[#   4]+0.009*[# 297]+0.009*[# 298]+
          +0.007*[#  48]+0.007*[# 252]+0.007*[#  55]+0.007*[#  56]+0.007*[# 247]+
          +0.007*[# 248]+0.006*[#  61]+0.006*[#  62]+0.006*[# 243]+0.006*[# 244]+
          +0.006*[#  43]+0.006*[#  51]+0.006*[# 255]+0.006*[# 259]+0.005*[#  25]+
          +0.005*[# 263]+0.005*[#  28]+0.005*[#  80]+0.005*[# 231]+0.005*[# 266]+
          +0.005*[#  72]+0.005*[#  85]+0.005*[# 219]+0.005*[# 223]+0.004*[#   7]+
          +0.004*[#  11]+0.004*[#  15]+0.004*[#  32]+0.004*[#  38]+0.004*[# 270]+
          +0.004*[# 276]+0.004*[# 283]+0.004*[# 287]+0.004*[# 291]+0.004*[#  71]+
          +0.004*[#  84]+0.004*[# 218]+0.004*[# 222]+0.004*[#  97]+0.004*[# 101]+
          +0.004*[# 105]+0.004*[# 195]+0.004*[# 199]+0.004*[# 203]+0.004*[#  33]+
          +0.004*[#  39]+0.004*[#  81]+0.004*[# 232]+0.004*[# 271]+0.004*[# 277]+
          +0.003*[#   8]+0.003*[#  12]+0.003*[#  16]+0.003*[# 284]+0.003*[# 288]+
          +0.003*[# 292]+0.003*[#  31]+0.003*[#  37]+0.003*[# 269]+0.003*[# 275]+
          +0.002*[#  21]+0.002*[#  22]+0.002*[#  44]+0.002*[#  52]+0.002*[# 256]+
          +0.002*[# 260]+0.002*[# 131]+0.002*[# 135]+0.002*[# 139]+0.002*[# 161]+
          +0.002*[# 165]+0.002*[# 169]+0.002*[# 281]+0.002*[# 282]+0.002*[#  74]+
          +0.002*[# 225]+0.002*[#  26]+0.002*[#  70]+0.002*[#  79]+0.002*[#  83]+
          +0.002*[# 217]+0.002*[# 221]+0.002*[# 230]+0.002*[# 264]+0.001*[#  34]+
          +0.001*[#  40]+0.001*[# 272]+0.001*[# 278]+0.001*[#  59]+0.001*[#  60]+
          +0.001*[# 241]+0.001*[# 242]+0.001*[#  67]+0.001*[#  68]+0.001*[# 237]+
          +0.001*[# 238]+
    |psi|^2 = 0.982
==== e( 198) =     6.08539 eV ==== 
     psi = 0.031*[# 141]+0.031*[# 167]+0.028*[#  97]+0.028*[# 101]+0.028*[# 105]+
          +0.028*[# 195]+0.028*[# 199]+0.028*[# 203]+0.026*[# 132]+0.026*[# 136]+
          +0.026*[# 162]+0.026*[# 170]+0.022*[# 146]+0.022*[# 147]+0.022*[# 158]+
          +0.022*[# 159]+0.018*[# 150]+0.018*[# 151]+0.015*[# 133]+0.015*[# 137]+
          +0.015*[# 163]+0.015*[# 171]+0.012*[# 152]+0.012*[# 153]+0.010*[# 140]+
          +0.010*[# 166]+0.009*[# 144]+0.009*[# 145]+0.009*[# 156]+0.009*[# 157]+
          +0.007*[# 103]+0.007*[# 201]+0.007*[#  94]+0.007*[#  95]+0.007*[# 208]+
          +0.007*[# 209]+0.006*[#  90]+0.006*[#  91]+0.006*[# 214]+0.006*[# 215]+
          +0.006*[#  98]+0.006*[# 106]+0.006*[# 196]+0.006*[# 204]+0.005*[# 116]+
          +0.005*[# 184]+0.005*[#  80]+0.005*[# 231]+0.005*[# 119]+0.005*[# 187]+
          +0.005*[#  72]+0.005*[#  85]+0.005*[# 219]+0.005*[# 223]+0.004*[# 111]+
          +0.004*[# 123]+0.004*[# 130]+0.004*[# 134]+0.004*[# 138]+0.004*[# 160]+
          +0.004*[# 164]+0.004*[# 168]+0.004*[# 179]+0.004*[# 191]+0.004*[#  42]+
          +0.004*[#  46]+0.004*[#  50]+0.004*[#  71]+0.004*[#  84]+0.004*[# 218]+
          +0.004*[# 222]+0.004*[# 250]+0.004*[# 254]+0.004*[# 258]+0.004*[#  81]+
          +0.004*[# 112]+0.004*[# 124]+0.004*[# 180]+0.004*[# 192]+0.004*[# 232]+
          +0.003*[# 131]+0.003*[# 135]+0.003*[# 139]+0.003*[# 161]+0.003*[# 165]+
          +0.003*[# 169]+0.003*[# 110]+0.003*[# 122]+0.003*[# 178]+0.003*[# 190]+
          +0.002*[#   8]+0.002*[#  12]+0.002*[#  16]+0.002*[#  99]+0.002*[# 107]+
          +0.002*[# 128]+0.002*[# 129]+0.002*[# 174]+0.002*[# 175]+0.002*[# 197]+
          +0.002*[# 205]+0.002*[# 284]+0.002*[# 288]+0.002*[# 292]+0.002*[#  74]+
          +0.002*[# 225]+0.002*[# 117]+0.002*[# 185]+0.002*[#  70]+0.002*[#  79]+
          +0.002*[#  83]+0.001*[# 113]+0.001*[# 125]+0.001*[# 181]+0.001*[# 193]+
          +0.002*[# 217]+0.002*[# 221]+0.002*[# 230]+0.001*[#  88]+0.001*[#  89]+
          +0.001*[# 212]+0.001*[# 213]+0.001*[#  67]+0.001*[#  68]+
    |psi|^2 = 0.982
==== e( 199) =     6.21506 eV ==== 
     psi = 0.027*[#  42]+0.027*[#  46]+0.027*[#  50]+0.027*[# 250]+0.027*[# 254]+
          +0.027*[# 258]+0.025*[#  18]+0.025*[# 294]+0.019*[#   9]+0.019*[#  13]+
          +0.019*[# 285]+0.019*[# 289]+0.019*[#  48]+0.019*[# 252]+0.017*[# 303]+
          +0.017*[# 304]+0.015*[#  43]+0.015*[#  51]+0.015*[# 255]+0.015*[# 259]+
          +0.010*[# 305]+0.010*[# 306]+0.010*[#   5]+0.010*[#   6]+0.010*[# 299]+
          +0.010*[# 300]+0.009*[#   3]+0.009*[#   4]+0.009*[# 297]+0.009*[# 298]+
          +0.008*[#  70]+0.008*[#  79]+0.008*[#  83]+0.008*[# 217]+0.008*[# 221]+
          +0.008*[# 230]+0.008*[#  10]+0.008*[#  14]+0.008*[# 286]+0.008*[# 290]+
          +0.006*[#  44]+0.006*[#  52]+0.006*[# 256]+0.006*[# 260]+0.006*[#  81]+
          +0.006*[# 232]+0.005*[#   8]+0.005*[#  12]+0.005*[#  16]+0.005*[# 284]+
          +0.005*[# 288]+0.005*[# 292]+0.005*[#  61]+0.005*[#  62]+0.005*[# 243]+
          +0.005*[# 244]+0.005*[#  21]+0.005*[#  22]+0.005*[#  71]+0.005*[#  84]+
          +0.005*[#  97]+0.005*[# 101]+0.005*[# 105]+0.005*[# 195]+0.005*[# 199]+
          +0.005*[# 203]+0.005*[# 218]+0.005*[# 222]+0.005*[# 281]+0.005*[# 282]+
          +0.004*[#  93]+0.004*[# 207]+0.003*[#  55]+0.003*[#  56]+0.003*[#  67]+
          +0.003*[#  68]+0.003*[#  74]+0.003*[# 225]+0.003*[# 237]+0.003*[# 238]+
          +0.003*[# 247]+0.003*[# 248]+0.003*[#  25]+0.003*[# 263]+0.003*[#   7]+
          +0.003*[#  11]+0.003*[#  15]+0.003*[# 128]+0.003*[# 129]+0.003*[# 174]+
          +0.003*[# 175]+0.003*[# 283]+0.003*[# 287]+0.003*[# 291]+0.003*[#  17]+
          +0.003*[#  32]+0.003*[#  38]+0.003*[# 270]+0.003*[# 276]+0.003*[# 293]+
          +0.002*[#  47]+0.002*[# 251]+0.002*[#  28]+0.002*[# 131]+0.002*[# 135]+
          +0.002*[# 139]+0.002*[# 161]+0.002*[# 165]+0.002*[# 169]+0.002*[#  72]+
          +0.002*[#  85]+0.002*[# 219]+0.002*[# 223]+0.002*[# 266]+0.002*[#  31]+
          +0.002*[#  37]+0.002*[# 269]+0.002*[# 275]+0.002*[#  33]+0.002*[#  39]+
          +0.002*[# 271]+0.002*[# 277]+0.001*[#  26]+0.002*[#  59]+0.002*[#  60]+
          +0.002*[# 241]+0.002*[# 242]+0.001*[# 132]+0.001*[# 133]+0.001*[# 136]+
          +0.001*[# 137]+0.001*[# 140]+0.001*[# 141]+0.001*[# 150]+0.001*[# 151]+
          +0.001*[# 163]+0.001*[# 166]+0.001*[# 264]+0.001*[# 162]+0.001*[# 167]+
          +0.001*[# 170]+0.001*[# 171]+0.001*[#  75]+0.001*[# 144]+0.001*[# 145]+
          +0.001*[# 156]+0.001*[# 157]+0.001*[# 226]+0.001*[#  24]+0.001*[#  30]+
          +0.001*[#  34]+0.001*[#  36]+0.001*[#  40]+0.001*[# 262]+0.001*[# 268]+
          +0.001*[# 272]+0.001*[# 274]+0.001*[# 278]+
    |psi|^2 = 0.983
==== e( 200) =     6.21804 eV ==== 
     psi = 0.027*[#  97]+0.027*[# 101]+0.027*[# 105]+0.027*[# 195]+0.027*[# 199]+
          +0.027*[# 203]+0.025*[# 141]+0.025*[# 167]+0.019*[# 132]+0.019*[# 136]+
          +0.019*[# 162]+0.019*[# 170]+0.019*[# 103]+0.019*[# 201]+0.018*[# 150]+
          +0.018*[# 151]+0.015*[#  98]+0.015*[# 106]+0.015*[# 196]+0.015*[# 204]+
          +0.010*[# 152]+0.010*[# 153]+0.010*[# 146]+0.010*[# 147]+0.010*[# 158]+
          +0.010*[# 159]+0.009*[# 144]+0.009*[# 145]+0.009*[# 156]+0.009*[# 157]+
          +0.008*[#  70]+0.008*[#  79]+0.008*[#  83]+0.008*[# 217]+0.008*[# 221]+
          +0.008*[# 230]+0.008*[# 133]+0.008*[# 137]+0.008*[# 163]+0.008*[# 171]+
          +0.006*[#  99]+0.006*[# 107]+0.006*[# 197]+0.006*[# 205]+0.006*[#  81]+
          +0.006*[# 232]+0.005*[# 131]+0.005*[# 135]+0.005*[# 139]+0.005*[# 161]+
          +0.005*[# 165]+0.005*[# 169]+0.005*[#  90]+0.005*[#  91]+0.005*[# 214]+
          +0.005*[# 215]+0.005*[#  42]+0.005*[#  46]+0.005*[#  50]+0.005*[#  71]+
          +0.005*[#  84]+0.005*[# 128]+0.005*[# 129]+0.005*[# 174]+0.005*[# 175]+
          +0.005*[# 218]+0.005*[# 222]+0.005*[# 250]+0.005*[# 254]+0.005*[# 258]+
          +0.004*[#  54]+0.004*[# 246]+0.004*[#  94]+0.003*[#  67]+0.003*[#  74]+
          +0.004*[#  95]+0.004*[# 208]+0.004*[# 209]+0.003*[#  68]+0.003*[# 225]+
          +0.003*[# 237]+0.003*[# 238]+0.003*[# 116]+0.003*[# 184]+0.003*[# 130]+
          +0.003*[# 134]+0.003*[# 138]+0.003*[# 160]+0.003*[# 164]+0.003*[# 168]+
          +0.003*[#  21]+0.003*[#  22]+0.003*[# 111]+0.003*[# 123]+0.003*[# 179]+
          +0.003*[# 191]+0.003*[# 281]+0.003*[# 282]+0.003*[# 140]+0.003*[# 166]+
          +0.002*[#   8]+0.002*[#  12]+0.002*[#  16]+0.002*[# 102]+0.002*[# 200]+
          +0.002*[# 284]+0.002*[# 288]+0.002*[# 292]+0.002*[#  72]+0.002*[#  85]+
          +0.002*[# 119]+0.002*[# 187]+0.002*[# 219]+0.002*[# 223]+0.002*[# 110]+
          +0.002*[# 122]+0.002*[# 178]+0.002*[# 190]+0.002*[# 112]+0.002*[# 124]+
          +0.002*[# 180]+0.002*[# 192]+0.001*[#  88]+0.001*[#  89]+0.001*[# 117]+
          +0.001*[# 212]+0.001*[#  17]+0.001*[# 185]+0.001*[# 213]+0.001*[# 289]+
          +0.001*[# 290]+0.001*[# 293]+0.001*[#   4]+0.001*[#   9]+0.001*[#  10]+
          +0.001*[#  13]+0.001*[#  14]+0.001*[# 286]+0.001*[# 303]+0.001*[# 304]+
          +0.001*[#   3]+0.001*[#  18]+0.001*[#  75]+0.001*[# 285]+0.001*[# 113]+
          +0.001*[# 115]+0.001*[# 125]+0.001*[# 177]+0.001*[# 181]+0.001*[# 226]+
          +0.001*[# 294]+0.001*[# 109]+0.001*[# 121]+0.001*[# 183]+0.001*[# 189]+
          +0.001*[# 193]+0.001*[# 297]+0.001*[# 298]+
    |psi|^2 = 0.983
==== e( 201) =     6.35617 eV ==== 
     psi = 0.025*[#  42]+0.025*[#  46]+0.025*[#  50]+0.025*[# 250]+0.025*[# 254]+
          +0.025*[# 258]+0.019*[#  54]+0.019*[# 246]+0.017*[#   8]+0.017*[#  12]+
          +0.017*[#  16]+0.017*[# 284]+0.017*[# 288]+0.017*[# 292]+0.016*[#  80]+
          +0.016*[# 231]+0.013*[#  72]+0.013*[#  85]+0.013*[# 219]+0.013*[# 223]+
          +0.013*[#  93]+0.013*[# 207]+0.010*[# 131]+0.010*[# 135]+0.010*[# 139]+
          +0.010*[# 161]+0.010*[# 165]+0.010*[# 169]+0.009*[#  61]+0.009*[#  62]+
          +0.009*[# 243]+0.009*[# 244]+0.009*[#  97]+0.009*[# 101]+0.009*[# 105]+
          +0.009*[# 195]+0.009*[# 199]+0.009*[# 203]+0.007*[#  71]+0.007*[#  84]+
          +0.007*[# 218]+0.007*[# 222]+0.005*[#  47]+0.005*[#  70]+0.005*[#  79]+
          +0.005*[#  83]+0.005*[# 217]+0.005*[# 221]+0.005*[# 230]+0.005*[# 251]+
          +0.005*[#  25]+0.005*[# 263]+0.004*[#   5]+0.004*[#   6]+0.004*[#  44]+
          +0.004*[#  52]+0.004*[# 103]+0.004*[# 201]+0.004*[# 256]+0.004*[# 260]+
          +0.004*[# 299]+0.004*[# 300]+0.004*[#  98]+0.004*[# 106]+0.004*[# 196]+
          +0.004*[# 204]+0.004*[#  32]+0.004*[#  38]+0.004*[# 128]+0.004*[# 129]+
          +0.004*[# 174]+0.004*[# 175]+0.004*[#  28]+0.004*[#  81]+0.004*[# 232]+
          +0.004*[# 266]+0.004*[# 270]+0.004*[# 276]+0.004*[#  17]+0.004*[# 293]+
          +0.004*[#  99]+0.004*[# 107]+0.004*[# 197]+0.004*[# 205]+0.003*[# 102]+
          +0.003*[# 200]+0.003*[#  33]+0.003*[#  39]+0.003*[# 271]+0.003*[# 277]+
          +0.003*[#  10]+0.003*[#  14]+0.003*[# 116]+0.003*[# 184]+0.003*[# 286]+
          +0.003*[# 290]+0.003*[#  43]+0.003*[#  51]+0.003*[# 255]+0.003*[# 259]+
          +0.002*[#  94]+0.002*[#  95]+0.002*[# 111]+0.002*[# 123]+0.002*[# 179]+
          +0.002*[# 191]+0.002*[# 208]+0.002*[# 209]+0.002*[#  21]+0.002*[#  22]+
          +0.002*[#  87]+0.002*[# 211]+0.002*[#  90]+0.002*[#  91]+0.002*[# 214]+
          +0.002*[# 215]+0.002*[# 281]+0.002*[# 282]+0.002*[#  48]+0.002*[# 119]+
          +0.002*[# 187]+0.002*[# 252]+0.002*[#   3]+0.002*[#   4]+0.002*[#  31]+
          +0.002*[#  37]+0.002*[#  88]+0.002*[#  89]+0.002*[# 212]+0.002*[# 213]+
          +0.002*[# 110]+0.002*[# 112]+0.002*[# 122]+0.002*[# 124]+0.002*[# 178]+
          +0.002*[# 180]+0.002*[# 192]+0.002*[# 269]+0.002*[# 275]+0.002*[# 190]+
          +0.002*[# 297]+0.002*[# 298]+0.001*[#  34]+0.001*[#  40]+0.001*[#  67]+
          +0.001*[#  68]+0.001*[# 146]+0.001*[# 147]+0.001*[# 158]+0.001*[# 159]+
          +0.001*[# 237]+0.001*[# 238]+0.001*[# 272]+0.001*[# 278]+0.001*[#   9]+
          +0.001*[#  13]+0.001*[# 117]+0.001*[# 133]+0.001*[# 137]+0.001*[# 140]+
          +0.001*[# 163]+0.001*[# 166]+0.001*[# 171]+0.001*[# 185]+0.001*[# 285]+
          +0.001*[# 289]+
    |psi|^2 = 0.982
==== e( 202) =     6.35695 eV ==== 
     psi = 0.024*[#  97]+0.024*[# 101]+0.024*[# 105]+0.024*[# 195]+0.024*[# 199]+
          +0.024*[# 203]+0.020*[#  93]+0.020*[# 207]+0.017*[# 131]+0.017*[# 135]+
          +0.017*[# 139]+0.017*[# 161]+0.017*[# 165]+0.017*[# 169]+0.016*[#  80]+
          +0.016*[# 231]+0.014*[#  54]+0.014*[# 246]+0.013*[#  72]+0.013*[#  85]+
          +0.013*[# 219]+0.013*[# 223]+0.011*[#   8]+0.011*[#  12]+0.011*[#  16]+
          +0.011*[# 284]+0.011*[# 288]+0.011*[# 292]+0.009*[#  42]+0.009*[#  46]+
          +0.009*[#  50]+0.009*[#  90]+0.009*[#  91]+0.009*[# 214]+0.009*[# 215]+
          +0.009*[# 250]+0.009*[# 254]+0.009*[# 258]+0.007*[#  71]+0.007*[#  84]+
          +0.007*[# 218]+0.007*[# 222]+0.005*[#  70]+0.005*[#  79]+0.005*[#  83]+
          +0.005*[# 217]+0.005*[# 221]+0.005*[# 230]+0.005*[# 102]+0.005*[# 200]+
          +0.005*[# 116]+0.005*[# 184]+0.005*[#  48]+0.005*[# 252]+0.004*[#  43]+
          +0.004*[#  51]+0.004*[# 255]+0.004*[# 259]+0.004*[#  99]+0.004*[# 107]+
          +0.004*[# 146]+0.004*[# 147]+0.004*[# 158]+0.004*[# 159]+0.004*[# 197]+
          +0.004*[# 205]+0.004*[#  21]+0.004*[#  22]+0.004*[# 281]+0.004*[# 282]+
          +0.004*[#  44]+0.004*[#  52]+0.004*[# 111]+0.004*[# 119]+0.004*[# 123]+
          +0.004*[# 179]+0.004*[# 187]+0.004*[# 191]+0.004*[# 256]+0.004*[# 260]+
          +0.004*[#  81]+0.004*[# 140]+0.004*[# 166]+0.004*[# 232]+0.003*[#  47]+
          +0.003*[# 251]+0.003*[#  25]+0.003*[# 263]+0.003*[# 112]+0.003*[# 124]+
          +0.003*[# 180]+0.003*[# 192]+0.003*[#  98]+0.003*[# 106]+0.003*[# 133]+
          +0.003*[# 137]+0.003*[# 163]+0.003*[# 171]+0.003*[# 196]+0.003*[# 204]+
          +0.003*[#  32]+0.003*[#  38]+0.003*[# 270]+0.003*[# 276]+0.002*[#  55]+
          +0.002*[#  56]+0.002*[# 247]+0.002*[# 248]+0.002*[#  58]+0.002*[# 240]+
          +0.002*[#  61]+0.002*[#  62]+0.002*[# 243]+0.002*[# 244]+0.002*[#  28]+
          +0.002*[# 128]+0.002*[# 129]+0.002*[# 174]+0.002*[# 175]+0.002*[# 266]+
          +0.002*[# 103]+0.002*[# 201]+0.002*[#  33]+0.002*[#  39]+0.002*[#  60]+
          +0.002*[# 271]+0.002*[#   5]+0.002*[#   6]+0.002*[#  31]+0.002*[#  37]+
          +0.002*[#  59]+0.002*[# 275]+0.002*[# 277]+0.002*[# 110]+0.002*[# 122]+
          +0.002*[# 178]+0.002*[# 190]+0.002*[# 241]+0.002*[# 242]+0.002*[# 269]+
          +0.002*[# 299]+0.002*[# 300]+0.002*[# 144]+0.002*[# 145]+0.002*[# 156]+
          +0.002*[# 157]+0.001*[#  67]+0.001*[#  68]+0.001*[#  26]+0.001*[# 113]+
          +0.001*[# 125]+0.001*[# 181]+0.001*[# 193]+0.001*[# 237]+0.001*[# 238]+
          +0.001*[# 264]+0.001*[#   9]+0.001*[#  10]+0.001*[#  17]+0.001*[#  13]+
          +0.001*[#  14]+
    |psi|^2 = 0.982
==== e( 203) =     6.44148 eV ==== 
     psi = 0.033*[#  54]+0.033*[# 246]+0.022*[#  42]+0.022*[#  46]+0.022*[#  50]+
          +0.022*[# 250]+0.022*[# 254]+0.022*[# 258]+0.018*[#  80]+0.018*[# 231]+
          +0.017*[#  97]+0.017*[# 101]+0.017*[# 105]+0.017*[# 195]+0.017*[# 199]+
          +0.017*[# 203]+0.015*[#  72]+0.015*[#  85]+0.015*[# 219]+0.015*[# 223]+
          +0.011*[# 131]+0.011*[# 135]+0.011*[# 139]+0.011*[# 161]+0.011*[# 165]+
          +0.011*[# 169]+0.010*[#  71]+0.010*[#  84]+0.010*[# 218]+0.010*[# 222]+
          +0.009*[#  48]+0.009*[# 252]+0.008*[#   8]+0.008*[#  12]+0.008*[#  16]+
          +0.008*[# 284]+0.008*[# 288]+0.008*[# 292]+0.008*[#  43]+0.008*[#  51]+
          +0.008*[# 255]+0.008*[# 259]+0.007*[#  81]+0.007*[# 232]+0.005*[#   5]+
          +0.005*[#   6]+0.005*[# 299]+0.005*[# 300]+0.004*[# 128]+0.004*[# 129]+
          +0.004*[# 174]+0.004*[# 175]+0.004*[# 103]+0.004*[# 201]+0.004*[#  98]+
          +0.004*[# 106]+0.004*[# 196]+0.004*[# 204]+0.004*[#  44]+0.004*[#  52]+
          +0.004*[#  99]+0.004*[# 107]+0.004*[# 197]+0.004*[# 205]+0.004*[# 256]+
          +0.004*[# 260]+0.004*[#  90]+0.004*[#  91]+0.004*[# 102]+0.004*[# 200]+
          +0.004*[# 214]+0.004*[# 215]+0.003*[#  28]+0.003*[# 266]+0.003*[#  25]+
          +0.003*[# 263]+0.003*[# 140]+0.003*[# 166]+0.003*[#  32]+0.003*[#  38]+
          +0.003*[#  61]+0.003*[#  62]+0.003*[# 116]+0.003*[# 184]+0.003*[# 243]+
          +0.003*[# 244]+0.003*[# 270]+0.003*[# 276]+0.003*[#  33]+0.003*[#  39]+
          +0.003*[# 146]+0.003*[# 147]+0.003*[# 158]+0.003*[# 159]+0.003*[# 271]+
          +0.003*[# 277]+0.002*[# 133]+0.002*[# 137]+0.002*[# 163]+0.002*[# 171]+
          +0.002*[#   9]+0.002*[#  10]+0.002*[#  13]+0.002*[#  14]+0.002*[#  17]+
          +0.002*[#  87]+0.002*[# 111]+0.002*[# 123]+0.002*[# 179]+0.002*[# 191]+
          +0.002*[# 211]+0.002*[#  18]+0.002*[#  31]+0.002*[#  37]+0.002*[#  47]+
          +0.002*[# 251]+0.002*[# 269]+0.002*[# 275]+0.002*[# 285]+0.002*[# 286]+
          +0.002*[# 289]+0.002*[# 290]+0.002*[# 293]+0.002*[# 294]+0.002*[#  26]+
          +0.002*[# 264]+0.002*[#  93]+0.002*[#  64]+0.002*[#  70]+0.002*[#  79]+
          +0.002*[#  83]+0.002*[# 207]+0.002*[# 119]+0.002*[# 187]+0.002*[# 217]+
          +0.002*[# 221]+0.002*[# 230]+0.002*[# 234]+0.001*[#  11]+0.001*[#  20]+
          +0.001*[#  24]+0.001*[#  30]+0.001*[#  36]+0.001*[#   7]+0.001*[#  15]+
          +0.001*[#  34]+0.001*[#  40]+0.001*[#  55]+0.001*[#  56]+0.001*[#  75]+
          +0.001*[# 110]+0.001*[# 112]+0.001*[# 122]+0.001*[# 124]+0.001*[# 132]+
          +0.001*[# 136]+0.001*[# 162]+0.001*[# 170]+0.001*[# 178]+0.001*[# 180]+
          +0.001*[# 226]+0.001*[# 262]+0.001*[# 268]+0.001*[# 274]+0.001*[# 190]+
          +0.001*[# 192]+0.001*[# 247]+0.001*[# 248]+0.001*[# 272]+0.001*[# 278]+
          +0.001*[# 280]+0.001*[# 283]+0.001*[# 287]+0.001*[# 291]+
    |psi|^2 = 0.981
==== e( 204) =     6.44212 eV ==== 
     psi = 0.033*[#  93]+0.033*[# 207]+0.020*[#  97]+0.020*[# 101]+0.020*[# 105]+
          +0.020*[# 195]+0.020*[# 199]+0.020*[# 203]+0.018*[#  42]+0.018*[#  46]+
          +0.018*[#  50]+0.018*[# 250]+0.018*[# 254]+0.018*[# 258]+0.017*[#  80]+
          +0.017*[# 231]+0.015*[#  72]+0.015*[#  85]+0.015*[# 219]+0.015*[# 223]+
          +0.011*[#   8]+0.011*[#  12]+0.011*[#  16]+0.011*[# 284]+0.011*[# 288]+
          +0.011*[# 292]+0.010*[# 103]+0.010*[# 201]+0.009*[#  71]+0.009*[#  84]+
          +0.009*[# 218]+0.009*[# 222]+0.009*[# 131]+0.009*[# 135]+0.009*[# 139]+
          +0.009*[# 161]+0.009*[# 165]+0.009*[# 169]+0.008*[#  98]+0.008*[# 106]+
          +0.008*[# 196]+0.008*[# 204]+0.007*[#  81]+0.007*[# 232]+0.006*[# 146]+
          +0.006*[# 147]+0.006*[# 158]+0.006*[# 159]+0.004*[#  99]+0.004*[# 107]+
          +0.004*[# 197]+0.004*[# 205]+0.004*[#  48]+0.004*[# 252]+0.004*[#  21]+
          +0.004*[#  22]+0.004*[#  43]+0.004*[#  51]+0.004*[# 255]+0.004*[# 259]+
          +0.004*[# 281]+0.004*[# 282]+0.004*[#  44]+0.004*[#  52]+0.004*[# 119]+
          +0.004*[# 184]+0.004*[# 256]+0.003*[#  47]+0.004*[# 116]+0.004*[# 187]+
          +0.004*[# 260]+0.003*[#  61]+0.003*[#  62]+0.003*[# 243]+0.003*[# 244]+
          +0.003*[# 251]+0.003*[# 111]+0.003*[# 123]+0.003*[# 179]+0.003*[# 191]+
          +0.003*[#  90]+0.003*[#  91]+0.003*[# 214]+0.003*[# 215]+0.003*[#  54]+
          +0.003*[# 112]+0.003*[# 124]+0.003*[# 180]+0.003*[# 192]+0.003*[# 246]+
          +0.003*[#  17]+0.003*[# 293]+0.003*[#   5]+0.003*[#   6]+0.003*[#  25]+
          +0.003*[# 102]+0.003*[# 200]+0.003*[# 263]+0.003*[# 299]+0.003*[# 300]+
          +0.002*[# 110]+0.002*[# 122]+0.002*[# 132]+0.002*[# 136]+0.002*[# 141]+
          +0.002*[# 162]+0.002*[# 167]+0.002*[# 170]+0.002*[# 178]+0.002*[# 190]+
          +0.002*[#  10]+0.002*[#  14]+0.002*[#  32]+0.002*[#  38]+0.002*[#  58]+
          +0.002*[# 133]+0.002*[# 137]+0.002*[# 140]+0.002*[# 163]+0.002*[# 166]+
          +0.002*[# 171]+0.002*[# 240]+0.002*[# 270]+0.002*[# 276]+0.002*[# 286]+
          +0.002*[# 290]+0.002*[#  70]+0.002*[#  79]+0.002*[#  83]+0.002*[# 117]+
          +0.002*[# 185]+0.002*[# 217]+0.002*[# 221]+0.002*[# 230]+0.001*[#  28]+
          +0.001*[# 266]+0.001*[#  33]+0.001*[#  75]+0.001*[#  94]+0.001*[#  95]+
          +0.001*[# 208]+0.001*[# 209]+0.001*[# 128]+0.001*[# 129]+0.001*[# 130]+
          +0.001*[# 138]+0.001*[#  37]+0.001*[#  39]+0.001*[#  64]+0.001*[# 109]+
          +0.001*[# 113]+0.001*[# 115]+0.001*[# 121]+0.001*[# 125]+0.001*[# 134]+
          +0.001*[# 160]+0.001*[# 164]+0.001*[# 168]+0.001*[# 174]+0.001*[# 175]+
          +0.001*[# 177]+0.001*[# 181]+0.001*[# 183]+0.001*[# 189]+0.001*[# 193]+
          +0.001*[# 226]+0.001*[# 234]+0.001*[# 269]+0.001*[# 271]+0.001*[#   9]+
          +0.001*[#  13]+0.001*[#  31]+0.001*[# 127]+0.001*[# 173]+0.001*[# 275]+
          +0.001*[# 277]+
    |psi|^2 = 0.981
==== e( 205) =     6.46196 eV ==== 
     psi = 0.030*[# 103]+0.030*[# 201]+0.024*[#  98]+0.024*[# 106]+0.024*[# 196]+
          +0.024*[# 204]+0.023*[#  48]+0.023*[# 252]+0.022*[#  97]+0.022*[# 101]+
          +0.022*[# 105]+0.022*[# 195]+0.022*[# 199]+0.022*[# 203]+0.019*[#  43]+
          +0.019*[#  51]+0.019*[# 255]+0.019*[# 259]+0.011*[#  99]+0.011*[# 107]+
          +0.011*[# 197]+0.011*[# 205]+0.010*[#  54]+0.010*[# 246]+0.010*[#  44]+
          +0.010*[#  52]+0.010*[# 256]+0.010*[# 260]+0.008*[#  93]+0.008*[# 207]+
          +0.008*[#  42]+0.008*[#  46]+0.008*[#  50]+0.008*[# 250]+0.008*[# 254]+
          +0.008*[# 258]+0.007*[#   2]+0.007*[# 296]+0.005*[#  47]+0.005*[# 251]+
          +0.005*[#  17]+0.005*[# 293]+0.005*[#  88]+0.005*[#  89]+0.005*[# 212]+
          +0.005*[# 213]+0.004*[#  55]+0.004*[#  56]+0.004*[#  80]+0.004*[# 231]+
          +0.004*[# 247]+0.004*[# 248]+0.004*[#  10]+0.004*[#  14]+0.004*[#  72]+
          +0.004*[#  85]+0.004*[# 102]+0.004*[# 200]+0.004*[# 219]+0.004*[# 223]+
          +0.004*[# 286]+0.004*[# 290]+0.003*[#  59]+0.003*[#  60]+0.003*[#  71]+
          +0.003*[#  84]+0.003*[#  94]+0.003*[#  95]+0.003*[# 140]+0.003*[# 166]+
          +0.003*[# 208]+0.003*[# 209]+0.003*[# 218]+0.003*[# 222]+0.003*[# 241]+
          +0.003*[# 242]+0.003*[#  81]+0.003*[# 232]+0.003*[#  25]+0.003*[#  74]+
          +0.003*[# 133]+0.003*[# 137]+0.003*[# 163]+0.003*[# 171]+0.003*[# 225]+
          +0.003*[#  32]+0.003*[#  38]+0.003*[# 263]+0.003*[# 270]+0.003*[# 276]+
          +0.003*[#  21]+0.003*[#  22]+0.002*[#  26]+0.003*[#  31]+0.003*[#  37]+
          +0.003*[# 128]+0.003*[# 129]+0.003*[# 131]+0.003*[# 135]+0.003*[# 139]+
          +0.003*[# 161]+0.003*[# 165]+0.003*[# 169]+0.003*[# 174]+0.003*[# 175]+
          +0.003*[# 269]+0.003*[# 275]+0.002*[# 185]+0.003*[# 281]+0.003*[# 282]+
          +0.002*[#  20]+0.002*[# 117]+0.002*[# 264]+0.002*[# 280]+0.002*[#   8]+
          +0.002*[#  12]+0.002*[#  16]+0.002*[# 284]+0.002*[# 288]+0.002*[# 292]+
          +0.002*[#   9]+0.002*[#  13]+0.002*[#  64]+0.002*[# 110]+0.002*[# 122]+
          +0.002*[# 178]+0.002*[# 190]+0.002*[# 234]+0.002*[# 285]+0.002*[# 289]+
          +0.002*[# 127]+0.002*[# 173]+0.002*[#  61]+0.002*[#  62]+0.002*[# 132]+
          +0.002*[# 136]+0.002*[# 162]+0.002*[# 170]+0.002*[# 111]+0.002*[# 123]+
          +0.002*[# 179]+0.002*[# 191]+0.002*[# 243]+0.002*[# 244]+0.001*[# 116]+
          +0.001*[# 184]+0.001*[#  18]+0.001*[#  69]+0.001*[#  78]+0.001*[#  82]+
          +0.001*[# 141]+0.001*[# 167]+0.001*[# 216]+0.001*[# 220]+0.001*[# 229]+
          +0.001*[# 294]+
    |psi|^2 = 0.982
==== e( 206) =     6.46204 eV ==== 
     psi = 0.031*[#  48]+0.031*[# 252]+0.024*[#  43]+0.024*[#  51]+0.024*[# 255]+
          +0.024*[# 259]+0.023*[# 103]+0.023*[# 201]+0.021*[#  42]+0.021*[#  46]+
          +0.021*[#  50]+0.021*[# 250]+0.021*[# 254]+0.021*[# 258]+0.018*[#  98]+
          +0.018*[# 106]+0.018*[# 196]+0.018*[# 204]+0.011*[#  44]+0.011*[#  52]+
          +0.011*[#  93]+0.011*[# 207]+0.011*[# 256]+0.011*[# 260]+0.010*[#  97]+
          +0.010*[# 101]+0.010*[# 105]+0.010*[# 195]+0.010*[# 199]+0.010*[# 203]+
          +0.009*[#  99]+0.009*[# 107]+0.009*[# 197]+0.009*[# 205]+0.009*[#  54]+
          +0.009*[# 246]+0.007*[# 143]+0.007*[# 155]+0.005*[# 140]+0.005*[# 166]+
          +0.005*[#  59]+0.005*[#  60]+0.005*[# 102]+0.005*[# 200]+0.005*[#  80]+
          +0.005*[# 231]+0.005*[# 241]+0.005*[# 242]+0.004*[#  47]+0.004*[#  72]+
          +0.004*[#  85]+0.004*[# 219]+0.004*[# 223]+0.004*[# 251]+0.004*[#  94]+
          +0.004*[#  95]+0.004*[# 133]+0.004*[# 137]+0.004*[# 163]+0.004*[# 171]+
          +0.004*[# 208]+0.004*[# 209]+0.004*[#  17]+0.004*[#  55]+0.004*[#  56]+
          +0.004*[# 247]+0.004*[# 248]+0.004*[# 293]+0.003*[#  71]+0.003*[#  84]+
          +0.003*[#  88]+0.003*[#  89]+0.003*[# 212]+0.003*[# 213]+0.003*[# 218]+
          +0.003*[# 222]+0.003*[#  10]+0.003*[#  14]+0.003*[#  81]+0.003*[# 232]+
          +0.003*[# 286]+0.003*[# 290]+0.003*[#  21]+0.003*[#  22]+0.003*[#  74]+
          +0.003*[# 225]+0.003*[# 281]+0.003*[# 282]+0.003*[#  26]+0.003*[# 264]+
          +0.002*[# 117]+0.002*[#  31]+0.002*[#  37]+0.002*[# 110]+0.002*[# 122]+
          +0.002*[# 173]+0.002*[# 178]+0.002*[# 179]+0.002*[# 184]+0.002*[# 185]+
          +0.002*[# 190]+0.002*[#   8]+0.002*[#  12]+0.002*[#  16]+0.002*[# 111]+
          +0.002*[# 116]+0.002*[# 123]+0.002*[# 127]+0.002*[#  20]+0.002*[#  64]+
          +0.002*[# 128]+0.002*[# 129]+0.002*[# 174]+0.002*[# 175]+0.002*[# 191]+
          +0.002*[# 234]+0.002*[# 269]+0.002*[# 275]+0.002*[# 280]+0.002*[# 284]+
          +0.002*[# 288]+0.002*[# 292]+0.002*[# 132]+0.002*[# 136]+0.002*[# 162]+
          +0.002*[# 170]+0.002*[#   9]+0.002*[#  13]+0.002*[# 131]+0.002*[# 135]+
          +0.002*[# 139]+0.002*[# 161]+0.002*[# 165]+0.002*[# 169]+0.002*[# 285]+
          +0.002*[# 289]+0.002*[#  32]+0.002*[#  38]+0.002*[# 270]+0.002*[# 276]+
          +0.002*[#  25]+0.002*[#  90]+0.002*[#  91]+0.002*[# 214]+0.002*[# 215]+
          +0.002*[# 263]+0.001*[#  18]+0.001*[# 294]+0.001*[#  69]+0.001*[#  78]+
          +0.001*[#  82]+0.001*[# 216]+0.001*[# 220]+0.001*[# 229]+0.001*[#  63]+
          +0.001*[#  87]+0.001*[# 141]+0.001*[# 167]+0.001*[# 211]+0.001*[# 233]+
    |psi|^2 = 0.982
==== e( 207) =     6.50633 eV ==== 
     psi = 0.053*[#  54]+0.053*[# 246]+0.027*[#  42]+0.027*[#  46]+0.027*[#  50]+
          +0.027*[# 250]+0.027*[# 254]+0.027*[# 258]+0.025*[#  93]+0.025*[# 207]+
          +0.020*[#   2]+0.020*[# 296]+0.014*[# 103]+0.014*[# 201]+0.012*[#  97]+
          +0.012*[# 101]+0.012*[# 105]+0.012*[# 195]+0.012*[# 199]+0.012*[# 203]+
          +0.011*[#  98]+0.011*[# 106]+0.011*[# 196]+0.011*[# 204]+0.010*[# 127]+
          +0.010*[# 173]+0.007*[#  20]+0.007*[# 280]+0.007*[#  70]+0.007*[#  79]+
          +0.007*[#  83]+0.007*[# 217]+0.007*[# 221]+0.007*[# 230]+0.006*[# 140]+
          +0.006*[# 166]+0.006*[#  80]+0.006*[# 231]+0.005*[#  99]+0.005*[# 107]+
          +0.005*[# 197]+0.005*[# 205]+0.005*[#   8]+0.005*[#  12]+0.005*[#  16]+
          +0.005*[# 284]+0.005*[# 288]+0.005*[# 292]+0.004*[#  61]+0.004*[#  62]+
          +0.005*[#  72]+0.005*[#  85]+0.005*[# 219]+0.005*[# 223]+0.004*[# 133]+
          +0.004*[# 137]+0.004*[# 163]+0.004*[# 171]+0.004*[# 243]+0.004*[# 244]+
          +0.004*[#  27]+0.004*[# 265]+0.004*[# 128]+0.004*[# 129]+0.004*[# 174]+
          +0.004*[# 175]+0.004*[# 131]+0.004*[# 135]+0.004*[# 139]+0.004*[# 161]+
          +0.004*[# 165]+0.004*[# 169]+0.004*[#  34]+0.004*[#  40]+0.004*[# 272]+
          +0.004*[# 278]+0.003*[# 118]+0.003*[# 186]+0.003*[#  88]+0.003*[#  89]+
          +0.003*[# 212]+0.003*[# 213]+0.003*[#  87]+0.003*[# 102]+0.003*[# 200]+
          +0.003*[# 211]+0.003*[#  71]+0.003*[#  84]+0.003*[# 218]+0.003*[# 222]+
          +0.002*[# 113]+0.002*[# 117]+0.002*[# 125]+0.002*[# 181]+0.002*[# 185]+
          +0.002*[# 193]+0.002*[#  33]+0.002*[#  39]+0.002*[# 271]+0.002*[# 277]+
          +0.002*[#  21]+0.002*[#  22]+0.002*[#  25]+0.002*[# 110]+0.002*[# 122]+
          +0.002*[# 178]+0.002*[# 190]+0.002*[# 263]+0.002*[# 281]+0.002*[# 282]+
          +0.002*[#  32]+0.002*[#  38]+0.002*[#  48]+0.002*[#  94]+0.002*[#  95]+
          +0.002*[# 208]+0.002*[# 209]+0.002*[# 252]+0.002*[# 259]+0.002*[# 270]+
          +0.002*[# 276]+0.002*[#  28]+0.002*[#  43]+0.002*[#  51]+0.002*[# 255]+
          +0.002*[# 266]+0.002*[#  17]+0.002*[#  31]+0.002*[#  37]+0.002*[#  44]+
          +0.002*[#  52]+0.002*[#  75]+0.002*[#  81]+0.002*[# 132]+0.002*[# 136]+
          +0.002*[# 162]+0.002*[# 170]+0.002*[# 226]+0.002*[# 232]+0.002*[# 256]+
          +0.002*[# 260]+0.002*[# 269]+0.002*[# 275]+0.002*[# 293]+0.001*[#  26]+
          +0.001*[#  47]+0.001*[#  55]+0.001*[#  56]+0.001*[# 247]+0.001*[# 248]+
          +0.001*[# 251]+0.001*[#  10]+0.001*[#  14]+0.001*[# 264]+0.001*[# 111]+
          +0.001*[# 123]+0.001*[# 179]+0.001*[# 191]+0.001*[# 286]+0.001*[# 290]+
          +0.001*[#  19]+0.001*[#  24]+0.001*[#  30]+0.001*[#  36]+0.001*[#  67]+
          +0.001*[#  68]+
    |psi|^2 = 0.980
==== e( 208) =     6.50685 eV ==== 
     psi = 0.052*[#  93]+0.052*[# 207]+0.027*[#  97]+0.027*[# 101]+0.027*[# 105]+
          +0.027*[# 195]+0.027*[# 199]+0.027*[# 203]+0.024*[#  54]+0.024*[# 246]+
          +0.020*[# 143]+0.020*[# 155]+0.014*[#  48]+0.014*[# 252]+0.012*[#  42]+
          +0.012*[#  46]+0.012*[#  50]+0.012*[# 250]+0.012*[# 254]+0.012*[# 258]+
          +0.011*[#  43]+0.011*[#  51]+0.011*[# 255]+0.011*[# 259]+0.009*[#  20]+
          +0.009*[# 280]+0.007*[# 127]+0.007*[# 173]+0.006*[#  70]+0.006*[#  79]+
          +0.006*[#  83]+0.006*[# 217]+0.006*[# 221]+0.006*[# 230]+0.006*[#  17]+
          +0.006*[# 293]+0.005*[#  44]+0.005*[#  52]+0.006*[#  80]+0.006*[# 231]+
          +0.005*[# 256]+0.005*[# 260]+0.005*[# 131]+0.005*[# 135]+0.005*[# 139]+
          +0.005*[# 161]+0.005*[# 165]+0.005*[# 169]+0.005*[#  90]+0.005*[#  91]+
          +0.005*[# 214]+0.005*[# 215]+0.004*[#  10]+0.004*[#  14]+0.005*[#  72]+
          +0.005*[#  85]+0.005*[# 219]+0.005*[# 223]+0.004*[# 286]+0.004*[# 290]+
          +0.004*[#  21]+0.004*[#  22]+0.004*[# 118]+0.004*[# 186]+0.004*[# 281]+
          +0.004*[# 282]+0.004*[#   8]+0.004*[#  12]+0.004*[#  16]+0.004*[# 284]+
          +0.004*[# 288]+0.004*[# 292]+0.004*[# 113]+0.004*[# 125]+0.004*[# 181]+
          +0.004*[# 193]+0.003*[#  27]+0.003*[# 265]+0.003*[#  59]+0.003*[#  60]+
          +0.003*[# 241]+0.003*[# 242]+0.003*[#  47]+0.003*[#  58]+0.003*[# 240]+
          +0.003*[# 251]+0.002*[#  26]+0.002*[#  34]+0.002*[#  40]+0.003*[#  71]+
          +0.003*[#  84]+0.003*[# 218]+0.003*[# 222]+0.002*[# 112]+0.002*[# 124]+
          +0.002*[# 180]+0.002*[# 192]+0.002*[# 264]+0.002*[# 272]+0.002*[# 278]+
          +0.002*[#  31]+0.002*[#  37]+0.002*[# 116]+0.002*[# 128]+0.002*[# 129]+
          +0.002*[# 174]+0.002*[# 175]+0.002*[# 184]+0.002*[# 269]+0.002*[# 275]+
          +0.002*[#  55]+0.002*[#  56]+0.002*[# 111]+0.002*[# 123]+0.002*[# 179]+
          +0.002*[# 191]+0.002*[# 119]+0.002*[# 187]+0.002*[# 247]+0.002*[# 248]+
          +0.002*[#   9]+0.002*[#  13]+0.002*[#  75]+0.001*[#  81]+0.002*[#  94]+
          +0.002*[#  95]+0.002*[#  98]+0.002*[#  99]+0.002*[# 102]+0.002*[# 103]+
          +0.002*[# 106]+0.002*[# 107]+0.002*[# 110]+0.002*[# 122]+0.002*[# 204]+
          +0.002*[# 285]+0.002*[# 289]+0.001*[# 140]+0.001*[# 166]+0.002*[# 178]+
          +0.002*[# 190]+0.002*[# 196]+0.002*[# 197]+0.002*[# 200]+0.002*[# 201]+
          +0.002*[# 205]+0.002*[# 208]+0.002*[# 209]+0.002*[# 226]+0.001*[# 232]+
          +0.001*[# 117]+0.001*[# 185]+0.001*[#  32]+0.001*[#  38]+0.001*[# 133]+
          +0.001*[# 137]+0.001*[# 163]+0.001*[# 171]+0.001*[# 270]+0.001*[# 276]+
          +0.001*[#  19]+0.001*[#  67]+0.001*[#  68]+
    |psi|^2 = 0.980
==== e( 209) =     6.56064 eV ==== 
     psi = 0.031*[#  48]+0.031*[# 252]+0.024*[#  43]+0.024*[#  51]+0.024*[# 255]+
          +0.024*[# 259]+0.019*[#  54]+0.019*[# 246]+0.019*[#  42]+0.019*[#  46]+
          +0.019*[#  50]+0.019*[# 250]+0.019*[# 254]+0.019*[# 258]+0.015*[#  93]+
          +0.015*[# 207]+0.013*[#  80]+0.013*[# 231]+0.011*[# 103]+0.011*[# 201]+
          +0.011*[#  44]+0.011*[#  52]+0.011*[# 256]+0.011*[# 260]+0.011*[#  72]+
          +0.011*[#  85]+0.011*[# 219]+0.011*[# 223]+0.010*[#  17]+0.010*[# 293]+
          +0.009*[#  98]+0.009*[# 106]+0.010*[# 131]+0.010*[# 135]+0.010*[# 139]+
          +0.010*[# 161]+0.010*[# 165]+0.010*[# 169]+0.009*[# 196]+0.009*[# 204]+
          +0.007*[#  10]+0.007*[#  14]+0.008*[#  21]+0.008*[#  22]+0.008*[# 281]+
          +0.008*[# 282]+0.007*[# 286]+0.007*[# 290]+0.005*[#  99]+0.005*[# 107]+
          +0.005*[# 197]+0.005*[# 205]+0.005*[#  71]+0.005*[#  84]+0.005*[# 218]+
          +0.005*[# 222]+0.005*[#  47]+0.005*[# 127]+0.005*[# 173]+0.005*[# 251]+
          +0.004*[#   2]+0.004*[# 128]+0.004*[# 129]+0.004*[# 174]+0.004*[# 175]+
          +0.004*[# 296]+0.004*[#  59]+0.004*[#  60]+0.004*[# 140]+0.004*[# 166]+
          +0.004*[# 241]+0.004*[# 242]+0.003*[# 102]+0.003*[# 200]+0.003*[# 133]+
          +0.003*[# 137]+0.003*[# 163]+0.003*[# 171]+0.003*[#   9]+0.003*[#  13]+
          +0.003*[#  88]+0.003*[#  89]+0.003*[#  90]+0.003*[#  91]+0.003*[# 212]+
          +0.003*[# 213]+0.003*[# 214]+0.003*[# 215]+0.003*[# 285]+0.003*[# 289]+
          +0.003*[#  20]+0.003*[# 280]+0.002*[#  94]+0.002*[#  95]+0.002*[# 208]+
          +0.002*[# 209]+0.002*[#  26]+0.002*[# 110]+0.002*[# 111]+0.002*[# 116]+
          +0.002*[# 117]+0.002*[# 122]+0.002*[# 123]+0.002*[# 178]+0.002*[# 179]+
          +0.002*[# 184]+0.002*[# 185]+0.002*[# 190]+0.002*[# 191]+0.002*[# 264]+
          +0.002*[#  31]+0.002*[#  37]+0.002*[# 269]+0.002*[# 275]+0.002*[#  70]+
          +0.002*[#  79]+0.002*[#  81]+0.002*[#  83]+0.002*[# 217]+0.002*[# 221]+
          +0.002*[# 230]+0.002*[# 232]+0.002*[#  27]+0.002*[#  32]+0.002*[#  38]+
          +0.002*[# 265]+0.002*[# 270]+0.002*[# 276]+0.001*[#  25]+0.001*[# 132]+
          +0.001*[# 136]+0.001*[# 162]+0.001*[# 170]+0.001*[# 263]+0.001*[#  34]+
          +0.001*[#  40]+0.001*[# 272]+0.001*[# 278]+
    |psi|^2 = 0.983
==== e( 210) =     6.56100 eV ==== 
     psi = 0.031*[# 103]+0.031*[# 201]+0.024*[#  98]+0.024*[# 106]+0.024*[# 196]+
          +0.024*[# 204]+0.020*[#  93]+0.020*[# 207]+0.019*[#  97]+0.019*[# 101]+
          +0.019*[# 105]+0.019*[# 195]+0.019*[# 199]+0.019*[# 203]+0.016*[#  54]+
          +0.016*[# 246]+0.013*[#  80]+0.013*[# 231]+0.012*[#  48]+0.012*[# 252]+
          +0.011*[#  99]+0.011*[# 107]+0.011*[# 197]+0.011*[# 205]+0.010*[#  72]+
          +0.010*[#  85]+0.010*[# 219]+0.010*[# 223]+0.010*[#   8]+0.010*[#  12]+
          +0.010*[#  16]+0.010*[#  43]+0.010*[#  51]+0.010*[# 140]+0.010*[# 166]+
          +0.010*[# 255]+0.010*[# 259]+0.010*[# 284]+0.010*[# 288]+0.010*[# 292]+
          +0.007*[# 128]+0.007*[# 129]+0.007*[# 133]+0.007*[# 137]+0.007*[# 163]+
          +0.007*[# 171]+0.007*[# 174]+0.007*[# 175]+0.006*[#  44]+0.006*[#  52]+
          +0.006*[# 256]+0.006*[# 260]+0.005*[#  20]+0.005*[#  71]+0.005*[#  84]+
          +0.005*[# 218]+0.005*[# 222]+0.005*[# 280]+0.005*[# 102]+0.005*[# 143]+
          +0.005*[# 155]+0.005*[# 200]+0.004*[#  21]+0.004*[#  22]+0.004*[#  88]+
          +0.004*[#  89]+0.004*[# 212]+0.004*[# 213]+0.004*[# 281]+0.004*[# 282]+
          +0.004*[#  17]+0.004*[# 293]+0.003*[#  47]+0.003*[# 251]+0.003*[#  10]+
          +0.003*[#  14]+0.003*[# 286]+0.003*[# 290]+0.003*[#  59]+0.003*[#  60]+
          +0.003*[#  61]+0.003*[#  62]+0.003*[# 132]+0.003*[# 136]+0.003*[# 162]+
          +0.003*[# 170]+0.003*[# 241]+0.003*[# 242]+0.003*[# 127]+0.003*[# 173]+
          +0.003*[# 243]+0.003*[# 244]+0.003*[#  55]+0.003*[#  56]+0.003*[# 247]+
          +0.003*[# 248]+0.002*[#  25]+0.002*[#  26]+0.002*[#  31]+0.002*[#  32]+
          +0.002*[#  37]+0.002*[#  38]+0.002*[# 117]+0.002*[# 185]+0.002*[# 263]+
          +0.002*[# 264]+0.002*[# 269]+0.002*[# 270]+0.002*[# 275]+0.002*[# 276]+
          +0.002*[# 110]+0.002*[# 122]+0.002*[# 178]+0.002*[# 190]+0.002*[#  70]+
          +0.002*[#  79]+0.002*[#  81]+0.002*[#  83]+0.002*[# 217]+0.002*[# 221]+
          +0.002*[# 230]+0.002*[# 232]+0.002*[# 111]+0.002*[# 118]+0.002*[# 123]+
          +0.002*[# 179]+0.002*[# 186]+0.002*[# 191]+0.001*[#   9]+0.001*[#  13]+
          +0.001*[# 116]+0.001*[# 285]+0.001*[# 289]+0.001*[# 113]+0.001*[# 125]+
          +0.001*[# 181]+0.001*[# 184]+0.001*[# 193]+0.001*[#  27]+0.001*[#  34]+
          +0.001*[#  40]+0.001*[# 265]+0.001*[# 272]+0.001*[# 278]+
    |psi|^2 = 0.983
==== e( 211) =     6.75180 eV ==== 
     psi = 0.049*[#  70]+0.049*[#  79]+0.049*[#  83]+0.049*[# 217]+0.049*[# 221]+
          +0.049*[# 230]+0.024*[#  42]+0.024*[#  46]+0.024*[#  50]+0.024*[# 250]+
          +0.024*[# 254]+0.024*[# 258]+0.012*[# 103]+0.012*[# 201]+0.011*[#  98]+
          +0.011*[# 106]+0.011*[# 196]+0.011*[# 204]+0.010*[#  97]+0.010*[# 101]+
          +0.010*[# 105]+0.010*[# 195]+0.010*[# 199]+0.010*[# 203]+0.009*[#  48]+
          +0.009*[# 252]+0.008*[#  99]+0.008*[# 107]+0.008*[# 197]+0.008*[# 205]+
          +0.008*[#   2]+0.008*[# 296]+0.007*[# 102]+0.007*[# 200]+0.007*[#  43]+
          +0.007*[#  51]+0.007*[# 255]+0.007*[# 259]+0.007*[# 131]+0.007*[# 135]+
          +0.007*[# 139]+0.007*[# 161]+0.007*[# 165]+0.007*[# 169]+0.006*[#  20]+
          +0.006*[# 280]+0.006*[# 127]+0.006*[# 173]+0.005*[#  55]+0.005*[#  56]+
          +0.005*[# 247]+0.005*[# 248]+0.004*[#  54]+0.004*[# 246]+0.004*[#  80]+
          +0.004*[# 231]+0.003*[#  58]+0.003*[# 240]+0.003*[#  44]+0.003*[#  52]+
          +0.003*[#  72]+0.003*[#  85]+0.003*[# 219]+0.003*[# 223]+0.003*[# 256]+
          +0.003*[# 260]+0.003*[#  61]+0.003*[#  62]+0.002*[#  65]+0.002*[#  66]+
          +0.002*[# 235]+0.002*[# 236]+0.003*[# 243]+0.003*[# 244]+0.002*[#  19]+
          +0.002*[#  94]+0.002*[#  95]+0.002*[# 208]+0.002*[# 209]+0.002*[# 279]+
          +0.002*[#  26]+0.002*[#  86]+0.002*[# 210]+0.002*[#  71]+0.002*[#  84]+
          +0.002*[# 116]+0.002*[# 184]+0.002*[# 218]+0.002*[# 222]+0.002*[# 264]+
          +0.002*[# 111]+0.002*[# 123]+0.002*[# 179]+0.002*[# 191]+0.002*[#  31]+
          +0.002*[#  37]+0.002*[# 269]+0.002*[# 275]+0.001*[#  57]+0.001*[#  59]+
          +0.001*[#  60]+0.001*[#  81]+0.001*[# 110]+0.001*[# 122]+0.001*[# 178]+
          +0.001*[# 190]+0.001*[# 232]+0.001*[#  27]+0.001*[# 239]+0.001*[# 241]+
          +0.001*[# 242]+0.001*[#  47]+0.001*[# 117]+0.001*[# 152]+0.001*[# 153]+
          +0.001*[# 185]+0.001*[# 265]+
    |psi|^2 = 0.985
==== e( 212) =     6.75299 eV ==== 
     psi = 0.049*[#  70]+0.049*[#  79]+0.049*[#  83]+0.049*[# 217]+0.049*[# 221]+
          +0.049*[# 230]+0.025*[#  97]+0.025*[# 101]+0.025*[# 105]+0.025*[# 195]+
          +0.025*[# 199]+0.025*[# 203]+0.012*[#  48]+0.012*[# 252]+0.011*[#  43]+
          +0.011*[#  51]+0.011*[# 255]+0.011*[# 259]+0.010*[#  42]+0.010*[#  46]+
          +0.010*[#  50]+0.010*[# 250]+0.010*[# 254]+0.010*[# 258]+0.009*[# 103]+
          +0.009*[# 201]+0.008*[#  44]+0.008*[#  52]+0.008*[# 256]+0.008*[# 260]+
          +0.008*[# 143]+0.008*[# 155]+0.007*[#  98]+0.007*[# 106]+0.007*[# 196]+
          +0.007*[# 204]+0.007*[#  47]+0.007*[# 251]+0.007*[#   8]+0.007*[#  12]+
          +0.007*[#  16]+0.007*[# 284]+0.007*[# 288]+0.007*[# 292]+0.006*[#  20]+
          +0.006*[# 127]+0.006*[# 173]+0.006*[# 280]+0.005*[#  94]+0.005*[#  95]+
          +0.005*[# 208]+0.005*[# 209]+0.004*[#  93]+0.004*[# 207]+0.003*[#  80]+
          +0.003*[#  87]+0.003*[# 211]+0.003*[# 231]+0.003*[#  99]+0.003*[# 107]+
          +0.003*[# 197]+0.003*[# 205]+0.003*[#  72]+0.003*[#  85]+0.003*[# 219]+
          +0.003*[# 223]+0.002*[#  65]+0.002*[#  66]+0.003*[#  90]+0.003*[#  91]+
          +0.003*[# 214]+0.003*[# 215]+0.002*[# 235]+0.002*[# 236]+0.002*[#  55]+
          +0.002*[#  56]+0.002*[# 126]+0.002*[# 172]+0.002*[# 247]+0.002*[# 248]+
          +0.002*[#  57]+0.002*[# 117]+0.002*[# 185]+0.002*[# 239]+0.002*[#  25]+
          +0.002*[#  71]+0.002*[#  84]+0.002*[# 218]+0.002*[# 222]+0.002*[# 263]+
          +0.002*[#  32]+0.002*[#  38]+0.002*[# 270]+0.002*[# 276]+0.002*[# 110]+
          +0.002*[# 122]+0.002*[# 178]+0.002*[# 190]+0.001*[#  31]+0.001*[#  37]+
          +0.001*[#  81]+0.001*[#  86]+0.001*[#  88]+0.001*[#  89]+0.001*[# 232]+
          +0.001*[# 269]+0.001*[# 275]+0.001*[#  26]+0.001*[# 102]+0.001*[# 118]+
          +0.001*[# 186]+0.001*[# 200]+0.001*[# 210]+0.001*[# 212]+0.001*[# 213]+
          +0.001*[# 264]+0.001*[# 305]+0.001*[# 306]+0.001*[#  59]+0.001*[#  60]+
          +0.001*[#  67]+0.001*[#  68]+0.001*[# 113]+0.001*[# 125]+
    |psi|^2 = 0.985
==== e( 213) =     6.78664 eV ==== 
     psi = 0.038*[#  80]+0.038*[# 231]+0.029*[#  72]+0.029*[#  85]+0.029*[# 219]+
[truncated: 5,399,840 more chars]
