# Supplementary material for: Saturation magnetisation as an indicator of the disintegration of barium hexaferrite nanoplatelets during the surface functionalisation
Source: Sci Rep. 2023 Jan 19;13:1092. doi: 10.1038/s41598-023-28431-4 (PMC9852462; doi:10.1038/s41598-023-28431-4)
Supplement: Supplementary file 3 — Supplementary Information 3. [file 41598_2023_28431_MOESM3_ESM.zip › Phoshphonates_on_Ba_Hexaferrite-dataset.d/Fig7/hp.BaHexaferrite.bulk.out]

### Running on host: pars35

     Program HP v.6.4.1 starts on 17Feb2021 at 16:28:17 

     This program is part of the open-source Quantum ESPRESSO suite
     for quantum simulation of materials; please cite
         "P. Giannozzi et al., J. Phys.:Condens. Matter 21 395502 (2009);
         "P. Giannozzi et al., J. Phys.:Condens. Matter 29 465901 (2017);
          URL http://www.quantum-espresso.org", 
     in publications or presentations arising from this work. More details at
     http://www.quantum-espresso.org/quote

     Parallel version (MPI), running on    32 processors

     MPI processes distributed on     1 nodes
     R & G space division:  proc/nbgrp/npool/nimage =      32

     =--------------------------------------------------------------------------=

       Calculation of Hubbard parameters from DFPT; please cite this program as

       I. Timrov, N. Marzari, and M. Cococcioni, Phys. Rev. B 98, 085127 (2018)

     =--------------------------------------------------------------------------=

     Reading data from directory:
     /temp/matic/pw/Ba2Fe24O38.bulk/pwscf.save/
     Message from routine read_upf::
     Pseudo file O.pbe-n-kjpaw_psl.1.0.0.UPF has been fixed on the fly.
To avoid this message in the future, permanently fix 
 your pseudo files following these instructions: 
https://gitlab.com/QEF/q-e/blob/master/upftools/how_to_fix_upf.md

     IMPORTANT: XC functional enforced from input :
     Exchange-correlation      = PBE ( 1  4  3  4 0 0)
     Any further DFT definition will be discarded
     Please, verify this is what you really want

               file Ba.pbe-spn-kjpaw_psl.1.0.0.UPF: wavefunction(s)  5S 6S renormalized
               file Fe.pbe-nd-rrkjus.UPF: wavefunction(s)  4S renormalized
               file Fe.pbe-nd-rrkjus.UPF: wavefunction(s)  4S renormalized
               file O.pbe-n-kjpaw_psl.1.0.0.UPF: wavefunction(s)  2S 2P renormalized
 
     Parallelization info
     --------------------
     sticks:   dense  smooth     PW     G-vecs:    dense   smooth      PW
     Min         134      53     13                28040     7089     881
     Max         135      54     14                28066     7102     900
     Sum        4303    1723    433               897595   227149   28407
 
     Generating pointlists ...
     new r_m :   0.2012 (alat units)  2.2459 (a.u.) for type    1
     new r_m :   0.1301 (alat units)  1.4523 (a.u.) for type    2
     new r_m :   0.1318 (alat units)  1.4709 (a.u.) for type    3
     new r_m :   0.1301 (alat units)  1.4523 (a.u.) for type    4
 --- in v_hubbard ---
Hubbard energy    0.0000
 -------
 

     bravais-lattice index     =             4
     lattice parameter (alat)  =       11.1601 (a.u.)
     unit-cell volume          =     4755.4832 (a.u.)^3
     number of atoms/cell      =            64
     number of atomic types    =             4
     kinetic-energy cut-off    =         50.00 (Ry)
     charge density cut-off    =        500.00 (Ry)
     conv. thresh. for NSCF    =       1.0E-11
     conv. thresh. for chi     =       1.0E-07
     Input Hubbard parameters (in eV):
       U ( 2)                     =   1.00000E-08
       U ( 3)                     =   1.00000E-08

     celldm(1) = 11.16012  celldm(2) =  0.00000  celldm(3) =  3.95055
     celldm(4) =  0.00000  celldm(5) =  0.00000  celldm(6) =  0.00000

     crystal axes: (cart. coord. in units of alat)
               a(1) = (  1.0000  0.0000  0.0000 )  
               a(2) = ( -0.5000  0.8660  0.0000 )  
               a(3) = (  0.0000  0.0000  3.9505 )  

     reciprocal axes: (cart. coord. in units 2 pi/alat)
               b(1) = (  1.0000  0.5774  0.0000 )  
               b(2) = (  0.0000  1.1547  0.0000 )  
               b(3) = (  0.0000  0.0000  0.2531 )  

     Atoms inside the unit cell (Cartesian axes):
     site n.  atom      mass           positions (alat units)
        1      Fe2    55.8470   tau(  1) = (  0.50000  0.28867  3.84686  )
        2      Fe1    55.8470   tau(  2) = (  0.00000  0.29273  3.52303  )
        3      Fe1    55.8470   tau(  3) = (  0.24649  0.71966  3.52303  )
        4      Fe1    55.8470   tau(  4) = ( -0.24649  0.71966  3.52303  )
        5      Fe2    55.8470   tau(  5) = (  0.50000  0.28867  3.20006  )
        6      Fe1    55.8470   tau(  6) = (  0.00000  0.00000  2.96396  )
        7      Fe2    55.8470   tau(  7) = (  0.50000  0.28867  2.72658  )
        8      Fe1    55.8470   tau(  8) = (  0.24651  0.71967  2.40334  )
        9      Fe1    55.8470   tau(  9) = (  0.00000  0.29270  2.40334  )
       10      Fe1    55.8470   tau( 10) = ( -0.24651  0.71967  2.40334  )
       11      Fe2    55.8470   tau( 11) = (  0.50000  0.28867  2.07874  )
       12      Fe1    55.8470   tau( 12) = (  0.00000  0.00000  1.97527  )
       13      Fe2    55.8470   tau( 13) = ( -0.00000  0.57735  1.87180  )
       14      Fe1    55.8470   tau( 14) = (  0.74651  0.14635  1.54720  )
       15      Fe1    55.8470   tau( 15) = (  0.50000  0.57332  1.54720  )
       16      Fe1    55.8470   tau( 16) = (  0.25349  0.14635  1.54720  )
       17      Fe2    55.8470   tau( 17) = ( -0.00000  0.57735  1.22396  )
       18      Fe1    55.8470   tau( 18) = (  0.00000  0.00000  0.98659  )
       19      Fe2    55.8470   tau( 19) = ( -0.00000  0.57735  0.75049  )
       20      Fe1    55.8470   tau( 20) = (  0.50000  0.57330  0.42751  )
       21      Fe1    55.8470   tau( 21) = (  0.74649  0.14636  0.42751  )
       22      Fe1    55.8470   tau( 22) = (  0.25351  0.14636  0.42751  )
       23      Fe2    55.8470   tau( 23) = ( -0.00000  0.57735  0.10369  )
       24      Fe1    55.8470   tau( 24) = (  0.00000  0.00000  0.00000  )
       25      O      15.9994   tau( 25) = (  0.23746  0.13710  3.74593  )
       26      O      15.9994   tau( 26) = (  0.76254  0.13710  3.74593  )
       27      O      15.9994   tau( 27) = (  0.50000  0.59183  3.74593  )
       28      O      15.9994   tau( 28) = ( -0.00000  0.57735  3.73302  )
       29      O      15.9994   tau( 29) = (  0.24964  0.43322  3.35698  )
       30      O      15.9994   tau( 30) = (  0.00000  0.86561  3.35698  )
       31      O      15.9994   tau( 31) = ( -0.24964  0.43322  3.35698  )
       32      O      15.9994   tau( 32) = (  0.00000  0.00000  3.35142  )
       33      O      15.9994   tau( 33) = (  0.27321  0.15774  2.96344  )
       34      Ba    137.3270   tau( 34) = ( -0.00000  0.57735  2.96324  )
       35      O      15.9994   tau( 35) = (  0.50000  0.55055  2.96344  )
       36      O      15.9994   tau( 36) = (  0.72679  0.15774  2.96344  )
       37      O      15.9994   tau( 37) = (  0.00000  0.00000  2.57475  )
       38      O      15.9994   tau( 38) = ( -0.24959  0.43325  2.56961  )
       39      O      15.9994   tau( 39) = (  0.00000  0.86555  2.56961  )
       40      O      15.9994   tau( 40) = (  0.24959  0.43325  2.56961  )
       41      O      15.9994   tau( 41) = ( -0.00000  0.57735  2.19323  )
       42      O      15.9994   tau( 42) = (  0.76251  0.13712  2.18010  )
       43      O      15.9994   tau( 43) = (  0.23749  0.13712  2.18010  )
       44      O      15.9994   tau( 44) = (  0.50000  0.59179  2.18010  )
       45      O      15.9994   tau( 45) = ( -0.26251  0.72891  1.77045  )
       46      O      15.9994   tau( 46) = (  0.00000  0.27423  1.77045  )
       47      O      15.9994   tau( 47) = (  0.26251  0.72891  1.77045  )
       48      O      15.9994   tau( 48) = (  0.50000  0.28867  1.75732  )
       49      O      15.9994   tau( 49) = (  0.25041  0.43278  1.38094  )
       50      O      15.9994   tau( 50) = (  0.50000  0.00047  1.38094  )
       51      O      15.9994   tau( 51) = (  0.74959  0.43278  1.38094  )
       52      O      15.9994   tau( 52) = (  0.00000  0.00000  1.37580  )
       53      O      15.9994   tau( 53) = ( -0.22679  0.70829  0.98710  )
       54      O      15.9994   tau( 54) = (  0.22679  0.70829  0.98710  )
       55      Ba    137.3270   tau( 55) = (  0.50000  0.28867  0.98731  )
       56      O      15.9994   tau( 56) = (  0.00000  0.31547  0.98710  )
       57      O      15.9994   tau( 57) = (  0.00000  0.00000  0.59913  )
       58      O      15.9994   tau( 58) = (  0.50000  0.00042  0.59357  )
       59      O      15.9994   tau( 59) = (  0.25036  0.43280  0.59357  )
       60      O      15.9994   tau( 60) = (  0.74964  0.43280  0.59357  )
       61      O      15.9994   tau( 61) = (  0.50000  0.28867  0.21753  )
       62      O      15.9994   tau( 62) = (  0.26254  0.72893  0.20462  )
       63      O      15.9994   tau( 63) = ( -0.26254  0.72893  0.20462  )
       64      O      15.9994   tau( 64) = (  0.00000  0.27420  0.20462  )

     List of  9 atoms which will be perturbed (one at a time):

        1      Fe2    55.8470   tau( 1) = (  0.50000  0.28867  3.84686  )
        2      Fe1    55.8470   tau( 2) = (  0.00000  0.29273  3.52303  )
        5      Fe2    55.8470   tau( 5) = (  0.50000  0.28867  3.20006  )
        6      Fe1    55.8470   tau( 6) = (  0.00000  0.00000  2.96396  )
        7      Fe2    55.8470   tau( 7) = (  0.50000  0.28867  2.72658  )
        8      Fe1    55.8470   tau( 8) = (  0.24651  0.71967  2.40334  )
       11      Fe2    55.8470   tau(11) = (  0.50000  0.28867  2.07874  )
       12      Fe1    55.8470   tau(12) = (  0.00000  0.00000  1.97527  )
       24      Fe1    55.8470   tau(24) = (  0.00000  0.00000  0.00000  )
 
     =====================================================================

                          PERTURBED ATOM #    1

     site n.  atom      mass           positions (alat units)
        1      Fe2    55.8470   tau( 1) = (  0.50000  0.28867  3.84686  )
 
     =====================================================================

     The perturbed atom has a type which is not unique!
     Changing the type of the perturbed atom and recomputing the symmetries...
     The number of symmetries is reduced :
     nsym =  6  nsym_PWscf = 12
     Changing the type of the perturbed atom back to its original type...


     The grid of q-points ( 1, 1, 1)  (  1 q-points ) :
       N       xq(1)         xq(2)         xq(3)       wq
       1   0.000000000   0.000000000   0.000000000   1.000000000


     =-------------------------------------------------------------=

     Calculation for q #   1 = (   0.0000000   0.0000000   0.0000000 )

     =-------------------------------------------------------------=

     Do NSCF calculation at q=0 because the number of symmetries was reduced

     Performing NSCF calculation at all points k...

     Subspace diagonalization in iterative solution of the eigenvalue problem:
     one sub-group per band group will be used
     scalapack distributed-memory algorithm (size of sub-group:  4*  4 procs)

 
     Parallelization info
     --------------------
     sticks:   dense  smooth     PW     G-vecs:    dense   smooth      PW
     Min         134      53     13                28040     7089     881
     Max         135      54     14                28066     7102     900
     Sum        4303    1723    433               897595   227149   28407
 


     bravais-lattice index     =            4
     lattice parameter (alat)  =      11.1601  a.u.
     unit-cell volume          =    4755.4832 (a.u.)^3
     number of atoms/cell      =           64
     number of atomic types    =            4
     number of electrons       =       440.00 (up: 240.00, down: 200.00)
     number of Kohn-Sham states=          264
     kinetic-energy cutoff     =      50.0000  Ry
     charge density cutoff     =     500.0000  Ry
     Exchange-correlation      = PBE ( 1  4  3  4 0 0)

     celldm(1)=  11.160121  celldm(2)=   0.000000  celldm(3)=   3.950548
     celldm(4)=   0.000000  celldm(5)=   0.000000  celldm(6)=   0.000000

     crystal axes: (cart. coord. in units of alat)
               a(1) = (   1.000000   0.000000   0.000000 )  
               a(2) = (  -0.500000   0.866025   0.000000 )  
               a(3) = (   0.000000   0.000000   3.950548 )  

     reciprocal axes: (cart. coord. in units 2 pi/alat)
               b(1) = (  1.000000  0.577350  0.000000 )  
               b(2) = (  0.000000  1.154701  0.000000 )  
               b(3) = (  0.000000  0.000000  0.253129 )  


     PseudoPot. # 1 for Ba read from file:
     /net/terrace/home/matic/pw/pseudo/Ba.pbe-spn-kjpaw_psl.1.0.0.UPF
     MD5 check sum: 034d02e941ef8a57e26b126745b97a5c
     Pseudo is Projector augmented-wave + core cor, Zval = 10.0
     Generated using "atomic" code by A. Dal Corso v.6.4.1
     Shape of augmentation charge: PSQ
     Using radial grid of 1251 points,  7 beta functions with: 
                l(1) =   0
                l(2) =   0
                l(3) =   0
                l(4) =   1
                l(5) =   1
                l(6) =   2
                l(7) =   2
     Q(r) pseudized with 0 coefficients 


     PseudoPot. # 2 for Fe read from file:
     /net/terrace/home/matic/pw/pseudo/Fe.pbe-nd-rrkjus.UPF
     MD5 check sum: 23c640529ef232ac9996b4ec1b0ce2fd
     Pseudo is Ultrasoft + core correction, Zval =  8.0
     Generated by new atomic code, or converted to UPF format
     Using radial grid of  957 points,  6 beta functions with: 
                l(1) =   0
                l(2) =   0
                l(3) =   1
                l(4) =   1
                l(5) =   2
                l(6) =   2
     Q(r) pseudized with 0 coefficients 


     PseudoPot. # 3 for Fe read from file:
     /net/terrace/home/matic/pw/pseudo/Fe.pbe-nd-rrkjus.UPF
     MD5 check sum: 23c640529ef232ac9996b4ec1b0ce2fd
     Pseudo is Ultrasoft + core correction, Zval =  8.0
     Generated by new atomic code, or converted to UPF format
     Using radial grid of  957 points,  6 beta functions with: 
                l(1) =   0
                l(2) =   0
                l(3) =   1
                l(4) =   1
                l(5) =   2
                l(6) =   2
     Q(r) pseudized with 0 coefficients 


     PseudoPot. # 4 for O  read from file:
     /net/terrace/home/matic/pw/pseudo/O.pbe-n-kjpaw_psl.1.0.0.UPF
     MD5 check sum: 381c433af9336e36536ca0a7928a2749
     Pseudo is Projector augmented-wave + core cor, Zval =  6.0
     Generated using "atomic" code by A. Dal Corso v.5.3.0 svn rev. 11974
     Shape of augmentation charge: PSQ
     Using radial grid of 1095 points,  4 beta functions with: 
                l(1) =   0
                l(2) =   0
                l(3) =   1
                l(4) =   1
     Q(r) pseudized with 0 coefficients 


     atomic species   valence    mass     pseudopotential
        Ba            10.00   137.32700     Ba( 1.00)
        Fe1            8.00    55.84700     Fe( 1.00)
        Fe2            8.00    55.84700     Fe( 1.00)
        O              6.00    15.99940     O ( 1.00)

     Starting magnetic structure 
     atomic species   magnetization
        Ba           0.000
        Fe1          1.000
        Fe2         -1.000
        O            0.000


     Simplified LDA+U calculation (l_max = 2) with parameters (eV):
     atomic species    L          U    alpha       J0     beta
        Fe1            2     0.0000   0.0000   0.0000   0.0000
        Fe2            2     0.0000   0.0000   0.0000   0.0000


      6 Sym. Ops. (no inversion) found


   Cartesian axes

     site n.     atom                  positions (alat units)
         1           Fe2 tau(   1) = (   0.4999998   0.2886750   3.8468572  )
         2           Fe1 tau(   2) = (   0.0000000   0.2927270   3.5230331  )
         3           Fe1 tau(   3) = (   0.2464907   0.7196615   3.5230331  )
         4           Fe1 tau(   4) = (  -0.2464907   0.7196615   3.5230331  )
         5           Fe2 tau(   5) = (   0.4999998   0.2886750   3.2000556  )
         6           Fe1 tau(   6) = (   0.0000000   0.0000000   2.9639605  )
         7           Fe2 tau(   7) = (   0.4999998   0.2886750   2.7265834  )
         8           Fe1 tau(   8) = (   0.2465110   0.7196732   2.4033444  )
         9           Fe1 tau(   9) = (   0.0000000   0.2927036   2.4033444  )
        10           Fe1 tau(  10) = (  -0.2465110   0.7196732   2.4033444  )
        11           Fe2 tau(  11) = (   0.4999998   0.2886750   2.0787448  )
        12           Fe1 tau(  12) = (   0.0000000   0.0000000   1.9752739  )
        13           Fe2 tau(  13) = (  -0.0000000   0.5773500   1.8718030  )
        14           Fe1 tau(  14) = (   0.7465107   0.1463518   1.5472034  )
        15           Fe1 tau(  15) = (   0.4999998   0.5733214   1.5472034  )
        16           Fe1 tau(  16) = (   0.2534888   0.1463518   1.5472034  )
        17           Fe2 tau(  17) = (  -0.0000000   0.5773500   1.2239644  )
        18           Fe1 tau(  18) = (   0.0000000   0.0000000   0.9865873  )
        19           Fe2 tau(  19) = (  -0.0000000   0.5773500   0.7504922  )
        20           Fe1 tau(  20) = (   0.4999998   0.5732980   0.4275147  )
        21           Fe1 tau(  21) = (   0.7464905   0.1463635   0.4275147  )
        22           Fe1 tau(  22) = (   0.2535090   0.1463635   0.4275147  )
        23           Fe2 tau(  23) = (  -0.0000000   0.5773500   0.1036906  )
        24           Fe1 tau(  24) = (   0.0000000   0.0000000   0.0000000  )
        25           O   tau(  25) = (   0.2374639   0.1370999   3.7459316  )
        26           O   tau(  26) = (   0.7625356   0.1370999   3.7459316  )
        27           O   tau(  27) = (   0.4999998   0.5918252   3.7459316  )
        28           O   tau(  28) = (  -0.0000000   0.5773500   3.7330153  )
        29           O   tau(  29) = (   0.2496393   0.4332207   3.3569806  )
        30           O   tau(  30) = (   0.0000000   0.8656087   3.3569806  )
        31           O   tau(  31) = (  -0.2496393   0.4332207   3.3569806  )
        32           O   tau(  32) = (   0.0000000   0.0000000   3.3514225  )
        33           O   tau(  33) = (   0.2732052   0.1577351   2.9634447  )
        34           Ba  tau(  34) = (  -0.0000000   0.5773500   2.9632395  )
        35           O   tau(  35) = (   0.4999998   0.5505548   2.9634447  )
        36           O   tau(  36) = (   0.7267943   0.1577351   2.9634447  )
        37           O   tau(  37) = (   0.0000000   0.0000000   2.5747499  )
        38           O   tau(  38) = (  -0.2495921   0.4332479   2.5696105  )
        39           O   tau(  39) = (   0.0000000   0.8655541   2.5696105  )
        40           O   tau(  40) = (   0.2495921   0.4332479   2.5696105  )
        41           O   tau(  41) = (  -0.0000000   0.5773500   2.1932311  )
        42           O   tau(  42) = (   0.7625054   0.1371173   2.1800995  )
        43           O   tau(  43) = (   0.2374942   0.1371173   2.1800995  )
        44           O   tau(  44) = (   0.4999998   0.5917903   2.1800995  )
        45           O   tau(  45) = (  -0.2625056   0.7289077   1.7704483  )
        46           O   tau(  46) = (   0.0000000   0.2742346   1.7704483  )
        47           O   tau(  47) = (   0.2625056   0.7289077   1.7704483  )
        48           O   tau(  48) = (   0.4999998   0.2886750   1.7573167  )
        49           O   tau(  49) = (   0.2504076   0.4327771   1.3809373  )
        50           O   tau(  50) = (   0.4999998   0.0004708   1.3809373  )
        51           O   tau(  51) = (   0.7495919   0.4327771   1.3809373  )
        52           O   tau(  52) = (   0.0000000   0.0000000   1.3757979  )
        53           O   tau(  53) = (  -0.2267946   0.7082899   0.9871031  )
        54           O   tau(  54) = (   0.2267946   0.7082899   0.9871031  )
        55           Ba  tau(  55) = (   0.4999998   0.2886750   0.9873083  )
        56           O   tau(  56) = (   0.0000000   0.3154702   0.9871031  )
        57           O   tau(  57) = (   0.0000000   0.0000000   0.5991253  )
        58           O   tau(  58) = (   0.4999998   0.0004163   0.5935672  )
        59           O   tau(  59) = (   0.2503604   0.4328043   0.5935672  )
        60           O   tau(  60) = (   0.7496391   0.4328043   0.5935672  )
        61           O   tau(  61) = (   0.4999998   0.2886750   0.2175325  )
        62           O   tau(  62) = (   0.2625358   0.7289251   0.2046161  )
        63           O   tau(  63) = (  -0.2625358   0.7289251   0.2046161  )
        64           O   tau(  64) = (   0.0000000   0.2741997   0.2046161  )

     number of k points=     1
                       cart. coord. in units 2pi/alat
        k(    1) = (   0.0000000   0.0000000   0.0000000), wk =   1.0000000

     Dense  grid:   897595 G-vectors     FFT dimensions: (  80,  80, 320)

     Smooth grid:   227149 G-vectors     FFT dimensions: (  54,  54, 200)

     Estimated max dynamical RAM per process >     151.47 MB

     Estimated total dynamical RAM >       4.73 GB
     Generating pointlists ...

     The potential is recalculated from file :
     /temp/matic/pw/Ba2Fe24O38.bulk/HP/pwscf.save/charge-density

     Number of +U iterations with fixed ns =  0
     Starting occupations:
 --- enter write_ns ---
 LDA+U parameters:
U( 2)     =  0.00000001
alpha( 2) =  0.00000000
U( 3)     =  0.00000001
alpha( 3) =  0.00000000
atom    1   Tr[ns(na)] (up, down, total) =   1.37591  4.84421  6.22012
   spin  1
    eigenvalues: 
  0.253  0.253  0.255  0.308  0.308
    eigenvectors:
  0.000  0.000  1.000  0.000  0.000
  0.255  0.241  0.000  0.474  0.030
  0.241  0.255  0.000  0.030  0.474
  0.245  0.259  0.000  0.029  0.466
  0.259  0.245  0.000  0.466  0.029
    occupations:
  0.255 -0.000 -0.000 -0.000 -0.000
 -0.000  0.280 -0.000  0.000 -0.028
 -0.000 -0.000  0.280 -0.028 -0.000
 -0.000  0.000 -0.028  0.280  0.000
 -0.000 -0.028 -0.000  0.000  0.280
   spin  2
    eigenvalues: 
  0.952  0.970  0.970  0.976  0.976
    eigenvectors:
  1.000  0.000  0.000  0.000  0.000
  0.000  0.369  0.034  0.220  0.377
  0.000  0.034  0.369  0.377  0.220
  0.000  0.051  0.546  0.255  0.148
  0.000  0.546  0.051  0.148  0.255
    occupations:
  0.952 -0.000 -0.000 -0.000 -0.000
 -0.000  0.974 -0.000  0.000  0.003
 -0.000 -0.000  0.974  0.003 -0.000
 -0.000  0.000  0.003  0.972  0.000
 -0.000  0.003 -0.000  0.000  0.972
atomic mag. moment =    -3.468307
atom    2   Tr[ns(na)] (up, down, total) =   4.89260  1.18181  6.07441
   spin  1
    eigenvalues: 
  0.962  0.965  0.986  0.990  0.990
    eigenvectors:
  0.000  0.001  0.615  0.000  0.384
  0.536  0.000  0.000  0.464  0.000
  0.000  0.573  0.182  0.000  0.245
  0.000  0.426  0.203  0.000  0.371
  0.464  0.000  0.000  0.536  0.000
    occupations:
  0.988 -0.000 -0.001  0.002 -0.000
 -0.000  0.975 -0.000  0.000 -0.014
 -0.001 -0.000  0.975 -0.012 -0.000
  0.002  0.000 -0.012  0.979  0.000
 -0.000 -0.014 -0.000  0.000  0.977
   spin  2
    eigenvalues: 
  0.152  0.166  0.206  0.321  0.337
    eigenvectors:
  0.770  0.000  0.230  0.000  0.000
  0.000  0.588  0.000  0.412  0.000
  0.086  0.000  0.315  0.000  0.599
  0.145  0.000  0.455  0.000  0.401
  0.000  0.412  0.000  0.588  0.000
    occupations:
  0.165 -0.000  0.012 -0.019 -0.000
 -0.000  0.230 -0.000  0.000  0.076
  0.012 -0.000  0.280  0.070 -0.000
 -0.019  0.000  0.070  0.251  0.000
 -0.000  0.076 -0.000  0.000  0.257
atomic mag. moment =     3.710783
atom    3   Tr[ns(na)] (up, down, total) =   4.89260  1.18181  6.07441
   spin  1
    eigenvalues: 
  0.962  0.965  0.986  0.990  0.990
    eigenvectors:
  0.000  0.001  0.615  0.000  0.384
  0.134  0.430  0.136  0.116  0.184
  0.402  0.143  0.045  0.348  0.061
  0.348  0.106  0.051  0.402  0.093
  0.116  0.319  0.152  0.134  0.278
    occupations:
  0.988  0.001  0.000 -0.001 -0.002
  0.001  0.975  0.000  0.001 -0.012
  0.000  0.000  0.975 -0.013  0.001
 -0.001  0.001 -0.013  0.977  0.001
 -0.002 -0.012  0.001  0.001  0.978
   spin  2
    eigenvalues: 
  0.152  0.166  0.206  0.321  0.337
    eigenvectors:
  0.770  0.000  0.230  0.000  0.000
  0.064  0.147  0.236  0.103  0.449
  0.021  0.441  0.079  0.309  0.150
  0.036  0.309  0.114  0.441  0.100
  0.109  0.103  0.341  0.147  0.300
    occupations:
  0.165 -0.011 -0.006  0.010  0.017
 -0.011  0.267  0.022 -0.003  0.071
 -0.006  0.022  0.242  0.075 -0.003
  0.010 -0.003  0.075  0.255 -0.003
  0.017  0.071 -0.003 -0.003  0.252
atomic mag. moment =     3.710783
atom    4   Tr[ns(na)] (up, down, total) =   4.89260  1.18181  6.07441
   spin  1
    eigenvalues: 
  0.962  0.965  0.986  0.990  0.990
    eigenvectors:
  0.000  0.001  0.615  0.000  0.384
  0.134  0.430  0.136  0.116  0.184
  0.402  0.143  0.045  0.348  0.061
  0.348  0.106  0.051  0.402  0.093
  0.116  0.319  0.152  0.134  0.278
    occupations:
  0.988 -0.001  0.000 -0.001  0.002
 -0.001  0.975 -0.000 -0.001 -0.012
  0.000 -0.000  0.975 -0.013 -0.001
 -0.001 -0.001 -0.013  0.977 -0.001
  0.002 -0.012 -0.001 -0.001  0.978
   spin  2
    eigenvalues: 
  0.152  0.166  0.206  0.321  0.337
    eigenvectors:
  0.770  0.000  0.230  0.000  0.000
  0.064  0.147  0.236  0.103  0.449
  0.021  0.441  0.079  0.309  0.150
  0.036  0.309  0.114  0.441  0.100
  0.109  0.103  0.341  0.147  0.300
    occupations:
  0.165  0.011 -0.006  0.010 -0.017
  0.011  0.267 -0.022  0.003  0.071
 -0.006 -0.022  0.242  0.075  0.003
  0.010  0.003  0.075  0.255  0.003
 -0.017  0.071  0.003  0.003  0.252
atomic mag. moment =     3.710783
atom    5   Tr[ns(na)] (up, down, total) =   1.39804  4.72539  6.12343
   spin  1
    eigenvalues: 
  0.217  0.222  0.222  0.368  0.368
    eigenvectors:
  1.000  0.000  0.000  0.000  0.000
  0.000  0.166  0.485  0.315  0.034
  0.000  0.485  0.166  0.034  0.315
  0.000  0.259  0.089  0.063  0.589
  0.000  0.089  0.259  0.589  0.063
    occupations:
  0.217 -0.000 -0.000 -0.000 -0.000
 -0.000  0.273 -0.000  0.000 -0.069
 -0.000 -0.000  0.273 -0.069 -0.000
 -0.000  0.000 -0.069  0.317  0.000
 -0.000 -0.069 -0.000  0.000  0.317
   spin  2
    eigenvalues: 
  0.889  0.889  0.981  0.983  0.983
    eigenvectors:
  0.000  0.000  1.000  0.000  0.000
  0.493  0.028  0.000  0.256  0.223
  0.028  0.493  0.000  0.223  0.256
  0.025  0.454  0.000  0.242  0.279
  0.454  0.025  0.000  0.279  0.242
    occupations:
  0.981 -0.000 -0.000 -0.000 -0.000
 -0.000  0.934 -0.000  0.000  0.047
 -0.000 -0.000  0.934  0.047 -0.000
 -0.000  0.000  0.047  0.938  0.000
 -0.000  0.047 -0.000  0.000  0.938
atomic mag. moment =    -3.327344
atom    6   Tr[ns(na)] (up, down, total) =   4.84627  1.43354  6.27981
   spin  1
    eigenvalues: 
  0.959  0.960  0.960  0.984  0.984
    eigenvectors:
  1.000  0.000  0.000  0.000  0.000
  0.000  0.000  0.000  0.088  0.912
  0.000  0.000  0.000  0.912  0.088
  0.000  0.185  0.815  0.000  0.000
  0.000  0.815  0.185  0.000  0.000
    occupations:
  0.959 -0.000 -0.000 -0.000 -0.000
 -0.000  0.984 -0.000  0.000 -0.000
 -0.000 -0.000  0.984 -0.000 -0.000
 -0.000  0.000 -0.000  0.960  0.000
 -0.000 -0.000 -0.000  0.000  0.960
   spin  2
    eigenvalues: 
  0.193  0.274  0.274  0.346  0.346
    eigenvectors:
  1.000  0.000  0.000  0.000  0.000
  0.000  0.089  0.911  0.000  0.000
  0.000  0.911  0.089  0.000  0.000
  0.000  0.000  0.000  0.185  0.815
  0.000  0.000  0.000  0.815  0.185
    occupations:
  0.193 -0.000 -0.000 -0.000 -0.000
 -0.000  0.274 -0.000  0.000  0.000
 -0.000 -0.000  0.274  0.000 -0.000
 -0.000  0.000  0.000  0.346  0.000
 -0.000  0.000 -0.000  0.000  0.346
atomic mag. moment =     3.412726
atom    7   Tr[ns(na)] (up, down, total) =   1.39580  4.72716  6.12297
   spin  1
    eigenvalues: 
  0.217  0.222  0.222  0.367  0.367
    eigenvectors:
  1.000  0.000  0.000  0.000  0.000
  0.000  0.652  0.000  0.223  0.124
  0.000  0.000  0.652  0.124  0.223
  0.000  0.000  0.347  0.233  0.419
  0.000  0.347  0.000  0.419  0.233
    occupations:
  0.217 -0.000 -0.000 -0.000 -0.000
 -0.000  0.273 -0.000  0.000  0.069
 -0.000 -0.000  0.273  0.069 -0.000
 -0.000  0.000  0.069  0.317  0.000
 -0.000  0.069 -0.000  0.000  0.317
   spin  2
    eigenvalues: 
  0.890  0.890  0.981  0.983  0.983
    eigenvectors:
  0.000  0.000  1.000  0.000  0.000
  0.252  0.268  0.000  0.448  0.032
  0.268  0.252  0.000  0.032  0.448
  0.247  0.233  0.000  0.034  0.486
  0.233  0.247  0.000  0.486  0.034
    occupations:
  0.981 -0.000 -0.000 -0.000 -0.000
 -0.000  0.935 -0.000  0.000 -0.046
 -0.000 -0.000  0.935 -0.046 -0.000
 -0.000  0.000 -0.046  0.938  0.000
 -0.000 -0.046 -0.000  0.000  0.938
atomic mag. moment =    -3.331362
atom    8   Tr[ns(na)] (up, down, total) =   4.89272  1.18110  6.07382
   spin  1
    eigenvalues: 
  0.962  0.965  0.986  0.990  0.990
    eigenvectors:
  0.000  0.001  0.615  0.000  0.383
  0.134  0.430  0.136  0.116  0.184
  0.403  0.143  0.045  0.347  0.061
  0.347  0.106  0.051  0.403  0.093
  0.116  0.319  0.153  0.134  0.279
    occupations:
  0.988 -0.001 -0.000 -0.001 -0.002
 -0.001  0.975  0.000 -0.001  0.012
 -0.000  0.000  0.975  0.013 -0.001
 -0.001 -0.001  0.013  0.977  0.001
 -0.002  0.012 -0.001  0.001  0.978
   spin  2
    eigenvalues: 
  0.152  0.165  0.206  0.321  0.337
    eigenvectors:
  0.769  0.000  0.230  0.000  0.000
  0.065  0.147  0.236  0.103  0.449
  0.022  0.440  0.079  0.310  0.150
  0.036  0.310  0.114  0.440  0.100
  0.108  0.103  0.341  0.147  0.300
    occupations:
  0.164  0.011  0.006  0.010  0.017
  0.011  0.267  0.022  0.003 -0.072
  0.006  0.022  0.242 -0.075  0.003
  0.010  0.003 -0.075  0.255 -0.002
  0.017 -0.072  0.003 -0.002  0.252
atomic mag. moment =     3.711617
atom    9   Tr[ns(na)] (up, down, total) =   4.89272  1.18110  6.07382
   spin  1
    eigenvalues: 
  0.962  0.965  0.986  0.990  0.990
    eigenvectors:
  0.000  0.001  0.615  0.000  0.383
  0.538  0.000  0.000  0.462  0.000
  0.000  0.574  0.181  0.000  0.245
  0.000  0.425  0.204  0.000  0.371
  0.462  0.000  0.000  0.538  0.000
    occupations:
  0.988 -0.000  0.001  0.002 -0.000
 -0.000  0.975 -0.000  0.000  0.014
  0.001 -0.000  0.975  0.012 -0.000
  0.002  0.000  0.012  0.979  0.000
 -0.000  0.014 -0.000  0.000  0.977
   spin  2
    eigenvalues: 
  0.152  0.165  0.206  0.321  0.337
    eigenvectors:
  0.769  0.000  0.230  0.000  0.000
  0.000  0.586  0.000  0.414  0.000
  0.086  0.000  0.314  0.000  0.599
  0.144  0.000  0.455  0.000  0.401
  0.000  0.414  0.000  0.586  0.000
    occupations:
  0.164 -0.000 -0.012 -0.019 -0.000
 -0.000  0.230 -0.000  0.000 -0.077
 -0.012 -0.000  0.280 -0.070 -0.000
 -0.019  0.000 -0.070  0.251  0.000
 -0.000 -0.077 -0.000  0.000  0.256
atomic mag. moment =     3.711617
atom   10   Tr[ns(na)] (up, down, total) =   4.89272  1.18110  6.07382
   spin  1
    eigenvalues: 
  0.962  0.965  0.986  0.990  0.990
    eigenvectors:
  0.000  0.001  0.615  0.000  0.383
  0.134  0.430  0.136  0.116  0.184
  0.403  0.143  0.045  0.347  0.061
  0.347  0.106  0.051  0.403  0.093
  0.116  0.319  0.153  0.134  0.279
    occupations:
  0.988  0.001 -0.000 -0.001  0.002
  0.001  0.975 -0.000  0.001  0.012
 -0.000 -0.000  0.975  0.013  0.001
 -0.001  0.001  0.013  0.977 -0.001
  0.002  0.012  0.001 -0.001  0.978
   spin  2
    eigenvalues: 
  0.152  0.165  0.206  0.321  0.337
    eigenvectors:
  0.769  0.000  0.230  0.000  0.000
  0.065  0.147  0.236  0.103  0.449
  0.022  0.440  0.079  0.310  0.150
  0.036  0.310  0.114  0.440  0.100
  0.108  0.103  0.341  0.147  0.300
    occupations:
  0.164 -0.011  0.006  0.010 -0.017
 -0.011  0.267 -0.022 -0.003 -0.072
  0.006 -0.022  0.242 -0.075 -0.003
  0.010 -0.003 -0.075  0.255  0.002
 -0.017 -0.072 -0.003  0.002  0.252
atomic mag. moment =     3.711617
atom   11   Tr[ns(na)] (up, down, total) =   1.37453  4.84490  6.21944
   spin  1
    eigenvalues: 
  0.252  0.252  0.255  0.308  0.308
    eigenvectors:
  0.000  0.000  1.000  0.000  0.000
  0.468  0.029  0.000  0.257  0.245
  0.029  0.468  0.000  0.245  0.257
  0.030  0.473  0.000  0.243  0.255
  0.473  0.030  0.000  0.255  0.243
    occupations:
  0.255 -0.000 -0.000 -0.000 -0.000
 -0.000  0.280 -0.000  0.000  0.028
 -0.000 -0.000  0.280  0.028 -0.000
 -0.000  0.000  0.028  0.280  0.000
 -0.000  0.028 -0.000  0.000  0.280
   spin  2
    eigenvalues: 
  0.953  0.970  0.970  0.976  0.976
    eigenvectors:
  1.000  0.000  0.000  0.000  0.000
  0.000  0.244  0.162  0.579  0.014
  0.000  0.162  0.244  0.014  0.579
  0.000  0.237  0.357  0.010  0.396
  0.000  0.357  0.237  0.396  0.010
    occupations:
  0.953 -0.000 -0.000 -0.000 -0.000
 -0.000  0.974 -0.000  0.000 -0.003
 -0.000 -0.000  0.974 -0.003 -0.000
 -0.000  0.000 -0.003  0.973  0.000
 -0.000 -0.003 -0.000  0.000  0.973
atomic mag. moment =    -3.470369
atom   12   Tr[ns(na)] (up, down, total) =   4.85129  1.18635  6.03764
   spin  1
    eigenvalues: 
  0.945  0.945  0.986  0.986  0.988
    eigenvectors:
  0.000  0.000  0.000  0.000  1.000
  0.623  0.100  0.189  0.088  0.000
  0.100  0.623  0.088  0.189  0.000
  0.038  0.239  0.229  0.495  0.000
  0.239  0.038  0.495  0.229  0.000
    occupations:
  0.988 -0.000 -0.000 -0.000 -0.000
 -0.000  0.957 -0.000  0.000  0.018
 -0.000 -0.000  0.957  0.018 -0.000
 -0.000  0.000  0.018  0.975  0.000
 -0.000  0.018 -0.000  0.000  0.975
   spin  2
    eigenvalues: 
  0.147  0.159  0.159  0.361  0.361
    eigenvectors:
  1.000  0.000  0.000  0.000  0.000
  0.000  0.224  0.127  0.648  0.001
  0.000  0.127  0.224  0.001  0.648
  0.000  0.235  0.414  0.001  0.351
  0.000  0.414  0.235  0.351  0.001
    occupations:
  0.147 -0.000 -0.000 -0.000 -0.000
 -0.000  0.290 -0.000  0.000 -0.096
 -0.000 -0.000  0.290 -0.096 -0.000
 -0.000  0.000 -0.096  0.230  0.000
 -0.000 -0.096 -0.000  0.000  0.230
atomic mag. moment =     3.664946
atom   13   Tr[ns(na)] (up, down, total) =   1.37453  4.84490  6.21944
   spin  1
    eigenvalues: 
  0.252  0.252  0.255  0.308  0.308
    eigenvectors:
  0.000  0.000  1.000  0.000  0.000
  0.468  0.029  0.000  0.257  0.245
  0.029  0.468  0.000  0.245  0.257
  0.030  0.473  0.000  0.243  0.255
  0.473  0.030  0.000  0.255  0.243
    occupations:
  0.255 -0.000 -0.000 -0.000 -0.000
 -0.000  0.280 -0.000  0.000  0.028
 -0.000 -0.000  0.280  0.028 -0.000
 -0.000  0.000  0.028  0.280  0.000
 -0.000  0.028 -0.000  0.000  0.280
   spin  2
    eigenvalues: 
  0.953  0.970  0.970  0.976  0.976
    eigenvectors:
  1.000  0.000  0.000  0.000  0.000
  0.000  0.244  0.162  0.579  0.015
  0.000  0.162  0.244  0.015  0.579
  0.000  0.236  0.357  0.010  0.396
  0.000  0.357  0.236  0.396  0.010
    occupations:
  0.953 -0.000 -0.000 -0.000 -0.000
 -0.000  0.974 -0.000  0.000 -0.003
 -0.000 -0.000  0.974 -0.003 -0.000
 -0.000  0.000 -0.003  0.973  0.000
 -0.000 -0.003 -0.000  0.000  0.973
atomic mag. moment =    -3.470369
atom   14   Tr[ns(na)] (up, down, total) =   4.89272  1.18110  6.07382
   spin  1
    eigenvalues: 
  0.962  0.965  0.986  0.990  0.990
    eigenvectors:
  0.000  0.001  0.615  0.000  0.383
  0.134  0.430  0.136  0.116  0.184
  0.403  0.143  0.045  0.347  0.061
  0.347  0.106  0.051  0.403  0.093
  0.116  0.319  0.153  0.134  0.279
    occupations:
  0.988  0.001 -0.000 -0.001  0.002
  0.001  0.975 -0.000  0.001  0.012
 -0.000 -0.000  0.975  0.013  0.001
 -0.001  0.001  0.013  0.977 -0.001
  0.002  0.012  0.001 -0.001  0.978
   spin  2
    eigenvalues: 
  0.152  0.165  0.206  0.321  0.337
    eigenvectors:
  0.769  0.000  0.230  0.000  0.000
  0.065  0.147  0.236  0.103  0.449
  0.022  0.440  0.079  0.310  0.150
  0.036  0.310  0.114  0.440  0.100
  0.108  0.103  0.341  0.147  0.300
    occupations:
  0.164 -0.011  0.006  0.010 -0.017
 -0.011  0.267 -0.022 -0.003 -0.072
  0.006 -0.022  0.242 -0.075 -0.003
  0.010 -0.003 -0.075  0.255  0.002
 -0.017 -0.072 -0.003  0.002  0.252
atomic mag. moment =     3.711617
atom   15   Tr[ns(na)] (up, down, total) =   4.89272  1.18110  6.07382
   spin  1
    eigenvalues: 
  0.962  0.965  0.986  0.990  0.990
    eigenvectors:
  0.000  0.001  0.615  0.000  0.383
  0.538  0.000  0.000  0.462  0.000
  0.000  0.574  0.181  0.000  0.245
  0.000  0.425  0.204  0.000  0.371
  0.462  0.000  0.000  0.538  0.000
    occupations:
  0.988 -0.000  0.001  0.002 -0.000
 -0.000  0.975 -0.000  0.000  0.014
  0.001 -0.000  0.975  0.012 -0.000
  0.002  0.000  0.012  0.979  0.000
 -0.000  0.014 -0.000  0.000  0.977
   spin  2
    eigenvalues: 
  0.152  0.165  0.206  0.321  0.337
    eigenvectors:
  0.769  0.000  0.230  0.000  0.000
  0.000  0.586  0.000  0.414  0.000
  0.086  0.000  0.314  0.000  0.599
  0.144  0.000  0.455  0.000  0.401
  0.000  0.414  0.000  0.586  0.000
    occupations:
  0.164 -0.000 -0.012 -0.019 -0.000
 -0.000  0.230 -0.000  0.000 -0.077
 -0.012 -0.000  0.280 -0.070 -0.000
 -0.019  0.000 -0.070  0.251  0.000
 -0.000 -0.077 -0.000  0.000  0.256
atomic mag. moment =     3.711617
atom   16   Tr[ns(na)] (up, down, total) =   4.89272  1.18110  6.07382
   spin  1
    eigenvalues: 
  0.962  0.965  0.986  0.990  0.990
    eigenvectors:
  0.000  0.001  0.615  0.000  0.383
  0.134  0.430  0.136  0.116  0.184
  0.403  0.143  0.045  0.347  0.061
  0.347  0.106  0.051  0.403  0.093
  0.116  0.319  0.153  0.134  0.279
    occupations:
  0.988 -0.001 -0.000 -0.001 -0.002
 -0.001  0.975  0.000 -0.001  0.012
 -0.000  0.000  0.975  0.013 -0.001
 -0.001 -0.001  0.013  0.977  0.001
 -0.002  0.012 -0.001  0.001  0.978
   spin  2
    eigenvalues: 
  0.152  0.165  0.206  0.321  0.337
    eigenvectors:
  0.769  0.000  0.230  0.000  0.000
  0.065  0.147  0.236  0.103  0.449
  0.022  0.440  0.079  0.310  0.150
  0.036  0.310  0.114  0.440  0.100
  0.108  0.103  0.341  0.147  0.300
    occupations:
  0.164  0.011  0.006  0.010  0.017
  0.011  0.267  0.022  0.003 -0.072
  0.006  0.022  0.242 -0.075  0.003
  0.010  0.003 -0.075  0.255 -0.002
  0.017 -0.072  0.003 -0.002  0.252
atomic mag. moment =     3.711617
atom   17   Tr[ns(na)] (up, down, total) =   1.39580  4.72716  6.12297
   spin  1
    eigenvalues: 
  0.217  0.222  0.222  0.367  0.367
    eigenvectors:
  1.000  0.000  0.000  0.000  0.000
  0.000  0.652  0.000  0.223  0.124
  0.000  0.000  0.652  0.124  0.223
  0.000  0.000  0.347  0.233  0.419
  0.000  0.347  0.000  0.419  0.233
    occupations:
  0.217 -0.000 -0.000 -0.000 -0.000
 -0.000  0.273 -0.000  0.000  0.069
 -0.000 -0.000  0.273  0.069 -0.000
 -0.000  0.000  0.069  0.317  0.000
 -0.000  0.069 -0.000  0.000  0.317
   spin  2
    eigenvalues: 
  0.890  0.890  0.981  0.983  0.983
    eigenvectors:
  0.000  0.000  1.000  0.000  0.000
  0.253  0.267  0.000  0.448  0.031
  0.267  0.253  0.000  0.031  0.448
  0.247  0.233  0.000  0.034  0.486
  0.233  0.247  0.000  0.486  0.034
    occupations:
  0.981 -0.000 -0.000 -0.000 -0.000
 -0.000  0.935 -0.000  0.000 -0.046
 -0.000 -0.000  0.935 -0.046 -0.000
 -0.000  0.000 -0.046  0.938  0.000
 -0.000 -0.046 -0.000  0.000  0.938
atomic mag. moment =    -3.331362
atom   18   Tr[ns(na)] (up, down, total) =   4.84627  1.43354  6.27981
   spin  1
    eigenvalues: 
  0.959  0.960  0.960  0.984  0.984
    eigenvectors:
  1.000  0.000  0.000  0.000  0.000
  0.000  0.000  0.000  0.089  0.911
  0.000  0.000  0.000  0.911  0.089
  0.000  0.185  0.815  0.000  0.000
  0.000  0.815  0.185  0.000  0.000
    occupations:
  0.959 -0.000 -0.000 -0.000 -0.000
 -0.000  0.984 -0.000  0.000 -0.000
 -0.000 -0.000  0.984 -0.000 -0.000
 -0.000  0.000 -0.000  0.960  0.000
 -0.000 -0.000 -0.000  0.000  0.960
   spin  2
    eigenvalues: 
  0.193  0.274  0.274  0.346  0.346
    eigenvectors:
  1.000  0.000  0.000  0.000  0.000
  0.000  0.089  0.911  0.000  0.000
  0.000  0.911  0.089  0.000  0.000
  0.000  0.000  0.000  0.185  0.815
  0.000  0.000  0.000  0.815  0.185
    occupations:
  0.193 -0.000 -0.000 -0.000 -0.000
 -0.000  0.274 -0.000  0.000  0.000
 -0.000 -0.000  0.274  0.000 -0.000
 -0.000  0.000  0.000  0.346  0.000
 -0.000  0.000 -0.000  0.000  0.346
atomic mag. moment =     3.412726
atom   19   Tr[ns(na)] (up, down, total) =   1.39804  4.72539  6.12343
   spin  1
    eigenvalues: 
  0.217  0.222  0.222  0.368  0.368
    eigenvectors:
  1.000  0.000  0.000  0.000  0.000
  0.000  0.165  0.486  0.315  0.034
  0.000  0.486  0.165  0.034  0.315
  0.000  0.260  0.088  0.063  0.588
  0.000  0.088  0.260  0.588  0.063
    occupations:
  0.217 -0.000 -0.000 -0.000 -0.000
 -0.000  0.273 -0.000  0.000 -0.069
 -0.000 -0.000  0.273 -0.069 -0.000
 -0.000  0.000 -0.069  0.317  0.000
 -0.000 -0.069 -0.000  0.000  0.317
   spin  2
    eigenvalues: 
  0.889  0.889  0.981  0.983  0.983
    eigenvectors:
  0.000  0.000  1.000  0.000  0.000
  0.493  0.028  0.000  0.256  0.223
  0.028  0.493  0.000  0.223  0.256
  0.025  0.454  0.000  0.243  0.278
  0.454  0.025  0.000  0.278  0.243
    occupations:
  0.981 -0.000 -0.000 -0.000 -0.000
 -0.000  0.934 -0.000  0.000  0.047
 -0.000 -0.000  0.934  0.047 -0.000
 -0.000  0.000  0.047  0.938  0.000
 -0.000  0.047 -0.000  0.000  0.938
atomic mag. moment =    -3.327344
atom   20   Tr[ns(na)] (up, down, total) =   4.89260  1.18181  6.07441
   spin  1
    eigenvalues: 
  0.962  0.965  0.986  0.990  0.990
    eigenvectors:
  0.000  0.001  0.615  0.000  0.384
  0.536  0.000  0.000  0.464  0.000
  0.000  0.573  0.182  0.000  0.245
  0.000  0.426  0.203  0.000  0.371
  0.464  0.000  0.000  0.536  0.000
    occupations:
  0.988 -0.000 -0.001  0.002 -0.000
 -0.000  0.975 -0.000  0.000 -0.014
 -0.001 -0.000  0.975 -0.012 -0.000
  0.002  0.000 -0.012  0.979  0.000
 -0.000 -0.014 -0.000  0.000  0.977
   spin  2
    eigenvalues: 
  0.152  0.166  0.206  0.321  0.337
    eigenvectors:
  0.770  0.000  0.230  0.000  0.000
  0.000  0.588  0.000  0.412  0.000
  0.086  0.000  0.315  0.000  0.599
  0.145  0.000  0.455  0.000  0.401
  0.000  0.412  0.000  0.588  0.000
    occupations:
  0.165 -0.000  0.012 -0.019 -0.000
 -0.000  0.230 -0.000  0.000  0.076
  0.012 -0.000  0.280  0.070 -0.000
 -0.019  0.000  0.070  0.251  0.000
 -0.000  0.076 -0.000  0.000  0.257
atomic mag. moment =     3.710783
atom   21   Tr[ns(na)] (up, down, total) =   4.89260  1.18181  6.07441
   spin  1
    eigenvalues: 
  0.962  0.965  0.986  0.990  0.990
    eigenvectors:
  0.000  0.001  0.615  0.000  0.384
  0.134  0.430  0.136  0.116  0.184
  0.402  0.143  0.045  0.348  0.061
  0.348  0.106  0.051  0.402  0.093
  0.116  0.319  0.152  0.134  0.278
    occupations:
  0.988 -0.001  0.000 -0.001  0.002
 -0.001  0.975 -0.000 -0.001 -0.012
  0.000 -0.000  0.975 -0.013 -0.001
 -0.001 -0.001 -0.013  0.977 -0.001
  0.002 -0.012 -0.001 -0.001  0.978
   spin  2
    eigenvalues: 
  0.152  0.166  0.206  0.321  0.337
    eigenvectors:
  0.770  0.000  0.230  0.000  0.000
  0.064  0.147  0.236  0.103  0.449
  0.021  0.441  0.079  0.309  0.150
  0.036  0.309  0.114  0.441  0.100
  0.109  0.103  0.341  0.147  0.300
    occupations:
  0.165  0.011 -0.006  0.010 -0.017
  0.011  0.267 -0.022  0.003  0.071
 -0.006 -0.022  0.242  0.075  0.003
  0.010  0.003  0.075  0.255  0.003
 -0.017  0.071  0.003  0.003  0.252
atomic mag. moment =     3.710783
atom   22   Tr[ns(na)] (up, down, total) =   4.89260  1.18181  6.07441
   spin  1
    eigenvalues: 
  0.962  0.965  0.986  0.990  0.990
    eigenvectors:
  0.000  0.001  0.615  0.000  0.384
  0.134  0.430  0.136  0.116  0.184
  0.402  0.143  0.045  0.348  0.061
  0.348  0.106  0.051  0.402  0.093
  0.116  0.319  0.152  0.134  0.278
    occupations:
  0.988  0.001  0.000 -0.001 -0.002
  0.001  0.975  0.000  0.001 -0.012
  0.000  0.000  0.975 -0.013  0.001
 -0.001  0.001 -0.013  0.977  0.001
 -0.002 -0.012  0.001  0.001  0.978
   spin  2
    eigenvalues: 
  0.152  0.166  0.206  0.321  0.337
    eigenvectors:
  0.770  0.000  0.230  0.000  0.000
  0.064  0.147  0.236  0.103  0.449
  0.021  0.441  0.079  0.309  0.150
  0.036  0.309  0.114  0.441  0.100
  0.109  0.103  0.341  0.147  0.300
    occupations:
  0.165 -0.011 -0.006  0.010  0.017
 -0.011  0.267  0.022 -0.003  0.071
 -0.006  0.022  0.242  0.075 -0.003
  0.010 -0.003  0.075  0.255 -0.003
  0.017  0.071 -0.003 -0.003  0.252
atomic mag. moment =     3.710783
atom   23   Tr[ns(na)] (up, down, total) =   1.37591  4.84421  6.22012
   spin  1
    eigenvalues: 
  0.253  0.253  0.255  0.308  0.308
    eigenvectors:
  0.000  0.000  1.000  0.000  0.000
  0.256  0.240  0.000  0.475  0.030
  0.240  0.256  0.000  0.030  0.475
  0.244  0.260  0.000  0.029  0.467
  0.260  0.244  0.000  0.467  0.029
    occupations:
  0.255 -0.000 -0.000 -0.000 -0.000
 -0.000  0.280 -0.000  0.000 -0.028
 -0.000 -0.000  0.280 -0.028 -0.000
 -0.000  0.000 -0.028  0.280  0.000
 -0.000 -0.028 -0.000  0.000  0.280
   spin  2
    eigenvalues: 
  0.952  0.970  0.970  0.976  0.976
    eigenvectors:
  1.000  0.000  0.000  0.000  0.000
  0.000  0.369  0.034  0.217  0.380
  0.000  0.034  0.369  0.380  0.217
  0.000  0.051  0.546  0.257  0.146
  0.000  0.546  0.051  0.146  0.257
    occupations:
  0.952 -0.000 -0.000 -0.000 -0.000
 -0.000  0.974 -0.000  0.000  0.003
 -0.000 -0.000  0.974  0.003 -0.000
 -0.000  0.000  0.003  0.972  0.000
 -0.000  0.003 -0.000  0.000  0.972
atomic mag. moment =    -3.468307
atom   24   Tr[ns(na)] (up, down, total) =   4.85085  1.18759  6.03844
   spin  1
    eigenvalues: 
  0.945  0.945  0.986  0.986  0.988
    eigenvectors:
  0.000  0.000  0.000  0.000  1.000
  0.081  0.641  0.248  0.031  0.000
  0.641  0.081  0.031  0.248  0.000
  0.247  0.031  0.079  0.643  0.000
  0.031  0.247  0.643  0.079  0.000
    occupations:
  0.988 -0.000 -0.000 -0.000 -0.000
 -0.000  0.957 -0.000  0.000 -0.018
 -0.000 -0.000  0.957 -0.018 -0.000
 -0.000  0.000 -0.018  0.975  0.000
 -0.000 -0.018 -0.000  0.000  0.975
   spin  2
    eigenvalues: 
  0.148  0.159  0.159  0.361  0.361
    eigenvectors:
  1.000  0.000  0.000  0.000  0.000
  0.000  0.318  0.034  0.170  0.478
  0.000  0.034  0.318  0.478  0.170
  0.000  0.062  0.585  0.260  0.092
  0.000  0.585  0.062  0.092  0.260
    occupations:
  0.148 -0.000 -0.000 -0.000 -0.000
 -0.000  0.290 -0.000  0.000  0.096
 -0.000 -0.000  0.290  0.096 -0.000
 -0.000  0.000  0.096  0.230  0.000
 -0.000  0.096 -0.000  0.000  0.230
atomic mag. moment =     3.663262
N of occupied +U levels =  146.897019
 --- exit write_ns ---
 Atomic wfc used for LDA+U Projector are orthogonalized
     Starting wfcs are  306 atomic wfcs
     Checking if some PAW data can be deallocated... 

     Band Structure Calculation
     Davidson diagonalization with overlap
     c_bands:  1 eigenvalues not converged

     ethr =  1.00E-11,  avg # of iterations =110.5

     total cpu time spent up to now is       -1.0 secs

     End of band structure calculation

 ------ SPIN UP ------------


          k = 0.0000 0.0000 0.0000 ( 28407 PWs)   bands (ev):

   -17.5397 -17.5397 -10.5076 -10.4918 -10.2789 -10.2514  -9.7388  -9.6567
    -9.4586  -9.3770  -9.3068  -9.3067  -9.3039  -9.3039  -9.2873  -9.2873
    -9.2825  -9.2825  -9.2730  -9.2597  -9.2597  -9.2592  -9.2463  -9.2463
    -9.2305  -9.2215  -9.2212  -9.2149  -9.2066  -9.2065  -9.1928  -9.1927
    -9.1888  -9.1831  -8.9558  -8.9280  -8.4607  -8.4606  -8.4606  -8.4606
    -2.9270  -2.9270  -2.9270  -2.9270  -2.7583  -2.7573   1.2510   1.2736
     1.6224   1.6669   1.9086   1.9086   1.9453   1.9453   2.1120   2.1281
     2.1691   2.1691   2.2297   2.2297   2.3132   2.3291   2.3442   2.3929
     2.6721   2.6721   2.6828   2.6828   2.7109   2.7109   2.7206   2.7206
     2.7563   2.8052   2.8738   2.8738   2.9392   2.9392   3.0631   3.0928
     3.1021   3.1198   3.1288   3.1349   3.1350   3.1561   3.1561   3.1750
     3.1750   3.1858   3.1858   3.2099   3.2694   3.2920   3.2920   3.3292
     3.3439   3.3841   3.3841   3.4200   3.4200   3.4583   3.5065   3.5065
     3.9831   3.9831   4.0457   4.0492   4.0492   4.1011   4.1012   4.1098
     4.1098   4.1345   4.1345   4.1746   4.1757   4.1757   4.3356   4.4278
     4.4466   4.5144   4.5144   4.5907   4.5907   4.6242   4.6371   4.6371
     4.6744   4.6744   4.6792   4.6792   4.6955   4.6955   4.7406   4.7406
     4.8126   4.8126   4.8343   4.8343   4.8779   4.8779   4.9933   4.9984
     5.1333   5.1346   5.1352   5.1364   5.1803   5.2033   5.2821   5.3205
     5.3205   5.3238   5.3326   5.3326   5.3644   5.3644   5.4515   5.4515
     5.4949   5.4949   5.5288   5.5289   5.6150   5.6150   5.6431   5.6431
     5.7504   5.7762   5.7763   5.7896   5.7937   5.7937   5.8293   5.8547
     6.0439   6.0749   6.2131   6.2131   6.2298   6.2298   6.2427   6.2575
     6.2575   6.2609   6.2678   6.2678   6.2757   6.2990   6.3180   6.3180
     6.3464   6.3464   6.8660   6.8660   6.8860   6.8860   7.0001   7.0242
     7.0325   7.0325   7.0380   7.0380   7.0548   7.1519   7.2555   7.2692
     7.4495   7.4495   7.4825   7.4825   7.6174   7.6174   7.6916   7.7446
     7.7446   7.9192   7.9803   7.9803   8.0677   8.1377   8.1377   8.2611
     8.5158   8.5158   8.6150   8.6446   8.6446   8.6570   8.7436   8.7436
     8.7576   8.7668   8.7668   8.7930   8.9054   8.9054   8.9288   8.9288
     9.6053   9.6227   9.7603   9.7603   9.8018   9.8018   9.9578   9.9578
     9.9588   9.9699   9.9913   9.9913  10.0314  10.0314  10.0520  10.0520
    10.4005  10.4005  10.4139  10.4139  10.7441  10.7618  10.7701  10.7905

 ------ SPIN DOWN ----------


          k = 0.0000 0.0000 0.0000 ( 28407 PWs)   bands (ev):

   -17.5410 -17.5409 -10.2844 -10.2693  -9.9791  -9.9516  -9.4833  -9.3653
    -9.2770  -9.1624  -9.1385  -9.1385  -9.1247  -9.1246  -9.0789  -9.0614
    -9.0614  -9.0479  -9.0478  -9.0448  -9.0216  -8.9888  -8.9265  -8.9264
    -8.9263  -8.9263  -8.9033  -8.9033  -8.9032  -8.9032  -8.7479  -8.7362
    -8.5448  -8.5337  -8.5309  -8.5150  -8.2831  -8.2831  -8.2831  -8.2830
    -2.9055  -2.9055  -2.9055  -2.9055  -2.7489  -2.7482   1.8662   1.9128
     2.1494   2.2510   2.3581   2.4171   2.4935   2.6026   2.6026   2.6292
     2.6292   2.6511   2.6767   2.7233   2.7233   2.7319   2.7517   2.7518
     3.0448   3.0653   3.0653   3.0699   3.1186   3.1186   3.2516   3.2516
     3.2973   3.2973   3.3373   3.3373   3.4024   3.4024   3.4308   3.4308
     3.5105   3.5105   3.5466   3.5581   3.5581   3.5932   3.6147   3.6147
     3.7171   3.7171   3.7620   3.7920   3.7920   3.9168   3.9218   4.0993
     4.1466   4.1466   4.3043   4.3043   4.3179   4.3179   4.5900   4.6003
     4.6003   4.6461   4.6860   4.6860   4.7016   4.7016   4.8945   5.0124
     5.0327   5.0649   5.0874   5.1178   5.1178   5.1202   5.1202   5.1336
     5.1839   5.2097   5.2098   5.2223   5.2223   5.2620   5.4222   5.5497
     5.5575   5.5575   5.5974   5.5974   5.6345   5.6345   5.7103   5.7103
     5.7670   5.7670   5.8557   5.8557   5.9214   5.9214   5.9931   5.9931
     6.1171   6.1420   6.2825   6.2825   6.2858   6.2858   6.3249   6.3325
     6.3631   6.3631   6.3821   6.3893   6.4071   6.4438   6.4438   6.4681
     6.4681   6.5042   6.5344   6.5344   6.5377   6.5377   6.6560   6.6560
     6.6938   6.6939   6.6980   6.7574   6.8097   6.8097   7.0602   7.0602
     7.1139   7.1252   7.1252   7.1406   7.4423   7.4459   7.6109   7.6109
     7.6612   7.6612   7.8134   8.0383   8.0383   8.1106   8.1182   8.1182
     8.3716   8.3716   8.3753   8.3753   8.5604   8.5604   8.5927   8.5927
     8.9583   8.9956   8.9956   9.0410   9.0410   9.0932   9.0932   9.1322
     9.1381   9.1381   9.1693   9.2894   9.3321   9.3715   9.4911   9.4911
     9.4962   9.4962   9.5583   9.5583   9.5776   9.5777   9.5781   9.5781
     9.5933   9.5933   9.7285   9.7286   9.7333   9.7334   9.8539   9.8539
     9.8695   9.8695   9.8737   9.8776   9.8776   9.8864   9.8864   9.9028
     9.9380   9.9581  10.3236  10.3236  10.3403  10.3403  10.6834  10.7743
    11.0432  11.2148  11.2148  11.2294  11.2294  11.2698  11.2698  11.2900
    11.2900  11.3268  11.3268  11.3373  11.3373  11.3534  11.3894  11.4010

     highest occupied, lowest unoccupied level (ev):     8.9288    8.9583

     Writing output data file pwscf.save/
     Done!

                   WRITING LINEAR-RESPONSE SUMMARY:


     Number of symmetries in the small group of q, nsymq =  6
      + the symmetry q -> -q+G 

     Symmetry matrices (and vectors of fractional translations if f/=0):

     isym =  1     identity                                     

     cryst.   s( 1) = (     1          0          0      )
                      (     0          1          0      )
                      (     0          0          1      )

     cart.    s( 1) = (  1.0000000  0.0000000  0.0000000 )
                      (  0.0000000  1.0000000  0.0000000 )
                      (  0.0000000  0.0000000  1.0000000 )


     isym =  2     120 deg rotation - cryst. axis [0,0,1]       

     cryst.   s( 2) = (     0          1          0      )
                      (    -1         -1          0      )
                      (     0          0          1      )

     cart.    s( 2) = ( -0.5000000 -0.8660254  0.0000000 )
                      (  0.8660254 -0.5000000  0.0000000 )
                      (  0.0000000  0.0000000  1.0000000 )


     isym =  3     120 deg rotation - cryst. axis [0,0,-1]      

     cryst.   s( 3) = (    -1         -1          0      )
                      (     1          0          0      )
                      (     0          0          1      )

     cart.    s( 3) = ( -0.5000000  0.8660254  0.0000000 )
                      ( -0.8660254 -0.5000000  0.0000000 )
                      (  0.0000000  0.0000000  1.0000000 )


     isym =  4     inv. 180 deg rotation - cart. axis [1,0,0]   

     cryst.   s( 4) = (    -1          0          0      )
                      (     1          1          0      )
                      (     0          0          1      )

     cart.    s( 4) = ( -1.0000000  0.0000000  0.0000000 )
                      (  0.0000000  1.0000000  0.0000000 )
                      (  0.0000000  0.0000000  1.0000000 )


     isym =  5     inv. 180 deg rotation - cryst. axis [0,1,0]  

     cryst.   s( 5) = (     1          1          0      )
                      (     0         -1          0      )
                      (     0          0          1      )

     cart.    s( 5) = (  0.5000000  0.8660254  0.0000000 )
                      (  0.8660254 -0.5000000  0.0000000 )
                      (  0.0000000  0.0000000  1.0000000 )


     isym =  6     inv. 180 deg rotation - cryst. axis [1,1,0]  

     cryst.   s( 6) = (     0         -1          0      )
                      (    -1          0          0      )
                      (     0          0          1      )

     cart.    s( 6) = (  0.5000000 -0.8660254  0.0000000 )
                      ( -0.8660254 -0.5000000  0.0000000 )
                      (  0.0000000  0.0000000  1.0000000 )


     This transformation sends q -> -q+G

     isym =  7     identity                                     

     cryst.   s( 7) = (     1          0          0      )
                      (     0          1          0      )
                      (     0          0          1      )

     cart.    s( 7) = (  1.0000000  0.0000000  0.0000000 )
                      (  0.0000000  1.0000000  0.0000000 )
                      (  0.0000000  0.0000000  1.0000000 )


     G cutoff = 1577.4227  (  28066 G-vectors)     FFT grid: ( 80, 80,320)
     G cutoff =  630.9691  (   7102 G-vectors)  smooth grid: ( 54, 54,200)

     Number of k (and k+q if q/=0) points =     2

                       cart. coord. (in units 2pi/alat)
        k (    1) = (   0.0000000   0.0000000   0.0000000), wk = 1.0000000
        k (    2) = (   0.0000000   0.0000000   0.0000000), wk = 1.0000000

                       cryst. coord.
        k (    1) = (   0.0000000   0.0000000   0.0000000), wk = 1.0000000
        k (    2) = (   0.0000000   0.0000000   0.0000000), wk = 1.0000000

     Atomic wfc used for the DFT+U projector are orthogonalized

     Total time spent up to now is:
     HP           :   1m18.89s CPU   1m23.13s WALL

      =--------------------------------------------=
             START SOLVING THE LINEAR SYSTEM
      =--------------------------------------------=

      atom #  1   q point #   1   iter #   1
      chi:   1  -0.5737439033
      chi:   2   0.0142161479
      chi:   3   0.0142161479
      chi:   4   0.0142161479
      chi:   5   0.0163988129
      chi:   6   0.0054764292
      chi:   7   0.0012634468
      chi:   8   0.0008129236
      chi:   9   0.0008129236
      chi:  10   0.0008129236
      chi:  11   0.0004642318
      chi:  12   0.0000039603
      chi:  13   0.0001739808
      chi:  14   0.0002460935
      chi:  15   0.0002460935
      chi:  16   0.0002460935
      chi:  17   0.0005901554
      chi:  18   0.0006139535
      chi:  19   0.0111996893
      chi:  20   0.0129858732
      chi:  21   0.0129858732
      chi:  22   0.0129858732
      chi:  23   0.0230633929
      chi:  24   0.0475278146
      Average number of iter. to solve lin. system:   93.5
      Total CPU time :   172.9 s

      atom #  1   q point #   1   iter #   2
      chi:   1   0.6589716294   residue:    1.2327155327
      chi:   2  -0.0031159570   residue:    0.0173321049
      chi:   3  -0.0031159570   residue:    0.0173321049
      chi:   4  -0.0031159570   residue:    0.0173321049
      chi:   5  -0.0793732213   residue:    0.0957720342
      chi:   6  -0.0335860289   residue:    0.0390624581
      chi:   7  -0.0014303794   residue:    0.0026938262
      chi:   8  -0.0098963044   residue:    0.0107092279
      chi:   9  -0.0098963044   residue:    0.0107092279
      chi:  10  -0.0098963044   residue:    0.0107092279
      chi:  11  -0.0041003378   residue:    0.0045645697
      chi:  12  -0.0000993386   residue:    0.0001032989
      chi:  13  -0.0026229903   residue:    0.0027969710
      chi:  14  -0.0033179120   residue:    0.0035640055
      chi:  15  -0.0033179120   residue:    0.0035640055
      chi:  16  -0.0033179120   residue:    0.0035640055
      chi:  17  -0.0042320507   residue:    0.0048222061
      chi:  18  -0.0113071347   residue:    0.0119210883
      chi:  19  -0.0687550629   residue:    0.0799547522
      chi:  20  -0.0196481186   residue:    0.0326339918
      chi:  21  -0.0196481186   residue:    0.0326339918
      chi:  22  -0.0196481186   residue:    0.0326339918
      chi:  23   0.0219702683   residue:    0.0010931246
      chi:  24  -0.1509520635   residue:    0.1984798781
      Average number of iter. to solve lin. system:   36.5
      Total CPU time :   215.1 s

      atom #  1   q point #   1   iter #   3
      chi:   1   0.0955465144   residue:    0.5634251151
      chi:   2  -0.0356328580   residue:    0.0325169009
      chi:   3  -0.0356328580   residue:    0.0325169009
      chi:   4  -0.0356328580   residue:    0.0325169009
      chi:   5   0.0352644380   residue:    0.1146376594
      chi:   6   0.0028925171   residue:    0.0364785460
      chi:   7  -0.0090024544   residue:    0.0075720750
      chi:   8   0.0076650741   residue:    0.0175613785
      chi:   9   0.0076650741   residue:    0.0175613785
      chi:  10   0.0076650741   residue:    0.0175613785
      chi:  11   0.0029580778   residue:    0.0070584156
      chi:  12   0.0001879874   residue:    0.0002873261
      chi:  13   0.0028213766   residue:    0.0054443669
      chi:  14   0.0036561889   residue:    0.0069741009
      chi:  15   0.0036561889   residue:    0.0069741009
      chi:  16   0.0036561889   residue:    0.0069741009
      chi:  17  -0.0000793360   residue:    0.0041527147
      chi:  18   0.0066736108   residue:    0.0179807456
      chi:  19   0.0337011100   residue:    0.1024561728
      chi:  20  -0.0289292236   residue:    0.0092811050
      chi:  21  -0.0289292236   residue:    0.0092811050
      chi:  22  -0.0289292236   residue:    0.0092811050
      chi:  23  -0.0276255110   residue:    0.0495957793
      chi:  24  -0.0372377351   residue:    0.1137143284
      Average number of iter. to solve lin. system:   29.0
      Total CPU time :   251.0 s

      atom #  1   q point #   1   iter #   4
      chi:   1  -0.1343337953   residue:    0.2298803097
      chi:   2   0.0035800554   residue:    0.0392129133
      chi:   3   0.0035800554   residue:    0.0392129133
      chi:   4   0.0035800554   residue:    0.0392129133
      chi:   5  -0.0129647310   residue:    0.0482291691
      chi:   6   0.0044941062   residue:    0.0016015891
      chi:   7   0.0074375672   residue:    0.0164400216
      chi:   8  -0.0034803679   residue:    0.0111454420
      chi:   9  -0.0034803679   residue:    0.0111454420
      chi:  10  -0.0034803679   residue:    0.0111454420
      chi:  11  -0.0016113963   residue:    0.0045694741
      chi:  12  -0.0001356979   residue:    0.0003236854
      chi:  13  -0.0018281946   residue:    0.0046495712
      chi:  14  -0.0033369660   residue:    0.0069931549
      chi:  15  -0.0033369660   residue:    0.0069931549
      chi:  16  -0.0033369660   residue:    0.0069931549
      chi:  17   0.0040699201   residue:    0.0041492561
      chi:  18   0.0012082456   residue:    0.0054653652
      chi:  19  -0.0137510802   residue:    0.0474521902
      chi:  20   0.0088086443   residue:    0.0377378679
      chi:  21   0.0088086443   residue:    0.0377378679
      chi:  22   0.0088086443   residue:    0.0377378679
      chi:  23  -0.0063767461   residue:    0.0212487649
      chi:  24   0.0066994219   residue:    0.0439371570
      Average number of iter. to solve lin. system:   32.0
      Total CPU time :   289.5 s

      atom #  1   q point #   1   iter #   5
      chi:   1  -0.1581932407   residue:    0.0238594454
      chi:   2   0.0040323233   residue:    0.0004522680
      chi:   3   0.0040323233   residue:    0.0004522680
      chi:   4   0.0040323233   residue:    0.0004522680
      chi:   5  -0.0031610069   residue:    0.0098037242
      chi:   6  -0.0021848770   residue:    0.0066789831
      chi:   7  -0.0016514870   residue:    0.0090890542
      chi:   8   0.0003524179   residue:    0.0038327858
      chi:   9   0.0003524179   residue:    0.0038327858
      chi:  10   0.0003524179   residue:    0.0038327858
      chi:  11   0.0004649638   residue:    0.0020763601
      chi:  12   0.0000464400   residue:    0.0001821379
      chi:  13   0.0005225352   residue:    0.0023507298
      chi:  14   0.0017397982   residue:    0.0050767642
      chi:  15   0.0017397982   residue:    0.0050767642
      chi:  16   0.0017397982   residue:    0.0050767642
      chi:  17  -0.0044913481   residue:    0.0085612682
      chi:  18  -0.0025924455   residue:    0.0038006912
      chi:  19  -0.0009861603   residue:    0.0127649199
      chi:  20   0.0014234131   residue:    0.0073852312
      chi:  21   0.0014234131   residue:    0.0073852312
      chi:  22   0.0014234131   residue:    0.0073852312
      chi:  23   0.0086809221   residue:    0.0150576682
      chi:  24   0.0016700234   residue:    0.0050293985
      Average number of iter. to solve lin. system:   30.0
      Total CPU time :   326.1 s

      atom #  1   q point #   1   iter #   6
      chi:   1  -0.1624242533   residue:    0.0042310125
      chi:   2  -0.0011288064   residue:    0.0051611297
      chi:   3  -0.0011288064   residue:    0.0051611297
      chi:   4  -0.0011288064   residue:    0.0051611297
      chi:   5   0.0076070567   residue:    0.0107680636
      chi:   6  -0.0006488545   residue:    0.0015360225
      chi:   7   0.0017271770   residue:    0.0033786640
      chi:   8  -0.0007814784   residue:    0.0011338963
      chi:   9  -0.0007814784   residue:    0.0011338963
      chi:  10  -0.0007814784   residue:    0.0011338963
      chi:  11  -0.0005967294   residue:    0.0010616932
      chi:  12  -0.0000646918   residue:    0.0001111318
      chi:  13  -0.0006048791   residue:    0.0011274143
      chi:  14  -0.0020667453   residue:    0.0038065435
      chi:  15  -0.0020667453   residue:    0.0038065435
      chi:  16  -0.0020667453   residue:    0.0038065435
      chi:  17   0.0055118079   residue:    0.0100031561
      chi:  18   0.0011202109   residue:    0.0037126564
      chi:  19   0.0039876675   residue:    0.0049738277
      chi:  20  -0.0017456359   residue:    0.0031690490
      chi:  21  -0.0017456359   residue:    0.0031690490
      chi:  22  -0.0017456359   residue:    0.0031690490
      chi:  23   0.0078590809   residue:    0.0008218412
      chi:  24  -0.0023071410   residue:    0.0039771644
      Average number of iter. to solve lin. system:   33.5
      Total CPU time :   365.8 s

      atom #  1   q point #   1   iter #   7
      chi:   1  -0.1656136861   residue:    0.0031894328
      chi:   2  -0.0001804873   residue:    0.0009483190
      chi:   3  -0.0001804873   residue:    0.0009483190
      chi:   4  -0.0001804873   residue:    0.0009483190
      chi:   5   0.0023618519   residue:    0.0052452048
      chi:   6   0.0003714426   residue:    0.0010202971
      chi:   7  -0.0007375868   residue:    0.0024647638
      chi:   8   0.0002609265   residue:    0.0010424049
      chi:   9   0.0002609265   residue:    0.0010424049
      chi:  10   0.0002609265   residue:    0.0010424049
      chi:  11   0.0000218966   residue:    0.0006186261
      chi:  12   0.0000169043   residue:    0.0000815961
      chi:  13   0.0000325501   residue:    0.0006374292
      chi:  14  -0.0002367820   residue:    0.0018299634
      chi:  15  -0.0002367820   residue:    0.0018299634
      chi:  16  -0.0002367820   residue:    0.0018299634
      chi:  17   0.0004425537   residue:    0.0050692543
      chi:  18   0.0012403386   residue:    0.0001201277
      chi:  19  -0.0005458749   residue:    0.0045335424
      chi:  20   0.0001219257   residue:    0.0018675616
      chi:  21   0.0001219257   residue:    0.0018675616
      chi:  22   0.0001219257   residue:    0.0018675616
      chi:  23   0.0053672047   residue:    0.0024918762
      chi:  24  -0.0018663174   residue:    0.0004408236
      Average number of iter. to solve lin. system:   31.0
      Total CPU time :   403.3 s

      atom #  1   q point #   1   iter #   8
      chi:   1  -0.1633484430   residue:    0.0022652431
      chi:   2   0.0006361525   residue:    0.0008166399
      chi:   3   0.0006361525   residue:    0.0008166399
      chi:   4   0.0006361525   residue:    0.0008166399
      chi:   5   0.0006912793   residue:    0.0016705726
      chi:   6  -0.0003060382   residue:    0.0006774808
      chi:   7   0.0011735926   residue:    0.0019111793
      chi:   8  -0.0003530717   residue:    0.0006139982
      chi:   9  -0.0003530717   residue:    0.0006139982
      chi:  10  -0.0003530717   residue:    0.0006139982
      chi:  11   0.0000279851   residue:    0.0000060885
      chi:  12  -0.0000057541   residue:    0.0000226583
      chi:  13  -0.0000236748   residue:    0.0000562249
      chi:  14   0.0002003904   residue:    0.0004371724
      chi:  15   0.0002003904   residue:    0.0004371724
      chi:  16   0.0002003904   residue:    0.0004371724
      chi:  17  -0.0003556806   residue:    0.0007982343
      chi:  18  -0.0008197311   residue:    0.0020600697
      chi:  19   0.0019869795   residue:    0.0025328545
      chi:  20  -0.0002224576   residue:    0.0003443834
      chi:  21  -0.0002224576   residue:    0.0003443834
      chi:  22  -0.0002224576   residue:    0.0003443834
      chi:  23   0.0046202763   residue:    0.0007469284
      chi:  24  -0.0005168370   residue:    0.0013494804
      Average number of iter. to solve lin. system:   33.0
      Total CPU time :   442.7 s

      atom #  1   q point #   1   iter #   9
      chi:   1  -0.1544721028   residue:    0.0088763402
      chi:   2  -0.0016081502   residue:    0.0022443027
      chi:   3  -0.0016081502   residue:    0.0022443027
      chi:   4  -0.0016081502   residue:    0.0022443027
      chi:   5   0.0051558241   residue:    0.0044645448
      chi:   6  -0.0003844098   residue:    0.0000783716
      chi:   7  -0.0030242300   residue:    0.0041978226
      chi:   8   0.0010990054   residue:    0.0014520771
      chi:   9   0.0010990054   residue:    0.0014520771
      chi:  10   0.0010990054   residue:    0.0014520771
      chi:  11   0.0000786303   residue:    0.0000506452
      chi:  12   0.0000224318   residue:    0.0000281859
      chi:  13   0.0000355817   residue:    0.0000592565
      chi:  14  -0.0007280200   residue:    0.0009284104
      chi:  15  -0.0007280200   residue:    0.0009284104
      chi:  16  -0.0007280200   residue:    0.0009284104
      chi:  17   0.0014969041   residue:    0.0018525847
      chi:  18   0.0016815869   residue:    0.0025013180
      chi:  19  -0.0015878093   residue:    0.0035747889
      chi:  20  -0.0003935541   residue:    0.0001710964
      chi:  21  -0.0003935541   residue:    0.0001710964
      chi:  22  -0.0003935541   residue:    0.0001710964
      chi:  23   0.0065081698   residue:    0.0018878934
      chi:  24  -0.0034088579   residue:    0.0028920209
      Average number of iter. to solve lin. system:   38.0
      Total CPU time :   486.0 s

      atom #  1   q point #   1   iter #  10
      chi:   1  -0.1630007833   residue:    0.0085286805
      chi:   2   0.0005208767   residue:    0.0021290269
      chi:   3   0.0005208767   residue:    0.0021290269
      chi:   4   0.0005208767   residue:    0.0021290269
      chi:   5   0.0006727026   residue:    0.0044831215
      chi:   6   0.0003912096   residue:    0.0007756193
      chi:   7  -0.0001781753   residue:    0.0028460546
      chi:   8  -0.0001721205   residue:    0.0012711258
      chi:   9  -0.0001721205   residue:    0.0012711258
      chi:  10  -0.0001721205   residue:    0.0012711258
      chi:  11  -0.0001697013   residue:    0.0002483316
      chi:  12  -0.0000002835   residue:    0.0000227153
      chi:  13  -0.0000392196   residue:    0.0000748013
      chi:  14  -0.0003534011   residue:    0.0003746189
      chi:  15  -0.0003534011   residue:    0.0003746189
      chi:  16  -0.0003534011   residue:    0.0003746189
      chi:  17   0.0003796601   residue:    0.0011172440
      chi:  18   0.0012912788   residue:    0.0003903082
      chi:  19  -0.0016937387   residue:    0.0001059294
      chi:  20   0.0005827252   residue:    0.0009762793
      chi:  21   0.0005827252   residue:    0.0009762793
      chi:  22   0.0005827252   residue:    0.0009762793
      chi:  23   0.0053780048   residue:    0.0011301649
      chi:  24  -0.0014620629   residue:    0.0019467951
      Average number of iter. to solve lin. system:   34.0
      Total CPU time :   526.3 s

      atom #  1   q point #   1   iter #  11
      chi:   1  -0.1632975314   residue:    0.0002967481
      chi:   2   0.0003646714   residue:    0.0001562053
      chi:   3   0.0003646714   residue:    0.0001562053
      chi:   4   0.0003646714   residue:    0.0001562053
      chi:   5   0.0012023713   residue:    0.0005296687
      chi:   6  -0.0000008012   residue:    0.0003920108
      chi:   7   0.0004018958   residue:    0.0005800712
      chi:   8  -0.0001978727   residue:    0.0000257523
      chi:   9  -0.0001978727   residue:    0.0000257523
      chi:  10  -0.0001978727   residue:    0.0000257523
      chi:  11  -0.0000137111   residue:    0.0001559902
      chi:  12   0.0000013215   residue:    0.0000016050
      chi:  13   0.0000307902   residue:    0.0000700098
      chi:  14   0.0000426845   residue:    0.0003960856
      chi:  15   0.0000426845   residue:    0.0003960856
      chi:  16   0.0000426845   residue:    0.0003960856
      chi:  17  -0.0000970349   residue:    0.0004766950
      chi:  18   0.0002490723   residue:    0.0010422064
      chi:  19   0.0007164819   residue:    0.0024102206
      chi:  20  -0.0001907423   residue:    0.0007734675
      chi:  21  -0.0001907423   residue:    0.0007734675
      chi:  22  -0.0001907423   residue:    0.0007734675
      chi:  23   0.0051344722   residue:    0.0002435327
      chi:  24  -0.0013486726   residue:    0.0001133902
      Average number of iter. to solve lin. system:   29.5
      Total CPU time :   562.5 s

      atom #  1   q point #   1   iter #  12
      chi:   1  -0.1647903491   residue:    0.0014928177
      chi:   2   0.0002988200   residue:    0.0000658514
      chi:   3   0.0002988200   residue:    0.0000658514
      chi:   4   0.0002988200   residue:    0.0000658514
      chi:   5   0.0012718246   residue:    0.0000694533
      chi:   6  -0.0002859831   residue:    0.0002851819
      chi:   7  -0.0002823366   residue:    0.0006842324
      chi:   8   0.0002030417   residue:    0.0004009144
      chi:   9   0.0002030417   residue:    0.0004009144
      chi:  10   0.0002030417   residue:    0.0004009144
      chi:  11   0.0001512902   residue:    0.0001650013
      chi:  12   0.0000176832   residue:    0.0000163617
      chi:  13   0.0000183904   residue:    0.0000123999
      chi:  14   0.0001059768   residue:    0.0000632923
      chi:  15   0.0001059768   residue:    0.0000632923
      chi:  16   0.0001059768   residue:    0.0000632923
      chi:  17  -0.0003349992   residue:    0.0002379643
      chi:  18  -0.0003823337   residue:    0.0006314060
      chi:  19   0.0002874427   residue:    0.0004290392
      chi:  20   0.0001848324   residue:    0.0003755747
      chi:  21   0.0001848324   residue:    0.0003755747
      chi:  22   0.0001848324   residue:    0.0003755747
      chi:  23   0.0050454296   residue:    0.0000890425
      chi:  24  -0.0011944802   residue:    0.0001541925
      Average number of iter. to solve lin. system:   35.0
      Total CPU time :   603.5 s

      atom #  1   q point #   1   iter #  13
      chi:   1  -0.1621112504   residue:    0.0026790988
      chi:   2   0.0004533493   residue:    0.0001545294
      chi:   3   0.0004533493   residue:    0.0001545294
      chi:   4   0.0004533493   residue:    0.0001545294
      chi:   5   0.0008800138   residue:    0.0003918109
      chi:   6  -0.0006074703   residue:    0.0003214872
      chi:   7   0.0017076480   residue:    0.0019899846
      chi:   8  -0.0005491949   residue:    0.0007522366
      chi:   9  -0.0005491949   residue:    0.0007522366
      chi:  10  -0.0005491949   residue:    0.0007522366
      chi:  11  -0.0000087254   residue:    0.0001600157
      chi:  12  -0.0000121772   residue:    0.0000298604
      chi:  13  -0.0000570644   residue:    0.0000754548
      chi:  14   0.0002035881   residue:    0.0000976114
      chi:  15   0.0002035881   residue:    0.0000976114
      chi:  16   0.0002035881   residue:    0.0000976114
      chi:  17  -0.0002118989   residue:    0.0001231003
      chi:  18  -0.0011612126   residue:    0.0007788790
      chi:  19   0.0029926890   residue:    0.0027052463
      chi:  20  -0.0008472776   residue:    0.0010321101
      chi:  21  -0.0008472776   residue:    0.0010321101
      chi:  22  -0.0008472776   residue:    0.0010321101
      chi:  23   0.0047441908   residue:    0.0003012388
      chi:  24  -0.0013968282   residue:    0.0002023480
      Average number of iter. to solve lin. system:   35.0
      Total CPU time :   644.7 s

      atom #  1   q point #   1   iter #  14
      chi:   1  -0.1632187406   residue:    0.0011074902
      chi:   2   0.0003055301   residue:    0.0001478192
      chi:   3   0.0003055301   residue:    0.0001478192
      chi:   4   0.0003055301   residue:    0.0001478192
      chi:   5   0.0010536061   residue:    0.0001735924
      chi:   6  -0.0001031551   residue:    0.0005043153
      chi:   7   0.0001177043   residue:    0.0015899437
      chi:   8  -0.0000748276   residue:    0.0004743674
      chi:   9  -0.0000748276   residue:    0.0004743674
      chi:  10  -0.0000748276   residue:    0.0004743674
      chi:  11   0.0000137101   residue:    0.0000224355
      chi:  12   0.0000025050   residue:    0.0000146822
      chi:  13   0.0000551896   residue:    0.0001122541
      chi:  14   0.0001099724   residue:    0.0000936157
      chi:  15   0.0001099724   residue:    0.0000936157
      chi:  16   0.0001099724   residue:    0.0000936157
      chi:  17  -0.0003646882   residue:    0.0001527892
      chi:  18   0.0001317160   residue:    0.0012929287
      chi:  19   0.0004217854   residue:    0.0025709036
      chi:  20  -0.0001275535   residue:    0.0007197242
      chi:  21  -0.0001275535   residue:    0.0007197242
      chi:  22  -0.0001275535   residue:    0.0007197242
      chi:  23   0.0050444268   residue:    0.0003002360
      chi:  24  -0.0013784751   residue:    0.0000183531
      Average number of iter. to solve lin. system:   32.5
      Total CPU time :   683.3 s

      atom #  1   q point #   1   iter #  15
      chi:   1  -0.1638170603   residue:    0.0005983197
      chi:   2  -0.0005868941   residue:    0.0008924242
      chi:   3  -0.0005868941   residue:    0.0008924242
      chi:   4  -0.0005868941   residue:    0.0008924242
      chi:   5   0.0035578969   residue:    0.0025042908
      chi:   6  -0.0002700472   residue:    0.0001668921
      chi:   7  -0.0007380005   residue:    0.0008557048
      chi:   8   0.0003086771   residue:    0.0003835046
      chi:   9   0.0003086771   residue:    0.0003835046
      chi:  10   0.0003086771   residue:    0.0003835046
      chi:  11   0.0000226540   residue:    0.0000089439
      chi:  12   0.0000033673   residue:    0.0000008623
      chi:  13  -0.0001383559   residue:    0.0001935455
      chi:  14  -0.0006593803   residue:    0.0007693527
      chi:  15  -0.0006593803   residue:    0.0007693527
      chi:  16  -0.0006593803   residue:    0.0007693527
      chi:  17   0.0015448781   residue:    0.0019095662
      chi:  18   0.0004156922   residue:    0.0002839762
      chi:  19  -0.0000003817   residue:    0.0004221672
      chi:  20  -0.0001245100   residue:    0.0000030434
      chi:  21  -0.0001245100   residue:    0.0000030434
      chi:  22  -0.0001245100   residue:    0.0000030434
      chi:  23   0.0058015282   residue:    0.0007571014
      chi:  24  -0.0020417450   residue:    0.0006632699
      Average number of iter. to solve lin. system:   38.5
      Total CPU time :   727.0 s

      atom #  1   q point #   1   iter #  16
      chi:   1  -0.1645480753   residue:    0.0007310150
      chi:   2   0.0001371101   residue:    0.0007240042
      chi:   3   0.0001371101   residue:    0.0007240042
      chi:   4   0.0001371101   residue:    0.0007240042
      chi:   5   0.0017182207   residue:    0.0018396762
      chi:   6  -0.0002106253   residue:    0.0000594218
      chi:   7  -0.0001178742   residue:    0.0006201263
      chi:   8   0.0000306681   residue:    0.0002780090
      chi:   9   0.0000306681   residue:    0.0002780090
      chi:  10   0.0000306681   residue:    0.0002780090
      chi:  11   0.0000462823   residue:    0.0000236283
      chi:  12   0.0000093800   residue:    0.0000060128
      chi:  13   0.0000284374   residue:    0.0001667932
      chi:  14  -0.0000103923   residue:    0.0006489880
      chi:  15  -0.0000103923   residue:    0.0006489880
      chi:  16  -0.0000103923   residue:    0.0006489880
      chi:  17   0.0000169212   residue:    0.0015279569
      chi:  18   0.0001506056   residue:    0.0002650866
      chi:  19   0.0005168772   residue:    0.0005172590
      chi:  20  -0.0002467797   residue:    0.0001222697
      chi:  21  -0.0002467797   residue:    0.0001222697
      chi:  22  -0.0002467797   residue:    0.0001222697
      chi:  23   0.0054501595   residue:    0.0003513687
      chi:  24  -0.0017831108   residue:    0.0002586342
      Average number of iter. to solve lin. system:   32.0
      Total CPU time :   765.4 s

      atom #  1   q point #   1   iter #  17
      chi:   1  -0.1631110253   residue:    0.0014370500
      chi:   2   0.0000393317   residue:    0.0000977784
      chi:   3   0.0000393317   residue:    0.0000977784
      chi:   4   0.0000393317   residue:    0.0000977784
      chi:   5   0.0016924128   residue:    0.0000258079
      chi:   6  -0.0003563775   residue:    0.0001457522
      chi:   7  -0.0005081477   residue:    0.0003902735
      chi:   8   0.0002270994   residue:    0.0001964313
      chi:   9   0.0002270994   residue:    0.0001964313
      chi:  10   0.0002270994   residue:    0.0001964313
      chi:  11   0.0000961416   residue:    0.0000498593
      chi:  12   0.0000136957   residue:    0.0000043156
      chi:  13   0.0000020139   residue:    0.0000264234
      chi:  14  -0.0000466490   residue:    0.0000362567
      chi:  15  -0.0000466490   residue:    0.0000362567
      chi:  16  -0.0000466490   residue:    0.0000362567
      chi:  17  -0.0000386646   residue:    0.0000555858
      chi:  18  -0.0000869921   residue:    0.0002375977
      chi:  19  -0.0000655020   residue:    0.0005823792
      chi:  20   0.0000247424   residue:    0.0002715221
      chi:  21   0.0000247424   residue:    0.0002715221
      chi:  22   0.0000247424   residue:    0.0002715221
      chi:  23   0.0053366261   residue:    0.0001135334
      chi:  24  -0.0017881723   residue:    0.0000050615
      Average number of iter. to solve lin. system:   34.0
      Total CPU time :   805.8 s

      atom #  1   q point #   1   iter #  18
      chi:   1  -0.1635101882   residue:    0.0003991629
      chi:   2   0.0000798292   residue:    0.0000404974
      chi:   3   0.0000798292   residue:    0.0000404974
      chi:   4   0.0000798292   residue:    0.0000404974
      chi:   5   0.0015671003   residue:    0.0001253125
      chi:   6  -0.0001616060   residue:    0.0001947715
      chi:   7   0.0001137125   residue:    0.0006218602
      chi:   8  -0.0000692357   residue:    0.0002963351
      chi:   9  -0.0000692357   residue:    0.0002963351
      chi:  10  -0.0000692357   residue:    0.0002963351
      chi:  11  -0.0000264720   residue:    0.0001226136
      chi:  12   0.0000007136   residue:    0.0000129821
      chi:  13   0.0000067028   residue:    0.0000046889
      chi:  14  -0.0000549003   residue:    0.0000082513
      chi:  15  -0.0000549003   residue:    0.0000082513
      chi:  16  -0.0000549003   residue:    0.0000082513
      chi:  17   0.0000411313   residue:    0.0000797959
      chi:  18   0.0002351499   residue:    0.0003221420
      chi:  19   0.0005860823   residue:    0.0006515843
      chi:  20  -0.0003009481   residue:    0.0003256905
      chi:  21  -0.0003009481   residue:    0.0003256905
      chi:  22  -0.0003009481   residue:    0.0003256905
      chi:  23   0.0051814561   residue:    0.0001551699
      chi:  24  -0.0017399203   residue:    0.0000482520
      Average number of iter. to solve lin. system:   31.5
      Total CPU time :   843.8 s

      atom #  1   q point #   1   iter #  19
      chi:   1  -0.1646807603   residue:    0.0011705721
      chi:   2   0.0001620468   residue:    0.0000822177
      chi:   3   0.0001620468   residue:    0.0000822177
      chi:   4   0.0001620468   residue:    0.0000822177
      chi:   5   0.0013980455   residue:    0.0001690547
      chi:   6  -0.0001829083   residue:    0.0000213023
      chi:   7   0.0003420201   residue:    0.0002283076
      chi:   8  -0.0001116212   residue:    0.0000423855
      chi:   9  -0.0001116212   residue:    0.0000423855
      chi:  10  -0.0001116212   residue:    0.0000423855
      chi:  11   0.0000340152   residue:    0.0000604873
      chi:  12  -0.0000026947   residue:    0.0000034082
      chi:  13   0.0000037149   residue:    0.0000029880
      chi:  14   0.0000300732   residue:    0.0000849735
      chi:  15   0.0000300732   residue:    0.0000849735
      chi:  16   0.0000300732   residue:    0.0000849735
      chi:  17  -0.0001114341   residue:    0.0001525654
      chi:  18  -0.0001594915   residue:    0.0003946414
      chi:  19   0.0006733057   residue:    0.0000872234
      chi:  20  -0.0001985755   residue:    0.0001023725
      chi:  21  -0.0001985755   residue:    0.0001023725
      chi:  22  -0.0001985755   residue:    0.0001023725
      chi:  23   0.0050153550   residue:    0.0001661012
      chi:  24  -0.0015592378   residue:    0.0001806825
      Average number of iter. to solve lin. system:   37.0
      Total CPU time :   886.6 s

      atom #  1   q point #   1   iter #  20
      chi:   1  -0.1640902070   residue:    0.0005905533
      chi:   2   0.0000491074   residue:    0.0001129395
      chi:   3   0.0000491074   residue:    0.0001129395
      chi:   4   0.0000491074   residue:    0.0001129395
      chi:   5   0.0017923169   residue:    0.0003942714
      chi:   6  -0.0003159966   residue:    0.0001330883
      chi:   7  -0.0000977726   residue:    0.0004397927
      chi:   8   0.0000494242   residue:    0.0001610454
      chi:   9   0.0000494242   residue:    0.0001610454
      chi:  10   0.0000494242   residue:    0.0001610454
      chi:  11   0.0000408238   residue:    0.0000068085
      chi:  12   0.0000061003   residue:    0.0000087949
      chi:  13   0.0000115814   residue:    0.0000078665
      chi:  14  -0.0000436396   residue:    0.0000737128
      chi:  15  -0.0000436396   residue:    0.0000737128
      chi:  16  -0.0000436396   residue:    0.0000737128
      chi:  17   0.0001069742   residue:    0.0002184083
      chi:  18   0.0000010077   residue:    0.0001604992
      chi:  19   0.0007966642   residue:    0.0001233585
      chi:  20  -0.0003610540   residue:    0.0001624785
      chi:  21  -0.0003610540   residue:    0.0001624785
      chi:  22  -0.0003610540   residue:    0.0001624785
      chi:  23   0.0053555631   residue:    0.0003402082
      chi:  24  -0.0018182120   residue:    0.0002589742
      Average number of iter. to solve lin. system:   35.5
      Total CPU time :   928.2 s

      atom #  1   q point #   1   iter #  21
      chi:   1  -0.1646510613   residue:    0.0005608543
      chi:   2   0.0001240908   residue:    0.0000749834
      chi:   3   0.0001240908   residue:    0.0000749834
      chi:   4   0.0001240908   residue:    0.0000749834
      chi:   5   0.0016515662   residue:    0.0001407507
      chi:   6  -0.0001990975   residue:    0.0001168992
      chi:   7  -0.0000972356   residue:    0.0000005370
      chi:   8   0.0000095616   residue:    0.0000398626
      chi:   9   0.0000095616   residue:    0.0000398626
      chi:  10   0.0000095616   residue:    0.0000398626
      chi:  11   0.0000225662   residue:    0.0000182575
      chi:  12   0.0000072533   residue:    0.0000011531
      chi:  13   0.0000224426   residue:    0.0000108612
      chi:  14  -0.0000138131   residue:    0.0000298264
      chi:  15  -0.0000138131   residue:    0.0000298264
      chi:  16  -0.0000138131   residue:    0.0000298264
      chi:  17  -0.0000578712   residue:    0.0001648454
      chi:  18   0.0001946406   residue:    0.0001936329
      chi:  19   0.0002849919   residue:    0.0005116723
      chi:  20  -0.0001890013   residue:    0.0001720527
      chi:  21  -0.0001890013   residue:    0.0001720527
      chi:  22  -0.0001890013   residue:    0.0001720527
      chi:  23   0.0054028104   residue:    0.0000472473
      chi:  24  -0.0017882751   residue:    0.0000299369
      Average number of iter. to solve lin. system:   33.0
      Total CPU time :   967.5 s

      atom #  1   q point #   1   iter #  22
      chi:   1  -0.1643327786   residue:    0.0003182828
      chi:   2   0.0000977930   residue:    0.0000262978
      chi:   3   0.0000977930   residue:    0.0000262978
      chi:   4   0.0000977930   residue:    0.0000262978
      chi:   5   0.0016645667   residue:    0.0000130005
      chi:   6  -0.0002434102   residue:    0.0000443127
      chi:   7   0.0000165071   residue:    0.0001137426
      chi:   8  -0.0000127099   residue:    0.0000222715
      chi:   9  -0.0000127099   residue:    0.0000222715
      chi:  10  -0.0000127099   residue:    0.0000222715
      chi:  11   0.0000217472   residue:    0.0000008190
      chi:  12   0.0000046597   residue:    0.0000025937
      chi:  13   0.0000074089   residue:    0.0000150337
      chi:  14  -0.0000342537   residue:    0.0000204405
      chi:  15  -0.0000342537   residue:    0.0000204405
      chi:  16  -0.0000342537   residue:    0.0000204405
      chi:  17   0.0000344389   residue:    0.0000923101
      chi:  18   0.0000665826   residue:    0.0001280580
      chi:  19   0.0005790139   residue:    0.0002940220
      chi:  20  -0.0002732625   residue:    0.0000842611
      chi:  21  -0.0002732625   residue:    0.0000842611
      chi:  22  -0.0002732625   residue:    0.0000842611
      chi:  23   0.0053149099   residue:    0.0000879005
      chi:  24  -0.0017902785   residue:    0.0000020034
      Average number of iter. to solve lin. system:   32.0
      Total CPU time :  1006.4 s

      atom #  1   q point #   1   iter #  23
      chi:   1  -0.1643542247   residue:    0.0000214462
      chi:   2   0.0000882588   residue:    0.0000095342
      chi:   3   0.0000882588   residue:    0.0000095342
      chi:   4   0.0000882588   residue:    0.0000095342
      chi:   5   0.0015244968   residue:    0.0001400699
      chi:   6  -0.0002049708   residue:    0.0000384394
      chi:   7  -0.0000085101   residue:    0.0000250172
      chi:   8   0.0000127815   residue:    0.0000254914
      chi:   9   0.0000127815   residue:    0.0000254914
      chi:  10   0.0000127815   residue:    0.0000254914
      chi:  11   0.0000365991   residue:    0.0000148519
      chi:  12   0.0000045357   residue:    0.0000001240
      chi:  13   0.0000187445   residue:    0.0000113356
      chi:  14   0.0000114405   residue:    0.0000456942
      chi:  15   0.0000114405   residue:    0.0000456942
      chi:  16   0.0000114405   residue:    0.0000456942
      chi:  17  -0.0001164995   residue:    0.0001509384
      chi:  18   0.0000275104   residue:    0.0000390723
      chi:  19   0.0004425487   residue:    0.0001364651
      chi:  20  -0.0002023592   residue:    0.0000709032
      chi:  21  -0.0002023592   residue:    0.0000709032
      chi:  22  -0.0002023592   residue:    0.0000709032
      chi:  23   0.0051374469   residue:    0.0001774630
      chi:  24  -0.0017579833   residue:    0.0000322952
      Average number of iter. to solve lin. system:   38.0
      Total CPU time :  1049.7 s

      atom #  1   q point #   1   iter #  24
      chi:   1  -0.1647239296   residue:    0.0003697049
      chi:   2   0.0000679583   residue:    0.0000203005
      chi:   3   0.0000679583   residue:    0.0000203005
      chi:   4   0.0000679583   residue:    0.0000203005
      chi:   5   0.0017719938   residue:    0.0002474970
      chi:   6  -0.0002500965   residue:    0.0000451258
      chi:   7  -0.0000517924   residue:    0.0000432823
      chi:   8   0.0000157892   residue:    0.0000030077
      chi:   9   0.0000157892   residue:    0.0000030077
      chi:  10   0.0000157892   residue:    0.0000030077
      chi:  11   0.0000293728   residue:    0.0000072263
      chi:  12   0.0000043935   residue:    0.0000001422
      chi:  13   0.0000059601   residue:    0.0000127844
      chi:  14  -0.0000514234   residue:    0.0000628639
      chi:  15  -0.0000514234   residue:    0.0000628639
      chi:  16  -0.0000514234   residue:    0.0000628639
      chi:  17   0.0000694484   residue:    0.0001859479
      chi:  18   0.0000710515   residue:    0.0000435412
      chi:  19   0.0004932594   residue:    0.0000507107
      chi:  20  -0.0002462699   residue:    0.0000439107
      chi:  21  -0.0002462699   residue:    0.0000439107
      chi:  22  -0.0002462699   residue:    0.0000439107
      chi:  23   0.0053610742   residue:    0.0002236273
      chi:  24  -0.0017873988   residue:    0.0000294155
      Average number of iter. to solve lin. system:   34.0
      Total CPU time :  1089.6 s

      atom #  1   q point #   1   iter #  25
      chi:   1  -0.1646934848   residue:    0.0000304448
      chi:   2   0.0000951768   residue:    0.0000272185
      chi:   3   0.0000951768   residue:    0.0000272185
      chi:   4   0.0000951768   residue:    0.0000272185
      chi:   5   0.0017021878   residue:    0.0000698059
      chi:   6  -0.0002561955   residue:    0.0000060990
      chi:   7  -0.0000878622   residue:    0.0000360697
      chi:   8   0.0000204425   residue:    0.0000046533
      chi:   9   0.0000204425   residue:    0.0000046533
      chi:  10   0.0000204425   residue:    0.0000046533
      chi:  11   0.0000249648   residue:    0.0000044080
      chi:  12   0.0000061032   residue:    0.0000017097
      chi:  13   0.0000147498   residue:    0.0000087897
      chi:  14  -0.0000351283   residue:    0.0000162951
      chi:  15  -0.0000351283   residue:    0.0000162951
      chi:  16  -0.0000351283   residue:    0.0000162951
      chi:  17   0.0000276787   residue:    0.0000417697
      chi:  18   0.0001097507   residue:    0.0000386992
      chi:  19   0.0005111565   residue:    0.0000178971
      chi:  20  -0.0002761413   residue:    0.0000298714
      chi:  21  -0.0002761413   residue:    0.0000298714
      chi:  22  -0.0002761413   residue:    0.0000298714
      chi:  23   0.0053888621   residue:    0.0000277879
      chi:  24  -0.0018315321   residue:    0.0000441333
      Average number of iter. to solve lin. system:   32.0
      Total CPU time :  1128.1 s

      atom #  1   q point #   1   iter #  26
      chi:   1  -0.1647053652   residue:    0.0000118803
      chi:   2   0.0000915324   residue:    0.0000036444
      chi:   3   0.0000915324   residue:    0.0000036444
      chi:   4   0.0000915324   residue:    0.0000036444
      chi:   5   0.0017009544   residue:    0.0000012334
      chi:   6  -0.0002340489   residue:    0.0000221466
      chi:   7   0.0000380948   residue:    0.0001259570
      chi:   8  -0.0000253302   residue:    0.0000457727
      chi:   9  -0.0000253302   residue:    0.0000457727
      chi:  10  -0.0000253302   residue:    0.0000457727
      chi:  11   0.0000176377   residue:    0.0000073271
      chi:  12   0.0000039268   residue:    0.0000021763
      chi:  13   0.0000011241   residue:    0.0000136258
      chi:  14  -0.0000449460   residue:    0.0000098177
      chi:  15  -0.0000449460   residue:    0.0000098177
      chi:  16  -0.0000449460   residue:    0.0000098177
      chi:  17   0.0000404451   residue:    0.0000127664
      chi:  18   0.0000767325   residue:    0.0000330182
      chi:  19   0.0004737597   residue:    0.0000373968
      chi:  20  -0.0002411112   residue:    0.0000350301
      chi:  21  -0.0002411112   residue:    0.0000350301
      chi:  22  -0.0002411112   residue:    0.0000350301
      chi:  23   0.0053369243   residue:    0.0000519378
      chi:  24  -0.0018099536   residue:    0.0000215785
      Average number of iter. to solve lin. system:   31.0
      Total CPU time :  1165.6 s

      atom #  1   q point #   1   iter #  27
      chi:   1  -0.1645737217   residue:    0.0001316434
      chi:   2   0.0000668412   residue:    0.0000246912
      chi:   3   0.0000668412   residue:    0.0000246912
      chi:   4   0.0000668412   residue:    0.0000246912
      chi:   5   0.0016809410   residue:    0.0000200134
      chi:   6  -0.0002542993   residue:    0.0000202504
      chi:   7   0.0001428060   residue:    0.0001047112
      chi:   8  -0.0000392788   residue:    0.0000139486
      chi:   9  -0.0000392788   residue:    0.0000139486
      chi:  10  -0.0000392788   residue:    0.0000139486
      chi:  11   0.0000277886   residue:    0.0000101509
      chi:  12   0.0000022572   residue:    0.0000016696
      chi:  13  -0.0000014387   residue:    0.0000025628
      chi:  14  -0.0000370560   residue:    0.0000078900
      chi:  15  -0.0000370560   residue:    0.0000078900
      chi:  16  -0.0000370560   residue:    0.0000078900
      chi:  17   0.0000839873   residue:    0.0000435422
      chi:  18  -0.0000513589   residue:    0.0001280914
      chi:  19   0.0008255745   residue:    0.0003518148
      chi:  20  -0.0003506496   residue:    0.0001095384
      chi:  21  -0.0003506496   residue:    0.0001095384
      chi:  22  -0.0003506496   residue:    0.0001095384
      chi:  23   0.0052036840   residue:    0.0001332403
      chi:  24  -0.0018317159   residue:    0.0000217623
      Average number of iter. to solve lin. system:   35.5
      Total CPU time :  1206.6 s

      atom #  1   q point #   1   iter #  28
      chi:   1  -0.1647685545   residue:    0.0001948327
      chi:   2   0.0000613710   residue:    0.0000054702
      chi:   3   0.0000613710   residue:    0.0000054702
      chi:   4   0.0000613710   residue:    0.0000054702
      chi:   5   0.0017558802   residue:    0.0000749392
      chi:   6  -0.0002610178   residue:    0.0000067185
      chi:   7  -0.0000839883   residue:    0.0002267943
      chi:   8   0.0000331335   residue:    0.0000724122
      chi:   9   0.0000331335   residue:    0.0000724122
      chi:  10   0.0000331335   residue:    0.0000724122
      chi:  11   0.0000327374   residue:    0.0000049488
      chi:  12   0.0000052885   residue:    0.0000030313
      chi:  13   0.0000067030   residue:    0.0000081417
      chi:  14  -0.0000495450   residue:    0.0000124890
      chi:  15  -0.0000495450   residue:    0.0000124890
      chi:  16  -0.0000495450   residue:    0.0000124890
      chi:  17   0.0000604853   residue:    0.0000235020
      chi:  18   0.0000584573   residue:    0.0001098162
      chi:  19   0.0004990300   residue:    0.0003265445
      chi:  20  -0.0002529653   residue:    0.0000976843
      chi:  21  -0.0002529653   residue:    0.0000976843
      chi:  22  -0.0002529653   residue:    0.0000976843
      chi:  23   0.0053402223   residue:    0.0001365383
      chi:  24  -0.0018210133   residue:    0.0000107026
      Average number of iter. to solve lin. system:   32.5
      Total CPU time :  1245.5 s

      atom #  1   q point #   1   iter #  29
      chi:   1  -0.1649150048   residue:    0.0001464504
      chi:   2   0.0001168714   residue:    0.0000555004
      chi:   3   0.0001168714   residue:    0.0000555004
      chi:   4   0.0001168714   residue:    0.0000555004
      chi:   5   0.0015753178   residue:    0.0001805624
      chi:   6  -0.0002021502   residue:    0.0000588676
      chi:   7   0.0000639260   residue:    0.0001479143
      chi:   8  -0.0000324214   residue:    0.0000655549
      chi:   9  -0.0000324214   residue:    0.0000655549
      chi:  10  -0.0000324214   residue:    0.0000655549
      chi:  11   0.0000279695   residue:    0.0000047679
      chi:  12   0.0000042759   residue:    0.0000010126
      chi:  13   0.0000237047   residue:    0.0000170017
      chi:  14   0.0000296933   residue:    0.0000792383
      chi:  15   0.0000296933   residue:    0.0000792383
      chi:  16   0.0000296933   residue:    0.0000792383
      chi:  17  -0.0001453268   residue:    0.0002058121
      chi:  18   0.0000642489   residue:    0.0000057917
      chi:  19   0.0004683864   residue:    0.0000306436
      chi:  20  -0.0002455242   residue:    0.0000074410
      chi:  21  -0.0002455242   residue:    0.0000074410
      chi:  22  -0.0002455242   residue:    0.0000074410
      chi:  23   0.0052522456   residue:    0.0000879767
      chi:  24  -0.0018058298   residue:    0.0000151835
      Average number of iter. to solve lin. system:   37.5
      Total CPU time :  1288.6 s

      atom #  1   q point #   1   iter #  30
      chi:   1  -0.1646158577   residue:    0.0002991471
      chi:   2   0.0000982439   residue:    0.0000186276
      chi:   3   0.0000982439   residue:    0.0000186276
      chi:   4   0.0000982439   residue:    0.0000186276
      chi:   5   0.0015923324   residue:    0.0000170146
      chi:   6  -0.0002536106   residue:    0.0000514604
      chi:   7  -0.0000126201   residue:    0.0000765461
      chi:   8   0.0000080243   residue:    0.0000404457
      chi:   9   0.0000080243   residue:    0.0000404457
      chi:  10   0.0000080243   residue:    0.0000404457
      chi:  11   0.0000292135   residue:    0.0000012440
      chi:  12   0.0000048576   residue:    0.0000005818
      chi:  13   0.0000059580   residue:    0.0000177467
      chi:  14  -0.0000367151   residue:    0.0000664085
      chi:  15  -0.0000367151   residue:    0.0000664085
      chi:  16  -0.0000367151   residue:    0.0000664085
      chi:  17   0.0000356371   residue:    0.0001809639
      chi:  18   0.0000152933   residue:    0.0000489556
      chi:  19   0.0005946806   residue:    0.0001262942
      chi:  20  -0.0002782889   residue:    0.0000327646
      chi:  21  -0.0002782889   residue:    0.0000327646
      chi:  22  -0.0002782889   residue:    0.0000327646
      chi:  23   0.0052470858   residue:    0.0000051598
      chi:  24  -0.0018441596   residue:    0.0000383298
      Average number of iter. to solve lin. system:   34.0
      Total CPU time :  1328.8 s

      atom #  1   q point #   1   iter #  31
      chi:   1  -0.1648046417   residue:    0.0001887840
      chi:   2   0.0000555042   residue:    0.0000427396
      chi:   3   0.0000555042   residue:    0.0000427396
      chi:   4   0.0000555042   residue:    0.0000427396
      chi:   5   0.0017461449   residue:    0.0001538125
      chi:   6  -0.0002437529   residue:    0.0000098576
      chi:   7  -0.0000117679   residue:    0.0000008522
      chi:   8   0.0000054986   residue:    0.0000025257
      chi:   9   0.0000054986   residue:    0.0000025257
      chi:  10   0.0000054986   residue:    0.0000025257
      chi:  11   0.0000258709   residue:    0.0000033426
      chi:  12   0.0000047904   residue:    0.0000000672
      chi:  13   0.0000044893   residue:    0.0000014687
      chi:  14  -0.0000406540   residue:    0.0000039388
      chi:  15  -0.0000406540   residue:    0.0000039388
      chi:  16  -0.0000406540   residue:    0.0000039388
      chi:  17   0.0000332423   residue:    0.0000023948
      chi:  18   0.0000625078   residue:    0.0000472144
      chi:  19   0.0005103189   residue:    0.0000843617
      chi:  20  -0.0002621436   residue:    0.0000161453
      chi:  21  -0.0002621436   residue:    0.0000161453
      chi:  22  -0.0002621436   residue:    0.0000161453
      chi:  23   0.0053002021   residue:    0.0000531164
      chi:  24  -0.0018394756   residue:    0.0000046841
      Average number of iter. to solve lin. system:   32.0
      Total CPU time :  1367.3 s

      atom #  1   q point #   1   iter #  32
      chi:   1  -0.1648789022   residue:    0.0000742604
      chi:   2   0.0000844833   residue:    0.0000289790
      chi:   3   0.0000844833   residue:    0.0000289790
      chi:   4   0.0000844833   residue:    0.0000289790
      chi:   5   0.0016808456   residue:    0.0000652993
      chi:   6  -0.0002482270   residue:    0.0000044741
      chi:   7  -0.0000312142   residue:    0.0000194462
      chi:   8   0.0000116088   residue:    0.0000061102
      chi:   9   0.0000116088   residue:    0.0000061102
      chi:  10   0.0000116088   residue:    0.0000061102
      chi:  11   0.0000317880   residue:    0.0000059171
      chi:  12   0.0000046536   residue:    0.0000001368
      chi:  13   0.0000118230   residue:    0.0000073337
      chi:  14  -0.0000283243   residue:    0.0000123297
      chi:  15  -0.0000283243   residue:    0.0000123297
      chi:  16  -0.0000283243   residue:    0.0000123297
      chi:  17   0.0000162635   residue:    0.0000169788
      chi:  18   0.0000432759   residue:    0.0000192319
      chi:  19   0.0005514167   residue:    0.0000410978
      chi:  20  -0.0002747678   residue:    0.0000126242
      chi:  21  -0.0002747678   residue:    0.0000126242
      chi:  22  -0.0002747678   residue:    0.0000126242
      chi:  23   0.0053026460   residue:    0.0000024438
      chi:  24  -0.0018340608   residue:    0.0000054148
      Average number of iter. to solve lin. system:   34.0
      Total CPU time :  1407.2 s

      atom #  1   q point #   1   iter #  33
      chi:   1  -0.1649261782   residue:    0.0000472760
      chi:   2   0.0000813622   residue:    0.0000031211
      chi:   3   0.0000813622   residue:    0.0000031211
      chi:   4   0.0000813622   residue:    0.0000031211
      chi:   5   0.0016918899   residue:    0.0000110443
      chi:   6  -0.0002532380   residue:    0.0000050110
      chi:   7  -0.0000370533   residue:    0.0000058391
      chi:   8   0.0000152958   residue:    0.0000036870
      chi:   9   0.0000152958   residue:    0.0000036870
      chi:  10   0.0000152958   residue:    0.0000036870
      chi:  11   0.0000333761   residue:    0.0000015881
      chi:  12   0.0000048668   residue:    0.0000002132
      chi:  13   0.0000090380   residue:    0.0000027850
      chi:  14  -0.0000333718   residue:    0.0000050476
      chi:  15  -0.0000333718   residue:    0.0000050476
      chi:  16  -0.0000333718   residue:    0.0000050476
      chi:  17   0.0000259414   residue:    0.0000096779
      chi:  18   0.0000338334   residue:    0.0000094425
      chi:  19   0.0005322391   residue:    0.0000191776
      chi:  20  -0.0002665861   residue:    0.0000081817
      chi:  21  -0.0002665861   residue:    0.0000081817
      chi:  22  -0.0002665861   residue:    0.0000081817
      chi:  23   0.0053056691   residue:    0.0000030231
      chi:  24  -0.0018435723   residue:    0.0000095115
      Average number of iter. to solve lin. system:   35.0
      Total CPU time :  1448.0 s

      atom #  1   q point #   1   iter #  34
      chi:   1  -0.1648499033   residue:    0.0000762749
      chi:   2   0.0000836722   residue:    0.0000023100
      chi:   3   0.0000836722   residue:    0.0000023100
      chi:   4   0.0000836722   residue:    0.0000023100
      chi:   5   0.0016747387   residue:    0.0000171512
      chi:   6  -0.0002409479   residue:    0.0000122901
      chi:   7   0.0000466073   residue:    0.0000836606
      chi:   8  -0.0000180366   residue:    0.0000333324
      chi:   9  -0.0000180366   residue:    0.0000333324
      chi:  10  -0.0000180366   residue:    0.0000333324
      chi:  11   0.0000245684   residue:    0.0000088077
      chi:  12   0.0000038921   residue:    0.0000009747
      chi:  13   0.0000078691   residue:    0.0000011689
      chi:  14  -0.0000259646   residue:    0.0000074072
      chi:  15  -0.0000259646   residue:    0.0000074072
      chi:  16  -0.0000259646   residue:    0.0000074072
      chi:  17   0.0000159196   residue:    0.0000100218
      chi:  18   0.0000358167   residue:    0.0000019832
      chi:  19   0.0006108840   residue:    0.0000786449
      chi:  20  -0.0002971710   residue:    0.0000305849
      chi:  21  -0.0002971710   residue:    0.0000305849
      chi:  22  -0.0002971710   residue:    0.0000305849
      chi:  23   0.0052764048   residue:    0.0000292643
      chi:  24  -0.0018427638   residue:    0.0000008085
      Average number of iter. to solve lin. system:   37.0
      Total CPU time :  1490.5 s

      atom #  1   q point #   1   iter #  35
      chi:   1  -0.1648943755   residue:    0.0000444722
      chi:   2   0.0000695656   residue:    0.0000141066
      chi:   3   0.0000695656   residue:    0.0000141066
      chi:   4   0.0000695656   residue:    0.0000141066
      chi:   5   0.0016890262   residue:    0.0000142874
      chi:   6  -0.0002239194   residue:    0.0000170286
      chi:   7   0.0000169121   residue:    0.0000296952
      chi:   8  -0.0000092573   residue:    0.0000087793
      chi:   9  -0.0000092573   residue:    0.0000087793
      chi:  10  -0.0000092573   residue:    0.0000087793
      chi:  11   0.0000225056   residue:    0.0000020628
      chi:  12   0.0000053663   residue:    0.0000014742
      chi:  13   0.0000118130   residue:    0.0000039439
      chi:  14  -0.0000110894   residue:    0.0000148753
      chi:  15  -0.0000110894   residue:    0.0000148753
      chi:  16  -0.0000110894   residue:    0.0000148753
      chi:  17  -0.0000508196   residue:    0.0000667392
      chi:  18   0.0000839722   residue:    0.0000481555
      chi:  19   0.0004851977   residue:    0.0001256863
      chi:  20  -0.0002650184   residue:    0.0000321526
      chi:  21  -0.0002650184   residue:    0.0000321526
      chi:  22  -0.0002650184   residue:    0.0000321526
      chi:  23   0.0052698672   residue:    0.0000065376
      chi:  24  -0.0018583863   residue:    0.0000156225
      Average number of iter. to solve lin. system:   37.5
      Total CPU time :  1533.2 s

      atom #  1   q point #   1   iter #  36
      chi:   1  -0.1649279135   residue:    0.0000335380
      chi:   2   0.0000703521   residue:    0.0000007865
      chi:   3   0.0000703521   residue:    0.0000007865
      chi:   4   0.0000703521   residue:    0.0000007865
      chi:   5   0.0017017246   residue:    0.0000126984
      chi:   6  -0.0002372528   residue:    0.0000133334
      chi:   7  -0.0000000418   residue:    0.0000169540
      chi:   8  -0.0000001406   residue:    0.0000091168
      chi:   9  -0.0000001406   residue:    0.0000091168
      chi:  10  -0.0000001406   residue:    0.0000091168
      chi:  11   0.0000261327   residue:    0.0000036272
      chi:  12   0.0000045531   residue:    0.0000008132
      chi:  13   0.0000076278   residue:    0.0000041852
      chi:  14  -0.0000324822   residue:    0.0000213929
      chi:  15  -0.0000324822   residue:    0.0000213929
      chi:  16  -0.0000324822   residue:    0.0000213929
      chi:  17   0.0000167895   residue:    0.0000676091
      chi:  18   0.0000563059   residue:    0.0000276663
      chi:  19   0.0005331974   residue:    0.0000479997
      chi:  20  -0.0002742608   residue:    0.0000092424
      chi:  21  -0.0002742608   residue:    0.0000092424
      chi:  22  -0.0002742608   residue:    0.0000092424
      chi:  23   0.0052814323   residue:    0.0000115650
      chi:  24  -0.0018547843   residue:    0.0000036020
      Average number of iter. to solve lin. system:   31.5
      Total CPU time :  1571.0 s

      atom #  1   q point #   1   iter #  37
      chi:   1  -0.1649291571   residue:    0.0000012436
      chi:   2   0.0000966148   residue:    0.0000262626
      chi:   3   0.0000966148   residue:    0.0000262626
      chi:   4   0.0000966148   residue:    0.0000262626
      chi:   5   0.0016417776   residue:    0.0000599470
      chi:   6  -0.0002438118   residue:    0.0000065591
      chi:   7   0.0000039995   residue:    0.0000040413
      chi:   8  -0.0000027630   residue:    0.0000026224
      chi:   9  -0.0000027630   residue:    0.0000026224
      chi:  10  -0.0000027630   residue:    0.0000026224
      chi:  11   0.0000294085   residue:    0.0000032758
      chi:  12   0.0000045095   residue:    0.0000000436
      chi:  13   0.0000120747   residue:    0.0000044469
      chi:  14  -0.0000197661   residue:    0.0000127161
      chi:  15  -0.0000197661   residue:    0.0000127161
      chi:  16  -0.0000197661   residue:    0.0000127161
      chi:  17  -0.0000046607   residue:    0.0000214503
      chi:  18   0.0000346789   residue:    0.0000216269
      chi:  19   0.0005701922   residue:    0.0000369948
      chi:  20  -0.0002843320   residue:    0.0000100712
      chi:  21  -0.0002843320   residue:    0.0000100712
      chi:  22  -0.0002843320   residue:    0.0000100712
      chi:  23   0.0052817695   residue:    0.0000003372
      chi:  24  -0.0018510419   residue:    0.0000037424
      Average number of iter. to solve lin. system:   35.5
      Total CPU time :  1612.4 s

      atom #  1   q point #   1   iter #  38
      chi:   1  -0.1649551673   residue:    0.0000260102
      chi:   2   0.0000850471   residue:    0.0000115677
      chi:   3   0.0000850471   residue:    0.0000115677
      chi:   4   0.0000850471   residue:    0.0000115677
      chi:   5   0.0016846832   residue:    0.0000429056
      chi:   6  -0.0002530335   residue:    0.0000092216
      chi:   7   0.0000059551   residue:    0.0000019556
      chi:   8  -0.0000003371   residue:    0.0000024258
      chi:   9  -0.0000003371   residue:    0.0000024258
      chi:  10  -0.0000003371   residue:    0.0000024258
      chi:  11   0.0000312284   residue:    0.0000018198
      chi:  12   0.0000041227   residue:    0.0000003868
      chi:  13   0.0000063656   residue:    0.0000057091
      chi:  14  -0.0000351087   residue:    0.0000153426
      chi:  15  -0.0000351087   residue:    0.0000153426
      chi:  16  -0.0000351087   residue:    0.0000153426
      chi:  17   0.0000386159   residue:    0.0000432766
      chi:  18   0.0000159428   residue:    0.0000187361
      chi:  19   0.0005805370   residue:    0.0000103448
      chi:  20  -0.0002830187   residue:    0.0000013133
      chi:  21  -0.0002830187   residue:    0.0000013133
      chi:  22  -0.0002830187   residue:    0.0000013133
      chi:  23   0.0052919896   residue:    0.0000102201
      chi:  24  -0.0018521368   residue:    0.0000010949
      Average number of iter. to solve lin. system:   33.0
      Total CPU time :  1651.5 s

      atom #  1   q point #   1   iter #  39
      chi:   1  -0.1649577012   residue:    0.0000025339
      chi:   2   0.0000803468   residue:    0.0000047002
      chi:   3   0.0000803468   residue:    0.0000047002
      chi:   4   0.0000803468   residue:    0.0000047002
      chi:   5   0.0016884783   residue:    0.0000037951
      chi:   6  -0.0002453519   residue:    0.0000076816
      chi:   7  -0.0000014179   residue:    0.0000073730
      chi:   8   0.0000012376   residue:    0.0000015747
      chi:   9   0.0000012376   residue:    0.0000015747
      chi:  10   0.0000012376   residue:    0.0000015747
      chi:  11   0.0000295809   residue:    0.0000016475
      chi:  12   0.0000046431   residue:    0.0000005205
      chi:  13   0.0000090554   residue:    0.0000026898
      chi:  14  -0.0000274277   residue:    0.0000076810
      chi:  15  -0.0000274277   residue:    0.0000076810
      chi:  16  -0.0000274277   residue:    0.0000076810
      chi:  17   0.0000120446   residue:    0.0000265713
      chi:  18   0.0000380002   residue:    0.0000220574
      chi:  19   0.0005558836   residue:    0.0000246534
      chi:  20  -0.0002801395   residue:    0.0000028791
      chi:  21  -0.0002801395   residue:    0.0000028791
      chi:  22  -0.0002801395   residue:    0.0000028791
      chi:  23   0.0052881312   residue:    0.0000038584
      chi:  24  -0.0018541300   residue:    0.0000019932
      Average number of iter. to solve lin. system:   33.0
      Total CPU time :  1690.6 s

      atom #  1   q point #   1   iter #  40
      chi:   1  -0.1649512129   residue:    0.0000064883
      chi:   2   0.0000796908   residue:    0.0000006561
      chi:   3   0.0000796908   residue:    0.0000006561
      chi:   4   0.0000796908   residue:    0.0000006561
      chi:   5   0.0016880282   residue:    0.0000004501
      chi:   6  -0.0002442581   residue:    0.0000010938
      chi:   7  -0.0000073754   residue:    0.0000059575
      chi:   8   0.0000031383   residue:    0.0000019007
      chi:   9   0.0000031383   residue:    0.0000019007
      chi:  10   0.0000031383   residue:    0.0000019007
      chi:  11   0.0000294014   residue:    0.0000001794
      chi:  12   0.0000047126   residue:    0.0000000695
      chi:  13   0.0000086870   residue:    0.0000003685
      chi:  14  -0.0000290286   residue:    0.0000016009
      chi:  15  -0.0000290286   residue:    0.0000016009
      chi:  16  -0.0000290286   residue:    0.0000016009
      chi:  17   0.0000125273   residue:    0.0000004828
      chi:  18   0.0000416042   residue:    0.0000036040
      chi:  19   0.0005396624   residue:    0.0000162212
      chi:  20  -0.0002741328   residue:    0.0000060067
      chi:  21  -0.0002741328   residue:    0.0000060067
      chi:  22  -0.0002741328   residue:    0.0000060067
      chi:  23   0.0052884802   residue:    0.0000003490
      chi:  24  -0.0018541991   residue:    0.0000000691
      Average number of iter. to solve lin. system:   30.5
      Total CPU time :  1727.6 s

      atom #  1   q point #   1   iter #  41
      chi:   1  -0.1649387397   residue:    0.0000124732
      chi:   2   0.0000804547   residue:    0.0000007639
      chi:   3   0.0000804547   residue:    0.0000007639
      chi:   4   0.0000804547   residue:    0.0000007639
      chi:   5   0.0016834986   residue:    0.0000045296
      chi:   6  -0.0002370417   residue:    0.0000072164
      chi:   7   0.0000274291   residue:    0.0000348045
      chi:   8  -0.0000118166   residue:    0.0000149549
      chi:   9  -0.0000118166   residue:    0.0000149549
      chi:  10  -0.0000118166   residue:    0.0000149549
      chi:  11   0.0000253053   residue:    0.0000040962
      chi:  12   0.0000046555   residue:    0.0000000571
      chi:  13   0.0000094014   residue:    0.0000007145
      chi:  14  -0.0000191699   residue:    0.0000098587
      chi:  15  -0.0000191699   residue:    0.0000098587
      chi:  16  -0.0000191699   residue:    0.0000098587
      chi:  17  -0.0000153145   residue:    0.0000278418
      chi:  18   0.0000506329   residue:    0.0000090287
      chi:  19   0.0005404307   residue:    0.0000007683
      chi:  20  -0.0002785496   residue:    0.0000044168
      chi:  21  -0.0002785496   residue:    0.0000044168
      chi:  22  -0.0002785496   residue:    0.0000044168
      chi:  23   0.0052803623   residue:    0.0000081178
      chi:  24  -0.0018572872   residue:    0.0000030881
      Average number of iter. to solve lin. system:   37.5
      Total CPU time :  1770.4 s

      atom #  1   q point #   1   iter #  42
      chi:   1  -0.1649462295   residue:    0.0000074898
      chi:   2   0.0000773374   residue:    0.0000031173
      chi:   3   0.0000773374   residue:    0.0000031173
      chi:   4   0.0000773374   residue:    0.0000031173
      chi:   5   0.0016908516   residue:    0.0000073529
      chi:   6  -0.0002400347   residue:    0.0000029930
      chi:   7   0.0000067854   residue:    0.0000206437
      chi:   8  -0.0000028499   residue:    0.0000089667
      chi:   9  -0.0000028499   residue:    0.0000089667
      chi:  10  -0.0000028499   residue:    0.0000089667
      chi:  11   0.0000270087   residue:    0.0000017034
      chi:  12   0.0000045645   residue:    0.0000000910
      chi:  13   0.0000082633   residue:    0.0000011382
      chi:  14  -0.0000285214   residue:    0.0000093515
      chi:  15  -0.0000285214   residue:    0.0000093515
      chi:  16  -0.0000285214   residue:    0.0000093515
      chi:  17   0.0000102322   residue:    0.0000255467
      chi:  18   0.0000474662   residue:    0.0000031666
      chi:  19   0.0005447248   residue:    0.0000042941
      chi:  20  -0.0002781246   residue:    0.0000004250
      chi:  21  -0.0002781246   residue:    0.0000004250
      chi:  22  -0.0002781246   residue:    0.0000004250
      chi:  23   0.0052826882   residue:    0.0000023259
      chi:  24  -0.0018568690   residue:    0.0000004182
      Average number of iter. to solve lin. system:   29.5
      Total CPU time :  1806.7 s

      atom #  1   q point #   1   iter #  43
      chi:   1  -0.1649531839   residue:    0.0000069544
      chi:   2   0.0000835900   residue:    0.0000062526
      chi:   3   0.0000835900   residue:    0.0000062526
      chi:   4   0.0000835900   residue:    0.0000062526
      chi:   5   0.0016783489   residue:    0.0000125027
      chi:   6  -0.0002433391   residue:    0.0000033044
      chi:   7   0.0000026437   residue:    0.0000041417
      chi:   8  -0.0000011320   residue:    0.0000017179
      chi:   9  -0.0000011320   residue:    0.0000017179
      chi:  10  -0.0000011320   residue:    0.0000017179
      chi:  11   0.0000288017   residue:    0.0000017930
      chi:  12   0.0000045679   residue:    0.0000000035
      chi:  13   0.0000094923   residue:    0.0000012291
      chi:  14  -0.0000259334   residue:    0.0000025880
      chi:  15  -0.0000259334   residue:    0.0000025880
      chi:  16  -0.0000259334   residue:    0.0000025880
      chi:  17   0.0000070368   residue:    0.0000031954
      chi:  18   0.0000395797   residue:    0.0000078866
      chi:  19   0.0005529548   residue:    0.0000082299
      chi:  20  -0.0002798356   residue:    0.0000017110
      chi:  21  -0.0002798356   residue:    0.0000017110
      chi:  22  -0.0002798356   residue:    0.0000017110
      chi:  23   0.0052849190   residue:    0.0000022308
      chi:  24  -0.0018558833   residue:    0.0000009857
      Average number of iter. to solve lin. system:   34.0
      Total CPU time :  1846.8 s

      atom #  1   q point #   1   iter #  44
      chi:   1  -0.1649576829   residue:    0.0000044990
      chi:   2   0.0000795611   residue:    0.0000040289
      chi:   3   0.0000795611   residue:    0.0000040289
      chi:   4   0.0000795611   residue:    0.0000040289
      chi:   5   0.0016893266   residue:    0.0000109778
      chi:   6  -0.0002434606   residue:    0.0000001215
      chi:   7   0.0000007506   residue:    0.0000018931
      chi:   8   0.0000001148   residue:    0.0000012468
      chi:   9   0.0000001148   residue:    0.0000012468
      chi:  10   0.0000001148   residue:    0.0000012468
      chi:  11   0.0000289494   residue:    0.0000001478
      chi:  12   0.0000045886   residue:    0.0000000206
      chi:  13   0.0000086399   residue:    0.0000008524
      chi:  14  -0.0000281926   residue:    0.0000022591
      chi:  15  -0.0000281926   residue:    0.0000022591
      chi:  16  -0.0000281926   residue:    0.0000022591
      chi:  17   0.0000118744   residue:    0.0000048375
      chi:  18   0.0000401051   residue:    0.0000005254
      chi:  19   0.0005478627   residue:    0.0000050921
      chi:  20  -0.0002777906   residue:    0.0000020450
      chi:  21  -0.0002777906   residue:    0.0000020450
      chi:  22  -0.0002777906   residue:    0.0000020450
      chi:  23   0.0052859424   residue:    0.0000010234
      chi:  24  -0.0018559403   residue:    0.0000000570
      Average number of iter. to solve lin. system:   31.5
      Total CPU time :  1884.9 s

      atom #  1   q point #   1   iter #  45
      chi:   1  -0.1649574339   residue:    0.0000002490
      chi:   2   0.0000798157   residue:    0.0000002546
      chi:   3   0.0000798157   residue:    0.0000002546
      chi:   4   0.0000798157   residue:    0.0000002546
      chi:   5   0.0016884712   residue:    0.0000008554
      chi:   6  -0.0002427839   residue:    0.0000006767
      chi:   7   0.0000008332   residue:    0.0000000825
      chi:   8  -0.0000002607   residue:    0.0000003755
      chi:   9  -0.0000002607   residue:    0.0000003755
      chi:  10  -0.0000002607   residue:    0.0000003755
      chi:  11   0.0000284851   residue:    0.0000004643
      chi:  12   0.0000046332   residue:    0.0000000446
      chi:  13   0.0000086062   residue:    0.0000000338
      chi:  14  -0.0000279771   residue:    0.0000002155
      chi:  15  -0.0000279771   residue:    0.0000002155
      chi:  16  -0.0000279771   residue:    0.0000002155
      chi:  17   0.0000099943   residue:    0.0000018801
      chi:  18   0.0000424354   residue:    0.0000023303
      chi:  19   0.0005434655   residue:    0.0000043972
      chi:  20  -0.0002766709   residue:    0.0000011197
      chi:  21  -0.0002766709   residue:    0.0000011197
      chi:  22  -0.0002766709   residue:    0.0000011197
      chi:  23   0.0052860364   residue:    0.0000000940
      chi:  24  -0.0018563484   residue:    0.0000004081
      Average number of iter. to solve lin. system:   31.5
      Total CPU time :  1922.8 s

      atom #  1   q point #   1   iter #  46
      chi:   1  -0.1649594635   residue:    0.0000020296
      chi:   2   0.0000795773   residue:    0.0000002384
      chi:   3   0.0000795773   residue:    0.0000002384
      chi:   4   0.0000795773   residue:    0.0000002384
      chi:   5   0.0016890710   residue:    0.0000005998
      chi:   6  -0.0002421673   residue:    0.0000006165
      chi:   7   0.0000022220   residue:    0.0000013888
      chi:   8  -0.0000008678   residue:    0.0000006072
      chi:   9  -0.0000008678   residue:    0.0000006072
      chi:  10  -0.0000008678   residue:    0.0000006072
      chi:  11   0.0000283027   residue:    0.0000001824
      chi:  12   0.0000046445   residue:    0.0000000113
      chi:  13   0.0000088793   residue:    0.0000002731
      chi:  14  -0.0000270141   residue:    0.0000009630
      chi:  15  -0.0000270141   residue:    0.0000009630
      chi:  16  -0.0000270141   residue:    0.0000009630
      chi:  17   0.0000076491   residue:    0.0000023452
      chi:  18   0.0000435480   residue:    0.0000011126
      chi:  19   0.0005446604   residue:    0.0000011949
      chi:  20  -0.0002778106   residue:    0.0000011397
      chi:  21  -0.0002778106   residue:    0.0000011397
      chi:  22  -0.0002778106   residue:    0.0000011397
      chi:  23   0.0052853859   residue:    0.0000006505
      chi:  24  -0.0018569843   residue:    0.0000006359
      Average number of iter. to solve lin. system:   35.5
      Total CPU time :  1964.1 s

      atom #  1   q point #   1   iter #  47
      chi:   1  -0.1649630633   residue:    0.0000035998
      chi:   2   0.0000805778   residue:    0.0000010005
      chi:   3   0.0000805778   residue:    0.0000010005
      chi:   4   0.0000805778   residue:    0.0000010005
      chi:   5   0.0016880937   residue:    0.0000009773
      chi:   6  -0.0002432378   residue:    0.0000010704
      chi:   7   0.0000035428   residue:    0.0000013208
      chi:   8  -0.0000011284   residue:    0.0000002605
      chi:   9  -0.0000011284   residue:    0.0000002605
      chi:  10  -0.0000011284   residue:    0.0000002605
      chi:  11   0.0000286730   residue:    0.0000003703
      chi:  12   0.0000045062   residue:    0.0000001383
      chi:  13   0.0000085462   residue:    0.0000003331
      chi:  14  -0.0000284950   residue:    0.0000014809
      chi:  15  -0.0000284950   residue:    0.0000014809
      chi:  16  -0.0000284950   residue:    0.0000014809
      chi:  17   0.0000132623   residue:    0.0000056131
      chi:  18   0.0000392768   residue:    0.0000042712
      chi:  19   0.0005514382   residue:    0.0000067779
      chi:  20  -0.0002793800   residue:    0.0000015694
      chi:  21  -0.0002793800   residue:    0.0000015694
      chi:  22  -0.0002793800   residue:    0.0000015694
      chi:  23   0.0052852985   residue:    0.0000000874
      chi:  24  -0.0018570808   residue:    0.0000000965
      Average number of iter. to solve lin. system:   36.0
      Total CPU time :  2005.9 s

      atom #  1   q point #   1   iter #  48
      chi:   1  -0.1649653499   residue:    0.0000022866
      chi:   2   0.0000807766   residue:    0.0000001988
      chi:   3   0.0000807766   residue:    0.0000001988
      chi:   4   0.0000807766   residue:    0.0000001988
      chi:   5   0.0016877426   residue:    0.0000003511
      chi:   6  -0.0002434322   residue:    0.0000001944
      chi:   7   0.0000001272   residue:    0.0000034156
      chi:   8   0.0000002132   residue:    0.0000013416
      chi:   9   0.0000002132   residue:    0.0000013416
      chi:  10   0.0000002132   residue:    0.0000013416
      chi:  11   0.0000291005   residue:    0.0000004275
      chi:  12   0.0000046001   residue:    0.0000000939
      chi:  13   0.0000089128   residue:    0.0000003666
      chi:  14  -0.0000275377   residue:    0.0000009573
      chi:  15  -0.0000275377   residue:    0.0000009573
      chi:  16  -0.0000275377   residue:    0.0000009573
      chi:  17   0.0000102527   residue:    0.0000030096
      chi:  18   0.0000397301   residue:    0.0000004532
      chi:  19   0.0005470503   residue:    0.0000043880
      chi:  20  -0.0002780153   residue:    0.0000013646
      chi:  21  -0.0002780153   residue:    0.0000013646
      chi:  22  -0.0002780153   residue:    0.0000013646
      chi:  23   0.0052858595   residue:    0.0000005610
      chi:  24  -0.0018572638   residue:    0.0000001830
      Average number of iter. to solve lin. system:   33.5
      Total CPU time :  2045.4 s

      atom #  1   q point #   1   iter #  49
      chi:   1  -0.1649678210   residue:    0.0000024711
      chi:   2   0.0000791364   residue:    0.0000016402
      chi:   3   0.0000791364   residue:    0.0000016402
      chi:   4   0.0000791364   residue:    0.0000016402
      chi:   5   0.0016924677   residue:    0.0000047251
      chi:   6  -0.0002427003   residue:    0.0000007319
      chi:   7   0.0000026395   residue:    0.0000025123
      chi:   8  -0.0000008043   residue:    0.0000010175
      chi:   9  -0.0000008043   residue:    0.0000010175
      chi:  10  -0.0000008043   residue:    0.0000010175
      chi:  11   0.0000284869   residue:    0.0000006136
      chi:  12   0.0000046048   residue:    0.0000000047
      chi:  13   0.0000084513   residue:    0.0000004615
      chi:  14  -0.0000281145   residue:    0.0000005768
      chi:  15  -0.0000281145   residue:    0.0000005768
      chi:  16  -0.0000281145   residue:    0.0000005768
      chi:  17   0.0000107874   residue:    0.0000005347
      chi:  18   0.0000416987   residue:    0.0000019686
      chi:  19   0.0005449592   residue:    0.0000020911
      chi:  20  -0.0002777357   residue:    0.0000002797
      chi:  21  -0.0002777357   residue:    0.0000002797
      chi:  22  -0.0002777357   residue:    0.0000002797
      chi:  23   0.0052857717   residue:    0.0000000878
      chi:  24  -0.0018577265   residue:    0.0000004627
      Average number of iter. to solve lin. system:   35.0
      Total CPU time :  2086.3 s

      atom #  1   q point #   1   iter #  50
      chi:   1  -0.1649626344   residue:    0.0000051866
      chi:   2   0.0000813461   residue:    0.0000022097
      chi:   3   0.0000813461   residue:    0.0000022097
      chi:   4   0.0000813461   residue:    0.0000022097
      chi:   5   0.0016857280   residue:    0.0000067398
      chi:   6  -0.0002412091   residue:    0.0000014912
      chi:   7   0.0000059258   residue:    0.0000032863
      chi:   8  -0.0000029065   residue:    0.0000021022
      chi:   9  -0.0000029065   residue:    0.0000021022
      chi:  10  -0.0000029065   residue:    0.0000021022
      chi:  11   0.0000275095   residue:    0.0000009774
      chi:  12   0.0000046881   residue:    0.0000000833
      chi:  13   0.0000091151   residue:    0.0000006639
      chi:  14  -0.0000252420   residue:    0.0000028725
      chi:  15  -0.0000252420   residue:    0.0000028725
      chi:  16  -0.0000252420   residue:    0.0000028725
      chi:  17   0.0000020117   residue:    0.0000087757
      chi:  18   0.0000459322   residue:    0.0000042336
      chi:  19   0.0005420860   residue:    0.0000028731
      chi:  20  -0.0002779356   residue:    0.0000001999
      chi:  21  -0.0002779356   residue:    0.0000001999
      chi:  22  -0.0002779356   residue:    0.0000001999
      chi:  23   0.0052851196   residue:    0.0000006521
      chi:  24  -0.0018581065   residue:    0.0000003799
      Average number of iter. to solve lin. system:   35.5
      Total CPU time :  2127.7 s

      atom #  1   q point #   1   iter #  51
      chi:   1  -0.1649662516   residue:    0.0000036172
      chi:   2   0.0000794223   residue:    0.0000019238
      chi:   3   0.0000794223   residue:    0.0000019238
      chi:   4   0.0000794223   residue:    0.0000019238
      chi:   5   0.0016907429   residue:    0.0000050150
      chi:   6  -0.0002416182   residue:    0.0000004090
      chi:   7   0.0000021479   residue:    0.0000037779
      chi:   8  -0.0000010254   residue:    0.0000018811
      chi:   9  -0.0000010254   residue:    0.0000018811
      chi:  10  -0.0000010254   residue:    0.0000018811
      chi:  11   0.0000279986   residue:    0.0000004891
      chi:  12   0.0000046655   residue:    0.0000000226
      chi:  13   0.0000087942   residue:    0.0000003210
      chi:  14  -0.0000271979   residue:    0.0000019559
      chi:  15  -0.0000271979   residue:    0.0000019559
      chi:  16  -0.0000271979   residue:    0.0000019559
      chi:  17   0.0000074228   residue:    0.0000054111
      chi:  18   0.0000450759   residue:    0.0000008563
      chi:  19   0.0005424536   residue:    0.0000003675
      chi:  20  -0.0002777734   residue:    0.0000001622
      chi:  21  -0.0002777734   residue:    0.0000001622
      chi:  22  -0.0002777734   residue:    0.0000001622
      chi:  23   0.0052853233   residue:    0.0000002037
      chi:  24  -0.0018582649   residue:    0.0000001585
      Average number of iter. to solve lin. system:   33.0
      Total CPU time :  2166.8 s

      atom #  1   q point #   1   iter #  52
      chi:   1  -0.1649672630   residue:    0.0000010115
      chi:   2   0.0000803322   residue:    0.0000009098
      chi:   3   0.0000803322   residue:    0.0000009098
      chi:   4   0.0000803322   residue:    0.0000009098
      chi:   5   0.0016892852   residue:    0.0000014577
      chi:   6  -0.0002425706   residue:    0.0000009525
      chi:   7   0.0000020364   residue:    0.0000001114
      chi:   8  -0.0000007816   residue:    0.0000002438
      chi:   9  -0.0000007816   residue:    0.0000002438
      chi:  10  -0.0000007816   residue:    0.0000002438
      chi:  11   0.0000284724   residue:    0.0000004738
      chi:  12   0.0000045940   residue:    0.0000000715
      chi:  13   0.0000087102   residue:    0.0000000839
      chi:  14  -0.0000278069   residue:    0.0000006090
      chi:  15  -0.0000278069   residue:    0.0000006090
      chi:  16  -0.0000278069   residue:    0.0000006090
      chi:  17   0.0000101534   residue:    0.0000027306
      chi:  18   0.0000418534   residue:    0.0000032224
      chi:  19   0.0005457578   residue:    0.0000033043
      chi:  20  -0.0002781934   residue:    0.0000004200
      chi:  21  -0.0002781934   residue:    0.0000004200
      chi:  22  -0.0002781934   residue:    0.0000004200
      chi:  23   0.0052855780   residue:    0.0000002547
      chi:  24  -0.0018579776   residue:    0.0000002873
      Average number of iter. to solve lin. system:   32.5
      Total CPU time :  2205.8 s

      atom #  1   q point #   1   iter #  53
      chi:   1  -0.1649678956   residue:    0.0000006326
      chi:   2   0.0000803367   residue:    0.0000000045
      chi:   3   0.0000803367   residue:    0.0000000045
      chi:   4   0.0000803367   residue:    0.0000000045
      chi:   5   0.0016894164   residue:    0.0000001312
      chi:   6  -0.0002425187   residue:    0.0000000519
      chi:   7   0.0000023716   residue:    0.0000003351
      chi:   8  -0.0000008939   residue:    0.0000001123
      chi:   9  -0.0000008939   residue:    0.0000001123
      chi:  10  -0.0000008939   residue:    0.0000001123
      chi:  11   0.0000285066   residue:    0.0000000342
      chi:  12   0.0000046144   residue:    0.0000000203
      chi:  13   0.0000088467   residue:    0.0000001364
      chi:  14  -0.0000272033   residue:    0.0000006036
      chi:  15  -0.0000272033   residue:    0.0000006036
      chi:  16  -0.0000272033   residue:    0.0000006036
      chi:  17   0.0000086534   residue:    0.0000015000
      chi:  18   0.0000419626   residue:    0.0000001091
      chi:  19   0.0005457347   residue:    0.0000000231
      chi:  20  -0.0002783614   residue:    0.0000001679
      chi:  21  -0.0002783614   residue:    0.0000001679
      chi:  22  -0.0002783614   residue:    0.0000001679
      chi:  23   0.0052854876   residue:    0.0000000904
      chi:  24  -0.0018580720   residue:    0.0000000944
      Average number of iter. to solve lin. system:   33.0
      Total CPU time :  2244.7 s

      atom #  1   q point #   1   iter #  54
      chi:   1  -0.1649686093   residue:    0.0000007137
      chi:   2   0.0000800612   residue:    0.0000002755
      chi:   3   0.0000800612   residue:    0.0000002755
      chi:   4   0.0000800612   residue:    0.0000002755
      chi:   5   0.0016902265   residue:    0.0000008101
      chi:   6  -0.0002424038   residue:    0.0000001149
      chi:   7   0.0000017329   residue:    0.0000006387
      chi:   8  -0.0000006785   residue:    0.0000002154
      chi:   9  -0.0000006785   residue:    0.0000002154
      chi:  10  -0.0000006785   residue:    0.0000002154
      chi:  11   0.0000284486   residue:    0.0000000580
      chi:  12   0.0000046370   residue:    0.0000000227
      chi:  13   0.0000087659   residue:    0.0000000807
      chi:  14  -0.0000273705   residue:    0.0000001673
      chi:  15  -0.0000273705   residue:    0.0000001673
      chi:  16  -0.0000273705   residue:    0.0000001673
      chi:  17   0.0000085921   residue:    0.0000000613
      chi:  18   0.0000426006   residue:    0.0000006380
      chi:  19   0.0005436891   residue:    0.0000020457
      chi:  20  -0.0002777140   residue:    0.0000006474
      chi:  21  -0.0002777140   residue:    0.0000006474
      chi:  22  -0.0002777140   residue:    0.0000006474
      chi:  23   0.0052856612   residue:    0.0000001736
      chi:  24  -0.0018581832   residue:    0.0000001111
      Average number of iter. to solve lin. system:   35.0
      Total CPU time :  2285.3 s

      atom #  1   q point #   1   iter #  55
      chi:   1  -0.1649687774   residue:    0.0000001681
      chi:   2   0.0000802527   residue:    0.0000001915
      chi:   3   0.0000802527   residue:    0.0000001915
      chi:   4   0.0000802527   residue:    0.0000001915
      chi:   5   0.0016898519   residue:    0.0000003746
      chi:   6  -0.0002422667   residue:    0.0000001371
      chi:   7   0.0000027207   residue:    0.0000009878
      chi:   8  -0.0000011252   residue:    0.0000004468
      chi:   9  -0.0000011252   residue:    0.0000004468
      chi:  10  -0.0000011252   residue:    0.0000004468
      chi:  11   0.0000282914   residue:    0.0000001572
      chi:  12   0.0000046236   residue:    0.0000000135
      chi:  13   0.0000087908   residue:    0.0000000249
      chi:  14  -0.0000272589   residue:    0.0000001117
      chi:  15  -0.0000272589   residue:    0.0000001117
      chi:  16  -0.0000272589   residue:    0.0000001117
      chi:  17   0.0000084724   residue:    0.0000001197
      chi:  18   0.0000428092   residue:    0.0000002086
      chi:  19   0.0005451255   residue:    0.0000014364
      chi:  20  -0.0002783860   residue:    0.0000006720
      chi:  21  -0.0002783860   residue:    0.0000006720
      chi:  22  -0.0002783860   residue:    0.0000006720
      chi:  23   0.0052854594   residue:    0.0000002019
      chi:  24  -0.0018582991   residue:    0.0000001160
      Average number of iter. to solve lin. system:   34.0
      Total CPU time :  2324.8 s

      atom #  1   q point #   1   iter #  56
      chi:   1  -0.1649701446   residue:    0.0000013672
      chi:   2   0.0000803600   residue:    0.0000001073
      chi:   3   0.0000803600   residue:    0.0000001073
      chi:   4   0.0000803600   residue:    0.0000001073
      chi:   5   0.0016898286   residue:    0.0000000233
      chi:   6  -0.0002422098   residue:    0.0000000569
      chi:   7   0.0000013412   residue:    0.0000013794
      chi:   8  -0.0000006054   residue:    0.0000005198
      chi:   9  -0.0000006054   residue:    0.0000005198
      chi:  10  -0.0000006054   residue:    0.0000005198
      chi:  11   0.0000284812   residue:    0.0000001898
      chi:  12   0.0000046204   residue:    0.0000000032
      chi:  13   0.0000089061   residue:    0.0000001152
      chi:  14  -0.0000273088   residue:    0.0000000499
      chi:  15  -0.0000273088   residue:    0.0000000499
      chi:  16  -0.0000273088   residue:    0.0000000499
      chi:  17   0.0000086275   residue:    0.0000001551
      chi:  18   0.0000426863   residue:    0.0000001229
      chi:  19   0.0005443294   residue:    0.0000007961
      chi:  20  -0.0002782181   residue:    0.0000001680
      chi:  21  -0.0002782181   residue:    0.0000001680
      chi:  22  -0.0002782181   residue:    0.0000001680
      chi:  23   0.0052854973   residue:    0.0000000379
      chi:  24  -0.0018586282   residue:    0.0000003291
      Average number of iter. to solve lin. system:   39.0
      Total CPU time :  2368.6 s

      atom #  1   q point #   1   iter #  57
      chi:   1  -0.1649707727   residue:    0.0000006280
      chi:   2   0.0000808375   residue:    0.0000004776
      chi:   3   0.0000808375   residue:    0.0000004776
      chi:   4   0.0000808375   residue:    0.0000004776
      chi:   5   0.0016892867   residue:    0.0000005419
      chi:   6  -0.0002426518   residue:    0.0000004420
      chi:   7   0.0000029137   residue:    0.0000015724
      chi:   8  -0.0000011276   residue:    0.0000005222
      chi:   9  -0.0000011276   residue:    0.0000005222
      chi:  10  -0.0000011276   residue:    0.0000005222
      chi:  11   0.0000285282   residue:    0.0000000470
      chi:  12   0.0000045855   residue:    0.0000000349
      chi:  13   0.0000087997   residue:    0.0000001063
      chi:  14  -0.0000273896   residue:    0.0000000809
      chi:  15  -0.0000273896   residue:    0.0000000809
      chi:  16  -0.0000273896   residue:    0.0000000809
      chi:  17   0.0000094239   residue:    0.0000007964
      chi:  18   0.0000411921   residue:    0.0000014942
      chi:  19   0.0005467025   residue:    0.0000023731
      chi:  20  -0.0002787392   residue:    0.0000005212
      chi:  21  -0.0002787392   residue:    0.0000005212
      chi:  22  -0.0002787392   residue:    0.0000005212
      chi:  23   0.0052855135   residue:    0.0000000161
      chi:  24  -0.0018584448   residue:    0.0000001834
      Average number of iter. to solve lin. system:   33.0
      Total CPU time :  2407.7 s

      atom #  1   q point #   1   iter #  58
      chi:   1  -0.1649703451   residue:    0.0000004275
      chi:   2   0.0000802417   residue:    0.0000005959
      chi:   3   0.0000802417   residue:    0.0000005959
      chi:   4   0.0000802417   residue:    0.0000005959
      chi:   5   0.0016904173   residue:    0.0000011306
      chi:   6  -0.0002421977   residue:    0.0000004542
      chi:   7   0.0000030092   residue:    0.0000000956
      chi:   8  -0.0000012338   residue:    0.0000001062
      chi:   9  -0.0000012338   residue:    0.0000001062
      chi:  10  -0.0000012338   residue:    0.0000001062
      chi:  11   0.0000283146   residue:    0.0000002136
      chi:  12   0.0000046403   residue:    0.0000000548
      chi:  13   0.0000088524   residue:    0.0000000527
      chi:  14  -0.0000268484   residue:    0.0000005413
      chi:  15  -0.0000268484   residue:    0.0000005413
      chi:  16  -0.0000268484   residue:    0.0000005413
      chi:  17   0.0000073226   residue:    0.0000021013
      chi:  18   0.0000428831   residue:    0.0000016910
      chi:  19   0.0005443184   residue:    0.0000023841
      chi:  20  -0.0002782776   residue:    0.0000004616
      chi:  21  -0.0002782776   residue:    0.0000004616
      chi:  22  -0.0002782776   residue:    0.0000004616
      chi:  23   0.0052854569   residue:    0.0000000566
      chi:  24  -0.0018585274   residue:    0.0000000825
      Average number of iter. to solve lin. system:   33.5
      Total CPU time :  2446.9 s

      atom #  1   q point #   1   iter #  59
      chi:   1  -0.1649708018   residue:    0.0000004566
      chi:   2   0.0000799831   residue:    0.0000002586
      chi:   3   0.0000799831   residue:    0.0000002586
      chi:   4   0.0000799831   residue:    0.0000002586
      chi:   5   0.0016911640   residue:    0.0000007467
      chi:   6  -0.0002420908   residue:    0.0000001068
      chi:   7   0.0000027293   residue:    0.0000002800
      chi:   8  -0.0000011701   residue:    0.0000000637
      chi:   9  -0.0000011701   residue:    0.0000000637
      chi:  10  -0.0000011701   residue:    0.0000000637
      chi:  11   0.0000281581   residue:    0.0000001565
      chi:  12   0.0000046488   residue:    0.0000000085
      chi:  13   0.0000086883   residue:    0.0000001641
      chi:  14  -0.0000273139   residue:    0.0000004655
      chi:  15  -0.0000273139   residue:    0.0000004655
      chi:  16  -0.0000273139   residue:    0.0000004655
      chi:  17   0.0000081251   residue:    0.0000008025
      chi:  18   0.0000435256   residue:    0.0000006424
      chi:  19   0.0005432689   residue:    0.0000010495
      chi:  20  -0.0002779460   residue:    0.0000003316
      chi:  21  -0.0002779460   residue:    0.0000003316
      chi:  22  -0.0002779460   residue:    0.0000003316
      chi:  23   0.0052855569   residue:    0.0000001000
      chi:  24  -0.0018585974   residue:    0.0000000701
      Average number of iter. to solve lin. system:   32.5
      Total CPU time :  2485.5 s

      atom #  1   q point #   1   iter #  60
      chi:   1  -0.1649716646   residue:    0.0000008628
      chi:   2   0.0000802529   residue:    0.0000002698
      chi:   3   0.0000802529   residue:    0.0000002698
      chi:   4   0.0000802529   residue:    0.0000002698
      chi:   5   0.0016908066   residue:    0.0000003574
      chi:   6  -0.0002422765   residue:    0.0000001857
      chi:   7   0.0000026533   residue:    0.0000000760
      chi:   8  -0.0000010887   residue:    0.0000000814
      chi:   9  -0.0000010887   residue:    0.0000000814
      chi:  10  -0.0000010887   residue:    0.0000000814
      chi:  11   0.0000283064   residue:    0.0000001483
      chi:  12   0.0000046313   residue:    0.0000000175
      chi:  13   0.0000087692   residue:    0.0000000809
      chi:  14  -0.0000272610   residue:    0.0000000529
      chi:  15  -0.0000272610   residue:    0.0000000529
      chi:  16  -0.0000272610   residue:    0.0000000529
      chi:  17   0.0000084619   residue:    0.0000003369
      chi:  18   0.0000427619   residue:    0.0000007637
      chi:  19   0.0005448155   residue:    0.0000015466
      chi:  20  -0.0002784560   residue:    0.0000005100
      chi:  21  -0.0002784560   residue:    0.0000005100
      chi:  22  -0.0002784560   residue:    0.0000005100
      chi:  23   0.0052854994   residue:    0.0000000575
      chi:  24  -0.0018586555   residue:    0.0000000580
      Average number of iter. to solve lin. system:   35.0
      Total CPU time :  2525.8 s

      atom #  1   q point #   1   iter #  61
      chi:   1  -0.1649712120   residue:    0.0000004525
      chi:   2   0.0000803999   residue:    0.0000001470
      chi:   3   0.0000803999   residue:    0.0000001470
      chi:   4   0.0000803999   residue:    0.0000001470
      chi:   5   0.0016903155   residue:    0.0000004911
      chi:   6  -0.0002423524   residue:    0.0000000759
      chi:   7   0.0000023084   residue:    0.0000003449
      chi:   8  -0.0000009490   residue:    0.0000001397
      chi:   9  -0.0000009490   residue:    0.0000001397
      chi:  10  -0.0000009490   residue:    0.0000001397
      chi:  11   0.0000284014   residue:    0.0000000950
      chi:  12   0.0000046276   residue:    0.0000000037
      chi:  13   0.0000088076   residue:    0.0000000385
      chi:  14  -0.0000272325   residue:    0.0000000285
      chi:  15  -0.0000272325   residue:    0.0000000285
      chi:  16  -0.0000272325   residue:    0.0000000285
      chi:  17   0.0000084353   residue:    0.0000000267
      chi:  18   0.0000424689   residue:    0.0000002930
      chi:  19   0.0005445931   residue:    0.0000002224
      chi:  20  -0.0002782792   residue:    0.0000001768
      chi:  21  -0.0002782792   residue:    0.0000001768
      chi:  22  -0.0002782792   residue:    0.0000001768
      chi:  23   0.0052855643   residue:    0.0000000648
      chi:  24  -0.0018585918   residue:    0.0000000637
      Average number of iter. to solve lin. system:   34.0
      Total CPU time :  2565.6 s

      atom #  1   q point #   1   iter #  62
      chi:   1  -0.1649712609   residue:    0.0000000488
      chi:   2   0.0000804010   residue:    0.0000000011
      chi:   3   0.0000804010   residue:    0.0000000011
      chi:   4   0.0000804010   residue:    0.0000000011
      chi:   5   0.0016903535   residue:    0.0000000380
      chi:   6  -0.0002421642   residue:    0.0000001882
      chi:   7   0.0000024957   residue:    0.0000001874
      chi:   8  -0.0000010725   residue:    0.0000001235
      chi:   9  -0.0000010725   residue:    0.0000001235
      chi:  10  -0.0000010725   residue:    0.0000001235
      chi:  11   0.0000283533   residue:    0.0000000481
      chi:  12   0.0000046184   residue:    0.0000000091
      chi:  13   0.0000088314   residue:    0.0000000238
      chi:  14  -0.0000272096   residue:    0.0000000229
      chi:  15  -0.0000272096   residue:    0.0000000229
      chi:  16  -0.0000272096   residue:    0.0000000229
      chi:  17   0.0000083371   residue:    0.0000000981
      chi:  18   0.0000426907   residue:    0.0000002218
      chi:  19   0.0005444953   residue:    0.0000000979
      chi:  20  -0.0002783686   residue:    0.0000000895
      chi:  21  -0.0002783686   residue:    0.0000000895
      chi:  22  -0.0002783686   residue:    0.0000000895
      chi:  23   0.0052854774   residue:    0.0000000869
      chi:  24  -0.0018587442   residue:    0.0000001524
      Average number of iter. to solve lin. system:   38.5
      Total CPU time :  2608.7 s

      atom #  1   q point #   1   iter #  63
      chi:   1  -0.1649718809   residue:    0.0000006200
      chi:   2   0.0000802481   residue:    0.0000001530
      chi:   3   0.0000802481   residue:    0.0000001530
      chi:   4   0.0000802481   residue:    0.0000001530
      chi:   5   0.0016909041   residue:    0.0000005506
      chi:   6  -0.0002423235   residue:    0.0000001593
      chi:   7   0.0000021785   residue:    0.0000003172
      chi:   8  -0.0000008844   residue:    0.0000001880
      chi:   9  -0.0000008844   residue:    0.0000001880
      chi:  10  -0.0000008844   residue:    0.0000001880
      chi:  11   0.0000283928   residue:    0.0000000395
      chi:  12   0.0000046375   residue:    0.0000000190
      chi:  13   0.0000087897   residue:    0.0000000417
      chi:  14  -0.0000272428   residue:    0.0000000332
      chi:  15  -0.0000272428   residue:    0.0000000332
      chi:  16  -0.0000272428   residue:    0.0000000332
      chi:  17   0.0000083609   residue:    0.0000000238
      chi:  18   0.0000426508   residue:    0.0000000399
      chi:  19   0.0005441215   residue:    0.0000003738
      chi:  20  -0.0002781819   residue:    0.0000001867
      chi:  21  -0.0002781819   residue:    0.0000001867
      chi:  22  -0.0002781819   residue:    0.0000001867
      chi:  23   0.0052855536   residue:    0.0000000762
      chi:  24  -0.0018586784   residue:    0.0000000658
      Average number of iter. to solve lin. system:   36.0
      Total CPU time :  2650.2 s

      atom #  1   q point #   1   iter #  64
      chi:   1  -0.1649723475   residue:    0.0000004667
      chi:   2   0.0000803825   residue:    0.0000001345
      chi:   3   0.0000803825   residue:    0.0000001345
      chi:   4   0.0000803825   residue:    0.0000001345
      chi:   5   0.0016907971   residue:    0.0000001070
      chi:   6  -0.0002424198   residue:    0.0000000963
      chi:   7   0.0000022059   residue:    0.0000000273
      chi:   8  -0.0000008989   residue:    0.0000000145
      chi:   9  -0.0000008989   residue:    0.0000000145
      chi:  10  -0.0000008989   residue:    0.0000000145
      chi:  11   0.0000283634   residue:    0.0000000293
      chi:  12   0.0000046348   residue:    0.0000000027
      chi:  13   0.0000087354   residue:    0.0000000543
      chi:  14  -0.0000274149   residue:    0.0000001721
      chi:  15  -0.0000274149   residue:    0.0000001721
      chi:  16  -0.0000274149   residue:    0.0000001721
      chi:  17   0.0000088567   residue:    0.0000004958
      chi:  18   0.0000425202   residue:    0.0000001306
      chi:  19   0.0005445698   residue:    0.0000004483
      chi:  20  -0.0002782985   residue:    0.0000001166
      chi:  21  -0.0002782985   residue:    0.0000001166
      chi:  22  -0.0002782985   residue:    0.0000001166
      chi:  23   0.0052855996   residue:    0.0000000460
      chi:  24  -0.0018586680   residue:    0.0000000104
      Average number of iter. to solve lin. system:   35.0
      Total CPU time :  2690.7 s

      atom #  1   q point #   1   iter #  65
      chi:   1  -0.1649722830   residue:    0.0000000646
      chi:   2   0.0000805354   residue:    0.0000001529
      chi:   3   0.0000805354   residue:    0.0000001529
      chi:   4   0.0000805354   residue:    0.0000001529
      chi:   5   0.0016904301   residue:    0.0000003670
      chi:   6  -0.0002423702   residue:    0.0000000496
      chi:   7   0.0000022634   residue:    0.0000000575
      chi:   8  -0.0000009363   residue:    0.0000000374
      chi:   9  -0.0000009363   residue:    0.0000000374
      chi:  10  -0.0000009363   residue:    0.0000000374
      chi:  11   0.0000284211   residue:    0.0000000577
      chi:  12   0.0000046259   residue:    0.0000000089
      chi:  13   0.0000088291   residue:    0.0000000937
      chi:  14  -0.0000272115   residue:    0.0000002034
      chi:  15  -0.0000272115   residue:    0.0000002034
      chi:  16  -0.0000272115   residue:    0.0000002034
      chi:  17   0.0000084922   residue:    0.0000003644
      chi:  18   0.0000423402   residue:    0.0000001800
      chi:  19   0.0005449707   residue:    0.0000004009
      chi:  20  -0.0002784941   residue:    0.0000001956
      chi:  21  -0.0002784941   residue:    0.0000001956
      chi:  22  -0.0002784941   residue:    0.0000001956
      chi:  23   0.0052855518   residue:    0.0000000478
      chi:  24  -0.0018587250   residue:    0.0000000570
      Average number of iter. to solve lin. system:   32.5
      Total CPU time :  2729.1 s

      atom #  1   q point #   1   iter #  66
      chi:   1  -0.1649723294   residue:    0.0000000464
      chi:   2   0.0000805234   residue:    0.0000000120
      chi:   3   0.0000805234   residue:    0.0000000120
      chi:   4   0.0000805234   residue:    0.0000000120
      chi:   5   0.0016905009   residue:    0.0000000708
      chi:   6  -0.0002423726   residue:    0.0000000024
      chi:   7   0.0000021342   residue:    0.0000001291
      chi:   8  -0.0000008896   residue:    0.0000000467
      chi:   9  -0.0000008896   residue:    0.0000000467
      chi:  10  -0.0000008896   residue:    0.0000000467
      chi:  11   0.0000284320   residue:    0.0000000109
      chi:  12   0.0000046277   residue:    0.0000000018
      chi:  13   0.0000088117   residue:    0.0000000174
      chi:  14  -0.0000272511   residue:    0.0000000396
      chi:  15  -0.0000272511   residue:    0.0000000396
      chi:  16  -0.0000272511   residue:    0.0000000396
      chi:  17   0.0000085036   residue:    0.0000000114
      chi:  18   0.0000423483   residue:    0.0000000081
      chi:  19   0.0005444531   residue:    0.0000005176
      chi:  20  -0.0002782896   residue:    0.0000002045
      chi:  21  -0.0002782896   residue:    0.0000002045
      chi:  22  -0.0002782896   residue:    0.0000002045
      chi:  23   0.0052856022   residue:    0.0000000504
      chi:  24  -0.0018587348   residue:    0.0000000098
      Average number of iter. to solve lin. system:   31.0
      Total CPU time :  2766.6 s

      atom #  1   q point #   1   iter #  67
      chi:   1  -0.1649720005   residue:    0.0000003289
      chi:   2   0.0000803281   residue:    0.0000001954
      chi:   3   0.0000803281   residue:    0.0000001954
      chi:   4   0.0000803281   residue:    0.0000001954
      chi:   5   0.0016908239   residue:    0.0000003230
      chi:   6  -0.0002422321   residue:    0.0000001404
      chi:   7   0.0000024174   residue:    0.0000002832
      chi:   8  -0.0000010139   residue:    0.0000001243
      chi:   9  -0.0000010139   residue:    0.0000001243
      chi:  10  -0.0000010139   residue:    0.0000001243
      chi:  11   0.0000283551   residue:    0.0000000770
      chi:  12   0.0000046263   residue:    0.0000000014
      chi:  13   0.0000087929   residue:    0.0000000189
      chi:  14  -0.0000272682   residue:    0.0000000171
      chi:  15  -0.0000272682   residue:    0.0000000171
      chi:  16  -0.0000272682   residue:    0.0000000171
      chi:  17   0.0000084685   residue:    0.0000000351
      chi:  18   0.0000426716   residue:    0.0000003233
      chi:  19   0.0005444158   residue:    0.0000000373
      chi:  20  -0.0002783474   residue:    0.0000000578
      chi:  21  -0.0002783474   residue:    0.0000000578
      chi:  22  -0.0002783474   residue:    0.0000000578
      chi:  23   0.0052855148   residue:    0.0000000874
      chi:  24  -0.0018587626   residue:    0.0000000278
      Average number of iter. to solve lin. system:   35.0
      Total CPU time :  2807.5 s

      atom #  1   q point #   1   iter #  68
      chi:   1  -0.1649721897   residue:    0.0000001892
      chi:   2   0.0000803540   residue:    0.0000000259
      chi:   3   0.0000803540   residue:    0.0000000259
      chi:   4   0.0000803540   residue:    0.0000000259
      chi:   5   0.0016908454   residue:    0.0000000214
      chi:   6  -0.0002422177   residue:    0.0000000144
      chi:   7   0.0000022999   residue:    0.0000001175
      chi:   8  -0.0000009760   residue:    0.0000000379
      chi:   9  -0.0000009760   residue:    0.0000000379
      chi:  10  -0.0000009760   residue:    0.0000000379
      chi:  11   0.0000283615   residue:    0.0000000064
      chi:  12   0.0000046303   residue:    0.0000000039
      chi:  13   0.0000088103   residue:    0.0000000175
      chi:  14  -0.0000272259   residue:    0.0000000423
      chi:  15  -0.0000272259   residue:    0.0000000423
      chi:  16  -0.0000272259   residue:    0.0000000423
      chi:  17   0.0000083228   residue:    0.0000001457
      chi:  18   0.0000427397   residue:    0.0000000681
      chi:  19   0.0005441749   residue:    0.0000002409
      chi:  20  -0.0002782994   residue:    0.0000000480
      chi:  21  -0.0002782994   residue:    0.0000000480
      chi:  22  -0.0002782994   residue:    0.0000000480
      chi:  23   0.0052855132   residue:    0.0000000016
      chi:  24  -0.0018588072   residue:    0.0000000446
      Average number of iter. to solve lin. system:   37.0
      Total CPU time :  2850.0 s

      atom #  1   q point #   1   iter #  69
      chi:   1  -0.1649722195   residue:    0.0000000298
      chi:   2   0.0000804462   residue:    0.0000000922
      chi:   3   0.0000804462   residue:    0.0000000922
      chi:   4   0.0000804462   residue:    0.0000000922
      chi:   5   0.0016906774   residue:    0.0000001680
      chi:   6  -0.0002422214   residue:    0.0000000037
      chi:   7   0.0000024455   residue:    0.0000001456
      chi:   8  -0.0000010419   residue:    0.0000000659
      chi:   9  -0.0000010419   residue:    0.0000000659
      chi:  10  -0.0000010419   residue:    0.0000000659
      chi:  11   0.0000283588   residue:    0.0000000027
      chi:  12   0.0000046212   residue:    0.0000000090
      chi:  13   0.0000088037   residue:    0.0000000066
      chi:  14  -0.0000272709   residue:    0.0000000450
      chi:  15  -0.0000272709   residue:    0.0000000450
      chi:  16  -0.0000272709   residue:    0.0000000450
      chi:  17   0.0000085263   residue:    0.0000002035
      chi:  18   0.0000425877   residue:    0.0000001520
      chi:  19   0.0005445939   residue:    0.0000004189
      chi:  20  -0.0002784313   residue:    0.0000001319
      chi:  21  -0.0002784313   residue:    0.0000001319
      chi:  22  -0.0002784313   residue:    0.0000001319
      chi:  23   0.0052855095   residue:    0.0000000037
      chi:  24  -0.0018588112   residue:    0.0000000040
      Average number of iter. to solve lin. system:   35.0
      Total CPU time :  2890.3 s

      atom #  1   q point #   1   iter #  70
      chi:   1  -0.1649724810   residue:    0.0000002615
      chi:   2   0.0000804214   residue:    0.0000000249
      chi:   3   0.0000804214   residue:    0.0000000249
      chi:   4   0.0000804214   residue:    0.0000000249
      chi:   5   0.0016908425   residue:    0.0000001651
      chi:   6  -0.0002422882   residue:    0.0000000668
      chi:   7   0.0000023111   residue:    0.0000001344
      chi:   8  -0.0000009622   residue:    0.0000000797
      chi:   9  -0.0000009622   residue:    0.0000000797
      chi:  10  -0.0000009622   residue:    0.0000000797
      chi:  11   0.0000283989   residue:    0.0000000401
      chi:  12   0.0000046237   residue:    0.0000000025
      chi:  13   0.0000087986   residue:    0.0000000052
      chi:  14  -0.0000272860   residue:    0.0000000151
      chi:  15  -0.0000272860   residue:    0.0000000151
      chi:  16  -0.0000272860   residue:    0.0000000151
      chi:  17   0.0000085998   residue:    0.0000000734
      chi:  18   0.0000424522   residue:    0.0000001355
      chi:  19   0.0005445907   residue:    0.0000000032
      chi:  20  -0.0002784008   residue:    0.0000000305
      chi:  21  -0.0002784008   residue:    0.0000000305
      chi:  22  -0.0002784008   residue:    0.0000000305
      chi:  23   0.0052855367   residue:    0.0000000272
      chi:  24  -0.0018587950   residue:    0.0000000162
      Average number of iter. to solve lin. system:   35.0
      Total CPU time :  2930.8 s

      atom #  1   q point #   1   iter #  71
      chi:   1  -0.1649725575   residue:    0.0000000765
      chi:   2   0.0000804206   residue:    0.0000000007
      chi:   3   0.0000804206   residue:    0.0000000007
      chi:   4   0.0000804206   residue:    0.0000000007
      chi:   5   0.0016909084   residue:    0.0000000660
      chi:   6  -0.0002422626   residue:    0.0000000256
      chi:   7   0.0000023813   residue:    0.0000000702
      chi:   8  -0.0000010002   residue:    0.0000000379
      chi:   9  -0.0000010002   residue:    0.0000000379
      chi:  10  -0.0000010002   residue:    0.0000000379
      chi:  11   0.0000283784   residue:    0.0000000205
      chi:  12   0.0000046258   residue:    0.0000000021
      chi:  13   0.0000087935   residue:    0.0000000051
      chi:  14  -0.0000272628   residue:    0.0000000232
      chi:  15  -0.0000272628   residue:    0.0000000232
      chi:  16  -0.0000272628   residue:    0.0000000232
      chi:  17   0.0000084868   residue:    0.0000001129
      chi:  18   0.0000425339   residue:    0.0000000817
      chi:  19   0.0005443937   residue:    0.0000001970
      chi:  20  -0.0002783556   residue:    0.0000000452
      chi:  21  -0.0002783556   residue:    0.0000000452
      chi:  22  -0.0002783556   residue:    0.0000000452
      chi:  23   0.0052855442   residue:    0.0000000075
      chi:  24  -0.0018588149   residue:    0.0000000198
      Average number of iter. to solve lin. system:   35.5
      Total CPU time :  2971.7 s

      atom #  1   q point #   1   iter #  72
      chi:   1  -0.1649725575   residue:    0.0000000000
      chi:   2   0.0000804055   residue:    0.0000000151
      chi:   3   0.0000804055   residue:    0.0000000151
      chi:   4   0.0000804055   residue:    0.0000000151
      chi:   5   0.0016909395   residue:    0.0000000311
      chi:   6  -0.0002422232   residue:    0.0000000394
      chi:   7   0.0000023609   residue:    0.0000000204
      chi:   8  -0.0000010021   residue:    0.0000000019
      chi:   9  -0.0000010021   residue:    0.0000000019
      chi:  10  -0.0000010021   residue:    0.0000000019
      chi:  11   0.0000283646   residue:    0.0000000138
      chi:  12   0.0000046271   residue:    0.0000000013
      chi:  13   0.0000088046   residue:    0.0000000111
      chi:  14  -0.0000272424   residue:    0.0000000204
      chi:  15  -0.0000272424   residue:    0.0000000204
      chi:  16  -0.0000272424   residue:    0.0000000204
      chi:  17   0.0000084128   residue:    0.0000000740
      chi:  18   0.0000426458   residue:    0.0000001119
      chi:  19   0.0005443473   residue:    0.0000000464
      chi:  20  -0.0002783789   residue:    0.0000000234
      chi:  21  -0.0002783789   residue:    0.0000000234
      chi:  22  -0.0002783789   residue:    0.0000000234
      chi:  23   0.0052855220   residue:    0.0000000222
      chi:  24  -0.0018588428   residue:    0.0000000279
      Average number of iter. to solve lin. system:   34.5
      Total CPU time :  3011.7 s

      atom #  1   q point #   1   iter #  73
      chi:   1  -0.1649724819   residue:    0.0000000756
      chi:   2   0.0000805086   residue:    0.0000001030
      chi:   3   0.0000805086   residue:    0.0000001030
      chi:   4   0.0000805086   residue:    0.0000001030
      chi:   5   0.0016906473   residue:    0.0000002922
      chi:   6  -0.0002422787   residue:    0.0000000555
      chi:   7   0.0000021454   residue:    0.0000002155
      chi:   8  -0.0000009170   residue:    0.0000000851
      chi:   9  -0.0000009170   residue:    0.0000000851
      chi:  10  -0.0000009170   residue:    0.0000000851
      chi:  11   0.0000284055   residue:    0.0000000409
      chi:  12   0.0000046269   residue:    0.0000000003
      chi:  13   0.0000088242   residue:    0.0000000197
      chi:  14  -0.0000272405   residue:    0.0000000018
      chi:  15  -0.0000272405   residue:    0.0000000018
      chi:  16  -0.0000272405   residue:    0.0000000018
      chi:  17   0.0000084438   residue:    0.0000000310
      chi:  18   0.0000425181   residue:    0.0000001277
      chi:  19   0.0005443541   residue:    0.0000000068
      chi:  20  -0.0002783408   residue:    0.0000000381
      chi:  21  -0.0002783408   residue:    0.0000000381
      chi:  22  -0.0002783408   residue:    0.0000000381
      chi:  23   0.0052855515   residue:    0.0000000295
      chi:  24  -0.0018588203   residue:    0.0000000225
      Average number of iter. to solve lin. system:   37.0
      Total CPU time :  3054.3 s

      atom #  1   q point #   1   iter #  74
      chi:   1  -0.1649725803   residue:    0.0000000984
      chi:   2   0.0000804368   residue:    0.0000000717
      chi:   3   0.0000804368   residue:    0.0000000717
      chi:   4   0.0000804368   residue:    0.0000000717
      chi:   5   0.0016908920   residue:    0.0000002447
      chi:   6  -0.0002422412   residue:    0.0000000375
      chi:   7   0.0000023250   residue:    0.0000001795
      chi:   8  -0.0000009845   residue:    0.0000000674
      chi:   9  -0.0000009845   residue:    0.0000000674
      chi:  10  -0.0000009845   residue:    0.0000000674
      chi:  11   0.0000283812   residue:    0.0000000243
      chi:  12   0.0000046245   residue:    0.0000000023
      chi:  13   0.0000088046   residue:    0.0000000196
      chi:  14  -0.0000272678   residue:    0.0000000272
      chi:  15  -0.0000272678   residue:    0.0000000272
      chi:  16  -0.0000272678   residue:    0.0000000272
      chi:  17   0.0000085120   residue:    0.0000000682
      chi:  18   0.0000425562   residue:    0.0000000381
      chi:  19   0.0005444207   residue:    0.0000000666
      chi:  20  -0.0002783876   residue:    0.0000000468
      chi:  21  -0.0002783876   residue:    0.0000000468
      chi:  22  -0.0002783876   residue:    0.0000000468
      chi:  23   0.0052855192   residue:    0.0000000322
      chi:  24  -0.0018588434   residue:    0.0000000230
      Average number of iter. to solve lin. system:   33.5
      Total CPU time :  3093.6 s

      atom #  1   q point #   1   iter #  75
      chi:   1  -0.1649726251   residue:    0.0000000447
      chi:   2   0.0000804374   residue:    0.0000000005
      chi:   3   0.0000804374   residue:    0.0000000005
      chi:   4   0.0000804374   residue:    0.0000000005
      chi:   5   0.0016909102   residue:    0.0000000183
      chi:   6  -0.0002422509   residue:    0.0000000097
      chi:   7   0.0000022877   residue:    0.0000000373
      chi:   8  -0.0000009666   residue:    0.0000000178
      chi:   9  -0.0000009666   residue:    0.0000000178
      chi:  10  -0.0000009666   residue:    0.0000000178
      chi:  11   0.0000283890   residue:    0.0000000078
      chi:  12   0.0000046263   residue:    0.0000000018
      chi:  13   0.0000088086   residue:    0.0000000039
      chi:  14  -0.0000272496   residue:    0.0000000181
      chi:  15  -0.0000272496   residue:    0.0000000181
      chi:  16  -0.0000272496   residue:    0.0000000181
      chi:  17   0.0000084631   residue:    0.0000000489
      chi:  18   0.0000425478   residue:    0.0000000084
      chi:  19   0.0005443783   residue:    0.0000000424
      chi:  20  -0.0002783726   residue:    0.0000000150
      chi:  21  -0.0002783726   residue:    0.0000000150
      chi:  22  -0.0002783726   residue:    0.0000000150
      chi:  23   0.0052855289   residue:    0.0000000096
      chi:  24  -0.0018588398   residue:    0.0000000036
      Average number of iter. to solve lin. system:   33.5
      Total CPU time :  3132.6 s
      
      =--------------------------------------------=
             CONVERGENCE HAS BEEN REACHED
      =--------------------------------------------=

     Computing the sum over q of the response occupation matrices...

     q #   1 =  0.000000000   0.000000000   0.000000000

     Reading data from directory:
     /temp/matic/pw/Ba2Fe24O38.bulk/pwscf.save/
     Message from routine read_upf::
     Pseudo file O.pbe-n-kjpaw_psl.1.0.0.UPF has been fixed on the fly.
To avoid this message in the future, permanently fix 
 your pseudo files following these instructions: 
https://gitlab.com/QEF/q-e/blob/master/upftools/how_to_fix_upf.md

     IMPORTANT: XC functional enforced from input :
     Exchange-correlation      = PBE ( 1  4  3  4 0 0)
     Any further DFT definition will be discarded
     Please, verify this is what you really want

               file Ba.pbe-spn-kjpaw_psl.1.0.0.UPF: wavefunction(s)  5S 6S renormalized
               file Fe.pbe-nd-rrkjus.UPF: wavefunction(s)  4S renormalized
               file Fe.pbe-nd-rrkjus.UPF: wavefunction(s)  4S renormalized
               file O.pbe-n-kjpaw_psl.1.0.0.UPF: wavefunction(s)  2S 2P renormalized
 
     Parallelization info
     --------------------
     sticks:   dense  smooth     PW     G-vecs:    dense   smooth      PW
     Min         134      53     13                28040     7089     881
     Max         135      54     14                28066     7102     900
     Sum        4303    1723    433               897595   227149   28407
 
     Generating pointlists ...
 --- in v_hubbard ---
Hubbard energy    0.0000
 -------
 
     =====================================================================

                          PERTURBED ATOM #    2

     site n.  atom      mass           positions (alat units)
        2      Fe1    55.8470   tau( 2) = (  0.00000  0.29273  3.52303  )
 
     =====================================================================

     The perturbed atom has a type which is not unique!
     Changing the type of the perturbed atom and recomputing the symmetries...
     The number of symmetries is reduced :
     nsym =  2  nsym_PWscf = 12
     Changing the type of the perturbed atom back to its original type...


     The grid of q-points ( 1, 1, 1)  (  1 q-points ) :
       N       xq(1)         xq(2)         xq(3)       wq
       1   0.000000000   0.000000000   0.000000000   1.000000000


     =-------------------------------------------------------------=

     Calculation for q #   1 = (   0.0000000   0.0000000   0.0000000 )

     =-------------------------------------------------------------=

     Do NSCF calculation at q=0 because the number of symmetries was reduced

     Performing NSCF calculation at all points k...
 
     Parallelization info
     --------------------
     sticks:   dense  smooth     PW     G-vecs:    dense   smooth      PW
     Min         134      53     13                28040     7089     881
     Max         135      54     14                28066     7102     900
     Sum        4303    1723    433               897595   227149   28407
 


     bravais-lattice index     =            4
     lattice parameter (alat)  =      11.1601  a.u.
     unit-cell volume          =    4755.4832 (a.u.)^3
     number of atoms/cell      =           64
     number of atomic types    =            4
     number of electrons       =       440.00 (up: 240.00, down: 200.00)
     number of Kohn-Sham states=          264
     kinetic-energy cutoff     =      50.0000  Ry
     charge density cutoff     =     500.0000  Ry
     Exchange-correlation      = PBE ( 1  4  3  4 0 0)

     celldm(1)=  11.160121  celldm(2)=   0.000000  celldm(3)=   3.950548
     celldm(4)=   0.000000  celldm(5)=   0.000000  celldm(6)=   0.000000

     crystal axes: (cart. coord. in units of alat)
               a(1) = (   1.000000   0.000000   0.000000 )  
               a(2) = (  -0.500000   0.866025   0.000000 )  
               a(3) = (   0.000000   0.000000   3.950548 )  

     reciprocal axes: (cart. coord. in units 2 pi/alat)
               b(1) = (  1.000000  0.577350  0.000000 )  
               b(2) = (  0.000000  1.154701  0.000000 )  
               b(3) = (  0.000000  0.000000  0.253129 )  


     PseudoPot. # 1 for Ba read from file:
     /net/terrace/home/matic/pw/pseudo/Ba.pbe-spn-kjpaw_psl.1.0.0.UPF
     MD5 check sum: 034d02e941ef8a57e26b126745b97a5c
     Pseudo is Projector augmented-wave + core cor, Zval = 10.0
     Generated using "atomic" code by A. Dal Corso v.6.4.1
     Shape of augmentation charge: PSQ
     Using radial grid of 1251 points,  7 beta functions with: 
                l(1) =   0
                l(2) =   0
                l(3) =   0
                l(4) =   1
                l(5) =   1
                l(6) =   2
                l(7) =   2
     Q(r) pseudized with 0 coefficients 


     PseudoPot. # 2 for Fe read from file:
     /net/terrace/home/matic/pw/pseudo/Fe.pbe-nd-rrkjus.UPF
     MD5 check sum: 23c640529ef232ac9996b4ec1b0ce2fd
     Pseudo is Ultrasoft + core correction, Zval =  8.0
     Generated by new atomic code, or converted to UPF format
     Using radial grid of  957 points,  6 beta functions with: 
                l(1) =   0
                l(2) =   0
                l(3) =   1
                l(4) =   1
                l(5) =   2
                l(6) =   2
     Q(r) pseudized with 0 coefficients 


     PseudoPot. # 3 for Fe read from file:
     /net/terrace/home/matic/pw/pseudo/Fe.pbe-nd-rrkjus.UPF
     MD5 check sum: 23c640529ef232ac9996b4ec1b0ce2fd
     Pseudo is Ultrasoft + core correction, Zval =  8.0
     Generated by new atomic code, or converted to UPF format
     Using radial grid of  957 points,  6 beta functions with: 
                l(1) =   0
                l(2) =   0
                l(3) =   1
                l(4) =   1
                l(5) =   2
                l(6) =   2
     Q(r) pseudized with 0 coefficients 


     PseudoPot. # 4 for O  read from file:
     /net/terrace/home/matic/pw/pseudo/O.pbe-n-kjpaw_psl.1.0.0.UPF
     MD5 check sum: 381c433af9336e36536ca0a7928a2749
     Pseudo is Projector augmented-wave + core cor, Zval =  6.0
     Generated using "atomic" code by A. Dal Corso v.5.3.0 svn rev. 11974
     Shape of augmentation charge: PSQ
     Using radial grid of 1095 points,  4 beta functions with: 
                l(1) =   0
                l(2) =   0
                l(3) =   1
                l(4) =   1
     Q(r) pseudized with 0 coefficients 


     atomic species   valence    mass     pseudopotential
        Ba            10.00   137.32700     Ba( 1.00)
        Fe1            8.00    55.84700     Fe( 1.00)
        Fe2            8.00    55.84700     Fe( 1.00)
        O              6.00    15.99940     O ( 1.00)

     Starting magnetic structure 
     atomic species   magnetization
        Ba           0.000
        Fe1          1.000
        Fe2         -1.000
        O            0.000


     Simplified LDA+U calculation (l_max = 2) with parameters (eV):
     atomic species    L          U    alpha       J0     beta
        Fe1            2     0.0000   0.0000   0.0000   0.0000
        Fe2            2     0.0000   0.0000   0.0000   0.0000


      2 Sym. Ops. (no inversion) found


   Cartesian axes

     site n.     atom                  positions (alat units)
         1           Fe2 tau(   1) = (   0.4999998   0.2886750   3.8468572  )
         2           Fe1 tau(   2) = (   0.0000000   0.2927270   3.5230331  )
         3           Fe1 tau(   3) = (   0.2464907   0.7196615   3.5230331  )
         4           Fe1 tau(   4) = (  -0.2464907   0.7196615   3.5230331  )
         5           Fe2 tau(   5) = (   0.4999998   0.2886750   3.2000556  )
         6           Fe1 tau(   6) = (   0.0000000   0.0000000   2.9639605  )
         7           Fe2 tau(   7) = (   0.4999998   0.2886750   2.7265834  )
         8           Fe1 tau(   8) = (   0.2465110   0.7196732   2.4033444  )
         9           Fe1 tau(   9) = (   0.0000000   0.2927036   2.4033444  )
        10           Fe1 tau(  10) = (  -0.2465110   0.7196732   2.4033444  )
        11           Fe2 tau(  11) = (   0.4999998   0.2886750   2.0787448  )
        12           Fe1 tau(  12) = (   0.0000000   0.0000000   1.9752739  )
        13           Fe2 tau(  13) = (  -0.0000000   0.5773500   1.8718030  )
        14           Fe1 tau(  14) = (   0.7465107   0.1463518   1.5472034  )
        15           Fe1 tau(  15) = (   0.4999998   0.5733214   1.5472034  )
        16           Fe1 tau(  16) = (   0.2534888   0.1463518   1.5472034  )
        17           Fe2 tau(  17) = (  -0.0000000   0.5773500   1.2239644  )
        18           Fe1 tau(  18) = (   0.0000000   0.0000000   0.9865873  )
        19           Fe2 tau(  19) = (  -0.0000000   0.5773500   0.7504922  )
        20           Fe1 tau(  20) = (   0.4999998   0.5732980   0.4275147  )
        21           Fe1 tau(  21) = (   0.7464905   0.1463635   0.4275147  )
        22           Fe1 tau(  22) = (   0.2535090   0.1463635   0.4275147  )
        23           Fe2 tau(  23) = (  -0.0000000   0.5773500   0.1036906  )
        24           Fe1 tau(  24) = (   0.0000000   0.0000000   0.0000000  )
        25           O   tau(  25) = (   0.2374639   0.1370999   3.7459316  )
        26           O   tau(  26) = (   0.7625356   0.1370999   3.7459316  )
        27           O   tau(  27) = (   0.4999998   0.5918252   3.7459316  )
        28           O   tau(  28) = (  -0.0000000   0.5773500   3.7330153  )
        29           O   tau(  29) = (   0.2496393   0.4332207   3.3569806  )
        30           O   tau(  30) = (   0.0000000   0.8656087   3.3569806  )
        31           O   tau(  31) = (  -0.2496393   0.4332207   3.3569806  )
        32           O   tau(  32) = (   0.0000000   0.0000000   3.3514225  )
        33           O   tau(  33) = (   0.2732052   0.1577351   2.9634447  )
        34           Ba  tau(  34) = (  -0.0000000   0.5773500   2.9632395  )
        35           O   tau(  35) = (   0.4999998   0.5505548   2.9634447  )
        36           O   tau(  36) = (   0.7267943   0.1577351   2.9634447  )
        37           O   tau(  37) = (   0.0000000   0.0000000   2.5747499  )
        38           O   tau(  38) = (  -0.2495921   0.4332479   2.5696105  )
        39           O   tau(  39) = (   0.0000000   0.8655541   2.5696105  )
        40           O   tau(  40) = (   0.2495921   0.4332479   2.5696105  )
        41           O   tau(  41) = (  -0.0000000   0.5773500   2.1932311  )
        42           O   tau(  42) = (   0.7625054   0.1371173   2.1800995  )
        43           O   tau(  43) = (   0.2374942   0.1371173   2.1800995  )
        44           O   tau(  44) = (   0.4999998   0.5917903   2.1800995  )
        45           O   tau(  45) = (  -0.2625056   0.7289077   1.7704483  )
        46           O   tau(  46) = (   0.0000000   0.2742346   1.7704483  )
        47           O   tau(  47) = (   0.2625056   0.7289077   1.7704483  )
        48           O   tau(  48) = (   0.4999998   0.2886750   1.7573167  )
        49           O   tau(  49) = (   0.2504076   0.4327771   1.3809373  )
        50           O   tau(  50) = (   0.4999998   0.0004708   1.3809373  )
        51           O   tau(  51) = (   0.7495919   0.4327771   1.3809373  )
        52           O   tau(  52) = (   0.0000000   0.0000000   1.3757979  )
        53           O   tau(  53) = (  -0.2267946   0.7082899   0.9871031  )
        54           O   tau(  54) = (   0.2267946   0.7082899   0.9871031  )
        55           Ba  tau(  55) = (   0.4999998   0.2886750   0.9873083  )
        56           O   tau(  56) = (   0.0000000   0.3154702   0.9871031  )
        57           O   tau(  57) = (   0.0000000   0.0000000   0.5991253  )
        58           O   tau(  58) = (   0.4999998   0.0004163   0.5935672  )
        59           O   tau(  59) = (   0.2503604   0.4328043   0.5935672  )
        60           O   tau(  60) = (   0.7496391   0.4328043   0.5935672  )
        61           O   tau(  61) = (   0.4999998   0.2886750   0.2175325  )
        62           O   tau(  62) = (   0.2625358   0.7289251   0.2046161  )
        63           O   tau(  63) = (  -0.2625358   0.7289251   0.2046161  )
        64           O   tau(  64) = (   0.0000000   0.2741997   0.2046161  )

     number of k points=     1
                       cart. coord. in units 2pi/alat
        k(    1) = (   0.0000000   0.0000000   0.0000000), wk =   1.0000000

     Dense  grid:   897595 G-vectors     FFT dimensions: (  80,  80, 320)

     Smooth grid:   227149 G-vectors     FFT dimensions: (  54,  54, 200)

     Estimated max dynamical RAM per process >     151.47 MB

     Estimated total dynamical RAM >       4.73 GB
     Generating pointlists ...

     The potential is recalculated from file :
     /temp/matic/pw/Ba2Fe24O38.bulk/HP/pwscf.save/charge-density

     Number of +U iterations with fixed ns =  0
     Starting occupations:
 --- enter write_ns ---
 LDA+U parameters:
U( 2)     =  0.00000001
alpha( 2) =  0.00000000
U( 3)     =  0.00000001
alpha( 3) =  0.00000000
atom    1   Tr[ns(na)] (up, down, total) =   1.37591  4.84421  6.22012
   spin  1
    eigenvalues: 
  0.253  0.253  0.255  0.308  0.308
    eigenvectors:
  0.000  0.000  1.000  0.000  0.000
  0.255  0.241  0.000  0.474  0.030
  0.241  0.255  0.000  0.030  0.474
  0.245  0.259  0.000  0.029  0.466
  0.259  0.245  0.000  0.466  0.029
    occupations:
  0.255 -0.000 -0.000 -0.000 -0.000
 -0.000  0.280 -0.000  0.000 -0.028
 -0.000 -0.000  0.280 -0.028 -0.000
 -0.000  0.000 -0.028  0.280  0.000
 -0.000 -0.028 -0.000  0.000  0.280
   spin  2
    eigenvalues: 
  0.952  0.970  0.970  0.976  0.976
    eigenvectors:
  1.000  0.000  0.000  0.000  0.000
  0.000  0.369  0.034  0.220  0.377
  0.000  0.034  0.369  0.377  0.220
  0.000  0.051  0.546  0.255  0.148
  0.000  0.546  0.051  0.148  0.255
    occupations:
  0.952 -0.000 -0.000 -0.000 -0.000
 -0.000  0.974 -0.000  0.000  0.003
 -0.000 -0.000  0.974  0.003 -0.000
 -0.000  0.000  0.003  0.972  0.000
 -0.000  0.003 -0.000  0.000  0.972
atomic mag. moment =    -3.468307
atom    2   Tr[ns(na)] (up, down, total) =   4.89260  1.18181  6.07441
   spin  1
    eigenvalues: 
  0.962  0.965  0.986  0.990  0.990
    eigenvectors:
  0.000  0.001  0.615  0.000  0.384
  0.536  0.000  0.000  0.464  0.000
  0.000  0.573  0.182  0.000  0.245
  0.000  0.426  0.203  0.000  0.371
  0.464  0.000  0.000  0.536  0.000
    occupations:
  0.988 -0.000 -0.001  0.002 -0.000
 -0.000  0.975 -0.000  0.000 -0.014
 -0.001 -0.000  0.975 -0.012 -0.000
  0.002  0.000 -0.012  0.979  0.000
 -0.000 -0.014 -0.000  0.000  0.977
   spin  2
    eigenvalues: 
  0.152  0.166  0.206  0.321  0.337
    eigenvectors:
  0.770  0.000  0.230  0.000  0.000
  0.000  0.588  0.000  0.412  0.000
  0.086  0.000  0.315  0.000  0.599
  0.145  0.000  0.455  0.000  0.401
  0.000  0.412  0.000  0.588  0.000
    occupations:
  0.165 -0.000  0.012 -0.019 -0.000
 -0.000  0.230 -0.000  0.000  0.076
  0.012 -0.000  0.280  0.070 -0.000
 -0.019  0.000  0.070  0.251  0.000
 -0.000  0.076 -0.000  0.000  0.257
atomic mag. moment =     3.710783
atom    3   Tr[ns(na)] (up, down, total) =   4.89260  1.18181  6.07441
   spin  1
    eigenvalues: 
  0.962  0.965  0.986  0.990  0.990
    eigenvectors:
  0.000  0.001  0.615  0.000  0.384
  0.134  0.430  0.136  0.116  0.184
  0.402  0.143  0.045  0.348  0.061
  0.348  0.106  0.051  0.402  0.093
  0.116  0.319  0.152  0.134  0.278
    occupations:
  0.988  0.001  0.000 -0.001 -0.002
  0.001  0.975  0.000  0.001 -0.012
  0.000  0.000  0.975 -0.013  0.001
 -0.001  0.001 -0.013  0.977  0.001
 -0.002 -0.012  0.001  0.001  0.978
   spin  2
    eigenvalues: 
  0.152  0.166  0.206  0.321  0.337
    eigenvectors:
  0.770  0.000  0.230  0.000  0.000
  0.064  0.147  0.236  0.103  0.449
  0.021  0.441  0.079  0.309  0.150
  0.036  0.309  0.114  0.441  0.100
  0.109  0.103  0.341  0.147  0.300
    occupations:
  0.165 -0.011 -0.006  0.010  0.017
 -0.011  0.267  0.022 -0.003  0.071
 -0.006  0.022  0.242  0.075 -0.003
  0.010 -0.003  0.075  0.255 -0.003
  0.017  0.071 -0.003 -0.003  0.252
atomic mag. moment =     3.710783
atom    4   Tr[ns(na)] (up, down, total) =   4.89260  1.18181  6.07441
   spin  1
    eigenvalues: 
  0.962  0.965  0.986  0.990  0.990
    eigenvectors:
  0.000  0.001  0.615  0.000  0.384
  0.134  0.430  0.136  0.116  0.184
  0.402  0.143  0.045  0.348  0.061
  0.348  0.106  0.051  0.402  0.093
  0.116  0.319  0.152  0.134  0.278
    occupations:
  0.988 -0.001  0.000 -0.001  0.002
 -0.001  0.975 -0.000 -0.001 -0.012
  0.000 -0.000  0.975 -0.013 -0.001
 -0.001 -0.001 -0.013  0.977 -0.001
  0.002 -0.012 -0.001 -0.001  0.978
   spin  2
    eigenvalues: 
  0.152  0.166  0.206  0.321  0.337
    eigenvectors:
  0.770  0.000  0.230  0.000  0.000
  0.064  0.147  0.236  0.103  0.449
  0.021  0.441  0.079  0.309  0.150
  0.036  0.309  0.114  0.441  0.100
  0.109  0.103  0.341  0.147  0.300
    occupations:
  0.165  0.011 -0.006  0.010 -0.017
  0.011  0.267 -0.022  0.003  0.071
 -0.006 -0.022  0.242  0.075  0.003
  0.010  0.003  0.075  0.255  0.003
 -0.017  0.071  0.003  0.003  0.252
atomic mag. moment =     3.710783
atom    5   Tr[ns(na)] (up, down, total) =   1.39804  4.72539  6.12343
   spin  1
    eigenvalues: 
  0.217  0.222  0.222  0.368  0.368
    eigenvectors:
  1.000  0.000  0.000  0.000  0.000
  0.000  0.166  0.485  0.315  0.034
  0.000  0.485  0.166  0.034  0.315
  0.000  0.259  0.089  0.063  0.589
  0.000  0.089  0.259  0.589  0.063
    occupations:
  0.217 -0.000 -0.000 -0.000 -0.000
 -0.000  0.273 -0.000  0.000 -0.069
 -0.000 -0.000  0.273 -0.069 -0.000
 -0.000  0.000 -0.069  0.317  0.000
 -0.000 -0.069 -0.000  0.000  0.317
   spin  2
    eigenvalues: 
  0.889  0.889  0.981  0.983  0.983
    eigenvectors:
  0.000  0.000  1.000  0.000  0.000
  0.493  0.028  0.000  0.256  0.223
  0.028  0.493  0.000  0.223  0.256
  0.025  0.454  0.000  0.242  0.279
  0.454  0.025  0.000  0.279  0.242
    occupations:
  0.981 -0.000 -0.000 -0.000 -0.000
 -0.000  0.934 -0.000  0.000  0.047
 -0.000 -0.000  0.934  0.047 -0.000
 -0.000  0.000  0.047  0.938  0.000
 -0.000  0.047 -0.000  0.000  0.938
atomic mag. moment =    -3.327344
atom    6   Tr[ns(na)] (up, down, total) =   4.84627  1.43354  6.27981
   spin  1
    eigenvalues: 
  0.959  0.960  0.960  0.984  0.984
    eigenvectors:
  1.000  0.000  0.000  0.000  0.000
  0.000  0.000  0.000  0.088  0.912
  0.000  0.000  0.000  0.912  0.088
  0.000  0.185  0.815  0.000  0.000
  0.000  0.815  0.185  0.000  0.000
    occupations:
  0.959 -0.000 -0.000 -0.000 -0.000
 -0.000  0.984 -0.000  0.000 -0.000
 -0.000 -0.000  0.984 -0.000 -0.000
 -0.000  0.000 -0.000  0.960  0.000
 -0.000 -0.000 -0.000  0.000  0.960
   spin  2
    eigenvalues: 
  0.193  0.274  0.274  0.346  0.346
    eigenvectors:
  1.000  0.000  0.000  0.000  0.000
  0.000  0.089  0.911  0.000  0.000
  0.000  0.911  0.089  0.000  0.000
  0.000  0.000  0.000  0.185  0.815
  0.000  0.000  0.000  0.815  0.185
    occupations:
  0.193 -0.000 -0.000 -0.000 -0.000
 -0.000  0.274 -0.000  0.000  0.000
 -0.000 -0.000  0.274  0.000 -0.000
 -0.000  0.000  0.000  0.346  0.000
 -0.000  0.000 -0.000  0.000  0.346
atomic mag. moment =     3.412726
atom    7   Tr[ns(na)] (up, down, total) =   1.39580  4.72716  6.12297
   spin  1
    eigenvalues: 
  0.217  0.222  0.222  0.367  0.367
    eigenvectors:
  1.000  0.000  0.000  0.000  0.000
  0.000  0.652  0.000  0.223  0.124
  0.000  0.000  0.652  0.124  0.223
  0.000  0.000  0.347  0.233  0.419
  0.000  0.347  0.000  0.419  0.233
    occupations:
  0.217 -0.000 -0.000 -0.000 -0.000
 -0.000  0.273 -0.000  0.000  0.069
 -0.000 -0.000  0.273  0.069 -0.000
 -0.000  0.000  0.069  0.317  0.000
 -0.000  0.069 -0.000  0.000  0.317
   spin  2
    eigenvalues: 
  0.890  0.890  0.981  0.983  0.983
    eigenvectors:
  0.000  0.000  1.000  0.000  0.000
  0.252  0.268  0.000  0.448  0.032
  0.268  0.252  0.000  0.032  0.448
  0.247  0.233  0.000  0.034  0.486
  0.233  0.247  0.000  0.486  0.034
    occupations:
  0.981 -0.000 -0.000 -0.000 -0.000
 -0.000  0.935 -0.000  0.000 -0.046
 -0.000 -0.000  0.935 -0.046 -0.000
 -0.000  0.000 -0.046  0.938  0.000
 -0.000 -0.046 -0.000  0.000  0.938
atomic mag. moment =    -3.331362
atom    8   Tr[ns(na)] (up, down, total) =   4.89272  1.18110  6.07382
   spin  1
    eigenvalues: 
  0.962  0.965  0.986  0.990  0.990
    eigenvectors:
  0.000  0.001  0.615  0.000  0.383
  0.134  0.430  0.136  0.116  0.184
  0.403  0.143  0.045  0.347  0.061
  0.347  0.106  0.051  0.403  0.093
  0.116  0.319  0.153  0.134  0.279
    occupations:
  0.988 -0.001 -0.000 -0.001 -0.002
 -0.001  0.975  0.000 -0.001  0.012
 -0.000  0.000  0.975  0.013 -0.001
 -0.001 -0.001  0.013  0.977  0.001
 -0.002  0.012 -0.001  0.001  0.978
   spin  2
    eigenvalues: 
  0.152  0.165  0.206  0.321  0.337
    eigenvectors:
  0.769  0.000  0.230  0.000  0.000
  0.065  0.147  0.236  0.103  0.449
  0.022  0.440  0.079  0.310  0.150
  0.036  0.310  0.114  0.440  0.100
  0.108  0.103  0.341  0.147  0.300
    occupations:
  0.164  0.011  0.006  0.010  0.017
  0.011  0.267  0.022  0.003 -0.072
  0.006  0.022  0.242 -0.075  0.003
  0.010  0.003 -0.075  0.255 -0.002
  0.017 -0.072  0.003 -0.002  0.252
atomic mag. moment =     3.711617
atom    9   Tr[ns(na)] (up, down, total) =   4.89272  1.18110  6.07382
   spin  1
    eigenvalues: 
  0.962  0.965  0.986  0.990  0.990
    eigenvectors:
  0.000  0.001  0.615  0.000  0.383
  0.538  0.000  0.000  0.462  0.000
  0.000  0.574  0.181  0.000  0.245
  0.000  0.425  0.204  0.000  0.371
  0.462  0.000  0.000  0.538  0.000
    occupations:
  0.988 -0.000  0.001  0.002 -0.000
 -0.000  0.975 -0.000  0.000  0.014
  0.001 -0.000  0.975  0.012 -0.000
  0.002  0.000  0.012  0.979  0.000
 -0.000  0.014 -0.000  0.000  0.977
   spin  2
    eigenvalues: 
  0.152  0.165  0.206  0.321  0.337
    eigenvectors:
  0.769  0.000  0.230  0.000  0.000
  0.000  0.586  0.000  0.414  0.000
  0.086  0.000  0.314  0.000  0.599
  0.144  0.000  0.455  0.000  0.401
  0.000  0.414  0.000  0.586  0.000
    occupations:
  0.164 -0.000 -0.012 -0.019 -0.000
 -0.000  0.230 -0.000  0.000 -0.077
 -0.012 -0.000  0.280 -0.070 -0.000
 -0.019  0.000 -0.070  0.251  0.000
 -0.000 -0.077 -0.000  0.000  0.256
atomic mag. moment =     3.711617
atom   10   Tr[ns(na)] (up, down, total) =   4.89272  1.18110  6.07382
   spin  1
    eigenvalues: 
  0.962  0.965  0.986  0.990  0.990
    eigenvectors:
  0.000  0.001  0.615  0.000  0.383
  0.134  0.430  0.136  0.116  0.184
  0.403  0.143  0.045  0.347  0.061
  0.347  0.106  0.051  0.403  0.093
  0.116  0.319  0.153  0.134  0.279
    occupations:
  0.988  0.001 -0.000 -0.001  0.002
  0.001  0.975 -0.000  0.001  0.012
 -0.000 -0.000  0.975  0.013  0.001
 -0.001  0.001  0.013  0.977 -0.001
  0.002  0.012  0.001 -0.001  0.978
   spin  2
    eigenvalues: 
  0.152  0.165  0.206  0.321  0.337
    eigenvectors:
  0.769  0.000  0.230  0.000  0.000
  0.065  0.147  0.236  0.103  0.449
  0.022  0.440  0.079  0.310  0.150
  0.036  0.310  0.114  0.440  0.100
  0.108  0.103  0.341  0.147  0.300
    occupations:
  0.164 -0.011  0.006  0.010 -0.017
 -0.011  0.267 -0.022 -0.003 -0.072
  0.006 -0.022  0.242 -0.075 -0.003
  0.010 -0.003 -0.075  0.255  0.002
 -0.017 -0.072 -0.003  0.002  0.252
atomic mag. moment =     3.711617
atom   11   Tr[ns(na)] (up, down, total) =   1.37453  4.84490  6.21944
   spin  1
    eigenvalues: 
  0.252  0.252  0.255  0.308  0.308
    eigenvectors:
  0.000  0.000  1.000  0.000  0.000
  0.468  0.029  0.000  0.257  0.245
  0.029  0.468  0.000  0.245  0.257
  0.030  0.473  0.000  0.243  0.255
  0.473  0.030  0.000  0.255  0.243
    occupations:
  0.255 -0.000 -0.000 -0.000 -0.000
 -0.000  0.280 -0.000  0.000  0.028
 -0.000 -0.000  0.280  0.028 -0.000
 -0.000  0.000  0.028  0.280  0.000
 -0.000  0.028 -0.000  0.000  0.280
   spin  2
    eigenvalues: 
  0.953  0.970  0.970  0.976  0.976
    eigenvectors:
  1.000  0.000  0.000  0.000  0.000
  0.000  0.244  0.162  0.579  0.014
  0.000  0.162  0.244  0.014  0.579
  0.000  0.237  0.357  0.010  0.396
  0.000  0.357  0.237  0.396  0.010
    occupations:
  0.953 -0.000 -0.000 -0.000 -0.000
 -0.000  0.974 -0.000  0.000 -0.003
 -0.000 -0.000  0.974 -0.003 -0.000
 -0.000  0.000 -0.003  0.973  0.000
 -0.000 -0.003 -0.000  0.000  0.973
atomic mag. moment =    -3.470369
atom   12   Tr[ns(na)] (up, down, total) =   4.85129  1.18635  6.03764
   spin  1
    eigenvalues: 
  0.945  0.945  0.986  0.986  0.988
    eigenvectors:
  0.000  0.000  0.000  0.000  1.000
  0.623  0.100  0.189  0.088  0.000
  0.100  0.623  0.088  0.189  0.000
  0.038  0.239  0.229  0.495  0.000
  0.239  0.038  0.495  0.229  0.000
    occupations:
  0.988 -0.000 -0.000 -0.000 -0.000
 -0.000  0.957 -0.000  0.000  0.018
 -0.000 -0.000  0.957  0.018 -0.000
 -0.000  0.000  0.018  0.975  0.000
 -0.000  0.018 -0.000  0.000  0.975
   spin  2
    eigenvalues: 
  0.147  0.159  0.159  0.361  0.361
    eigenvectors:
  1.000  0.000  0.000  0.000  0.000
  0.000  0.224  0.127  0.648  0.001
  0.000  0.127  0.224  0.001  0.648
  0.000  0.235  0.414  0.001  0.351
  0.000  0.414  0.235  0.351  0.001
    occupations:
  0.147 -0.000 -0.000 -0.000 -0.000
 -0.000  0.290 -0.000  0.000 -0.096
 -0.000 -0.000  0.290 -0.096 -0.000
 -0.000  0.000 -0.096  0.230  0.000
 -0.000 -0.096 -0.000  0.000  0.230
atomic mag. moment =     3.664946
atom   13   Tr[ns(na)] (up, down, total) =   1.37453  4.84490  6.21944
   spin  1
    eigenvalues: 
  0.252  0.252  0.255  0.308  0.308
    eigenvectors:
  0.000  0.000  1.000  0.000  0.000
  0.468  0.029  0.000  0.257  0.245
  0.029  0.468  0.000  0.245  0.257
  0.030  0.473  0.000  0.243  0.255
  0.473  0.030  0.000  0.255  0.243
    occupations:
  0.255 -0.000 -0.000 -0.000 -0.000
 -0.000  0.280 -0.000  0.000  0.028
 -0.000 -0.000  0.280  0.028 -0.000
 -0.000  0.000  0.028  0.280  0.000
 -0.000  0.028 -0.000  0.000  0.280
   spin  2
    eigenvalues: 
  0.953  0.970  0.970  0.976  0.976
    eigenvectors:
  1.000  0.000  0.000  0.000  0.000
  0.000  0.244  0.162  0.579  0.015
  0.000  0.162  0.244  0.015  0.579
  0.000  0.236  0.357  0.010  0.396
  0.000  0.357  0.236  0.396  0.010
    occupations:
  0.953 -0.000 -0.000 -0.000 -0.000
 -0.000  0.974 -0.000  0.000 -0.003
 -0.000 -0.000  0.974 -0.003 -0.000
 -0.000  0.000 -0.003  0.973  0.000
 -0.000 -0.003 -0.000  0.000  0.973
atomic mag. moment =    -3.470369
atom   14   Tr[ns(na)] (up, down, total) =   4.89272  1.18110  6.07382
   spin  1
    eigenvalues: 
  0.962  0.965  0.986  0.990  0.990
    eigenvectors:
  0.000  0.001  0.615  0.000  0.383
  0.134  0.430  0.136  0.116  0.184
  0.403  0.143  0.045  0.347  0.061
  0.347  0.106  0.051  0.403  0.093
  0.116  0.319  0.153  0.134  0.279
    occupations:
  0.988  0.001 -0.000 -0.001  0.002
  0.001  0.975 -0.000  0.001  0.012
 -0.000 -0.000  0.975  0.013  0.001
 -0.001  0.001  0.013  0.977 -0.001
  0.002  0.012  0.001 -0.001  0.978
   spin  2
    eigenvalues: 
  0.152  0.165  0.206  0.321  0.337
    eigenvectors:
  0.769  0.000  0.230  0.000  0.000
  0.065  0.147  0.236  0.103  0.449
  0.022  0.440  0.079  0.310  0.150
  0.036  0.310  0.114  0.440  0.100
  0.108  0.103  0.341  0.147  0.300
    occupations:
  0.164 -0.011  0.006  0.010 -0.017
 -0.011  0.267 -0.022 -0.003 -0.072
  0.006 -0.022  0.242 -0.075 -0.003
  0.010 -0.003 -0.075  0.255  0.002
 -0.017 -0.072 -0.003  0.002  0.252
atomic mag. moment =     3.711617
atom   15   Tr[ns(na)] (up, down, total) =   4.89272  1.18110  6.07382
   spin  1
    eigenvalues: 
  0.962  0.965  0.986  0.990  0.990
    eigenvectors:
  0.000  0.001  0.615  0.000  0.383
  0.538  0.000  0.000  0.462  0.000
  0.000  0.574  0.181  0.000  0.245
  0.000  0.425  0.204  0.000  0.371
  0.462  0.000  0.000  0.538  0.000
    occupations:
  0.988 -0.000  0.001  0.002 -0.000
 -0.000  0.975 -0.000  0.000  0.014
  0.001 -0.000  0.975  0.012 -0.000
  0.002  0.000  0.012  0.979  0.000
 -0.000  0.014 -0.000  0.000  0.977
   spin  2
    eigenvalues: 
  0.152  0.165  0.206  0.321  0.337
    eigenvectors:
  0.769  0.000  0.230  0.000  0.000
  0.000  0.586  0.000  0.414  0.000
  0.086  0.000  0.314  0.000  0.599
  0.144  0.000  0.455  0.000  0.401
  0.000  0.414  0.000  0.586  0.000
    occupations:
  0.164 -0.000 -0.012 -0.019 -0.000
 -0.000  0.230 -0.000  0.000 -0.077
 -0.012 -0.000  0.280 -0.070 -0.000
 -0.019  0.000 -0.070  0.251  0.000
 -0.000 -0.077 -0.000  0.000  0.256
atomic mag. moment =     3.711617
atom   16   Tr[ns(na)] (up, down, total) =   4.89272  1.18110  6.07382
   spin  1
    eigenvalues: 
  0.962  0.965  0.986  0.990  0.990
    eigenvectors:
  0.000  0.001  0.615  0.000  0.383
  0.134  0.430  0.136  0.116  0.184
  0.403  0.143  0.045  0.347  0.061
  0.347  0.106  0.051  0.403  0.093
  0.116  0.319  0.153  0.134  0.279
    occupations:
  0.988 -0.001 -0.000 -0.001 -0.002
 -0.001  0.975  0.000 -0.001  0.012
 -0.000  0.000  0.975  0.013 -0.001
 -0.001 -0.001  0.013  0.977  0.001
 -0.002  0.012 -0.001  0.001  0.978
   spin  2
    eigenvalues: 
  0.152  0.165  0.206  0.321  0.337
    eigenvectors:
  0.769  0.000  0.230  0.000  0.000
  0.065  0.147  0.236  0.103  0.449
  0.022  0.440  0.079  0.310  0.150
  0.036  0.310  0.114  0.440  0.100
  0.108  0.103  0.341  0.147  0.300
    occupations:
  0.164  0.011  0.006  0.010  0.017
  0.011  0.267  0.022  0.003 -0.072
  0.006  0.022  0.242 -0.075  0.003
  0.010  0.003 -0.075  0.255 -0.002
  0.017 -0.072  0.003 -0.002  0.252
atomic mag. moment =     3.711617
atom   17   Tr[ns(na)] (up, down, total) =   1.39580  4.72716  6.12297
   spin  1
    eigenvalues: 
  0.217  0.222  0.222  0.367  0.367
    eigenvectors:
  1.000  0.000  0.000  0.000  0.000
  0.000  0.652  0.000  0.223  0.124
  0.000  0.000  0.652  0.124  0.223
  0.000  0.000  0.347  0.233  0.419
  0.000  0.347  0.000  0.419  0.233
    occupations:
  0.217 -0.000 -0.000 -0.000 -0.000
 -0.000  0.273 -0.000  0.000  0.069
 -0.000 -0.000  0.273  0.069 -0.000
 -0.000  0.000  0.069  0.317  0.000
 -0.000  0.069 -0.000  0.000  0.317
   spin  2
    eigenvalues: 
  0.890  0.890  0.981  0.983  0.983
    eigenvectors:
  0.000  0.000  1.000  0.000  0.000
  0.253  0.267  0.000  0.448  0.031
  0.267  0.253  0.000  0.031  0.448
  0.247  0.233  0.000  0.034  0.486
  0.233  0.247  0.000  0.486  0.034
    occupations:
  0.981 -0.000 -0.000 -0.000 -0.000
 -0.000  0.935 -0.000  0.000 -0.046
 -0.000 -0.000  0.935 -0.046 -0.000
 -0.000  0.000 -0.046  0.938  0.000
 -0.000 -0.046 -0.000  0.000  0.938
atomic mag. moment =    -3.331362
atom   18   Tr[ns(na)] (up, down, total) =   4.84627  1.43354  6.27981
   spin  1
    eigenvalues: 
  0.959  0.960  0.960  0.984  0.984
    eigenvectors:
  1.000  0.000  0.000  0.000  0.000
  0.000  0.000  0.000  0.089  0.911
  0.000  0.000  0.000  0.911  0.089
  0.000  0.185  0.815  0.000  0.000
  0.000  0.815  0.185  0.000  0.000
    occupations:
  0.959 -0.000 -0.000 -0.000 -0.000
 -0.000  0.984 -0.000  0.000 -0.000
 -0.000 -0.000  0.984 -0.000 -0.000
 -0.000  0.000 -0.000  0.960  0.000
 -0.000 -0.000 -0.000  0.000  0.960
   spin  2
    eigenvalues: 
  0.193  0.274  0.274  0.346  0.346
    eigenvectors:
  1.000  0.000  0.000  0.000  0.000
  0.000  0.089  0.911  0.000  0.000
  0.000  0.911  0.089  0.000  0.000
  0.000  0.000  0.000  0.185  0.815
  0.000  0.000  0.000  0.815  0.185
    occupations:
  0.193 -0.000 -0.000 -0.000 -0.000
 -0.000  0.274 -0.000  0.000  0.000
 -0.000 -0.000  0.274  0.000 -0.000
 -0.000  0.000  0.000  0.346  0.000
 -0.000  0.000 -0.000  0.000  0.346
atomic mag. moment =     3.412726
atom   19   Tr[ns(na)] (up, down, total) =   1.39804  4.72539  6.12343
   spin  1
    eigenvalues: 
  0.217  0.222  0.222  0.368  0.368
    eigenvectors:
  1.000  0.000  0.000  0.000  0.000
  0.000  0.165  0.486  0.315  0.034
  0.000  0.486  0.165  0.034  0.315
  0.000  0.260  0.088  0.063  0.588
  0.000  0.088  0.260  0.588  0.063
    occupations:
  0.217 -0.000 -0.000 -0.000 -0.000
 -0.000  0.273 -0.000  0.000 -0.069
 -0.000 -0.000  0.273 -0.069 -0.000
 -0.000  0.000 -0.069  0.317  0.000
 -0.000 -0.069 -0.000  0.000  0.317
   spin  2
    eigenvalues: 
  0.889  0.889  0.981  0.983  0.983
    eigenvectors:
  0.000  0.000  1.000  0.000  0.000
  0.493  0.028  0.000  0.256  0.223
  0.028  0.493  0.000  0.223  0.256
  0.025  0.454  0.000  0.243  0.278
  0.454  0.025  0.000  0.278  0.243
    occupations:
  0.981 -0.000 -0.000 -0.000 -0.000
 -0.000  0.934 -0.000  0.000  0.047
 -0.000 -0.000  0.934  0.047 -0.000
 -0.000  0.000  0.047  0.938  0.000
 -0.000  0.047 -0.000  0.000  0.938
atomic mag. moment =    -3.327344
atom   20   Tr[ns(na)] (up, down, total) =   4.89260  1.18181  6.07441
   spin  1
    eigenvalues: 
  0.962  0.965  0.986  0.990  0.990
    eigenvectors:
  0.000  0.001  0.615  0.000  0.384
  0.536  0.000  0.000  0.464  0.000
  0.000  0.573  0.182  0.000  0.245
  0.000  0.426  0.203  0.000  0.371
  0.464  0.000  0.000  0.536  0.000
    occupations:
  0.988 -0.000 -0.001  0.002 -0.000
 -0.000  0.975 -0.000  0.000 -0.014
 -0.001 -0.000  0.975 -0.012 -0.000
  0.002  0.000 -0.012  0.979  0.000
 -0.000 -0.014 -0.000  0.000  0.977
   spin  2
    eigenvalues: 
  0.152  0.166  0.206  0.321  0.337
    eigenvectors:
  0.770  0.000  0.230  0.000  0.000
  0.000  0.588  0.000  0.412  0.000
  0.086  0.000  0.315  0.000  0.599
  0.145  0.000  0.455  0.000  0.401
  0.000  0.412  0.000  0.588  0.000
    occupations:
  0.165 -0.000  0.012 -0.019 -0.000
 -0.000  0.230 -0.000  0.000  0.076
  0.012 -0.000  0.280  0.070 -0.000
 -0.019  0.000  0.070  0.251  0.000
 -0.000  0.076 -0.000  0.000  0.257
atomic mag. moment =     3.710783
atom   21   Tr[ns(na)] (up, down, total) =   4.89260  1.18181  6.07441
   spin  1
    eigenvalues: 
  0.962  0.965  0.986  0.990  0.990
    eigenvectors:
  0.000  0.001  0.615  0.000  0.384
  0.134  0.430  0.136  0.116  0.184
  0.402  0.143  0.045  0.348  0.061
  0.348  0.106  0.051  0.402  0.093
  0.116  0.319  0.152  0.134  0.278
    occupations:
  0.988 -0.001  0.000 -0.001  0.002
 -0.001  0.975 -0.000 -0.001 -0.012
  0.000 -0.000  0.975 -0.013 -0.001
 -0.001 -0.001 -0.013  0.977 -0.001
  0.002 -0.012 -0.001 -0.001  0.978
   spin  2
    eigenvalues: 
  0.152  0.166  0.206  0.321  0.337
    eigenvectors:
  0.770  0.000  0.230  0.000  0.000
  0.064  0.147  0.236  0.103  0.449
  0.021  0.441  0.079  0.309  0.150
  0.036  0.309  0.114  0.441  0.100
  0.109  0.103  0.341  0.147  0.300
    occupations:
  0.165  0.011 -0.006  0.010 -0.017
  0.011  0.267 -0.022  0.003  0.071
 -0.006 -0.022  0.242  0.075  0.003
  0.010  0.003  0.075  0.255  0.003
 -0.017  0.071  0.003  0.003  0.252
atomic mag. moment =     3.710783
atom   22   Tr[ns(na)] (up, down, total) =   4.89260  1.18181  6.07441
   spin  1
    eigenvalues: 
  0.962  0.965  0.986  0.990  0.990
    eigenvectors:
  0.000  0.001  0.615  0.000  0.384
  0.134  0.430  0.136  0.116  0.184
  0.402  0.143  0.045  0.348  0.061
  0.348  0.106  0.051  0.402  0.093
  0.116  0.319  0.152  0.134  0.278
    occupations:
  0.988  0.001  0.000 -0.001 -0.002
  0.001  0.975  0.000  0.001 -0.012
  0.000  0.000  0.975 -0.013  0.001
 -0.001  0.001 -0.013  0.977  0.001
 -0.002 -0.012  0.001  0.001  0.978
   spin  2
    eigenvalues: 
  0.152  0.166  0.206  0.321  0.337
    eigenvectors:
  0.770  0.000  0.230  0.000  0.000
  0.064  0.147  0.236  0.103  0.449
  0.021  0.441  0.079  0.309  0.150
  0.036  0.309  0.114  0.441  0.100
  0.109  0.103  0.341  0.147  0.300
    occupations:
  0.165 -0.011 -0.006  0.010  0.017
 -0.011  0.267  0.022 -0.003  0.071
 -0.006  0.022  0.242  0.075 -0.003
  0.010 -0.003  0.075  0.255 -0.003
  0.017  0.071 -0.003 -0.003  0.252
atomic mag. moment =     3.710783
atom   23   Tr[ns(na)] (up, down, total) =   1.37591  4.84421  6.22012
   spin  1
    eigenvalues: 
  0.253  0.253  0.255  0.308  0.308
    eigenvectors:
  0.000  0.000  1.000  0.000  0.000
  0.256  0.240  0.000  0.475  0.030
  0.240  0.256  0.000  0.030  0.475
  0.244  0.260  0.000  0.029  0.467
  0.260  0.244  0.000  0.467  0.029
    occupations:
  0.255 -0.000 -0.000 -0.000 -0.000
 -0.000  0.280 -0.000  0.000 -0.028
 -0.000 -0.000  0.280 -0.028 -0.000
 -0.000  0.000 -0.028  0.280  0.000
 -0.000 -0.028 -0.000  0.000  0.280
   spin  2
    eigenvalues: 
  0.952  0.970  0.970  0.976  0.976
    eigenvectors:
  1.000  0.000  0.000  0.000  0.000
  0.000  0.369  0.034  0.217  0.380
  0.000  0.034  0.369  0.380  0.217
  0.000  0.051  0.546  0.257  0.146
  0.000  0.546  0.051  0.146  0.257
    occupations:
  0.952 -0.000 -0.000 -0.000 -0.000
 -0.000  0.974 -0.000  0.000  0.003
 -0.000 -0.000  0.974  0.003 -0.000
 -0.000  0.000  0.003  0.972  0.000
 -0.000  0.003 -0.000  0.000  0.972
atomic mag. moment =    -3.468307
atom   24   Tr[ns(na)] (up, down, total) =   4.85085  1.18759  6.03844
   spin  1
    eigenvalues: 
  0.945  0.945  0.986  0.986  0.988
    eigenvectors:
  0.000  0.000  0.000  0.000  1.000
  0.081  0.641  0.248  0.031  0.000
  0.641  0.081  0.031  0.248  0.000
  0.247  0.031  0.079  0.643  0.000
  0.031  0.247  0.643  0.079  0.000
    occupations:
  0.988 -0.000 -0.000 -0.000 -0.000
 -0.000  0.957 -0.000  0.000 -0.018
 -0.000 -0.000  0.957 -0.018 -0.000
 -0.000  0.000 -0.018  0.975  0.000
 -0.000 -0.018 -0.000  0.000  0.975
   spin  2
    eigenvalues: 
  0.148  0.159  0.159  0.361  0.361
    eigenvectors:
  1.000  0.000  0.000  0.000  0.000
  0.000  0.318  0.034  0.170  0.478
  0.000  0.034  0.318  0.478  0.170
  0.000  0.062  0.585  0.260  0.092
  0.000  0.585  0.062  0.092  0.260
    occupations:
  0.148 -0.000 -0.000 -0.000 -0.000
 -0.000  0.290 -0.000  0.000  0.096
 -0.000 -0.000  0.290  0.096 -0.000
 -0.000  0.000  0.096  0.230  0.000
 -0.000  0.096 -0.000  0.000  0.230
atomic mag. moment =     3.663262
N of occupied +U levels =  146.897019
 --- exit write_ns ---
 Atomic wfc used for LDA+U Projector are orthogonalized
     Starting wfcs are  306 atomic wfcs
     Checking if some PAW data can be deallocated... 

     Band Structure Calculation
     Davidson diagonalization with overlap
     c_bands:  1 eigenvalues not converged

     ethr =  1.00E-11,  avg # of iterations =109.5

     total cpu time spent up to now is       -1.0 secs

     End of band structure calculation

 ------ SPIN UP ------------


          k = 0.0000 0.0000 0.0000 ( 28407 PWs)   bands (ev):

   -17.5397 -17.5397 -10.5076 -10.4918 -10.2789 -10.2514  -9.7388  -9.6567
    -9.4586  -9.3770  -9.3068  -9.3067  -9.3039  -9.3039  -9.2873  -9.2873
    -9.2825  -9.2825  -9.2730  -9.2597  -9.2597  -9.2592  -9.2463  -9.2463
    -9.2305  -9.2215  -9.2212  -9.2149  -9.2066  -9.2065  -9.1928  -9.1927
    -9.1888  -9.1831  -8.9558  -8.9280  -8.4607  -8.4606  -8.4606  -8.4606
    -2.9270  -2.9270  -2.9270  -2.9270  -2.7583  -2.7573   1.2510   1.2736
     1.6224   1.6669   1.9086   1.9086   1.9453   1.9453   2.1120   2.1281
     2.1691   2.1691   2.2297   2.2297   2.3132   2.3291   2.3442   2.3929
     2.6721   2.6721   2.6828   2.6828   2.7109   2.7109   2.7206   2.7206
     2.7563   2.8052   2.8738   2.8738   2.9392   2.9392   3.0631   3.0928
     3.1021   3.1198   3.1288   3.1349   3.1350   3.1561   3.1561   3.1750
     3.1750   3.1858   3.1858   3.2099   3.2694   3.2920   3.2920   3.3292
     3.3439   3.3841   3.3841   3.4200   3.4200   3.4583   3.5065   3.5065
     3.9831   3.9831   4.0457   4.0492   4.0492   4.1011   4.1012   4.1098
     4.1098   4.1345   4.1345   4.1746   4.1757   4.1757   4.3356   4.4278
     4.4466   4.5144   4.5144   4.5907   4.5907   4.6242   4.6371   4.6371
     4.6744   4.6744   4.6792   4.6792   4.6955   4.6955   4.7406   4.7406
     4.8126   4.8126   4.8343   4.8343   4.8779   4.8779   4.9933   4.9984
     5.1333   5.1346   5.1352   5.1364   5.1803   5.2033   5.2821   5.3205
     5.3205   5.3238   5.3326   5.3326   5.3644   5.3644   5.4515   5.4515
     5.4949   5.4949   5.5288   5.5289   5.6150   5.6150   5.6431   5.6431
     5.7504   5.7762   5.7763   5.7896   5.7937   5.7937   5.8293   5.8547
     6.0439   6.0749   6.2131   6.2131   6.2298   6.2298   6.2427   6.2575
     6.2575   6.2609   6.2678   6.2678   6.2757   6.2990   6.3180   6.3180
     6.3464   6.3464   6.8660   6.8660   6.8860   6.8860   7.0001   7.0242
     7.0325   7.0325   7.0380   7.0380   7.0548   7.1519   7.2555   7.2692
     7.4495   7.4495   7.4825   7.4825   7.6174   7.6174   7.6916   7.7446
     7.7446   7.9192   7.9803   7.9803   8.0677   8.1377   8.1377   8.2611
     8.5158   8.5158   8.6150   8.6446   8.6446   8.6570   8.7436   8.7436
     8.7576   8.7668   8.7668   8.7930   8.9054   8.9054   8.9288   8.9288
     9.6053   9.6227   9.7603   9.7603   9.8018   9.8018   9.9578   9.9578
     9.9588   9.9699   9.9913   9.9913  10.0314  10.0314  10.0520  10.0520
    10.4005  10.4005  10.4139  10.4139  10.7441  10.7618  10.7701  10.7905

 ------ SPIN DOWN ----------


          k = 0.0000 0.0000 0.0000 ( 28407 PWs)   bands (ev):

   -17.5410 -17.5409 -10.2844 -10.2693  -9.9791  -9.9516  -9.4833  -9.3653
    -9.2770  -9.1624  -9.1385  -9.1385  -9.1247  -9.1246  -9.0789  -9.0614
    -9.0614  -9.0479  -9.0478  -9.0448  -9.0216  -8.9888  -8.9265  -8.9264
    -8.9263  -8.9263  -8.9033  -8.9033  -8.9032  -8.9032  -8.7479  -8.7362
    -8.5448  -8.5337  -8.5309  -8.5150  -8.2831  -8.2831  -8.2831  -8.2830
    -2.9055  -2.9055  -2.9055  -2.9055  -2.7489  -2.7482   1.8662   1.9128
     2.1494   2.2510   2.3581   2.4171   2.4935   2.6026   2.6026   2.6292
     2.6292   2.6511   2.6767   2.7233   2.7233   2.7319   2.7517   2.7518
     3.0448   3.0653   3.0653   3.0699   3.1186   3.1186   3.2516   3.2516
     3.2973   3.2973   3.3373   3.3373   3.4024   3.4024   3.4308   3.4308
     3.5105   3.5105   3.5466   3.5581   3.5581   3.5932   3.6147   3.6147
     3.7171   3.7171   3.7620   3.7920   3.7920   3.9168   3.9218   4.0993
     4.1466   4.1466   4.3043   4.3043   4.3179   4.3179   4.5900   4.6003
     4.6003   4.6461   4.6860   4.6860   4.7016   4.7016   4.8945   5.0124
     5.0327   5.0649   5.0874   5.1178   5.1178   5.1202   5.1202   5.1336
     5.1839   5.2097   5.2098   5.2223   5.2223   5.2620   5.4222   5.5497
     5.5575   5.5575   5.5974   5.5974   5.6345   5.6345   5.7103   5.7103
     5.7670   5.7670   5.8557   5.8557   5.9214   5.9214   5.9931   5.9931
     6.1171   6.1420   6.2825   6.2825   6.2858   6.2858   6.3249   6.3325
     6.3631   6.3631   6.3821   6.3893   6.4071   6.4438   6.4438   6.4681
     6.4681   6.5042   6.5344   6.5344   6.5377   6.5377   6.6560   6.6560
     6.6938   6.6939   6.6980   6.7574   6.8097   6.8097   7.0602   7.0602
     7.1139   7.1252   7.1252   7.1406   7.4423   7.4459   7.6109   7.6109
     7.6612   7.6612   7.8134   8.0383   8.0383   8.1106   8.1182   8.1182
     8.3716   8.3716   8.3753   8.3753   8.5604   8.5604   8.5927   8.5927
     8.9583   8.9956   8.9956   9.0410   9.0410   9.0932   9.0932   9.1322
     9.1381   9.1381   9.1693   9.2894   9.3321   9.3715   9.4911   9.4911
     9.4962   9.4962   9.5583   9.5583   9.5776   9.5777   9.5781   9.5781
     9.5933   9.5933   9.7285   9.7286   9.7333   9.7334   9.8539   9.8539
     9.8695   9.8695   9.8737   9.8776   9.8776   9.8864   9.8864   9.9028
     9.9380   9.9581  10.3236  10.3236  10.3403  10.3403  10.6834  10.7743
    11.0432  11.2148  11.2148  11.2294  11.2294  11.2698  11.2698  11.2900
    11.2900  11.3268  11.3268  11.3373  11.3373  11.3534  11.3894  11.4010

     highest occupied, lowest unoccupied level (ev):     8.9288    8.9583

     Writing output data file pwscf.save/
     Done!

                   WRITING LINEAR-RESPONSE SUMMARY:


     Number of symmetries in the small group of q, nsymq =  2
      + the symmetry q -> -q+G 

     Symmetry matrices (and vectors of fractional translations if f/=0):

     isym =  1     identity                                     

     cryst.   s( 1) = (     1          0          0      )
                      (     0          1          0      )
                      (     0          0          1      )

     cart.    s( 1) = (  1.0000000  0.0000000  0.0000000 )
                      (  0.0000000  1.0000000  0.0000000 )
                      (  0.0000000  0.0000000  1.0000000 )


     isym =  2     inv. 180 deg rotation - cart. axis [1,0,0]   

     cryst.   s( 2) = (    -1          0          0      )
                      (     1          1          0      )
                      (     0          0          1      )

     cart.    s( 2) = ( -1.0000000  0.0000000  0.0000000 )
                      (  0.0000000  1.0000000  0.0000000 )
                      (  0.0000000  0.0000000  1.0000000 )


     This transformation sends q -> -q+G

     isym =  3     identity                                     

     cryst.   s( 3) = (     1          0          0      )
                      (     0          1          0      )
                      (     0          0          1      )

     cart.    s( 3) = (  1.0000000  0.0000000  0.0000000 )
                      (  0.0000000  1.0000000  0.0000000 )
                      (  0.0000000  0.0000000  1.0000000 )


     G cutoff = 1577.4227  (  28066 G-vectors)     FFT grid: ( 80, 80,320)
     G cutoff =  630.9691  (   7102 G-vectors)  smooth grid: ( 54, 54,200)

     Number of k (and k+q if q/=0) points =     2

                       cart. coord. (in units 2pi/alat)
        k (    1) = (   0.0000000   0.0000000   0.0000000), wk = 1.0000000
        k (    2) = (   0.0000000   0.0000000   0.0000000), wk = 1.0000000

                       cryst. coord.
        k (    1) = (   0.0000000   0.0000000   0.0000000), wk = 1.0000000
        k (    2) = (   0.0000000   0.0000000   0.0000000), wk = 1.0000000

     Atomic wfc used for the DFT+U projector are orthogonalized

     Total time spent up to now is:
     HP           :  52m22.51s CPU  53m30.14s WALL

      =--------------------------------------------=
             START SOLVING THE LINEAR SYSTEM
      =--------------------------------------------=

      atom #  2   q point #   1   iter #   1
      chi:   1   0.0142161047
      chi:   2  -0.5055980892
      chi:   3   0.0155282655
      chi:   4   0.0155282655
      chi:   5   0.0806433687
      chi:   6   0.0317639965
      chi:   7   0.0016594778
      chi:   8   0.0030441374
      chi:   9   0.0044680244
      chi:  10   0.0030441374
      chi:  11   0.0008266365
      chi:  12  -0.0000027123
      chi:  13   0.0002474546
      chi:  14   0.0000602513
      chi:  15  -0.0000245673
      chi:  16   0.0000602513
      chi:  17   0.0000872657
      chi:  18   0.0001794902
      chi:  19   0.0003586184
      chi:  20   0.0003573338
      chi:  21   0.0008381751
      chi:  22   0.0008381751
      chi:  23   0.0129858636
      chi:  24   0.0044795703
      Average number of iter. to solve lin. system:  102.0
      Total CPU time :  3305.7 s

      atom #  2   q point #   1   iter #   2
      chi:   1  -0.0031117034   residue:    0.0173278082
      chi:   2   0.4959050094   residue:    1.0015030986
      chi:   3   0.1158250256   residue:    0.1002967602
      chi:   4   0.1158250256   residue:    0.1002967602
      chi:   5  -0.4791936036   residue:    0.5598369723
      chi:   6  -0.0930560333   residue:    0.1248200298
      chi:   7  -0.0295593469   residue:    0.0312188246
      chi:   8  -0.0133390431   residue:    0.0163831805
      chi:   9  -0.0167258962   residue:    0.0211939207
      chi:  10  -0.0133390431   residue:    0.0163831805
      chi:  11  -0.0099677931   residue:    0.0107944296
      chi:  12  -0.0004451093   residue:    0.0004423969
      chi:  13  -0.0033741740   residue:    0.0036216286
      chi:  14  -0.0174600377   residue:    0.0175202890
      chi:  15  -0.0172120643   residue:    0.0171874970
      chi:  16  -0.0174600377   residue:    0.0175202890
      chi:  17   0.0231375056   residue:    0.0230502399
      chi:  18  -0.0013681626   residue:    0.0015476528
      chi:  19  -0.0269693992   residue:    0.0273280176
      chi:  20   0.0187463197   residue:    0.0183889858
      chi:  21   0.0183146257   residue:    0.0174764506
      chi:  22   0.0183146257   residue:    0.0174764506
      chi:  23  -0.0196470225   residue:    0.0326328861
      chi:  24   0.0133801195   residue:    0.0089005491
      Average number of iter. to solve lin. system:   39.5
      Total CPU time :  3349.6 s

      atom #  2   q point #   1   iter #   3
      chi:   1  -0.0281288509   residue:    0.0250171475
      chi:   2   0.1145707653   residue:    0.3813342441
      chi:   3  -0.0383399616   residue:    0.1541649873
      chi:   4  -0.0383399616   residue:    0.1541649873
      chi:   5  -0.0285391591   residue:    0.4506544445
      chi:   6  -0.0274071982   residue:    0.0656488351
      chi:   7   0.0078650117   residue:    0.0374243585
      chi:   8  -0.0007077632   residue:    0.0126312799
      chi:   9  -0.0022636335   residue:    0.0144622628
      chi:  10  -0.0007077632   residue:    0.0126312799
      chi:  11   0.0036122751   residue:    0.0135800682
      chi:  12   0.0002069130   residue:    0.0006520223
      chi:  13   0.0020687967   residue:    0.0054429707
      chi:  14   0.0103678775   residue:    0.0278279151
      chi:  15   0.0104737126   residue:    0.0276857770
      chi:  16   0.0103678775   residue:    0.0278279151
      chi:  17  -0.0200898745   residue:    0.0432273801
      chi:  18  -0.0003092060   residue:    0.0010589566
      chi:  19   0.0198612968   residue:    0.0468306960
      chi:  20  -0.0125029821   residue:    0.0312493018
      chi:  21  -0.0127729005   residue:    0.0310875262
      chi:  22  -0.0127729005   residue:    0.0310875262
      chi:  23  -0.0267861672   residue:    0.0071391447
      chi:  24  -0.0003388303   residue:    0.0137189498
      Average number of iter. to solve lin. system:   28.5
      Total CPU time :  3384.3 s

      atom #  2   q point #   1   iter #   4
      chi:   1   0.0018452902   residue:    0.0299741411
      chi:   2  -0.1266200406   residue:    0.2411908059
      chi:   3  -0.0094951172   residue:    0.0288448444
      chi:   4  -0.0094951172   residue:    0.0288448444
      chi:   5   0.0180888276   residue:    0.0466279867
      chi:   6   0.0094882667   residue:    0.0368954649
      chi:   7  -0.0021224094   residue:    0.0099874210
      chi:   8   0.0001196347   residue:    0.0008273979
      chi:   9   0.0004306351   residue:    0.0026942686
      chi:  10   0.0001196347   residue:    0.0008273979
      chi:  11  -0.0024486738   residue:    0.0060609489
      chi:  12  -0.0001251742   residue:    0.0003320872
      chi:  13  -0.0029527408   residue:    0.0050215375
      chi:  14  -0.0095829581   residue:    0.0199508355
      chi:  15  -0.0096128417   residue:    0.0200865543
      chi:  16  -0.0095829581   residue:    0.0199508355
      chi:  17   0.0198616685   residue:    0.0399515429
      chi:  18   0.0008426304   residue:    0.0011518365
      chi:  19  -0.0173128896   residue:    0.0371741864
      chi:  20   0.0092450532   residue:    0.0217480354
      chi:  21   0.0092880325   residue:    0.0220609330
      chi:  22   0.0092880325   residue:    0.0220609330
      chi:  23   0.0086247300   residue:    0.0354108972
      chi:  24  -0.0044286369   residue:    0.0040898066
      Average number of iter. to solve lin. system:   36.0
      Total CPU time :  3425.3 s

      atom #  2   q point #   1   iter #   5
      chi:   1   0.0037120627   residue:    0.0018667726
      chi:   2  -0.1425013643   residue:    0.0158813238
      chi:   3   0.0110517189   residue:    0.0205468361
      chi:   4   0.0110517189   residue:    0.0205468361
      chi:   5  -0.0165121896   residue:    0.0346010172
      chi:   6   0.0038919095   residue:    0.0055963572
      chi:   7  -0.0055262954   residue:    0.0034038860
      chi:   8   0.0014440620   residue:    0.0013244273
      chi:   9   0.0017145297   residue:    0.0012838946
      chi:  10   0.0014440620   residue:    0.0013244273
      chi:  11   0.0002274962   residue:    0.0026761700
      chi:  12   0.0000621864   residue:    0.0001873606
      chi:  13   0.0013289091   residue:    0.0042816499
      chi:  14   0.0020278752   residue:    0.0116108333
      chi:  15   0.0020089275   residue:    0.0116217692
      chi:  16   0.0020278752   residue:    0.0116108333
      chi:  17  -0.0051663565   residue:    0.0250280250
      chi:  18  -0.0003526416   residue:    0.0011952720
      chi:  19   0.0025529262   residue:    0.0198658157
      chi:  20  -0.0006540909   residue:    0.0098991441
      chi:  21  -0.0004798638   residue:    0.0097678963
      chi:  22  -0.0004798638   residue:    0.0097678963
      chi:  23   0.0022095674   residue:    0.0064151626
      chi:  24  -0.0002091324   residue:    0.0042195045
      Average number of iter. to solve lin. system:   33.5
      Total CPU time :  3464.4 s

      atom #  2   q point #   1   iter #   6
      chi:   1   0.0012686327   residue:    0.0024434300
      chi:   2  -0.1558795991   residue:    0.0133782347
      chi:   3   0.0085159523   residue:    0.0025357666
      chi:   4   0.0085159523   residue:    0.0025357666
      chi:   5  -0.0072131972   residue:    0.0092989924
      chi:   6   0.0020403711   residue:    0.0018515384
      chi:   7   0.0040442269   residue:    0.0095705223
      chi:   8  -0.0015305686   residue:    0.0029746306
      chi:   9  -0.0013883677   residue:    0.0031028974
      chi:  10  -0.0015305686   residue:    0.0029746306
      chi:  11  -0.0001567623   residue:    0.0003842585
      chi:  12  -0.0000714964   residue:    0.0001336828
      chi:  13  -0.0001574584   residue:    0.0014863675
      chi:  14   0.0002357632   residue:    0.0017921120
      chi:  15   0.0002310358   residue:    0.0017778917
      chi:  16   0.0002357632   residue:    0.0017921120
      chi:  17  -0.0012789523   residue:    0.0038874042
      chi:  18  -0.0002787543   residue:    0.0000738873
      chi:  19   0.0018705058   residue:    0.0006824203
      chi:  20  -0.0005816643   residue:    0.0000724266
      chi:  21  -0.0003693700   residue:    0.0001104938
      chi:  22  -0.0003693700   residue:    0.0001104938
      chi:  23  -0.0011785651   residue:    0.0033881325
      chi:  24   0.0018496782   residue:    0.0020588106
      Average number of iter. to solve lin. system:   32.0
      Total CPU time :  3501.9 s

      atom #  2   q point #   1   iter #   7
      chi:   1  -0.0013962965   residue:    0.0026649292
      chi:   2  -0.1567410605   residue:    0.0008614614
      chi:   3   0.0016631819   residue:    0.0068527704
      chi:   4   0.0016631819   residue:    0.0068527704
      chi:   5  -0.0017854726   residue:    0.0054277247
      chi:   6   0.0009991865   residue:    0.0010411846
      chi:   7  -0.0036582863   residue:    0.0077025132
      chi:   8   0.0019045333   residue:    0.0034351020
      chi:   9   0.0019197484   residue:    0.0033081161
      chi:  10   0.0019045333   residue:    0.0034351020
      chi:  11   0.0004669941   residue:    0.0006237564
      chi:  12   0.0000363248   residue:    0.0001078212
      chi:  13  -0.0001417224   residue:    0.0000157360
      chi:  14  -0.0011070486   residue:    0.0013428118
      chi:  15  -0.0011021220   residue:    0.0013331577
      chi:  16  -0.0011070486   residue:    0.0013428118
      chi:  17   0.0020543674   residue:    0.0033333197
      chi:  18   0.0003154484   residue:    0.0005942027
      chi:  19  -0.0013827576   residue:    0.0032532634
      chi:  20   0.0006230393   residue:    0.0012047036
      chi:  21   0.0007707276   residue:    0.0011400976
      chi:  22   0.0007707276   residue:    0.0011400976
      chi:  23  -0.0010505321   residue:    0.0001280329
      chi:  24   0.0018642435   residue:    0.0000145653
      Average number of iter. to solve lin. system:   35.5
      Total CPU time :  3542.7 s

      atom #  2   q point #   1   iter #   8
      chi:   1   0.0007990963   residue:    0.0021953929
      chi:   2  -0.1544649131   residue:    0.0022761474
      chi:   3   0.0026289059   residue:    0.0009657240
      chi:   4   0.0026289059   residue:    0.0009657240
      chi:   5  -0.0036868017   residue:    0.0019013291
      chi:   6   0.0039903187   residue:    0.0029911322
      chi:   7   0.0026091435   residue:    0.0062674298
      chi:   8  -0.0010863712   residue:    0.0029909046
      chi:   9  -0.0009308526   residue:    0.0028506011
      chi:  10  -0.0010863712   residue:    0.0029909046
      chi:  11  -0.0003671346   residue:    0.0008341287
      chi:  12  -0.0000129693   residue:    0.0000492941
      chi:  13   0.0001139994   residue:    0.0002557217
      chi:  14   0.0006741479   residue:    0.0017811964
      chi:  15   0.0006643680   residue:    0.0017664900
      chi:  16   0.0006741479   residue:    0.0017811964
      chi:  17  -0.0022944231   residue:    0.0043487905
      chi:  18  -0.0001676413   residue:    0.0004830897
      chi:  19   0.0010088520   residue:    0.0023916096
      chi:  20  -0.0001543591   residue:    0.0007773984
      chi:  21  -0.0000701987   residue:    0.0008409264
      chi:  22  -0.0000701987   residue:    0.0008409264
      chi:  23   0.0008244685   residue:    0.0018750007
      chi:  24   0.0001248537   residue:    0.0017393898
      Average number of iter. to solve lin. system:   34.0
      Total CPU time :  3582.4 s

      atom #  2   q point #   1   iter #   9
      chi:   1  -0.0004766060   residue:    0.0012757023
      chi:   2  -0.1511890462   residue:    0.0032758669
      chi:   3   0.0030194646   residue:    0.0003905587
      chi:   4   0.0030194646   residue:    0.0003905587
      chi:   5  -0.0050017548   residue:    0.0013149531
      chi:   6   0.0016764876   residue:    0.0023138310
      chi:   7  -0.0009858218   residue:    0.0035949653
      chi:   8   0.0006094938   residue:    0.0016958650
      chi:   9   0.0006940028   residue:    0.0016248554
      chi:  10   0.0006094938   residue:    0.0016958650
      chi:  11   0.0001920515   residue:    0.0005591861
      chi:  12  -0.0000103719   residue:    0.0000025974
      chi:  13  -0.0000829051   residue:    0.0001969045
      chi:  14  -0.0005752421   residue:    0.0012493900
      chi:  15  -0.0005778323   residue:    0.0012422003
      chi:  16  -0.0005752421   residue:    0.0012493900
      chi:  17   0.0008310512   residue:    0.0031254744
      chi:  18   0.0000089567   residue:    0.0001765980
      chi:  19   0.0002336561   residue:    0.0007751959
      chi:  20   0.0000977837   residue:    0.0002521428
      chi:  21   0.0002098429   residue:    0.0002800416
      chi:  22   0.0002098429   residue:    0.0002800416
      chi:  23  -0.0009067999   residue:    0.0017312684
      chi:  24   0.0010604043   residue:    0.0009355506
      Average number of iter. to solve lin. system:   34.0
      Total CPU time :  3621.7 s

      atom #  2   q point #   1   iter #  10
      chi:   1   0.0004515858   residue:    0.0009281918
      chi:   2  -0.1569824156   residue:    0.0057933694
      chi:   3   0.0029712806   residue:    0.0000481841
      chi:   4   0.0029712806   residue:    0.0000481841
      chi:   5  -0.0028612099   residue:    0.0021405449
      chi:   6   0.0031584530   residue:    0.0014819654
      chi:   7  -0.0007472268   residue:    0.0002385950
      chi:   8   0.0003380576   residue:    0.0002714362
      chi:   9   0.0004691064   residue:    0.0002248964
      chi:  10   0.0003380576   residue:    0.0002714362
      chi:  11  -0.0001662287   residue:    0.0003582802
      chi:  12   0.0000139439   residue:    0.0000243158
      chi:  13  -0.0001620351   residue:    0.0000791300
      chi:  14  -0.0006473283   residue:    0.0000720862
      chi:  15  -0.0006533515   residue:    0.0000755192
      chi:  16  -0.0006473283   residue:    0.0000720862
      chi:  17   0.0004156827   residue:    0.0004153685
      chi:  18   0.0000943479   residue:    0.0000853913
      chi:  19  -0.0026855087   residue:    0.0029191649
      chi:  20   0.0014357367   residue:    0.0013379530
      chi:  21   0.0015591280   residue:    0.0013492852
      chi:  22   0.0015591280   residue:    0.0013492852
      chi:  23   0.0007973594   residue:    0.0017041593
      chi:  24   0.0006710900   residue:    0.0003893143
      Average number of iter. to solve lin. system:   39.5
      Total CPU time :  3665.6 s

      atom #  2   q point #   1   iter #  11
      chi:   1   0.0005892854   residue:    0.0001376995
      chi:   2  -0.1569901940   residue:    0.0000077784
      chi:   3   0.0045491083   residue:    0.0015778277
      chi:   4   0.0045491083   residue:    0.0015778277
      chi:   5  -0.0059526940   residue:    0.0030914841
      chi:   6   0.0028181919   residue:    0.0003402611
      chi:   7  -0.0001847056   residue:    0.0005625212
      chi:   8   0.0000927964   residue:    0.0002452612
      chi:   9   0.0002275390   residue:    0.0002415674
      chi:  10   0.0000927964   residue:    0.0002452612
      chi:  11  -0.0000605217   residue:    0.0001057070
      chi:  12   0.0000048027   residue:    0.0000091412
      chi:  13   0.0001231349   residue:    0.0002851700
      chi:  14   0.0001179422   residue:    0.0007652705
      chi:  15   0.0001119043   residue:    0.0007652558
      chi:  16   0.0001179422   residue:    0.0007652705
      chi:  17  -0.0009871495   residue:    0.0014028322
      chi:  18  -0.0000059472   residue:    0.0001002951
      chi:  19   0.0004502294   residue:    0.0031357381
      chi:  20   0.0000650623   residue:    0.0013706744
      chi:  21   0.0001942247   residue:    0.0013649033
      chi:  22   0.0001942247   residue:    0.0013649033
      chi:  23   0.0001217103   residue:    0.0006756491
      chi:  24   0.0008609656   residue:    0.0001898756
      Average number of iter. to solve lin. system:   33.5
      Total CPU time :  3704.4 s

      atom #  2   q point #   1   iter #  12
      chi:   1   0.0001469055   residue:    0.0004423798
      chi:   2  -0.1550712262   residue:    0.0019189678
      chi:   3   0.0029788247   residue:    0.0015702836
      chi:   4   0.0029788247   residue:    0.0015702836
      chi:   5  -0.0046147611   residue:    0.0013379329
      chi:   6   0.0027437227   residue:    0.0000744692
      chi:   7  -0.0002751734   residue:    0.0000904678
      chi:   8   0.0001945892   residue:    0.0001017928
      chi:   9   0.0003132479   residue:    0.0000857089
      chi:  10   0.0001945892   residue:    0.0001017928
      chi:  11  -0.0000470996   residue:    0.0000134221
      chi:  12  -0.0000043073   residue:    0.0000091100
      chi:  13  -0.0000280081   residue:    0.0001511430
      chi:  14  -0.0003197654   residue:    0.0004377076
      chi:  15  -0.0003252048   residue:    0.0004371091
      chi:  16  -0.0003197654   residue:    0.0004377076
      chi:  17   0.0000494622   residue:    0.0010366117
      chi:  18  -0.0000000241   residue:    0.0000059231
      chi:  19  -0.0000397162   residue:    0.0004899456
      chi:  20   0.0002917493   residue:    0.0002266870
      chi:  21   0.0004028521   residue:    0.0002086274
      chi:  22   0.0004028521   residue:    0.0002086274
      chi:  23   0.0000570080   residue:    0.0000647023
      chi:  24   0.0007082919   residue:    0.0001526737
      Average number of iter. to solve lin. system:   35.0
      Total CPU time :  3744.5 s

      atom #  2   q point #   1   iter #  13
      chi:   1   0.0006308056   residue:    0.0004839001
      chi:   2  -0.1537114423   residue:    0.0013597839
      chi:   3   0.0036756849   residue:    0.0006968602
      chi:   4   0.0036756849   residue:    0.0006968602
      chi:   5  -0.0063160673   residue:    0.0017013062
      chi:   6   0.0031262390   residue:    0.0003825163
      chi:   7   0.0016043947   residue:    0.0018795682
      chi:   8  -0.0007290744   residue:    0.0009236636
      chi:   9  -0.0005934753   residue:    0.0009067233
      chi:  10  -0.0007290744   residue:    0.0009236636
      chi:  11  -0.0002994731   residue:    0.0002523735
      chi:  12  -0.0000213693   residue:    0.0000170619
      chi:  13   0.0000018414   residue:    0.0000298495
      chi:  14   0.0000972698   residue:    0.0004170351
      chi:  15   0.0000898669   residue:    0.0004150717
      chi:  16   0.0000972698   residue:    0.0004170351
      chi:  17  -0.0010039363   residue:    0.0010533985
      chi:  18  -0.0001171349   residue:    0.0001171108
      chi:  19   0.0007368907   residue:    0.0007766068
      chi:  20   0.0000238331   residue:    0.0002679161
      chi:  21   0.0001232852   residue:    0.0002795669
      chi:  22   0.0001232852   residue:    0.0002795669
      chi:  23   0.0003377940   residue:    0.0002807860
      chi:  24   0.0004736133   residue:    0.0002346786
      Average number of iter. to solve lin. system:   34.0
      Total CPU time :  3783.8 s

      atom #  2   q point #   1   iter #  14
      chi:   1   0.0002512173   residue:    0.0003795883
      chi:   2  -0.1545078736   residue:    0.0007964312
      chi:   3   0.0034007958   residue:    0.0002748891
      chi:   4   0.0034007958   residue:    0.0002748891
      chi:   5  -0.0053143478   residue:    0.0010017196
      chi:   6   0.0026088078   residue:    0.0005174312
      chi:   7  -0.0010212717   residue:    0.0026256664
      chi:   8   0.0004727978   residue:    0.0012018722
      chi:   9   0.0005993983   residue:    0.0011928736
      chi:  10   0.0004727978   residue:    0.0012018722
      chi:  11   0.0000278599   residue:    0.0003273330
      chi:  12  -0.0000017428   residue:    0.0000196265
      chi:  13  -0.0000181326   residue:    0.0000199739
      chi:  14  -0.0004371901   residue:    0.0005344598
      chi:  15  -0.0004433720   residue:    0.0005332389
      chi:  16  -0.0004371901   residue:    0.0005344598
      chi:  17   0.0002741886   residue:    0.0012781248
      chi:  18  -0.0000161169   residue:    0.0001010180
      chi:  19  -0.0005495988   residue:    0.0012864895
      chi:  20   0.0005267169   residue:    0.0005028838
      chi:  21   0.0006357904   residue:    0.0005125052
      chi:  22   0.0006357904   residue:    0.0005125052
      chi:  23   0.0000602947   residue:    0.0002774993
      chi:  24   0.0007007599   residue:    0.0002271466
      Average number of iter. to solve lin. system:   31.5
      Total CPU time :  3821.2 s

      atom #  2   q point #   1   iter #  15
      chi:   1  -0.0000157221   residue:    0.0002669394
      chi:   2  -0.1557319230   residue:    0.0012240495
      chi:   3   0.0039064495   residue:    0.0005056538
      chi:   4   0.0039064495   residue:    0.0005056538
      chi:   5  -0.0056931972   residue:    0.0003788494
      chi:   6   0.0020289173   residue:    0.0005798905
      chi:   7  -0.0008056568   residue:    0.0002156148
      chi:   8   0.0004996357   residue:    0.0000268379
      chi:   9   0.0006159566   residue:    0.0000165583
      chi:  10   0.0004996357   residue:    0.0000268379
      chi:  11   0.0001284836   residue:    0.0001006236
      chi:  12   0.0000037510   residue:    0.0000054938
      chi:  13  -0.0000163836   residue:    0.0000017489
      chi:  14  -0.0002985665   residue:    0.0001386236
      chi:  15  -0.0003031960   residue:    0.0001401760
      chi:  16  -0.0002985665   residue:    0.0001386236
      chi:  17  -0.0000713998   residue:    0.0003455883
      chi:  18   0.0000252398   residue:    0.0000413567
      chi:  19  -0.0005182826   residue:    0.0000313161
      chi:  20   0.0004256628   residue:    0.0001010542
      chi:  21   0.0005476129   residue:    0.0000881775
      chi:  22   0.0005476129   residue:    0.0000881775
      chi:  23  -0.0006055909   residue:    0.0006658856
      chi:  24   0.0010304584   residue:    0.0003296985
      Average number of iter. to solve lin. system:   38.0
      Total CPU time :  3863.6 s

      atom #  2   q point #   1   iter #  16
      chi:   1  -0.0000203954   residue:    0.0000046733
      chi:   2  -0.1549154313   residue:    0.0008164918
      chi:   3   0.0034519395   residue:    0.0004545101
      chi:   4   0.0034519395   residue:    0.0004545101
      chi:   5  -0.0058791007   residue:    0.0001859035
      chi:   6   0.0023254291   residue:    0.0002965118
      chi:   7  -0.0003676465   residue:    0.0004380103
      chi:   8   0.0002571334   residue:    0.0002425024
      chi:   9   0.0003711232   residue:    0.0002448334
      chi:  10   0.0002571334   residue:    0.0002425024
      chi:  11   0.0000055663   residue:    0.0001229172
      chi:  12  -0.0000121445   residue:    0.0000158955
      chi:  13  -0.0000262989   residue:    0.0000099153
      chi:  14  -0.0004062148   residue:    0.0001076484
      chi:  15  -0.0004110910   residue:    0.0001078950
      chi:  16  -0.0004062148   residue:    0.0001076484
      chi:  17   0.0003871703   residue:    0.0004585701
      chi:  18   0.0000133632   residue:    0.0000118765
      chi:  19   0.0008756847   residue:    0.0013939673
      chi:  20  -0.0000851785   residue:    0.0005108412
      chi:  21   0.0000280555   residue:    0.0005195574
      chi:  22   0.0000280555   residue:    0.0005195574
      chi:  23  -0.0004341791   residue:    0.0001714118
      chi:  24   0.0008381455   residue:    0.0001923129
      Average number of iter. to solve lin. system:   34.5
      Total CPU time :  3903.4 s

      atom #  2   q point #   1   iter #  17
      chi:   1   0.0000163536   residue:    0.0000367490
      chi:   2  -0.1551962986   residue:    0.0002808674
      chi:   3   0.0029994511   residue:    0.0004524884
      chi:   4   0.0029994511   residue:    0.0004524884
      chi:   5  -0.0051732792   residue:    0.0007058216
      chi:   6   0.0024848247   residue:    0.0001593956
      chi:   7  -0.0005243834   residue:    0.0001567369
      chi:   8   0.0003220894   residue:    0.0000649560
      chi:   9   0.0004377272   residue:    0.0000666040
      chi:  10   0.0003220894   residue:    0.0000649560
      chi:  11   0.0000128300   residue:    0.0000072637
      chi:  12  -0.0000078592   residue:    0.0000042853
      chi:  13  -0.0000668140   residue:    0.0000405151
      chi:  14  -0.0004707848   residue:    0.0000645699
      chi:  15  -0.0004759481   residue:    0.0000648571
      chi:  16  -0.0004707848   residue:    0.0000645699
      chi:  17   0.0003715110   residue:    0.0000156593
      chi:  18  -0.0000169026   residue:    0.0000302658
      chi:  19  -0.0002702564   residue:    0.0011459411
      chi:  20   0.0003953951   residue:    0.0004805736
      chi:  21   0.0005053974   residue:    0.0004773419
      chi:  22   0.0005053974   residue:    0.0004773419
      chi:  23  -0.0001801374   residue:    0.0002540417
      chi:  24   0.0007584895   residue:    0.0000796560
      Average number of iter. to solve lin. system:   32.0
      Total CPU time :  3940.6 s

      atom #  2   q point #   1   iter #  18
      chi:   1   0.0000721523   residue:    0.0000557987
      chi:   2  -0.1551979823   residue:    0.0000016837
      chi:   3   0.0033494620   residue:    0.0003500109
      chi:   4   0.0033494620   residue:    0.0003500109
      chi:   5  -0.0057986077   residue:    0.0006253285
      chi:   6   0.0023847902   residue:    0.0001000345
      chi:   7  -0.0006446781   residue:    0.0001202947
      chi:   8   0.0003587027   residue:    0.0000366133
      chi:   9   0.0004768602   residue:    0.0000391330
      chi:  10   0.0003587027   residue:    0.0000366133
      chi:  11   0.0000371341   residue:    0.0000243041
      chi:  12  -0.0000040599   residue:    0.0000037993
      chi:  13  -0.0000216750   residue:    0.0000451390
      chi:  14  -0.0003633134   residue:    0.0001074714
      chi:  15  -0.0003686361   residue:    0.0001073119
      chi:  16  -0.0003633134   residue:    0.0001074714
      chi:  17   0.0001126140   residue:    0.0002588970
      chi:  18  -0.0000134653   residue:    0.0000034372
      chi:  19  -0.0001916328   residue:    0.0000786236
      chi:  20   0.0003520583   residue:    0.0000433369
      chi:  21   0.0004627321   residue:    0.0000426653
      chi:  22   0.0004627321   residue:    0.0000426653
      chi:  23  -0.0002427284   residue:    0.0000625911
      chi:  24   0.0007939725   residue:    0.0000354830
      Average number of iter. to solve lin. system:   31.5
      Total CPU time :  3977.8 s

      atom #  2   q point #   1   iter #  19
      chi:   1   0.0001851743   residue:    0.0001130220
      chi:   2  -0.1569136381   residue:    0.0017156557
      chi:   3   0.0035816089   residue:    0.0002321469
      chi:   4   0.0035816089   residue:    0.0002321469
      chi:   5  -0.0059507753   residue:    0.0001521677
      chi:   6   0.0025072747   residue:    0.0001224845
      chi:   7  -0.0000761535   residue:    0.0005685246
      chi:   8   0.0001367548   residue:    0.0002219479
      chi:   9   0.0002710430   residue:    0.0002058172
      chi:  10   0.0001367548   residue:    0.0002219479
      chi:  11  -0.0000428728   residue:    0.0000800069
      chi:  12  -0.0000063268   residue:    0.0000022668
      chi:  13  -0.0000501155   residue:    0.0000284404
      chi:  14  -0.0003481592   residue:    0.0000151542
      chi:  15  -0.0003547725   residue:    0.0000138637
      chi:  16  -0.0003481592   residue:    0.0000151542
      chi:  17   0.0000346763   residue:    0.0000779377
      chi:  18   0.0000160086   residue:    0.0000294739
      chi:  19  -0.0000185890   residue:    0.0001730438
      chi:  20   0.0003037991   residue:    0.0000482592
      chi:  21   0.0004141861   residue:    0.0000485461
      chi:  22   0.0004141861   residue:    0.0000485461
      chi:  23  -0.0002724667   residue:    0.0000297383
      chi:  24   0.0007455820   residue:    0.0000483905
      Average number of iter. to solve lin. system:   42.5
      Total CPU time :  4024.0 s

      atom #  2   q point #   1   iter #  20
      chi:   1   0.0000197959   residue:    0.0001653784
      chi:   2  -0.1556850175   residue:    0.0012286206
      chi:   3   0.0032330216   residue:    0.0003485873
      chi:   4   0.0032330216   residue:    0.0003485873
      chi:   5  -0.0061449960   residue:    0.0001942206
      chi:   6   0.0024053931   residue:    0.0001018816
      chi:   7  -0.0002994094   residue:    0.0002232559
      chi:   8   0.0002163841   residue:    0.0000796293
      chi:   9   0.0003312103   residue:    0.0000601673
      chi:  10   0.0002163841   residue:    0.0000796293
      chi:  11   0.0000078150   residue:    0.0000506878
      chi:  12  -0.0000096154   residue:    0.0000032886
      chi:  13  -0.0000235492   residue:    0.0000265663
      chi:  14  -0.0003244023   residue:    0.0000237570
      chi:  15  -0.0003294022   residue:    0.0000253703
      chi:  16  -0.0003244023   residue:    0.0000237570
      chi:  17   0.0000452318   residue:    0.0000105555
      chi:  18  -0.0000476828   residue:    0.0000636914
      chi:  19   0.0001921405   residue:    0.0002107295
      chi:  20   0.0002002813   residue:    0.0001035178
      chi:  21   0.0003119262   residue:    0.0001022598
      chi:  22   0.0003119262   residue:    0.0001022598
      chi:  23  -0.0003074487   residue:    0.0000349820
      chi:  24   0.0007763540   residue:    0.0000307721
      Average number of iter. to solve lin. system:   37.0
      Total CPU time :  4065.4 s

      atom #  2   q point #   1   iter #  21
      chi:   1   0.0000834063   residue:    0.0000636104
      chi:   2  -0.1561346886   residue:    0.0004496711
      chi:   3   0.0030577761   residue:    0.0001752455
      chi:   4   0.0030577761   residue:    0.0001752455
      chi:   5  -0.0058984608   residue:    0.0002465351
      chi:   6   0.0025280528   residue:    0.0001226596
      chi:   7  -0.0004313106   residue:    0.0001319012
      chi:   8   0.0002568858   residue:    0.0000405017
      chi:   9   0.0003788893   residue:    0.0000476791
      chi:  10   0.0002568858   residue:    0.0000405017
      chi:  11  -0.0000304469   residue:    0.0000382619
      chi:  12  -0.0000084866   residue:    0.0000011287
      chi:  13  -0.0000610139   residue:    0.0000374648
      chi:  14  -0.0004755375   residue:    0.0001511352
      chi:  15  -0.0004812983   residue:    0.0001518961
      chi:  16  -0.0004755375   residue:    0.0001511352
      chi:  17   0.0003463395   residue:    0.0003011077
      chi:  18   0.0000030563   residue:    0.0000507391
      chi:  19  -0.0001254315   residue:    0.0003175720
      chi:  20   0.0003652383   residue:    0.0001649570
      chi:  21   0.0004729658   residue:    0.0001610396
      chi:  22   0.0004729658   residue:    0.0001610396
      chi:  23  -0.0001305991   residue:    0.0001768495
      chi:  24   0.0006955065   residue:    0.0000808476
      Average number of iter. to solve lin. system:   36.5
      Total CPU time :  4106.6 s

      atom #  2   q point #   1   iter #  22
      chi:   1   0.0001305360   residue:    0.0000471297
      chi:   2  -0.1564003741   residue:    0.0002656856
      chi:   3   0.0032548869   residue:    0.0001971108
      chi:   4   0.0032548869   residue:    0.0001971108
      chi:   5  -0.0061267643   residue:    0.0002283035
      chi:   6   0.0024613184   residue:    0.0000667343
      chi:   7  -0.0004371891   residue:    0.0000058784
      chi:   8   0.0002761029   residue:    0.0000192171
      chi:   9   0.0004020233   residue:    0.0000231339
      chi:  10   0.0002761029   residue:    0.0000192171
      chi:  11   0.0000197450   residue:    0.0000501919
      chi:  12  -0.0000024983   residue:    0.0000059883
      chi:  13  -0.0000188769   residue:    0.0000421370
      chi:  14  -0.0002935662   residue:    0.0001819712
      chi:  15  -0.0002996173   residue:    0.0001816810
      chi:  16  -0.0002935662   residue:    0.0001819712
      chi:  17  -0.0001474097   residue:    0.0004937492
      chi:  18  -0.0000281307   residue:    0.0000311870
      chi:  19  -0.0004458808   residue:    0.0003204493
      chi:  20   0.0004660954   residue:    0.0001008571
      chi:  21   0.0005740694   residue:    0.0001011036
      chi:  22   0.0005740694   residue:    0.0001011036
      chi:  23  -0.0001985512   residue:    0.0000679521
      chi:  24   0.0007278442   residue:    0.0000323378
      Average number of iter. to solve lin. system:   34.5
      Total CPU time :  4146.6 s

      atom #  2   q point #   1   iter #  23
      chi:   1   0.0001918673   residue:    0.0000613312
      chi:   2  -0.1564562916   residue:    0.0000559175
      chi:   3   0.0036434614   residue:    0.0003885745
      chi:   4   0.0036434614   residue:    0.0003885745
      chi:   5  -0.0066884069   residue:    0.0005616426
      chi:   6   0.0024050622   residue:    0.0000562563
      chi:   7  -0.0002727182   residue:    0.0001644708
      chi:   8   0.0001929524   residue:    0.0000831505
      chi:   9   0.0003236493   residue:    0.0000783740
      chi:  10   0.0001929524   residue:    0.0000831505
      chi:  11  -0.0000113755   residue:    0.0000311205
      chi:  12  -0.0000029345   residue:    0.0000004362
      chi:  13   0.0000012323   residue:    0.0000201092
      chi:  14  -0.0002415868   residue:    0.0000519795
      chi:  15  -0.0002479962   residue:    0.0000516211
      chi:  16  -0.0002415868   residue:    0.0000519795
      chi:  17  -0.0002262702   residue:    0.0000788605
      chi:  18   0.0000037323   residue:    0.0000318630
      chi:  19   0.0000330419   residue:    0.0004789228
      chi:  20   0.0002737149   residue:    0.0001923805
      chi:  21   0.0003819804   residue:    0.0001920890
      chi:  22   0.0003819804   residue:    0.0001920890
      chi:  23  -0.0002815081   residue:    0.0000829569
      chi:  24   0.0007494932   residue:    0.0000216489
      Average number of iter. to solve lin. system:   33.5
      Total CPU time :  4185.5 s

      atom #  2   q point #   1   iter #  24
      chi:   1   0.0000961215   residue:    0.0000957457
      chi:   2  -0.1565709029   residue:    0.0001146113
      chi:   3   0.0033171999   residue:    0.0003262615
      chi:   4   0.0033171999   residue:    0.0003262615
      chi:   5  -0.0061640744   residue:    0.0005243325
      chi:   6   0.0024433373   residue:    0.0000382752
      chi:   7  -0.0003414650   residue:    0.0000687467
      chi:   8   0.0002436586   residue:    0.0000507062
      chi:   9   0.0003701603   residue:    0.0000465111
      chi:  10   0.0002436586   residue:    0.0000507062
      chi:  11  -0.0000017750   residue:    0.0000096005
      chi:  12  -0.0000061470   residue:    0.0000032125
      chi:  13  -0.0000349149   residue:    0.0000361472
      chi:  14  -0.0003619487   residue:    0.0001203620
      chi:  15  -0.0003679788   residue:    0.0001199826
      chi:  16  -0.0003619487   residue:    0.0001203620
      chi:  17   0.0000786877   residue:    0.0003049579
      chi:  18  -0.0000095722   residue:    0.0000133045
      chi:  19  -0.0000297573   residue:    0.0000627992
      chi:  20   0.0003060599   residue:    0.0000323450
      chi:  21   0.0004152354   residue:    0.0000332550
      chi:  22   0.0004152354   residue:    0.0000332550
      chi:  23  -0.0002808702   residue:    0.0000006378
      chi:  24   0.0007411462   residue:    0.0000083469
      Average number of iter. to solve lin. system:   34.0
      Total CPU time :  4224.6 s

      atom #  2   q point #   1   iter #  25
      chi:   1   0.0000782953   residue:    0.0000178263
      chi:   2  -0.1564142573   residue:    0.0001566456
      chi:   3   0.0032650396   residue:    0.0000521603
      chi:   4   0.0032650396   residue:    0.0000521603
      chi:   5  -0.0061999147   residue:    0.0000358404
      chi:   6   0.0024345503   residue:    0.0000087870
      chi:   7  -0.0004655694   residue:    0.0001241044
      chi:   8   0.0002894435   residue:    0.0000457849
      chi:   9   0.0004132873   residue:    0.0000431270
      chi:  10   0.0002894435   residue:    0.0000457849
      chi:  11   0.0000119528   residue:    0.0000137278
      chi:  12  -0.0000059483   residue:    0.0000001986
      chi:  13  -0.0000286633   residue:    0.0000062516
      chi:  14  -0.0003695476   residue:    0.0000075989
      chi:  15  -0.0003753571   residue:    0.0000073783
      chi:  16  -0.0003695476   residue:    0.0000075989
      chi:  17   0.0001014144   residue:    0.0000227267
      chi:  18  -0.0000203872   residue:    0.0000108150
      chi:  19  -0.0000607487   residue:    0.0000309915
      chi:  20   0.0003186428   residue:    0.0000125829
      chi:  21   0.0004280331   residue:    0.0000127976
      chi:  22   0.0004280331   residue:    0.0000127976
      chi:  23  -0.0002645772   residue:    0.0000162931
      chi:  24   0.0007416442   residue:    0.0000004979
      Average number of iter. to solve lin. system:   30.5
      Total CPU time :  4261.2 s

      atom #  2   q point #   1   iter #  26
      chi:   1   0.0000420097   residue:    0.0000362856
      chi:   2  -0.1562474197   residue:    0.0001668377
      chi:   3   0.0031960713   residue:    0.0000689683
      chi:   4   0.0031960713   residue:    0.0000689683
      chi:   5  -0.0063208640   residue:    0.0001209493
      chi:   6   0.0024343968   residue:    0.0000001535
      chi:   7  -0.0003168768   residue:    0.0001486926
      chi:   8   0.0002200585   residue:    0.0000693850
      chi:   9   0.0003389607   residue:    0.0000743266
      chi:  10   0.0002200585   residue:    0.0000693850
      chi:  11  -0.0000066620   residue:    0.0000186148
      chi:  12  -0.0000095192   residue:    0.0000035709
      chi:  13  -0.0000345129   residue:    0.0000058497
      chi:  14  -0.0003706434   residue:    0.0000010958
      chi:  15  -0.0003760080   residue:    0.0000006509
      chi:  16  -0.0003706434   residue:    0.0000010958
      chi:  17   0.0001242952   residue:    0.0000228808
      chi:  18  -0.0000388010   residue:    0.0000184139
      chi:  19   0.0001265588   residue:    0.0001873075
      chi:  20   0.0002451873   residue:    0.0000734555
      chi:  21   0.0003556428   residue:    0.0000723903
      chi:  22   0.0003556428   residue:    0.0000723903
      chi:  23  -0.0002769551   residue:    0.0000123779
      chi:  24   0.0007433286   residue:    0.0000016844
      Average number of iter. to solve lin. system:   36.5
      Total CPU time :  4302.6 s

      atom #  2   q point #   1   iter #  27
      chi:   1   0.0001042405   residue:    0.0000622308
      chi:   2  -0.1567108036   residue:    0.0004633839
      chi:   3   0.0032229276   residue:    0.0000268562
      chi:   4   0.0032229276   residue:    0.0000268562
      chi:   5  -0.0061783008   residue:    0.0001425632
      chi:   6   0.0024507247   residue:    0.0000163279
      chi:   7  -0.0003188046   residue:    0.0000019277
      chi:   8   0.0002330116   residue:    0.0000129530
      chi:   9   0.0003602024   residue:    0.0000212416
      chi:  10   0.0002330116   residue:    0.0000129530
      chi:  11  -0.0000142311   residue:    0.0000075691
      chi:  12  -0.0000053314   residue:    0.0000041878
      chi:  13  -0.0000421332   residue:    0.0000076203
      chi:  14  -0.0003776006   residue:    0.0000069572
      chi:  15  -0.0003837449   residue:    0.0000077369
      chi:  16  -0.0003776006   residue:    0.0000069572
      chi:  17   0.0000775075   residue:    0.0000467877
      chi:  18   0.0000167411   residue:    0.0000555421
      chi:  19  -0.0001734858   residue:    0.0003000446
      chi:  20   0.0003688829   residue:    0.0001236956
      chi:  21   0.0004768591   residue:    0.0001212163
      chi:  22   0.0004768591   residue:    0.0001212163
      chi:  23  -0.0002357685   residue:    0.0000411866
      chi:  24   0.0007201169   residue:    0.0000232117
      Average number of iter. to solve lin. system:   37.0
      Total CPU time :  4344.3 s

      atom #  2   q point #   1   iter #  28
      chi:   1   0.0001038547   residue:    0.0000003858
      chi:   2  -0.1566616270   residue:    0.0000491766
      chi:   3   0.0032864731   residue:    0.0000635456
      chi:   4   0.0032864731   residue:    0.0000635456
      chi:   5  -0.0063901422   residue:    0.0002118413
      chi:   6   0.0024404778   residue:    0.0000102469
      chi:   7  -0.0003692893   residue:    0.0000504847
      chi:   8   0.0002500963   residue:    0.0000170847
      chi:   9   0.0003761856   residue:    0.0000159833
      chi:  10   0.0002500963   residue:    0.0000170847
      chi:  11   0.0000089527   residue:    0.0000231838
      chi:  12  -0.0000048534   residue:    0.0000004779
      chi:  13  -0.0000189214   residue:    0.0000232118
      chi:  14  -0.0003121889   residue:    0.0000654117
      chi:  15  -0.0003182074   residue:    0.0000655375
      chi:  16  -0.0003121889   residue:    0.0000654117
      chi:  17  -0.0000582906   residue:    0.0001357981
      chi:  18  -0.0000299659   residue:    0.0000467070
      chi:  19  -0.0000840919   residue:    0.0000893939
      chi:  20   0.0003266161   residue:    0.0000422668
      chi:  21   0.0004352068   residue:    0.0000416523
      chi:  22   0.0004352068   residue:    0.0000416523
      chi:  23  -0.0002702181   residue:    0.0000344496
      chi:  24   0.0007312387   residue:    0.0000111219
      Average number of iter. to solve lin. system:   34.5
      Total CPU time :  4383.8 s

      atom #  2   q point #   1   iter #  29
      chi:   1   0.0001354627   residue:    0.0000316079
      chi:   2  -0.1568809255   residue:    0.0002192985
      chi:   3   0.0034171070   residue:    0.0001306338
      chi:   4   0.0034171070   residue:    0.0001306338
      chi:   5  -0.0065722116   residue:    0.0001820694
      chi:   6   0.0024125353   residue:    0.0000279425
      chi:   7  -0.0002751988   residue:    0.0000940905
      chi:   8   0.0002113998   residue:    0.0000386965
      chi:   9   0.0003417513   residue:    0.0000344344
      chi:  10   0.0002113998   residue:    0.0000386965
      chi:  11  -0.0000119448   residue:    0.0000208975
      chi:  12  -0.0000046800   residue:    0.0000001734
      chi:  13  -0.0000232375   residue:    0.0000043161
      chi:  14  -0.0003218000   residue:    0.0000096111
      chi:  15  -0.0003281877   residue:    0.0000099804
      chi:  16  -0.0003218000   residue:    0.0000096111
      chi:  17  -0.0000422955   residue:    0.0000159951
      chi:  18   0.0000081158   residue:    0.0000380818
      chi:  19   0.0000135055   residue:    0.0000975974
      chi:  20   0.0002921335   residue:    0.0000344826
      chi:  21   0.0003999243   residue:    0.0000352826
      chi:  22   0.0003999243   residue:    0.0000352826
      chi:  23  -0.0002984239   residue:    0.0000282059
      chi:  24   0.0007318837   residue:    0.0000006449
      Average number of iter. to solve lin. system:   36.0
      Total CPU time :  4424.6 s

      atom #  2   q point #   1   iter #  30
      chi:   1   0.0000605412   residue:    0.0000749215
      chi:   2  -0.1565023798   residue:    0.0003785457
      chi:   3   0.0031581549   residue:    0.0002589521
      chi:   4   0.0031581549   residue:    0.0002589521
      chi:   5  -0.0064571408   residue:    0.0001150707
      chi:   6   0.0024309905   residue:    0.0000184552
      chi:   7  -0.0006024138   residue:    0.0003272149
      chi:   8   0.0003325549   residue:    0.0001211551
      chi:   9   0.0004530263   residue:    0.0001112750
      chi:  10   0.0003325549   residue:    0.0001211551
      chi:  11   0.0000194368   residue:    0.0000313816
      chi:  12  -0.0000059831   residue:    0.0000013031
      chi:  13  -0.0000241045   residue:    0.0000008670
      chi:  14  -0.0003872153   residue:    0.0000654153
      chi:  15  -0.0003927241   residue:    0.0000645363
      chi:  16  -0.0003872153   residue:    0.0000654153
      chi:  17   0.0001214816   residue:    0.0001637771
      chi:  18  -0.0000419237   residue:    0.0000500396
      chi:  19  -0.0001568959   residue:    0.0001704015
      chi:  20   0.0003674492   residue:    0.0000753157
      chi:  21   0.0004772762   residue:    0.0000773519
      chi:  22   0.0004772762   residue:    0.0000773519
      chi:  23  -0.0002217774   residue:    0.0000766466
      chi:  24   0.0007282544   residue:    0.0000036293
      Average number of iter. to solve lin. system:   38.5
      Total CPU time :  4467.3 s

      atom #  2   q point #   1   iter #  31
      chi:   1   0.0000933049   residue:    0.0000327637
      chi:   2  -0.1566671668   residue:    0.0001647870
      chi:   3   0.0032256357   residue:    0.0000674808
      chi:   4   0.0032256357   residue:    0.0000674808
      chi:   5  -0.0064280248   residue:    0.0000291161
      chi:   6   0.0024323157   residue:    0.0000013252
      chi:   7  -0.0002844893   residue:    0.0003179245
      chi:   8   0.0002134990   residue:    0.0001190559
      chi:   9   0.0003382510   residue:    0.0001147753
      chi:  10   0.0002134990   residue:    0.0001190559
      chi:  11  -0.0000083830   residue:    0.0000278198
      chi:  12  -0.0000060244   residue:    0.0000000413
      chi:  13  -0.0000279007   residue:    0.0000037962
      chi:  14  -0.0003300680   residue:    0.0000571473
      chi:  15  -0.0003359826   residue:    0.0000567415
      chi:  16  -0.0003300680   residue:    0.0000571473
      chi:  17  -0.0000306196   residue:    0.0001521013
      chi:  18  -0.0000096353   residue:    0.0000322884
      chi:  19  -0.0000873161   residue:    0.0000695799
      chi:  20   0.0003307854   residue:    0.0000366638
      chi:  21   0.0004393293   residue:    0.0000379469
      chi:  22   0.0004393293   residue:    0.0000379469
      chi:  23  -0.0002566396   residue:    0.0000348623
      chi:  24   0.0007242301   residue:    0.0000040243
      Average number of iter. to solve lin. system:   34.5
      Total CPU time :  4507.0 s

      atom #  2   q point #   1   iter #  32
      chi:   1   0.0000514911   residue:    0.0000418139
      chi:   2  -0.1567105843   residue:    0.0000434174
      chi:   3   0.0031757844   residue:    0.0000498513
      chi:   4   0.0031757844   residue:    0.0000498513
      chi:   5  -0.0064263471   residue:    0.0000016776
      chi:   6   0.0024330954   residue:    0.0000007796
      chi:   7  -0.0003556146   residue:    0.0000711253
      chi:   8   0.0002453972   residue:    0.0000318983
      chi:   9   0.0003687037   residue:    0.0000304527
      chi:  10   0.0002453972   residue:    0.0000318983
      chi:  11  -0.0000053200   residue:    0.0000030629
      chi:  12  -0.0000081700   residue:    0.0000021455
      chi:  13  -0.0000362537   residue:    0.0000083530
      chi:  14  -0.0003909995   residue:    0.0000609314
      chi:  15  -0.0003967601   residue:    0.0000607775
      chi:  16  -0.0003909995   residue:    0.0000609314
      chi:  17   0.0001621723   residue:    0.0001927919
      chi:  18  -0.0000227770   residue:    0.0000131417
      chi:  19   0.0001368318   residue:    0.0002241478
      chi:  20   0.0002486495   residue:    0.0000821359
      chi:  21   0.0003577985   residue:    0.0000815308
      chi:  22   0.0003577985   residue:    0.0000815308
      chi:  23  -0.0002932015   residue:    0.0000365619
      chi:  24   0.0007269406   residue:    0.0000027105
      Average number of iter. to solve lin. system:   36.5
      Total CPU time :  4548.6 s

      atom #  2   q point #   1   iter #  33
      chi:   1   0.0000822413   residue:    0.0000307503
      chi:   2  -0.1567069559   residue:    0.0000036284
      chi:   3   0.0032473125   residue:    0.0000715281
      chi:   4   0.0032473125   residue:    0.0000715281
      chi:   5  -0.0065642367   residue:    0.0001378896
      chi:   6   0.0024215606   residue:    0.0000115348
      chi:   7  -0.0003801667   residue:    0.0000245521
      chi:   8   0.0002507199   residue:    0.0000053227
      chi:   9   0.0003750827   residue:    0.0000063790
      chi:  10   0.0002507199   residue:    0.0000053227
      chi:  11   0.0000037037   residue:    0.0000090237
      chi:  12  -0.0000062129   residue:    0.0000019570
      chi:  13  -0.0000218983   residue:    0.0000143554
      chi:  14  -0.0003396042   residue:    0.0000513953
      chi:  15  -0.0003454615   residue:    0.0000512986
      chi:  16  -0.0003396042   residue:    0.0000513953
      chi:  17   0.0000149828   residue:    0.0001471895
      chi:  18  -0.0000293943   residue:    0.0000066173
      chi:  19   0.0000185196   residue:    0.0001183122
      chi:  20   0.0002918854   residue:    0.0000432359
      chi:  21   0.0004007632   residue:    0.0000429648
      chi:  22   0.0004007632   residue:    0.0000429648
      chi:  23  -0.0002813982   residue:    0.0000118033
      chi:  24   0.0007293519   residue:    0.0000024113
      Average number of iter. to solve lin. system:   30.0
      Total CPU time :  4584.4 s

      atom #  2   q point #   1   iter #  34
      chi:   1   0.0000752949   residue:    0.0000069464
      chi:   2  -0.1567101227   residue:    0.0000031668
      chi:   3   0.0032166263   residue:    0.0000306862
      chi:   4   0.0032166263   residue:    0.0000306862
      chi:   5  -0.0065068523   residue:    0.0000573843
      chi:   6   0.0024236400   residue:    0.0000020794
      chi:   7  -0.0003472746   residue:    0.0000328921
      chi:   8   0.0002372740   residue:    0.0000134459
      chi:   9   0.0003612246   residue:    0.0000138581
      chi:  10   0.0002372740   residue:    0.0000134459
      chi:  11  -0.0000067766   residue:    0.0000104803
      chi:  12  -0.0000071630   residue:    0.0000009501
      chi:  13  -0.0000330658   residue:    0.0000111675
      chi:  14  -0.0003705607   residue:    0.0000309565
      chi:  15  -0.0003763824   residue:    0.0000309208
      chi:  16  -0.0003705607   residue:    0.0000309565
      chi:  17   0.0000836558   residue:    0.0000686730
      chi:  18  -0.0000178821   residue:    0.0000115122
      chi:  19   0.0000046106   residue:    0.0000139089
      chi:  20   0.0003012972   residue:    0.0000094118
      chi:  21   0.0004102508   residue:    0.0000094876
      chi:  22   0.0004102508   residue:    0.0000094876
      chi:  23  -0.0002722498   residue:    0.0000091484
      chi:  24   0.0007270079   residue:    0.0000023440
      Average number of iter. to solve lin. system:   31.5
      Total CPU time :  4621.6 s

      atom #  2   q point #   1   iter #  35
      chi:   1   0.0000837003   residue:    0.0000084054
      chi:   2  -0.1568124379   residue:    0.0001023151
      chi:   3   0.0032079739   residue:    0.0000086524
      chi:   4   0.0032079739   residue:    0.0000086524
      chi:   5  -0.0064877524   residue:    0.0000191000
      chi:   6   0.0024224193   residue:    0.0000012207
      chi:   7  -0.0003490710   residue:    0.0000017964
      chi:   8   0.0002433557   residue:    0.0000060817
      chi:   9   0.0003686713   residue:    0.0000074467
      chi:  10   0.0002433557   residue:    0.0000060817
      chi:  11  -0.0000023950   residue:    0.0000043816
      chi:  12  -0.0000057177   residue:    0.0000014453
      chi:  13  -0.0000271448   residue:    0.0000059210
      chi:  14  -0.0003472520   residue:    0.0000233087
      chi:  15  -0.0003532025   residue:    0.0000231799
      chi:  16  -0.0003472520   residue:    0.0000233087
      chi:  17   0.0000138605   residue:    0.0000697953
      chi:  18  -0.0000081789   residue:    0.0000097032
      chi:  19  -0.0000620186   residue:    0.0000666292
      chi:  20   0.0003239938   residue:    0.0000226967
      chi:  21   0.0004325117   residue:    0.0000222609
      chi:  22   0.0004325117   residue:    0.0000222609
      chi:  23  -0.0002686695   residue:    0.0000035803
      chi:  24   0.0007225315   residue:    0.0000044764
      Average number of iter. to solve lin. system:   36.5
      Total CPU time :  4663.2 s

      atom #  2   q point #   1   iter #  36
      chi:   1   0.0000784816   residue:    0.0000052187
      chi:   2  -0.1567945444   residue:    0.0000178934
      chi:   3   0.0031985849   residue:    0.0000093890
      chi:   4   0.0031985849   residue:    0.0000093890
      chi:   5  -0.0065459074   residue:    0.0000581550
      chi:   6   0.0024261507   residue:    0.0000037314
      chi:   7  -0.0003641820   residue:    0.0000151110
      chi:   8   0.0002462655   residue:    0.0000029098
      chi:   9   0.0003707177   residue:    0.0000020464
      chi:  10   0.0002462655   residue:    0.0000029098
      chi:  11  -0.0000012671   residue:    0.0000011279
      chi:  12  -0.0000063339   residue:    0.0000006162
      chi:  13  -0.0000273179   residue:    0.0000001731
      chi:  14  -0.0003533251   residue:    0.0000060731
      chi:  15  -0.0003591934   residue:    0.0000059909
      chi:  16  -0.0003533251   residue:    0.0000060731
      chi:  17   0.0000360753   residue:    0.0000222148
      chi:  18  -0.0000217687   residue:    0.0000135897
      chi:  19  -0.0000211013   residue:    0.0000409173
      chi:  20   0.0003105430   residue:    0.0000134508
      chi:  21   0.0004192757   residue:    0.0000132361
      chi:  22   0.0004192757   residue:    0.0000132361
      chi:  23  -0.0002701256   residue:    0.0000014561
      chi:  24   0.0007222545   residue:    0.0000002770
      Average number of iter. to solve lin. system:   35.5
      Total CPU time :  4703.5 s

      atom #  2   q point #   1   iter #  37
      chi:   1   0.0000823386   residue:    0.0000038570
      chi:   2  -0.1568810297   residue:    0.0000864852
      chi:   3   0.0032123843   residue:    0.0000137994
      chi:   4   0.0032123843   residue:    0.0000137994
      chi:   5  -0.0065552256   residue:    0.0000093182
      chi:   6   0.0023992916   residue:    0.0000268591
      chi:   7  -0.0003620585   residue:    0.0000021235
      chi:   8   0.0002514593   residue:    0.0000051938
      chi:   9   0.0003772971   residue:    0.0000065794
      chi:  10   0.0002514593   residue:    0.0000051938
      chi:  11  -0.0000008786   residue:    0.0000003885
      chi:  12  -0.0000054410   residue:    0.0000008929
      chi:  13  -0.0000264951   residue:    0.0000008227
      chi:  14  -0.0003516098   residue:    0.0000017153
      chi:  15  -0.0003576042   residue:    0.0000015892
      chi:  16  -0.0003516098   residue:    0.0000017153
      chi:  17   0.0000149243   residue:    0.0000211510
      chi:  18   0.0000034800   residue:    0.0000252487
      chi:  19  -0.0000807062   residue:    0.0000596049
      chi:  20   0.0003319752   residue:    0.0000214322
      chi:  21   0.0004403247   residue:    0.0000210490
      chi:  22   0.0004403247   residue:    0.0000210490
      chi:  23  -0.0002781897   residue:    0.0000080641
      chi:  24   0.0007243250   residue:    0.0000020706
      Average number of iter. to solve lin. system:   37.5
      Total CPU time :  4745.8 s

      atom #  2   q point #   1   iter #  38
      chi:   1   0.0000947560   residue:    0.0000124174
      chi:   2  -0.1568976954   residue:    0.0000166657
      chi:   3   0.0032316964   residue:    0.0000193121
      chi:   4   0.0032316964   residue:    0.0000193121
      chi:   5  -0.0066988416   residue:    0.0001436160
      chi:   6   0.0024185354   residue:    0.0000192438
      chi:   7  -0.0003243756   residue:    0.0000376829
      chi:   8   0.0002284753   residue:    0.0000229841
      chi:   9   0.0003541160   residue:    0.0000231811
      chi:  10   0.0002284753   residue:    0.0000229841
      chi:  11  -0.0000042104   residue:    0.0000033318
      chi:  12  -0.0000058036   residue:    0.0000003626
      chi:  13  -0.0000245525   residue:    0.0000019426
      chi:  14  -0.0003334929   residue:    0.0000181169
      chi:  15  -0.0003394619   residue:    0.0000181422
      chi:  16  -0.0003334929   residue:    0.0000181169
      chi:  17  -0.0000251869   residue:    0.0000401111
      chi:  18  -0.0000262200   residue:    0.0000297000
      chi:  19  -0.0000320280   residue:    0.0000486782
      chi:  20   0.0003168562   residue:    0.0000151190
      chi:  21   0.0004252719   residue:    0.0000150528
      chi:  22   0.0004252719   residue:    0.0000150528
      chi:  23  -0.0002765443   residue:    0.0000016455
      chi:  24   0.0007209922   residue:    0.0000033328
      Average number of iter. to solve lin. system:   40.5
      Total CPU time :  4790.6 s

      atom #  2   q point #   1   iter #  39
      chi:   1   0.0000791298   residue:    0.0000156262
      chi:   2  -0.1568837966   residue:    0.0000138988
      chi:   3   0.0031867731   residue:    0.0000449232
      chi:   4   0.0031867731   residue:    0.0000449232
      chi:   5  -0.0066015379   residue:    0.0000973037
      chi:   6   0.0024220399   residue:    0.0000035045
      chi:   7  -0.0003699347   residue:    0.0000455592
      chi:   8   0.0002495181   residue:    0.0000210429
      chi:   9   0.0003744193   residue:    0.0000203033
      chi:  10   0.0002495181   residue:    0.0000210429
      chi:  11  -0.0000021160   residue:    0.0000020944
      chi:  12  -0.0000062625   residue:    0.0000004589
      chi:  13  -0.0000292805   residue:    0.0000047280
      chi:  14  -0.0003615897   residue:    0.0000280968
      chi:  15  -0.0003674922   residue:    0.0000280302
      chi:  16  -0.0003615897   residue:    0.0000280968
      chi:  17   0.0000485870   residue:    0.0000737738
      chi:  18  -0.0000212310   residue:    0.0000049890
      chi:  19  -0.0000341557   residue:    0.0000021277
      chi:  20   0.0003191324   residue:    0.0000022762
      chi:  21   0.0004277455   residue:    0.0000024735
      chi:  22   0.0004277455   residue:    0.0000024735
      chi:  23  -0.0002707131   residue:    0.0000058312
      chi:  24   0.0007196734   residue:    0.0000013188
      Average number of iter. to solve lin. system:   35.0
      Total CPU time :  4830.4 s

      atom #  2   q point #   1   iter #  40
      chi:   1   0.0000794797   residue:    0.0000003499
      chi:   2  -0.1568967575   residue:    0.0000129609
      chi:   3   0.0031924768   residue:    0.0000057037
      chi:   4   0.0031924768   residue:    0.0000057037
      chi:   5  -0.0066372982   residue:    0.0000357603
      chi:   6   0.0024102397   residue:    0.0000118001
      chi:   7  -0.0003550014   residue:    0.0000149333
      chi:   8   0.0002451273   residue:    0.0000043908
      chi:   9   0.0003701860   residue:    0.0000042333
      chi:  10   0.0002451273   residue:    0.0000043908
      chi:  11  -0.0000017689   residue:    0.0000003471
      chi:  12  -0.0000061108   residue:    0.0000001517
      chi:  13  -0.0000263197   residue:    0.0000029608
      chi:  14  -0.0003513809   residue:    0.0000102087
      chi:  15  -0.0003572988   residue:    0.0000101934
      chi:  16  -0.0003513809   residue:    0.0000102087
      chi:  17   0.0000205682   residue:    0.0000280188
      chi:  18  -0.0000148426   residue:    0.0000063883
      chi:  19  -0.0000305080   residue:    0.0000036478
      chi:  20   0.0003156590   residue:    0.0000034734
      chi:  21   0.0004241874   residue:    0.0000035581
      chi:  22   0.0004241874   residue:    0.0000035581
      chi:  23  -0.0002774244   residue:    0.0000067113
      chi:  24   0.0007207504   residue:    0.0000010770
      Average number of iter. to solve lin. system:   37.5
      Total CPU time :  4872.9 s

      atom #  2   q point #   1   iter #  41
      chi:   1   0.0000804332   residue:    0.0000009535
      chi:   2  -0.1569298934   residue:    0.0000331359
      chi:   3   0.0031917151   residue:    0.0000007617
      chi:   4   0.0031917151   residue:    0.0000007617
      chi:   5  -0.0067434314   residue:    0.0001061331
      chi:   6   0.0024096480   residue:    0.0000005918
      chi:   7  -0.0003964867   residue:    0.0000414853
      chi:   8   0.0002591991   residue:    0.0000140718
      chi:   9   0.0003842167   residue:    0.0000140307
      chi:  10   0.0002591991   residue:    0.0000140718
      chi:  11   0.0000011000   residue:    0.0000028689
      chi:  12  -0.0000061777   residue:    0.0000000669
      chi:  13  -0.0000272636   residue:    0.0000009439
      chi:  14  -0.0003636813   residue:    0.0000123004
      chi:  15  -0.0003695912   residue:    0.0000122924
      chi:  16  -0.0003636813   residue:    0.0000123004
      chi:  17   0.0000530882   residue:    0.0000325201
      chi:  18  -0.0000283866   residue:    0.0000135440
      chi:  19  -0.0000055481   residue:    0.0000249599
      chi:  20   0.0003113301   residue:    0.0000043288
      chi:  21   0.0004198077   residue:    0.0000043797
      chi:  22   0.0004198077   residue:    0.0000043797
      chi:  23  -0.0002806451   residue:    0.0000032207
      chi:  24   0.0007199701   residue:    0.0000007803
      Average number of iter. to solve lin. system:   44.0
      Total CPU time :  4920.3 s

      atom #  2   q point #   1   iter #  42
      chi:   1   0.0000767345   residue:    0.0000036987
      chi:   2  -0.1569098792   residue:    0.0000200142
      chi:   3   0.0031859510   residue:    0.0000057641
      chi:   4   0.0031859510   residue:    0.0000057641
      chi:   5  -0.0066501712   residue:    0.0000932602
      chi:   6   0.0024017573   residue:    0.0000078906
      chi:   7  -0.0003519092   residue:    0.0000445775
      chi:   8   0.0002451526   residue:    0.0000140465
      chi:   9   0.0003701397   residue:    0.0000140770
      chi:  10   0.0002451526   residue:    0.0000140465
      chi:  11  -0.0000021233   residue:    0.0000032233
      chi:  12  -0.0000063004   residue:    0.0000001227
      chi:  13  -0.0000274020   residue:    0.0000001384
      chi:  14  -0.0003559996   residue:    0.0000076817
      chi:  15  -0.0003619085   residue:    0.0000076827
      chi:  16  -0.0003559996   residue:    0.0000076817
      chi:  17   0.0000275138   residue:    0.0000255744
      chi:  18  -0.0000109631   residue:    0.0000174235
      chi:  19  -0.0000404350   residue:    0.0000348869
      chi:  20   0.0003201575   residue:    0.0000088273
      chi:  21   0.0004287009   residue:    0.0000088932
      chi:  22   0.0004287009   residue:    0.0000088932
      chi:  23  -0.0002796178   residue:    0.0000010273
      chi:  24   0.0007216133   residue:    0.0000016432
      Average number of iter. to solve lin. system:   39.5
      Total CPU time :  4963.8 s

      atom #  2   q point #   1   iter #  43
      chi:   1   0.0000806631   residue:    0.0000039286
      chi:   2  -0.1569140557   residue:    0.0000041765
      chi:   3   0.0031889450   residue:    0.0000029940
      chi:   4   0.0031889450   residue:    0.0000029940
      chi:   5  -0.0066745010   residue:    0.0000243298
      chi:   6   0.0024139075   residue:    0.0000121502
      chi:   7  -0.0003678418   residue:    0.0000159326
      chi:   8   0.0002489886   residue:    0.0000038360
      chi:   9   0.0003740601   residue:    0.0000039204
      chi:  10   0.0002489886   residue:    0.0000038360
      chi:  11  -0.0000015984   residue:    0.0000005249
      chi:  12  -0.0000061015   residue:    0.0000001988
      chi:  13  -0.0000273109   residue:    0.0000000911
      chi:  14  -0.0003565532   residue:    0.0000005536
      chi:  15  -0.0003624696   residue:    0.0000005611
      chi:  16  -0.0003565532   residue:    0.0000005536
      chi:  17   0.0000338490   residue:    0.0000063352
      chi:  18  -0.0000216118   residue:    0.0000106486
      chi:  19  -0.0000218918   residue:    0.0000185432
      chi:  20   0.0003149720   residue:    0.0000051855
      chi:  21   0.0004234841   residue:    0.0000052168
      chi:  22   0.0004234841   residue:    0.0000052168
      chi:  23  -0.0002763753   residue:    0.0000032425
      chi:  24   0.0007195619   residue:    0.0000020514
      Average number of iter. to solve lin. system:   36.5
      Total CPU time :  5005.2 s

      atom #  2   q point #   1   iter #  44
      chi:   1   0.0000804580   residue:    0.0000002051
      chi:   2  -0.1569207924   residue:    0.0000067367
      chi:   3   0.0031870869   residue:    0.0000018581
      chi:   4   0.0031870869   residue:    0.0000018581
      chi:   5  -0.0066866639   residue:    0.0000121629
      chi:   6   0.0024073274   residue:    0.0000065801
      chi:   7  -0.0003676334   residue:    0.0000002083
      chi:   8   0.0002501197   residue:    0.0000011311
      chi:   9   0.0003752309   residue:    0.0000011708
      chi:  10   0.0002501197   residue:    0.0000011311
      chi:  11  -0.0000005517   residue:    0.0000010466
      chi:  12  -0.0000061878   residue:    0.0000000863
      chi:  13  -0.0000269297   residue:    0.0000003812
      chi:  14  -0.0003565818   residue:    0.0000000286
      chi:  15  -0.0003625019   residue:    0.0000000323
      chi:  16  -0.0003565818   residue:    0.0000000286
      chi:  17   0.0000309739   residue:    0.0000028751
      chi:  18  -0.0000192153   residue:    0.0000023965
      chi:  19  -0.0000304361   residue:    0.0000085444
      chi:  20   0.0003182511   residue:    0.0000032791
      chi:  21   0.0004267307   residue:    0.0000032466
      chi:  22   0.0004267307   residue:    0.0000032466
      chi:  23  -0.0002782602   residue:    0.0000018849
      chi:  24   0.0007201529   residue:    0.0000005910
      Average number of iter. to solve lin. system:   41.0
      Total CPU time :  5050.5 s

      atom #  2   q point #   1   iter #  45
      chi:   1   0.0000807348   residue:    0.0000002768
      chi:   2  -0.1569163152   residue:    0.0000044773
      chi:   3   0.0031900611   residue:    0.0000029742
      chi:   4   0.0031900611   residue:    0.0000029742
      chi:   5  -0.0066889863   residue:    0.0000023224
      chi:   6   0.0024093964   residue:    0.0000020690
      chi:   7  -0.0003582953   residue:    0.0000093381
      chi:   8   0.0002456856   residue:    0.0000044340
      chi:   9   0.0003707842   residue:    0.0000044467
      chi:  10   0.0002456856   residue:    0.0000044340
      chi:  11  -0.0000022582   residue:    0.0000017065
      chi:  12  -0.0000061109   residue:    0.0000000769
      chi:  13  -0.0000268571   residue:    0.0000000726
      chi:  14  -0.0003540490   residue:    0.0000025327
      chi:  15  -0.0003599678   residue:    0.0000025341
      chi:  16  -0.0003540490   residue:    0.0000025327
      chi:  17   0.0000260461   residue:    0.0000049278
      chi:  18  -0.0000192566   residue:    0.0000000413
      chi:  19  -0.0000201943   residue:    0.0000102418
      chi:  20   0.0003139267   residue:    0.0000043243
      chi:  21   0.0004224185   residue:    0.0000043122
      chi:  22   0.0004224185   residue:    0.0000043122
      chi:  23  -0.0002786306   residue:    0.0000003704
      chi:  24   0.0007200665   residue:    0.0000000864
      Average number of iter. to solve lin. system:   39.0
      Total CPU time :  5093.6 s

      atom #  2   q point #   1   iter #  46
      chi:   1   0.0000802793   residue:    0.0000004555
      chi:   2  -0.1569190387   residue:    0.0000027235
      chi:   3   0.0031869144   residue:    0.0000031467
      chi:   4   0.0031869144   residue:    0.0000031467
      chi:   5  -0.0066837685   residue:    0.0000052178
      chi:   6   0.0024105983   residue:    0.0000012019
      chi:   7  -0.0003662941   residue:    0.0000079988
      chi:   8   0.0002489400   residue:    0.0000032544
      chi:   9   0.0003740276   residue:    0.0000032434
      chi:  10   0.0002489400   residue:    0.0000032544
      chi:  11  -0.0000016589   residue:    0.0000005993
      chi:  12  -0.0000061289   residue:    0.0000000180
      chi:  13  -0.0000274939   residue:    0.0000006368
      chi:  14  -0.0003574297   residue:    0.0000033807
      chi:  15  -0.0003633472   residue:    0.0000033794
      chi:  16  -0.0003574297   residue:    0.0000033807
      chi:  17   0.0000343423   residue:    0.0000082962
      chi:  18  -0.0000203088   residue:    0.0000010522
      chi:  19  -0.0000241786   residue:    0.0000039843
      chi:  20   0.0003161198   residue:    0.0000021931
      chi:  21   0.0004246170   residue:    0.0000021984
      chi:  22   0.0004246170   residue:    0.0000021984
      chi:  23  -0.0002774793   residue:    0.0000011513
      chi:  24   0.0007198304   residue:    0.0000002361
      Average number of iter. to solve lin. system:   32.5
      Total CPU time :  5131.3 s

      atom #  2   q point #   1   iter #  47
      chi:   1   0.0000796188   residue:    0.0000006605
      chi:   2  -0.1569187936   residue:    0.0000002451
      chi:   3   0.0031857214   residue:    0.0000011930
      chi:   4   0.0031857214   residue:    0.0000011930
      chi:   5  -0.0066861006   residue:    0.0000023322
      chi:   6   0.0024069122   residue:    0.0000036861
      chi:   7  -0.0003638757   residue:    0.0000024184
      chi:   8   0.0002486868   residue:    0.0000002532
      chi:   9   0.0003737495   residue:    0.0000002781
      chi:  10   0.0002486868   residue:    0.0000002532
      chi:  11  -0.0000013380   residue:    0.0000003209
      chi:  12  -0.0000061753   residue:    0.0000000464
      chi:  13  -0.0000270241   residue:    0.0000004698
      chi:  14  -0.0003564165   residue:    0.0000010132
      chi:  15  -0.0003623316   residue:    0.0000010156
      chi:  16  -0.0003564165   residue:    0.0000010132
      chi:  17   0.0000306303   residue:    0.0000037121
      chi:  18  -0.0000182670   residue:    0.0000020418
      chi:  19  -0.0000270510   residue:    0.0000028724
      chi:  20   0.0003168139   residue:    0.0000006941
      chi:  21   0.0004253134   residue:    0.0000006964
      chi:  22   0.0004253134   residue:    0.0000006964
      chi:  23  -0.0002785110   residue:    0.0000010316
      chi:  24   0.0007202610   residue:    0.0000004305
      Average number of iter. to solve lin. system:   39.5
      Total CPU time :  5175.0 s

      atom #  2   q point #   1   iter #  48
      chi:   1   0.0000804413   residue:    0.0000008224
      chi:   2  -0.1569202029   residue:    0.0000014093
      chi:   3   0.0031857230   residue:    0.0000000016
      chi:   4   0.0031857230   residue:    0.0000000016
      chi:   5  -0.0066904445   residue:    0.0000043438
      chi:   6   0.0024084405   residue:    0.0000015283
      chi:   7  -0.0003646430   residue:    0.0000007673
      chi:   8   0.0002487247   residue:    0.0000000379
      chi:   9   0.0003738185   residue:    0.0000000690
      chi:  10   0.0002487247   residue:    0.0000000379
      chi:  11  -0.0000014415   residue:    0.0000001035
      chi:  12  -0.0000061420   residue:    0.0000000333
      chi:  13  -0.0000272018   residue:    0.0000001776
      chi:  14  -0.0003566269   residue:    0.0000002104
      chi:  15  -0.0003625451   residue:    0.0000002135
      chi:  16  -0.0003566269   residue:    0.0000002104
      chi:  17   0.0000313269   residue:    0.0000006966
      chi:  18  -0.0000195349   residue:    0.0000012679
      chi:  19  -0.0000257161   residue:    0.0000013350
      chi:  20   0.0003166721   residue:    0.0000001417
      chi:  21   0.0004251570   residue:    0.0000001564
      chi:  22   0.0004251570   residue:    0.0000001564
      chi:  23  -0.0002780197   residue:    0.0000004913
      chi:  24   0.0007199413   residue:    0.0000003197
      Average number of iter. to solve lin. system:   38.5
      Total CPU time :  5218.0 s

      atom #  2   q point #   1   iter #  49
      chi:   1   0.0000796517   residue:    0.0000007896
      chi:   2  -0.1569194606   residue:    0.0000007423
      chi:   3   0.0031855005   residue:    0.0000002225
      chi:   4   0.0031855005   residue:    0.0000002225
      chi:   5  -0.0066920560   residue:    0.0000016115
      chi:   6   0.0024043261   residue:    0.0000041145
      chi:   7  -0.0003622285   residue:    0.0000024145
      chi:   8   0.0002484103   residue:    0.0000003144
      chi:   9   0.0003734915   residue:    0.0000003270
      chi:  10   0.0002484103   residue:    0.0000003144
      chi:  11  -0.0000014415   residue:    0.0000000000
      chi:  12  -0.0000062123   residue:    0.0000000702
      chi:  13  -0.0000270982   residue:    0.0000001035
      chi:  14  -0.0003569494   residue:    0.0000003225
      chi:  15  -0.0003628662   residue:    0.0000003210
      chi:  16  -0.0003569494   residue:    0.0000003225
      chi:  17   0.0000308399   residue:    0.0000004869
      chi:  18  -0.0000172420   residue:    0.0000022929
      chi:  19  -0.0000283599   residue:    0.0000026438
      chi:  20   0.0003174937   residue:    0.0000008215
      chi:  21   0.0004259829   residue:    0.0000008259
      chi:  22   0.0004259829   residue:    0.0000008259
      chi:  23  -0.0002792272   residue:    0.0000012075
      chi:  24   0.0007205967   residue:    0.0000006554
      Average number of iter. to solve lin. system:   42.5
      Total CPU time :  5264.2 s

      atom #  2   q point #   1   iter #  50
      chi:   1   0.0000800761   residue:    0.0000004244
      chi:   2  -0.1569196328   residue:    0.0000001723
      chi:   3   0.0031852490   residue:    0.0000002514
      chi:   4   0.0031852490   residue:    0.0000002514
      chi:   5  -0.0066912554   residue:    0.0000008006
      chi:   6   0.0024071733   residue:    0.0000028472
      chi:   7  -0.0003637924   residue:    0.0000015639
      chi:   8   0.0002486308   residue:    0.0000002205
      chi:   9   0.0003737145   residue:    0.0000002230
      chi:  10   0.0002486308   residue:    0.0000002205
      chi:  11  -0.0000014857   residue:    0.0000000442
      chi:  12  -0.0000061540   residue:    0.0000000582
      chi:  13  -0.0000272073   residue:    0.0000001091
      chi:  14  -0.0003567761   residue:    0.0000001733
      chi:  15  -0.0003626933   residue:    0.0000001729
      chi:  16  -0.0003567761   residue:    0.0000001733
      chi:  17   0.0000313438   residue:    0.0000005039
      chi:  18  -0.0000188193   residue:    0.0000015773
      chi:  19  -0.0000258643   residue:    0.0000024955
      chi:  20   0.0003166792   residue:    0.0000008144
      chi:  21   0.0004251672   residue:    0.0000008157
      chi:  22   0.0004251672   residue:    0.0000008157
      chi:  23  -0.0002785224   residue:    0.0000007048
      chi:  24   0.0007201767   residue:    0.0000004200
      Average number of iter. to solve lin. system:   35.5
      Total CPU time :  5304.3 s

      atom #  2   q point #   1   iter #  51
      chi:   1   0.0000803757   residue:    0.0000002996
      chi:   2  -0.1569198522   residue:    0.0000002194
      chi:   3   0.0031848246   residue:    0.0000004245
      chi:   4   0.0031848246   residue:    0.0000004245
      chi:   5  -0.0066936551   residue:    0.0000023997
      chi:   6   0.0024071075   residue:    0.0000000658
      chi:   7  -0.0003643532   residue:    0.0000005608
      chi:   8   0.0002488616   residue:    0.0000002308
      chi:   9   0.0003739477   residue:    0.0000002332
      chi:  10   0.0002488616   residue:    0.0000002308
      chi:  11  -0.0000014187   residue:    0.0000000669
      chi:  12  -0.0000061522   residue:    0.0000000019
      chi:  13  -0.0000270958   residue:    0.0000001115
      chi:  14  -0.0003566640   residue:    0.0000001121
      chi:  15  -0.0003625815   residue:    0.0000001118
      chi:  16  -0.0003566640   residue:    0.0000001121
      chi:  17   0.0000308537   residue:    0.0000004901
      chi:  18  -0.0000190561   residue:    0.0000002368
      chi:  19  -0.0000263655   residue:    0.0000005012
      chi:  20   0.0003170065   residue:    0.0000003273
      chi:  21   0.0004254920   residue:    0.0000003248
      chi:  22   0.0004254920   residue:    0.0000003248
      chi:  23  -0.0002781286   residue:    0.0000003939
      chi:  24   0.0007200741   residue:    0.0000001026
      Average number of iter. to solve lin. system:   41.5
      Total CPU time :  5349.6 s

      atom #  2   q point #   1   iter #  52
      chi:   1   0.0000802968   residue:    0.0000000789
      chi:   2  -0.1569192542   residue:    0.0000005980
      chi:   3   0.0031848655   residue:    0.0000000410
      chi:   4   0.0031848655   residue:    0.0000000410
      chi:   5  -0.0066938942   residue:    0.0000002391
      chi:   6   0.0024062299   residue:    0.0000008776
      chi:   7  -0.0003623107   residue:    0.0000020425
      chi:   8   0.0002482487   residue:    0.0000006129
      chi:   9   0.0003733333   residue:    0.0000006144
      chi:  10   0.0002482487   residue:    0.0000006129
      chi:  11  -0.0000014267   residue:    0.0000000080
      chi:  12  -0.0000061712   residue:    0.0000000190
      chi:  13  -0.0000270893   residue:    0.0000000064
      chi:  14  -0.0003563031   residue:    0.0000003609
      chi:  15  -0.0003622206   residue:    0.0000003609
      chi:  16  -0.0003563031   residue:    0.0000003609
      chi:  17   0.0000296199   residue:    0.0000012338
      chi:  18  -0.0000184838   residue:    0.0000005723
      chi:  19  -0.0000268700   residue:    0.0000005045
      chi:  20   0.0003170489   residue:    0.0000000424
      chi:  21   0.0004255332   residue:    0.0000000412
      chi:  22   0.0004255332   residue:    0.0000000412
      chi:  23  -0.0002786593   residue:    0.0000005307
      chi:  24   0.0007202577   residue:    0.0000001836
      Average number of iter. to solve lin. system:   39.0
      Total CPU time :  5393.0 s

      atom #  2   q point #   1   iter #  53
      chi:   1   0.0000805722   residue:    0.0000002754
      chi:   2  -0.1569192310   residue:    0.0000000233
      chi:   3   0.0031852118   residue:    0.0000003463
      chi:   4   0.0031852118   residue:    0.0000003463
      chi:   5  -0.0066948482   residue:    0.0000009540
      chi:   6   0.0024076111   residue:    0.0000013812
      chi:   7  -0.0003642730   residue:    0.0000019623
      chi:   8   0.0002487330   residue:    0.0000004843
      chi:   9   0.0003738256   residue:    0.0000004923
      chi:  10   0.0002487330   residue:    0.0000004843
      chi:  11  -0.0000015103   residue:    0.0000000835
      chi:  12  -0.0000061417   residue:    0.0000000295
      chi:  13  -0.0000272498   residue:    0.0000001605
      chi:  14  -0.0003568831   residue:    0.0000005800
      chi:  15  -0.0003628014   residue:    0.0000005808
      chi:  16  -0.0003568831   residue:    0.0000005800
      chi:  17   0.0000316146   residue:    0.0000019947
      chi:  18  -0.0000193589   residue:    0.0000008751
      chi:  19  -0.0000249374   residue:    0.0000019325
      chi:  20   0.0003165350   residue:    0.0000005139
      chi:  21   0.0004250166   residue:    0.0000005166
      chi:  22   0.0004250166   residue:    0.0000005166
      chi:  23  -0.0002782734   residue:    0.0000003859
      chi:  24   0.0007200693   residue:    0.0000001884
      Average number of iter. to solve lin. system:   34.5
      Total CPU time :  5432.5 s

      atom #  2   q point #   1   iter #  54
      chi:   1   0.0000802823   residue:    0.0000002899
      chi:   2  -0.1569194600   residue:    0.0000002290
      chi:   3   0.0031848045   residue:    0.0000004074
      chi:   4   0.0031848045   residue:    0.0000004074
      chi:   5  -0.0066934115   residue:    0.0000014367
      chi:   6   0.0024068191   residue:    0.0000007920
      chi:   7  -0.0003637616   residue:    0.0000005114
      chi:   8   0.0002487107   residue:    0.0000000223
      chi:   9   0.0003737976   residue:    0.0000000280
      chi:  10   0.0002487107   residue:    0.0000000223
      chi:  11  -0.0000014642   residue:    0.0000000461
      chi:  12  -0.0000061540   residue:    0.0000000123
      chi:  13  -0.0000271784   residue:    0.0000000714
      chi:  14  -0.0003567837   residue:    0.0000000994
      chi:  15  -0.0003627014   residue:    0.0000001000
      chi:  16  -0.0003567837   residue:    0.0000000994
      chi:  17   0.0000310815   residue:    0.0000005331
      chi:  18  -0.0000188372   residue:    0.0000005217
      chi:  19  -0.0000262304   residue:    0.0000012929
      chi:  20   0.0003169321   residue:    0.0000003971
      chi:  21   0.0004254167   residue:    0.0000004001
      chi:  22   0.0004254167   residue:    0.0000004001
      chi:  23  -0.0002784189   residue:    0.0000001455
      chi:  24   0.0007201796   residue:    0.0000001103
      Average number of iter. to solve lin. system:   31.5
      Total CPU time :  5469.8 s

      atom #  2   q point #   1   iter #  55
      chi:   1   0.0000803343   residue:    0.0000000521
      chi:   2  -0.1569189794   residue:    0.0000004806
      chi:   3   0.0031848066   residue:    0.0000000021
      chi:   4   0.0031848066   residue:    0.0000000021
      chi:   5  -0.0066945188   residue:    0.0000011072
      chi:   6   0.0024066783   residue:    0.0000001408
      chi:   7  -0.0003635938   residue:    0.0000001678
      chi:   8   0.0002486601   residue:    0.0000000506
      chi:   9   0.0003737421   residue:    0.0000000555
      chi:  10   0.0002486601   residue:    0.0000000506
      chi:  11  -0.0000014517   residue:    0.0000000125
      chi:  12  -0.0000061554   residue:    0.0000000014
      chi:  13  -0.0000271032   residue:    0.0000000753
      chi:  14  -0.0003565856   residue:    0.0000001981
      chi:  15  -0.0003625028   residue:    0.0000001986
      chi:  16  -0.0003565856   residue:    0.0000001981
      chi:  17   0.0000305532   residue:    0.0000005283
      chi:  18  -0.0000188185   residue:    0.0000000186
      chi:  19  -0.0000259354   residue:    0.0000002949
      chi:  20   0.0003168092   residue:    0.0000001228
      chi:  21   0.0004252956   residue:    0.0000001211
      chi:  22   0.0004252956   residue:    0.0000001211
      chi:  23  -0.0002784200   residue:    0.0000000012
      chi:  24   0.0007201991   residue:    0.0000000195
      Average number of iter. to solve lin. system:   41.5
      Total CPU time :  5515.3 s

      atom #  2   q point #   1   iter #  56
      chi:   1   0.0000803649   residue:    0.0000000306
      chi:   2  -0.1569191210   residue:    0.0000001417
      chi:   3   0.0031848146   residue:    0.0000000080
      chi:   4   0.0031848146   residue:    0.0000000080
      chi:   5  -0.0066941396   residue:    0.0000003792
      chi:   6   0.0024067292   residue:    0.0000000509
      chi:   7  -0.0003637779   residue:    0.0000001842
      chi:   8   0.0002487200   residue:    0.0000000599
      chi:   9   0.0003738045   residue:    0.0000000623
      chi:  10   0.0002487200   residue:    0.0000000599
      chi:  11  -0.0000014492   residue:    0.0000000024
      chi:  12  -0.0000061557   residue:    0.0000000003
      chi:  13  -0.0000271407   residue:    0.0000000376
      chi:  14  -0.0003567105   residue:    0.0000001249
      chi:  15  -0.0003626280   residue:    0.0000001252
      chi:  16  -0.0003567105   residue:    0.0000001249
      chi:  17   0.0000308253   residue:    0.0000002722
      chi:  18  -0.0000188538   residue:    0.0000000353
      chi:  19  -0.0000263663   residue:    0.0000004309
      chi:  20   0.0003170038   residue:    0.0000001946
      chi:  21   0.0004254893   residue:    0.0000001937
      chi:  22   0.0004254893   residue:    0.0000001937
      chi:  23  -0.0002783386   residue:    0.0000000815
      chi:  24   0.0007201859   residue:    0.0000000132
      Average number of iter. to solve lin. system:   35.5
      Total CPU time :  5556.0 s

      atom #  2   q point #   1   iter #  57
      chi:   1   0.0000803737   residue:    0.0000000088
      chi:   2  -0.1569190956   residue:    0.0000000255
      chi:   3   0.0031847845   residue:    0.0000000300
      chi:   4   0.0031847845   residue:    0.0000000300
      chi:   5  -0.0066942368   residue:    0.0000000972
      chi:   6   0.0024068244   residue:    0.0000000951
      chi:   7  -0.0003636407   residue:    0.0000001372
      chi:   8   0.0002486634   residue:    0.0000000566
      chi:   9   0.0003737486   residue:    0.0000000559
      chi:  10   0.0002486634   residue:    0.0000000566
      chi:  11  -0.0000014720   residue:    0.0000000227
      chi:  12  -0.0000061555   residue:    0.0000000002
      chi:  13  -0.0000271695   residue:    0.0000000288
      chi:  14  -0.0003567436   residue:    0.0000000331
      chi:  15  -0.0003626612   residue:    0.0000000332
      chi:  16  -0.0003567436   residue:    0.0000000331
      chi:  17   0.0000309619   residue:    0.0000001366
      chi:  18  -0.0000188951   residue:    0.0000000413
      chi:  19  -0.0000259688   residue:    0.0000003975
      chi:  20   0.0003168584   residue:    0.0000001454
      chi:  21   0.0004253434   residue:    0.0000001459
      chi:  22   0.0004253434   residue:    0.0000001459
      chi:  23  -0.0002783883   residue:    0.0000000497
      chi:  24   0.0007201793   residue:    0.0000000066
      Average number of iter. to solve lin. system:   35.0
      Total CPU time :  5596.3 s

      atom #  2   q point #   1   iter #  58
      chi:   1   0.0000804237   residue:    0.0000000500
      chi:   2  -0.1569188814   residue:    0.0000002142
      chi:   3   0.0031847221   residue:    0.0000000624
      chi:   4   0.0031847221   residue:    0.0000000624
      chi:   5  -0.0066947974   residue:    0.0000005606
      chi:   6   0.0024067971   residue:    0.0000000273
      chi:   7  -0.0003639460   residue:    0.0000003053
      chi:   8   0.0002488038   residue:    0.0000001404
      chi:   9   0.0003738897   residue:    0.0000001411
      chi:  10   0.0002488038   residue:    0.0000001404
      chi:  11  -0.0000014491   residue:    0.0000000229
      chi:  12  -0.0000061457   residue:    0.0000000097
      chi:  13  -0.0000271724   residue:    0.0000000029
      chi:  14  -0.0003567649   residue:    0.0000000213
      chi:  15  -0.0003626827   residue:    0.0000000215
      chi:  16  -0.0003567649   residue:    0.0000000213
      chi:  17   0.0000309734   residue:    0.0000000114
      chi:  18  -0.0000189353   residue:    0.0000000402
      chi:  19  -0.0000260370   residue:    0.0000000682
      chi:  20   0.0003169176   residue:    0.0000000592
      chi:  21   0.0004254019   residue:    0.0000000585
      chi:  22   0.0004254019   residue:    0.0000000585
      chi:  23  -0.0002783896   residue:    0.0000000013
      chi:  24   0.0007202019   residue:    0.0000000226
      Average number of iter. to solve lin. system:   43.0
      Total CPU time :  5643.1 s

      atom #  2   q point #   1   iter #  59
      chi:   1   0.0000803801   residue:    0.0000000436
      chi:   2  -0.1569189882   residue:    0.0000001068
      chi:   3   0.0031846860   residue:    0.0000000361
      chi:   4   0.0031846860   residue:    0.0000000361
      chi:   5  -0.0066943378   residue:    0.0000004596
      chi:   6   0.0024066838   residue:    0.0000001133
      chi:   7  -0.0003635038   residue:    0.0000004422
      chi:   8   0.0002486556   residue:    0.0000001482
      chi:   9   0.0003737405   residue:    0.0000001492
      chi:  10   0.0002486556   residue:    0.0000001482
      chi:  11  -0.0000014517   residue:    0.0000000027
      chi:  12  -0.0000061528   residue:    0.0000000070
      chi:  13  -0.0000271551   residue:    0.0000000173
      chi:  14  -0.0003566584   residue:    0.0000001066
      chi:  15  -0.0003625760   residue:    0.0000001067
      chi:  16  -0.0003566584   residue:    0.0000001066
      chi:  17   0.0000306562   residue:    0.0000003172
      chi:  18  -0.0000188390   residue:    0.0000000963
      chi:  19  -0.0000262974   residue:    0.0000002604
      chi:  20   0.0003169760   residue:    0.0000000584
      chi:  21   0.0004254608   residue:    0.0000000589
      chi:  22   0.0004254608   residue:    0.0000000589
      chi:  23  -0.0002784246   residue:    0.0000000350
      chi:  24   0.0007202112   residue:    0.0000000093
      Average number of iter. to solve lin. system:   37.5
      Total CPU time :  5685.3 s

      atom #  2   q point #   1   iter #  60
      chi:   1   0.0000804162   residue:    0.0000000361
      chi:   2  -0.1569188233   residue:    0.0000001649
      chi:   3   0.0031848237   residue:    0.0000001377
      chi:   4   0.0031848237   residue:    0.0000001377
      chi:   5  -0.0066947052   residue:    0.0000003674
      chi:   6   0.0024067220   residue:    0.0000000382
      chi:   7  -0.0003635067   residue:    0.0000000030
      chi:   8   0.0002486230   residue:    0.0000000326
      chi:   9   0.0003737070   residue:    0.0000000336
      chi:  10   0.0002486230   residue:    0.0000000326
      chi:  11  -0.0000014727   residue:    0.0000000209
      chi:  12  -0.0000061564   residue:    0.0000000036
      chi:  13  -0.0000271446   residue:    0.0000000105
      chi:  14  -0.0003566688   residue:    0.0000000104
      chi:  15  -0.0003625863   residue:    0.0000000103
      chi:  16  -0.0003566688   residue:    0.0000000104
      chi:  17   0.0000307274   residue:    0.0000000713
      chi:  18  -0.0000188651   residue:    0.0000000261
      chi:  19  -0.0000259709   residue:    0.0000003265
      chi:  20   0.0003168598   residue:    0.0000001162
      chi:  21   0.0004253452   residue:    0.0000001157
      chi:  22   0.0004253452   residue:    0.0000001157
      chi:  23  -0.0002783877   residue:    0.0000000369
      chi:  24   0.0007201987   residue:    0.0000000125
      Average number of iter. to solve lin. system:   30.5
      Total CPU time :  5721.2 s

      atom #  2   q point #   1   iter #  61
      chi:   1   0.0000803908   residue:    0.0000000255
      chi:   2  -0.1569188861   residue:    0.0000000628
      chi:   3   0.0031846201   residue:    0.0000002036
      chi:   4   0.0031846201   residue:    0.0000002036
      chi:   5  -0.0066944897   residue:    0.0000002156
      chi:   6   0.0024066851   residue:    0.0000000369
      chi:   7  -0.0003635674   residue:    0.0000000606
      chi:   8   0.0002486746   residue:    0.0000000516
      chi:   9   0.0003737573   residue:    0.0000000504
      chi:  10   0.0002486746   residue:    0.0000000516
      chi:  11  -0.0000014695   residue:    0.0000000031
      chi:  12  -0.0000061590   residue:    0.0000000027
      chi:  13  -0.0000271611   residue:    0.0000000165
      chi:  14  -0.0003567622   residue:    0.0000000934
      chi:  15  -0.0003626796   residue:    0.0000000933
      chi:  16  -0.0003567622   residue:    0.0000000934
      chi:  17   0.0000309186   residue:    0.0000001911
      chi:  18  -0.0000188572   residue:    0.0000000079
      chi:  19  -0.0000261412   residue:    0.0000001703
      chi:  20   0.0003169480   residue:    0.0000000882
      chi:  21   0.0004254340   residue:    0.0000000888
      chi:  22   0.0004254340   residue:    0.0000000888
      chi:  23  -0.0002783467   residue:    0.0000000411
      chi:  24   0.0007201978   residue:    0.0000000010
      Average number of iter. to solve lin. system:   39.5
      Total CPU time :  5764.6 s

      atom #  2   q point #   1   iter #  62
      chi:   1   0.0000804164   residue:    0.0000000256
      chi:   2  -0.1569187544   residue:    0.0000001317
      chi:   3   0.0031846862   residue:    0.0000000661
      chi:   4   0.0031846862   residue:    0.0000000661
      chi:   5  -0.0066948541   residue:    0.0000003644
      chi:   6   0.0024067264   residue:    0.0000000413
      chi:   7  -0.0003635566   residue:    0.0000000108
      chi:   8   0.0002486658   residue:    0.0000000087
      chi:   9   0.0003737491   residue:    0.0000000082
      chi:  10   0.0002486658   residue:    0.0000000087
      chi:  11  -0.0000014714   residue:    0.0000000019
      chi:  12  -0.0000061543   residue:    0.0000000047
      chi:  13  -0.0000271567   residue:    0.0000000044
      chi:  14  -0.0003567103   residue:    0.0000000519
      chi:  15  -0.0003626278   residue:    0.0000000518
      chi:  16  -0.0003567103   residue:    0.0000000519
      chi:  17   0.0000308272   residue:    0.0000000914
      chi:  18  -0.0000188853   residue:    0.0000000281
      chi:  19  -0.0000258447   residue:    0.0000002964
      chi:  20   0.0003168305   residue:    0.0000001175
      chi:  21   0.0004253161   residue:    0.0000001178
      chi:  22   0.0004253161   residue:    0.0000001178
      chi:  23  -0.0002783996   residue:    0.0000000529
      chi:  24   0.0007202057   residue:    0.0000000080
      Average number of iter. to solve lin. system:   38.5
      Total CPU time :  5807.6 s

      atom #  2   q point #   1   iter #  63
      chi:   1   0.0000804250   residue:    0.0000000086
      chi:   2  -0.1569187676   residue:    0.0000000133
      chi:   3   0.0031847096   residue:    0.0000000235
      chi:   4   0.0031847096   residue:    0.0000000235
      chi:   5  -0.0066948315   residue:    0.0000000226
      chi:   6   0.0024067080   residue:    0.0000000184
      chi:   7  -0.0003636711   residue:    0.0000001145
      chi:   8   0.0002487083   residue:    0.0000000425
      chi:   9   0.0003737918   residue:    0.0000000427
      chi:  10   0.0002487083   residue:    0.0000000425
      chi:  11  -0.0000014579   residue:    0.0000000136
      chi:  12  -0.0000061529   residue:    0.0000000014
      chi:  13  -0.0000271521   residue:    0.0000000046
      chi:  14  -0.0003567087   residue:    0.0000000016
      chi:  15  -0.0003626263   residue:    0.0000000016
      chi:  16  -0.0003567087   residue:    0.0000000016
      chi:  17   0.0000307957   residue:    0.0000000315
      chi:  18  -0.0000188848   residue:    0.0000000005
      chi:  19  -0.0000260705   residue:    0.0000002258
      chi:  20   0.0003169194   residue:    0.0000000889
      chi:  21   0.0004254049   residue:    0.0000000888
      chi:  22   0.0004254049   residue:    0.0000000888
      chi:  23  -0.0002783739   residue:    0.0000000257
      chi:  24   0.0007202081   residue:    0.0000000024
      Average number of iter. to solve lin. system:   34.0
      Total CPU time :  5846.9 s

      atom #  2   q point #   1   iter #  64
      chi:   1   0.0000804274   residue:    0.0000000023
      chi:   2  -0.1569187460   residue:    0.0000000216
      chi:   3   0.0031846940   residue:    0.0000000156
      chi:   4   0.0031846940   residue:    0.0000000156
      chi:   5  -0.0066948676   residue:    0.0000000361
      chi:   6   0.0024066989   residue:    0.0000000091
      chi:   7  -0.0003635817   residue:    0.0000000894
      chi:   8   0.0002486779   residue:    0.0000000304
      chi:   9   0.0003737615   residue:    0.0000000304
      chi:  10   0.0002486779   residue:    0.0000000304
      chi:  11  -0.0000014682   residue:    0.0000000104
      chi:  12  -0.0000061536   residue:    0.0000000007
      chi:  13  -0.0000271582   residue:    0.0000000061
      chi:  14  -0.0003567137   residue:    0.0000000050
      chi:  15  -0.0003626313   residue:    0.0000000050
      chi:  16  -0.0003567137   residue:    0.0000000050
      chi:  17   0.0000308031   residue:    0.0000000075
      chi:  18  -0.0000188782   residue:    0.0000000066
      chi:  19  -0.0000260174   residue:    0.0000000531
      chi:  20   0.0003169017   residue:    0.0000000177
      chi:  21   0.0004253871   residue:    0.0000000178
      chi:  22   0.0004253871   residue:    0.0000000178
      chi:  23  -0.0002783846   residue:    0.0000000107
      chi:  24   0.0007202109   residue:    0.0000000029
      Average number of iter. to solve lin. system:   37.0
      Total CPU time :  5888.8 s
      
      =--------------------------------------------=
             CONVERGENCE HAS BEEN REACHED
      =--------------------------------------------=

     Computing the sum over q of the response occupation matrices...

     q #   1 =  0.000000000   0.000000000   0.000000000

     Reading data from directory:
     /temp/matic/pw/Ba2Fe24O38.bulk/pwscf.save/
     Message from routine read_upf::
     Pseudo file O.pbe-n-kjpaw_psl.1.0.0.UPF has been fixed on the fly.
To avoid this message in the future, permanently fix 
 your pseudo files following these instructions: 
https://gitlab.com/QEF/q-e/blob/master/upftools/how_to_fix_upf.md

     IMPORTANT: XC functional enforced from input :
     Exchange-correlation      = PBE ( 1  4  3  4 0 0)
     Any further DFT definition will be discarded
     Please, verify this is what you really want

               file Ba.pbe-spn-kjpaw_psl.1.0.0.UPF: wavefunction(s)  5S 6S renormalized
               file Fe.pbe-nd-rrkjus.UPF: wavefunction(s)  4S renormalized
               file Fe.pbe-nd-rrkjus.UPF: wavefunction(s)  4S renormalized
               file O.pbe-n-kjpaw_psl.1.0.0.UPF: wavefunction(s)  2S 2P renormalized
 
     Parallelization info
     --------------------
     sticks:   dense  smooth     PW     G-vecs:    dense   smooth      PW
     Min         134      53     13                28040     7089     881
     Max         135      54     14                28066     7102     900
     Sum        4303    1723    433               897595   227149   28407
 
     Generating pointlists ...
 --- in v_hubbard ---
Hubbard energy    0.0000
 -------
 
     =====================================================================

                          PERTURBED ATOM #    5

     site n.  atom      mass           positions (alat units)
        5      Fe2    55.8470   tau( 5) = (  0.50000  0.28867  3.20006  )
 
     =====================================================================

     The perturbed atom has a type which is not unique!
     Changing the type of the perturbed atom and recomputing the symmetries...
     The number of symmetries is reduced :
     nsym =  6  nsym_PWscf = 12
     Changing the type of the perturbed atom back to its original type...


     The grid of q-points ( 1, 1, 1)  (  1 q-points ) :
       N       xq(1)         xq(2)         xq(3)       wq
       1   0.000000000   0.000000000   0.000000000   1.000000000


     =-------------------------------------------------------------=

     Calculation for q #   1 = (   0.0000000   0.0000000   0.0000000 )

     =-------------------------------------------------------------=

     Do NSCF calculation at q=0 because the number of symmetries was reduced

     Performing NSCF calculation at all points k...
 
     Parallelization info
     --------------------
     sticks:   dense  smooth     PW     G-vecs:    dense   smooth      PW
     Min         134      53     13                28040     7089     881
     Max         135      54     14                28066     7102     900
     Sum        4303    1723    433               897595   227149   28407
 


     bravais-lattice index     =            4
     lattice parameter (alat)  =      11.1601  a.u.
     unit-cell volume          =    4755.4832 (a.u.)^3
     number of atoms/cell      =           64
     number of atomic types    =            4
     number of electrons       =       440.00 (up: 240.00, down: 200.00)
     number of Kohn-Sham states=          264
     kinetic-energy cutoff     =      50.0000  Ry
     charge density cutoff     =     500.0000  Ry
     Exchange-correlation      = PBE ( 1  4  3  4 0 0)

     celldm(1)=  11.160121  celldm(2)=   0.000000  celldm(3)=   3.950548
     celldm(4)=   0.000000  celldm(5)=   0.000000  celldm(6)=   0.000000

     crystal axes: (cart. coord. in units of alat)
               a(1) = (   1.000000   0.000000   0.000000 )  
               a(2) = (  -0.500000   0.866025   0.000000 )  
               a(3) = (   0.000000   0.000000   3.950548 )  

     reciprocal axes: (cart. coord. in units 2 pi/alat)
               b(1) = (  1.000000  0.577350  0.000000 )  
               b(2) = (  0.000000  1.154701  0.000000 )  
               b(3) = (  0.000000  0.000000  0.253129 )  


     PseudoPot. # 1 for Ba read from file:
     /net/terrace/home/matic/pw/pseudo/Ba.pbe-spn-kjpaw_psl.1.0.0.UPF
     MD5 check sum: 034d02e941ef8a57e26b126745b97a5c
     Pseudo is Projector augmented-wave + core cor, Zval = 10.0
     Generated using "atomic" code by A. Dal Corso v.6.4.1
     Shape of augmentation charge: PSQ
     Using radial grid of 1251 points,  7 beta functions with: 
                l(1) =   0
                l(2) =   0
                l(3) =   0
                l(4) =   1
                l(5) =   1
                l(6) =   2
                l(7) =   2
     Q(r) pseudized with 0 coefficients 


     PseudoPot. # 2 for Fe read from file:
     /net/terrace/home/matic/pw/pseudo/Fe.pbe-nd-rrkjus.UPF
     MD5 check sum: 23c640529ef232ac9996b4ec1b0ce2fd
     Pseudo is Ultrasoft + core correction, Zval =  8.0
     Generated by new atomic code, or converted to UPF format
     Using radial grid of  957 points,  6 beta functions with: 
                l(1) =   0
                l(2) =   0
                l(3) =   1
                l(4) =   1
                l(5) =   2
                l(6) =   2
     Q(r) pseudized with 0 coefficients 


     PseudoPot. # 3 for Fe read from file:
     /net/terrace/home/matic/pw/pseudo/Fe.pbe-nd-rrkjus.UPF
     MD5 check sum: 23c640529ef232ac9996b4ec1b0ce2fd
     Pseudo is Ultrasoft + core correction, Zval =  8.0
     Generated by new atomic code, or converted to UPF format
     Using radial grid of  957 points,  6 beta functions with: 
                l(1) =   0
                l(2) =   0
                l(3) =   1
                l(4) =   1
                l(5) =   2
                l(6) =   2
     Q(r) pseudized with 0 coefficients 


     PseudoPot. # 4 for O  read from file:
     /net/terrace/home/matic/pw/pseudo/O.pbe-n-kjpaw_psl.1.0.0.UPF
     MD5 check sum: 381c433af9336e36536ca0a7928a2749
     Pseudo is Projector augmented-wave + core cor, Zval =  6.0
     Generated using "atomic" code by A. Dal Corso v.5.3.0 svn rev. 11974
     Shape of augmentation charge: PSQ
     Using radial grid of 1095 points,  4 beta functions with: 
                l(1) =   0
                l(2) =   0
                l(3) =   1
                l(4) =   1
     Q(r) pseudized with 0 coefficients 


     atomic species   valence    mass     pseudopotential
        Ba            10.00   137.32700     Ba( 1.00)
        Fe1            8.00    55.84700     Fe( 1.00)
        Fe2            8.00    55.84700     Fe( 1.00)
        O              6.00    15.99940     O ( 1.00)

     Starting magnetic structure 
     atomic species   magnetization
        Ba           0.000
        Fe1          1.000
        Fe2         -1.000
        O            0.000


     Simplified LDA+U calculation (l_max = 2) with parameters (eV):
     atomic species    L          U    alpha       J0     beta
        Fe1            2     0.0000   0.0000   0.0000   0.0000
        Fe2            2     0.0000   0.0000   0.0000   0.0000


      6 Sym. Ops. (no inversion) found


   Cartesian axes

     site n.     atom                  positions (alat units)
         1           Fe2 tau(   1) = (   0.4999998   0.2886750   3.8468572  )
         2           Fe1 tau(   2) = (   0.0000000   0.2927270   3.5230331  )
         3           Fe1 tau(   3) = (   0.2464907   0.7196615   3.5230331  )
         4           Fe1 tau(   4) = (  -0.2464907   0.7196615   3.5230331  )
         5           Fe2 tau(   5) = (   0.4999998   0.2886750   3.2000556  )
         6           Fe1 tau(   6) = (   0.0000000   0.0000000   2.9639605  )
         7           Fe2 tau(   7) = (   0.4999998   0.2886750   2.7265834  )
         8           Fe1 tau(   8) = (   0.2465110   0.7196732   2.4033444  )
         9           Fe1 tau(   9) = (   0.0000000   0.2927036   2.4033444  )
        10           Fe1 tau(  10) = (  -0.2465110   0.7196732   2.4033444  )
        11           Fe2 tau(  11) = (   0.4999998   0.2886750   2.0787448  )
        12           Fe1 tau(  12) = (   0.0000000   0.0000000   1.9752739  )
        13           Fe2 tau(  13) = (  -0.0000000   0.5773500   1.8718030  )
        14           Fe1 tau(  14) = (   0.7465107   0.1463518   1.5472034  )
        15           Fe1 tau(  15) = (   0.4999998   0.5733214   1.5472034  )
        16           Fe1 tau(  16) = (   0.2534888   0.1463518   1.5472034  )
        17           Fe2 tau(  17) = (  -0.0000000   0.5773500   1.2239644  )
        18           Fe1 tau(  18) = (   0.0000000   0.0000000   0.9865873  )
        19           Fe2 tau(  19) = (  -0.0000000   0.5773500   0.7504922  )
        20           Fe1 tau(  20) = (   0.4999998   0.5732980   0.4275147  )
        21           Fe1 tau(  21) = (   0.7464905   0.1463635   0.4275147  )
        22           Fe1 tau(  22) = (   0.2535090   0.1463635   0.4275147  )
        23           Fe2 tau(  23) = (  -0.0000000   0.5773500   0.1036906  )
        24           Fe1 tau(  24) = (   0.0000000   0.0000000   0.0000000  )
        25           O   tau(  25) = (   0.2374639   0.1370999   3.7459316  )
        26           O   tau(  26) = (   0.7625356   0.1370999   3.7459316  )
        27           O   tau(  27) = (   0.4999998   0.5918252   3.7459316  )
        28           O   tau(  28) = (  -0.0000000   0.5773500   3.7330153  )
        29           O   tau(  29) = (   0.2496393   0.4332207   3.3569806  )
        30           O   tau(  30) = (   0.0000000   0.8656087   3.3569806  )
        31           O   tau(  31) = (  -0.2496393   0.4332207   3.3569806  )
        32           O   tau(  32) = (   0.0000000   0.0000000   3.3514225  )
        33           O   tau(  33) = (   0.2732052   0.1577351   2.9634447  )
        34           Ba  tau(  34) = (  -0.0000000   0.5773500   2.9632395  )
        35           O   tau(  35) = (   0.4999998   0.5505548   2.9634447  )
        36           O   tau(  36) = (   0.7267943   0.1577351   2.9634447  )
        37           O   tau(  37) = (   0.0000000   0.0000000   2.5747499  )
        38           O   tau(  38) = (  -0.2495921   0.4332479   2.5696105  )
        39           O   tau(  39) = (   0.0000000   0.8655541   2.5696105  )
        40           O   tau(  40) = (   0.2495921   0.4332479   2.5696105  )
        41           O   tau(  41) = (  -0.0000000   0.5773500   2.1932311  )
        42           O   tau(  42) = (   0.7625054   0.1371173   2.1800995  )
        43           O   tau(  43) = (   0.2374942   0.1371173   2.1800995  )
        44           O   tau(  44) = (   0.4999998   0.5917903   2.1800995  )
        45           O   tau(  45) = (  -0.2625056   0.7289077   1.7704483  )
        46           O   tau(  46) = (   0.0000000   0.2742346   1.7704483  )
        47           O   tau(  47) = (   0.2625056   0.7289077   1.7704483  )
        48           O   tau(  48) = (   0.4999998   0.2886750   1.7573167  )
        49           O   tau(  49) = (   0.2504076   0.4327771   1.3809373  )
        50           O   tau(  50) = (   0.4999998   0.0004708   1.3809373  )
        51           O   tau(  51) = (   0.7495919   0.4327771   1.3809373  )
        52           O   tau(  52) = (   0.0000000   0.0000000   1.3757979  )
        53           O   tau(  53) = (  -0.2267946   0.7082899   0.9871031  )
        54           O   tau(  54) = (   0.2267946   0.7082899   0.9871031  )
        55           Ba  tau(  55) = (   0.4999998   0.2886750   0.9873083  )
        56           O   tau(  56) = (   0.0000000   0.3154702   0.9871031  )
        57           O   tau(  57) = (   0.0000000   0.0000000   0.5991253  )
        58           O   tau(  58) = (   0.4999998   0.0004163   0.5935672  )
        59           O   tau(  59) = (   0.2503604   0.4328043   0.5935672  )
        60           O   tau(  60) = (   0.7496391   0.4328043   0.5935672  )
        61           O   tau(  61) = (   0.4999998   0.2886750   0.2175325  )
        62           O   tau(  62) = (   0.2625358   0.7289251   0.2046161  )
        63           O   tau(  63) = (  -0.2625358   0.7289251   0.2046161  )
        64           O   tau(  64) = (   0.0000000   0.2741997   0.2046161  )

     number of k points=     1
                       cart. coord. in units 2pi/alat
        k(    1) = (   0.0000000   0.0000000   0.0000000), wk =   1.0000000

     Dense  grid:   897595 G-vectors     FFT dimensions: (  80,  80, 320)

     Smooth grid:   227149 G-vectors     FFT dimensions: (  54,  54, 200)

     Estimated max dynamical RAM per process >     151.47 MB

     Estimated total dynamical RAM >       4.73 GB
     Generating pointlists ...

     The potential is recalculated from file :
     /temp/matic/pw/Ba2Fe24O38.bulk/HP/pwscf.save/charge-density

     Number of +U iterations with fixed ns =  0
     Starting occupations:
 --- enter write_ns ---
 LDA+U parameters:
U( 2)     =  0.00000001
alpha( 2) =  0.00000000
U( 3)     =  0.00000001
alpha( 3) =  0.00000000
atom    1   Tr[ns(na)] (up, down, total) =   1.37591  4.84421  6.22012
   spin  1
    eigenvalues: 
  0.253  0.253  0.255  0.308  0.308
    eigenvectors:
  0.000  0.000  1.000  0.000  0.000
  0.255  0.241  0.000  0.474  0.030
  0.241  0.255  0.000  0.030  0.474
  0.245  0.259  0.000  0.029  0.466
  0.259  0.245  0.000  0.466  0.029
    occupations:
  0.255 -0.000 -0.000 -0.000 -0.000
 -0.000  0.280 -0.000  0.000 -0.028
 -0.000 -0.000  0.280 -0.028 -0.000
 -0.000  0.000 -0.028  0.280  0.000
 -0.000 -0.028 -0.000  0.000  0.280
   spin  2
    eigenvalues: 
  0.952  0.970  0.970  0.976  0.976
    eigenvectors:
  1.000  0.000  0.000  0.000  0.000
  0.000  0.369  0.034  0.220  0.377
  0.000  0.034  0.369  0.377  0.220
  0.000  0.051  0.546  0.255  0.148
  0.000  0.546  0.051  0.148  0.255
    occupations:
  0.952 -0.000 -0.000 -0.000 -0.000
 -0.000  0.974 -0.000  0.000  0.003
 -0.000 -0.000  0.974  0.003 -0.000
 -0.000  0.000  0.003  0.972  0.000
 -0.000  0.003 -0.000  0.000  0.972
atomic mag. moment =    -3.468307
atom    2   Tr[ns(na)] (up, down, total) =   4.89260  1.18181  6.07441
   spin  1
    eigenvalues: 
  0.962  0.965  0.986  0.990  0.990
    eigenvectors:
  0.000  0.001  0.615  0.000  0.384
  0.536  0.000  0.000  0.464  0.000
  0.000  0.573  0.182  0.000  0.245
  0.000  0.426  0.203  0.000  0.371
  0.464  0.000  0.000  0.536  0.000
    occupations:
  0.988 -0.000 -0.001  0.002 -0.000
 -0.000  0.975 -0.000  0.000 -0.014
 -0.001 -0.000  0.975 -0.012 -0.000
  0.002  0.000 -0.012  0.979  0.000
 -0.000 -0.014 -0.000  0.000  0.977
   spin  2
    eigenvalues: 
  0.152  0.166  0.206  0.321  0.337
    eigenvectors:
  0.770  0.000  0.230  0.000  0.000
  0.000  0.588  0.000  0.412  0.000
  0.086  0.000  0.315  0.000  0.599
  0.145  0.000  0.455  0.000  0.401
  0.000  0.412  0.000  0.588  0.000
    occupations:
  0.165 -0.000  0.012 -0.019 -0.000
 -0.000  0.230 -0.000  0.000  0.076
  0.012 -0.000  0.280  0.070 -0.000
 -0.019  0.000  0.070  0.251  0.000
 -0.000  0.076 -0.000  0.000  0.257
atomic mag. moment =     3.710783
atom    3   Tr[ns(na)] (up, down, total) =   4.89260  1.18181  6.07441
   spin  1
    eigenvalues: 
  0.962  0.965  0.986  0.990  0.990
    eigenvectors:
  0.000  0.001  0.615  0.000  0.384
  0.134  0.430  0.136  0.116  0.184
  0.402  0.143  0.045  0.348  0.061
  0.348  0.106  0.051  0.402  0.093
  0.116  0.319  0.152  0.134  0.278
    occupations:
  0.988  0.001  0.000 -0.001 -0.002
  0.001  0.975  0.000  0.001 -0.012
  0.000  0.000  0.975 -0.013  0.001
 -0.001  0.001 -0.013  0.977  0.001
 -0.002 -0.012  0.001  0.001  0.978
   spin  2
    eigenvalues: 
  0.152  0.166  0.206  0.321  0.337
    eigenvectors:
  0.770  0.000  0.230  0.000  0.000
  0.064  0.147  0.236  0.103  0.449
  0.021  0.441  0.079  0.309  0.150
  0.036  0.309  0.114  0.441  0.100
  0.109  0.103  0.341  0.147  0.300
    occupations:
  0.165 -0.011 -0.006  0.010  0.017
 -0.011  0.267  0.022 -0.003  0.071
 -0.006  0.022  0.242  0.075 -0.003
  0.010 -0.003  0.075  0.255 -0.003
  0.017  0.071 -0.003 -0.003  0.252
atomic mag. moment =     3.710783
atom    4   Tr[ns(na)] (up, down, total) =   4.89260  1.18181  6.07441
   spin  1
    eigenvalues: 
  0.962  0.965  0.986  0.990  0.990
    eigenvectors:
  0.000  0.001  0.615  0.000  0.384
  0.134  0.430  0.136  0.116  0.184
  0.402  0.143  0.045  0.348  0.061
  0.348  0.106  0.051  0.402  0.093
  0.116  0.319  0.152  0.134  0.278
    occupations:
  0.988 -0.001  0.000 -0.001  0.002
 -0.001  0.975 -0.000 -0.001 -0.012
  0.000 -0.000  0.975 -0.013 -0.001
 -0.001 -0.001 -0.013  0.977 -0.001
  0.002 -0.012 -0.001 -0.001  0.978
   spin  2
    eigenvalues: 
  0.152  0.166  0.206  0.321  0.337
    eigenvectors:
  0.770  0.000  0.230  0.000  0.000
  0.064  0.147  0.236  0.103  0.449
  0.021  0.441  0.079  0.309  0.150
  0.036  0.309  0.114  0.441  0.100
  0.109  0.103  0.341  0.147  0.300
    occupations:
  0.165  0.011 -0.006  0.010 -0.017
  0.011  0.267 -0.022  0.003  0.071
 -0.006 -0.022  0.242  0.075  0.003
  0.010  0.003  0.075  0.255  0.003
 -0.017  0.071  0.003  0.003  0.252
atomic mag. moment =     3.710783
atom    5   Tr[ns(na)] (up, down, total) =   1.39804  4.72539  6.12343
   spin  1
    eigenvalues: 
  0.217  0.222  0.222  0.368  0.368
    eigenvectors:
  1.000  0.000  0.000  0.000  0.000
  0.000  0.166  0.485  0.315  0.034
  0.000  0.485  0.166  0.034  0.315
  0.000  0.259  0.089  0.063  0.589
  0.000  0.089  0.259  0.589  0.063
    occupations:
  0.217 -0.000 -0.000 -0.000 -0.000
 -0.000  0.273 -0.000  0.000 -0.069
 -0.000 -0.000  0.273 -0.069 -0.000
 -0.000  0.000 -0.069  0.317  0.000
 -0.000 -0.069 -0.000  0.000  0.317
   spin  2
    eigenvalues: 
  0.889  0.889  0.981  0.983  0.983
    eigenvectors:
  0.000  0.000  1.000  0.000  0.000
  0.493  0.028  0.000  0.256  0.223
  0.028  0.493  0.000  0.223  0.256
  0.025  0.454  0.000  0.242  0.279
  0.454  0.025  0.000  0.279  0.242
    occupations:
  0.981 -0.000 -0.000 -0.000 -0.000
 -0.000  0.934 -0.000  0.000  0.047
 -0.000 -0.000  0.934  0.047 -0.000
 -0.000  0.000  0.047  0.938  0.000
 -0.000  0.047 -0.000  0.000  0.938
atomic mag. moment =    -3.327344
atom    6   Tr[ns(na)] (up, down, total) =   4.84627  1.43354  6.27981
   spin  1
    eigenvalues: 
  0.959  0.960  0.960  0.984  0.984
    eigenvectors:
  1.000  0.000  0.000  0.000  0.000
  0.000  0.000  0.000  0.088  0.912
  0.000  0.000  0.000  0.912  0.088
  0.000  0.185  0.815  0.000  0.000
  0.000  0.815  0.185  0.000  0.000
    occupations:
  0.959 -0.000 -0.000 -0.000 -0.000
 -0.000  0.984 -0.000  0.000 -0.000
 -0.000 -0.000  0.984 -0.000 -0.000
 -0.000  0.000 -0.000  0.960  0.000
 -0.000 -0.000 -0.000  0.000  0.960
   spin  2
    eigenvalues: 
  0.193  0.274  0.274  0.346  0.346
    eigenvectors:
  1.000  0.000  0.000  0.000  0.000
  0.000  0.089  0.911  0.000  0.000
  0.000  0.911  0.089  0.000  0.000
  0.000  0.000  0.000  0.185  0.815
  0.000  0.000  0.000  0.815  0.185
    occupations:
  0.193 -0.000 -0.000 -0.000 -0.000
 -0.000  0.274 -0.000  0.000  0.000
 -0.000 -0.000  0.274  0.000 -0.000
 -0.000  0.000  0.000  0.346  0.000
 -0.000  0.000 -0.000  0.000  0.346
atomic mag. moment =     3.412726
atom    7   Tr[ns(na)] (up, down, total) =   1.39580  4.72716  6.12297
   spin  1
    eigenvalues: 
  0.217  0.222  0.222  0.367  0.367
    eigenvectors:
  1.000  0.000  0.000  0.000  0.000
  0.000  0.652  0.000  0.223  0.124
  0.000  0.000  0.652  0.124  0.223
  0.000  0.000  0.347  0.233  0.419
  0.000  0.347  0.000  0.419  0.233
    occupations:
  0.217 -0.000 -0.000 -0.000 -0.000
 -0.000  0.273 -0.000  0.000  0.069
 -0.000 -0.000  0.273  0.069 -0.000
 -0.000  0.000  0.069  0.317  0.000
 -0.000  0.069 -0.000  0.000  0.317
   spin  2
    eigenvalues: 
  0.890  0.890  0.981  0.983  0.983
    eigenvectors:
  0.000  0.000  1.000  0.000  0.000
  0.252  0.268  0.000  0.448  0.032
  0.268  0.252  0.000  0.032  0.448
  0.247  0.233  0.000  0.034  0.486
  0.233  0.247  0.000  0.486  0.034
    occupations:
  0.981 -0.000 -0.000 -0.000 -0.000
 -0.000  0.935 -0.000  0.000 -0.046
 -0.000 -0.000  0.935 -0.046 -0.000
 -0.000  0.000 -0.046  0.938  0.000
 -0.000 -0.046 -0.000  0.000  0.938
atomic mag. moment =    -3.331362
atom    8   Tr[ns(na)] (up, down, total) =   4.89272  1.18110  6.07382
   spin  1
    eigenvalues: 
  0.962  0.965  0.986  0.990  0.990
    eigenvectors:
  0.000  0.001  0.615  0.000  0.383
  0.134  0.430  0.136  0.116  0.184
  0.403  0.143  0.045  0.347  0.061
  0.347  0.106  0.051  0.403  0.093
  0.116  0.319  0.153  0.134  0.279
    occupations:
  0.988 -0.001 -0.000 -0.001 -0.002
 -0.001  0.975  0.000 -0.001  0.012
 -0.000  0.000  0.975  0.013 -0.001
 -0.001 -0.001  0.013  0.977  0.001
 -0.002  0.012 -0.001  0.001  0.978
   spin  2
    eigenvalues: 
  0.152  0.165  0.206  0.321  0.337
    eigenvectors:
  0.769  0.000  0.230  0.000  0.000
  0.065  0.147  0.236  0.103  0.449
  0.022  0.440  0.079  0.310  0.150
  0.036  0.310  0.114  0.440  0.100
  0.108  0.103  0.341  0.147  0.300
    occupations:
  0.164  0.011  0.006  0.010  0.017
  0.011  0.267  0.022  0.003 -0.072
  0.006  0.022  0.242 -0.075  0.003
  0.010  0.003 -0.075  0.255 -0.002
  0.017 -0.072  0.003 -0.002  0.252
atomic mag. moment =     3.711617
atom    9   Tr[ns(na)] (up, down, total) =   4.89272  1.18110  6.07382
   spin  1
    eigenvalues: 
  0.962  0.965  0.986  0.990  0.990
    eigenvectors:
  0.000  0.001  0.615  0.000  0.383
  0.538  0.000  0.000  0.462  0.000
  0.000  0.574  0.181  0.000  0.245
  0.000  0.425  0.204  0.000  0.371
  0.462  0.000  0.000  0.538  0.000
    occupations:
  0.988 -0.000  0.001  0.002 -0.000
 -0.000  0.975 -0.000  0.000  0.014
  0.001 -0.000  0.975  0.012 -0.000
  0.002  0.000  0.012  0.979  0.000
 -0.000  0.014 -0.000  0.000  0.977
   spin  2
    eigenvalues: 
  0.152  0.165  0.206  0.321  0.337
    eigenvectors:
  0.769  0.000  0.230  0.000  0.000
  0.000  0.586  0.000  0.414  0.000
  0.086  0.000  0.314  0.000  0.599
  0.144  0.000  0.455  0.000  0.401
  0.000  0.414  0.000  0.586  0.000
    occupations:
  0.164 -0.000 -0.012 -0.019 -0.000
 -0.000  0.230 -0.000  0.000 -0.077
 -0.012 -0.000  0.280 -0.070 -0.000
 -0.019  0.000 -0.070  0.251  0.000
 -0.000 -0.077 -0.000  0.000  0.256
atomic mag. moment =     3.711617
atom   10   Tr[ns(na)] (up, down, total) =   4.89272  1.18110  6.07382
   spin  1
    eigenvalues: 
  0.962  0.965  0.986  0.990  0.990
    eigenvectors:
  0.000  0.001  0.615  0.000  0.383
  0.134  0.430  0.136  0.116  0.184
  0.403  0.143  0.045  0.347  0.061
  0.347  0.106  0.051  0.403  0.093
  0.116  0.319  0.153  0.134  0.279
    occupations:
  0.988  0.001 -0.000 -0.001  0.002
  0.001  0.975 -0.000  0.001  0.012
 -0.000 -0.000  0.975  0.013  0.001
 -0.001  0.001  0.013  0.977 -0.001
  0.002  0.012  0.001 -0.001  0.978
   spin  2
    eigenvalues: 
  0.152  0.165  0.206  0.321  0.337
    eigenvectors:
  0.769  0.000  0.230  0.000  0.000
  0.065  0.147  0.236  0.103  0.449
  0.022  0.440  0.079  0.310  0.150
  0.036  0.310  0.114  0.440  0.100
  0.108  0.103  0.341  0.147  0.300
    occupations:
  0.164 -0.011  0.006  0.010 -0.017
 -0.011  0.267 -0.022 -0.003 -0.072
  0.006 -0.022  0.242 -0.075 -0.003
  0.010 -0.003 -0.075  0.255  0.002
 -0.017 -0.072 -0.003  0.002  0.252
atomic mag. moment =     3.711617
atom   11   Tr[ns(na)] (up, down, total) =   1.37453  4.84490  6.21944
   spin  1
    eigenvalues: 
  0.252  0.252  0.255  0.308  0.308
    eigenvectors:
  0.000  0.000  1.000  0.000  0.000
  0.468  0.029  0.000  0.257  0.245
  0.029  0.468  0.000  0.245  0.257
  0.030  0.473  0.000  0.243  0.255
  0.473  0.030  0.000  0.255  0.243
    occupations:
  0.255 -0.000 -0.000 -0.000 -0.000
 -0.000  0.280 -0.000  0.000  0.028
 -0.000 -0.000  0.280  0.028 -0.000
 -0.000  0.000  0.028  0.280  0.000
 -0.000  0.028 -0.000  0.000  0.280
   spin  2
    eigenvalues: 
  0.953  0.970  0.970  0.976  0.976
    eigenvectors:
  1.000  0.000  0.000  0.000  0.000
  0.000  0.244  0.162  0.579  0.014
  0.000  0.162  0.244  0.014  0.579
  0.000  0.237  0.357  0.010  0.396
  0.000  0.357  0.237  0.396  0.010
    occupations:
  0.953 -0.000 -0.000 -0.000 -0.000
 -0.000  0.974 -0.000  0.000 -0.003
 -0.000 -0.000  0.974 -0.003 -0.000
 -0.000  0.000 -0.003  0.973  0.000
 -0.000 -0.003 -0.000  0.000  0.973
atomic mag. moment =    -3.470369
atom   12   Tr[ns(na)] (up, down, total) =   4.85129  1.18635  6.03764
   spin  1
    eigenvalues: 
  0.945  0.945  0.986  0.986  0.988
    eigenvectors:
  0.000  0.000  0.000  0.000  1.000
  0.623  0.100  0.189  0.088  0.000
  0.100  0.623  0.088  0.189  0.000
  0.038  0.239  0.229  0.495  0.000
  0.239  0.038  0.495  0.229  0.000
    occupations:
  0.988 -0.000 -0.000 -0.000 -0.000
 -0.000  0.957 -0.000  0.000  0.018
 -0.000 -0.000  0.957  0.018 -0.000
 -0.000  0.000  0.018  0.975  0.000
 -0.000  0.018 -0.000  0.000  0.975
   spin  2
    eigenvalues: 
  0.147  0.159  0.159  0.361  0.361
    eigenvectors:
  1.000  0.000  0.000  0.000  0.000
  0.000  0.224  0.127  0.648  0.001
  0.000  0.127  0.224  0.001  0.648
  0.000  0.235  0.414  0.001  0.351
  0.000  0.414  0.235  0.351  0.001
    occupations:
  0.147 -0.000 -0.000 -0.000 -0.000
 -0.000  0.290 -0.000  0.000 -0.096
 -0.000 -0.000  0.290 -0.096 -0.000
 -0.000  0.000 -0.096  0.230  0.000
 -0.000 -0.096 -0.000  0.000  0.230
atomic mag. moment =     3.664946
atom   13   Tr[ns(na)] (up, down, total) =   1.37453  4.84490  6.21944
   spin  1
    eigenvalues: 
  0.252  0.252  0.255  0.308  0.308
    eigenvectors:
  0.000  0.000  1.000  0.000  0.000
  0.468  0.029  0.000  0.257  0.245
  0.029  0.468  0.000  0.245  0.257
  0.030  0.473  0.000  0.243  0.255
  0.473  0.030  0.000  0.255  0.243
    occupations:
  0.255 -0.000 -0.000 -0.000 -0.000
 -0.000  0.280 -0.000  0.000  0.028
 -0.000 -0.000  0.280  0.028 -0.000
 -0.000  0.000  0.028  0.280  0.000
 -0.000  0.028 -0.000  0.000  0.280
   spin  2
    eigenvalues: 
  0.953  0.970  0.970  0.976  0.976
    eigenvectors:
  1.000  0.000  0.000  0.000  0.000
  0.000  0.244  0.162  0.579  0.015
  0.000  0.162  0.244  0.015  0.579
  0.000  0.236  0.357  0.010  0.396
  0.000  0.357  0.236  0.396  0.010
    occupations:
  0.953 -0.000 -0.000 -0.000 -0.000
 -0.000  0.974 -0.000  0.000 -0.003
 -0.000 -0.000  0.974 -0.003 -0.000
 -0.000  0.000 -0.003  0.973  0.000
 -0.000 -0.003 -0.000  0.000  0.973
atomic mag. moment =    -3.470369
atom   14   Tr[ns(na)] (up, down, total) =   4.89272  1.18110  6.07382
   spin  1
    eigenvalues: 
  0.962  0.965  0.986  0.990  0.990
    eigenvectors:
  0.000  0.001  0.615  0.000  0.383
  0.134  0.430  0.136  0.116  0.184
  0.403  0.143  0.045  0.347  0.061
  0.347  0.106  0.051  0.403  0.093
  0.116  0.319  0.153  0.134  0.279
    occupations:
  0.988  0.001 -0.000 -0.001  0.002
  0.001  0.975 -0.000  0.001  0.012
 -0.000 -0.000  0.975  0.013  0.001
 -0.001  0.001  0.013  0.977 -0.001
  0.002  0.012  0.001 -0.001  0.978
   spin  2
    eigenvalues: 
  0.152  0.165  0.206  0.321  0.337
    eigenvectors:
  0.769  0.000  0.230  0.000  0.000
  0.065  0.147  0.236  0.103  0.449
  0.022  0.440  0.079  0.310  0.150
  0.036  0.310  0.114  0.440  0.100
  0.108  0.103  0.341  0.147  0.300
    occupations:
  0.164 -0.011  0.006  0.010 -0.017
 -0.011  0.267 -0.022 -0.003 -0.072
  0.006 -0.022  0.242 -0.075 -0.003
  0.010 -0.003 -0.075  0.255  0.002
 -0.017 -0.072 -0.003  0.002  0.252
atomic mag. moment =     3.711617
atom   15   Tr[ns(na)] (up, down, total) =   4.89272  1.18110  6.07382
   spin  1
    eigenvalues: 
  0.962  0.965  0.986  0.990  0.990
    eigenvectors:
  0.000  0.001  0.615  0.000  0.383
  0.538  0.000  0.000  0.462  0.000
  0.000  0.574  0.181  0.000  0.245
  0.000  0.425  0.204  0.000  0.371
  0.462  0.000  0.000  0.538  0.000
    occupations:
  0.988 -0.000  0.001  0.002 -0.000
 -0.000  0.975 -0.000  0.000  0.014
  0.001 -0.000  0.975  0.012 -0.000
  0.002  0.000  0.012  0.979  0.000
 -0.000  0.014 -0.000  0.000  0.977
   spin  2
    eigenvalues: 
  0.152  0.165  0.206  0.321  0.337
    eigenvectors:
  0.769  0.000  0.230  0.000  0.000
  0.000  0.586  0.000  0.414  0.000
  0.086  0.000  0.314  0.000  0.599
  0.144  0.000  0.455  0.000  0.401
  0.000  0.414  0.000  0.586  0.000
    occupations:
  0.164 -0.000 -0.012 -0.019 -0.000
 -0.000  0.230 -0.000  0.000 -0.077
 -0.012 -0.000  0.280 -0.070 -0.000
 -0.019  0.000 -0.070  0.251  0.000
 -0.000 -0.077 -0.000  0.000  0.256
atomic mag. moment =     3.711617
atom   16   Tr[ns(na)] (up, down, total) =   4.89272  1.18110  6.07382
   spin  1
    eigenvalues: 
  0.962  0.965  0.986  0.990  0.990
    eigenvectors:
  0.000  0.001  0.615  0.000  0.383
  0.134  0.430  0.136  0.116  0.184
  0.403  0.143  0.045  0.347  0.061
  0.347  0.106  0.051  0.403  0.093
  0.116  0.319  0.153  0.134  0.279
    occupations:
  0.988 -0.001 -0.000 -0.001 -0.002
 -0.001  0.975  0.000 -0.001  0.012
 -0.000  0.000  0.975  0.013 -0.001
 -0.001 -0.001  0.013  0.977  0.001
 -0.002  0.012 -0.001  0.001  0.978
   spin  2
    eigenvalues: 
  0.152  0.165  0.206  0.321  0.337
    eigenvectors:
  0.769  0.000  0.230  0.000  0.000
  0.065  0.147  0.236  0.103  0.449
  0.022  0.440  0.079  0.310  0.150
  0.036  0.310  0.114  0.440  0.100
  0.108  0.103  0.341  0.147  0.300
    occupations:
  0.164  0.011  0.006  0.010  0.017
  0.011  0.267  0.022  0.003 -0.072
  0.006  0.022  0.242 -0.075  0.003
  0.010  0.003 -0.075  0.255 -0.002
  0.017 -0.072  0.003 -0.002  0.252
atomic mag. moment =     3.711617
atom   17   Tr[ns(na)] (up, down, total) =   1.39580  4.72716  6.12297
   spin  1
    eigenvalues: 
  0.217  0.222  0.222  0.367  0.367
    eigenvectors:
  1.000  0.000  0.000  0.000  0.000
  0.000  0.652  0.000  0.223  0.124
  0.000  0.000  0.652  0.124  0.223
  0.000  0.000  0.347  0.233  0.419
  0.000  0.347  0.000  0.419  0.233
    occupations:
  0.217 -0.000 -0.000 -0.000 -0.000
 -0.000  0.273 -0.000  0.000  0.069
 -0.000 -0.000  0.273  0.069 -0.000
 -0.000  0.000  0.069  0.317  0.000
 -0.000  0.069 -0.000  0.000  0.317
   spin  2
    eigenvalues: 
  0.890  0.890  0.981  0.983  0.983
    eigenvectors:
  0.000  0.000  1.000  0.000  0.000
  0.253  0.267  0.000  0.448  0.031
  0.267  0.253  0.000  0.031  0.448
  0.247  0.233  0.000  0.034  0.486
  0.233  0.247  0.000  0.486  0.034
    occupations:
  0.981 -0.000 -0.000 -0.000 -0.000
 -0.000  0.935 -0.000  0.000 -0.046
 -0.000 -0.000  0.935 -0.046 -0.000
 -0.000  0.000 -0.046  0.938  0.000
 -0.000 -0.046 -0.000  0.000  0.938
atomic mag. moment =    -3.331362
atom   18   Tr[ns(na)] (up, down, total) =   4.84627  1.43354  6.27981
   spin  1
    eigenvalues: 
  0.959  0.960  0.960  0.984  0.984
    eigenvectors:
  1.000  0.000  0.000  0.000  0.000
  0.000  0.000  0.000  0.089  0.911
  0.000  0.000  0.000  0.911  0.089
  0.000  0.185  0.815  0.000  0.000
  0.000  0.815  0.185  0.000  0.000
    occupations:
  0.959 -0.000 -0.000 -0.000 -0.000
 -0.000  0.984 -0.000  0.000 -0.000
 -0.000 -0.000  0.984 -0.000 -0.000
 -0.000  0.000 -0.000  0.960  0.000
 -0.000 -0.000 -0.000  0.000  0.960
   spin  2
    eigenvalues: 
  0.193  0.274  0.274  0.346  0.346
    eigenvectors:
  1.000  0.000  0.000  0.000  0.000
  0.000  0.089  0.911  0.000  0.000
  0.000  0.911  0.089  0.000  0.000
  0.000  0.000  0.000  0.185  0.815
  0.000  0.000  0.000  0.815  0.185
    occupations:
  0.193 -0.000 -0.000 -0.000 -0.000
 -0.000  0.274 -0.000  0.000  0.000
 -0.000 -0.000  0.274  0.000 -0.000
 -0.000  0.000  0.000  0.346  0.000
 -0.000  0.000 -0.000  0.000  0.346
atomic mag. moment =     3.412726
atom   19   Tr[ns(na)] (up, down, total) =   1.39804  4.72539  6.12343
   spin  1
    eigenvalues: 
  0.217  0.222  0.222  0.368  0.368
    eigenvectors:
  1.000  0.000  0.000  0.000  0.000
  0.000  0.165  0.486  0.315  0.034
  0.000  0.486  0.165  0.034  0.315
  0.000  0.260  0.088  0.063  0.588
  0.000  0.088  0.260  0.588  0.063
    occupations:
  0.217 -0.000 -0.000 -0.000 -0.000
 -0.000  0.273 -0.000  0.000 -0.069
 -0.000 -0.000  0.273 -0.069 -0.000
 -0.000  0.000 -0.069  0.317  0.000
 -0.000 -0.069 -0.000  0.000  0.317
   spin  2
    eigenvalues: 
  0.889  0.889  0.981  0.983  0.983
    eigenvectors:
  0.000  0.000  1.000  0.000  0.000
  0.493  0.028  0.000  0.256  0.223
  0.028  0.493  0.000  0.223  0.256
  0.025  0.454  0.000  0.243  0.278
  0.454  0.025  0.000  0.278  0.243
    occupations:
  0.981 -0.000 -0.000 -0.000 -0.000
 -0.000  0.934 -0.000  0.000  0.047
 -0.000 -0.000  0.934  0.047 -0.000
 -0.000  0.000  0.047  0.938  0.000
 -0.000  0.047 -0.000  0.000  0.938
atomic mag. moment =    -3.327344
atom   20   Tr[ns(na)] (up, down, total) =   4.89260  1.18181  6.07441
   spin  1
    eigenvalues: 
  0.962  0.965  0.986  0.990  0.990
    eigenvectors:
  0.000  0.001  0.615  0.000  0.384
  0.536  0.000  0.000  0.464  0.000
  0.000  0.573  0.182  0.000  0.245
  0.000  0.426  0.203  0.000  0.371
  0.464  0.000  0.000  0.536  0.000
    occupations:
  0.988 -0.000 -0.001  0.002 -0.000
 -0.000  0.975 -0.000  0.000 -0.014
 -0.001 -0.000  0.975 -0.012 -0.000
  0.002  0.000 -0.012  0.979  0.000
 -0.000 -0.014 -0.000  0.000  0.977
   spin  2
    eigenvalues: 
  0.152  0.166  0.206  0.321  0.337
    eigenvectors:
  0.770  0.000  0.230  0.000  0.000
  0.000  0.588  0.000  0.412  0.000
  0.086  0.000  0.315  0.000  0.599
  0.145  0.000  0.455  0.000  0.401
  0.000  0.412  0.000  0.588  0.000
    occupations:
  0.165 -0.000  0.012 -0.019 -0.000
 -0.000  0.230 -0.000  0.000  0.076
  0.012 -0.000  0.280  0.070 -0.000
 -0.019  0.000  0.070  0.251  0.000
 -0.000  0.076 -0.000  0.000  0.257
atomic mag. moment =     3.710783
atom   21   Tr[ns(na)] (up, down, total) =   4.89260  1.18181  6.07441
   spin  1
    eigenvalues: 
  0.962  0.965  0.986  0.990  0.990
    eigenvectors:
  0.000  0.001  0.615  0.000  0.384
  0.134  0.430  0.136  0.116  0.184
  0.402  0.143  0.045  0.348  0.061
  0.348  0.106  0.051  0.402  0.093
  0.116  0.319  0.152  0.134  0.278
    occupations:
  0.988 -0.001  0.000 -0.001  0.002
 -0.001  0.975 -0.000 -0.001 -0.012
  0.000 -0.000  0.975 -0.013 -0.001
 -0.001 -0.001 -0.013  0.977 -0.001
  0.002 -0.012 -0.001 -0.001  0.978
   spin  2
    eigenvalues: 
  0.152  0.166  0.206  0.321  0.337
    eigenvectors:
  0.770  0.000  0.230  0.000  0.000
  0.064  0.147  0.236  0.103  0.449
  0.021  0.441  0.079  0.309  0.150
  0.036  0.309  0.114  0.441  0.100
  0.109  0.103  0.341  0.147  0.300
    occupations:
  0.165  0.011 -0.006  0.010 -0.017
  0.011  0.267 -0.022  0.003  0.071
 -0.006 -0.022  0.242  0.075  0.003
  0.010  0.003  0.075  0.255  0.003
 -0.017  0.071  0.003  0.003  0.252
atomic mag. moment =     3.710783
atom   22   Tr[ns(na)] (up, down, total) =   4.89260  1.18181  6.07441
   spin  1
    eigenvalues: 
  0.962  0.965  0.986  0.990  0.990
    eigenvectors:
  0.000  0.001  0.615  0.000  0.384
  0.134  0.430  0.136  0.116  0.184
  0.402  0.143  0.045  0.348  0.061
  0.348  0.106  0.051  0.402  0.093
  0.116  0.319  0.152  0.134  0.278
    occupations:
  0.988  0.001  0.000 -0.001 -0.002
  0.001  0.975  0.000  0.001 -0.012
  0.000  0.000  0.975 -0.013  0.001
 -0.001  0.001 -0.013  0.977  0.001
 -0.002 -0.012  0.001  0.001  0.978
   spin  2
    eigenvalues: 
  0.152  0.166  0.206  0.321  0.337
    eigenvectors:
  0.770  0.000  0.230  0.000  0.000
  0.064  0.147  0.236  0.103  0.449
  0.021  0.441  0.079  0.309  0.150
  0.036  0.309  0.114  0.441  0.100
  0.109  0.103  0.341  0.147  0.300
    occupations:
  0.165 -0.011 -0.006  0.010  0.017
 -0.011  0.267  0.022 -0.003  0.071
 -0.006  0.022  0.242  0.075 -0.003
  0.010 -0.003  0.075  0.255 -0.003
  0.017  0.071 -0.003 -0.003  0.252
atomic mag. moment =     3.710783
atom   23   Tr[ns(na)] (up, down, total) =   1.37591  4.84421  6.22012
   spin  1
    eigenvalues: 
  0.253  0.253  0.255  0.308  0.308
    eigenvectors:
  0.000  0.000  1.000  0.000  0.000
  0.256  0.240  0.000  0.475  0.030
  0.240  0.256  0.000  0.030  0.475
  0.244  0.260  0.000  0.029  0.467
  0.260  0.244  0.000  0.467  0.029
    occupations:
  0.255 -0.000 -0.000 -0.000 -0.000
 -0.000  0.280 -0.000  0.000 -0.028
 -0.000 -0.000  0.280 -0.028 -0.000
 -0.000  0.000 -0.028  0.280  0.000
 -0.000 -0.028 -0.000  0.000  0.280
   spin  2
    eigenvalues: 
  0.952  0.970  0.970  0.976  0.976
    eigenvectors:
  1.000  0.000  0.000  0.000  0.000
  0.000  0.369  0.034  0.217  0.380
  0.000  0.034  0.369  0.380  0.217
  0.000  0.051  0.546  0.257  0.146
  0.000  0.546  0.051  0.146  0.257
    occupations:
  0.952 -0.000 -0.000 -0.000 -0.000
 -0.000  0.974 -0.000  0.000  0.003
 -0.000 -0.000  0.974  0.003 -0.000
 -0.000  0.000  0.003  0.972  0.000
 -0.000  0.003 -0.000  0.000  0.972
atomic mag. moment =    -3.468307
atom   24   Tr[ns(na)] (up, down, total) =   4.85085  1.18759  6.03844
   spin  1
    eigenvalues: 
  0.945  0.945  0.986  0.986  0.988
    eigenvectors:
  0.000  0.000  0.000  0.000  1.000
  0.081  0.641  0.248  0.031  0.000
  0.641  0.081  0.031  0.248  0.000
  0.247  0.031  0.079  0.643  0.000
  0.031  0.247  0.643  0.079  0.000
    occupations:
  0.988 -0.000 -0.000 -0.000 -0.000
 -0.000  0.957 -0.000  0.000 -0.018
 -0.000 -0.000  0.957 -0.018 -0.000
 -0.000  0.000 -0.018  0.975  0.000
 -0.000 -0.018 -0.000  0.000  0.975
   spin  2
    eigenvalues: 
  0.148  0.159  0.159  0.361  0.361
    eigenvectors:
  1.000  0.000  0.000  0.000  0.000
  0.000  0.318  0.034  0.170  0.478
  0.000  0.034  0.318  0.478  0.170
  0.000  0.062  0.585  0.260  0.092
  0.000  0.585  0.062  0.092  0.260
    occupations:
  0.148 -0.000 -0.000 -0.000 -0.000
 -0.000  0.290 -0.000  0.000  0.096
 -0.000 -0.000  0.290  0.096 -0.000
 -0.000  0.000  0.096  0.230  0.000
 -0.000  0.096 -0.000  0.000  0.230
atomic mag. moment =     3.663262
N of occupied +U levels =  146.897019
 --- exit write_ns ---
 Atomic wfc used for LDA+U Projector are orthogonalized
     Starting wfcs are  306 atomic wfcs
     Checking if some PAW data can be deallocated... 

     Band Structure Calculation
     Davidson diagonalization with overlap
     c_bands:  1 eigenvalues not converged

     ethr =  1.00E-11,  avg # of iterations =110.5

     total cpu time spent up to now is       -1.0 secs

     End of band structure calculation

 ------ SPIN UP ------------


          k = 0.0000 0.0000 0.0000 ( 28407 PWs)   bands (ev):

   -17.5397 -17.5397 -10.5076 -10.4918 -10.2789 -10.2514  -9.7388  -9.6567
    -9.4586  -9.3770  -9.3068  -9.3067  -9.3039  -9.3039  -9.2873  -9.2873
    -9.2825  -9.2825  -9.2730  -9.2597  -9.2597  -9.2592  -9.2463  -9.2463
    -9.2305  -9.2215  -9.2212  -9.2149  -9.2066  -9.2065  -9.1928  -9.1927
    -9.1888  -9.1831  -8.9558  -8.9280  -8.4607  -8.4606  -8.4606  -8.4606
    -2.9270  -2.9270  -2.9270  -2.9270  -2.7583  -2.7573   1.2510   1.2736
     1.6224   1.6669   1.9086   1.9086   1.9453   1.9453   2.1120   2.1281
     2.1691   2.1691   2.2297   2.2297   2.3132   2.3291   2.3442   2.3929
     2.6721   2.6721   2.6828   2.6828   2.7109   2.7109   2.7206   2.7206
     2.7563   2.8052   2.8738   2.8738   2.9392   2.9392   3.0631   3.0928
     3.1021   3.1198   3.1288   3.1349   3.1350   3.1561   3.1561   3.1750
     3.1750   3.1858   3.1858   3.2099   3.2694   3.2920   3.2920   3.3292
     3.3439   3.3841   3.3841   3.4200   3.4200   3.4583   3.5065   3.5065
     3.9831   3.9831   4.0457   4.0492   4.0492   4.1011   4.1012   4.1098
     4.1098   4.1345   4.1345   4.1746   4.1757   4.1757   4.3356   4.4278
     4.4466   4.5144   4.5144   4.5907   4.5907   4.6242   4.6371   4.6371
     4.6744   4.6744   4.6792   4.6792   4.6955   4.6955   4.7406   4.7406
     4.8126   4.8126   4.8343   4.8343   4.8779   4.8779   4.9933   4.9984
     5.1333   5.1346   5.1352   5.1364   5.1803   5.2033   5.2821   5.3205
     5.3205   5.3238   5.3326   5.3326   5.3644   5.3644   5.4515   5.4515
     5.4949   5.4949   5.5288   5.5289   5.6150   5.6150   5.6431   5.6431
     5.7504   5.7762   5.7763   5.7896   5.7937   5.7937   5.8293   5.8547
     6.0439   6.0749   6.2131   6.2131   6.2298   6.2298   6.2427   6.2575
     6.2575   6.2609   6.2678   6.2678   6.2757   6.2990   6.3180   6.3180
     6.3464   6.3464   6.8660   6.8660   6.8860   6.8860   7.0001   7.0242
     7.0325   7.0325   7.0380   7.0380   7.0548   7.1519   7.2555   7.2692
     7.4495   7.4495   7.4825   7.4825   7.6174   7.6174   7.6916   7.7446
     7.7446   7.9192   7.9803   7.9803   8.0677   8.1377   8.1377   8.2611
     8.5158   8.5158   8.6150   8.6446   8.6446   8.6570   8.7436   8.7436
     8.7576   8.7668   8.7668   8.7930   8.9054   8.9054   8.9288   8.9288
     9.6053   9.6227   9.7603   9.7603   9.8018   9.8018   9.9578   9.9578
     9.9588   9.9699   9.9913   9.9913  10.0314  10.0314  10.0520  10.0520
    10.4005  10.4005  10.4139  10.4139  10.7441  10.7618  10.7701  10.7905

 ------ SPIN DOWN ----------


          k = 0.0000 0.0000 0.0000 ( 28407 PWs)   bands (ev):

   -17.5410 -17.5409 -10.2844 -10.2693  -9.9791  -9.9516  -9.4833  -9.3653
    -9.2770  -9.1624  -9.1385  -9.1385  -9.1247  -9.1246  -9.0789  -9.0614
    -9.0614  -9.0479  -9.0478  -9.0448  -9.0216  -8.9888  -8.9265  -8.9264
    -8.9263  -8.9263  -8.9033  -8.9033  -8.9032  -8.9032  -8.7479  -8.7362
    -8.5448  -8.5337  -8.5309  -8.5150  -8.2831  -8.2831  -8.2831  -8.2830
    -2.9055  -2.9055  -2.9055  -2.9055  -2.7489  -2.7482   1.8662   1.9128
     2.1494   2.2510   2.3581   2.4171   2.4935   2.6026   2.6026   2.6292
     2.6292   2.6511   2.6767   2.7233   2.7233   2.7319   2.7517   2.7518
     3.0448   3.0653   3.0653   3.0699   3.1186   3.1186   3.2516   3.2516
     3.2973   3.2973   3.3373   3.3373   3.4024   3.4024   3.4308   3.4308
     3.5105   3.5105   3.5466   3.5581   3.5581   3.5932   3.6147   3.6147
     3.7171   3.7171   3.7620   3.7920   3.7920   3.9168   3.9218   4.0993
     4.1466   4.1466   4.3043   4.3043   4.3179   4.3179   4.5900   4.6003
     4.6003   4.6461   4.6860   4.6860   4.7016   4.7016   4.8945   5.0124
     5.0327   5.0649   5.0874   5.1178   5.1178   5.1202   5.1202   5.1336
     5.1839   5.2097   5.2098   5.2223   5.2223   5.2620   5.4222   5.5497
     5.5575   5.5575   5.5974   5.5974   5.6345   5.6345   5.7103   5.7103
     5.7670   5.7670   5.8557   5.8557   5.9214   5.9214   5.9931   5.9931
     6.1171   6.1420   6.2825   6.2825   6.2858   6.2858   6.3249   6.3325
     6.3631   6.3631   6.3821   6.3893   6.4071   6.4438   6.4438   6.4681
     6.4681   6.5042   6.5344   6.5344   6.5377   6.5377   6.6560   6.6560
     6.6938   6.6939   6.6980   6.7574   6.8097   6.8097   7.0602   7.0602
     7.1139   7.1252   7.1252   7.1406   7.4423   7.4459   7.6109   7.6109
     7.6612   7.6612   7.8134   8.0383   8.0383   8.1106   8.1182   8.1182
     8.3716   8.3716   8.3753   8.3753   8.5604   8.5604   8.5927   8.5927
     8.9583   8.9956   8.9956   9.0410   9.0410   9.0932   9.0932   9.1322
     9.1381   9.1381   9.1693   9.2894   9.3321   9.3715   9.4911   9.4911
     9.4962   9.4962   9.5583   9.5583   9.5776   9.5777   9.5781   9.5781
     9.5933   9.5933   9.7285   9.7286   9.7333   9.7334   9.8539   9.8539
     9.8695   9.8695   9.8737   9.8776   9.8776   9.8864   9.8864   9.9028
     9.9380   9.9581  10.3236  10.3236  10.3403  10.3403  10.6834  10.7743
    11.0432  11.2148  11.2148  11.2294  11.2294  11.2698  11.2698  11.2900
    11.2900  11.3268  11.3268  11.3373  11.3373  11.3534  11.3894  11.4010

     highest occupied, lowest unoccupied level (ev):     8.9288    8.9583

     Writing output data file pwscf.save/
     Done!

                   WRITING LINEAR-RESPONSE SUMMARY:


     Number of symmetries in the small group of q, nsymq =  6
      + the symmetry q -> -q+G 

     Symmetry matrices (and vectors of fractional translations if f/=0):

     isym =  1     identity                                     

     cryst.   s( 1) = (     1          0          0      )
                      (     0          1          0      )
                      (     0          0          1      )

     cart.    s( 1) = (  1.0000000  0.0000000  0.0000000 )
                      (  0.0000000  1.0000000  0.0000000 )
                      (  0.0000000  0.0000000  1.0000000 )


     isym =  2     120 deg rotation - cryst. axis [0,0,1]       

     cryst.   s( 2) = (     0          1          0      )
                      (    -1         -1          0      )
                      (     0          0          1      )

     cart.    s( 2) = ( -0.5000000 -0.8660254  0.0000000 )
                      (  0.8660254 -0.5000000  0.0000000 )
                      (  0.0000000  0.0000000  1.0000000 )


     isym =  3     120 deg rotation - cryst. axis [0,0,-1]      

     cryst.   s( 3) = (    -1         -1          0      )
                      (     1          0          0      )
                      (     0          0          1      )

     cart.    s( 3) = ( -0.5000000  0.8660254  0.0000000 )
                      ( -0.8660254 -0.5000000  0.0000000 )
                      (  0.0000000  0.0000000  1.0000000 )


     isym =  4     inv. 180 deg rotation - cart. axis [1,0,0]   

     cryst.   s( 4) = (    -1          0          0      )
                      (     1          1          0      )
                      (     0          0          1      )

     cart.    s( 4) = ( -1.0000000  0.0000000  0.0000000 )
                      (  0.0000000  1.0000000  0.0000000 )
                      (  0.0000000  0.0000000  1.0000000 )


     isym =  5     inv. 180 deg rotation - cryst. axis [0,1,0]  

     cryst.   s( 5) = (     1          1          0      )
                      (     0         -1          0      )
                      (     0          0          1      )

     cart.    s( 5) = (  0.5000000  0.8660254  0.0000000 )
                      (  0.8660254 -0.5000000  0.0000000 )
                      (  0.0000000  0.0000000  1.0000000 )


     isym =  6     inv. 180 deg rotation - cryst. axis [1,1,0]  

     cryst.   s( 6) = (     0         -1          0      )
                      (    -1          0          0      )
                      (     0          0          1      )

     cart.    s( 6) = (  0.5000000 -0.8660254  0.0000000 )
                      ( -0.8660254 -0.5000000  0.0000000 )
                      (  0.0000000  0.0000000  1.0000000 )


     This transformation sends q -> -q+G

     isym =  7     identity                                     

     cryst.   s( 7) = (     1          0          0      )
                      (     0          1          0      )
                      (     0          0          1      )

     cart.    s( 7) = (  1.0000000  0.0000000  0.0000000 )
                      (  0.0000000  1.0000000  0.0000000 )
                      (  0.0000000  0.0000000  1.0000000 )


     G cutoff = 1577.4227  (  28066 G-vectors)     FFT grid: ( 80, 80,320)
     G cutoff =  630.9691  (   7102 G-vectors)  smooth grid: ( 54, 54,200)

     Number of k (and k+q if q/=0) points =     2

                       cart. coord. (in units 2pi/alat)
        k (    1) = (   0.0000000   0.0000000   0.0000000), wk = 1.0000000
        k (    2) = (   0.0000000   0.0000000   0.0000000), wk = 1.0000000

                       cryst. coord.
        k (    1) = (   0.0000000   0.0000000   0.0000000), wk = 1.0000000
        k (    2) = (   0.0000000   0.0000000   0.0000000), wk = 1.0000000

     Atomic wfc used for the DFT+U projector are orthogonalized

     Total time spent up to now is:
     HP           :      1h37m CPU      1h39m WALL

      =--------------------------------------------=
             START SOLVING THE LINEAR SYSTEM
      =--------------------------------------------=

      atom #  5   q point #   1   iter #   1
      chi:   1   0.0163988130
      chi:   2   0.0806409074
      chi:   3   0.0806409074
      chi:   4   0.0806409074
      chi:   5  -0.6914493376
      chi:   6   0.0414713631
      chi:   7  -0.0029445504
      chi:   8   0.0016327234
      chi:   9   0.0016327234
      chi:  10   0.0016327234
      chi:  11   0.0012731526
      chi:  12   0.0000274246
      chi:  13   0.0005976779
      chi:  14   0.0000873594
      chi:  15   0.0000873594
      chi:  16   0.0000873594
      chi:  17   0.0001861108
      chi:  18   0.0001510494
      chi:  19   0.0009766910
      chi:  20   0.0003586119
      chi:  21   0.0003586119
      chi:  22   0.0003586119
      chi:  23   0.0111996337
      chi:  24  -0.0002065536
      Average number of iter. to solve lin. system:   95.0
      Total CPU time :  6057.1 s

      atom #  5   q point #   1   iter #   2
      chi:   1  -0.0793742548   residue:    0.0957730679
      chi:   2  -0.4791744623   residue:    0.5598153697
      chi:   3  -0.4791744623   residue:    0.5598153697
      chi:   4  -0.4791744623   residue:    0.5598153697
      chi:   5   1.5280726833   residue:    2.2195220210
      chi:   6  -0.1562986318   residue:    0.1977699949
      chi:   7   0.1661546566   residue:    0.1690992070
      chi:   8  -0.0293036785   residue:    0.0309364020
      chi:   9  -0.0293036785   residue:    0.0309364020
      chi:  10  -0.0293036785   residue:    0.0309364020
      chi:  11  -0.0014815833   residue:    0.0027547359
      chi:  12  -0.0007125353   residue:    0.0007399598
      chi:  13  -0.0042243971   residue:    0.0048220749
      chi:  14   0.0230418399   residue:    0.0229544805
      chi:  15   0.0230418399   residue:    0.0229544805
      chi:  16   0.0230418399   residue:    0.0229544805
      chi:  17  -0.0346809177   residue:    0.0348670285
      chi:  18  -0.0018769028   residue:    0.0020279522
      chi:  19   0.0229384157   residue:    0.0219617247
      chi:  20  -0.0269685359   residue:    0.0273271478
      chi:  21  -0.0269685359   residue:    0.0273271478
      chi:  22  -0.0269685359   residue:    0.0273271478
      chi:  23  -0.0687536292   residue:    0.0799532629
      chi:  24  -0.0090373040   residue:    0.0088307504
      Average number of iter. to solve lin. system:   37.0
      Total CPU time :  6099.5 s

      atom #  5   q point #   1   iter #   3
      chi:   1  -0.0069174489   residue:    0.0724568059
      chi:   2  -0.1089148486   residue:    0.3702596137
      chi:   3  -0.1089148486   residue:    0.3702596137
      chi:   4  -0.1089148486   residue:    0.3702596137
      chi:   5   0.4151937565   residue:    1.1128789268
      chi:   6  -0.0925762696   residue:    0.0637223622
      chi:   7  -0.0210730943   residue:    0.1872277509
      chi:   8   0.0011503089   residue:    0.0304539875
      chi:   9   0.0011503089   residue:    0.0304539875
      chi:  10   0.0011503089   residue:    0.0304539875
      chi:  11  -0.0062497083   residue:    0.0047681250
      chi:  12  -0.0001886505   residue:    0.0005238848
      chi:  13  -0.0016557550   residue:    0.0025686420
      chi:  14  -0.0123930166   residue:    0.0354348565
      chi:  15  -0.0123930166   residue:    0.0354348565
      chi:  16  -0.0123930166   residue:    0.0354348565
      chi:  17   0.0242510016   residue:    0.0589319192
      chi:  18   0.0006402742   residue:    0.0025171770
      chi:  19  -0.0208864827   residue:    0.0438248984
      chi:  20   0.0115095854   residue:    0.0384781213
      chi:  21   0.0115095854   residue:    0.0384781213
      chi:  22   0.0115095854   residue:    0.0384781213
      chi:  23  -0.0039983451   residue:    0.0647552841
      chi:  24   0.0015099463   residue:    0.0105472504
      Average number of iter. to solve lin. system:   27.5
      Total CPU time :  6133.6 s

      atom #  5   q point #   1   iter #   4
      chi:   1  -0.0040718624   residue:    0.0028455865
      chi:   2   0.0027928272   residue:    0.1117076758
      chi:   3   0.0027928272   residue:    0.1117076758
      chi:   4   0.0027928272   residue:    0.1117076758
      chi:   5  -0.1094759683   residue:    0.5246697248
      chi:   6   0.0068630011   residue:    0.0994392707
      chi:   7  -0.0029034208   residue:    0.0181696735
      chi:   8  -0.0005039385   residue:    0.0016542475
      chi:   9  -0.0005039385   residue:    0.0016542475
      chi:  10  -0.0005039385   residue:    0.0016542475
      chi:  11   0.0044100478   residue:    0.0106597561
      chi:  12   0.0002536078   residue:    0.0004422583
      chi:  13   0.0033195276   residue:    0.0049752827
      chi:  14   0.0125284456   residue:    0.0249214622
      chi:  15   0.0125284456   residue:    0.0249214622
      chi:  16   0.0125284456   residue:    0.0249214622
      chi:  17  -0.0274450371   residue:    0.0516960387
      chi:  18  -0.0010550661   residue:    0.0016953403
      chi:  19   0.0207156282   residue:    0.0416021109
      chi:  20  -0.0105510324   residue:    0.0220606178
      chi:  21  -0.0105510324   residue:    0.0220606178
      chi:  22  -0.0105510324   residue:    0.0220606178
      chi:  23  -0.0049855722   residue:    0.0009872270
      chi:  24   0.0017641374   residue:    0.0002541910
      Average number of iter. to solve lin. system:   31.5
      Total CPU time :  6171.3 s

      atom #  5   q point #   1   iter #   5
      chi:   1  -0.0000455932   residue:    0.0040262692
      chi:   2  -0.0014773618   residue:    0.0042701890
      chi:   3  -0.0014773618   residue:    0.0042701890
      chi:   4  -0.0014773618   residue:    0.0042701890
      chi:   5  -0.1592855565   residue:    0.0498095883
      chi:   6   0.0076744903   residue:    0.0008114892
      chi:   7   0.0160786870   residue:    0.0189821077
      chi:   8  -0.0041227683   residue:    0.0036188298
      chi:   9  -0.0041227683   residue:    0.0036188298
      chi:  10  -0.0041227683   residue:    0.0036188298
      chi:  11  -0.0006280375   residue:    0.0050380853
      chi:  12  -0.0001293011   residue:    0.0003829089
      chi:  13  -0.0029651346   residue:    0.0062846623
      chi:  14  -0.0050305948   residue:    0.0175590404
      chi:  15  -0.0050305948   residue:    0.0175590404
      chi:  16  -0.0050305948   residue:    0.0175590404
      chi:  17   0.0113991554   residue:    0.0388441925
      chi:  18   0.0003528053   residue:    0.0014078714
      chi:  19  -0.0064717308   residue:    0.0271873590
      chi:  20   0.0028391253   residue:    0.0133901577
      chi:  21   0.0028391253   residue:    0.0133901577
      chi:  22   0.0028391253   residue:    0.0133901577
      chi:  23   0.0011645012   residue:    0.0061500734
      chi:  24  -0.0004590301   residue:    0.0022231675
      Average number of iter. to solve lin. system:   31.5
      Total CPU time :  6209.2 s

      atom #  5   q point #   1   iter #   6
      chi:   1   0.0032139105   residue:    0.0032595038
      chi:   2  -0.0098222883   residue:    0.0083449264
      chi:   3  -0.0098222883   residue:    0.0083449264
      chi:   4  -0.0098222883   residue:    0.0083449264
      chi:   5  -0.1503154133   residue:    0.0089701432
      chi:   6  -0.0098799164   residue:    0.0175544067
      chi:   7  -0.0043484712   residue:    0.0204271581
      chi:   8   0.0036012054   residue:    0.0077239738
      chi:   9   0.0036012054   residue:    0.0077239738
      chi:  10   0.0036012054   residue:    0.0077239738
      chi:  11  -0.0009307149   residue:    0.0003026774
      chi:  12   0.0000776037   residue:    0.0002069048
      chi:  13   0.0000482691   residue:    0.0030134037
      chi:  14  -0.0029729891   residue:    0.0020576057
      chi:  15  -0.0029729891   residue:    0.0020576057
      chi:  16  -0.0029729891   residue:    0.0020576057
      chi:  17   0.0074669598   residue:    0.0039321956
      chi:  18   0.0005034688   residue:    0.0001506636
      chi:  19  -0.0071873321   residue:    0.0007156013
      chi:  20   0.0031500668   residue:    0.0003109415
      chi:  21   0.0031500668   residue:    0.0003109415
      chi:  22   0.0031500668   residue:    0.0003109415
      chi:  23   0.0025360710   residue:    0.0013715698
      chi:  24  -0.0010847273   residue:    0.0006256972
      Average number of iter. to solve lin. system:   31.5
      Total CPU time :  6246.8 s

      atom #  5   q point #   1   iter #   7
      chi:   1   0.0034944235   residue:    0.0002805130
      chi:   2  -0.0049911515   residue:    0.0048311367
      chi:   3  -0.0049911515   residue:    0.0048311367
      chi:   4  -0.0049911515   residue:    0.0048311367
      chi:   5  -0.1704176038   residue:    0.0201021905
      chi:   6  -0.0080036580   residue:    0.0018762584
      chi:   7   0.0002698515   residue:    0.0046183226
      chi:   8  -0.0003434512   residue:    0.0039446566
      chi:   9  -0.0003434512   residue:    0.0039446566
      chi:  10  -0.0003434512   residue:    0.0039446566
      chi:  11  -0.0009249826   residue:    0.0000057323
      chi:  12  -0.0000560378   residue:    0.0001336415
      chi:  13   0.0007596225   residue:    0.0007113535
      chi:  14   0.0011738545   residue:    0.0041468436
      chi:  15   0.0011738545   residue:    0.0041468436
      chi:  16   0.0011738545   residue:    0.0041468436
      chi:  17  -0.0025577515   residue:    0.0100247113
      chi:  18  -0.0001837423   residue:    0.0006872112
      chi:  19   0.0009309600   residue:    0.0081182921
      chi:  20  -0.0003523611   residue:    0.0035024279
      chi:  21  -0.0003523611   residue:    0.0035024279
      chi:  22  -0.0003523611   residue:    0.0035024279
      chi:  23   0.0009039012   residue:    0.0016321698
      chi:  24  -0.0001508751   residue:    0.0009338522
      Average number of iter. to solve lin. system:   31.5
      Total CPU time :  6284.4 s

      atom #  5   q point #   1   iter #   8
      chi:   1  -0.0001414668   residue:    0.0036358903
      chi:   2  -0.0051033282   residue:    0.0001121767
      chi:   3  -0.0051033282   residue:    0.0001121767
      chi:   4  -0.0051033282   residue:    0.0001121767
      chi:   5  -0.1551021240   residue:    0.0153154798
      chi:   6  -0.0022466998   residue:    0.0057569582
      chi:   7  -0.0028249397   residue:    0.0030947912
      chi:   8   0.0006553007   residue:    0.0009987519
      chi:   9   0.0006553007   residue:    0.0009987519
      chi:  10   0.0006553007   residue:    0.0009987519
      chi:  11   0.0011357643   residue:    0.0020607469
      chi:  12  -0.0000283346   residue:    0.0000277032
      chi:  13  -0.0001077614   residue:    0.0008673839
      chi:  14  -0.0005756768   residue:    0.0017495313
      chi:  15  -0.0005756768   residue:    0.0017495313
      chi:  16  -0.0005756768   residue:    0.0017495313
      chi:  17   0.0015223505   residue:    0.0040801020
      chi:  18   0.0001112469   residue:    0.0002949892
      chi:  19   0.0007099216   residue:    0.0002210384
      chi:  20  -0.0003001710   residue:    0.0000521901
      chi:  21  -0.0003001710   residue:    0.0000521901
      chi:  22  -0.0003001710   residue:    0.0000521901
      chi:  23   0.0000569878   residue:    0.0008469134
      chi:  24   0.0007183145   residue:    0.0008691895
      Average number of iter. to solve lin. system:   36.0
      Total CPU time :  6325.8 s

      atom #  5   q point #   1   iter #   9
      chi:   1   0.0026478537   residue:    0.0027893204
      chi:   2  -0.0059988497   residue:    0.0008955214
      chi:   3  -0.0059988497   residue:    0.0008955214
      chi:   4  -0.0059988497   residue:    0.0008955214
      chi:   5  -0.1570181942   residue:    0.0019160702
      chi:   6  -0.0065151706   residue:    0.0042684708
      chi:   7   0.0034717553   residue:    0.0062966950
      chi:   8  -0.0007345936   residue:    0.0013898942
      chi:   9  -0.0007345936   residue:    0.0013898942
      chi:  10  -0.0007345936   residue:    0.0013898942
      chi:  11  -0.0006271559   residue:    0.0017629202
      chi:  12   0.0001000600   residue:    0.0001283946
      chi:  13   0.0002868993   residue:    0.0003946607
      chi:  14   0.0009369045   residue:    0.0015125813
      chi:  15   0.0009369045   residue:    0.0015125813
      chi:  16   0.0009369045   residue:    0.0015125813
      chi:  17  -0.0022251606   residue:    0.0037475111
      chi:  18  -0.0000974354   residue:    0.0002086823
      chi:  19  -0.0017734061   residue:    0.0024833277
      chi:  20   0.0005557422   residue:    0.0008559132
      chi:  21   0.0005557422   residue:    0.0008559132
      chi:  22   0.0005557422   residue:    0.0008559132
      chi:  23   0.0011822373   residue:    0.0011252495
      chi:  24  -0.0002884850   residue:    0.0010067994
      Average number of iter. to solve lin. system:   34.5
      Total CPU time :  6366.1 s

      atom #  5   q point #   1   iter #  10
      chi:   1   0.0021035242   residue:    0.0005443294
      chi:   2  -0.0048944050   residue:    0.0011044447
      chi:   3  -0.0048944050   residue:    0.0011044447
      chi:   4  -0.0048944050   residue:    0.0011044447
      chi:   5  -0.1616835593   residue:    0.0046653651
      chi:   6  -0.0042685753   residue:    0.0022465953
      chi:   7   0.0033887465   residue:    0.0000830088
      chi:   8  -0.0008831255   residue:    0.0001485320
      chi:   9  -0.0008831255   residue:    0.0001485320
      chi:  10  -0.0008831255   residue:    0.0001485320
      chi:  11  -0.0005251150   residue:    0.0001020409
      chi:  12   0.0000326763   residue:    0.0000673837
      chi:  13   0.0000003253   residue:    0.0002865740
      chi:  14   0.0002023339   residue:    0.0007345706
      chi:  15   0.0002023339   residue:    0.0007345706
      chi:  16   0.0002023339   residue:    0.0007345706
      chi:  17  -0.0002109300   residue:    0.0020142305
      chi:  18  -0.0000140905   residue:    0.0000833449
      chi:  19   0.0004763855   residue:    0.0022497916
      chi:  20  -0.0002647427   residue:    0.0008204849
      chi:  21  -0.0002647427   residue:    0.0008204849
      chi:  22  -0.0002647427   residue:    0.0008204849
      chi:  23   0.0007021071   residue:    0.0004801303
      chi:  24  -0.0001442793   residue:    0.0001442056
      Average number of iter. to solve lin. system:   32.5
      Total CPU time :  6404.7 s

      atom #  5   q point #   1   iter #  11
      chi:   1   0.0016080015   residue:    0.0004955227
      chi:   2  -0.0049598686   residue:    0.0000654637
      chi:   3  -0.0049598686   residue:    0.0000654637
      chi:   4  -0.0049598686   residue:    0.0000654637
      chi:   5  -0.1643521179   residue:    0.0026685586
      chi:   6  -0.0037528829   residue:    0.0005156925
      chi:   7  -0.0003961959   residue:    0.0037849424
      chi:   8   0.0001653531   residue:    0.0010484786
      chi:   9   0.0001653531   residue:    0.0010484786
      chi:  10   0.0001653531   residue:    0.0010484786
      chi:  11   0.0001734274   residue:    0.0006985424
      chi:  12  -0.0000427735   residue:    0.0000754498
      chi:  13   0.0000904309   residue:    0.0000901056
      chi:  14  -0.0000324016   residue:    0.0002347355
      chi:  15  -0.0000324016   residue:    0.0002347355
      chi:  16  -0.0000324016   residue:    0.0002347355
      chi:  17   0.0000769014   residue:    0.0002878315
      chi:  18  -0.0000804427   residue:    0.0000663522
      chi:  19  -0.0009791205   residue:    0.0014555060
      chi:  20   0.0003853102   residue:    0.0006500528
      chi:  21   0.0003853102   residue:    0.0006500528
      chi:  22   0.0003853102   residue:    0.0006500528
      chi:  23   0.0006274169   residue:    0.0000746902
      chi:  24   0.0001919357   residue:    0.0003362151
      Average number of iter. to solve lin. system:   35.5
      Total CPU time :  6445.9 s

      atom #  5   q point #   1   iter #  12
      chi:   1   0.0016164350   residue:    0.0000084335
      chi:   2  -0.0051154676   residue:    0.0001555990
      chi:   3  -0.0051154676   residue:    0.0001555990
      chi:   4  -0.0051154676   residue:    0.0001555990
      chi:   5  -0.1642400226   residue:    0.0001120953
      chi:   6  -0.0040369612   residue:    0.0002840783
      chi:   7   0.0006670216   residue:    0.0010632175
      chi:   8  -0.0002774145   residue:    0.0004427675
      chi:   9  -0.0002774145   residue:    0.0004427675
      chi:  10  -0.0002774145   residue:    0.0004427675
      chi:  11   0.0000461878   residue:    0.0001272395
      chi:  12  -0.0000378618   residue:    0.0000049117
      chi:  13   0.0001444176   residue:    0.0000539868
      chi:  14   0.0002770347   residue:    0.0003094363
      chi:  15   0.0002770347   residue:    0.0003094363
      chi:  16   0.0002770347   residue:    0.0003094363
      chi:  17  -0.0004933172   residue:    0.0005702186
      chi:  18  -0.0000509260   residue:    0.0000295166
      chi:  19   0.0004812717   residue:    0.0014603923
      chi:  20  -0.0002428930   residue:    0.0006282032
      chi:  21  -0.0002428930   residue:    0.0006282032
      chi:  22  -0.0002428930   residue:    0.0006282032
      chi:  23   0.0004529975   residue:    0.0001744194
      chi:  24   0.0001834584   residue:    0.0000084773
      Average number of iter. to solve lin. system:   30.0
      Total CPU time :  6482.5 s

      atom #  5   q point #   1   iter #  13
      chi:   1   0.0012400450   residue:    0.0003763900
      chi:   2  -0.0051002349   residue:    0.0000152327
      chi:   3  -0.0051002349   residue:    0.0000152327
      chi:   4  -0.0051002349   residue:    0.0000152327
      chi:   5  -0.1629105963   residue:    0.0013294263
      chi:   6  -0.0032750906   residue:    0.0007618705
      chi:   7   0.0003619638   residue:    0.0003050578
      chi:   8  -0.0002265288   residue:    0.0000508857
      chi:   9  -0.0002265288   residue:    0.0000508857
      chi:  10  -0.0002265288   residue:    0.0000508857
      chi:  11   0.0002145434   residue:    0.0001683555
      chi:  12  -0.0000589404   residue:    0.0000210786
      chi:  13  -0.0000058381   residue:    0.0001502557
      chi:  14  -0.0000779271   residue:    0.0003549618
      chi:  15  -0.0000779271   residue:    0.0003549618
      chi:  16  -0.0000779271   residue:    0.0003549618
      chi:  17   0.0003049653   residue:    0.0007982825
      chi:  18  -0.0000380381   residue:    0.0000128879
      chi:  19   0.0003122994   residue:    0.0001689723
      chi:  20  -0.0001452633   residue:    0.0000976297
      chi:  21  -0.0001452633   residue:    0.0000976297
      chi:  22  -0.0001452633   residue:    0.0000976297
      chi:  23   0.0003285107   residue:    0.0001244868
      chi:  24   0.0002798226   residue:    0.0000963642
      Average number of iter. to solve lin. system:   31.5
      Total CPU time :  6520.3 s

      atom #  5   q point #   1   iter #  14
      chi:   1   0.0013987253   residue:    0.0001586803
      chi:   2  -0.0061331975   residue:    0.0010329625
      chi:   3  -0.0061331975   residue:    0.0010329625
      chi:   4  -0.0061331975   residue:    0.0010329625
      chi:   5  -0.1600050179   residue:    0.0029055784
      chi:   6  -0.0046475397   residue:    0.0013724491
      chi:   7   0.0010002779   residue:    0.0006383141
      chi:   8  -0.0001982231   residue:    0.0000283056
      chi:   9  -0.0001982231   residue:    0.0000283056
      chi:  10  -0.0001982231   residue:    0.0000283056
      chi:  11   0.0001008360   residue:    0.0001137074
      chi:  12   0.0000188910   residue:    0.0000778314
      chi:  13   0.0000181524   residue:    0.0000239905
      chi:  14  -0.0000427454   residue:    0.0000351817
      chi:  15  -0.0000427454   residue:    0.0000351817
      chi:  16  -0.0000427454   residue:    0.0000351817
      chi:  17   0.0002717291   residue:    0.0000332362
      chi:  18   0.0000660595   residue:    0.0001040976
      chi:  19  -0.0000839911   residue:    0.0003962905
      chi:  20  -0.0000190042   residue:    0.0001262591
      chi:  21  -0.0000190042   residue:    0.0001262591
      chi:  22  -0.0000190042   residue:    0.0001262591
      chi:  23   0.0006328786   residue:    0.0003043680
      chi:  24   0.0001559577   residue:    0.0001238649
      Average number of iter. to solve lin. system:   35.5
      Total CPU time :  6561.5 s

      atom #  5   q point #   1   iter #  15
      chi:   1   0.0015622507   residue:    0.0001635253
      chi:   2  -0.0055872496   residue:    0.0005459478
      chi:   3  -0.0055872496   residue:    0.0005459478
      chi:   4  -0.0055872496   residue:    0.0005459478
      chi:   5  -0.1622977639   residue:    0.0022927461
      chi:   6  -0.0043147642   residue:    0.0003327754
      chi:   7   0.0009729270   residue:    0.0000273509
      chi:   8  -0.0003384007   residue:    0.0001401775
      chi:   9  -0.0003384007   residue:    0.0001401775
      chi:  10  -0.0003384007   residue:    0.0001401775
      chi:  11   0.0001169607   residue:    0.0000161248
      chi:  12   0.0000037385   residue:    0.0000151525
      chi:  13   0.0001320297   residue:    0.0001138773
      chi:  14   0.0004362734   residue:    0.0004790188
      chi:  15   0.0004362734   residue:    0.0004790188
      chi:  16   0.0004362734   residue:    0.0004790188
      chi:  17  -0.0009787685   residue:    0.0012504976
      chi:  18  -0.0000792660   residue:    0.0001453255
      chi:  19  -0.0001914284   residue:    0.0001074373
      chi:  20  -0.0000101893   residue:    0.0000088149
      chi:  21  -0.0000101893   residue:    0.0000088149
      chi:  22  -0.0000101893   residue:    0.0000088149
      chi:  23   0.0005328969   residue:    0.0000999817
      chi:  24   0.0002067570   residue:    0.0000507993
      Average number of iter. to solve lin. system:   31.0
      Total CPU time :  6599.3 s

      atom #  5   q point #   1   iter #  16
      chi:   1   0.0020657840   residue:    0.0005035333
      chi:   2  -0.0057276641   residue:    0.0001404144
      chi:   3  -0.0057276641   residue:    0.0001404144
      chi:   4  -0.0057276641   residue:    0.0001404144
      chi:   5  -0.1624213444   residue:    0.0001235805
      chi:   6  -0.0051859452   residue:    0.0008711809
      chi:   7   0.0038533597   residue:    0.0028804327
      chi:   8  -0.0011374286   residue:    0.0007990279
      chi:   9  -0.0011374286   residue:    0.0007990279
      chi:  10  -0.0011374286   residue:    0.0007990279
      chi:  11  -0.0004687560   residue:    0.0005857168
      chi:  12   0.0000512599   residue:    0.0000475214
      chi:  13  -0.0000194885   residue:    0.0001515182
      chi:  14   0.0002442135   residue:    0.0001920598
      chi:  15   0.0002442135   residue:    0.0001920598
      chi:  16   0.0002442135   residue:    0.0001920598
      chi:  17  -0.0004065170   residue:    0.0005722515
      chi:  18   0.0000492278   residue:    0.0001284938
      chi:  19   0.0003740184   residue:    0.0005654468
      chi:  20  -0.0002089028   residue:    0.0001987135
      chi:  21  -0.0002089028   residue:    0.0001987135
      chi:  22  -0.0002089028   residue:    0.0001987135
      chi:  23   0.0008211844   residue:    0.0002882875
      chi:  24  -0.0000490113   residue:    0.0002557683
      Average number of iter. to solve lin. system:   34.0
      Total CPU time :  6638.9 s

      atom #  5   q point #   1   iter #  17
      chi:   1   0.0016022812   residue:    0.0004635028
      chi:   2  -0.0057067912   residue:    0.0000208729
      chi:   3  -0.0057067912   residue:    0.0000208729
      chi:   4  -0.0057067912   residue:    0.0000208729
      chi:   5  -0.1633215795   residue:    0.0009002351
      chi:   6  -0.0042225261   residue:    0.0009634191
      chi:   7   0.0004706054   residue:    0.0033827543
      chi:   8  -0.0000407187   residue:    0.0010967100
      chi:   9  -0.0000407187   residue:    0.0010967100
      chi:  10  -0.0000407187   residue:    0.0010967100
      chi:  11   0.0000549797   residue:    0.0005237358
      chi:  12   0.0000142315   residue:    0.0000370284
      chi:  13   0.0000168393   residue:    0.0000363278
      chi:  14  -0.0000639517   residue:    0.0003081653
      chi:  15  -0.0000639517   residue:    0.0003081653
      chi:  16  -0.0000639517   residue:    0.0003081653
      chi:  17   0.0002601004   residue:    0.0006666175
      chi:  18  -0.0000354418   residue:    0.0000846696
      chi:  19  -0.0004108974   residue:    0.0007849158
      chi:  20   0.0001374713   residue:    0.0003463740
      chi:  21   0.0001374713   residue:    0.0003463740
      chi:  22   0.0001374713   residue:    0.0003463740
      chi:  23   0.0006186586   residue:    0.0002025258
      chi:  24   0.0001567675   residue:    0.0002057787
      Average number of iter. to solve lin. system:   32.5
      Total CPU time :  6677.6 s

      atom #  5   q point #   1   iter #  18
      chi:   1   0.0013534263   residue:    0.0002488549
      chi:   2  -0.0057187889   residue:    0.0000119978
      chi:   3  -0.0057187889   residue:    0.0000119978
      chi:   4  -0.0057187889   residue:    0.0000119978
      chi:   5  -0.1641852191   residue:    0.0008636396
      chi:   6  -0.0037635740   residue:    0.0004589521
      chi:   7   0.0005881681   residue:    0.0001175627
      chi:   8  -0.0002162214   residue:    0.0001755027
      chi:   9  -0.0002162214   residue:    0.0001755027
      chi:  10  -0.0002162214   residue:    0.0001755027
      chi:  11   0.0001224005   residue:    0.0000674207
      chi:  12  -0.0000310973   residue:    0.0000453288
      chi:  13  -0.0000191816   residue:    0.0000360209
      chi:  14  -0.0001287762   residue:    0.0000648245
      chi:  15  -0.0001287762   residue:    0.0000648245
      chi:  16  -0.0001287762   residue:    0.0000648245
      chi:  17   0.0004696956   residue:    0.0002095951
      chi:  18  -0.0000082340   residue:    0.0000272078
      chi:  19   0.0004452253   residue:    0.0008561227
      chi:  20  -0.0001958262   residue:    0.0003332975
      chi:  21  -0.0001958262   residue:    0.0003332975
      chi:  22  -0.0001958262   residue:    0.0003332975
      chi:  23   0.0003677267   residue:    0.0002509319
      chi:  24   0.0002443109   residue:    0.0000875435
      Average number of iter. to solve lin. system:   33.5
      Total CPU time :  6717.3 s

      atom #  5   q point #   1   iter #  19
      chi:   1   0.0014376582   residue:    0.0000842320
      chi:   2  -0.0059817117   residue:    0.0002629227
      chi:   3  -0.0059817117   residue:    0.0002629227
      chi:   4  -0.0059817117   residue:    0.0002629227
      chi:   5  -0.1638713461   residue:    0.0003138730
      chi:   6  -0.0041315570   residue:    0.0003679830
      chi:   7   0.0007549136   residue:    0.0001667455
      chi:   8  -0.0002120901   residue:    0.0000041313
      chi:   9  -0.0002120901   residue:    0.0000041313
      chi:  10  -0.0002120901   residue:    0.0000041313
      chi:  11   0.0001134537   residue:    0.0000089468
      chi:  12  -0.0000186707   residue:    0.0000124266
      chi:  13  -0.0000072018   residue:    0.0000119798
      chi:  14  -0.0000811329   residue:    0.0000476433
      chi:  15  -0.0000811329   residue:    0.0000476433
      chi:  16  -0.0000811329   residue:    0.0000476433
      chi:  17   0.0002968595   residue:    0.0001728360
      chi:  18  -0.0000080614   residue:    0.0000001725
      chi:  19  -0.0000896285   residue:    0.0005348538
      chi:  20   0.0000116722   residue:    0.0002074984
      chi:  21   0.0000116722   residue:    0.0002074984
      chi:  22   0.0000116722   residue:    0.0002074984
      chi:  23   0.0004971056   residue:    0.0001293790
      chi:  24   0.0002139164   residue:    0.0000303945
      Average number of iter. to solve lin. system:   32.0
      Total CPU time :  6755.4 s

      atom #  5   q point #   1   iter #  20
      chi:   1   0.0015244324   residue:    0.0000867742
      chi:   2  -0.0058504460   residue:    0.0001312656
      chi:   3  -0.0058504460   residue:    0.0001312656
      chi:   4  -0.0058504460   residue:    0.0001312656
      chi:   5  -0.1645326179   residue:    0.0006612718
      chi:   6  -0.0042207591   residue:    0.0000892021
      chi:   7   0.0008024801   residue:    0.0000475665
      chi:   8  -0.0002499262   residue:    0.0000378361
      chi:   9  -0.0002499262   residue:    0.0000378361
      chi:  10  -0.0002499262   residue:    0.0000378361
      chi:  11   0.0000797886   residue:    0.0000336651
      chi:  12  -0.0000076596   residue:    0.0000110111
      chi:  13   0.0000347047   residue:    0.0000419066
      chi:  14   0.0000567142   residue:    0.0001378471
      chi:  15   0.0000567142   residue:    0.0001378471
      chi:  16   0.0000567142   residue:    0.0001378471
      chi:  17  -0.0000049351   residue:    0.0003017946
      chi:  18  -0.0000228534   residue:    0.0000147920
      chi:  19   0.0001746304   residue:    0.0002642589
      chi:  20  -0.0001051447   residue:    0.0001168169
      chi:  21  -0.0001051447   residue:    0.0001168169
      chi:  22  -0.0001051447   residue:    0.0001168169
      chi:  23   0.0004937373   residue:    0.0000033684
      chi:  24   0.0002103995   residue:    0.0000035169
      Average number of iter. to solve lin. system:   33.0
      Total CPU time :  6794.2 s

      atom #  5   q point #   1   iter #  21
      chi:   1   0.0015070318   residue:    0.0000174006
      chi:   2  -0.0060041329   residue:    0.0001536869
      chi:   3  -0.0060041329   residue:    0.0001536869
      chi:   4  -0.0060041329   residue:    0.0001536869
      chi:   5  -0.1651139272   residue:    0.0005813093
      chi:   6  -0.0041446096   residue:    0.0000761495
      chi:   7   0.0006489780   residue:    0.0001535020
      chi:   8  -0.0001972511   residue:    0.0000526751
      chi:   9  -0.0001972511   residue:    0.0000526751
      chi:  10  -0.0001972511   residue:    0.0000526751
      chi:  11   0.0000644983   residue:    0.0000152902
      chi:  12  -0.0000102531   residue:    0.0000025935
      chi:  13  -0.0000279618   residue:    0.0000626666
      chi:  14  -0.0001436636   residue:    0.0002003779
      chi:  15  -0.0001436636   residue:    0.0002003779
      chi:  16  -0.0001436636   residue:    0.0002003779
      chi:  17   0.0004611035   residue:    0.0004660385
      chi:  18  -0.0000208177   residue:    0.0000020357
      chi:  19   0.0000923394   residue:    0.0000822911
      chi:  20  -0.0000425864   residue:    0.0000625583
      chi:  21  -0.0000425864   residue:    0.0000625583
      chi:  22  -0.0000425864   residue:    0.0000625583
      chi:  23   0.0004770072   residue:    0.0000167301
      chi:  24   0.0002231334   residue:    0.0000127339
      Average number of iter. to solve lin. system:   35.5
      Total CPU time :  6835.4 s

      atom #  5   q point #   1   iter #  22
      chi:   1   0.0017050073   residue:    0.0001979755
      chi:   2  -0.0065116848   residue:    0.0005075519
      chi:   3  -0.0065116848   residue:    0.0005075519
      chi:   4  -0.0065116848   residue:    0.0005075519
      chi:   5  -0.1666430568   residue:    0.0015291296
      chi:   6  -0.0047852827   residue:    0.0006406731
      chi:   7   0.0016700090   residue:    0.0010210309
      chi:   8  -0.0004394427   residue:    0.0002421915
      chi:   9  -0.0004394427   residue:    0.0002421915
      chi:  10  -0.0004394427   residue:    0.0002421915
      chi:  11  -0.0000504071   residue:    0.0001149054
      chi:  12   0.0000085283   residue:    0.0000187814
      chi:  13   0.0000039347   residue:    0.0000318966
      chi:  14   0.0000338158   residue:    0.0001774795
      chi:  15   0.0000338158   residue:    0.0001774795
      chi:  16   0.0000338158   residue:    0.0001774795
      chi:  17   0.0000219971   residue:    0.0004391064
      chi:  18   0.0000180723   residue:    0.0000388900
      chi:  19  -0.0000203135   residue:    0.0001126528
      chi:  20  -0.0000227386   residue:    0.0000198478
      chi:  21  -0.0000227386   residue:    0.0000198478
      chi:  22  -0.0000227386   residue:    0.0000198478
      chi:  23   0.0006054012   residue:    0.0001283940
      chi:  24   0.0001540986   residue:    0.0000690347
      Average number of iter. to solve lin. system:   40.5
      Total CPU time :  6880.4 s

      atom #  5   q point #   1   iter #  23
      chi:   1   0.0015096809   residue:    0.0001953263
      chi:   2  -0.0064584134   residue:    0.0000532714
      chi:   3  -0.0064584134   residue:    0.0000532714
      chi:   4  -0.0064584134   residue:    0.0000532714
      chi:   5  -0.1668247063   residue:    0.0001816495
      chi:   6  -0.0044184705   residue:    0.0003668122
      chi:   7   0.0003812872   residue:    0.0012887218
      chi:   8  -0.0001769839   residue:    0.0002624587
      chi:   9  -0.0001769839   residue:    0.0002624587
      chi:  10  -0.0001769839   residue:    0.0002624587
      chi:  11   0.0001199630   residue:    0.0001703701
      chi:  12  -0.0000220921   residue:    0.0000306204
      chi:  13   0.0000185480   residue:    0.0000146132
      chi:  14  -0.0000103909   residue:    0.0000442068
      chi:  15  -0.0000103909   residue:    0.0000442068
      chi:  16  -0.0000103909   residue:    0.0000442068
      chi:  17   0.0001321397   residue:    0.0001101427
      chi:  18  -0.0000570021   residue:    0.0000750744
      chi:  19   0.0003167852   residue:    0.0003370987
      chi:  20  -0.0001318405   residue:    0.0001091020
      chi:  21  -0.0001318405   residue:    0.0001091020
      chi:  22  -0.0001318405   residue:    0.0001091020
      chi:  23   0.0003921188   residue:    0.0002132824
      chi:  24   0.0002817775   residue:    0.0001276788
      Average number of iter. to solve lin. system:   37.0
      Total CPU time :  6922.8 s

      atom #  5   q point #   1   iter #  24
      chi:   1   0.0016559342   residue:    0.0001462533
      chi:   2  -0.0066463603   residue:    0.0001879469
      chi:   3  -0.0066463603   residue:    0.0001879469
      chi:   4  -0.0066463603   residue:    0.0001879469
      chi:   5  -0.1677146043   residue:    0.0008898980
      chi:   6  -0.0048201979   residue:    0.0004017274
      chi:   7   0.0006984702   residue:    0.0003171831
      chi:   8  -0.0002210543   residue:    0.0000440704
      chi:   9  -0.0002210543   residue:    0.0000440704
      chi:  10  -0.0002210543   residue:    0.0000440704
      chi:  11   0.0001128615   residue:    0.0000071015
      chi:  12  -0.0000071054   residue:    0.0000149868
      chi:  13   0.0000449474   residue:    0.0000263994
      chi:  14   0.0000984370   residue:    0.0001088280
      chi:  15   0.0000984370   residue:    0.0001088280
      chi:  16   0.0000984370   residue:    0.0001088280
      chi:  17  -0.0002399125   residue:    0.0003720522
      chi:  18  -0.0000501338   residue:    0.0000068683
      chi:  19  -0.0004233022   residue:    0.0007400874
      chi:  20   0.0001560884   residue:    0.0002879289
      chi:  21   0.0001560884   residue:    0.0002879289
      chi:  22   0.0001560884   residue:    0.0002879289
      chi:  23   0.0005748415   residue:    0.0001827227
      chi:  24   0.0002574045   residue:    0.0000243730
      Average number of iter. to solve lin. system:   37.5
      Total CPU time :  6965.4 s

      atom #  5   q point #   1   iter #  25
      chi:   1   0.0017100548   residue:    0.0000541205
      chi:   2  -0.0064538048   residue:    0.0001925555
      chi:   3  -0.0064538048   residue:    0.0001925555
      chi:   4  -0.0064538048   residue:    0.0001925555
      chi:   5  -0.1674562056   residue:    0.0002583987
      chi:   6  -0.0048309812   residue:    0.0000107833
      chi:   7   0.0013813554   residue:    0.0006828852
      chi:   8  -0.0004569752   residue:    0.0002359209
      chi:   9  -0.0004569752   residue:    0.0002359209
      chi:  10  -0.0004569752   residue:    0.0002359209
      chi:  11  -0.0000291244   residue:    0.0001419859
      chi:  12   0.0000030362   residue:    0.0000101416
      chi:  13   0.0000290007   residue:    0.0000159468
      chi:  14   0.0001153341   residue:    0.0000168971
      chi:  15   0.0001153341   residue:    0.0000168971
      chi:  16   0.0001153341   residue:    0.0000168971
      chi:  17  -0.0001584758   residue:    0.0000814367
      chi:  18  -0.0000134759   residue:    0.0000366579
      chi:  19   0.0004088829   residue:    0.0008321852
      chi:  20  -0.0001832871   residue:    0.0003393755
      chi:  21  -0.0001832871   residue:    0.0003393755
      chi:  22  -0.0001832871   residue:    0.0003393755
      chi:  23   0.0005294510   residue:    0.0000453905
      chi:  24   0.0002107825   residue:    0.0000466220
      Average number of iter. to solve lin. system:   35.5
      Total CPU time :  7006.5 s

      atom #  5   q point #   1   iter #  26
      chi:   1   0.0016271777   residue:    0.0000828771
      chi:   2  -0.0066130290   residue:    0.0001592241
      chi:   3  -0.0066130290   residue:    0.0001592241
      chi:   4  -0.0066130290   residue:    0.0001592241
      chi:   5  -0.1670069468   residue:    0.0004492588
      chi:   6  -0.0046667244   residue:    0.0001642568
      chi:   7   0.0010450446   residue:    0.0003363108
      chi:   8  -0.0003115608   residue:    0.0001454144
      chi:   9  -0.0003115608   residue:    0.0001454144
      chi:  10  -0.0003115608   residue:    0.0001454144
      chi:  11   0.0000094611   residue:    0.0000385854
      chi:  12  -0.0000024961   residue:    0.0000055323
      chi:  13  -0.0000235456   residue:    0.0000525463
      chi:  14  -0.0000807390   residue:    0.0001960731
      chi:  15  -0.0000807390   residue:    0.0001960731
      chi:  16  -0.0000807390   residue:    0.0001960731
      chi:  17   0.0002893225   residue:    0.0004477983
      chi:  18  -0.0000170473   residue:    0.0000035714
      chi:  19   0.0001021058   residue:    0.0003067771
      chi:  20  -0.0000424906   residue:    0.0001407965
      chi:  21  -0.0000424906   residue:    0.0001407965
      chi:  22  -0.0000424906   residue:    0.0001407965
      chi:  23   0.0005130154   residue:    0.0000164356
      chi:  24   0.0002192507   residue:    0.0000084682
      Average number of iter. to solve lin. system:   33.5
      Total CPU time :  7045.9 s

      atom #  5   q point #   1   iter #  27
      chi:   1   0.0016694081   residue:    0.0000422304
      chi:   2  -0.0065986125   residue:    0.0000144164
      chi:   3  -0.0065986125   residue:    0.0000144164
      chi:   4  -0.0065986125   residue:    0.0000144164
      chi:   5  -0.1673692134   residue:    0.0003622666
      chi:   6  -0.0047566892   residue:    0.0000899648
      chi:   7   0.0013194291   residue:    0.0002743844
      chi:   8  -0.0003844632   residue:    0.0000729024
      chi:   9  -0.0003844632   residue:    0.0000729024
      chi:  10  -0.0003844632   residue:    0.0000729024
      chi:  11   0.0000011994   residue:    0.0000082617
      chi:  12   0.0000007210   residue:    0.0000032171
      chi:  13   0.0000077445   residue:    0.0000312902
      chi:  14   0.0000337186   residue:    0.0001144576
      chi:  15   0.0000337186   residue:    0.0001144576
      chi:  16   0.0000337186   residue:    0.0001144576
      chi:  17   0.0000006176   residue:    0.0002887049
      chi:  18  -0.0000060720   residue:    0.0000109753
      chi:  19   0.0000475676   residue:    0.0000545383
      chi:  20  -0.0000373795   residue:    0.0000051111
      chi:  21  -0.0000373795   residue:    0.0000051111
      chi:  22  -0.0000373795   residue:    0.0000051111
      chi:  23   0.0005453448   residue:    0.0000323294
      chi:  24   0.0002067541   residue:    0.0000124966
      Average number of iter. to solve lin. system:   35.5
      Total CPU time :  7086.9 s

      atom #  5   q point #   1   iter #  28
      chi:   1   0.0016832803   residue:    0.0000138721
      chi:   2  -0.0066310826   residue:    0.0000324701
      chi:   3  -0.0066310826   residue:    0.0000324701
      chi:   4  -0.0066310826   residue:    0.0000324701
      chi:   5  -0.1674132464   residue:    0.0000440330
      chi:   6  -0.0048103098   residue:    0.0000536206
      chi:   7   0.0012628011   residue:    0.0000566280
      chi:   8  -0.0003586065   residue:    0.0000258567
      chi:   9  -0.0003586065   residue:    0.0000258567
      chi:  10  -0.0003586065   residue:    0.0000258567
      chi:  11   0.0000017570   residue:    0.0000005576
      chi:  12   0.0000020471   residue:    0.0000013262
      chi:  13   0.0000106171   residue:    0.0000028726
      chi:  14   0.0000281029   residue:    0.0000056157
      chi:  15   0.0000281029   residue:    0.0000056157
      chi:  16   0.0000281029   residue:    0.0000056157
      chi:  17   0.0000124477   residue:    0.0000118301
      chi:  18  -0.0000082700   residue:    0.0000021980
      chi:  19   0.0000132194   residue:    0.0000343482
      chi:  20  -0.0000209990   residue:    0.0000163804
      chi:  21  -0.0000209990   residue:    0.0000163804
      chi:  22  -0.0000209990   residue:    0.0000163804
      chi:  23   0.0005590182   residue:    0.0000136734
      chi:  24   0.0002042010   residue:    0.0000025530
      Average number of iter. to solve lin. system:   35.5
      Total CPU time :  7128.1 s

      atom #  5   q point #   1   iter #  29
      chi:   1   0.0016887756   residue:    0.0000054953
      chi:   2  -0.0066279009   residue:    0.0000031818
      chi:   3  -0.0066279009   residue:    0.0000031818
      chi:   4  -0.0066279009   residue:    0.0000031818
      chi:   5  -0.1674260562   residue:    0.0000128098
      chi:   6  -0.0048068848   residue:    0.0000034251
      chi:   7   0.0013551565   residue:    0.0000923554
      chi:   8  -0.0003956193   residue:    0.0000370128
      chi:   9  -0.0003956193   residue:    0.0000370128
      chi:  10  -0.0003956193   residue:    0.0000370128
      chi:  11  -0.0000113604   residue:    0.0000131174
      chi:  12   0.0000017467   residue:    0.0000003004
      chi:  13  -0.0000012450   residue:    0.0000118621
      chi:  14   0.0000128777   residue:    0.0000152252
      chi:  15   0.0000128777   residue:    0.0000152252
      chi:  16   0.0000128777   residue:    0.0000152252
      chi:  17   0.0000408779   residue:    0.0000284301
      chi:  18  -0.0000063298   residue:    0.0000019402
      chi:  19  -0.0000003873   residue:    0.0000136068
      chi:  20  -0.0000122748   residue:    0.0000087243
      chi:  21  -0.0000122748   residue:    0.0000087243
      chi:  22  -0.0000122748   residue:    0.0000087243
[truncated: 849,456 more chars]
