# Supplementary material for: Saturation magnetisation as an indicator of the disintegration of barium hexaferrite nanoplatelets during the surface functionalisation
Source: Sci Rep. 2023 Jan 19;13:1092. doi: 10.1038/s41598-023-28431-4 (PMC9852462; doi:10.1038/s41598-023-28431-4)
Supplement: Supplementary file 3 — Supplementary Information 3. [file 41598_2023_28431_MOESM3_ESM.zip › Phoshphonates_on_Ba_Hexaferrite-dataset.d/Fig7/projwfc.BaHexaferrite.bulk.in]

 &PROJWFC
   DeltaE          =  0.01,
   degauss         =  0.00735,
   filproj         =  'pdos.Ba2Fe24O38.bulk.dft+u.projwfc',
   ngauss          =  0,
   outdir          =  '/temp/matic/pw/Ba2Fe24O38.bulk.dft+u',
 /
