# Supplementary material for: Saturation magnetisation as an indicator of the disintegration of barium hexaferrite nanoplatelets during the surface functionalisation
Source: Sci Rep. 2023 Jan 19;13:1092. doi: 10.1038/s41598-023-28431-4 (PMC9852462; doi:10.1038/s41598-023-28431-4)
Supplement: Supplementary file 3 — Supplementary Information 3. [file 41598_2023_28431_MOESM3_ESM.zip › Phoshphonates_on_Ba_Hexaferrite-dataset.d/Fig7/BaHexaferrite.bulk.pdos.dat]

# E (eV)  dosup(E)   dosdw(E)  pdosup(E)  pdosdw(E)
-17.806  0.106E-02  0.640E-03  0.106E-02  0.640E-03
-17.796  0.194E-02  0.118E-02  0.194E-02  0.118E-02
-17.786  0.345E-02  0.215E-02  0.345E-02  0.215E-02
-17.776  0.604E-02  0.381E-02  0.604E-02  0.381E-02
-17.766  0.103E-01  0.665E-02  0.103E-01  0.665E-02
-17.756  0.174E-01  0.113E-01  0.174E-01  0.113E-01
-17.746  0.286E-01  0.190E-01  0.286E-01  0.190E-01
-17.736  0.462E-01  0.312E-01  0.462E-01  0.312E-01
-17.726  0.731E-01  0.501E-01  0.731E-01  0.501E-01
-17.716  0.113E+00  0.791E-01  0.113E+00  0.791E-01
-17.706  0.172E+00  0.122E+00  0.172E+00  0.122E+00
-17.696  0.257E+00  0.185E+00  0.257E+00  0.185E+00
-17.686  0.375E+00  0.275E+00  0.375E+00  0.275E+00
-17.676  0.536E+00  0.400E+00  0.536E+00  0.400E+00
-17.666  0.753E+00  0.571E+00  0.753E+00  0.571E+00
-17.656  0.104E+01  0.798E+00  0.104E+01  0.798E+00
-17.646  0.140E+01  0.109E+01  0.140E+01  0.109E+01
-17.636  0.185E+01  0.147E+01  0.185E+01  0.147E+01
-17.626  0.239E+01  0.194E+01  0.239E+01  0.194E+01
-17.616  0.304E+01  0.250E+01  0.304E+01  0.250E+01
-17.606  0.378E+01  0.316E+01  0.378E+01  0.316E+01
-17.596  0.461E+01  0.392E+01  0.461E+01  0.392E+01
-17.586  0.552E+01  0.477E+01  0.552E+01  0.477E+01
-17.576  0.647E+01  0.569E+01  0.647E+01  0.569E+01
-17.566  0.743E+01  0.664E+01  0.743E+01  0.664E+01
-17.556  0.837E+01  0.761E+01  0.837E+01  0.761E+01
-17.546  0.924E+01  0.854E+01  0.924E+01  0.854E+01
-17.536  0.100E+02  0.939E+01  0.100E+02  0.939E+01
-17.526  0.106E+02  0.101E+02  0.106E+02  0.101E+02
-17.516  0.110E+02  0.107E+02  0.110E+02  0.107E+02
-17.506  0.113E+02  0.111E+02  0.113E+02  0.111E+02
-17.496  0.112E+02  0.113E+02  0.112E+02  0.113E+02
-17.486  0.110E+02  0.112E+02  0.110E+02  0.112E+02
-17.476  0.106E+02  0.110E+02  0.106E+02  0.110E+02
-17.466  0.995E+01  0.105E+02  0.995E+01  0.105E+02
-17.456  0.918E+01  0.982E+01  0.918E+01  0.982E+01
-17.446  0.830E+01  0.903E+01  0.830E+01  0.903E+01
-17.436  0.736E+01  0.813E+01  0.736E+01  0.813E+01
-17.426  0.639E+01  0.718E+01  0.639E+01  0.718E+01
-17.416  0.544E+01  0.622E+01  0.544E+01  0.622E+01
-17.406  0.454E+01  0.528E+01  0.454E+01  0.528E+01
-17.396  0.372E+01  0.439E+01  0.372E+01  0.439E+01
-17.386  0.298E+01  0.358E+01  0.298E+01  0.358E+01
-17.376  0.235E+01  0.286E+01  0.235E+01  0.286E+01
-17.366  0.181E+01  0.224E+01  0.181E+01  0.224E+01
-17.356  0.137E+01  0.172E+01  0.137E+01  0.172E+01
-17.346  0.101E+01  0.129E+01  0.101E+01  0.129E+01
-17.336  0.734E+00  0.955E+00  0.734E+00  0.955E+00
-17.326  0.522E+00  0.690E+00  0.522E+00  0.690E+00
-17.316  0.364E+00  0.489E+00  0.364E+00  0.489E+00
-17.306  0.249E+00  0.340E+00  0.249E+00  0.340E+00
-17.296  0.167E+00  0.232E+00  0.167E+00  0.232E+00
-17.286  0.110E+00  0.155E+00  0.110E+00  0.155E+00
-17.276  0.705E-01  0.101E+00  0.705E-01  0.101E+00
-17.266  0.445E-01  0.649E-01  0.445E-01  0.649E-01
-17.256  0.275E-01  0.408E-01  0.275E-01  0.408E-01
-17.246  0.167E-01  0.251E-01  0.167E-01  0.251E-01
-17.236  0.992E-02  0.152E-01  0.992E-02  0.152E-01
-17.226  0.578E-02  0.899E-02  0.578E-02  0.899E-02
-17.216  0.330E-02  0.522E-02  0.330E-02  0.522E-02
-17.206  0.185E-02  0.297E-02  0.185E-02  0.297E-02
-17.196  0.101E-02  0.166E-02  0.101E-02  0.166E-02
-17.186  0.546E-03  0.905E-03  0.546E-03  0.905E-03
-17.176  0.288E-03  0.485E-03  0.288E-03  0.485E-03
-17.166  0.149E-03  0.255E-03  0.149E-03  0.255E-03
-17.156  0.753E-04  0.131E-03  0.753E-04  0.131E-03
-17.146  0.374E-04  0.662E-04  0.374E-04  0.662E-04
-17.136  0.182E-04  0.328E-04  0.182E-04  0.328E-04
-17.126  0.868E-05  0.159E-04  0.868E-05  0.159E-04
-17.116  0.406E-05  0.755E-05  0.406E-05  0.755E-05
-17.106  0.186E-05  0.352E-05  0.186E-05  0.352E-05
-17.096  0.836E-06  0.161E-05  0.836E-06  0.161E-05
-17.086  0.368E-06  0.719E-06  0.368E-06  0.719E-06
-17.076  0.159E-06  0.315E-06  0.159E-06  0.315E-06
-17.066  0.673E-07  0.136E-06  0.673E-07  0.136E-06
-17.056  0.279E-07  0.572E-07  0.279E-07  0.572E-07
-17.046  0.114E-07  0.236E-07  0.114E-07  0.236E-07
-17.036  0.453E-08  0.957E-08  0.453E-08  0.957E-08
-17.026  0.177E-08  0.380E-08  0.177E-08  0.380E-08
-17.016  0.677E-09  0.148E-08  0.677E-09  0.148E-08
-17.006  0.254E-09  0.564E-09  0.254E-09  0.564E-09
-16.996  0.935E-10  0.211E-09  0.935E-10  0.211E-09
-16.986  0.198E-10  0.774E-10  0.198E-10  0.774E-10
-16.976  0.000E+00  0.496E-11  0.000E+00  0.496E-11
-16.966  0.000E+00  0.000E+00  0.000E+00  0.000E+00
-16.956  0.000E+00  0.000E+00  0.000E+00  0.000E+00
-16.946  0.000E+00  0.000E+00  0.000E+00  0.000E+00
-16.936  0.000E+00  0.000E+00  0.000E+00  0.000E+00
-16.926  0.000E+00  0.000E+00  0.000E+00  0.000E+00
-16.916  0.000E+00  0.000E+00  0.000E+00  0.000E+00
-16.906  0.000E+00  0.000E+00  0.000E+00  0.000E+00
-16.896  0.000E+00  0.000E+00  0.000E+00  0.000E+00
-16.886  0.000E+00  0.000E+00  0.000E+00  0.000E+00
-16.876  0.000E+00  0.000E+00  0.000E+00  0.000E+00
-16.866  0.000E+00  0.000E+00  0.000E+00  0.000E+00
-16.856  0.000E+00  0.000E+00  0.000E+00  0.000E+00
-16.846  0.000E+00  0.000E+00  0.000E+00  0.000E+00
-16.836  0.000E+00  0.000E+00  0.000E+00  0.000E+00
-16.826  0.000E+00  0.000E+00  0.000E+00  0.000E+00
-16.816  0.000E+00  0.000E+00  0.000E+00  0.000E+00
-16.806  0.000E+00  0.000E+00  0.000E+00  0.000E+00
-16.796  0.000E+00  0.000E+00  0.000E+00  0.000E+00
-16.786  0.000E+00  0.000E+00  0.000E+00  0.000E+00
-16.776  0.000E+00  0.000E+00  0.000E+00  0.000E+00
-16.766  0.000E+00  0.000E+00  0.000E+00  0.000E+00
-16.756  0.000E+00  0.000E+00  0.000E+00  0.000E+00
-16.746  0.000E+00  0.000E+00  0.000E+00  0.000E+00
-16.736  0.000E+00  0.000E+00  0.000E+00  0.000E+00
-16.726  0.000E+00  0.000E+00  0.000E+00  0.000E+00
-16.716  0.000E+00  0.000E+00  0.000E+00  0.000E+00
-16.706  0.000E+00  0.000E+00  0.000E+00  0.000E+00
-16.696  0.000E+00  0.000E+00  0.000E+00  0.000E+00
-16.686  0.000E+00  0.000E+00  0.000E+00  0.000E+00
-16.676  0.000E+00  0.000E+00  0.000E+00  0.000E+00
-16.666  0.000E+00  0.000E+00  0.000E+00  0.000E+00
-16.656  0.000E+00  0.000E+00  0.000E+00  0.000E+00
-16.646  0.000E+00  0.000E+00  0.000E+00  0.000E+00
-16.636  0.000E+00  0.000E+00  0.000E+00  0.000E+00
-16.626  0.000E+00  0.000E+00  0.000E+00  0.000E+00
-16.616  0.000E+00  0.000E+00  0.000E+00  0.000E+00
-16.606  0.000E+00  0.000E+00  0.000E+00  0.000E+00
-16.596  0.000E+00  0.000E+00  0.000E+00  0.000E+00
-16.586  0.000E+00  0.000E+00  0.000E+00  0.000E+00
-16.576  0.000E+00  0.000E+00  0.000E+00  0.000E+00
-16.566  0.000E+00  0.000E+00  0.000E+00  0.000E+00
-16.556  0.000E+00  0.000E+00  0.000E+00  0.000E+00
-16.546  0.000E+00  0.000E+00  0.000E+00  0.000E+00
-16.536  0.000E+00  0.000E+00  0.000E+00  0.000E+00
-16.526  0.000E+00  0.000E+00  0.000E+00  0.000E+00
-16.516  0.000E+00  0.000E+00  0.000E+00  0.000E+00
-16.506  0.000E+00  0.000E+00  0.000E+00  0.000E+00
-16.496  0.000E+00  0.000E+00  0.000E+00  0.000E+00
-16.486  0.000E+00  0.000E+00  0.000E+00  0.000E+00
-16.476  0.000E+00  0.000E+00  0.000E+00  0.000E+00
-16.466  0.000E+00  0.000E+00  0.000E+00  0.000E+00
-16.456  0.000E+00  0.000E+00  0.000E+00  0.000E+00
-16.446  0.000E+00  0.000E+00  0.000E+00  0.000E+00
-16.436  0.000E+00  0.000E+00  0.000E+00  0.000E+00
-16.426  0.000E+00  0.000E+00  0.000E+00  0.000E+00
-16.416  0.000E+00  0.000E+00  0.000E+00  0.000E+00
-16.406  0.000E+00  0.000E+00  0.000E+00  0.000E+00
-16.396  0.000E+00  0.000E+00  0.000E+00  0.000E+00
-16.386  0.000E+00  0.000E+00  0.000E+00  0.000E+00
-16.376  0.000E+00  0.000E+00  0.000E+00  0.000E+00
-16.366  0.000E+00  0.000E+00  0.000E+00  0.000E+00
-16.356  0.000E+00  0.000E+00  0.000E+00  0.000E+00
-16.346  0.000E+00  0.000E+00  0.000E+00  0.000E+00
-16.336  0.000E+00  0.000E+00  0.000E+00  0.000E+00
-16.326  0.000E+00  0.000E+00  0.000E+00  0.000E+00
-16.316  0.000E+00  0.000E+00  0.000E+00  0.000E+00
-16.306  0.000E+00  0.000E+00  0.000E+00  0.000E+00
-16.296  0.000E+00  0.000E+00  0.000E+00  0.000E+00
-16.286  0.000E+00  0.000E+00  0.000E+00  0.000E+00
-16.276  0.000E+00  0.000E+00  0.000E+00  0.000E+00
-16.266  0.000E+00  0.000E+00  0.000E+00  0.000E+00
-16.256  0.000E+00  0.000E+00  0.000E+00  0.000E+00
-16.246  0.000E+00  0.000E+00  0.000E+00  0.000E+00
-16.236  0.000E+00  0.000E+00  0.000E+00  0.000E+00
-16.226  0.000E+00  0.000E+00  0.000E+00  0.000E+00
-16.216  0.000E+00  0.000E+00  0.000E+00  0.000E+00
-16.206  0.000E+00  0.000E+00  0.000E+00  0.000E+00
-16.196  0.000E+00  0.000E+00  0.000E+00  0.000E+00
-16.186  0.000E+00  0.000E+00  0.000E+00  0.000E+00
-16.176  0.000E+00  0.000E+00  0.000E+00  0.000E+00
-16.166  0.000E+00  0.000E+00  0.000E+00  0.000E+00
-16.156  0.000E+00  0.000E+00  0.000E+00  0.000E+00
-16.146  0.000E+00  0.000E+00  0.000E+00  0.000E+00
-16.136  0.000E+00  0.000E+00  0.000E+00  0.000E+00
-16.126  0.000E+00  0.000E+00  0.000E+00  0.000E+00
-16.116  0.000E+00  0.000E+00  0.000E+00  0.000E+00
-16.106  0.000E+00  0.000E+00  0.000E+00  0.000E+00
-16.096  0.000E+00  0.000E+00  0.000E+00  0.000E+00
-16.086  0.000E+00  0.000E+00  0.000E+00  0.000E+00
-16.076  0.000E+00  0.000E+00  0.000E+00  0.000E+00
-16.066  0.000E+00  0.000E+00  0.000E+00  0.000E+00
-16.056  0.000E+00  0.000E+00  0.000E+00  0.000E+00
-16.046  0.000E+00  0.000E+00  0.000E+00  0.000E+00
-16.036  0.000E+00  0.000E+00  0.000E+00  0.000E+00
-16.026  0.000E+00  0.000E+00  0.000E+00  0.000E+00
-16.016  0.000E+00  0.000E+00  0.000E+00  0.000E+00
-16.006  0.000E+00  0.000E+00  0.000E+00  0.000E+00
-15.996  0.000E+00  0.000E+00  0.000E+00  0.000E+00
-15.986  0.000E+00  0.000E+00  0.000E+00  0.000E+00
-15.976  0.000E+00  0.000E+00  0.000E+00  0.000E+00
-15.966  0.000E+00  0.000E+00  0.000E+00  0.000E+00
-15.956  0.000E+00  0.000E+00  0.000E+00  0.000E+00
-15.946  0.000E+00  0.000E+00  0.000E+00  0.000E+00
-15.936  0.000E+00  0.000E+00  0.000E+00  0.000E+00
-15.926  0.000E+00  0.000E+00  0.000E+00  0.000E+00
-15.916  0.000E+00  0.000E+00  0.000E+00  0.000E+00
-15.906  0.000E+00  0.000E+00  0.000E+00  0.000E+00
-15.896  0.000E+00  0.000E+00  0.000E+00  0.000E+00
-15.886  0.000E+00  0.000E+00  0.000E+00  0.000E+00
-15.876  0.000E+00  0.000E+00  0.000E+00  0.000E+00
-15.866  0.000E+00  0.000E+00  0.000E+00  0.000E+00
-15.856  0.000E+00  0.000E+00  0.000E+00  0.000E+00
-15.846  0.000E+00  0.000E+00  0.000E+00  0.000E+00
-15.836  0.000E+00  0.000E+00  0.000E+00  0.000E+00
-15.826  0.000E+00  0.000E+00  0.000E+00  0.000E+00
-15.816  0.000E+00  0.000E+00  0.000E+00  0.000E+00
-15.806  0.000E+00  0.000E+00  0.000E+00  0.000E+00
-15.796  0.000E+00  0.000E+00  0.000E+00  0.000E+00
-15.786  0.000E+00  0.000E+00  0.000E+00  0.000E+00
-15.776  0.000E+00  0.000E+00  0.000E+00  0.000E+00
-15.766  0.000E+00  0.000E+00  0.000E+00  0.000E+00
-15.756  0.000E+00  0.000E+00  0.000E+00  0.000E+00
-15.746  0.000E+00  0.000E+00  0.000E+00  0.000E+00
-15.736  0.000E+00  0.000E+00  0.000E+00  0.000E+00
-15.726  0.000E+00  0.000E+00  0.000E+00  0.000E+00
-15.716  0.000E+00  0.000E+00  0.000E+00  0.000E+00
-15.706  0.000E+00  0.000E+00  0.000E+00  0.000E+00
-15.696  0.000E+00  0.000E+00  0.000E+00  0.000E+00
-15.686  0.000E+00  0.000E+00  0.000E+00  0.000E+00
-15.676  0.000E+00  0.000E+00  0.000E+00  0.000E+00
-15.666  0.000E+00  0.000E+00  0.000E+00  0.000E+00
-15.656  0.000E+00  0.000E+00  0.000E+00  0.000E+00
-15.646  0.000E+00  0.000E+00  0.000E+00  0.000E+00
-15.636  0.000E+00  0.000E+00  0.000E+00  0.000E+00
-15.626  0.000E+00  0.000E+00  0.000E+00  0.000E+00
-15.616  0.000E+00  0.000E+00  0.000E+00  0.000E+00
-15.606  0.000E+00  0.000E+00  0.000E+00  0.000E+00
-15.596  0.000E+00  0.000E+00  0.000E+00  0.000E+00
-15.586  0.000E+00  0.000E+00  0.000E+00  0.000E+00
-15.576  0.000E+00  0.000E+00  0.000E+00  0.000E+00
-15.566  0.000E+00  0.000E+00  0.000E+00  0.000E+00
-15.556  0.000E+00  0.000E+00  0.000E+00  0.000E+00
-15.546  0.000E+00  0.000E+00  0.000E+00  0.000E+00
-15.536  0.000E+00  0.000E+00  0.000E+00  0.000E+00
-15.526  0.000E+00  0.000E+00  0.000E+00  0.000E+00
-15.516  0.000E+00  0.000E+00  0.000E+00  0.000E+00
-15.506  0.000E+00  0.000E+00  0.000E+00  0.000E+00
-15.496  0.000E+00  0.000E+00  0.000E+00  0.000E+00
-15.486  0.000E+00  0.000E+00  0.000E+00  0.000E+00
-15.476  0.000E+00  0.000E+00  0.000E+00  0.000E+00
-15.466  0.000E+00  0.000E+00  0.000E+00  0.000E+00
-15.456  0.000E+00  0.000E+00  0.000E+00  0.000E+00
-15.446  0.000E+00  0.000E+00  0.000E+00  0.000E+00
-15.436  0.000E+00  0.000E+00  0.000E+00  0.000E+00
-15.426  0.000E+00  0.000E+00  0.000E+00  0.000E+00
-15.416  0.000E+00  0.000E+00  0.000E+00  0.000E+00
-15.406  0.000E+00  0.000E+00  0.000E+00  0.000E+00
-15.396  0.000E+00  0.000E+00  0.000E+00  0.000E+00
-15.386  0.000E+00  0.000E+00  0.000E+00  0.000E+00
-15.376  0.000E+00  0.000E+00  0.000E+00  0.000E+00
-15.366  0.000E+00  0.000E+00  0.000E+00  0.000E+00
-15.356  0.000E+00  0.000E+00  0.000E+00  0.000E+00
-15.346  0.000E+00  0.000E+00  0.000E+00  0.000E+00
-15.336  0.000E+00  0.000E+00  0.000E+00  0.000E+00
-15.326  0.000E+00  0.000E+00  0.000E+00  0.000E+00
-15.316  0.000E+00  0.000E+00  0.000E+00  0.000E+00
-15.306  0.000E+00  0.000E+00  0.000E+00  0.000E+00
-15.296  0.000E+00  0.000E+00  0.000E+00  0.000E+00
-15.286  0.000E+00  0.000E+00  0.000E+00  0.000E+00
-15.276  0.000E+00  0.000E+00  0.000E+00  0.000E+00
-15.266  0.000E+00  0.000E+00  0.000E+00  0.000E+00
-15.256  0.000E+00  0.000E+00  0.000E+00  0.000E+00
-15.246  0.000E+00  0.000E+00  0.000E+00  0.000E+00
-15.236  0.000E+00  0.000E+00  0.000E+00  0.000E+00
-15.226  0.000E+00  0.000E+00  0.000E+00  0.000E+00
-15.216  0.000E+00  0.000E+00  0.000E+00  0.000E+00
-15.206  0.000E+00  0.000E+00  0.000E+00  0.000E+00
-15.196  0.000E+00  0.000E+00  0.000E+00  0.000E+00
-15.186  0.000E+00  0.000E+00  0.000E+00  0.000E+00
-15.176  0.000E+00  0.000E+00  0.000E+00  0.000E+00
-15.166  0.000E+00  0.000E+00  0.000E+00  0.000E+00
-15.156  0.000E+00  0.000E+00  0.000E+00  0.000E+00
-15.146  0.000E+00  0.000E+00  0.000E+00  0.000E+00
-15.136  0.000E+00  0.000E+00  0.000E+00  0.000E+00
-15.126  0.000E+00  0.000E+00  0.000E+00  0.000E+00
-15.116  0.000E+00  0.000E+00  0.000E+00  0.000E+00
-15.106  0.000E+00  0.000E+00  0.000E+00  0.000E+00
-15.096  0.000E+00  0.000E+00  0.000E+00  0.000E+00
-15.086  0.000E+00  0.000E+00  0.000E+00  0.000E+00
-15.076  0.000E+00  0.000E+00  0.000E+00  0.000E+00
-15.066  0.000E+00  0.000E+00  0.000E+00  0.000E+00
-15.056  0.000E+00  0.000E+00  0.000E+00  0.000E+00
-15.046  0.000E+00  0.000E+00  0.000E+00  0.000E+00
-15.036  0.000E+00  0.000E+00  0.000E+00  0.000E+00
-15.026  0.000E+00  0.000E+00  0.000E+00  0.000E+00
-15.016  0.000E+00  0.000E+00  0.000E+00  0.000E+00
-15.006  0.000E+00  0.000E+00  0.000E+00  0.000E+00
-14.996  0.000E+00  0.000E+00  0.000E+00  0.000E+00
-14.986  0.000E+00  0.000E+00  0.000E+00  0.000E+00
-14.976  0.000E+00  0.000E+00  0.000E+00  0.000E+00
-14.966  0.000E+00  0.000E+00  0.000E+00  0.000E+00
-14.956  0.000E+00  0.000E+00  0.000E+00  0.000E+00
-14.946  0.000E+00  0.000E+00  0.000E+00  0.000E+00
-14.936  0.000E+00  0.000E+00  0.000E+00  0.000E+00
-14.926  0.000E+00  0.000E+00  0.000E+00  0.000E+00
-14.916  0.000E+00  0.000E+00  0.000E+00  0.000E+00
-14.906  0.000E+00  0.000E+00  0.000E+00  0.000E+00
-14.896  0.000E+00  0.000E+00  0.000E+00  0.000E+00
-14.886  0.000E+00  0.000E+00  0.000E+00  0.000E+00
-14.876  0.000E+00  0.000E+00  0.000E+00  0.000E+00
-14.866  0.000E+00  0.000E+00  0.000E+00  0.000E+00
-14.856  0.000E+00  0.000E+00  0.000E+00  0.000E+00
-14.846  0.000E+00  0.000E+00  0.000E+00  0.000E+00
-14.836  0.000E+00  0.000E+00  0.000E+00  0.000E+00
-14.826  0.000E+00  0.000E+00  0.000E+00  0.000E+00
-14.816  0.000E+00  0.000E+00  0.000E+00  0.000E+00
-14.806  0.000E+00  0.000E+00  0.000E+00  0.000E+00
-14.796  0.000E+00  0.000E+00  0.000E+00  0.000E+00
-14.786  0.000E+00  0.000E+00  0.000E+00  0.000E+00
-14.776  0.000E+00  0.000E+00  0.000E+00  0.000E+00
-14.766  0.000E+00  0.000E+00  0.000E+00  0.000E+00
-14.756  0.000E+00  0.000E+00  0.000E+00  0.000E+00
-14.746  0.000E+00  0.000E+00  0.000E+00  0.000E+00
-14.736  0.000E+00  0.000E+00  0.000E+00  0.000E+00
-14.726  0.000E+00  0.000E+00  0.000E+00  0.000E+00
-14.716  0.000E+00  0.000E+00  0.000E+00  0.000E+00
-14.706  0.000E+00  0.000E+00  0.000E+00  0.000E+00
-14.696  0.000E+00  0.000E+00  0.000E+00  0.000E+00
-14.686  0.000E+00  0.000E+00  0.000E+00  0.000E+00
-14.676  0.000E+00  0.000E+00  0.000E+00  0.000E+00
-14.666  0.000E+00  0.000E+00  0.000E+00  0.000E+00
-14.656  0.000E+00  0.000E+00  0.000E+00  0.000E+00
-14.646  0.000E+00  0.000E+00  0.000E+00  0.000E+00
-14.636  0.000E+00  0.000E+00  0.000E+00  0.000E+00
-14.626  0.000E+00  0.000E+00  0.000E+00  0.000E+00
-14.616  0.000E+00  0.000E+00  0.000E+00  0.000E+00
-14.606  0.000E+00  0.000E+00  0.000E+00  0.000E+00
-14.596  0.000E+00  0.000E+00  0.000E+00  0.000E+00
-14.586  0.000E+00  0.000E+00  0.000E+00  0.000E+00
-14.576  0.000E+00  0.000E+00  0.000E+00  0.000E+00
-14.566  0.000E+00  0.000E+00  0.000E+00  0.000E+00
-14.556  0.000E+00  0.000E+00  0.000E+00  0.000E+00
-14.546  0.000E+00  0.000E+00  0.000E+00  0.000E+00
-14.536  0.000E+00  0.000E+00  0.000E+00  0.000E+00
-14.526  0.000E+00  0.000E+00  0.000E+00  0.000E+00
-14.516  0.000E+00  0.000E+00  0.000E+00  0.000E+00
-14.506  0.000E+00  0.000E+00  0.000E+00  0.000E+00
-14.496  0.000E+00  0.000E+00  0.000E+00  0.000E+00
-14.486  0.000E+00  0.000E+00  0.000E+00  0.000E+00
-14.476  0.000E+00  0.000E+00  0.000E+00  0.000E+00
-14.466  0.000E+00  0.000E+00  0.000E+00  0.000E+00
-14.456  0.000E+00  0.000E+00  0.000E+00  0.000E+00
-14.446  0.000E+00  0.000E+00  0.000E+00  0.000E+00
-14.436  0.000E+00  0.000E+00  0.000E+00  0.000E+00
-14.426  0.000E+00  0.000E+00  0.000E+00  0.000E+00
-14.416  0.000E+00  0.000E+00  0.000E+00  0.000E+00
-14.406  0.000E+00  0.000E+00  0.000E+00  0.000E+00
-14.396  0.000E+00  0.000E+00  0.000E+00  0.000E+00
-14.386  0.000E+00  0.000E+00  0.000E+00  0.000E+00
-14.376  0.000E+00  0.000E+00  0.000E+00  0.000E+00
-14.366  0.000E+00  0.000E+00  0.000E+00  0.000E+00
-14.356  0.000E+00  0.000E+00  0.000E+00  0.000E+00
-14.346  0.000E+00  0.000E+00  0.000E+00  0.000E+00
-14.336  0.000E+00  0.000E+00  0.000E+00  0.000E+00
-14.326  0.000E+00  0.000E+00  0.000E+00  0.000E+00
-14.316  0.000E+00  0.000E+00  0.000E+00  0.000E+00
-14.306  0.000E+00  0.000E+00  0.000E+00  0.000E+00
-14.296  0.000E+00  0.000E+00  0.000E+00  0.000E+00
-14.286  0.000E+00  0.000E+00  0.000E+00  0.000E+00
-14.276  0.000E+00  0.000E+00  0.000E+00  0.000E+00
-14.266  0.000E+00  0.000E+00  0.000E+00  0.000E+00
-14.256  0.000E+00  0.000E+00  0.000E+00  0.000E+00
-14.246  0.000E+00  0.000E+00  0.000E+00  0.000E+00
-14.236  0.000E+00  0.000E+00  0.000E+00  0.000E+00
-14.226  0.000E+00  0.000E+00  0.000E+00  0.000E+00
-14.216  0.000E+00  0.000E+00  0.000E+00  0.000E+00
-14.206  0.000E+00  0.000E+00  0.000E+00  0.000E+00
-14.196  0.000E+00  0.000E+00  0.000E+00  0.000E+00
-14.186  0.000E+00  0.000E+00  0.000E+00  0.000E+00
-14.176  0.000E+00  0.000E+00  0.000E+00  0.000E+00
-14.166  0.000E+00  0.000E+00  0.000E+00  0.000E+00
-14.156  0.000E+00  0.000E+00  0.000E+00  0.000E+00
-14.146  0.000E+00  0.000E+00  0.000E+00  0.000E+00
-14.136  0.000E+00  0.000E+00  0.000E+00  0.000E+00
-14.126  0.000E+00  0.000E+00  0.000E+00  0.000E+00
-14.116  0.000E+00  0.000E+00  0.000E+00  0.000E+00
-14.106  0.000E+00  0.000E+00  0.000E+00  0.000E+00
-14.096  0.000E+00  0.000E+00  0.000E+00  0.000E+00
-14.086  0.000E+00  0.000E+00  0.000E+00  0.000E+00
-14.076  0.000E+00  0.000E+00  0.000E+00  0.000E+00
-14.066  0.000E+00  0.000E+00  0.000E+00  0.000E+00
-14.056  0.000E+00  0.000E+00  0.000E+00  0.000E+00
-14.046  0.000E+00  0.000E+00  0.000E+00  0.000E+00
-14.036  0.000E+00  0.000E+00  0.000E+00  0.000E+00
-14.026  0.000E+00  0.000E+00  0.000E+00  0.000E+00
-14.016  0.000E+00  0.000E+00  0.000E+00  0.000E+00
-14.006  0.000E+00  0.000E+00  0.000E+00  0.000E+00
-13.996  0.000E+00  0.000E+00  0.000E+00  0.000E+00
-13.986  0.000E+00  0.000E+00  0.000E+00  0.000E+00
-13.976  0.000E+00  0.000E+00  0.000E+00  0.000E+00
-13.966  0.000E+00  0.000E+00  0.000E+00  0.000E+00
-13.956  0.000E+00  0.000E+00  0.000E+00  0.000E+00
-13.946  0.000E+00  0.000E+00  0.000E+00  0.000E+00
-13.936  0.000E+00  0.000E+00  0.000E+00  0.000E+00
-13.926  0.000E+00  0.000E+00  0.000E+00  0.000E+00
-13.916  0.000E+00  0.000E+00  0.000E+00  0.000E+00
-13.906  0.000E+00  0.000E+00  0.000E+00  0.000E+00
-13.896  0.000E+00  0.000E+00  0.000E+00  0.000E+00
-13.886  0.000E+00  0.000E+00  0.000E+00  0.000E+00
-13.876  0.000E+00  0.000E+00  0.000E+00  0.000E+00
-13.866  0.000E+00  0.000E+00  0.000E+00  0.000E+00
-13.856  0.000E+00  0.000E+00  0.000E+00  0.000E+00
-13.846  0.000E+00  0.000E+00  0.000E+00  0.000E+00
-13.836  0.000E+00  0.000E+00  0.000E+00  0.000E+00
-13.826  0.000E+00  0.000E+00  0.000E+00  0.000E+00
-13.816  0.000E+00  0.000E+00  0.000E+00  0.000E+00
-13.806  0.000E+00  0.000E+00  0.000E+00  0.000E+00
-13.796  0.000E+00  0.000E+00  0.000E+00  0.000E+00
-13.786  0.000E+00  0.000E+00  0.000E+00  0.000E+00
-13.776  0.000E+00  0.000E+00  0.000E+00  0.000E+00
-13.766  0.000E+00  0.000E+00  0.000E+00  0.000E+00
-13.756  0.000E+00  0.000E+00  0.000E+00  0.000E+00
-13.746  0.000E+00  0.000E+00  0.000E+00  0.000E+00
-13.736  0.000E+00  0.000E+00  0.000E+00  0.000E+00
-13.726  0.000E+00  0.000E+00  0.000E+00  0.000E+00
-13.716  0.000E+00  0.000E+00  0.000E+00  0.000E+00
-13.706  0.000E+00  0.000E+00  0.000E+00  0.000E+00
-13.696  0.000E+00  0.000E+00  0.000E+00  0.000E+00
-13.686  0.000E+00  0.000E+00  0.000E+00  0.000E+00
-13.676  0.000E+00  0.000E+00  0.000E+00  0.000E+00
-13.666  0.000E+00  0.000E+00  0.000E+00  0.000E+00
-13.656  0.000E+00  0.000E+00  0.000E+00  0.000E+00
-13.646  0.000E+00  0.000E+00  0.000E+00  0.000E+00
-13.636  0.000E+00  0.000E+00  0.000E+00  0.000E+00
-13.626  0.000E+00  0.000E+00  0.000E+00  0.000E+00
-13.616  0.000E+00  0.000E+00  0.000E+00  0.000E+00
-13.606  0.000E+00  0.000E+00  0.000E+00  0.000E+00
-13.596  0.000E+00  0.000E+00  0.000E+00  0.000E+00
-13.586  0.000E+00  0.000E+00  0.000E+00  0.000E+00
-13.576  0.000E+00  0.000E+00  0.000E+00  0.000E+00
-13.566  0.000E+00  0.000E+00  0.000E+00  0.000E+00
-13.556  0.000E+00  0.000E+00  0.000E+00  0.000E+00
-13.546  0.000E+00  0.000E+00  0.000E+00  0.000E+00
-13.536  0.000E+00  0.000E+00  0.000E+00  0.000E+00
-13.526  0.000E+00  0.000E+00  0.000E+00  0.000E+00
-13.516  0.000E+00  0.000E+00  0.000E+00  0.000E+00
-13.506  0.000E+00  0.000E+00  0.000E+00  0.000E+00
-13.496  0.000E+00  0.000E+00  0.000E+00  0.000E+00
-13.486  0.000E+00  0.000E+00  0.000E+00  0.000E+00
-13.476  0.000E+00  0.000E+00  0.000E+00  0.000E+00
-13.466  0.000E+00  0.000E+00  0.000E+00  0.000E+00
-13.456  0.000E+00  0.000E+00  0.000E+00  0.000E+00
-13.446  0.000E+00  0.000E+00  0.000E+00  0.000E+00
-13.436  0.000E+00  0.000E+00  0.000E+00  0.000E+00
-13.426  0.000E+00  0.000E+00  0.000E+00  0.000E+00
-13.416  0.000E+00  0.000E+00  0.000E+00  0.000E+00
-13.406  0.000E+00  0.000E+00  0.000E+00  0.000E+00
-13.396  0.000E+00  0.000E+00  0.000E+00  0.000E+00
-13.386  0.000E+00  0.000E+00  0.000E+00  0.000E+00
-13.376  0.000E+00  0.000E+00  0.000E+00  0.000E+00
-13.366  0.000E+00  0.000E+00  0.000E+00  0.000E+00
-13.356  0.000E+00  0.000E+00  0.000E+00  0.000E+00
-13.346  0.000E+00  0.000E+00  0.000E+00  0.000E+00
-13.336  0.000E+00  0.000E+00  0.000E+00  0.000E+00
-13.326  0.000E+00  0.000E+00  0.000E+00  0.000E+00
-13.316  0.000E+00  0.000E+00  0.000E+00  0.000E+00
-13.306  0.000E+00  0.000E+00  0.000E+00  0.000E+00
-13.296  0.000E+00  0.000E+00  0.000E+00  0.000E+00
-13.286  0.000E+00  0.000E+00  0.000E+00  0.000E+00
-13.276  0.000E+00  0.000E+00  0.000E+00  0.000E+00
-13.266  0.000E+00  0.000E+00  0.000E+00  0.000E+00
-13.256  0.000E+00  0.000E+00  0.000E+00  0.000E+00
-13.246  0.000E+00  0.000E+00  0.000E+00  0.000E+00
-13.236  0.000E+00  0.000E+00  0.000E+00  0.000E+00
-13.226  0.000E+00  0.000E+00  0.000E+00  0.000E+00
-13.216  0.000E+00  0.000E+00  0.000E+00  0.000E+00
-13.206  0.000E+00  0.000E+00  0.000E+00  0.000E+00
-13.196  0.000E+00  0.000E+00  0.000E+00  0.000E+00
-13.186  0.000E+00  0.000E+00  0.000E+00  0.000E+00
-13.176  0.000E+00  0.000E+00  0.000E+00  0.000E+00
-13.166  0.000E+00  0.000E+00  0.000E+00  0.000E+00
-13.156  0.000E+00  0.000E+00  0.000E+00  0.000E+00
-13.146  0.000E+00  0.000E+00  0.000E+00  0.000E+00
-13.136  0.000E+00  0.000E+00  0.000E+00  0.000E+00
-13.126  0.000E+00  0.000E+00  0.000E+00  0.000E+00
-13.116  0.000E+00  0.000E+00  0.000E+00  0.000E+00
-13.106  0.000E+00  0.000E+00  0.000E+00  0.000E+00
-13.096  0.000E+00  0.000E+00  0.000E+00  0.000E+00
-13.086  0.000E+00  0.000E+00  0.000E+00  0.000E+00
-13.076  0.000E+00  0.000E+00  0.000E+00  0.000E+00
-13.066  0.000E+00  0.000E+00  0.000E+00  0.000E+00
-13.056  0.000E+00  0.000E+00  0.000E+00  0.000E+00
-13.046  0.000E+00  0.000E+00  0.000E+00  0.000E+00
-13.036  0.000E+00  0.000E+00  0.000E+00  0.000E+00
-13.026  0.000E+00  0.000E+00  0.000E+00  0.000E+00
-13.016  0.000E+00  0.000E+00  0.000E+00  0.000E+00
-13.006  0.000E+00  0.000E+00  0.000E+00  0.000E+00
-12.996  0.000E+00  0.000E+00  0.000E+00  0.000E+00
-12.986  0.000E+00  0.000E+00  0.000E+00  0.000E+00
-12.976  0.000E+00  0.000E+00  0.000E+00  0.000E+00
-12.966  0.000E+00  0.000E+00  0.000E+00  0.000E+00
-12.956  0.000E+00  0.000E+00  0.000E+00  0.000E+00
-12.946  0.000E+00  0.000E+00  0.000E+00  0.000E+00
-12.936  0.000E+00  0.000E+00  0.000E+00  0.000E+00
-12.926  0.000E+00  0.000E+00  0.000E+00  0.000E+00
-12.916  0.000E+00  0.000E+00  0.000E+00  0.000E+00
-12.906  0.000E+00  0.000E+00  0.000E+00  0.000E+00
-12.896  0.000E+00  0.000E+00  0.000E+00  0.000E+00
-12.886  0.000E+00  0.000E+00  0.000E+00  0.000E+00
-12.876  0.000E+00  0.000E+00  0.000E+00  0.000E+00
-12.866  0.000E+00  0.000E+00  0.000E+00  0.000E+00
-12.856  0.000E+00  0.000E+00  0.000E+00  0.000E+00
-12.846  0.000E+00  0.000E+00  0.000E+00  0.000E+00
-12.836  0.000E+00  0.000E+00  0.000E+00  0.000E+00
-12.826  0.000E+00  0.000E+00  0.000E+00  0.000E+00
-12.816  0.000E+00  0.000E+00  0.000E+00  0.000E+00
-12.806  0.000E+00  0.000E+00  0.000E+00  0.000E+00
-12.796  0.000E+00  0.000E+00  0.000E+00  0.000E+00
-12.786  0.000E+00  0.000E+00  0.000E+00  0.000E+00
-12.776  0.000E+00  0.000E+00  0.000E+00  0.000E+00
-12.766  0.000E+00  0.000E+00  0.000E+00  0.000E+00
-12.756  0.000E+00  0.000E+00  0.000E+00  0.000E+00
-12.746  0.000E+00  0.000E+00  0.000E+00  0.000E+00
-12.736  0.000E+00  0.000E+00  0.000E+00  0.000E+00
-12.726  0.000E+00  0.000E+00  0.000E+00  0.000E+00
-12.716  0.000E+00  0.000E+00  0.000E+00  0.000E+00
-12.706  0.000E+00  0.000E+00  0.000E+00  0.000E+00
-12.696  0.000E+00  0.000E+00  0.000E+00  0.000E+00
-12.686  0.000E+00  0.000E+00  0.000E+00  0.000E+00
-12.676  0.000E+00  0.000E+00  0.000E+00  0.000E+00
-12.666  0.000E+00  0.000E+00  0.000E+00  0.000E+00
-12.656  0.000E+00  0.000E+00  0.000E+00  0.000E+00
-12.646  0.000E+00  0.000E+00  0.000E+00  0.000E+00
-12.636  0.000E+00  0.000E+00  0.000E+00  0.000E+00
-12.626  0.000E+00  0.000E+00  0.000E+00  0.000E+00
-12.616  0.000E+00  0.000E+00  0.000E+00  0.000E+00
-12.606  0.000E+00  0.000E+00  0.000E+00  0.000E+00
-12.596  0.000E+00  0.000E+00  0.000E+00  0.000E+00
-12.586  0.000E+00  0.000E+00  0.000E+00  0.000E+00
-12.576  0.000E+00  0.000E+00  0.000E+00  0.000E+00
-12.566  0.000E+00  0.000E+00  0.000E+00  0.000E+00
-12.556  0.000E+00  0.000E+00  0.000E+00  0.000E+00
-12.546  0.000E+00  0.000E+00  0.000E+00  0.000E+00
-12.536  0.000E+00  0.000E+00  0.000E+00  0.000E+00
-12.526  0.000E+00  0.000E+00  0.000E+00  0.000E+00
-12.516  0.000E+00  0.000E+00  0.000E+00  0.000E+00
-12.506  0.000E+00  0.000E+00  0.000E+00  0.000E+00
-12.496  0.000E+00  0.000E+00  0.000E+00  0.000E+00
-12.486  0.000E+00  0.000E+00  0.000E+00  0.000E+00
-12.476  0.000E+00  0.000E+00  0.000E+00  0.000E+00
-12.466  0.000E+00  0.000E+00  0.000E+00  0.000E+00
-12.456  0.000E+00  0.000E+00  0.000E+00  0.000E+00
-12.446  0.000E+00  0.000E+00  0.000E+00  0.000E+00
-12.436  0.000E+00  0.000E+00  0.000E+00  0.000E+00
-12.426  0.000E+00  0.000E+00  0.000E+00  0.000E+00
-12.416  0.000E+00  0.000E+00  0.000E+00  0.000E+00
-12.406  0.000E+00  0.000E+00  0.000E+00  0.000E+00
-12.396  0.000E+00  0.000E+00  0.000E+00  0.000E+00
-12.386  0.000E+00  0.000E+00  0.000E+00  0.000E+00
-12.376  0.000E+00  0.000E+00  0.000E+00  0.000E+00
-12.366  0.000E+00  0.000E+00  0.000E+00  0.000E+00
-12.356  0.000E+00  0.000E+00  0.000E+00  0.000E+00
-12.346  0.000E+00  0.000E+00  0.000E+00  0.000E+00
-12.336  0.000E+00  0.000E+00  0.000E+00  0.000E+00
-12.326  0.000E+00  0.000E+00  0.000E+00  0.000E+00
-12.316  0.000E+00  0.000E+00  0.000E+00  0.000E+00
-12.306  0.000E+00  0.000E+00  0.000E+00  0.000E+00
-12.296  0.000E+00  0.000E+00  0.000E+00  0.000E+00
-12.286  0.000E+00  0.000E+00  0.000E+00  0.000E+00
-12.276  0.000E+00  0.000E+00  0.000E+00  0.000E+00
-12.266  0.000E+00  0.000E+00  0.000E+00  0.000E+00
-12.256  0.000E+00  0.000E+00  0.000E+00  0.000E+00
-12.246  0.000E+00  0.000E+00  0.000E+00  0.000E+00
-12.236  0.000E+00  0.000E+00  0.000E+00  0.000E+00
-12.226  0.000E+00  0.000E+00  0.000E+00  0.000E+00
-12.216  0.000E+00  0.000E+00  0.000E+00  0.000E+00
-12.206  0.000E+00  0.000E+00  0.000E+00  0.000E+00
-12.196  0.000E+00  0.000E+00  0.000E+00  0.000E+00
-12.186  0.000E+00  0.000E+00  0.000E+00  0.000E+00
-12.176  0.000E+00  0.000E+00  0.000E+00  0.000E+00
-12.166  0.000E+00  0.000E+00  0.000E+00  0.000E+00
-12.156  0.000E+00  0.000E+00  0.000E+00  0.000E+00
-12.146  0.000E+00  0.000E+00  0.000E+00  0.000E+00
-12.136  0.000E+00  0.000E+00  0.000E+00  0.000E+00
-12.126  0.000E+00  0.000E+00  0.000E+00  0.000E+00
-12.116  0.000E+00  0.000E+00  0.000E+00  0.000E+00
-12.106  0.000E+00  0.000E+00  0.000E+00  0.000E+00
-12.096  0.000E+00  0.000E+00  0.000E+00  0.000E+00
-12.086  0.000E+00  0.000E+00  0.000E+00  0.000E+00
-12.076  0.000E+00  0.000E+00  0.000E+00  0.000E+00
-12.066  0.000E+00  0.000E+00  0.000E+00  0.000E+00
-12.056  0.000E+00  0.000E+00  0.000E+00  0.000E+00
-12.046  0.000E+00  0.000E+00  0.000E+00  0.000E+00
-12.036  0.000E+00  0.000E+00  0.000E+00  0.000E+00
-12.026  0.000E+00  0.000E+00  0.000E+00  0.000E+00
-12.016  0.000E+00  0.000E+00  0.000E+00  0.000E+00
-12.006  0.000E+00  0.000E+00  0.000E+00  0.000E+00
-11.996  0.000E+00  0.000E+00  0.000E+00  0.000E+00
-11.986  0.000E+00  0.000E+00  0.000E+00  0.000E+00
-11.976  0.000E+00  0.000E+00  0.000E+00  0.000E+00
-11.966  0.000E+00  0.000E+00  0.000E+00  0.000E+00
-11.956  0.000E+00  0.000E+00  0.000E+00  0.000E+00
-11.946  0.000E+00  0.000E+00  0.000E+00  0.000E+00
-11.936  0.000E+00  0.000E+00  0.000E+00  0.000E+00
-11.926  0.000E+00  0.000E+00  0.000E+00  0.000E+00
-11.916  0.000E+00  0.000E+00  0.000E+00  0.000E+00
-11.906  0.000E+00  0.000E+00  0.000E+00  0.000E+00
-11.896  0.000E+00  0.000E+00  0.000E+00  0.000E+00
-11.886  0.000E+00  0.000E+00  0.000E+00  0.000E+00
-11.876  0.000E+00  0.000E+00  0.000E+00  0.000E+00
-11.866  0.000E+00  0.000E+00  0.000E+00  0.000E+00
-11.856  0.000E+00  0.000E+00  0.000E+00  0.000E+00
-11.846  0.000E+00  0.000E+00  0.000E+00  0.000E+00
-11.836  0.000E+00  0.000E+00  0.000E+00  0.000E+00
-11.826  0.000E+00  0.000E+00  0.000E+00  0.000E+00
-11.816  0.000E+00  0.000E+00  0.000E+00  0.000E+00
-11.806  0.000E+00  0.000E+00  0.000E+00  0.000E+00
-11.796  0.000E+00  0.000E+00  0.000E+00  0.000E+00
-11.786  0.000E+00  0.000E+00  0.000E+00  0.000E+00
-11.776  0.000E+00  0.000E+00  0.000E+00  0.000E+00
-11.766  0.000E+00  0.000E+00  0.000E+00  0.000E+00
-11.756  0.000E+00  0.000E+00  0.000E+00  0.000E+00
-11.746  0.000E+00  0.000E+00  0.000E+00  0.000E+00
-11.736  0.000E+00  0.000E+00  0.000E+00  0.000E+00
-11.726  0.000E+00  0.000E+00  0.000E+00  0.000E+00
-11.716  0.000E+00  0.000E+00  0.000E+00  0.000E+00
-11.706  0.000E+00  0.000E+00  0.000E+00  0.000E+00
-11.696  0.000E+00  0.000E+00  0.000E+00  0.000E+00
-11.686  0.000E+00  0.000E+00  0.000E+00  0.000E+00
-11.676  0.000E+00  0.000E+00  0.000E+00  0.000E+00
-11.666  0.000E+00  0.000E+00  0.000E+00  0.000E+00
-11.656  0.000E+00  0.000E+00  0.000E+00  0.000E+00
-11.646  0.000E+00  0.000E+00  0.000E+00  0.000E+00
-11.636  0.000E+00  0.000E+00  0.000E+00  0.000E+00
-11.626  0.000E+00  0.000E+00  0.000E+00  0.000E+00
-11.616  0.000E+00  0.000E+00  0.000E+00  0.000E+00
-11.606  0.000E+00  0.000E+00  0.000E+00  0.000E+00
-11.596  0.000E+00  0.000E+00  0.000E+00  0.000E+00
-11.586  0.000E+00  0.000E+00  0.000E+00  0.000E+00
-11.576  0.000E+00  0.000E+00  0.000E+00  0.000E+00
-11.566  0.000E+00  0.000E+00  0.000E+00  0.000E+00
-11.556  0.000E+00  0.000E+00  0.000E+00  0.000E+00
-11.546  0.000E+00  0.000E+00  0.000E+00  0.000E+00
-11.536  0.000E+00  0.000E+00  0.000E+00  0.000E+00
-11.526  0.000E+00  0.000E+00  0.000E+00  0.000E+00
-11.516  0.000E+00  0.000E+00  0.000E+00  0.000E+00
-11.506  0.000E+00  0.000E+00  0.000E+00  0.000E+00
-11.496  0.000E+00  0.000E+00  0.000E+00  0.000E+00
-11.486  0.000E+00  0.000E+00  0.000E+00  0.000E+00
-11.476  0.000E+00  0.000E+00  0.000E+00  0.000E+00
-11.466  0.000E+00  0.000E+00  0.000E+00  0.000E+00
-11.456  0.000E+00  0.000E+00  0.000E+00  0.000E+00
-11.446  0.000E+00  0.000E+00  0.000E+00  0.000E+00
-11.436  0.000E+00  0.000E+00  0.000E+00  0.000E+00
-11.426  0.000E+00  0.000E+00  0.000E+00  0.000E+00
-11.416  0.000E+00  0.000E+00  0.000E+00  0.000E+00
-11.406  0.000E+00  0.000E+00  0.000E+00  0.000E+00
-11.396  0.321E-11  0.000E+00  0.321E-11  0.000E+00
-11.386  0.116E-10  0.000E+00  0.116E-10  0.000E+00
-11.376  0.316E-10  0.000E+00  0.316E-10  0.000E+00
-11.366  0.840E-10  0.000E+00  0.839E-10  0.000E+00
-11.356  0.219E-09  0.000E+00  0.219E-09  0.000E+00
-11.346  0.559E-09  0.000E+00  0.558E-09  0.000E+00
-11.336  0.140E-08  0.000E+00  0.140E-08  0.000E+00
-11.326  0.345E-08  0.000E+00  0.345E-08  0.000E+00
-11.316  0.831E-08  0.000E+00  0.831E-08  0.000E+00
-11.306  0.196E-07  0.000E+00  0.196E-07  0.000E+00
-11.296  0.454E-07  0.000E+00  0.454E-07  0.000E+00
-11.286  0.103E-06  0.000E+00  0.103E-06  0.000E+00
-11.276  0.229E-06  0.000E+00  0.229E-06  0.000E+00
-11.266  0.500E-06  0.000E+00  0.499E-06  0.000E+00
-11.256  0.107E-05  0.000E+00  0.107E-05  0.000E+00
-11.246  0.224E-05  0.000E+00  0.224E-05  0.000E+00
-11.236  0.460E-05  0.000E+00  0.460E-05  0.000E+00
-11.226  0.928E-05  0.000E+00  0.927E-05  0.000E+00
-11.216  0.183E-04  0.000E+00  0.183E-04  0.000E+00
-11.206  0.355E-04  0.000E+00  0.355E-04  0.000E+00
-11.196  0.674E-04  0.000E+00  0.674E-04  0.000E+00
-11.186  0.126E-03  0.000E+00  0.126E-03  0.000E+00
-11.176  0.229E-03  0.515E-11  0.229E-03  0.515E-11
-11.166  0.411E-03  0.187E-10  0.411E-03  0.187E-10
-11.156  0.722E-03  0.502E-10  0.721E-03  0.502E-10
-11.146  0.124E-02  0.132E-09  0.124E-02  0.132E-09
-11.136  0.210E-02  0.344E-09  0.210E-02  0.344E-09
-11.126  0.348E-02  0.874E-09  0.348E-02  0.873E-09
-11.116  0.566E-02  0.217E-08  0.565E-02  0.217E-08
-11.106  0.901E-02  0.528E-08  0.901E-02  0.528E-08
-11.096  0.141E-01  0.126E-07  0.141E-01  0.126E-07
-11.086  0.216E-01  0.295E-07  0.216E-01  0.295E-07
-11.076  0.325E-01  0.677E-07  0.325E-01  0.677E-07
-11.066  0.481E-01  0.152E-06  0.480E-01  0.152E-06
-11.056  0.697E-01  0.336E-06  0.696E-01  0.336E-06
-11.046  0.991E-01  0.727E-06  0.990E-01  0.726E-06
-11.036  0.138E+00  0.154E-05  0.138E+00  0.154E-05
-11.026  0.190E+00  0.320E-05  0.189E+00  0.320E-05
-11.016  0.255E+00  0.653E-05  0.255E+00  0.652E-05
-11.006  0.337E+00  0.131E-04  0.337E+00  0.130E-04
-10.996  0.437E+00  0.256E-04  0.437E+00  0.256E-04
-10.986  0.557E+00  0.492E-04  0.557E+00  0.491E-04
-10.976  0.698E+00  0.927E-04  0.697E+00  0.926E-04
-10.966  0.859E+00  0.171E-03  0.859E+00  0.171E-03
-10.956  0.104E+01  0.311E-03  0.104E+01  0.310E-03
-10.946  0.124E+01  0.552E-03  0.124E+01  0.552E-03
-10.936  0.145E+01  0.963E-03  0.145E+01  0.962E-03
-10.926  0.167E+01  0.165E-02  0.167E+01  0.164E-02
-10.916  0.190E+01  0.276E-02  0.190E+01  0.276E-02
-10.906  0.213E+01  0.454E-02  0.213E+01  0.454E-02
-10.896  0.236E+01  0.733E-02  0.236E+01  0.733E-02
-10.886  0.258E+01  0.116E-01  0.257E+01  0.116E-01
-10.876  0.278E+01  0.180E-01  0.278E+01  0.180E-01
-10.866  0.298E+01  0.275E-01  0.298E+01  0.275E-01
-10.856  0.317E+01  0.411E-01  0.316E+01  0.411E-01
-10.846  0.334E+01  0.604E-01  0.334E+01  0.603E-01
-10.836  0.351E+01  0.870E-01  0.351E+01  0.869E-01
-10.826  0.368E+01  0.123E+00  0.367E+01  0.123E+00
-10.816  0.384E+01  0.171E+00  0.384E+01  0.171E+00
-10.806  0.402E+01  0.233E+00  0.401E+01  0.233E+00
-10.796  0.420E+01  0.312E+00  0.420E+01  0.312E+00
-10.786  0.439E+01  0.411E+00  0.439E+01  0.410E+00
-10.776  0.460E+01  0.531E+00  0.460E+01  0.530E+00
-10.766  0.482E+01  0.675E+00  0.481E+01  0.674E+00
-10.756  0.504E+01  0.843E+00  0.504E+01  0.842E+00
-10.746  0.527E+01  0.104E+01  0.526E+01  0.104E+01
-10.736  0.549E+01  0.125E+01  0.549E+01  0.125E+01
-10.726  0.572E+01  0.150E+01  0.571E+01  0.149E+01
-10.716  0.593E+01  0.176E+01  0.593E+01  0.175E+01
-10.706  0.614E+01  0.203E+01  0.614E+01  0.203E+01
-10.696  0.633E+01  0.233E+01  0.633E+01  0.232E+01
-10.686  0.651E+01  0.263E+01  0.651E+01  0.263E+01
-10.676  0.668E+01  0.294E+01  0.668E+01  0.294E+01
-10.666  0.683E+01  0.326E+01  0.683E+01  0.325E+01
-10.656  0.698E+01  0.358E+01  0.697E+01  0.357E+01
-10.646  0.710E+01  0.390E+01  0.710E+01  0.390E+01
-10.636  0.722E+01  0.423E+01  0.721E+01  0.422E+01
-10.626  0.732E+01  0.456E+01  0.731E+01  0.455E+01
-10.616  0.740E+01  0.490E+01  0.740E+01  0.489E+01
-10.606  0.747E+01  0.524E+01  0.747E+01  0.523E+01
-10.596  0.753E+01  0.559E+01  0.752E+01  0.558E+01
-10.586  0.758E+01  0.594E+01  0.757E+01  0.593E+01
-10.576  0.762E+01  0.629E+01  0.762E+01  0.628E+01
-10.566  0.768E+01  0.663E+01  0.767E+01  0.663E+01
-10.556  0.775E+01  0.696E+01  0.775E+01  0.695E+01
-10.546  0.787E+01  0.727E+01  0.787E+01  0.726E+01
-10.536  0.805E+01  0.754E+01  0.804E+01  0.753E+01
-10.526  0.830E+01  0.777E+01  0.830E+01  0.776E+01
-10.516  0.865E+01  0.795E+01  0.865E+01  0.794E+01
-10.506  0.912E+01  0.807E+01  0.911E+01  0.806E+01
-10.496  0.970E+01  0.813E+01  0.970E+01  0.812E+01
-10.486  0.104E+02  0.812E+01  0.104E+02  0.811E+01
-10.476  0.113E+02  0.805E+01  0.113E+02  0.804E+01
-10.466  0.122E+02  0.792E+01  0.122E+02  0.792E+01
-10.456  0.133E+02  0.775E+01  0.133E+02  0.774E+01
-10.446  0.144E+02  0.753E+01  0.144E+02  0.752E+01
-10.436  0.156E+02  0.729E+01  0.155E+02  0.728E+01
-10.426  0.167E+02  0.703E+01  0.167E+02  0.702E+01
-10.416  0.179E+02  0.677E+01  0.178E+02  0.676E+01
-10.406  0.189E+02  0.652E+01  0.189E+02  0.652E+01
-10.396  0.199E+02  0.630E+01  0.199E+02  0.630E+01
-10.386  0.209E+02  0.611E+01  0.208E+02  0.611E+01
-10.376  0.217E+02  0.596E+01  0.217E+02  0.596E+01
-10.366  0.224E+02  0.586E+01  0.224E+02  0.585E+01
-10.356  0.231E+02  0.581E+01  0.231E+02  0.580E+01
-10.346  0.237E+02  0.580E+01  0.237E+02  0.579E+01
-10.336  0.243E+02  0.584E+01  0.243E+02  0.583E+01
-10.326  0.249E+02  0.593E+01  0.249E+02  0.592E+01
-10.316  0.255E+02  0.605E+01  0.255E+02  0.605E+01
-10.306  0.262E+02  0.621E+01  0.261E+02  0.621E+01
-10.296  0.268E+02  0.640E+01  0.268E+02  0.640E+01
-10.286  0.276E+02  0.662E+01  0.275E+02  0.661E+01
-10.276  0.283E+02  0.685E+01  0.283E+02  0.684E+01
-10.266  0.290E+02  0.709E+01  0.290E+02  0.708E+01
-10.256  0.297E+02  0.735E+01  0.297E+02  0.734E+01
-10.246  0.304E+02  0.761E+01  0.303E+02  0.760E+01
-10.236  0.309E+02  0.788E+01  0.309E+02  0.787E+01
-10.226  0.314E+02  0.816E+01  0.313E+02  0.815E+01
-10.216  0.317E+02  0.846E+01  0.316E+02  0.845E+01
-10.206  0.318E+02  0.877E+01  0.318E+02  0.876E+01
-10.196  0.319E+02  0.912E+01  0.318E+02  0.911E+01
-10.186  0.317E+02  0.950E+01  0.317E+02  0.949E+01
-10.176  0.315E+02  0.992E+01  0.314E+02  0.990E+01
-10.166  0.311E+02  0.104E+02  0.311E+02  0.104E+02
-10.156  0.307E+02  0.109E+02  0.306E+02  0.109E+02
-10.146  0.302E+02  0.114E+02  0.302E+02  0.114E+02
-10.136  0.297E+02  0.120E+02  0.297E+02  0.119E+02
-10.126  0.292E+02  0.125E+02  0.292E+02  0.125E+02
-10.116  0.288E+02  0.131E+02  0.287E+02  0.131E+02
-10.106  0.284E+02  0.136E+02  0.284E+02  0.136E+02
-10.096  0.281E+02  0.141E+02  0.281E+02  0.141E+02
-10.086  0.279E+02  0.145E+02  0.279E+02  0.145E+02
-10.076  0.278E+02  0.149E+02  0.278E+02  0.148E+02
-10.066  0.278E+02  0.151E+02  0.278E+02  0.151E+02
-10.056  0.279E+02  0.153E+02  0.278E+02  0.153E+02
-10.046  0.280E+02  0.154E+02  0.280E+02  0.153E+02
-10.036  0.282E+02  0.154E+02  0.281E+02  0.154E+02
-10.026  0.283E+02  0.153E+02  0.283E+02  0.153E+02
-10.016  0.285E+02  0.153E+02  0.285E+02  0.152E+02
-10.006  0.287E+02  0.152E+02  0.287E+02  0.152E+02
 -9.996  0.289E+02  0.151E+02  0.288E+02  0.151E+02
 -9.986  0.290E+02  0.151E+02  0.290E+02  0.151E+02
 -9.976  0.292E+02  0.152E+02  0.291E+02  0.152E+02
 -9.966  0.293E+02  0.154E+02  0.292E+02  0.154E+02
 -9.956  0.294E+02  0.157E+02  0.293E+02  0.157E+02
 -9.946  0.294E+02  0.162E+02  0.294E+02  0.162E+02
 -9.936  0.295E+02  0.169E+02  0.294E+02  0.168E+02
 -9.926  0.295E+02  0.176E+02  0.294E+02  0.176E+02
 -9.916  0.294E+02  0.186E+02  0.294E+02  0.186E+02
 -9.906  0.294E+02  0.197E+02  0.293E+02  0.197E+02
 -9.896  0.292E+02  0.209E+02  0.292E+02  0.209E+02
 -9.886  0.290E+02  0.223E+02  0.290E+02  0.222E+02
 -9.876  0.288E+02  0.237E+02  0.287E+02  0.236E+02
 -9.866  0.285E+02  0.252E+02  0.284E+02  0.251E+02
 -9.856  0.281E+02  0.267E+02  0.281E+02  0.267E+02
 -9.846  0.277E+02  0.282E+02  0.277E+02  0.282E+02
 -9.836  0.273E+02  0.298E+02  0.272E+02  0.297E+02
 -9.826  0.268E+02  0.312E+02  0.268E+02  0.311E+02
 -9.816  0.264E+02  0.326E+02  0.263E+02  0.325E+02
 -9.806  0.259E+02  0.338E+02  0.258E+02  0.338E+02
 -9.796  0.254E+02  0.349E+02  0.253E+02  0.348E+02
 -9.786  0.249E+02  0.358E+02  0.249E+02  0.357E+02
 -9.776  0.244E+02  0.364E+02  0.244E+02  0.364E+02
 -9.766  0.239E+02  0.368E+02  0.239E+02  0.367E+02
 -9.756  0.234E+02  0.369E+02  0.234E+02  0.368E+02
 -9.746  0.230E+02  0.366E+02  0.229E+02  0.366E+02
 -9.736  0.226E+02  0.360E+02  0.225E+02  0.360E+02
 -9.726  0.222E+02  0.351E+02  0.222E+02  0.351E+02
 -9.716  0.219E+02  0.339E+02  0.219E+02  0.338E+02
 -9.706  0.218E+02  0.323E+02  0.218E+02  0.323E+02
 -9.696  0.218E+02  0.305E+02  0.218E+02  0.305E+02
 -9.686  0.221E+02  0.286E+02  0.221E+02  0.285E+02
 -9.676  0.226E+02  0.264E+02  0.226E+02  0.264E+02
 -9.666  0.235E+02  0.243E+02  0.234E+02  0.242E+02
 -9.656  0.246E+02  0.221E+02  0.245E+02  0.221E+02
 -9.646  0.260E+02  0.201E+02  0.259E+02  0.201E+02
 -9.636  0.277E+02  0.182E+02  0.276E+02  0.182E+02
 -9.626  0.296E+02  0.166E+02  0.296E+02  0.165E+02
 -9.616  0.317E+02  0.152E+02  0.316E+02  0.151E+02
 -9.606  0.338E+02  0.140E+02  0.337E+02  0.140E+02
 -9.596  0.359E+02  0.131E+02  0.358E+02  0.131E+02
 -9.586  0.378E+02  0.125E+02  0.377E+02  0.124E+02
 -9.576  0.394E+02  0.120E+02  0.394E+02  0.120E+02
 -9.566  0.407E+02  0.117E+02  0.406E+02  0.117E+02
 -9.556  0.414E+02  0.116E+02  0.414E+02  0.115E+02
 -9.546  0.417E+02  0.115E+02  0.416E+02  0.114E+02
 -9.536  0.413E+02  0.114E+02  0.412E+02  0.114E+02
 -9.526  0.403E+02  0.113E+02  0.402E+02  0.113E+02
 -9.516  0.388E+02  0.112E+02  0.387E+02  0.112E+02
 -9.506  0.367E+02  0.110E+02  0.366E+02  0.110E+02
 -9.496  0.342E+02  0.108E+02  0.342E+02  0.108E+02
 -9.486  0.314E+02  0.105E+02  0.313E+02  0.105E+02
 -9.476  0.284E+02  0.102E+02  0.283E+02  0.102E+02
 -9.466  0.252E+02  0.992E+01  0.252E+02  0.991E+01
 -9.456  0.221E+02  0.963E+01  0.220E+02  0.962E+01
 -9.446  0.190E+02  0.939E+01  0.189E+02  0.938E+01
 -9.436  0.161E+02  0.922E+01  0.160E+02  0.921E+01
 -9.426  0.134E+02  0.915E+01  0.134E+02  0.913E+01
 -9.416  0.110E+02  0.919E+01  0.110E+02  0.917E+01
 -9.406  0.898E+01  0.935E+01  0.896E+01  0.934E+01
 -9.396  0.724E+01  0.965E+01  0.723E+01  0.963E+01
 -9.386  0.583E+01  0.101E+02  0.581E+01  0.100E+02
 -9.376  0.472E+01  0.106E+02  0.471E+01  0.106E+02
 -9.366  0.391E+01  0.112E+02  0.390E+01  0.112E+02
 -9.356  0.337E+01  0.119E+02  0.336E+01  0.119E+02
 -9.346  0.308E+01  0.127E+02  0.307E+01  0.127E+02
 -9.336  0.300E+01  0.135E+02  0.299E+01  0.135E+02
 -9.326  0.312E+01  0.144E+02  0.312E+01  0.144E+02
 -9.316  0.342E+01  0.153E+02  0.341E+01  0.152E+02
 -9.306  0.386E+01  0.162E+02  0.385E+01  0.161E+02
 -9.296  0.443E+01  0.171E+02  0.442E+01  0.170E+02
 -9.286  0.509E+01  0.180E+02  0.508E+01  0.179E+02
 -9.276  0.583E+01  0.189E+02  0.581E+01  0.189E+02
 -9.266  0.660E+01  0.199E+02  0.659E+01  0.199E+02
 -9.256  0.738E+01  0.209E+02  0.737E+01  0.209E+02
 -9.246  0.814E+01  0.220E+02  0.812E+01  0.220E+02
 -9.236  0.884E+01  0.232E+02  0.881E+01  0.232E+02
 -9.226  0.944E+01  0.245E+02  0.942E+01  0.245E+02
 -9.216  0.992E+01  0.260E+02  0.990E+01  0.259E+02
 -9.206  0.103E+02  0.275E+02  0.102E+02  0.275E+02
 -9.196  0.104E+02  0.292E+02  0.104E+02  0.292E+02
 -9.186  0.104E+02  0.310E+02  0.104E+02  0.309E+02
 -9.176  0.103E+02  0.328E+02  0.103E+02  0.328E+02
 -9.166  0.996E+01  0.347E+02  0.993E+01  0.347E+02
 -9.156  0.950E+01  0.366E+02  0.947E+01  0.365E+02
 -9.146  0.893E+01  0.383E+02  0.890E+01  0.382E+02
 -9.136  0.828E+01  0.398E+02  0.826E+01  0.398E+02
 -9.126  0.759E+01  0.411E+02  0.757E+01  0.410E+02
 -9.116  0.690E+01  0.420E+02  0.688E+01  0.419E+02
 -9.106  0.625E+01  0.425E+02  0.623E+01  0.424E+02
 -9.096  0.567E+01  0.424E+02  0.566E+01  0.424E+02
 -9.086  0.519E+01  0.419E+02  0.518E+01  0.418E+02
 -9.076  0.484E+01  0.409E+02  0.483E+01  0.408E+02
 -9.066  0.463E+01  0.394E+02  0.462E+01  0.393E+02
 -9.056  0.457E+01  0.375E+02  0.456E+01  0.374E+02
 -9.046  0.467E+01  0.353E+02  0.466E+01  0.352E+02
 -9.036  0.491E+01  0.329E+02  0.490E+01  0.328E+02
 -9.026  0.530E+01  0.304E+02  0.529E+01  0.303E+02
 -9.016  0.582E+01  0.279E+02  0.581E+01  0.279E+02
 -9.006  0.645E+01  0.257E+02  0.644E+01  0.256E+02
 -8.996  0.717E+01  0.237E+02  0.716E+01  0.236E+02
 -8.986  0.797E+01  0.221E+02  0.795E+01  0.220E+02
 -8.976  0.882E+01  0.209E+02  0.880E+01  0.209E+02
 -8.966  0.970E+01  0.203E+02  0.969E+01  0.202E+02
 -8.956  0.106E+02  0.201E+02  0.106E+02  0.201E+02
 -8.946  0.115E+02  0.205E+02  0.115E+02  0.204E+02
 -8.936  0.124E+02  0.213E+02  0.124E+02  0.212E+02
 -8.926  0.133E+02  0.224E+02  0.133E+02  0.224E+02
 -8.916  0.141E+02  0.239E+02  0.141E+02  0.239E+02
 -8.906  0.149E+02  0.257E+02  0.149E+02  0.256E+02
 -8.896  0.156E+02  0.275E+02  0.156E+02  0.274E+02
 -8.886  0.162E+02  0.294E+02  0.162E+02  0.293E+02
 -8.876  0.167E+02  0.311E+02  0.166E+02  0.310E+02
 -8.866  0.170E+02  0.327E+02  0.170E+02  0.326E+02
 -8.856  0.171E+02  0.341E+02  0.171E+02  0.340E+02
 -8.846  0.171E+02  0.351E+02  0.171E+02  0.350E+02
 -8.836  0.169E+02  0.357E+02  0.168E+02  0.356E+02
 -8.826  0.164E+02  0.360E+02  0.164E+02  0.359E+02
 -8.816  0.158E+02  0.359E+02  0.157E+02  0.358E+02
 -8.806  0.149E+02  0.354E+02  0.149E+02  0.353E+02
 -8.796  0.139E+02  0.345E+02  0.139E+02  0.344E+02
 -8.786  0.128E+02  0.333E+02  0.127E+02  0.333E+02
 -8.776  0.115E+02  0.319E+02  0.115E+02  0.318E+02
 -8.766  0.102E+02  0.302E+02  0.102E+02  0.301E+02
 -8.756  0.890E+01  0.284E+02  0.888E+01  0.283E+02
 -8.746  0.762E+01  0.264E+02  0.760E+01  0.263E+02
 -8.736  0.641E+01  0.243E+02  0.640E+01  0.243E+02
 -8.726  0.529E+01  0.222E+02  0.528E+01  0.221E+02
 -8.716  0.429E+01  0.201E+02  0.428E+01  0.200E+02
 -8.706  0.342E+01  0.180E+02  0.341E+01  0.179E+02
 -8.696  0.267E+01  0.159E+02  0.266E+01  0.159E+02
 -8.686  0.204E+01  0.139E+02  0.204E+01  0.139E+02
 -8.676  0.154E+01  0.121E+02  0.153E+01  0.120E+02
 -8.666  0.113E+01  0.103E+02  0.113E+01  0.103E+02
 -8.656  0.820E+00  0.871E+01  0.818E+00  0.869E+01
 -8.646  0.582E+00  0.725E+01  0.581E+00  0.723E+01
 -8.636  0.405E+00  0.594E+01  0.404E+00  0.593E+01
 -8.626  0.276E+00  0.480E+01  0.276E+00  0.479E+01
 -8.616  0.185E+00  0.382E+01  0.185E+00  0.381E+01
 -8.606  0.121E+00  0.299E+01  0.121E+00  0.298E+01
 -8.596  0.782E-01  0.230E+01  0.780E-01  0.229E+01
 -8.586  0.493E-01  0.174E+01  0.492E-01  0.174E+01
 -8.576  0.305E-01  0.129E+01  0.305E-01  0.129E+01
 -8.566  0.185E-01  0.945E+00  0.185E-01  0.942E+00
 -8.556  0.110E-01  0.678E+00  0.110E-01  0.676E+00
 -8.546  0.643E-02  0.477E+00  0.642E-02  0.476E+00
 -8.536  0.368E-02  0.330E+00  0.367E-02  0.329E+00
 -8.526  0.206E-02  0.224E+00  0.206E-02  0.223E+00
 -8.516  0.114E-02  0.149E+00  0.113E-02  0.149E+00
 -8.506  0.612E-03  0.974E-01  0.611E-03  0.972E-01
 -8.496  0.324E-03  0.624E-01  0.323E-03  0.623E-01
 -8.486  0.168E-03  0.393E-01  0.168E-03  0.392E-01
 -8.476  0.853E-04  0.242E-01  0.852E-04  0.242E-01
 -8.466  0.425E-04  0.147E-01  0.424E-04  0.146E-01
 -8.456  0.208E-04  0.870E-02  0.207E-04  0.867E-02
 -8.446  0.995E-05  0.506E-02  0.993E-05  0.505E-02
 -8.436  0.467E-05  0.289E-02  0.466E-05  0.288E-02
 -8.426  0.215E-05  0.162E-02  0.215E-05  0.161E-02
 -8.416  0.972E-06  0.887E-03  0.970E-06  0.885E-03
 -8.406  0.430E-06  0.477E-03  0.429E-06  0.476E-03
 -8.396  0.187E-06  0.252E-03  0.186E-06  0.251E-03
 -8.386  0.794E-07  0.130E-03  0.792E-07  0.130E-03
 -8.376  0.331E-07  0.660E-04  0.331E-07  0.659E-04
 -8.366  0.135E-07  0.328E-04  0.135E-07  0.328E-04
 -8.356  0.543E-08  0.160E-04  0.542E-08  0.160E-04
 -8.346  0.213E-08  0.766E-05  0.213E-08  0.764E-05
 -8.336  0.822E-09  0.359E-05  0.820E-09  0.358E-05
 -8.326  0.306E-09  0.165E-05  0.306E-09  0.165E-05
 -8.316  0.114E-09  0.743E-06  0.113E-09  0.741E-06
 -8.306  0.257E-10  0.328E-06  0.256E-10  0.327E-06
 -8.296  0.527E-11  0.142E-06  0.526E-11  0.142E-06
 -8.286  0.000E+00  0.603E-07  0.000E+00  0.601E-07
 -8.276  0.000E+00  0.251E-07  0.000E+00  0.250E-07
 -8.266  0.000E+00  0.102E-07  0.000E+00  0.102E-07
 -8.256  0.000E+00  0.409E-08  0.000E+00  0.408E-08
 -8.246  0.000E+00  0.161E-08  0.000E+00  0.160E-08
 -8.236  0.000E+00  0.615E-09  0.000E+00  0.613E-09
 -8.226  0.000E+00  0.232E-09  0.000E+00  0.231E-09
 -8.216  0.000E+00  0.838E-10  0.000E+00  0.836E-10
 -8.206  0.000E+00  0.223E-10  0.000E+00  0.222E-10
 -8.196  0.000E+00  0.000E+00  0.000E+00  0.000E+00
 -8.186  0.000E+00  0.000E+00  0.000E+00  0.000E+00
 -8.176  0.000E+00  0.000E+00  0.000E+00  0.000E+00
 -8.166  0.000E+00  0.000E+00  0.000E+00  0.000E+00
 -8.156  0.000E+00  0.000E+00  0.000E+00  0.000E+00
 -8.146  0.000E+00  0.000E+00  0.000E+00  0.000E+00
 -8.136  0.000E+00  0.000E+00  0.000E+00  0.000E+00
 -8.126  0.000E+00  0.000E+00  0.000E+00  0.000E+00
 -8.116  0.000E+00  0.000E+00  0.000E+00  0.000E+00
 -8.106  0.000E+00  0.000E+00  0.000E+00  0.000E+00
 -8.096  0.000E+00  0.000E+00  0.000E+00  0.000E+00
 -8.086  0.000E+00  0.000E+00  0.000E+00  0.000E+00
 -8.076  0.000E+00  0.000E+00  0.000E+00  0.000E+00
 -8.066  0.000E+00  0.000E+00  0.000E+00  0.000E+00
 -8.056  0.000E+00  0.000E+00  0.000E+00  0.000E+00
 -8.046  0.000E+00  0.000E+00  0.000E+00  0.000E+00
 -8.036  0.000E+00  0.000E+00  0.000E+00  0.000E+00
 -8.026  0.000E+00  0.000E+00  0.000E+00  0.000E+00
 -8.016  0.000E+00  0.000E+00  0.000E+00  0.000E+00
 -8.006  0.000E+00  0.000E+00  0.000E+00  0.000E+00
 -7.996  0.000E+00  0.000E+00  0.000E+00  0.000E+00
 -7.986  0.000E+00  0.000E+00  0.000E+00  0.000E+00
 -7.976  0.000E+00  0.000E+00  0.000E+00  0.000E+00
 -7.966  0.000E+00  0.000E+00  0.000E+00  0.000E+00
 -7.956  0.000E+00  0.000E+00  0.000E+00  0.000E+00
 -7.946  0.000E+00  0.000E+00  0.000E+00  0.000E+00
 -7.936  0.000E+00  0.000E+00  0.000E+00  0.000E+00
 -7.926  0.000E+00  0.000E+00  0.000E+00  0.000E+00
 -7.916  0.000E+00  0.000E+00  0.000E+00  0.000E+00
 -7.906  0.000E+00  0.000E+00  0.000E+00  0.000E+00
 -7.896  0.000E+00  0.000E+00  0.000E+00  0.000E+00
 -7.886  0.000E+00  0.000E+00  0.000E+00  0.000E+00
 -7.876  0.000E+00  0.000E+00  0.000E+00  0.000E+00
 -7.866  0.000E+00  0.000E+00  0.000E+00  0.000E+00
 -7.856  0.000E+00  0.000E+00  0.000E+00  0.000E+00
 -7.846  0.000E+00  0.000E+00  0.000E+00  0.000E+00
 -7.836  0.000E+00  0.000E+00  0.000E+00  0.000E+00
 -7.826  0.000E+00  0.000E+00  0.000E+00  0.000E+00
 -7.816  0.000E+00  0.000E+00  0.000E+00  0.000E+00
 -7.806  0.000E+00  0.000E+00  0.000E+00  0.000E+00
 -7.796  0.000E+00  0.000E+00  0.000E+00  0.000E+00
 -7.786  0.000E+00  0.000E+00  0.000E+00  0.000E+00
 -7.776  0.000E+00  0.000E+00  0.000E+00  0.000E+00
 -7.766  0.000E+00  0.000E+00  0.000E+00  0.000E+00
 -7.756  0.000E+00  0.000E+00  0.000E+00  0.000E+00
 -7.746  0.000E+00  0.000E+00  0.000E+00  0.000E+00
 -7.736  0.000E+00  0.000E+00  0.000E+00  0.000E+00
 -7.726  0.000E+00  0.000E+00  0.000E+00  0.000E+00
 -7.716  0.000E+00  0.000E+00  0.000E+00  0.000E+00
 -7.706  0.000E+00  0.000E+00  0.000E+00  0.000E+00
 -7.696  0.000E+00  0.000E+00  0.000E+00  0.000E+00
 -7.686  0.000E+00  0.000E+00  0.000E+00  0.000E+00
 -7.676  0.000E+00  0.000E+00  0.000E+00  0.000E+00
 -7.666  0.000E+00  0.000E+00  0.000E+00  0.000E+00
 -7.656  0.000E+00  0.000E+00  0.000E+00  0.000E+00
 -7.646  0.000E+00  0.000E+00  0.000E+00  0.000E+00
 -7.636  0.000E+00  0.000E+00  0.000E+00  0.000E+00
 -7.626  0.000E+00  0.000E+00  0.000E+00  0.000E+00
 -7.616  0.000E+00  0.000E+00  0.000E+00  0.000E+00
 -7.606  0.000E+00  0.000E+00  0.000E+00  0.000E+00
 -7.596  0.000E+00  0.000E+00  0.000E+00  0.000E+00
 -7.586  0.000E+00  0.000E+00  0.000E+00  0.000E+00
 -7.576  0.000E+00  0.000E+00  0.000E+00  0.000E+00
 -7.566  0.000E+00  0.000E+00  0.000E+00  0.000E+00
 -7.556  0.000E+00  0.000E+00  0.000E+00  0.000E+00
 -7.546  0.000E+00  0.000E+00  0.000E+00  0.000E+00
 -7.536  0.000E+00  0.000E+00  0.000E+00  0.000E+00
 -7.526  0.000E+00  0.000E+00  0.000E+00  0.000E+00
 -7.516  0.000E+00  0.000E+00  0.000E+00  0.000E+00
 -7.506  0.000E+00  0.000E+00  0.000E+00  0.000E+00
 -7.496  0.000E+00  0.000E+00  0.000E+00  0.000E+00
 -7.486  0.000E+00  0.000E+00  0.000E+00  0.000E+00
 -7.476  0.000E+00  0.000E+00  0.000E+00  0.000E+00
 -7.466  0.000E+00  0.000E+00  0.000E+00  0.000E+00
 -7.456  0.000E+00  0.000E+00  0.000E+00  0.000E+00
 -7.446  0.000E+00  0.000E+00  0.000E+00  0.000E+00
 -7.436  0.000E+00  0.000E+00  0.000E+00  0.000E+00
 -7.426  0.000E+00  0.000E+00  0.000E+00  0.000E+00
 -7.416  0.000E+00  0.000E+00  0.000E+00  0.000E+00
 -7.406  0.000E+00  0.000E+00  0.000E+00  0.000E+00
 -7.396  0.000E+00  0.000E+00  0.000E+00  0.000E+00
 -7.386  0.000E+00  0.000E+00  0.000E+00  0.000E+00
 -7.376  0.000E+00  0.000E+00  0.000E+00  0.000E+00
 -7.366  0.000E+00  0.000E+00  0.000E+00  0.000E+00
 -7.356  0.000E+00  0.000E+00  0.000E+00  0.000E+00
 -7.346  0.000E+00  0.000E+00  0.000E+00  0.000E+00
 -7.336  0.000E+00  0.000E+00  0.000E+00  0.000E+00
 -7.326  0.000E+00  0.000E+00  0.000E+00  0.000E+00
 -7.316  0.000E+00  0.000E+00  0.000E+00  0.000E+00
 -7.306  0.000E+00  0.000E+00  0.000E+00  0.000E+00
 -7.296  0.000E+00  0.000E+00  0.000E+00  0.000E+00
 -7.286  0.000E+00  0.000E+00  0.000E+00  0.000E+00
 -7.276  0.000E+00  0.000E+00  0.000E+00  0.000E+00
 -7.266  0.000E+00  0.000E+00  0.000E+00  0.000E+00
 -7.256  0.000E+00  0.000E+00  0.000E+00  0.000E+00
 -7.246  0.000E+00  0.000E+00  0.000E+00  0.000E+00
 -7.236  0.000E+00  0.000E+00  0.000E+00  0.000E+00
 -7.226  0.000E+00  0.000E+00  0.000E+00  0.000E+00
 -7.216  0.000E+00  0.000E+00  0.000E+00  0.000E+00
 -7.206  0.000E+00  0.000E+00  0.000E+00  0.000E+00
 -7.196  0.000E+00  0.000E+00  0.000E+00  0.000E+00
 -7.186  0.000E+00  0.000E+00  0.000E+00  0.000E+00
 -7.176  0.000E+00  0.000E+00  0.000E+00  0.000E+00
 -7.166  0.000E+00  0.000E+00  0.000E+00  0.000E+00
 -7.156  0.000E+00  0.000E+00  0.000E+00  0.000E+00
 -7.146  0.000E+00  0.000E+00  0.000E+00  0.000E+00
 -7.136  0.000E+00  0.000E+00  0.000E+00  0.000E+00
 -7.126  0.000E+00  0.000E+00  0.000E+00  0.000E+00
 -7.116  0.000E+00  0.000E+00  0.000E+00  0.000E+00
 -7.106  0.000E+00  0.000E+00  0.000E+00  0.000E+00
 -7.096  0.000E+00  0.000E+00  0.000E+00  0.000E+00
 -7.086  0.000E+00  0.000E+00  0.000E+00  0.000E+00
 -7.076  0.000E+00  0.000E+00  0.000E+00  0.000E+00
 -7.066  0.000E+00  0.000E+00  0.000E+00  0.000E+00
 -7.056  0.000E+00  0.000E+00  0.000E+00  0.000E+00
 -7.046  0.000E+00  0.000E+00  0.000E+00  0.000E+00
 -7.036  0.000E+00  0.000E+00  0.000E+00  0.000E+00
 -7.026  0.000E+00  0.000E+00  0.000E+00  0.000E+00
 -7.016  0.000E+00  0.000E+00  0.000E+00  0.000E+00
 -7.006  0.000E+00  0.000E+00  0.000E+00  0.000E+00
 -6.996  0.000E+00  0.000E+00  0.000E+00  0.000E+00
 -6.986  0.000E+00  0.000E+00  0.000E+00  0.000E+00
 -6.976  0.000E+00  0.000E+00  0.000E+00  0.000E+00
 -6.966  0.000E+00  0.000E+00  0.000E+00  0.000E+00
 -6.956  0.000E+00  0.000E+00  0.000E+00  0.000E+00
 -6.946  0.000E+00  0.000E+00  0.000E+00  0.000E+00
 -6.936  0.000E+00  0.000E+00  0.000E+00  0.000E+00
 -6.926  0.000E+00  0.000E+00  0.000E+00  0.000E+00
 -6.916  0.000E+00  0.000E+00  0.000E+00  0.000E+00
 -6.906  0.000E+00  0.000E+00  0.000E+00  0.000E+00
 -6.896  0.000E+00  0.000E+00  0.000E+00  0.000E+00
 -6.886  0.000E+00  0.000E+00  0.000E+00  0.000E+00
 -6.876  0.000E+00  0.000E+00  0.000E+00  0.000E+00
 -6.866  0.000E+00  0.000E+00  0.000E+00  0.000E+00
 -6.856  0.000E+00  0.000E+00  0.000E+00  0.000E+00
 -6.846  0.000E+00  0.000E+00  0.000E+00  0.000E+00
 -6.836  0.000E+00  0.000E+00  0.000E+00  0.000E+00
 -6.826  0.000E+00  0.000E+00  0.000E+00  0.000E+00
 -6.816  0.000E+00  0.000E+00  0.000E+00  0.000E+00
 -6.806  0.000E+00  0.000E+00  0.000E+00  0.000E+00
 -6.796  0.000E+00  0.000E+00  0.000E+00  0.000E+00
 -6.786  0.000E+00  0.000E+00  0.000E+00  0.000E+00
 -6.776  0.000E+00  0.000E+00  0.000E+00  0.000E+00
 -6.766  0.000E+00  0.000E+00  0.000E+00  0.000E+00
 -6.756  0.000E+00  0.000E+00  0.000E+00  0.000E+00
 -6.746  0.000E+00  0.000E+00  0.000E+00  0.000E+00
 -6.736  0.000E+00  0.000E+00  0.000E+00  0.000E+00
 -6.726  0.000E+00  0.000E+00  0.000E+00  0.000E+00
 -6.716  0.000E+00  0.000E+00  0.000E+00  0.000E+00
 -6.706  0.000E+00  0.000E+00  0.000E+00  0.000E+00
 -6.696  0.000E+00  0.000E+00  0.000E+00  0.000E+00
 -6.686  0.000E+00  0.000E+00  0.000E+00  0.000E+00
 -6.676  0.000E+00  0.000E+00  0.000E+00  0.000E+00
 -6.666  0.000E+00  0.000E+00  0.000E+00  0.000E+00
 -6.656  0.000E+00  0.000E+00  0.000E+00  0.000E+00
 -6.646  0.000E+00  0.000E+00  0.000E+00  0.000E+00
 -6.636  0.000E+00  0.000E+00  0.000E+00  0.000E+00
 -6.626  0.000E+00  0.000E+00  0.000E+00  0.000E+00
 -6.616  0.000E+00  0.000E+00  0.000E+00  0.000E+00
 -6.606  0.000E+00  0.000E+00  0.000E+00  0.000E+00
 -6.596  0.000E+00  0.000E+00  0.000E+00  0.000E+00
 -6.586  0.000E+00  0.000E+00  0.000E+00  0.000E+00
 -6.576  0.000E+00  0.000E+00  0.000E+00  0.000E+00
 -6.566  0.000E+00  0.000E+00  0.000E+00  0.000E+00
 -6.556  0.000E+00  0.000E+00  0.000E+00  0.000E+00
 -6.546  0.000E+00  0.000E+00  0.000E+00  0.000E+00
 -6.536  0.000E+00  0.000E+00  0.000E+00  0.000E+00
 -6.526  0.000E+00  0.000E+00  0.000E+00  0.000E+00
 -6.516  0.000E+00  0.000E+00  0.000E+00  0.000E+00
 -6.506  0.000E+00  0.000E+00  0.000E+00  0.000E+00
 -6.496  0.000E+00  0.000E+00  0.000E+00  0.000E+00
 -6.486  0.000E+00  0.000E+00  0.000E+00  0.000E+00
 -6.476  0.000E+00  0.000E+00  0.000E+00  0.000E+00
 -6.466  0.000E+00  0.000E+00  0.000E+00  0.000E+00
 -6.456  0.000E+00  0.000E+00  0.000E+00  0.000E+00
 -6.446  0.000E+00  0.000E+00  0.000E+00  0.000E+00
 -6.436  0.000E+00  0.000E+00  0.000E+00  0.000E+00
 -6.426  0.000E+00  0.000E+00  0.000E+00  0.000E+00
 -6.416  0.000E+00  0.000E+00  0.000E+00  0.000E+00
 -6.406  0.000E+00  0.000E+00  0.000E+00  0.000E+00
 -6.396  0.000E+00  0.000E+00  0.000E+00  0.000E+00
 -6.386  0.000E+00  0.000E+00  0.000E+00  0.000E+00
 -6.376  0.000E+00  0.000E+00  0.000E+00  0.000E+00
 -6.366  0.000E+00  0.000E+00  0.000E+00  0.000E+00
 -6.356  0.000E+00  0.000E+00  0.000E+00  0.000E+00
 -6.346  0.000E+00  0.000E+00  0.000E+00  0.000E+00
 -6.336  0.000E+00  0.000E+00  0.000E+00  0.000E+00
 -6.326  0.000E+00  0.000E+00  0.000E+00  0.000E+00
 -6.316  0.000E+00  0.000E+00  0.000E+00  0.000E+00
 -6.306  0.000E+00  0.000E+00  0.000E+00  0.000E+00
 -6.296  0.000E+00  0.000E+00  0.000E+00  0.000E+00
 -6.286  0.000E+00  0.000E+00  0.000E+00  0.000E+00
 -6.276  0.000E+00  0.000E+00  0.000E+00  0.000E+00
 -6.266  0.000E+00  0.000E+00  0.000E+00  0.000E+00
 -6.256  0.000E+00  0.000E+00  0.000E+00  0.000E+00
 -6.246  0.000E+00  0.000E+00  0.000E+00  0.000E+00
 -6.236  0.000E+00  0.000E+00  0.000E+00  0.000E+00
 -6.226  0.000E+00  0.000E+00  0.000E+00  0.000E+00
 -6.216  0.000E+00  0.000E+00  0.000E+00  0.000E+00
 -6.206  0.000E+00  0.000E+00  0.000E+00  0.000E+00
 -6.196  0.000E+00  0.000E+00  0.000E+00  0.000E+00
 -6.186  0.000E+00  0.000E+00  0.000E+00  0.000E+00
 -6.176  0.000E+00  0.000E+00  0.000E+00  0.000E+00
 -6.166  0.000E+00  0.000E+00  0.000E+00  0.000E+00
 -6.156  0.000E+00  0.000E+00  0.000E+00  0.000E+00
 -6.146  0.000E+00  0.000E+00  0.000E+00  0.000E+00
 -6.136  0.000E+00  0.000E+00  0.000E+00  0.000E+00
 -6.126  0.000E+00  0.000E+00  0.000E+00  0.000E+00
 -6.116  0.000E+00  0.000E+00  0.000E+00  0.000E+00
 -6.106  0.000E+00  0.000E+00  0.000E+00  0.000E+00
 -6.096  0.000E+00  0.000E+00  0.000E+00  0.000E+00
 -6.086  0.000E+00  0.000E+00  0.000E+00  0.000E+00
 -6.076  0.000E+00  0.000E+00  0.000E+00  0.000E+00
 -6.066  0.000E+00  0.000E+00  0.000E+00  0.000E+00
 -6.056  0.000E+00  0.000E+00  0.000E+00  0.000E+00
 -6.046  0.000E+00  0.000E+00  0.000E+00  0.000E+00
 -6.036  0.000E+00  0.000E+00  0.000E+00  0.000E+00
 -6.026  0.000E+00  0.000E+00  0.000E+00  0.000E+00
 -6.016  0.000E+00  0.000E+00  0.000E+00  0.000E+00
 -6.006  0.000E+00  0.000E+00  0.000E+00  0.000E+00
 -5.996  0.000E+00  0.000E+00  0.000E+00  0.000E+00
 -5.986  0.000E+00  0.000E+00  0.000E+00  0.000E+00
 -5.976  0.000E+00  0.000E+00  0.000E+00  0.000E+00
 -5.966  0.000E+00  0.000E+00  0.000E+00  0.000E+00
 -5.956  0.000E+00  0.000E+00  0.000E+00  0.000E+00
 -5.946  0.000E+00  0.000E+00  0.000E+00  0.000E+00
 -5.936  0.000E+00  0.000E+00  0.000E+00  0.000E+00
 -5.926  0.000E+00  0.000E+00  0.000E+00  0.000E+00
 -5.916  0.000E+00  0.000E+00  0.000E+00  0.000E+00
 -5.906  0.000E+00  0.000E+00  0.000E+00  0.000E+00
 -5.896  0.000E+00  0.000E+00  0.000E+00  0.000E+00
 -5.886  0.000E+00  0.000E+00  0.000E+00  0.000E+00
 -5.876  0.000E+00  0.000E+00  0.000E+00  0.000E+00
 -5.866  0.000E+00  0.000E+00  0.000E+00  0.000E+00
 -5.856  0.000E+00  0.000E+00  0.000E+00  0.000E+00
 -5.846  0.000E+00  0.000E+00  0.000E+00  0.000E+00
 -5.836  0.000E+00  0.000E+00  0.000E+00  0.000E+00
 -5.826  0.000E+00  0.000E+00  0.000E+00  0.000E+00
 -5.816  0.000E+00  0.000E+00  0.000E+00  0.000E+00
 -5.806  0.000E+00  0.000E+00  0.000E+00  0.000E+00
 -5.796  0.000E+00  0.000E+00  0.000E+00  0.000E+00
 -5.786  0.000E+00  0.000E+00  0.000E+00  0.000E+00
 -5.776  0.000E+00  0.000E+00  0.000E+00  0.000E+00
 -5.766  0.000E+00  0.000E+00  0.000E+00  0.000E+00
 -5.756  0.000E+00  0.000E+00  0.000E+00  0.000E+00
 -5.746  0.000E+00  0.000E+00  0.000E+00  0.000E+00
 -5.736  0.000E+00  0.000E+00  0.000E+00  0.000E+00
 -5.726  0.000E+00  0.000E+00  0.000E+00  0.000E+00
 -5.716  0.000E+00  0.000E+00  0.000E+00  0.000E+00
 -5.706  0.000E+00  0.000E+00  0.000E+00  0.000E+00
 -5.696  0.000E+00  0.000E+00  0.000E+00  0.000E+00
 -5.686  0.000E+00  0.000E+00  0.000E+00  0.000E+00
 -5.676  0.000E+00  0.000E+00  0.000E+00  0.000E+00
 -5.666  0.000E+00  0.000E+00  0.000E+00  0.000E+00
 -5.656  0.000E+00  0.000E+00  0.000E+00  0.000E+00
 -5.646  0.000E+00  0.000E+00  0.000E+00  0.000E+00
 -5.636  0.000E+00  0.000E+00  0.000E+00  0.000E+00
 -5.626  0.000E+00  0.000E+00  0.000E+00  0.000E+00
 -5.616  0.000E+00  0.000E+00  0.000E+00  0.000E+00
 -5.606  0.000E+00  0.000E+00  0.000E+00  0.000E+00
 -5.596  0.000E+00  0.000E+00  0.000E+00  0.000E+00
 -5.586  0.000E+00  0.000E+00  0.000E+00  0.000E+00
 -5.576  0.000E+00  0.000E+00  0.000E+00  0.000E+00
 -5.566  0.000E+00  0.000E+00  0.000E+00  0.000E+00
 -5.556  0.000E+00  0.000E+00  0.000E+00  0.000E+00
 -5.546  0.000E+00  0.000E+00  0.000E+00  0.000E+00
 -5.536  0.000E+00  0.000E+00  0.000E+00  0.000E+00
 -5.526  0.000E+00  0.000E+00  0.000E+00  0.000E+00
 -5.516  0.000E+00  0.000E+00  0.000E+00  0.000E+00
 -5.506  0.000E+00  0.000E+00  0.000E+00  0.000E+00
 -5.496  0.000E+00  0.000E+00  0.000E+00  0.000E+00
 -5.486  0.000E+00  0.000E+00  0.000E+00  0.000E+00
 -5.476  0.000E+00  0.000E+00  0.000E+00  0.000E+00
 -5.466  0.000E+00  0.000E+00  0.000E+00  0.000E+00
 -5.456  0.000E+00  0.000E+00  0.000E+00  0.000E+00
 -5.446  0.000E+00  0.000E+00  0.000E+00  0.000E+00
 -5.436  0.000E+00  0.000E+00  0.000E+00  0.000E+00
 -5.426  0.000E+00  0.000E+00  0.000E+00  0.000E+00
 -5.416  0.000E+00  0.000E+00  0.000E+00  0.000E+00
 -5.406  0.000E+00  0.000E+00  0.000E+00  0.000E+00
 -5.396  0.000E+00  0.000E+00  0.000E+00  0.000E+00
 -5.386  0.000E+00  0.000E+00  0.000E+00  0.000E+00
 -5.376  0.000E+00  0.000E+00  0.000E+00  0.000E+00
 -5.366  0.000E+00  0.000E+00  0.000E+00  0.000E+00
 -5.356  0.000E+00  0.000E+00  0.000E+00  0.000E+00
 -5.346  0.000E+00  0.000E+00  0.000E+00  0.000E+00
 -5.336  0.000E+00  0.000E+00  0.000E+00  0.000E+00
 -5.326  0.000E+00  0.000E+00  0.000E+00  0.000E+00
 -5.316  0.000E+00  0.000E+00  0.000E+00  0.000E+00
 -5.306  0.000E+00  0.000E+00  0.000E+00  0.000E+00
 -5.296  0.000E+00  0.000E+00  0.000E+00  0.000E+00
 -5.286  0.000E+00  0.000E+00  0.000E+00  0.000E+00
 -5.276  0.000E+00  0.000E+00  0.000E+00  0.000E+00
 -5.266  0.000E+00  0.000E+00  0.000E+00  0.000E+00
 -5.256  0.000E+00  0.000E+00  0.000E+00  0.000E+00
 -5.246  0.000E+00  0.000E+00  0.000E+00  0.000E+00
 -5.236  0.000E+00  0.000E+00  0.000E+00  0.000E+00
 -5.226  0.000E+00  0.000E+00  0.000E+00  0.000E+00
 -5.216  0.000E+00  0.000E+00  0.000E+00  0.000E+00
 -5.206  0.000E+00  0.000E+00  0.000E+00  0.000E+00
 -5.196  0.000E+00  0.000E+00  0.000E+00  0.000E+00
 -5.186  0.000E+00  0.000E+00  0.000E+00  0.000E+00
 -5.176  0.000E+00  0.000E+00  0.000E+00  0.000E+00
 -5.166  0.000E+00  0.000E+00  0.000E+00  0.000E+00
 -5.156  0.000E+00  0.000E+00  0.000E+00  0.000E+00
 -5.146  0.000E+00  0.000E+00  0.000E+00  0.000E+00
 -5.136  0.000E+00  0.000E+00  0.000E+00  0.000E+00
 -5.126  0.000E+00  0.000E+00  0.000E+00  0.000E+00
 -5.116  0.000E+00  0.000E+00  0.000E+00  0.000E+00
 -5.106  0.000E+00  0.000E+00  0.000E+00  0.000E+00
 -5.096  0.000E+00  0.000E+00  0.000E+00  0.000E+00
 -5.086  0.000E+00  0.000E+00  0.000E+00  0.000E+00
 -5.076  0.000E+00  0.000E+00  0.000E+00  0.000E+00
 -5.066  0.000E+00  0.000E+00  0.000E+00  0.000E+00
 -5.056  0.000E+00  0.000E+00  0.000E+00  0.000E+00
 -5.046  0.000E+00  0.000E+00  0.000E+00  0.000E+00
 -5.036  0.000E+00  0.000E+00  0.000E+00  0.000E+00
 -5.026  0.000E+00  0.000E+00  0.000E+00  0.000E+00
 -5.016  0.000E+00  0.000E+00  0.000E+00  0.000E+00
 -5.006  0.000E+00  0.000E+00  0.000E+00  0.000E+00
 -4.996  0.000E+00  0.000E+00  0.000E+00  0.000E+00
 -4.986  0.000E+00  0.000E+00  0.000E+00  0.000E+00
 -4.976  0.000E+00  0.000E+00  0.000E+00  0.000E+00
 -4.966  0.000E+00  0.000E+00  0.000E+00  0.000E+00
 -4.956  0.000E+00  0.000E+00  0.000E+00  0.000E+00
 -4.946  0.000E+00  0.000E+00  0.000E+00  0.000E+00
 -4.936  0.000E+00  0.000E+00  0.000E+00  0.000E+00
 -4.926  0.000E+00  0.000E+00  0.000E+00  0.000E+00
 -4.916  0.000E+00  0.000E+00  0.000E+00  0.000E+00
 -4.906  0.000E+00  0.000E+00  0.000E+00  0.000E+00
 -4.896  0.000E+00  0.000E+00  0.000E+00  0.000E+00
 -4.886  0.000E+00  0.000E+00  0.000E+00  0.000E+00
 -4.876  0.000E+00  0.000E+00  0.000E+00  0.000E+00
 -4.866  0.000E+00  0.000E+00  0.000E+00  0.000E+00
 -4.856  0.000E+00  0.000E+00  0.000E+00  0.000E+00
 -4.846  0.000E+00  0.000E+00  0.000E+00  0.000E+00
 -4.836  0.000E+00  0.000E+00  0.000E+00  0.000E+00
 -4.826  0.000E+00  0.000E+00  0.000E+00  0.000E+00
 -4.816  0.000E+00  0.000E+00  0.000E+00  0.000E+00
 -4.806  0.000E+00  0.000E+00  0.000E+00  0.000E+00
 -4.796  0.000E+00  0.000E+00  0.000E+00  0.000E+00
 -4.786  0.000E+00  0.000E+00  0.000E+00  0.000E+00
 -4.776  0.000E+00  0.000E+00  0.000E+00  0.000E+00
 -4.766  0.000E+00  0.000E+00  0.000E+00  0.000E+00
 -4.756  0.000E+00  0.000E+00  0.000E+00  0.000E+00
 -4.746  0.000E+00  0.000E+00  0.000E+00  0.000E+00
 -4.736  0.000E+00  0.000E+00  0.000E+00  0.000E+00
 -4.726  0.000E+00  0.000E+00  0.000E+00  0.000E+00
 -4.716  0.000E+00  0.000E+00  0.000E+00  0.000E+00
 -4.706  0.000E+00  0.000E+00  0.000E+00  0.000E+00
 -4.696  0.000E+00  0.000E+00  0.000E+00  0.000E+00
 -4.686  0.000E+00  0.000E+00  0.000E+00  0.000E+00
 -4.676  0.000E+00  0.000E+00  0.000E+00  0.000E+00
 -4.666  0.000E+00  0.000E+00  0.000E+00  0.000E+00
 -4.656  0.000E+00  0.000E+00  0.000E+00  0.000E+00
 -4.646  0.000E+00  0.000E+00  0.000E+00  0.000E+00
 -4.636  0.000E+00  0.000E+00  0.000E+00  0.000E+00
 -4.626  0.000E+00  0.000E+00  0.000E+00  0.000E+00
 -4.616  0.000E+00  0.000E+00  0.000E+00  0.000E+00
 -4.606  0.000E+00  0.000E+00  0.000E+00  0.000E+00
 -4.596  0.000E+00  0.000E+00  0.000E+00  0.000E+00
 -4.586  0.000E+00  0.000E+00  0.000E+00  0.000E+00
 -4.576  0.000E+00  0.000E+00  0.000E+00  0.000E+00
 -4.566  0.000E+00  0.000E+00  0.000E+00  0.000E+00
 -4.556  0.000E+00  0.000E+00  0.000E+00  0.000E+00
 -4.546  0.000E+00  0.000E+00  0.000E+00  0.000E+00
 -4.536  0.000E+00  0.000E+00  0.000E+00  0.000E+00
 -4.526  0.000E+00  0.000E+00  0.000E+00  0.000E+00
 -4.516  0.000E+00  0.000E+00  0.000E+00  0.000E+00
 -4.506  0.000E+00  0.000E+00  0.000E+00  0.000E+00
 -4.496  0.000E+00  0.000E+00  0.000E+00  0.000E+00
 -4.486  0.000E+00  0.000E+00  0.000E+00  0.000E+00
 -4.476  0.000E+00  0.000E+00  0.000E+00  0.000E+00
 -4.466  0.000E+00  0.000E+00  0.000E+00  0.000E+00
 -4.456  0.000E+00  0.000E+00  0.000E+00  0.000E+00
 -4.446  0.000E+00  0.000E+00  0.000E+00  0.000E+00
 -4.436  0.000E+00  0.000E+00  0.000E+00  0.000E+00
 -4.426  0.000E+00  0.000E+00  0.000E+00  0.000E+00
 -4.416  0.000E+00  0.000E+00  0.000E+00  0.000E+00
 -4.406  0.000E+00  0.000E+00  0.000E+00  0.000E+00
 -4.396  0.000E+00  0.000E+00  0.000E+00  0.000E+00
 -4.386  0.000E+00  0.000E+00  0.000E+00  0.000E+00
 -4.376  0.000E+00  0.000E+00  0.000E+00  0.000E+00
 -4.366  0.000E+00  0.000E+00  0.000E+00  0.000E+00
 -4.356  0.000E+00  0.000E+00  0.000E+00  0.000E+00
 -4.346  0.000E+00  0.000E+00  0.000E+00  0.000E+00
 -4.336  0.000E+00  0.000E+00  0.000E+00  0.000E+00
 -4.326  0.000E+00  0.000E+00  0.000E+00  0.000E+00
 -4.316  0.000E+00  0.000E+00  0.000E+00  0.000E+00
 -4.306  0.000E+00  0.000E+00  0.000E+00  0.000E+00
 -4.296  0.000E+00  0.000E+00  0.000E+00  0.000E+00
 -4.286  0.000E+00  0.000E+00  0.000E+00  0.000E+00
 -4.276  0.000E+00  0.000E+00  0.000E+00  0.000E+00
 -4.266  0.000E+00  0.000E+00  0.000E+00  0.000E+00
 -4.256  0.000E+00  0.000E+00  0.000E+00  0.000E+00
 -4.246  0.000E+00  0.000E+00  0.000E+00  0.000E+00
 -4.236  0.000E+00  0.000E+00  0.000E+00  0.000E+00
 -4.226  0.000E+00  0.000E+00  0.000E+00  0.000E+00
 -4.216  0.000E+00  0.000E+00  0.000E+00  0.000E+00
 -4.206  0.000E+00  0.000E+00  0.000E+00  0.000E+00
 -4.196  0.000E+00  0.000E+00  0.000E+00  0.000E+00
 -4.186  0.000E+00  0.000E+00  0.000E+00  0.000E+00
 -4.176  0.000E+00  0.000E+00  0.000E+00  0.000E+00
 -4.166  0.000E+00  0.000E+00  0.000E+00  0.000E+00
 -4.156  0.000E+00  0.000E+00  0.000E+00  0.000E+00
 -4.146  0.000E+00  0.000E+00  0.000E+00  0.000E+00
 -4.136  0.000E+00  0.000E+00  0.000E+00  0.000E+00
 -4.126  0.000E+00  0.000E+00  0.000E+00  0.000E+00
 -4.116  0.000E+00  0.000E+00  0.000E+00  0.000E+00
 -4.106  0.000E+00  0.000E+00  0.000E+00  0.000E+00
 -4.096  0.000E+00  0.000E+00  0.000E+00  0.000E+00
 -4.086  0.000E+00  0.000E+00  0.000E+00  0.000E+00
 -4.076  0.000E+00  0.000E+00  0.000E+00  0.000E+00
 -4.066  0.000E+00  0.000E+00  0.000E+00  0.000E+00
 -4.056  0.000E+00  0.000E+00  0.000E+00  0.000E+00
 -4.046  0.000E+00  0.000E+00  0.000E+00  0.000E+00
 -4.036  0.000E+00  0.000E+00  0.000E+00  0.000E+00
 -4.026  0.000E+00  0.000E+00  0.000E+00  0.000E+00
 -4.016  0.000E+00  0.000E+00  0.000E+00  0.000E+00
 -4.006  0.000E+00  0.000E+00  0.000E+00  0.000E+00
 -3.996  0.000E+00  0.000E+00  0.000E+00  0.000E+00
 -3.986  0.000E+00  0.000E+00  0.000E+00  0.000E+00
 -3.976  0.000E+00  0.000E+00  0.000E+00  0.000E+00
 -3.966  0.000E+00  0.000E+00  0.000E+00  0.000E+00
 -3.956  0.000E+00  0.000E+00  0.000E+00  0.000E+00
 -3.946  0.000E+00  0.000E+00  0.000E+00  0.000E+00
 -3.936  0.000E+00  0.000E+00  0.000E+00  0.000E+00
 -3.926  0.000E+00  0.000E+00  0.000E+00  0.000E+00
 -3.916  0.000E+00  0.000E+00  0.000E+00  0.000E+00
 -3.906  0.000E+00  0.000E+00  0.000E+00  0.000E+00
 -3.896  0.000E+00  0.000E+00  0.000E+00  0.000E+00
 -3.886  0.000E+00  0.000E+00  0.000E+00  0.000E+00
 -3.876  0.000E+00  0.000E+00  0.000E+00  0.000E+00
 -3.866  0.000E+00  0.000E+00  0.000E+00  0.000E+00
 -3.856  0.000E+00  0.000E+00  0.000E+00  0.000E+00
 -3.846  0.000E+00  0.000E+00  0.000E+00  0.000E+00
 -3.836  0.000E+00  0.000E+00  0.000E+00  0.000E+00
 -3.826  0.000E+00  0.000E+00  0.000E+00  0.000E+00
 -3.816  0.000E+00  0.000E+00  0.000E+00  0.000E+00
 -3.806  0.000E+00  0.000E+00  0.000E+00  0.000E+00
 -3.796  0.000E+00  0.000E+00  0.000E+00  0.000E+00
 -3.786  0.000E+00  0.000E+00  0.000E+00  0.000E+00
 -3.776  0.000E+00  0.000E+00  0.000E+00  0.000E+00
 -3.766  0.000E+00  0.000E+00  0.000E+00  0.000E+00
 -3.756  0.000E+00  0.000E+00  0.000E+00  0.000E+00
 -3.746  0.000E+00  0.000E+00  0.000E+00  0.000E+00
 -3.736  0.000E+00  0.000E+00  0.000E+00  0.000E+00
 -3.726  0.000E+00  0.000E+00  0.000E+00  0.000E+00
 -3.716  0.000E+00  0.000E+00  0.000E+00  0.000E+00
 -3.706  0.000E+00  0.000E+00  0.000E+00  0.000E+00
 -3.696  0.000E+00  0.000E+00  0.000E+00  0.000E+00
 -3.686  0.000E+00  0.000E+00  0.000E+00  0.000E+00
 -3.676  0.000E+00  0.000E+00  0.000E+00  0.000E+00
 -3.666  0.000E+00  0.000E+00  0.000E+00  0.000E+00
 -3.656  0.000E+00  0.000E+00  0.000E+00  0.000E+00
 -3.646  0.000E+00  0.000E+00  0.000E+00  0.000E+00
 -3.636  0.000E+00  0.000E+00  0.000E+00  0.000E+00
 -3.626  0.000E+00  0.000E+00  0.000E+00  0.000E+00
 -3.616  0.000E+00  0.000E+00  0.000E+00  0.000E+00
 -3.606  0.000E+00  0.000E+00  0.000E+00  0.000E+00
 -3.596  0.000E+00  0.000E+00  0.000E+00  0.000E+00
 -3.586  0.000E+00  0.000E+00  0.000E+00  0.000E+00
 -3.576  0.000E+00  0.000E+00  0.000E+00  0.000E+00
 -3.566  0.000E+00  0.000E+00  0.000E+00  0.000E+00
 -3.556  0.000E+00  0.000E+00  0.000E+00  0.000E+00
 -3.546  0.000E+00  0.000E+00  0.000E+00  0.000E+00
 -3.536  0.000E+00  0.000E+00  0.000E+00  0.000E+00
 -3.526  0.000E+00  0.000E+00  0.000E+00  0.000E+00
 -3.516  0.000E+00  0.000E+00  0.000E+00  0.000E+00
 -3.506  0.000E+00  0.000E+00  0.000E+00  0.000E+00
 -3.496  0.000E+00  0.000E+00  0.000E+00  0.000E+00
 -3.486  0.000E+00  0.000E+00  0.000E+00  0.000E+00
 -3.476  0.000E+00  0.000E+00  0.000E+00  0.000E+00
 -3.466  0.000E+00  0.000E+00  0.000E+00  0.000E+00
 -3.456  0.000E+00  0.000E+00  0.000E+00  0.000E+00
 -3.446  0.000E+00  0.000E+00  0.000E+00  0.000E+00
 -3.436  0.000E+00  0.000E+00  0.000E+00  0.000E+00
 -3.426  0.000E+00  0.000E+00  0.000E+00  0.000E+00
 -3.416  0.000E+00  0.000E+00  0.000E+00  0.000E+00
 -3.406  0.557E-11  0.582E-11  0.557E-11  0.582E-11
 -3.396  0.154E-10  0.161E-10  0.154E-10  0.160E-10
 -3.386  0.416E-10  0.434E-10  0.415E-10  0.434E-10
 -3.376  0.125E-09  0.124E-09  0.125E-09  0.124E-09
 -3.366  0.326E-09  0.333E-09  0.326E-09  0.332E-09
 -3.356  0.836E-09  0.851E-09  0.836E-09  0.851E-09
 -3.346  0.210E-08  0.214E-08  0.210E-08  0.214E-08
 -3.336  0.521E-08  0.526E-08  0.521E-08  0.526E-08
 -3.326  0.126E-07  0.127E-07  0.126E-07  0.127E-07
 -3.316  0.299E-07  0.300E-07  0.299E-07  0.300E-07
 -3.306  0.695E-07  0.697E-07  0.695E-07  0.697E-07
 -3.296  0.159E-06  0.159E-06  0.159E-06  0.158E-06
 -3.286  0.355E-06  0.354E-06  0.355E-06  0.354E-06
 -3.276  0.779E-06  0.774E-06  0.779E-06  0.774E-06
 -3.266  0.168E-05  0.166E-05  0.168E-05  0.166E-05
 -3.256  0.354E-05  0.350E-05  0.354E-05  0.349E-05
 -3.246  0.733E-05  0.721E-05  0.732E-05  0.721E-05
 -3.236  0.149E-04  0.146E-04  0.149E-04  0.146E-04
 -3.226  0.297E-04  0.290E-04  0.296E-04  0.290E-04
 -3.216  0.580E-04  0.564E-04  0.579E-04  0.564E-04
 -3.206  0.111E-03  0.108E-03  0.111E-03  0.108E-03
 -3.196  0.209E-03  0.202E-03  0.209E-03  0.202E-03
 -3.186  0.386E-03  0.371E-03  0.386E-03  0.371E-03
 -3.176  0.699E-03  0.669E-03  0.699E-03  0.669E-03
 -3.166  0.124E-02  0.118E-02  0.124E-02  0.118E-02
 -3.156  0.217E-02  0.205E-02  0.217E-02  0.205E-02
 -3.146  0.371E-02  0.349E-02  0.371E-02  0.349E-02
 -3.136  0.623E-02  0.584E-02  0.623E-02  0.583E-02
 -3.126  0.103E-01  0.957E-02  0.103E-01  0.956E-02
 -3.116  0.166E-01  0.154E-01  0.166E-01  0.154E-01
 -3.106  0.265E-01  0.243E-01  0.265E-01  0.243E-01
 -3.096  0.413E-01  0.376E-01  0.413E-01  0.376E-01
 -3.086  0.634E-01  0.573E-01  0.634E-01  0.572E-01
 -3.076  0.955E-01  0.855E-01  0.954E-01  0.855E-01
 -3.066  0.141E+00  0.125E+00  0.141E+00  0.125E+00
 -3.056  0.206E+00  0.181E+00  0.205E+00  0.181E+00
 -3.046  0.294E+00  0.256E+00  0.294E+00  0.256E+00
 -3.036  0.413E+00  0.355E+00  0.413E+00  0.355E+00
 -3.026  0.571E+00  0.486E+00  0.571E+00  0.485E+00
 -3.016  0.776E+00  0.652E+00  0.776E+00  0.652E+00
 -3.006  0.104E+01  0.861E+00  0.104E+01  0.861E+00
 -2.996  0.137E+01  0.112E+01  0.137E+01  0.112E+01
 -2.986  0.177E+01  0.143E+01  0.177E+01  0.143E+01
 -2.976  0.226E+01  0.180E+01  0.226E+01  0.180E+01
 -2.966  0.285E+01  0.223E+01  0.285E+01  0.223E+01
 -2.956  0.354E+01  0.272E+01  0.354E+01  0.272E+01
 -2.946  0.433E+01  0.327E+01  0.433E+01  0.327E+01
 -2.936  0.523E+01  0.388E+01  0.523E+01  0.388E+01
 -2.926  0.624E+01  0.454E+01  0.624E+01  0.454E+01
 -2.916  0.735E+01  0.525E+01  0.735E+01  0.524E+01
 -2.906  0.855E+01  0.599E+01  0.855E+01  0.599E+01
 -2.896  0.984E+01  0.676E+01  0.984E+01  0.675E+01
 -2.886  0.112E+02  0.754E+01  0.112E+02  0.754E+01
 -2.876  0.126E+02  0.833E+01  0.126E+02  0.833E+01
 -2.866  0.140E+02  0.911E+01  0.140E+02  0.911E+01
 -2.856  0.154E+02  0.989E+01  0.154E+02  0.988E+01
 -2.846  0.168E+02  0.106E+02  0.168E+02  0.106E+02
 -2.836  0.182E+02  0.114E+02  0.182E+02  0.114E+02
 -2.826  0.194E+02  0.121E+02  0.194E+02  0.121E+02
 -2.816  0.205E+02  0.128E+02  0.205E+02  0.128E+02
 -2.806  0.215E+02  0.135E+02  0.215E+02  0.135E+02
 -2.796  0.223E+02  0.142E+02  0.222E+02  0.142E+02
 -2.786  0.228E+02  0.149E+02  0.228E+02  0.149E+02
 -2.776  0.232E+02  0.157E+02  0.231E+02  0.157E+02
 -2.766  0.233E+02  0.164E+02  0.232E+02  0.164E+02
 -2.756  0.231E+02  0.173E+02  0.231E+02  0.172E+02
 -2.746  0.228E+02  0.181E+02  0.228E+02  0.181E+02
 -2.736  0.222E+02  0.189E+02  0.222E+02  0.189E+02
 -2.726  0.215E+02  0.198E+02  0.215E+02  0.197E+02
 -2.716  0.206E+02  0.205E+02  0.206E+02  0.205E+02
 -2.706  0.196E+02  0.212E+02  0.196E+02  0.212E+02
 -2.696  0.185E+02  0.217E+02  0.185E+02  0.217E+02
 -2.686  0.173E+02  0.221E+02  0.173E+02  0.221E+02
 -2.676  0.161E+02  0.222E+02  0.161E+02  0.222E+02
 -2.666  0.149E+02  0.221E+02  0.149E+02  0.221E+02
 -2.656  0.137E+02  0.217E+02  0.137E+02  0.216E+02
 -2.646  0.125E+02  0.210E+02  0.125E+02  0.210E+02
 -2.636  0.113E+02  0.200E+02  0.113E+02  0.200E+02
 -2.626  0.102E+02  0.188E+02  0.102E+02  0.188E+02
 -2.616  0.911E+01  0.174E+02  0.911E+01  0.174E+02
 -2.606  0.807E+01  0.159E+02  0.806E+01  0.159E+02
 -2.596  0.707E+01  0.142E+02  0.707E+01  0.142E+02
 -2.586  0.614E+01  0.125E+02  0.614E+01  0.125E+02
 -2.576  0.527E+01  0.109E+02  0.526E+01  0.109E+02
 -2.566  0.446E+01  0.928E+01  0.446E+01  0.928E+01
 -2.556  0.373E+01  0.778E+01  0.373E+01  0.778E+01
 -2.546  0.307E+01  0.642E+01  0.307E+01  0.641E+01
 -2.536  0.249E+01  0.520E+01  0.249E+01  0.520E+01
 -2.526  0.199E+01  0.414E+01  0.199E+01  0.414E+01
 -2.516  0.157E+01  0.324E+01  0.157E+01  0.324E+01
 -2.506  0.121E+01  0.249E+01  0.121E+01  0.249E+01
 -2.496  0.921E+00  0.189E+01  0.921E+00  0.189E+01
 -2.486  0.688E+00  0.140E+01  0.688E+00  0.140E+01
 -2.476  0.505E+00  0.102E+01  0.505E+00  0.102E+01
 -2.466  0.364E+00  0.734E+00  0.364E+00  0.733E+00
 -2.456  0.257E+00  0.517E+00  0.257E+00  0.517E+00
 -2.446  0.179E+00  0.358E+00  0.179E+00  0.358E+00
 -2.436  0.122E+00  0.243E+00  0.122E+00  0.243E+00
 -2.426  0.815E-01  0.163E+00  0.815E-01  0.163E+00
 -2.416  0.535E-01  0.107E+00  0.535E-01  0.107E+00
 -2.406  0.345E-01  0.688E-01  0.344E-01  0.687E-01
 -2.396  0.218E-01  0.435E-01  0.218E-01  0.435E-01
 -2.386  0.135E-01  0.270E-01  0.135E-01  0.270E-01
 -2.376  0.820E-02  0.165E-01  0.820E-02  0.165E-01
 -2.366  0.489E-02  0.988E-02  0.489E-02  0.988E-02
 -2.356  0.286E-02  0.581E-02  0.286E-02  0.581E-02
 -2.346  0.164E-02  0.336E-02  0.164E-02  0.335E-02
 -2.336  0.922E-03  0.190E-02  0.921E-03  0.190E-02
 -2.326  0.508E-03  0.106E-02  0.508E-03  0.106E-02
 -2.316  0.275E-03  0.577E-03  0.275E-03  0.577E-03
 -2.306  0.146E-03  0.309E-03  0.146E-03  0.309E-03
 -2.296  0.758E-04  0.163E-03  0.758E-04  0.163E-03
 -2.286  0.386E-04  0.839E-04  0.386E-04  0.838E-04
 -2.276  0.193E-04  0.425E-04  0.193E-04  0.424E-04
 -2.266  0.947E-05  0.211E-04  0.947E-05  0.211E-04
 -2.256  0.455E-05  0.103E-04  0.455E-05  0.103E-04
 -2.246  0.215E-05  0.491E-05  0.214E-05  0.491E-05
 -2.236  0.991E-06  0.230E-05  0.991E-06  0.230E-05
 -2.226  0.449E-06  0.106E-05  0.449E-06  0.106E-05
 -2.216  0.199E-06  0.477E-06  0.199E-06  0.477E-06
 -2.206  0.869E-07  0.211E-06  0.868E-07  0.211E-06
 -2.196  0.371E-07  0.916E-07  0.371E-07  0.916E-07
 -2.186  0.155E-07  0.390E-07  0.155E-07  0.390E-07
 -2.176  0.637E-08  0.163E-07  0.636E-08  0.163E-07
 -2.166  0.256E-08  0.666E-08  0.256E-08  0.666E-08
 -2.156  0.101E-08  0.267E-08  0.101E-08  0.267E-08
 -2.146  0.391E-09  0.104E-08  0.391E-09  0.104E-08
 -2.136  0.148E-09  0.396E-09  0.148E-09  0.396E-09
 -2.126  0.493E-10  0.147E-09  0.493E-10  0.147E-09
 -2.116  0.180E-10  0.546E-10  0.180E-10  0.546E-10
 -2.106  0.000E+00  0.183E-10  0.000E+00  0.183E-10
 -2.096  0.000E+00  0.000E+00  0.000E+00  0.000E+00
 -2.086  0.000E+00  0.000E+00  0.000E+00  0.000E+00
 -2.076  0.000E+00  0.000E+00  0.000E+00  0.000E+00
 -2.066  0.000E+00  0.000E+00  0.000E+00  0.000E+00
 -2.056  0.000E+00  0.000E+00  0.000E+00  0.000E+00
 -2.046  0.000E+00  0.000E+00  0.000E+00  0.000E+00
 -2.036  0.000E+00  0.000E+00  0.000E+00  0.000E+00
 -2.026  0.000E+00  0.000E+00  0.000E+00  0.000E+00
 -2.016  0.000E+00  0.000E+00  0.000E+00  0.000E+00
 -2.006  0.000E+00  0.000E+00  0.000E+00  0.000E+00
 -1.996  0.000E+00  0.000E+00  0.000E+00  0.000E+00
 -1.986  0.000E+00  0.000E+00  0.000E+00  0.000E+00
 -1.976  0.000E+00  0.000E+00  0.000E+00  0.000E+00
 -1.966  0.000E+00  0.000E+00  0.000E+00  0.000E+00
 -1.956  0.000E+00  0.000E+00  0.000E+00  0.000E+00
 -1.946  0.000E+00  0.000E+00  0.000E+00  0.000E+00
 -1.936  0.000E+00  0.000E+00  0.000E+00  0.000E+00
 -1.926  0.000E+00  0.000E+00  0.000E+00  0.000E+00
 -1.916  0.000E+00  0.000E+00  0.000E+00  0.000E+00
 -1.906  0.000E+00  0.000E+00  0.000E+00  0.000E+00
 -1.896  0.000E+00  0.000E+00  0.000E+00  0.000E+00
 -1.886  0.000E+00  0.000E+00  0.000E+00  0.000E+00
 -1.876  0.000E+00  0.000E+00  0.000E+00  0.000E+00
 -1.866  0.000E+00  0.000E+00  0.000E+00  0.000E+00
 -1.856  0.000E+00  0.000E+00  0.000E+00  0.000E+00
 -1.846  0.000E+00  0.000E+00  0.000E+00  0.000E+00
 -1.836  0.000E+00  0.000E+00  0.000E+00  0.000E+00
 -1.826  0.000E+00  0.000E+00  0.000E+00  0.000E+00
 -1.816  0.000E+00  0.000E+00  0.000E+00  0.000E+00
 -1.806  0.000E+00  0.000E+00  0.000E+00  0.000E+00
 -1.796  0.000E+00  0.000E+00  0.000E+00  0.000E+00
 -1.786  0.000E+00  0.000E+00  0.000E+00  0.000E+00
 -1.776  0.000E+00  0.000E+00  0.000E+00  0.000E+00
 -1.766  0.000E+00  0.000E+00  0.000E+00  0.000E+00
 -1.756  0.000E+00  0.000E+00  0.000E+00  0.000E+00
 -1.746  0.000E+00  0.000E+00  0.000E+00  0.000E+00
 -1.736  0.000E+00  0.000E+00  0.000E+00  0.000E+00
 -1.726  0.000E+00  0.000E+00  0.000E+00  0.000E+00
 -1.716  0.000E+00  0.000E+00  0.000E+00  0.000E+00
 -1.706  0.000E+00  0.000E+00  0.000E+00  0.000E+00
 -1.696  0.000E+00  0.000E+00  0.000E+00  0.000E+00
 -1.686  0.228E-11  0.000E+00  0.227E-11  0.000E+00
 -1.676  0.853E-11  0.000E+00  0.850E-11  0.000E+00
 -1.666  0.233E-10  0.000E+00  0.232E-10  0.000E+00
 -1.656  0.623E-10  0.000E+00  0.621E-10  0.000E+00
 -1.646  0.163E-09  0.000E+00  0.163E-09  0.000E+00
 -1.636  0.420E-09  0.000E+00  0.419E-09  0.000E+00
 -1.626  0.106E-08  0.000E+00  0.106E-08  0.000E+00
 -1.616  0.262E-08  0.000E+00  0.261E-08  0.000E+00
 -1.606  0.634E-08  0.000E+00  0.631E-08  0.000E+00
 -1.596  0.151E-07  0.000E+00  0.150E-07  0.000E+00
 -1.586  0.350E-07  0.000E+00  0.349E-07  0.000E+00
 -1.576  0.799E-07  0.000E+00  0.796E-07  0.000E+00
 -1.566  0.179E-06  0.000E+00  0.178E-06  0.000E+00
 -1.556  0.392E-06  0.000E+00  0.390E-06  0.000E+00
 -1.546  0.842E-06  0.000E+00  0.839E-06  0.000E+00
 -1.536  0.178E-05  0.000E+00  0.177E-05  0.000E+00
 -1.526  0.367E-05  0.000E+00  0.365E-05  0.000E+00
 -1.516  0.742E-05  0.000E+00  0.739E-05  0.000E+00
 -1.506  0.147E-04  0.000E+00  0.147E-04  0.000E+00
 -1.496  0.287E-04  0.000E+00  0.286E-04  0.000E+00
 -1.486  0.547E-04  0.000E+00  0.545E-04  0.000E+00
 -1.476  0.102E-03  0.000E+00  0.102E-03  0.000E+00
 -1.466  0.187E-03  0.000E+00  0.187E-03  0.000E+00
 -1.456  0.337E-03  0.000E+00  0.336E-03  0.000E+00
 -1.446  0.593E-03  0.000E+00  0.591E-03  0.000E+00
 -1.436  0.102E-02  0.000E+00  0.102E-02  0.000E+00
 -1.426  0.173E-02  0.000E+00  0.173E-02  0.000E+00
 -1.416  0.288E-02  0.000E+00  0.287E-02  0.000E+00
 -1.406  0.468E-02  0.000E+00  0.467E-02  0.000E+00
 -1.396  0.747E-02  0.000E+00  0.744E-02  0.000E+00
 -1.386  0.117E-01  0.000E+00  0.116E-01  0.000E+00
 -1.376  0.179E-01  0.000E+00  0.178E-01  0.000E+00
 -1.366  0.269E-01  0.000E+00  0.268E-01  0.000E+00
 -1.356  0.397E-01  0.000E+00  0.395E-01  0.000E+00
 -1.346  0.573E-01  0.000E+00  0.571E-01  0.000E+00
 -1.336  0.813E-01  0.000E+00  0.809E-01  0.000E+00
 -1.326  0.113E+00  0.000E+00  0.112E+00  0.000E+00
 -1.316  0.154E+00  0.000E+00  0.153E+00  0.000E+00
 -1.306  0.206E+00  0.000E+00  0.205E+00  0.000E+00
 -1.296  0.270E+00  0.000E+00  0.269E+00  0.000E+00
 -1.286  0.347E+00  0.000E+00  0.345E+00  0.000E+00
 -1.276  0.438E+00  0.000E+00  0.436E+00  0.000E+00
 -1.266  0.542E+00  0.000E+00  0.540E+00  0.000E+00
 -1.256  0.659E+00  0.000E+00  0.657E+00  0.000E+00
 -1.246  0.788E+00  0.000E+00  0.785E+00  0.000E+00
 -1.236  0.924E+00  0.000E+00  0.921E+00  0.000E+00
 -1.226  0.107E+01  0.000E+00  0.106E+01  0.000E+00
 -1.216  0.121E+01  0.000E+00  0.120E+01  0.000E+00
 -1.206  0.135E+01  0.000E+00  0.135E+01  0.000E+00
 -1.196  0.148E+01  0.000E+00  0.148E+01  0.000E+00
 -1.186  0.161E+01  0.000E+00  0.160E+01  0.000E+00
 -1.176  0.172E+01  0.000E+00  0.172E+01  0.000E+00
 -1.166  0.182E+01  0.000E+00  0.181E+01  0.000E+00
 -1.156  0.190E+01  0.000E+00  0.190E+01  0.000E+00
 -1.146  0.197E+01  0.000E+00  0.196E+01  0.000E+00
 -1.136  0.202E+01  0.000E+00  0.201E+01  0.000E+00
 -1.126  0.205E+01  0.000E+00  0.204E+01  0.000E+00
 -1.116  0.207E+01  0.000E+00  0.206E+01  0.000E+00
 -1.106  0.208E+01  0.000E+00  0.207E+01  0.000E+00
 -1.096  0.207E+01  0.000E+00  0.206E+01  0.000E+00
 -1.086  0.205E+01  0.000E+00  0.204E+01  0.000E+00
 -1.076  0.201E+01  0.000E+00  0.200E+01  0.000E+00
 -1.066  0.197E+01  0.000E+00  0.196E+01  0.000E+00
 -1.056  0.192E+01  0.000E+00  0.191E+01  0.000E+00
 -1.046  0.186E+01  0.000E+00  0.185E+01  0.000E+00
 -1.036  0.180E+01  0.000E+00  0.180E+01  0.000E+00
 -1.026  0.175E+01  0.000E+00  0.175E+01  0.000E+00
 -1.016  0.171E+01  0.000E+00  0.171E+01  0.000E+00
 -1.006  0.169E+01  0.000E+00  0.168E+01  0.000E+00
 -0.996  0.169E+01  0.000E+00  0.169E+01  0.000E+00
 -0.986  0.173E+01  0.000E+00  0.172E+01  0.000E+00
 -0.976  0.180E+01  0.000E+00  0.179E+01  0.000E+00
 -0.966  0.191E+01  0.000E+00  0.190E+01  0.000E+00
 -0.956  0.205E+01  0.000E+00  0.205E+01  0.000E+00
 -0.946  0.224E+01  0.000E+00  0.223E+01  0.000E+00
 -0.936  0.246E+01  0.000E+00  0.245E+01  0.000E+00
 -0.926  0.270E+01  0.000E+00  0.269E+01  0.000E+00
 -0.916  0.296E+01  0.000E+00  0.295E+01  0.000E+00
 -0.906  0.322E+01  0.000E+00  0.321E+01  0.000E+00
 -0.896  0.348E+01  0.000E+00  0.347E+01  0.000E+00
 -0.886  0.372E+01  0.000E+00  0.371E+01  0.000E+00
 -0.876  0.394E+01  0.000E+00  0.393E+01  0.000E+00
 -0.866  0.414E+01  0.000E+00  0.412E+01  0.000E+00
 -0.856  0.430E+01  0.000E+00  0.429E+01  0.000E+00
 -0.846  0.444E+01  0.000E+00  0.442E+01  0.000E+00
 -0.836  0.455E+01  0.000E+00  0.453E+01  0.000E+00
 -0.826  0.464E+01  0.000E+00  0.463E+01  0.000E+00
 -0.816  0.473E+01  0.000E+00  0.471E+01  0.000E+00
 -0.806  0.481E+01  0.000E+00  0.479E+01  0.000E+00
 -0.796  0.490E+01  0.000E+00  0.488E+01  0.000E+00
 -0.786  0.499E+01  0.000E+00  0.498E+01  0.000E+00
 -0.776  0.511E+01  0.000E+00  0.509E+01  0.000E+00
 -0.766  0.523E+01  0.000E+00  0.521E+01  0.000E+00
 -0.756  0.537E+01  0.000E+00  0.535E+01  0.000E+00
 -0.746  0.551E+01  0.000E+00  0.549E+01  0.000E+00
 -0.736  0.565E+01  0.000E+00  0.563E+01  0.000E+00
 -0.726  0.577E+01  0.000E+00  0.575E+01  0.000E+00
 -0.716  0.588E+01  0.000E+00  0.586E+01  0.000E+00
 -0.706  0.596E+01  0.000E+00  0.594E+01  0.000E+00
 -0.696  0.600E+01  0.000E+00  0.598E+01  0.000E+00
 -0.686  0.600E+01  0.000E+00  0.598E+01  0.000E+00
 -0.676  0.595E+01  0.000E+00  0.593E+01  0.000E+00
 -0.666  0.586E+01  0.000E+00  0.584E+01  0.000E+00
 -0.656  0.573E+01  0.000E+00  0.571E+01  0.000E+00
 -0.646  0.556E+01  0.000E+00  0.554E+01  0.000E+00
 -0.636  0.535E+01  0.000E+00  0.533E+01  0.000E+00
 -0.626  0.511E+01  0.000E+00  0.509E+01  0.000E+00
 -0.616  0.485E+01  0.000E+00  0.483E+01  0.000E+00
 -0.606  0.456E+01  0.000E+00  0.455E+01  0.000E+00
 -0.596  0.427E+01  0.000E+00  0.425E+01  0.000E+00
 -0.586  0.397E+01  0.000E+00  0.396E+01  0.000E+00
 -0.576  0.368E+01  0.000E+00  0.367E+01  0.000E+00
 -0.566  0.342E+01  0.000E+00  0.341E+01  0.000E+00
 -0.556  0.319E+01  0.000E+00  0.317E+01  0.000E+00
 -0.546  0.300E+01  0.000E+00  0.299E+01  0.000E+00
 -0.536  0.286E+01  0.000E+00  0.285E+01  0.000E+00
 -0.526  0.280E+01  0.000E+00  0.279E+01  0.000E+00
 -0.516  0.281E+01  0.000E+00  0.280E+01  0.000E+00
 -0.506  0.290E+01  0.000E+00  0.289E+01  0.000E+00
 -0.496  0.307E+01  0.000E+00  0.306E+01  0.000E+00
 -0.486  0.333E+01  0.000E+00  0.332E+01  0.000E+00
 -0.476  0.367E+01  0.000E+00  0.365E+01  0.000E+00
 -0.466  0.408E+01  0.000E+00  0.407E+01  0.000E+00
 -0.456  0.456E+01  0.000E+00  0.454E+01  0.000E+00
 -0.446  0.509E+01  0.000E+00  0.508E+01  0.000E+00
 -0.436  0.567E+01  0.000E+00  0.565E+01  0.000E+00
 -0.426  0.628E+01  0.000E+00  0.626E+01  0.000E+00
 -0.416  0.692E+01  0.000E+00  0.689E+01  0.000E+00
 -0.406  0.756E+01  0.000E+00  0.753E+01  0.000E+00
 -0.396  0.821E+01  0.000E+00  0.818E+01  0.000E+00
 -0.386  0.886E+01  0.000E+00  0.883E+01  0.000E+00
 -0.376  0.951E+01  0.000E+00  0.947E+01  0.000E+00
 -0.366  0.102E+02  0.000E+00  0.101E+02  0.000E+00
 -0.356  0.108E+02  0.000E+00  0.108E+02  0.000E+00
 -0.346  0.114E+02  0.000E+00  0.114E+02  0.000E+00
 -0.336  0.121E+02  0.000E+00  0.120E+02  0.000E+00
 -0.326  0.127E+02  0.000E+00  0.127E+02  0.000E+00
 -0.316  0.134E+02  0.000E+00  0.133E+02  0.000E+00
 -0.306  0.140E+02  0.000E+00  0.139E+02  0.000E+00
 -0.296  0.146E+02  0.345E-11  0.146E+02  0.343E-11
 -0.286  0.153E+02  0.137E-10  0.152E+02  0.137E-10
 -0.276  0.159E+02  0.372E-10  0.159E+02  0.370E-10
 -0.266  0.166E+02  0.987E-10  0.165E+02  0.981E-10
 -0.256  0.173E+02  0.257E-09  0.172E+02  0.255E-09
 -0.246  0.179E+02  0.654E-09  0.178E+02  0.650E-09
 -0.236  0.186E+02  0.164E-08  0.185E+02  0.163E-08
 -0.226  0.193E+02  0.404E-08  0.193E+02  0.401E-08
 -0.216  0.201E+02  0.971E-08  0.200E+02  0.965E-08
 -0.206  0.209E+02  0.229E-07  0.208E+02  0.228E-07
 -0.196  0.218E+02  0.529E-07  0.217E+02  0.526E-07
 -0.186  0.228E+02  0.120E-06  0.227E+02  0.119E-06
 -0.176  0.238E+02  0.266E-06  0.237E+02  0.265E-06
 -0.166  0.249E+02  0.580E-06  0.248E+02  0.576E-06
 -0.156  0.260E+02  0.124E-05  0.259E+02  0.123E-05
 -0.146  0.272E+02  0.259E-05  0.270E+02  0.258E-05
 -0.136  0.283E+02  0.533E-05  0.282E+02  0.529E-05
 -0.126  0.294E+02  0.107E-04  0.292E+02  0.107E-04
 -0.116  0.303E+02  0.212E-04  0.302E+02  0.211E-04
 -0.106  0.311E+02  0.410E-04  0.310E+02  0.408E-04
 -0.096  0.318E+02  0.780E-04  0.316E+02  0.775E-04
 -0.086  0.322E+02  0.145E-03  0.320E+02  0.144E-03
 -0.076  0.323E+02  0.266E-03  0.322E+02  0.264E-03
 -0.066  0.323E+02  0.477E-03  0.321E+02  0.474E-03
 -0.056  0.320E+02  0.839E-03  0.319E+02  0.834E-03
 -0.046  0.315E+02  0.145E-02  0.314E+02  0.144E-02
 -0.036  0.308E+02  0.246E-02  0.307E+02  0.244E-02
 -0.026  0.300E+02  0.409E-02  0.298E+02  0.407E-02
 -0.016  0.290E+02  0.669E-02  0.289E+02  0.665E-02
 -0.006  0.280E+02  0.107E-01  0.279E+02  0.107E-01
  0.004  0.270E+02  0.169E-01  0.269E+02  0.168E-01
  0.014  0.260E+02  0.262E-01  0.259E+02  0.261E-01
  0.024  0.251E+02  0.399E-01  0.249E+02  0.397E-01
  0.034  0.242E+02  0.598E-01  0.241E+02  0.594E-01
  0.044  0.234E+02  0.881E-01  0.233E+02  0.875E-01
  0.054  0.227E+02  0.128E+00  0.226E+02  0.127E+00
  0.064  0.222E+02  0.182E+00  0.221E+02  0.181E+00
  0.074  0.217E+02  0.256E+00  0.216E+02  0.254E+00
  0.084  0.214E+02  0.354E+00  0.213E+02  0.352E+00
  0.094  0.211E+02  0.483E+00  0.210E+02  0.480E+00
  0.104  0.209E+02  0.649E+00  0.208E+02  0.645E+00
  0.114  0.208E+02  0.861E+00  0.207E+02  0.856E+00
  0.124  0.207E+02  0.113E+01  0.206E+02  0.112E+01
  0.134  0.207E+02  0.146E+01  0.206E+02  0.145E+01
  0.144  0.207E+02  0.186E+01  0.206E+02  0.185E+01
  0.154  0.208E+02  0.235E+01  0.207E+02  0.233E+01
  0.164  0.209E+02  0.293E+01  0.208E+02  0.291E+01
  0.174  0.210E+02  0.361E+01  0.209E+02  0.358E+01
  0.184  0.212E+02  0.439E+01  0.211E+02  0.437E+01
  0.194  0.215E+02  0.530E+01  0.214E+02  0.526E+01
  0.204  0.219E+02  0.631E+01  0.218E+02  0.627E+01
  0.214  0.224E+02  0.744E+01  0.223E+02  0.740E+01
  0.224  0.230E+02  0.868E+01  0.229E+02  0.863E+01
  0.234  0.237E+02  0.100E+02  0.236E+02  0.995E+01
  0.244  0.246E+02  0.114E+02  0.245E+02  0.114E+02
  0.254  0.256E+02  0.129E+02  0.255E+02  0.129E+02
  0.264  0.267E+02  0.145E+02  0.265E+02  0.144E+02
  0.274  0.278E+02  0.161E+02  0.277E+02  0.160E+02
  0.284  0.291E+02  0.177E+02  0.290E+02  0.176E+02
  0.294  0.304E+02  0.193E+02  0.303E+02  0.192E+02
  0.304  0.318E+02  0.209E+02  0.317E+02  0.208E+02
  0.314  0.332E+02  0.225E+02  0.331E+02  0.224E+02
  0.324  0.346E+02  0.241E+02  0.345E+02  0.239E+02
  0.334  0.360E+02  0.256E+02  0.358E+02  0.255E+02
  0.344  0.373E+02  0.272E+02  0.372E+02  0.270E+02
  0.354  0.386E+02  0.287E+02  0.385E+02  0.285E+02
  0.364  0.399E+02  0.302E+02  0.397E+02  0.300E+02
  0.374  0.410E+02  0.317E+02  0.409E+02  0.315E+02
  0.384  0.421E+02  0.332E+02  0.419E+02  0.330E+02
  0.394  0.431E+02  0.346E+02  0.429E+02  0.344E+02
  0.404  0.440E+02  0.359E+02  0.438E+02  0.357E+02
  0.414  0.447E+02  0.371E+02  0.445E+02  0.369E+02
  0.424  0.454E+02  0.382E+02  0.452E+02  0.380E+02
  0.434  0.458E+02  0.392E+02  0.456E+02  0.389E+02
  0.444  0.461E+02  0.399E+02  0.459E+02  0.397E+02
  0.454  0.463E+02  0.405E+02  0.461E+02  0.402E+02
  0.464  0.463E+02  0.408E+02  0.461E+02  0.405E+02
  0.474  0.461E+02  0.409E+02  0.459E+02  0.407E+02
  0.484  0.458E+02  0.408E+02  0.455E+02  0.406E+02
  0.494  0.453E+02  0.405E+02  0.451E+02  0.403E+02
  0.504  0.447E+02  0.401E+02  0.445E+02  0.398E+02
  0.514  0.441E+02  0.395E+02  0.439E+02  0.393E+02
  0.524  0.434E+02  0.389E+02  0.432E+02  0.386E+02
  0.534  0.427E+02  0.382E+02  0.425E+02  0.380E+02
  0.544  0.421E+02  0.376E+02  0.419E+02  0.373E+02
  0.554  0.416E+02  0.369E+02  0.414E+02  0.367E+02
  0.564  0.412E+02  0.364E+02  0.410E+02  0.362E+02
  0.574  0.409E+02  0.360E+02  0.407E+02  0.358E+02
  0.584  0.407E+02  0.357E+02  0.405E+02  0.355E+02
  0.594  0.407E+02  0.356E+02  0.405E+02  0.353E+02
  0.604  0.408E+02  0.356E+02  0.406E+02  0.353E+02
  0.614  0.410E+02  0.357E+02  0.408E+02  0.355E+02
  0.624  0.413E+02  0.360E+02  0.411E+02  0.357E+02
  0.634  0.417E+02  0.363E+02  0.415E+02  0.361E+02
  0.644  0.422E+02  0.367E+02  0.420E+02  0.365E+02
  0.654  0.428E+02  0.372E+02  0.426E+02  0.369E+02
  0.664  0.434E+02  0.376E+02  0.432E+02  0.374E+02
  0.674  0.441E+02  0.381E+02  0.439E+02  0.379E+02
  0.684  0.448E+02  0.385E+02  0.446E+02  0.383E+02
  0.694  0.455E+02  0.389E+02  0.453E+02  0.387E+02
  0.704  0.463E+02  0.393E+02  0.460E+02  0.391E+02
  0.714  0.470E+02  0.396E+02  0.467E+02  0.394E+02
  0.724  0.476E+02  0.399E+02  0.474E+02  0.396E+02
  0.734  0.482E+02  0.401E+02  0.480E+02  0.399E+02
  0.744  0.487E+02  0.403E+02  0.484E+02  0.401E+02
  0.754  0.490E+02  0.405E+02  0.488E+02  0.402E+02
  0.764  0.492E+02  0.406E+02  0.489E+02  0.403E+02
  0.774  0.492E+02  0.406E+02  0.489E+02  0.404E+02
  0.784  0.490E+02  0.406E+02  0.487E+02  0.404E+02
  0.794  0.486E+02  0.405E+02  0.484E+02  0.402E+02
  0.804  0.481E+02  0.403E+02  0.478E+02  0.400E+02
  0.814  0.473E+02  0.400E+02  0.471E+02  0.397E+02
  0.824  0.465E+02  0.395E+02  0.462E+02  0.392E+02
  0.834  0.455E+02  0.389E+02  0.452E+02  0.387E+02
  0.844  0.444E+02  0.382E+02  0.442E+02  0.379E+02
  0.854  0.433E+02  0.373E+02  0.430E+02  0.371E+02
  0.864  0.421E+02  0.363E+02  0.419E+02  0.361E+02
  0.874  0.409E+02  0.352E+02  0.407E+02  0.350E+02
  0.884  0.397E+02  0.341E+02  0.394E+02  0.339E+02
  0.894  0.385E+02  0.329E+02  0.382E+02  0.326E+02
  0.904  0.373E+02  0.316E+02  0.371E+02  0.314E+02
  0.914  0.361E+02  0.304E+02  0.359E+02  0.302E+02
  0.924  0.350E+02  0.292E+02  0.348E+02  0.290E+02
  0.934  0.340E+02  0.281E+02  0.337E+02  0.279E+02
  0.944  0.330E+02  0.271E+02  0.328E+02  0.270E+02
  0.954  0.321E+02  0.263E+02  0.319E+02  0.262E+02
  0.964  0.314E+02  0.257E+02  0.312E+02  0.255E+02
  0.974  0.307E+02  0.252E+02  0.305E+02  0.251E+02
  0.984  0.303E+02  0.250E+02  0.301E+02  0.248E+02
  0.994  0.300E+02  0.249E+02  0.298E+02  0.247E+02
  1.004  0.299E+02  0.249E+02  0.297E+02  0.248E+02
  1.014  0.299E+02  0.251E+02  0.297E+02  0.249E+02
  1.024  0.300E+02  0.253E+02  0.298E+02  0.251E+02
  1.034  0.303E+02  0.255E+02  0.301E+02  0.253E+02
  1.044  0.308E+02  0.256E+02  0.306E+02  0.255E+02
  1.054  0.313E+02  0.257E+02  0.311E+02  0.255E+02
  1.064  0.319E+02  0.256E+02  0.317E+02  0.254E+02
  1.074  0.326E+02  0.253E+02  0.323E+02  0.251E+02
  1.084  0.333E+02  0.248E+02  0.331E+02  0.246E+02
  1.094  0.341E+02  0.241E+02  0.339E+02  0.240E+02
  1.104  0.349E+02  0.233E+02  0.347E+02  0.232E+02
  1.114  0.358E+02  0.224E+02  0.355E+02  0.223E+02
  1.124  0.366E+02  0.215E+02  0.364E+02  0.213E+02
  1.134  0.375E+02  0.205E+02  0.372E+02  0.204E+02
  1.144  0.383E+02  0.197E+02  0.381E+02  0.195E+02
  1.154  0.391E+02  0.189E+02  0.389E+02  0.188E+02
  1.164  0.399E+02  0.183E+02  0.396E+02  0.182E+02
  1.174  0.405E+02  0.179E+02  0.403E+02  0.178E+02
  1.184  0.411E+02  0.177E+02  0.409E+02  0.176E+02
  1.194  0.417E+02  0.177E+02  0.414E+02  0.176E+02
  1.204  0.421E+02  0.180E+02  0.418E+02  0.179E+02
  1.214  0.425E+02  0.185E+02  0.422E+02  0.184E+02
  1.224  0.429E+02  0.193E+02  0.426E+02  0.191E+02
  1.234  0.432E+02  0.203E+02  0.429E+02  0.201E+02
  1.244  0.435E+02  0.214E+02  0.432E+02  0.213E+02
  1.254  0.438E+02  0.228E+02  0.435E+02  0.226E+02
  1.264  0.441E+02  0.243E+02  0.438E+02  0.241E+02
  1.274  0.445E+02  0.260E+02  0.441E+02  0.258E+02
  1.284  0.448E+02  0.278E+02  0.445E+02  0.275E+02
  1.294  0.452E+02  0.295E+02  0.449E+02  0.293E+02
  1.304  0.456E+02  0.313E+02  0.453E+02  0.311E+02
  1.314  0.460E+02  0.330E+02  0.457E+02  0.327E+02
  1.324  0.465E+02  0.345E+02  0.461E+02  0.343E+02
  1.334  0.470E+02  0.359E+02  0.466E+02  0.356E+02
  1.344  0.475E+02  0.370E+02  0.471E+02  0.367E+02
  1.354  0.480E+02  0.378E+02  0.477E+02  0.375E+02
  1.364  0.486E+02  0.383E+02  0.482E+02  0.380E+02
  1.374  0.492E+02  0.384E+02  0.488E+02  0.381E+02
  1.384  0.498E+02  0.381E+02  0.494E+02  0.379E+02
  1.394  0.504E+02  0.375E+02  0.500E+02  0.372E+02
  1.404  0.510E+02  0.365E+02  0.506E+02  0.362E+02
  1.414  0.516E+02  0.351E+02  0.512E+02  0.349E+02
  1.424  0.522E+02  0.334E+02  0.518E+02  0.332E+02
  1.434  0.527E+02  0.314E+02  0.523E+02  0.312E+02
  1.444  0.531E+02  0.292E+02  0.527E+02  0.290E+02
  1.454  0.534E+02  0.268E+02  0.530E+02  0.266E+02
  1.464  0.536E+02  0.242E+02  0.532E+02  0.241E+02
  1.474  0.536E+02  0.216E+02  0.532E+02  0.215E+02
  1.484  0.534E+02  0.191E+02  0.530E+02  0.189E+02
  1.494  0.529E+02  0.165E+02  0.525E+02  0.164E+02
  1.504  0.523E+02  0.141E+02  0.519E+02  0.140E+02
  1.514  0.514E+02  0.119E+02  0.510E+02  0.118E+02
  1.524  0.503E+02  0.981E+01  0.499E+02  0.976E+01
  1.534  0.491E+02  0.799E+01  0.487E+02  0.794E+01
  1.544  0.478E+02  0.639E+01  0.474E+02  0.635E+01
  1.554  0.464E+02  0.502E+01  0.460E+02  0.500E+01
  1.564  0.449E+02  0.388E+01  0.446E+02  0.386E+01
  1.574  0.435E+02  0.295E+01  0.432E+02  0.293E+01
  1.584  0.421E+02  0.220E+01  0.418E+02  0.219E+01
  1.594  0.408E+02  0.161E+01  0.404E+02  0.160E+01
  1.604  0.395E+02  0.116E+01  0.392E+02  0.115E+01
  1.614  0.383E+02  0.816E+00  0.380E+02  0.812E+00
  1.624  0.371E+02  0.566E+00  0.368E+02  0.562E+00
  1.634  0.360E+02  0.385E+00  0.356E+02  0.383E+00
  1.644  0.348E+02  0.257E+00  0.345E+02  0.256E+00
  1.654  0.336E+02  0.169E+00  0.333E+02  0.168E+00
  1.664  0.324E+02  0.109E+00  0.321E+02  0.109E+00
  1.674  0.311E+02  0.701E-01  0.308E+02  0.698E-01
  1.684  0.297E+02  0.456E-01  0.294E+02  0.453E-01
  1.694  0.282E+02  0.312E-01  0.279E+02  0.310E-01
  1.704  0.266E+02  0.241E-01  0.263E+02  0.240E-01
  1.714  0.249E+02  0.227E-01  0.246E+02  0.226E-01
  1.724  0.231E+02  0.261E-01  0.229E+02  0.260E-01
  1.734  0.213E+02  0.342E-01  0.211E+02  0.340E-01
  1.744  0.195E+02  0.474E-01  0.193E+02  0.471E-01
  1.754  0.176E+02  0.665E-01  0.175E+02  0.661E-01
  1.764  0.159E+02  0.927E-01  0.157E+02  0.921E-01
  1.774  0.142E+02  0.127E+00  0.140E+02  0.126E+00
  1.784  0.126E+02  0.171E+00  0.125E+02  0.170E+00
  1.794  0.111E+02  0.227E+00  0.110E+02  0.225E+00
  1.804  0.973E+01  0.294E+00  0.965E+01  0.292E+00
  1.814  0.849E+01  0.374E+00  0.842E+01  0.371E+00
  1.824  0.737E+01  0.466E+00  0.731E+01  0.463E+00
  1.834  0.637E+01  0.569E+00  0.632E+01  0.566E+00
  1.844  0.548E+01  0.682E+00  0.544E+01  0.678E+00
  1.854  0.469E+01  0.802E+00  0.466E+01  0.797E+00
  1.864  0.399E+01  0.924E+00  0.396E+01  0.919E+00
  1.874  0.337E+01  0.105E+01  0.335E+01  0.104E+01
  1.884  0.282E+01  0.116E+01  0.280E+01  0.115E+01
  1.894  0.234E+01  0.126E+01  0.233E+01  0.126E+01
  1.904  0.192E+01  0.135E+01  0.191E+01  0.134E+01
  1.914  0.156E+01  0.142E+01  0.155E+01  0.141E+01
  1.924  0.125E+01  0.147E+01  0.124E+01  0.146E+01
  1.934  0.985E+00  0.150E+01  0.980E+00  0.149E+01
  1.944  0.766E+00  0.151E+01  0.762E+00  0.150E+01
  1.954  0.586E+00  0.151E+01  0.584E+00  0.150E+01
  1.964  0.442E+00  0.149E+01  0.440E+00  0.148E+01
  1.974  0.327E+00  0.146E+01  0.326E+00  0.145E+01
  1.984  0.238E+00  0.144E+01  0.237E+00  0.143E+01
  1.994  0.170E+00  0.141E+01  0.169E+00  0.140E+01
  2.004  0.119E+00  0.140E+01  0.119E+00  0.139E+01
  2.014  0.822E-01  0.139E+01  0.818E-01  0.138E+01
  2.024  0.555E-01  0.140E+01  0.553E-01  0.139E+01
  2.034  0.368E-01  0.142E+01  0.367E-01  0.141E+01
  2.044  0.240E-01  0.145E+01  0.239E-01  0.144E+01
  2.054  0.153E-01  0.148E+01  0.152E-01  0.147E+01
  2.064  0.956E-02  0.152E+01  0.952E-02  0.151E+01
  2.074  0.587E-02  0.155E+01  0.584E-02  0.154E+01
  2.084  0.353E-02  0.157E+01  0.352E-02  0.156E+01
  2.094  0.208E-02  0.159E+01  0.207E-02  0.158E+01
  2.104  0.121E-02  0.160E+01  0.120E-02  0.159E+01
  2.114  0.684E-03  0.160E+01  0.681E-03  0.159E+01
  2.124  0.380E-03  0.160E+01  0.379E-03  0.159E+01
  2.134  0.208E-03  0.160E+01  0.207E-03  0.159E+01
  2.144  0.112E-03  0.161E+01  0.111E-03  0.160E+01
  2.154  0.603E-04  0.164E+01  0.600E-04  0.162E+01
  2.164  0.345E-04  0.169E+01  0.343E-04  0.168E+01
  2.174  0.245E-04  0.178E+01  0.243E-04  0.176E+01
  2.184  0.262E-04  0.191E+01  0.258E-04  0.189E+01
  2.194  0.399E-04  0.208E+01  0.391E-04  0.206E+01
  2.204  0.705E-04  0.230E+01  0.691E-04  0.227E+01
  2.214  0.129E-03  0.256E+01  0.126E-03  0.253E+01
  2.224  0.233E-03  0.286E+01  0.228E-03  0.283E+01
  2.234  0.416E-03  0.320E+01  0.407E-03  0.317E+01
  2.244  0.727E-03  0.356E+01  0.713E-03  0.353E+01
  2.254  0.125E-02  0.393E+01  0.122E-02  0.390E+01
  2.264  0.210E-02  0.431E+01  0.206E-02  0.427E+01
  2.274  0.346E-02  0.468E+01  0.339E-02  0.463E+01
  2.284  0.559E-02  0.502E+01  0.548E-02  0.497E+01
  2.294  0.885E-02  0.532E+01  0.867E-02  0.528E+01
  2.304  0.137E-01  0.558E+01  0.135E-01  0.553E+01
  2.314  0.209E-01  0.579E+01  0.205E-01  0.574E+01
  2.324  0.312E-01  0.594E+01  0.306E-01  0.589E+01
  2.334  0.456E-01  0.604E+01  0.447E-01  0.599E+01
  2.344  0.654E-01  0.608E+01  0.641E-01  0.603E+01
  2.354  0.919E-01  0.608E+01  0.901E-01  0.603E+01
  2.364  0.127E+00  0.603E+01  0.124E+00  0.598E+01
  2.374  0.171E+00  0.594E+01  0.167E+00  0.590E+01
  2.384  0.226E+00  0.584E+01  0.222E+00  0.579E+01
  2.394  0.293E+00  0.572E+01  0.288E+00  0.567E+01
  2.404  0.373E+00  0.560E+01  0.366E+00  0.555E+01
  2.414  0.465E+00  0.548E+01  0.456E+00  0.544E+01
  2.424  0.569E+00  0.537E+01  0.557E+00  0.533E+01
  2.434  0.681E+00  0.529E+01  0.668E+00  0.525E+01
  2.444  0.801E+00  0.522E+01  0.785E+00  0.518E+01
  2.454  0.922E+00  0.517E+01  0.904E+00  0.513E+01
  2.464  0.104E+01  0.514E+01  0.102E+01  0.511E+01
  2.474  0.115E+01  0.514E+01  0.113E+01  0.510E+01
  2.484  0.125E+01  0.516E+01  0.123E+01  0.513E+01
  2.494  0.134E+01  0.521E+01  0.131E+01  0.518E+01
  2.504  0.140E+01  0.528E+01  0.137E+01  0.525E+01
  2.514  0.144E+01  0.539E+01  0.141E+01  0.535E+01
  2.524  0.146E+01  0.552E+01  0.143E+01  0.548E+01
  2.534  0.146E+01  0.568E+01  0.143E+01  0.564E+01
  2.544  0.143E+01  0.587E+01  0.140E+01  0.583E+01
  2.554  0.140E+01  0.610E+01  0.137E+01  0.606E+01
  2.564  0.135E+01  0.636E+01  0.132E+01  0.632E+01
  2.574  0.130E+01  0.666E+01  0.128E+01  0.661E+01
  2.584  0.126E+01  0.698E+01  0.123E+01  0.693E+01
  2.594  0.123E+01  0.733E+01  0.120E+01  0.728E+01
  2.604  0.121E+01  0.770E+01  0.119E+01  0.765E+01
  2.614  0.121E+01  0.809E+01  0.119E+01  0.804E+01
  2.624  0.123E+01  0.849E+01  0.121E+01  0.844E+01
  2.634  0.127E+01  0.890E+01  0.125E+01  0.884E+01
  2.644  0.133E+01  0.931E+01  0.130E+01  0.925E+01
  2.654  0.140E+01  0.971E+01  0.138E+01  0.965E+01
  2.664  0.149E+01  0.101E+02  0.146E+01  0.100E+02
  2.674  0.158E+01  0.105E+02  0.155E+01  0.104E+02
  2.684  0.167E+01  0.108E+02  0.164E+01  0.107E+02
  2.694  0.177E+01  0.110E+02  0.173E+01  0.110E+02
  2.704  0.186E+01  0.113E+02  0.183E+01  0.112E+02
  2.714  0.196E+01  0.114E+02  0.192E+01  0.113E+02
  2.724  0.206E+01  0.114E+02  0.202E+01  0.114E+02
  2.734  0.217E+01  0.114E+02  0.213E+01  0.113E+02
  2.744  0.229E+01  0.113E+02  0.225E+01  0.112E+02
  2.754  0.243E+01  0.111E+02  0.239E+01  0.110E+02
  2.764  0.260E+01  0.109E+02  0.256E+01  0.108E+02
  2.774  0.281E+01  0.106E+02  0.276E+01  0.105E+02
  2.784  0.305E+01  0.103E+02  0.300E+01  0.102E+02
  2.794  0.333E+01  0.994E+01  0.328E+01  0.985E+01
  2.804  0.366E+01  0.965E+01  0.360E+01  0.957E+01
  2.814  0.404E+01  0.941E+01  0.397E+01  0.933E+01
  2.824  0.445E+01  0.924E+01  0.438E+01  0.916E+01
  2.834  0.491E+01  0.916E+01  0.483E+01  0.907E+01
  2.844  0.540E+01  0.917E+01  0.531E+01  0.908E+01
  2.854  0.590E+01  0.927E+01  0.581E+01  0.918E+01
  2.864  0.642E+01  0.947E+01  0.632E+01  0.938E+01
  2.874  0.693E+01  0.975E+01  0.682E+01  0.965E+01
  2.884  0.743E+01  0.101E+02  0.731E+01  0.100E+02
  2.894  0.791E+01  0.105E+02  0.778E+01  0.104E+02
  2.904  0.835E+01  0.110E+02  0.822E+01  0.108E+02
  2.914  0.874E+01  0.114E+02  0.861E+01  0.113E+02
  2.924  0.910E+01  0.119E+02  0.895E+01  0.118E+02
  2.934  0.940E+01  0.124E+02  0.926E+01  0.123E+02
  2.944  0.966E+01  0.129E+02  0.951E+01  0.128E+02
  2.954  0.988E+01  0.134E+02  0.973E+01  0.133E+02
  2.964  0.101E+02  0.139E+02  0.991E+01  0.137E+02
  2.974  0.102E+02  0.143E+02  0.101E+02  0.142E+02
  2.984  0.104E+02  0.148E+02  0.102E+02  0.146E+02
  2.994  0.105E+02  0.152E+02  0.104E+02  0.150E+02
  3.004  0.106E+02  0.155E+02  0.105E+02  0.153E+02
  3.014  0.108E+02  0.158E+02  0.107E+02  0.156E+02
  3.024  0.110E+02  0.160E+02  0.108E+02  0.158E+02
  3.034  0.112E+02  0.161E+02  0.110E+02  0.159E+02
  3.044  0.114E+02  0.161E+02  0.113E+02  0.159E+02
  3.054  0.117E+02  0.160E+02  0.116E+02  0.158E+02
  3.064  0.121E+02  0.158E+02  0.119E+02  0.156E+02
  3.074  0.125E+02  0.155E+02  0.123E+02  0.153E+02
  3.084  0.129E+02  0.151E+02  0.128E+02  0.150E+02
  3.094  0.134E+02  0.147E+02  0.132E+02  0.146E+02
  3.104  0.139E+02  0.143E+02  0.137E+02  0.141E+02
  3.114  0.145E+02  0.138E+02  0.143E+02  0.137E+02
  3.124  0.150E+02  0.134E+02  0.148E+02  0.133E+02
  3.134  0.155E+02  0.131E+02  0.154E+02  0.129E+02
  3.144  0.161E+02  0.128E+02  0.159E+02  0.126E+02
  3.154  0.165E+02  0.126E+02  0.164E+02  0.125E+02
  3.164  0.169E+02  0.126E+02  0.168E+02  0.125E+02
  3.174  0.173E+02  0.127E+02  0.171E+02  0.125E+02
  3.184  0.176E+02  0.129E+02  0.174E+02  0.127E+02
  3.194  0.177E+02  0.132E+02  0.175E+02  0.130E+02
  3.204  0.179E+02  0.135E+02  0.177E+02  0.133E+02
  3.214  0.179E+02  0.139E+02  0.177E+02  0.137E+02
  3.224  0.180E+02  0.142E+02  0.178E+02  0.140E+02
  3.234  0.180E+02  0.144E+02  0.178E+02  0.143E+02
  3.244  0.180E+02  0.146E+02  0.178E+02  0.144E+02
  3.254  0.181E+02  0.147E+02  0.179E+02  0.145E+02
  3.264  0.182E+02  0.147E+02  0.180E+02  0.145E+02
  3.274  0.184E+02  0.145E+02  0.182E+02  0.143E+02
  3.284  0.187E+02  0.142E+02  0.185E+02  0.141E+02
  3.294  0.191E+02  0.139E+02  0.189E+02  0.137E+02
  3.304  0.195E+02  0.135E+02  0.193E+02  0.134E+02
  3.314  0.200E+02  0.131E+02  0.198E+02  0.130E+02
  3.324  0.205E+02  0.127E+02  0.202E+02  0.126E+02
  3.334  0.210E+02  0.124E+02  0.207E+02  0.122E+02
  3.344  0.214E+02  0.121E+02  0.212E+02  0.120E+02
  3.354  0.218E+02  0.119E+02  0.215E+02  0.118E+02
  3.364  0.221E+02  0.118E+02  0.218E+02  0.117E+02
  3.374  0.222E+02  0.118E+02  0.219E+02  0.116E+02
  3.384  0.222E+02  0.118E+02  0.219E+02  0.116E+02
  3.394  0.220E+02  0.119E+02  0.217E+02  0.117E+02
  3.404  0.217E+02  0.120E+02  0.214E+02  0.118E+02
  3.414  0.213E+02  0.121E+02  0.210E+02  0.120E+02
  3.424  0.208E+02  0.123E+02  0.205E+02  0.121E+02
  3.434  0.202E+02  0.124E+02  0.199E+02  0.122E+02
  3.444  0.195E+02  0.125E+02  0.193E+02  0.123E+02
  3.454  0.189E+02  0.125E+02  0.187E+02  0.124E+02
  3.464  0.182E+02  0.125E+02  0.180E+02  0.124E+02
  3.474  0.176E+02  0.125E+02  0.174E+02  0.123E+02
  3.484  0.171E+02  0.123E+02  0.169E+02  0.122E+02
  3.494  0.166E+02  0.122E+02  0.164E+02  0.120E+02
  3.504  0.162E+02  0.120E+02  0.160E+02  0.118E+02
  3.514  0.159E+02  0.117E+02  0.157E+02  0.116E+02
  3.524  0.157E+02  0.115E+02  0.155E+02  0.114E+02
  3.534  0.156E+02  0.113E+02  0.154E+02  0.111E+02
  3.544  0.156E+02  0.111E+02  0.154E+02  0.109E+02
  3.554  0.157E+02  0.109E+02  0.155E+02  0.108E+02
  3.564  0.160E+02  0.108E+02  0.158E+02  0.107E+02
  3.574  0.163E+02  0.108E+02  0.161E+02  0.106E+02
  3.584  0.167E+02  0.108E+02  0.165E+02  0.107E+02
  3.594  0.172E+02  0.110E+02  0.170E+02  0.109E+02
  3.604  0.177E+02  0.113E+02  0.175E+02  0.111E+02
  3.614  0.183E+02  0.117E+02  0.181E+02  0.115E+02
  3.624  0.190E+02  0.122E+02  0.187E+02  0.120E+02
  3.634  0.196E+02  0.128E+02  0.193E+02  0.126E+02
  3.644  0.202E+02  0.135E+02  0.200E+02  0.133E+02
  3.654  0.208E+02  0.144E+02  0.205E+02  0.142E+02
  3.664  0.214E+02  0.153E+02  0.211E+02  0.151E+02
  3.674  0.219E+02  0.163E+02  0.216E+02  0.161E+02
  3.684  0.224E+02  0.174E+02  0.221E+02  0.172E+02
  3.694  0.229E+02  0.186E+02  0.225E+02  0.183E+02
  3.704  0.233E+02  0.198E+02  0.229E+02  0.195E+02
  3.714  0.236E+02  0.210E+02  0.232E+02  0.207E+02
  3.724  0.239E+02  0.222E+02  0.235E+02  0.219E+02
  3.734  0.242E+02  0.234E+02  0.238E+02  0.231E+02
  3.744  0.244E+02  0.246E+02  0.240E+02  0.242E+02
  3.754  0.245E+02  0.257E+02  0.241E+02  0.253E+02
  3.764  0.247E+02  0.267E+02  0.243E+02  0.263E+02
  3.774  0.248E+02  0.277E+02  0.244E+02  0.273E+02
  3.784  0.249E+02  0.286E+02  0.245E+02  0.281E+02
  3.794  0.250E+02  0.293E+02  0.245E+02  0.289E+02
  3.804  0.250E+02  0.300E+02  0.246E+02  0.295E+02
  3.814  0.251E+02  0.305E+02  0.247E+02  0.300E+02
  3.824  0.253E+02  0.309E+02  0.248E+02  0.304E+02
  3.834  0.254E+02  0.311E+02  0.249E+02  0.307E+02
  3.844  0.256E+02  0.313E+02  0.251E+02  0.308E+02
  3.854  0.258E+02  0.312E+02  0.253E+02  0.308E+02
  3.864  0.260E+02  0.310E+02  0.255E+02  0.306E+02
  3.874  0.262E+02  0.307E+02  0.257E+02  0.303E+02
  3.884  0.264E+02  0.302E+02  0.259E+02  0.298E+02
  3.894  0.266E+02  0.296E+02  0.260E+02  0.291E+02
  3.904  0.267E+02  0.288E+02  0.261E+02  0.284E+02
  3.914  0.267E+02  0.279E+02  0.261E+02  0.275E+02
  3.924  0.266E+02  0.269E+02  0.261E+02  0.265E+02
  3.934  0.265E+02  0.258E+02  0.259E+02  0.254E+02
  3.944  0.262E+02  0.247E+02  0.257E+02  0.243E+02
  3.954  0.259E+02  0.235E+02  0.253E+02  0.232E+02
  3.964  0.254E+02  0.223E+02  0.249E+02  0.220E+02
  3.974  0.249E+02  0.211E+02  0.243E+02  0.208E+02
  3.984  0.243E+02  0.200E+02  0.238E+02  0.197E+02
  3.994  0.236E+02  0.190E+02  0.231E+02  0.187E+02
  4.004  0.229E+02  0.180E+02  0.224E+02  0.178E+02
  4.014  0.221E+02  0.172E+02  0.216E+02  0.169E+02
  4.024  0.213E+02  0.165E+02  0.208E+02  0.163E+02
  4.034  0.205E+02  0.160E+02  0.200E+02  0.157E+02
  4.044  0.196E+02  0.156E+02  0.192E+02  0.154E+02
  4.054  0.188E+02  0.154E+02  0.184E+02  0.152E+02
  4.064  0.180E+02  0.154E+02  0.176E+02  0.151E+02
  4.074  0.172E+02  0.155E+02  0.169E+02  0.152E+02
  4.084  0.166E+02  0.157E+02  0.162E+02  0.155E+02
  4.094  0.160E+02  0.161E+02  0.156E+02  0.158E+02
  4.104  0.155E+02  0.165E+02  0.152E+02  0.163E+02
  4.114  0.152E+02  0.171E+02  0.148E+02  0.168E+02
  4.124  0.150E+02  0.176E+02  0.146E+02  0.173E+02
  4.134  0.149E+02  0.182E+02  0.145E+02  0.179E+02
  4.144  0.149E+02  0.189E+02  0.146E+02  0.185E+02
  4.154  0.151E+02  0.195E+02  0.147E+02  0.191E+02
  4.164  0.153E+02  0.201E+02  0.149E+02  0.198E+02
  4.174  0.156E+02  0.208E+02  0.152E+02  0.204E+02
  4.184  0.159E+02  0.215E+02  0.155E+02  0.211E+02
  4.194  0.162E+02  0.222E+02  0.158E+02  0.218E+02
  4.204  0.165E+02  0.229E+02  0.161E+02  0.225E+02
  4.214  0.168E+02  0.238E+02  0.164E+02  0.234E+02
  4.224  0.170E+02  0.247E+02  0.166E+02  0.242E+02
  4.234  0.172E+02  0.257E+02  0.168E+02  0.252E+02
  4.244  0.174E+02  0.267E+02  0.170E+02  0.262E+02
  4.254  0.176E+02  0.278E+02  0.172E+02  0.273E+02
  4.264  0.177E+02  0.290E+02  0.173E+02  0.285E+02
  4.274  0.179E+02  0.301E+02  0.175E+02  0.296E+02
  4.284  0.182E+02  0.314E+02  0.177E+02  0.308E+02
  4.294  0.184E+02  0.326E+02  0.180E+02  0.320E+02
  4.304  0.188E+02  0.337E+02  0.184E+02  0.332E+02
  4.314  0.192E+02  0.349E+02  0.188E+02  0.344E+02
  4.324  0.197E+02  0.360E+02  0.192E+02  0.355E+02
  4.334  0.202E+02  0.371E+02  0.198E+02  0.366E+02
  4.344  0.208E+02  0.381E+02  0.203E+02  0.376E+02
  4.354  0.214E+02  0.390E+02  0.209E+02  0.385E+02
  4.364  0.220E+02  0.399E+02  0.216E+02  0.393E+02
  4.374  0.227E+02  0.406E+02  0.222E+02  0.400E+02
  4.384  0.234E+02  0.412E+02  0.229E+02  0.406E+02
  4.394  0.241E+02  0.416E+02  0.236E+02  0.411E+02
  4.404  0.248E+02  0.419E+02  0.242E+02  0.413E+02
  4.414  0.255E+02  0.419E+02  0.249E+02  0.414E+02
  4.424  0.262E+02  0.418E+02  0.256E+02  0.413E+02
  4.434  0.269E+02  0.415E+02  0.263E+02  0.410E+02
  4.444  0.275E+02  0.410E+02  0.269E+02  0.405E+02
  4.454  0.281E+02  0.403E+02  0.275E+02  0.398E+02
  4.464  0.287E+02  0.395E+02  0.281E+02  0.390E+02
  4.474  0.292E+02  0.386E+02  0.285E+02  0.381E+02
  4.484  0.296E+02  0.376E+02  0.289E+02  0.372E+02
  4.494  0.299E+02  0.366E+02  0.292E+02  0.362E+02
  4.504  0.301E+02  0.356E+02  0.294E+02  0.352E+02
  4.514  0.302E+02  0.347E+02  0.295E+02  0.343E+02
  4.524  0.301E+02  0.340E+02  0.295E+02  0.336E+02
  4.534  0.300E+02  0.333E+02  0.294E+02  0.329E+02
  4.544  0.299E+02  0.328E+02  0.292E+02  0.325E+02
  4.554  0.296E+02  0.325E+02  0.290E+02  0.322E+02
  4.564  0.294E+02  0.324E+02  0.287E+02  0.320E+02
  4.574  0.291E+02  0.324E+02  0.284E+02  0.321E+02
  4.584  0.288E+02  0.325E+02  0.282E+02  0.322E+02
  4.594  0.286E+02  0.328E+02  0.279E+02  0.325E+02
  4.604  0.283E+02  0.331E+02  0.277E+02  0.328E+02
  4.614  0.282E+02  0.335E+02  0.276E+02  0.332E+02
  4.624  0.280E+02  0.339E+02  0.274E+02  0.336E+02
  4.634  0.279E+02  0.343E+02  0.273E+02  0.339E+02
  4.644  0.279E+02  0.346E+02  0.273E+02  0.343E+02
  4.654  0.278E+02  0.349E+02  0.272E+02  0.345E+02
  4.664  0.277E+02  0.351E+02  0.272E+02  0.347E+02
  4.674  0.277E+02  0.353E+02  0.271E+02  0.349E+02
  4.684  0.276E+02  0.353E+02  0.270E+02  0.349E+02
  4.694  0.274E+02  0.353E+02  0.268E+02  0.349E+02
  4.704  0.272E+02  0.353E+02  0.267E+02  0.348E+02
  4.714  0.270E+02  0.351E+02  0.264E+02  0.347E+02
  4.724  0.267E+02  0.350E+02  0.262E+02  0.345E+02
  4.734  0.264E+02  0.348E+02  0.259E+02  0.344E+02
  4.744  0.261E+02  0.347E+02  0.256E+02  0.342E+02
  4.754  0.258E+02  0.345E+02  0.252E+02  0.340E+02
  4.764  0.255E+02  0.344E+02  0.250E+02  0.339E+02
  4.774  0.252E+02  0.342E+02  0.247E+02  0.337E+02
  4.784  0.250E+02  0.341E+02  0.245E+02  0.336E+02
  4.794  0.249E+02  0.340E+02  0.244E+02  0.335E+02
  4.804  0.249E+02  0.339E+02  0.244E+02  0.334E+02
  4.814  0.250E+02  0.338E+02  0.245E+02  0.333E+02
  4.824  0.252E+02  0.337E+02  0.246E+02  0.331E+02
  4.834  0.254E+02  0.335E+02  0.249E+02  0.330E+02
  4.844  0.257E+02  0.333E+02  0.252E+02  0.327E+02
  4.854  0.261E+02  0.330E+02  0.256E+02  0.325E+02
  4.864  0.265E+02  0.327E+02  0.260E+02  0.321E+02
  4.874  0.269E+02  0.323E+02  0.264E+02  0.317E+02
  4.884  0.273E+02  0.318E+02  0.268E+02  0.313E+02
  4.894  0.277E+02  0.313E+02  0.272E+02  0.308E+02
  4.904  0.281E+02  0.307E+02  0.275E+02  0.302E+02
  4.914  0.284E+02  0.302E+02  0.278E+02  0.297E+02
  4.924  0.286E+02  0.296E+02  0.281E+02  0.291E+02
  4.934  0.289E+02  0.290E+02  0.283E+02  0.285E+02
  4.944  0.291E+02  0.284E+02  0.285E+02  0.279E+02
  4.954  0.292E+02  0.279E+02  0.287E+02  0.274E+02
  4.964  0.294E+02  0.274E+02  0.288E+02  0.269E+02
  4.974  0.295E+02  0.269E+02  0.289E+02  0.265E+02
  4.984  0.295E+02  0.265E+02  0.290E+02  0.261E+02
  4.994  0.296E+02  0.261E+02  0.290E+02  0.257E+02
  5.004  0.295E+02  0.258E+02  0.290E+02  0.253E+02
  5.014  0.295E+02  0.254E+02  0.289E+02  0.250E+02
  5.024  0.294E+02  0.252E+02  0.288E+02  0.247E+02
  5.034  0.292E+02  0.249E+02  0.287E+02  0.245E+02
  5.044  0.290E+02  0.246E+02  0.284E+02  0.242E+02
  5.054  0.287E+02  0.244E+02  0.281E+02  0.240E+02
  5.064  0.283E+02  0.243E+02  0.278E+02  0.239E+02
  5.074  0.279E+02  0.241E+02  0.274E+02  0.237E+02
  5.084  0.274E+02  0.241E+02  0.269E+02  0.237E+02
  5.094  0.269E+02  0.241E+02  0.264E+02  0.237E+02
  5.104  0.264E+02  0.241E+02  0.259E+02  0.237E+02
  5.114  0.259E+02  0.242E+02  0.254E+02  0.238E+02
  5.124  0.254E+02  0.244E+02  0.250E+02  0.239E+02
  5.134  0.250E+02  0.245E+02  0.245E+02  0.241E+02
  5.144  0.245E+02  0.247E+02  0.241E+02  0.243E+02
  5.154  0.241E+02  0.249E+02  0.237E+02  0.245E+02
  5.164  0.238E+02  0.250E+02  0.233E+02  0.246E+02
  5.174  0.235E+02  0.252E+02  0.230E+02  0.247E+02
  5.184  0.232E+02  0.252E+02  0.228E+02  0.248E+02
  5.194  0.230E+02  0.253E+02  0.226E+02  0.248E+02
  5.204  0.228E+02  0.252E+02  0.224E+02  0.248E+02
  5.214  0.227E+02  0.251E+02  0.222E+02  0.247E+02
  5.224  0.225E+02  0.250E+02  0.221E+02  0.246E+02
  5.234  0.224E+02  0.249E+02  0.220E+02  0.245E+02
  5.244  0.222E+02  0.247E+02  0.218E+02  0.243E+02
  5.254  0.220E+02  0.245E+02  0.216E+02  0.241E+02
  5.264  0.218E+02  0.244E+02  0.214E+02  0.240E+02
  5.274  0.216E+02  0.242E+02  0.212E+02  0.238E+02
  5.284  0.214E+02  0.240E+02  0.210E+02  0.237E+02
  5.294  0.212E+02  0.239E+02  0.208E+02  0.235E+02
  5.304  0.209E+02  0.238E+02  0.205E+02  0.234E+02
  5.314  0.207E+02  0.237E+02  0.203E+02  0.234E+02
  5.324  0.205E+02  0.237E+02  0.201E+02  0.233E+02
  5.334  0.203E+02  0.237E+02  0.199E+02  0.233E+02
  5.344  0.201E+02  0.237E+02  0.197E+02  0.234E+02
  5.354  0.200E+02  0.238E+02  0.196E+02  0.234E+02
  5.364  0.198E+02  0.239E+02  0.195E+02  0.236E+02
  5.374  0.198E+02  0.241E+02  0.194E+02  0.237E+02
  5.384  0.197E+02  0.244E+02  0.193E+02  0.240E+02
  5.394  0.197E+02  0.246E+02  0.193E+02  0.242E+02
  5.404  0.197E+02  0.250E+02  0.193E+02  0.246E+02
  5.414  0.198E+02  0.254E+02  0.194E+02  0.250E+02
  5.424  0.199E+02  0.259E+02  0.195E+02  0.254E+02
  5.434  0.200E+02  0.264E+02  0.197E+02  0.260E+02
  5.444  0.203E+02  0.270E+02  0.199E+02  0.266E+02
  5.454  0.206E+02  0.276E+02  0.202E+02  0.272E+02
  5.464  0.210E+02  0.283E+02  0.206E+02  0.279E+02
  5.474  0.215E+02  0.291E+02  0.211E+02  0.286E+02
  5.484  0.220E+02  0.299E+02  0.216E+02  0.294E+02
  5.494  0.226E+02  0.307E+02  0.222E+02  0.302E+02
  5.504  0.232E+02  0.315E+02  0.228E+02  0.310E+02
  5.514  0.239E+02  0.323E+02  0.234E+02  0.318E+02
  5.524  0.245E+02  0.332E+02  0.241E+02  0.326E+02
  5.534  0.252E+02  0.339E+02  0.248E+02  0.334E+02
  5.544  0.258E+02  0.347E+02  0.254E+02  0.341E+02
  5.554  0.264E+02  0.354E+02  0.260E+02  0.348E+02
  5.564  0.270E+02  0.360E+02  0.265E+02  0.354E+02
  5.574  0.275E+02  0.364E+02  0.270E+02  0.359E+02
  5.584  0.279E+02  0.368E+02  0.274E+02  0.362E+02
  5.594  0.282E+02  0.371E+02  0.277E+02  0.365E+02
  5.604  0.286E+02  0.372E+02  0.280E+02  0.366E+02
  5.614  0.288E+02  0.372E+02  0.283E+02  0.366E+02
  5.624  0.290E+02  0.370E+02  0.285E+02  0.365E+02
  5.634  0.292E+02  0.368E+02  0.287E+02  0.362E+02
  5.644  0.294E+02  0.364E+02  0.288E+02  0.359E+02
  5.654  0.294E+02  0.360E+02  0.289E+02  0.354E+02
  5.664  0.295E+02  0.355E+02  0.290E+02  0.349E+02
  5.674  0.295E+02  0.349E+02  0.290E+02  0.344E+02
  5.684  0.294E+02  0.343E+02  0.289E+02  0.338E+02
  5.694  0.292E+02  0.338E+02  0.287E+02  0.332E+02
  5.704  0.290E+02  0.332E+02  0.285E+02  0.327E+02
  5.714  0.286E+02  0.327E+02  0.281E+02  0.322E+02
  5.724  0.282E+02  0.322E+02  0.277E+02  0.317E+02
  5.734  0.277E+02  0.318E+02  0.272E+02  0.313E+02
  5.744  0.271E+02  0.315E+02  0.266E+02  0.310E+02
  5.754  0.264E+02  0.313E+02  0.260E+02  0.308E+02
  5.764  0.257E+02  0.312E+02  0.253E+02  0.307E+02
  5.774  0.250E+02  0.312E+02  0.246E+02  0.307E+02
  5.784  0.243E+02  0.312E+02  0.239E+02  0.307E+02
  5.794  0.236E+02  0.314E+02  0.232E+02  0.308E+02
  5.804  0.230E+02  0.315E+02  0.226E+02  0.310E+02
  5.814  0.225E+02  0.317E+02  0.221E+02  0.311E+02
  5.824  0.220E+02  0.318E+02  0.217E+02  0.313E+02
  5.834  0.217E+02  0.320E+02  0.213E+02  0.314E+02
  5.844  0.214E+02  0.321E+02  0.210E+02  0.315E+02
  5.854  0.211E+02  0.321E+02  0.208E+02  0.316E+02
  5.864  0.210E+02  0.321E+02  0.207E+02  0.315E+02
  5.874  0.209E+02  0.320E+02  0.205E+02  0.315E+02
  5.884  0.208E+02  0.319E+02  0.205E+02  0.313E+02
  5.894  0.207E+02  0.317E+02  0.204E+02  0.312E+02
  5.904  0.207E+02  0.315E+02  0.203E+02  0.309E+02
  5.914  0.206E+02  0.312E+02  0.203E+02  0.307E+02
  5.924  0.205E+02  0.310E+02  0.202E+02  0.305E+02
  5.934  0.204E+02  0.307E+02  0.201E+02  0.302E+02
  5.944  0.202E+02  0.305E+02  0.199E+02  0.300E+02
  5.954  0.200E+02  0.304E+02  0.197E+02  0.299E+02
  5.964  0.198E+02  0.303E+02  0.195E+02  0.298E+02
  5.974  0.196E+02  0.303E+02  0.192E+02  0.297E+02
  5.984  0.193E+02  0.303E+02  0.189E+02  0.298E+02
  5.994  0.190E+02  0.304E+02  0.186E+02  0.299E+02
  6.004  0.186E+02  0.305E+02  0.183E+02  0.300E+02
  6.014  0.183E+02  0.306E+02  0.180E+02  0.301E+02
  6.024  0.181E+02  0.307E+02  0.177E+02  0.302E+02
  6.034  0.178E+02  0.307E+02  0.175E+02  0.302E+02
  6.044  0.176E+02  0.306E+02  0.173E+02  0.301E+02
  6.054  0.174E+02  0.305E+02  0.171E+02  0.300E+02
  6.064  0.173E+02  0.301E+02  0.170E+02  0.296E+02
  6.074  0.173E+02  0.297E+02  0.170E+02  0.292E+02
  6.084  0.172E+02  0.290E+02  0.169E+02  0.285E+02
  6.094  0.172E+02  0.283E+02  0.169E+02  0.278E+02
  6.104  0.172E+02  0.274E+02  0.169E+02  0.269E+02
  6.114  0.173E+02  0.264E+02  0.170E+02  0.259E+02
  6.124  0.173E+02  0.253E+02  0.170E+02  0.249E+02
  6.134  0.175E+02  0.243E+02  0.172E+02  0.238E+02
  6.144  0.176E+02  0.232E+02  0.173E+02  0.228E+02
  6.154  0.178E+02  0.222E+02  0.175E+02  0.218E+02
  6.164  0.181E+02  0.213E+02  0.178E+02  0.210E+02
  6.174  0.184E+02  0.205E+02  0.181E+02  0.202E+02
  6.184  0.188E+02  0.198E+02  0.185E+02  0.195E+02
  6.194  0.192E+02  0.193E+02  0.189E+02  0.190E+02
  6.204  0.197E+02  0.189E+02  0.194E+02  0.186E+02
  6.214  0.203E+02  0.186E+02  0.199E+02  0.183E+02
  6.224  0.208E+02  0.184E+02  0.205E+02  0.181E+02
  6.234  0.214E+02  0.184E+02  0.210E+02  0.181E+02
  6.244  0.219E+02  0.184E+02  0.215E+02  0.181E+02
  6.254  0.224E+02  0.186E+02  0.220E+02  0.183E+02
  6.264  0.229E+02  0.189E+02  0.225E+02  0.186E+02
  6.274  0.233E+02  0.193E+02  0.228E+02  0.190E+02
  6.284  0.236E+02  0.197E+02  0.231E+02  0.194E+02
  6.294  0.238E+02  0.203E+02  0.234E+02  0.200E+02
  6.304  0.240E+02  0.209E+02  0.236E+02  0.206E+02
  6.314  0.241E+02  0.215E+02  0.237E+02  0.212E+02
  6.324  0.243E+02  0.222E+02  0.238E+02  0.218E+02
  6.334  0.243E+02  0.229E+02  0.239E+02  0.225E+02
  6.344  0.244E+02  0.235E+02  0.240E+02  0.232E+02
  6.354  0.245E+02  0.242E+02  0.240E+02  0.238E+02
  6.364  0.246E+02  0.248E+02  0.241E+02  0.244E+02
  6.374  0.247E+02  0.254E+02  0.242E+02  0.250E+02
  6.384  0.248E+02  0.258E+02  0.243E+02  0.254E+02
  6.394  0.249E+02  0.263E+02  0.245E+02  0.258E+02
  6.404  0.251E+02  0.266E+02  0.246E+02  0.262E+02
  6.414  0.253E+02  0.268E+02  0.248E+02  0.264E+02
  6.424  0.255E+02  0.270E+02  0.250E+02  0.266E+02
  6.434  0.257E+02  0.272E+02  0.253E+02  0.267E+02
  6.444  0.260E+02  0.272E+02  0.255E+02  0.268E+02
  6.454  0.263E+02  0.273E+02  0.258E+02  0.268E+02
  6.464  0.265E+02  0.273E+02  0.260E+02  0.268E+02
  6.474  0.268E+02  0.273E+02  0.263E+02  0.268E+02
  6.484  0.271E+02  0.272E+02  0.265E+02  0.268E+02
  6.494  0.273E+02  0.272E+02  0.267E+02  0.268E+02
  6.504  0.274E+02  0.272E+02  0.269E+02  0.268E+02
  6.514  0.275E+02  0.273E+02  0.270E+02  0.268E+02
  6.524  0.275E+02  0.273E+02  0.269E+02  0.269E+02
  6.534  0.273E+02  0.273E+02  0.268E+02  0.269E+02
  6.544  0.271E+02  0.274E+02  0.266E+02  0.270E+02
  6.554  0.269E+02  0.274E+02  0.264E+02  0.270E+02
  6.564  0.265E+02  0.275E+02  0.260E+02  0.271E+02
  6.574  0.261E+02  0.275E+02  0.256E+02  0.271E+02
  6.584  0.256E+02  0.275E+02  0.252E+02  0.271E+02
  6.594  0.252E+02  0.275E+02  0.247E+02  0.271E+02
  6.604  0.248E+02  0.275E+02  0.243E+02  0.271E+02
  6.614  0.245E+02  0.274E+02  0.240E+02  0.270E+02
  6.624  0.243E+02  0.274E+02  0.238E+02  0.269E+02
  6.634  0.242E+02  0.273E+02  0.238E+02  0.268E+02
  6.644  0.243E+02  0.272E+02  0.239E+02  0.267E+02
  6.654  0.246E+02  0.270E+02  0.242E+02  0.266E+02
  6.664  0.251E+02  0.269E+02  0.246E+02  0.265E+02
  6.674  0.257E+02  0.268E+02  0.252E+02  0.264E+02
  6.684  0.265E+02  0.267E+02  0.260E+02  0.263E+02
  6.694  0.273E+02  0.266E+02  0.268E+02  0.262E+02
  6.704  0.283E+02  0.265E+02  0.277E+02  0.261E+02
  6.714  0.292E+02  0.265E+02  0.287E+02  0.260E+02
  6.724  0.302E+02  0.264E+02  0.296E+02  0.259E+02
  6.734  0.311E+02  0.263E+02  0.305E+02  0.258E+02
  6.744  0.320E+02  0.262E+02  0.314E+02  0.257E+02
  6.754  0.327E+02  0.260E+02  0.321E+02  0.256E+02
  6.764  0.334E+02  0.258E+02  0.328E+02  0.253E+02
  6.774  0.340E+02  0.255E+02  0.333E+02  0.250E+02
  6.784  0.344E+02  0.251E+02  0.338E+02  0.246E+02
  6.794  0.347E+02  0.246E+02  0.341E+02  0.242E+02
  6.804  0.349E+02  0.240E+02  0.343E+02  0.236E+02
  6.814  0.350E+02  0.233E+02  0.343E+02  0.229E+02
  6.824  0.349E+02  0.225E+02  0.343E+02  0.221E+02
  6.834  0.348E+02  0.216E+02  0.342E+02  0.212E+02
  6.844  0.345E+02  0.206E+02  0.339E+02  0.203E+02
  6.854  0.342E+02  0.196E+02  0.336E+02  0.193E+02
  6.864  0.338E+02  0.186E+02  0.332E+02  0.183E+02
  6.874  0.333E+02  0.175E+02  0.327E+02  0.172E+02
  6.884  0.328E+02  0.164E+02  0.322E+02  0.162E+02
  6.894  0.322E+02  0.154E+02  0.316E+02  0.151E+02
  6.904  0.315E+02  0.144E+02  0.310E+02  0.141E+02
  6.914  0.309E+02  0.134E+02  0.304E+02  0.132E+02
  6.924  0.303E+02  0.124E+02  0.297E+02  0.122E+02
  6.934  0.297E+02  0.115E+02  0.291E+02  0.113E+02
  6.944  0.291E+02  0.107E+02  0.285E+02  0.105E+02
  6.954  0.285E+02  0.991E+01  0.280E+02  0.975E+01
  6.964  0.280E+02  0.920E+01  0.275E+02  0.905E+01
  6.974  0.275E+02  0.856E+01  0.270E+02  0.843E+01
  6.984  0.271E+02  0.800E+01  0.266E+02  0.788E+01
  6.994  0.267E+02  0.752E+01  0.262E+02  0.740E+01
  7.004  0.263E+02  0.712E+01  0.258E+02  0.701E+01
  7.014  0.259E+02  0.680E+01  0.254E+02  0.670E+01
  7.024  0.255E+02  0.657E+01  0.251E+02  0.646E+01
  7.034  0.252E+02  0.641E+01  0.247E+02  0.631E+01
  7.044  0.248E+02  0.634E+01  0.243E+02  0.624E+01
  7.054  0.244E+02  0.636E+01  0.240E+02  0.626E+01
  7.064  0.241E+02  0.645E+01  0.237E+02  0.635E+01
  7.074  0.238E+02  0.663E+01  0.234E+02  0.653E+01
  7.084  0.235E+02  0.690E+01  0.231E+02  0.679E+01
  7.094  0.233E+02  0.725E+01  0.228E+02  0.714E+01
  7.104  0.231E+02  0.768E+01  0.226E+02  0.757E+01
  7.114  0.229E+02  0.819E+01  0.225E+02  0.807E+01
  7.124  0.227E+02  0.877E+01  0.223E+02  0.864E+01
  7.134  0.226E+02  0.940E+01  0.222E+02  0.926E+01
  7.144  0.225E+02  0.101E+02  0.220E+02  0.993E+01
  7.154  0.223E+02  0.108E+02  0.219E+02  0.106E+02
  7.164  0.222E+02  0.115E+02  0.217E+02  0.113E+02
  7.174  0.220E+02  0.121E+02  0.216E+02  0.120E+02
  7.184  0.217E+02  0.128E+02  0.213E+02  0.126E+02
  7.194  0.215E+02  0.133E+02  0.211E+02  0.132E+02
  7.204  0.211E+02  0.138E+02  0.208E+02  0.136E+02
  7.214  0.208E+02  0.142E+02  0.204E+02  0.140E+02
  7.224  0.204E+02  0.145E+02  0.200E+02  0.143E+02
  7.234  0.200E+02  0.146E+02  0.197E+02  0.144E+02
  7.244  0.197E+02  0.147E+02  0.193E+02  0.145E+02
  7.254  0.193E+02  0.146E+02  0.189E+02  0.144E+02
  7.264  0.190E+02  0.145E+02  0.186E+02  0.143E+02
  7.274  0.187E+02  0.143E+02  0.184E+02  0.141E+02
  7.284  0.185E+02  0.140E+02  0.182E+02  0.138E+02
  7.294  0.184E+02  0.137E+02  0.181E+02  0.136E+02
  7.304  0.183E+02  0.134E+02  0.180E+02  0.132E+02
  7.314  0.184E+02  0.131E+02  0.180E+02  0.130E+02
  7.324  0.185E+02  0.129E+02  0.181E+02  0.127E+02
  7.334  0.186E+02  0.126E+02  0.183E+02  0.125E+02
  7.344  0.188E+02  0.125E+02  0.184E+02  0.123E+02
  7.354  0.190E+02  0.124E+02  0.187E+02  0.122E+02
  7.364  0.192E+02  0.124E+02  0.189E+02  0.122E+02
  7.374  0.195E+02  0.125E+02  0.191E+02  0.123E+02
  7.384  0.197E+02  0.126E+02  0.194E+02  0.125E+02
  7.394  0.200E+02  0.129E+02  0.196E+02  0.127E+02
  7.404  0.202E+02  0.132E+02  0.199E+02  0.131E+02
  7.414  0.205E+02  0.136E+02  0.201E+02  0.134E+02
  7.424  0.208E+02  0.140E+02  0.204E+02  0.138E+02
  7.434  0.211E+02  0.144E+02  0.207E+02  0.142E+02
  7.444  0.214E+02  0.147E+02  0.211E+02  0.145E+02
  7.454  0.218E+02  0.149E+02  0.214E+02  0.147E+02
  7.464  0.223E+02  0.150E+02  0.219E+02  0.148E+02
  7.474  0.228E+02  0.149E+02  0.224E+02  0.147E+02
  7.484  0.233E+02  0.146E+02  0.229E+02  0.144E+02
  7.494  0.239E+02  0.142E+02  0.235E+02  0.139E+02
  7.504  0.246E+02  0.135E+02  0.242E+02  0.133E+02
  7.514  0.253E+02  0.127E+02  0.249E+02  0.125E+02
  7.524  0.260E+02  0.117E+02  0.256E+02  0.115E+02
  7.534  0.268E+02  0.106E+02  0.264E+02  0.104E+02
  7.544  0.275E+02  0.944E+01  0.271E+02  0.929E+01
  7.554  0.283E+02  0.826E+01  0.278E+02  0.812E+01
  7.564  0.290E+02  0.709E+01  0.285E+02  0.697E+01
  7.574  0.296E+02  0.598E+01  0.292E+02  0.588E+01
  7.584  0.301E+02  0.494E+01  0.297E+02  0.486E+01
  7.594  0.306E+02  0.401E+01  0.301E+02  0.394E+01
  7.604  0.308E+02  0.319E+01  0.304E+02  0.314E+01
  7.614  0.309E+02  0.249E+01  0.305E+02  0.245E+01
  7.624  0.308E+02  0.191E+01  0.304E+02  0.188E+01
  7.634  0.305E+02  0.143E+01  0.300E+02  0.141E+01
  7.644  0.299E+02  0.105E+01  0.295E+02  0.104E+01
  7.654  0.292E+02  0.762E+00  0.287E+02  0.749E+00
  7.664  0.282E+02  0.539E+00  0.278E+02  0.530E+00
  7.674  0.270E+02  0.375E+00  0.266E+02  0.368E+00
  7.684  0.257E+02  0.255E+00  0.253E+02  0.251E+00
  7.694  0.242E+02  0.170E+00  0.238E+02  0.167E+00
  7.704  0.226E+02  0.111E+00  0.223E+02  0.110E+00
  7.714  0.210E+02  0.715E-01  0.207E+02  0.703E-01
  7.724  0.193E+02  0.450E-01  0.190E+02  0.443E-01
  7.734  0.176E+02  0.278E-01  0.174E+02  0.273E-01
  7.744  0.160E+02  0.168E-01  0.158E+02  0.165E-01
  7.754  0.145E+02  0.997E-02  0.143E+02  0.980E-02
  7.764  0.130E+02  0.580E-02  0.128E+02  0.570E-02
  7.774  0.116E+02  0.330E-02  0.115E+02  0.325E-02
  7.784  0.104E+02  0.185E-02  0.102E+02  0.182E-02
  7.794  0.922E+01  0.101E-02  0.909E+01  0.995E-03
  7.804  0.819E+01  0.544E-03  0.807E+01  0.534E-03
  7.814  0.727E+01  0.286E-03  0.716E+01  0.282E-03
  7.824  0.645E+01  0.148E-03  0.635E+01  0.145E-03
  7.834  0.572E+01  0.749E-04  0.563E+01  0.736E-04
  7.844  0.507E+01  0.372E-04  0.500E+01  0.365E-04
  7.854  0.449E+01  0.181E-04  0.443E+01  0.178E-04
  7.864  0.398E+01  0.863E-05  0.392E+01  0.848E-05
  7.874  0.352E+01  0.403E-05  0.346E+01  0.396E-05
  7.884  0.310E+01  0.185E-05  0.305E+01  0.182E-05
  7.894  0.271E+01  0.831E-06  0.267E+01  0.817E-06
  7.904  0.236E+01  0.366E-06  0.233E+01  0.360E-06
  7.914  0.204E+01  0.158E-06  0.201E+01  0.156E-06
  7.924  0.175E+01  0.670E-07  0.173E+01  0.659E-07
  7.934  0.149E+01  0.278E-07  0.147E+01  0.273E-07
  7.944  0.125E+01  0.113E-07  0.123E+01  0.111E-07
  7.954  0.103E+01  0.452E-08  0.102E+01  0.444E-08
  7.964  0.844E+00  0.177E-08  0.832E+00  0.174E-08
  7.974  0.680E+00  0.678E-09  0.670E+00  0.666E-09
  7.984  0.539E+00  0.255E-09  0.531E+00  0.250E-09
  7.994  0.421E+00  0.891E-10  0.415E+00  0.876E-10
  8.004  0.323E+00  0.226E-10  0.319E+00  0.222E-10
  8.014  0.244E+00  0.000E+00  0.240E+00  0.000E+00
  8.024  0.181E+00  0.000E+00  0.178E+00  0.000E+00
  8.034  0.132E+00  0.000E+00  0.130E+00  0.000E+00
  8.044  0.944E-01  0.000E+00  0.930E-01  0.000E+00
  8.054  0.664E-01  0.000E+00  0.654E-01  0.000E+00
  8.064  0.458E-01  0.000E+00  0.451E-01  0.000E+00
  8.074  0.310E-01  0.000E+00  0.305E-01  0.000E+00
  8.084  0.206E-01  0.000E+00  0.203E-01  0.000E+00
  8.094  0.134E-01  0.000E+00  0.132E-01  0.000E+00
  8.104  0.857E-02  0.000E+00  0.844E-02  0.000E+00
  8.114  0.537E-02  0.000E+00  0.529E-02  0.000E+00
  8.124  0.330E-02  0.000E+00  0.325E-02  0.000E+00
  8.134  0.199E-02  0.000E+00  0.196E-02  0.000E+00
  8.144  0.118E-02  0.000E+00  0.116E-02  0.000E+00
  8.154  0.682E-03  0.000E+00  0.672E-03  0.000E+00
  8.164  0.388E-03  0.000E+00  0.382E-03  0.000E+00
  8.174  0.216E-03  0.000E+00  0.213E-03  0.000E+00
  8.184  0.118E-03  0.000E+00  0.116E-03  0.000E+00
  8.194  0.632E-04  0.000E+00  0.622E-04  0.000E+00
  8.204  0.332E-04  0.000E+00  0.327E-04  0.000E+00
  8.214  0.171E-04  0.000E+00  0.168E-04  0.000E+00
  8.224  0.862E-05  0.000E+00  0.849E-05  0.000E+00
  8.234  0.426E-05  0.000E+00  0.420E-05  0.000E+00
  8.244  0.207E-05  0.000E+00  0.204E-05  0.000E+00
  8.254  0.983E-06  0.000E+00  0.968E-06  0.000E+00
  8.264  0.458E-06  0.000E+00  0.451E-06  0.000E+00
  8.274  0.209E-06  0.000E+00  0.206E-06  0.000E+00
  8.284  0.937E-07  0.000E+00  0.923E-07  0.000E+00
  8.294  0.411E-07  0.000E+00  0.405E-07  0.000E+00
  8.304  0.177E-07  0.000E+00  0.174E-07  0.000E+00
  8.314  0.746E-08  0.000E+00  0.735E-08  0.000E+00
  8.324  0.308E-08  0.000E+00  0.304E-08  0.000E+00
  8.334  0.125E-08  0.000E+00  0.123E-08  0.000E+00
  8.344  0.496E-09  0.000E+00  0.489E-09  0.000E+00
  8.354  0.193E-09  0.000E+00  0.190E-09  0.000E+00
  8.364  0.738E-10  0.000E+00  0.727E-10  0.000E+00
  8.374  0.276E-10  0.000E+00  0.272E-10  0.000E+00
  8.384  0.101E-10  0.000E+00  0.997E-11  0.000E+00
  8.394  0.000E+00  0.000E+00  0.000E+00  0.000E+00
  8.404  0.000E+00  0.000E+00  0.000E+00  0.000E+00
  8.414  0.000E+00  0.000E+00  0.000E+00  0.000E+00
  8.424  0.000E+00  0.000E+00  0.000E+00  0.000E+00
  8.434  0.000E+00  0.000E+00  0.000E+00  0.000E+00
  8.444  0.000E+00  0.000E+00  0.000E+00  0.000E+00
  8.454  0.000E+00  0.000E+00  0.000E+00  0.000E+00
  8.464  0.000E+00  0.000E+00  0.000E+00  0.000E+00
  8.474  0.000E+00  0.000E+00  0.000E+00  0.000E+00
  8.484  0.000E+00  0.000E+00  0.000E+00  0.000E+00
  8.494  0.000E+00  0.000E+00  0.000E+00  0.000E+00
  8.504  0.000E+00  0.000E+00  0.000E+00  0.000E+00
  8.514  0.000E+00  0.000E+00  0.000E+00  0.000E+00
  8.524  0.000E+00  0.000E+00  0.000E+00  0.000E+00
  8.534  0.000E+00  0.000E+00  0.000E+00  0.000E+00
  8.544  0.000E+00  0.000E+00  0.000E+00  0.000E+00
  8.554  0.000E+00  0.000E+00  0.000E+00  0.000E+00
  8.564  0.000E+00  0.000E+00  0.000E+00  0.000E+00
  8.574  0.000E+00  0.000E+00  0.000E+00  0.000E+00
  8.584  0.000E+00  0.000E+00  0.000E+00  0.000E+00
  8.594  0.000E+00  0.000E+00  0.000E+00  0.000E+00
  8.604  0.000E+00  0.000E+00  0.000E+00  0.000E+00
  8.614  0.000E+00  0.000E+00  0.000E+00  0.000E+00
  8.624  0.000E+00  0.000E+00  0.000E+00  0.000E+00
  8.634  0.000E+00  0.000E+00  0.000E+00  0.000E+00
  8.644  0.000E+00  0.000E+00  0.000E+00  0.000E+00
  8.654  0.000E+00  0.000E+00  0.000E+00  0.000E+00
  8.664  0.000E+00  0.000E+00  0.000E+00  0.000E+00
  8.674  0.000E+00  0.000E+00  0.000E+00  0.000E+00
  8.684  0.000E+00  0.000E+00  0.000E+00  0.000E+00
  8.694  0.000E+00  0.000E+00  0.000E+00  0.000E+00
  8.704  0.000E+00  0.000E+00  0.000E+00  0.000E+00
  8.714  0.000E+00  0.000E+00  0.000E+00  0.000E+00
  8.724  0.000E+00  0.000E+00  0.000E+00  0.000E+00
  8.734  0.000E+00  0.000E+00  0.000E+00  0.000E+00
  8.744  0.000E+00  0.000E+00  0.000E+00  0.000E+00
  8.754  0.000E+00  0.000E+00  0.000E+00  0.000E+00
  8.764  0.000E+00  0.000E+00  0.000E+00  0.000E+00
  8.774  0.000E+00  0.000E+00  0.000E+00  0.000E+00
  8.784  0.000E+00  0.000E+00  0.000E+00  0.000E+00
  8.794  0.000E+00  0.000E+00  0.000E+00  0.000E+00
  8.804  0.638E-11  0.000E+00  0.627E-11  0.000E+00
  8.814  0.175E-10  0.000E+00  0.172E-10  0.000E+00
  8.824  0.505E-10  0.334E-11  0.497E-10  0.331E-11
  8.834  0.144E-09  0.140E-10  0.142E-09  0.139E-10
  8.844  0.385E-09  0.379E-10  0.378E-09  0.376E-10
  8.854  0.100E-08  0.107E-09  0.986E-09  0.106E-09
  8.864  0.253E-08  0.282E-09  0.248E-08  0.280E-09
  8.874  0.623E-08  0.730E-09  0.612E-08  0.725E-09
  8.884  0.151E-07  0.184E-08  0.148E-07  0.183E-08
  8.894  0.358E-07  0.456E-08  0.351E-07  0.453E-08
  8.904  0.833E-07  0.111E-07  0.817E-07  0.110E-07
  8.914  0.190E-06  0.262E-07  0.187E-06  0.260E-07
  8.924  0.426E-06  0.611E-07  0.418E-06  0.606E-07
  8.934  0.935E-06  0.140E-06  0.918E-06  0.139E-06
  8.944  0.202E-05  0.313E-06  0.198E-05  0.310E-06
  8.954  0.426E-05  0.687E-06  0.418E-05  0.682E-06
  8.964  0.884E-05  0.148E-05  0.868E-05  0.147E-05
  8.974  0.180E-04  0.313E-05  0.177E-04  0.311E-05
  8.984  0.359E-04  0.650E-05  0.352E-04  0.645E-05
  8.994  0.703E-04  0.132E-04  0.690E-04  0.131E-04
  9.004  0.135E-03  0.265E-04  0.133E-03  0.263E-04
  9.014  0.255E-03  0.519E-04  0.250E-03  0.515E-04
  9.024  0.472E-03  0.100E-03  0.463E-03  0.992E-04
  9.034  0.857E-03  0.189E-03  0.840E-03  0.188E-03
  9.044  0.153E-02  0.351E-03  0.150E-02  0.348E-03
  9.054  0.267E-02  0.639E-03  0.262E-02  0.634E-03
  9.064  0.458E-02  0.114E-02  0.449E-02  0.114E-02
  9.074  0.772E-02  0.201E-02  0.757E-02  0.200E-02
  9.084  0.128E-01  0.348E-02  0.125E-01  0.345E-02
  9.094  0.207E-01  0.590E-02  0.203E-01  0.585E-02
  9.104  0.330E-01  0.984E-02  0.323E-01  0.976E-02
  9.114  0.515E-01  0.161E-01  0.506E-01  0.160E-01
  9.124  0.791E-01  0.260E-01  0.776E-01  0.258E-01
  9.134  0.119E+00  0.412E-01  0.117E+00  0.409E-01
  9.144  0.176E+00  0.643E-01  0.173E+00  0.637E-01
  9.154  0.256E+00  0.986E-01  0.251E+00  0.978E-01
  9.164  0.366E+00  0.149E+00  0.359E+00  0.148E+00
  9.174  0.513E+00  0.221E+00  0.503E+00  0.219E+00
  9.184  0.706E+00  0.323E+00  0.692E+00  0.321E+00
  9.194  0.955E+00  0.466E+00  0.936E+00  0.462E+00
  9.204  0.127E+01  0.661E+00  0.124E+01  0.655E+00
  9.214  0.166E+01  0.924E+00  0.163E+01  0.916E+00
  9.224  0.213E+01  0.127E+01  0.209E+01  0.126E+01
  9.234  0.269E+01  0.173E+01  0.264E+01  0.171E+01
  9.244  0.334E+01  0.231E+01  0.328E+01  0.229E+01
  9.254  0.409E+01  0.305E+01  0.401E+01  0.302E+01
  9.264  0.493E+01  0.397E+01  0.483E+01  0.393E+01
  9.274  0.586E+01  0.509E+01  0.574E+01  0.505E+01
  9.284  0.686E+01  0.644E+01  0.672E+01  0.638E+01
  9.294  0.793E+01  0.804E+01  0.777E+01  0.797E+01
  9.304  0.905E+01  0.990E+01  0.887E+01  0.981E+01
  9.314  0.102E+02  0.120E+02  0.100E+02  0.119E+02
  9.324  0.114E+02  0.144E+02  0.112E+02  0.143E+02
  9.334  0.127E+02  0.170E+02  0.124E+02  0.169E+02
  9.344  0.139E+02  0.199E+02  0.136E+02  0.197E+02
  9.354  0.152E+02  0.229E+02  0.149E+02  0.227E+02
  9.364  0.165E+02  0.260E+02  0.162E+02  0.258E+02
  9.374  0.178E+02  0.292E+02  0.175E+02  0.290E+02
  9.384  0.192E+02  0.324E+02  0.188E+02  0.322E+02
  9.394  0.205E+02  0.355E+02  0.202E+02  0.352E+02
  9.404  0.220E+02  0.385E+02  0.216E+02  0.382E+02
  9.414  0.234E+02  0.413E+02  0.230E+02  0.410E+02
  9.424  0.249E+02  0.439E+02  0.245E+02  0.435E+02
  9.434  0.264E+02  0.462E+02  0.260E+02  0.458E+02
  9.444  0.280E+02  0.482E+02  0.275E+02  0.478E+02
  9.454  0.296E+02  0.499E+02  0.291E+02  0.495E+02
  9.464  0.312E+02  0.514E+02  0.306E+02  0.510E+02
  9.474  0.328E+02  0.527E+02  0.322E+02  0.523E+02
  9.484  0.344E+02  0.539E+02  0.338E+02  0.534E+02
  9.494  0.360E+02  0.548E+02  0.354E+02  0.544E+02
  9.504  0.376E+02  0.557E+02  0.369E+02  0.552E+02
  9.514  0.391E+02  0.565E+02  0.385E+02  0.560E+02
  9.524  0.407E+02  0.573E+02  0.400E+02  0.568E+02
  9.534  0.422E+02  0.581E+02  0.415E+02  0.575E+02
  9.544  0.437E+02  0.588E+02  0.429E+02  0.583E+02
  9.554  0.451E+02  0.595E+02  0.443E+02  0.589E+02
  9.564  0.464E+02  0.602E+02  0.456E+02  0.596E+02
  9.574  0.477E+02  0.608E+02  0.468E+02  0.602E+02
  9.584  0.488E+02  0.615E+02  0.479E+02  0.609E+02
  9.594  0.497E+02  0.621E+02  0.488E+02  0.614E+02
  9.604  0.504E+02  0.626E+02  0.496E+02  0.620E+02
  9.614  0.510E+02  0.632E+02  0.501E+02  0.625E+02
  9.624  0.513E+02  0.638E+02  0.504E+02  0.631E+02
  9.634  0.513E+02  0.644E+02  0.504E+02  0.637E+02
  9.644  0.510E+02  0.651E+02  0.502E+02  0.644E+02
  9.654  0.504E+02  0.658E+02  0.496E+02  0.652E+02
  9.664  0.495E+02  0.667E+02  0.487E+02  0.660E+02
  9.674  0.483E+02  0.676E+02  0.474E+02  0.669E+02
  9.684  0.467E+02  0.686E+02  0.459E+02  0.678E+02
  9.694  0.448E+02  0.696E+02  0.441E+02  0.688E+02
  9.704  0.427E+02  0.706E+02  0.420E+02  0.698E+02
  9.714  0.403E+02  0.715E+02  0.396E+02  0.708E+02
  9.724  0.378E+02  0.724E+02  0.371E+02  0.717E+02
  9.734  0.351E+02  0.732E+02  0.345E+02  0.724E+02
  9.744  0.324E+02  0.737E+02  0.319E+02  0.730E+02
  9.754  0.298E+02  0.741E+02  0.292E+02  0.734E+02
  9.764  0.272E+02  0.743E+02  0.267E+02  0.735E+02
  9.774  0.248E+02  0.742E+02  0.243E+02  0.734E+02
  9.784  0.226E+02  0.738E+02  0.222E+02  0.731E+02
  9.794  0.207E+02  0.732E+02  0.203E+02  0.724E+02
  9.804  0.191E+02  0.723E+02  0.187E+02  0.716E+02
  9.814  0.177E+02  0.712E+02  0.174E+02  0.705E+02
  9.824  0.168E+02  0.699E+02  0.164E+02  0.692E+02
  9.834  0.161E+02  0.685E+02  0.158E+02  0.678E+02
  9.844  0.157E+02  0.670E+02  0.153E+02  0.663E+02
  9.854  0.155E+02  0.654E+02  0.152E+02  0.647E+02
  9.864  0.155E+02  0.639E+02  0.152E+02  0.632E+02
  9.874  0.156E+02  0.624E+02  0.153E+02  0.617E+02
  9.884  0.159E+02  0.611E+02  0.156E+02  0.604E+02
  9.894  0.162E+02  0.600E+02  0.159E+02  0.593E+02
  9.904  0.165E+02  0.591E+02  0.162E+02  0.584E+02
  9.914  0.168E+02  0.585E+02  0.164E+02  0.578E+02
  9.924  0.170E+02  0.582E+02  0.167E+02  0.575E+02
  9.934  0.172E+02  0.582E+02  0.168E+02  0.575E+02
  9.944  0.173E+02  0.584E+02  0.170E+02  0.577E+02
  9.954  0.174E+02  0.589E+02  0.171E+02  0.581E+02
  9.964  0.174E+02  0.596E+02  0.171E+02  0.587E+02
  9.974  0.174E+02  0.603E+02  0.171E+02  0.595E+02
  9.984  0.174E+02  0.612E+02  0.172E+02  0.603E+02
  9.994  0.175E+02  0.620E+02  0.172E+02  0.611E+02
 10.004  0.175E+02  0.628E+02  0.173E+02  0.619E+02
 10.014  0.176E+02  0.635E+02  0.174E+02  0.626E+02
 10.024  0.177E+02  0.641E+02  0.175E+02  0.632E+02
 10.034  0.178E+02  0.646E+02  0.176E+02  0.637E+02
 10.044  0.179E+02  0.650E+02  0.177E+02  0.640E+02
 10.054  0.180E+02  0.652E+02  0.178E+02  0.642E+02
 10.064  0.181E+02  0.653E+02  0.179E+02  0.643E+02
 10.074  0.180E+02  0.653E+02  0.178E+02  0.643E+02
 10.084  0.179E+02  0.652E+02  0.177E+02  0.642E+02
 10.094  0.176E+02  0.651E+02  0.174E+02  0.641E+02
 10.104  0.171E+02  0.649E+02  0.169E+02  0.639E+02
 10.114  0.165E+02  0.647E+02  0.163E+02  0.637E+02
 10.124  0.157E+02  0.645E+02  0.156E+02  0.635E+02
 10.134  0.148E+02  0.642E+02  0.147E+02  0.633E+02
 10.144  0.137E+02  0.639E+02  0.136E+02  0.630E+02
 10.154  0.126E+02  0.636E+02  0.124E+02  0.626E+02
 10.164  0.113E+02  0.631E+02  0.112E+02  0.622E+02
 10.174  0.100E+02  0.626E+02  0.994E+01  0.616E+02
 10.184  0.876E+01  0.619E+02  0.868E+01  0.609E+02
 10.194  0.752E+01  0.610E+02  0.745E+01  0.601E+02
 10.204  0.634E+01  0.600E+02  0.628E+01  0.591E+02
 10.214  0.526E+01  0.588E+02  0.521E+01  0.579E+02
 10.224  0.429E+01  0.575E+02  0.424E+01  0.566E+02
 10.234  0.343E+01  0.560E+02  0.340E+01  0.551E+02
 10.244  0.270E+01  0.544E+02  0.267E+01  0.535E+02
 10.254  0.208E+01  0.527E+02  0.206E+01  0.518E+02
 10.264  0.158E+01  0.509E+02  0.156E+01  0.500E+02
 10.274  0.117E+01  0.492E+02  0.116E+01  0.483E+02
 10.284  0.858E+00  0.474E+02  0.850E+00  0.466E+02
 10.294  0.615E+00  0.457E+02  0.610E+00  0.449E+02
 10.304  0.433E+00  0.441E+02  0.429E+00  0.432E+02
 10.314  0.299E+00  0.425E+02  0.297E+00  0.417E+02
 10.324  0.203E+00  0.410E+02  0.201E+00  0.402E+02
 10.334  0.135E+00  0.395E+02  0.134E+00  0.387E+02
 10.344  0.883E-01  0.380E+02  0.874E-01  0.373E+02
 10.354  0.566E-01  0.365E+02  0.560E-01  0.358E+02
 10.364  0.356E-01  0.350E+02  0.353E-01  0.343E+02
 10.374  0.220E-01  0.334E+02  0.218E-01  0.327E+02
 10.384  0.133E-01  0.317E+02  0.132E-01  0.310E+02
 10.394  0.791E-02  0.299E+02  0.784E-02  0.292E+02
 10.404  0.462E-02  0.280E+02  0.457E-02  0.274E+02
 10.414  0.264E-02  0.260E+02  0.262E-02  0.255E+02
 10.424  0.148E-02  0.240E+02  0.147E-02  0.235E+02
 10.434  0.818E-03  0.219E+02  0.810E-03  0.214E+02
 10.444  0.442E-03  0.198E+02  0.438E-03  0.194E+02
 10.454  0.235E-03  0.178E+02  0.232E-03  0.174E+02
 10.464  0.122E-03  0.158E+02  0.121E-03  0.155E+02
 10.474  0.624E-04  0.139E+02  0.618E-04  0.136E+02
 10.484  0.313E-04  0.121E+02  0.310E-04  0.119E+02
 10.494  0.154E-04  0.105E+02  0.152E-04  0.103E+02
 10.504  0.741E-05  0.905E+01  0.734E-05  0.887E+01
 10.514  0.351E-05  0.774E+01  0.347E-05  0.758E+01
 10.524  0.163E-05  0.658E+01  0.161E-05  0.645E+01
 10.534  0.742E-06  0.557E+01  0.735E-06  0.546E+01
 10.544  0.332E-06  0.469E+01  0.328E-06  0.460E+01
 10.554  0.145E-06  0.394E+01  0.144E-06  0.387E+01
 10.564  0.625E-07  0.331E+01  0.619E-07  0.325E+01
 10.574  0.264E-07  0.276E+01  0.261E-07  0.271E+01
 10.584  0.109E-07  0.230E+01  0.108E-07  0.226E+01
 10.594  0.443E-08  0.191E+01  0.438E-08  0.188E+01
 10.604  0.176E-08  0.158E+01  0.175E-08  0.155E+01
 10.614  0.686E-09  0.129E+01  0.680E-09  0.127E+01
 10.624  0.257E-09  0.105E+01  0.254E-09  0.103E+01
 10.634  0.873E-10  0.848E+00  0.864E-10  0.834E+00
 10.644  0.269E-10  0.676E+00  0.266E-10  0.665E+00
 10.654  0.985E-11  0.532E+00  0.975E-11  0.524E+00
 10.664  0.000E+00  0.414E+00  0.000E+00  0.407E+00
 10.674  0.000E+00  0.317E+00  0.000E+00  0.312E+00
 10.684  0.000E+00  0.239E+00  0.000E+00  0.235E+00
 10.694  0.000E+00  0.177E+00  0.000E+00  0.174E+00
 10.704  0.000E+00  0.129E+00  0.000E+00  0.127E+00
 10.714  0.000E+00  0.926E-01  0.000E+00  0.911E-01
 10.724  0.000E+00  0.651E-01  0.000E+00  0.641E-01
 10.734  0.000E+00  0.450E-01  0.000E+00  0.443E-01
 10.744  0.000E+00  0.305E-01  0.000E+00  0.300E-01
 10.754  0.000E+00  0.203E-01  0.000E+00  0.200E-01
 10.764  0.000E+00  0.133E-01  0.000E+00  0.131E-01
 10.774  0.000E+00  0.849E-02  0.000E+00  0.836E-02
 10.784  0.000E+00  0.533E-02  0.000E+00  0.525E-02
 10.794  0.000E+00  0.328E-02  0.000E+00  0.323E-02
 10.804  0.000E+00  0.198E-02  0.000E+00  0.195E-02
 10.814  0.000E+00  0.117E-02  0.000E+00  0.116E-02
 10.824  0.000E+00  0.682E-03  0.000E+00  0.671E-03
 10.834  0.000E+00  0.388E-03  0.000E+00  0.382E-03
 10.844  0.000E+00  0.216E-03  0.000E+00  0.213E-03
 10.854  0.000E+00  0.118E-03  0.000E+00  0.117E-03
