# Supplementary material for: Saturation magnetisation as an indicator of the disintegration of barium hexaferrite nanoplatelets during the surface functionalisation
Source: Sci Rep. 2023 Jan 19;13:1092. doi: 10.1038/s41598-023-28431-4 (PMC9852462; doi:10.1038/s41598-023-28431-4)
Supplement: Supplementary file 3 — Supplementary Information 3. [file 41598_2023_28431_MOESM3_ESM.zip › Phoshphonates_on_Ba_Hexaferrite-dataset.d/Fig6/relax.C1PO3HH.in]

 &CONTROL
   calculation     =  'relax',
   nstep           =  250,
   outdir          =  '/temp/matic/pw/C1PO3HH',
   pseudo_dir      =  '/net/terrace/home/matic/pw/pseudo',
   restart_mode    =  'from_scratch',
   wf_collect      =  .true.,
 /

 &SYSTEM
   A               =  15.0,
   assume_isolated =  'martyna-tuckerman',
   degauss         =  0.0000001,
   ecutrho         =  500.0,
   ecutwfc         =  50.0,
   ibrav           =  1,
   nat             =  10,
   nspin           =  1,
   ntyp            =  4,
   occupations     =  'smearing',
   smearing        =  'methfessel-paxton',
 /

 &ELECTRONS
   conv_thr        =  1d-7,
   electron_maxstep =  500,
   mixing_beta     =  0.3,
   mixing_mode     =  'plain',
 /

 &IONS
   upscale         =  100,
 /

ATOMIC_SPECIES 
  O    15.9994   O.pbe-n-kjpaw_psl.1.0.0.UPF 
  H    1.00794   H.pbe-rrkjus.UPF 
  C    12.011   C.pbe-rrkjus.UPF 
  P    30.9738   P.pbe-n-rrkjus_psl.0.1.UPF 


ATOMIC_POSITIONS angstrom
  P        0.084750578000  -0.117401038000   0.104474953000
  O        0.669721421000  -1.171323708000   0.956457221000
  O        0.449280127000   1.383130127000   0.585159875000
  O        0.546165986000  -0.182417363000  -1.442966476000
  H        1.182703004000   1.366869181000   1.230650828000
  H        1.369276428000  -0.699750735000  -1.539724481000
  C       -1.700897298000  -0.032572995000  -0.064010314000
  H       -2.139990211000   0.181752942000   0.917635933000
  H       -2.067273573000  -0.999663883000  -0.429392826000
  H       -1.976668819000   0.757884331000  -0.773459194000

K_POINTS gamma
