# Supplementary material for: Saturation magnetisation as an indicator of the disintegration of barium hexaferrite nanoplatelets during the surface functionalisation
Source: Sci Rep. 2023 Jan 19;13:1092. doi: 10.1038/s41598-023-28431-4 (PMC9852462; doi:10.1038/s41598-023-28431-4)
Supplement: Supplementary file 3 — Supplementary Information 3. [file 41598_2023_28431_MOESM3_ESM.zip › Phoshphonates_on_Ba_Hexaferrite-dataset.d/Fig6/relax.C1PO3H.hydroxylated-surface.in]

 &CONTROL
   calculation     =  'relax'
   dipfield        =  .true.
   nstep           =  250
   outdir          =  '/g100_scratch/userexternal/mpoberzn/temp/pw/C1PO3H-v2.H5BaFe21O35-1x1.slab'
   pseudo_dir      =  '/g100/home/userexternal/mpoberzn/pw/pseudo'
   restart_mode    =  'from_scratch'
   tefield         =  .true.
   wf_collect      =  .true.
 /

 &SYSTEM
   Hubbard_U(2)    =  4.3
   Hubbard_U(3)    =  4.3
   U_projection_type =  'atomic'
   celldm(1)       =  11.344530839481521
   degauss         =  0.001
   eamp            =  0.0
   ecutrho         =  500.0
   ecutwfc         =  50.0
   edir            =  3
   emaxpos         =  0.782051282051282
   eopreg          =  0.02564102564102564
   ibrav           =  0
   lda_plus_u      =  .true.
   lda_plus_u_kind =  0
   nat             =  69
   nspin           =  2
   ntyp            =  7
   occupations     =  'smearing'
   smearing        =  'methfessel-paxton'
   starting_magnetization(2) =  1.0
   starting_magnetization(3) =  -1.0
 /

 &ELECTRONS
   conv_thr        =  1e-7
   electron_maxstep =  220
   mixing_beta     =  0.1
   scf_must_converge =  .false.
 /

 &IONS
   upscale         =  100
 /

ATOMIC_SPECIES 
  Ba    137.327   Ba.pbe-spn-kjpaw_psl.1.0.0.UPF 
  Fe1    55.847   Fe.pbe-nd-rrkjus.UPF 
  Fe2    55.847   Fe.pbe-nd-rrkjus.UPF 
  O    15.9994   O.pbe-n-kjpaw_psl.1.0.0.UPF 
  H    1.00794   H.pbe-rrkjus.UPF 
  C    12.011   C.pbe-rrkjus.UPF 
  P    30.9738   P.pbe-n-rrkjus_psl.0.1.UPF 


CELL_PARAMETERS alat
    1.0000000000000000   0.0000000000000000   0.0000000000000000
   -0.5000000000000000   0.8660254037844386   0.0000000000000000
    0.0000000000000000   0.0000000000000000   6.8755597832695239

ATOMIC_POSITIONS (angstrom)
  H        0.003592007000   4.597123392000  22.918849846000
  C       -0.056583492000   4.170939664000  21.909863833000
  H       -0.951795704000   3.542478448000  21.847887448000
  H        0.830096162000   3.555184339000  21.722999411000
  O        1.042375276000   6.457685515000  21.113521456000
  O       -1.536275698000   6.225631308000  20.905143363000
  H        1.333004245000   7.035293646000  20.339104529000
  P       -0.194904959000   5.526460258000  20.747917265000
  H        0.354115995000   0.359762670000  19.772609519000
  H        1.468504456000   2.235239242000  19.681048697000
  H       -2.404453123000   2.282792792000  18.616834140000
  O        0.058799780000   0.117131453000  18.842723205000
  O        1.534923143000   2.550441140000  18.733908380000
  O       -1.494322348000   2.589343299000  18.845340745000
  O        0.013516560000   5.055028679000  19.261962114000
  Fe1     -1.399802959000   4.386622044000  17.816896541000
  Fe1      0.016827759000   1.792632673000  17.681743236000
  Fe1      1.472593808000   4.368446357000  17.894870519000
  O        0.030491929000   3.460642828000  16.550967233000
  O        4.587574168000   0.821874819000  16.545196980000
  O        3.039707951000   3.557241986000  16.488173796000
  O        1.450003698000   0.830225595000  16.489695029000
  Fe2      3.024442164000   1.765816685000  15.871697322000
  Fe1      0.020015235000  -0.056024344000  15.275761679000
  Fe2      0.030094854000   3.452404234000  14.626827325000
  O       -1.554757678000   4.373439748000  14.038323713000
  O        0.027233431000   1.611549258000  14.056073661000
  O        1.617172388000   4.370473981000  14.037297805000
  O        3.038800182000   1.728188236000  13.952903721000
  Fe1      4.527450934000   0.869989593000  12.720350558000
  Fe1      1.552606620000   0.869297951000  12.724542988000
  Fe1      3.040293034000   3.441194629000  12.705817089000
  O        1.563527367000   2.577410612000  11.734268821000
  O        3.039851497000   0.027133033000  11.737178852000
  O        4.516299521000   2.578250484000  11.732013095000
  O        0.039737088000  -0.003143156000  11.711417072000
  Fe2      0.040406035000   3.466434694000  10.790511702000
  Ba       3.043512768000   1.736534277000   9.396427381000
  O        0.044996214000   1.896359374000   9.375686679000
  O       -1.321122706000   4.260726353000   9.377870912000
  O        1.409149817000   4.259988416000   9.379166487000
  Fe1      0.043576279000   0.006562113000   9.316086483000
  Fe2      0.044809570000   3.478164130000   7.985563034000
  O        0.048385723000   0.014051472000   7.085384843000
  O        3.049375514000   0.046258144000   7.029222230000
  O        1.572923444000   2.599893820000   7.023364710000
  O        4.521662381000   2.597974109000   7.028390952000
  Fe1      1.569660498000   0.892988833000   6.051343328000
  Fe1      3.049839452000   3.458024609000   6.048487630000
  Fe1      4.531008143000   0.892727496000   6.048592139000
  O        3.056775987000   1.749120550000   4.766866691000
  O        1.656222458000   4.409161252000   4.753855553000
  O       -1.547478789000   4.405512825000   4.756511245000
  O        0.049590817000   1.631396111000   4.754982294000
  Fe2      0.055709569000   3.481768667000   4.233124225000
  Fe1      0.069492433000   0.019106021000   3.515897886000
  Fe2      3.062006042000   1.747981152000   2.817708048000
  O        0.029953781000   3.473224335000   2.350961289000
  O        1.466641087000   0.837047986000   2.263260110000
  O        3.030080542000   3.610385219000   2.254168929000
  O        4.677121110000   0.786957829000   2.237352536000
  Fe1      0.087632040000   1.826698546000   0.997358129000
  Fe1      1.532460912000   4.317224717000   1.034861231000
  Fe1     -1.336038684000   4.290419120000   0.991423482000
  O        1.502479441000   2.737419873000   0.165896164000
  O        0.207555762000   5.055490614000   0.118949738000
  O       -1.263419950000   2.627005014000   0.074144413000
  O        0.144372714000   0.014521696000  -0.017458688000
  H        0.094096536000   0.002953251000  -0.989528512000

K_POINTS automatic
  4   4   1   1   1   1 
