# Supplementary material for: Saturation magnetisation as an indicator of the disintegration of barium hexaferrite nanoplatelets during the surface functionalisation
Source: Sci Rep. 2023 Jan 19;13:1092. doi: 10.1038/s41598-023-28431-4 (PMC9852462; doi:10.1038/s41598-023-28431-4)
Supplement: Supplementary file 3 — Supplementary Information 3. [file 41598_2023_28431_MOESM3_ESM.zip › Phoshphonates_on_Ba_Hexaferrite-dataset.d/Fig6/README.txt]

Files: 

relax.hydroxylated-surface.* : Input/Output of for a relaxation of the hydroxylated surface of barium hexaferrite
relax.C1PO3HH.* : Input/Output of the anchor group in the gas-phase (placed in a box of appropriate size)
relax.H2O.*: Input/Output of the water molecule in the gas-phase (placed in a box of appropriate size)
relax.C1PO3HH.hydroxylated-surface.* : Input/Output for the anchor group in the plain adsorption mode
relax.C1PO3H.hydroxylated-surface.* : Input/Output for the anchor group for adsorption via condensation  
