# Supplementary material for: Saturation magnetisation as an indicator of the disintegration of barium hexaferrite nanoplatelets during the surface functionalisation
Source: Sci Rep. 2023 Jan 19;13:1092. doi: 10.1038/s41598-023-28431-4 (PMC9852462; doi:10.1038/s41598-023-28431-4)
Supplement: Supplementary file 3 — Supplementary Information 3. [file 41598_2023_28431_MOESM3_ESM.zip › Phoshphonates_on_Ba_Hexaferrite-dataset.d/Fig6/relax.hydroxylated-surface.in]

 &CONTROL
   calculation     =  'relax'
   dipfield        =  .true.
   max_seconds     =  86000
   nstep           =  250
   outdir          =  '/g100_scratch/userexternal/mpoberzn/temp/pw/H5BaFe21O35-1x1.slab'
   pseudo_dir      =  '/g100/home/userexternal/mpoberzn/pw/pseudo'
   restart_mode    =  'restart'
   tefield         =  .true.
   wf_collect      =  .true.
 /

 &SYSTEM
   Hubbard_U(2)    =  4.3
   Hubbard_U(3)    =  4.3
   U_projection_type =  'atomic'
   celldm(1)       =  11.344530839481521
   degauss         =  0.001
   eamp            =  0.0
   ecutrho         =  500.0
   ecutwfc         =  50.0
   edir            =  3
   emaxpos         =  0.782051282051282
   eopreg          =  0.02564102564102564
   ibrav           =  0
   lda_plus_u      =  .true.
   lda_plus_u_kind =  0
   nat             =  62
   nspin           =  2
   ntyp            =  5
   occupations     =  'smearing'
   smearing        =  'methfessel-paxton'
   starting_magnetization(2) =  1.0
   starting_magnetization(3) =  -1.0
 /

 &ELECTRONS
   conv_thr        =  1e-7
   electron_maxstep =  220
   mixing_beta     =  0.1
   scf_must_converge =  .false.
 /

 &IONS
   upscale         =  100
 /

ATOMIC_SPECIES 
  Ba    137.327   Ba.pbe-spn-kjpaw_psl.1.0.0.UPF 
  Fe1    55.847   Fe.pbe-nd-rrkjus.UPF 
  Fe2    55.847   Fe.pbe-nd-rrkjus.UPF 
  O    15.9994   O.pbe-n-kjpaw_psl.1.0.0.UPF 
  H    1.00794   H.pbe-rrkjus.UPF 


CELL_PARAMETERS alat
    1.0000000000000000   0.0000000000000000   0.0000000000000000
   -0.5000000000000000   0.8660254037844386   0.0000000000000000
    0.0000000000000000   0.0000000000000000   6.8755597832695239

ATOMIC_POSITIONS (alat)
  H        0.000000000000  -0.000000100000   3.314022686100
  H        0.332607753200   0.385318749500   3.263826753800
  H        0.000000000000   0.961412301000   3.263826753800
  H       -0.332607753200   0.385318749500   3.263826753800
  O        0.000000000000   0.000000000000   3.152692600200
  O        0.235834428200   0.441190808200   3.148492384000
  O        0.000000000000   0.849667983600   3.148492384000
  O       -0.235834428200   0.441190808200   3.148492384000
  Fe1     -0.247530951100   0.720261969000   2.964666704200
  Fe1      0.000000000000   0.291525862000   2.964666704200
  Fe1      0.247530951100   0.720261969000   2.964666704200
  O        0.000000000000   0.577349900000   2.768134008500
  O        0.499999700000   0.592499133700   2.756438812000
  O        0.763119121400   0.136762883100   2.756438812000
  O        0.236880278600   0.136762883100   2.756438812000
  Fe2      0.499999700000   0.288674900000   2.657137308400
  Fe1      0.000000000000   0.000000000000   2.551855326100
  Fe2      0.000000000000   0.577349900000   2.444734705100
  O       -0.264141327000   0.729851987500   2.347735282800
  O        0.000000000000   0.272345825000   2.347735282800
  O        0.264141327000   0.729851987500   2.347735282800
  O        0.499999700000   0.288674900000   2.335265690100
  Fe1      0.252813931400   0.145962132400   2.127339881700
  Fe1      0.747185468600   0.145962132400   2.127339881700
  Fe1      0.499999700000   0.574100535200   2.127339881700
  O        0.254464693400   0.430434595400   1.963144686900
  O        0.499999700000   0.005155609200   1.963144686900
  O        0.745534606600   0.430434595400   1.963144686900
  O        0.000000000000   0.000000000000   1.960744139700
  Fe2      0.000000000000   0.577349900000   1.805384451400
  Ba       0.499999700000   0.288674900000   1.572834112800
  O       -0.227399178300   0.708638801600   1.569682886800
  O        0.227399178300   0.708638801600   1.569682886800
  O        0.000000000000   0.314771996800   1.569682886800
  Fe1      0.000000000000   0.000000000000   1.557560820700
  Fe2      0.000000000000   0.577349900000   1.336916662600
  O        0.000000000000   0.000000000000   1.186723503700
  O        0.499999700000   0.004941677700   1.177108988700
  O        0.254279472400   0.430541611200   1.177108988700
  O        0.745719927600   0.430541611200   1.177108988700
  Fe1      0.499999700000   0.573356044100   1.014061746200
  Fe1      0.746540815600   0.146334328000   1.014061746200
  Fe1      0.253458584400   0.146334328000   1.014061746200
  O        0.499999700000   0.288674900000   0.800924142300
  O        0.267066774200   0.731540908800   0.798025820600
  O       -0.267066774200   0.731540908800   0.798025820600
  O        0.000000000000   0.268967782400   0.798025820600
  Fe2      0.000000000000   0.577349900000   0.710674018200
  Fe1      0.000000000000   0.000000000000   0.591838041800
  Fe2      0.499999700000   0.288674900000   0.475243148100
  O        0.499999700000   0.597918418800   0.380016660300
  O        0.767812403400   0.134053190600   0.380016660300
  O        0.232186996600   0.134053190600   0.380016660300
  O        0.000000000000   0.577349900000   0.398011572700
  Fe1     -0.239353318200   0.715540595600   0.173913089100
  Fe1      0.239353318200   0.715540595600   0.173913089100
  Fe1      0.000000000000   0.300968508800   0.173913089100
  O       -0.227628349400   0.445928626500   0.025798038400
  O        0.000000000000   0.840192447000   0.025798038400
  O        0.227628349400   0.445928626500   0.025798038400
  O        0.000000000000   0.000000000000   0.002462382200
  H        0.000000000000  -0.000000100000  -0.159664327000

K_POINTS automatic
  4   4   1   1   1   1 
