# Supplementary material for: Saturation magnetisation as an indicator of the disintegration of barium hexaferrite nanoplatelets during the surface functionalisation
Source: Sci Rep. 2023 Jan 19;13:1092. doi: 10.1038/s41598-023-28431-4 (PMC9852462; doi:10.1038/s41598-023-28431-4)
Supplement: Supplementary file 3 — Supplementary Information 3. [file 41598_2023_28431_MOESM3_ESM.zip › Phoshphonates_on_Ba_Hexaferrite-dataset.d/Fig6/relax.hydroxylated-surface.out]

### Running on host: r507c01n02
MPI startup(): Warning: I_MPI_PMI_LIBRARY will be ignored since the hydra process manager was found
MPI startup(): Warning: I_MPI_PMI_LIBRARY will be ignored since the hydra process manager was found
MPI startup(): Warning: I_MPI_PMI_LIBRARY will be ignored since the hydra process manager was found
MPI startup(): Warning: I_MPI_PMI_LIBRARY will be ignored since the hydra process manager was found
MPI startup(): Warning: I_MPI_PMI_LIBRARY will be ignored since the hydra process manager was found
MPI startup(): Warning: I_MPI_PMI_LIBRARY will be ignored since the hydra process manager was found
MPI startup(): Warning: I_MPI_PMI_LIBRARY will be ignored since the hydra process manager was found
MPI startup(): Warning: I_MPI_PMI_LIBRARY will be ignored since the hydra process manager was found
MPI startup(): Warning: I_MPI_PMI_LIBRARY will be ignored since the hydra process manager was found
MPI startup(): Warning: I_MPI_PMI_LIBRARY will be ignored since the hydra process manager was found
MPI startup(): Warning: I_MPI_PMI_LIBRARY will be ignored since the hydra process manager was found
MPI startup(): Warning: I_MPI_PMI_LIBRARY will be ignored since the hydra process manager was found
MPI startup(): Warning: I_MPI_PMI_LIBRARY will be ignored since the hydra process manager was found
MPI startup(): Warning: I_MPI_PMI_LIBRARY will be ignored since the hydra process manager was found
MPI startup(): Warning: I_MPI_PMI_LIBRARY will be ignored since the hydra process manager was found
MPI startup(): Warning: I_MPI_PMI_LIBRARY will be ignored since the hydra process manager was found
MPI startup(): Warning: I_MPI_PMI_LIBRARY will be ignored since the hydra process manager was found
MPI startup(): Warning: I_MPI_PMI_LIBRARY will be ignored since the hydra process manager was found
MPI startup(): Warning: I_MPI_PMI_LIBRARY will be ignored since the hydra process manager was found
MPI startup(): Warning: I_MPI_PMI_LIBRARY will be ignored since the hydra process manager was found
MPI startup(): Warning: I_MPI_PMI_LIBRARY will be ignored since the hydra process manager was found
MPI startup(): Warning: I_MPI_PMI_LIBRARY will be ignored since the hydra process manager was found
MPI startup(): Warning: I_MPI_PMI_LIBRARY will be ignored since the hydra process manager was found
MPI startup(): Warning: I_MPI_PMI_LIBRARY will be ignored since the hydra process manager was found
MPI startup(): Warning: I_MPI_PMI_LIBRARY will be ignored since the hydra process manager was found
MPI startup(): Warning: I_MPI_PMI_LIBRARY will be ignored since the hydra process manager was found
MPI startup(): Warning: I_MPI_PMI_LIBRARY will be ignored since the hydra process manager was found
MPI startup(): Warning: I_MPI_PMI_LIBRARY will be ignored since the hydra process manager was found
MPI startup(): Warning: I_MPI_PMI_LIBRARY will be ignored since the hydra process manager was found
MPI startup(): Warning: I_MPI_PMI_LIBRARY will be ignored since the hydra process manager was found
MPI startup(): Warning: I_MPI_PMI_LIBRARY will be ignored since the hydra process manager was found
MPI startup(): Warning: I_MPI_PMI_LIBRARY will be ignored since the hydra process manager was found
MPI startup(): Warning: I_MPI_PMI_LIBRARY will be ignored since the hydra process manager was found
MPI startup(): Warning: I_MPI_PMI_LIBRARY will be ignored since the hydra process manager was found
MPI startup(): Warning: I_MPI_PMI_LIBRARY will be ignored since the hydra process manager was found
MPI startup(): Warning: I_MPI_PMI_LIBRARY will be ignored since the hydra process manager was found
MPI startup(): Warning: I_MPI_PMI_LIBRARY will be ignored since the hydra process manager was found
MPI startup(): Warning: I_MPI_PMI_LIBRARY will be ignored since the hydra process manager was found
MPI startup(): Warning: I_MPI_PMI_LIBRARY will be ignored since the hydra process manager was found
MPI startup(): Warning: I_MPI_PMI_LIBRARY will be ignored since the hydra process manager was found
MPI startup(): Warning: I_MPI_PMI_LIBRARY will be ignored since the hydra process manager was found
MPI startup(): Warning: I_MPI_PMI_LIBRARY will be ignored since the hydra process manager was found
MPI startup(): Warning: I_MPI_PMI_LIBRARY will be ignored since the hydra process manager was found
MPI startup(): Warning: I_MPI_PMI_LIBRARY will be ignored since the hydra process manager was found
MPI startup(): Warning: I_MPI_PMI_LIBRARY will be ignored since the hydra process manager was found
MPI startup(): Warning: I_MPI_PMI_LIBRARY will be ignored since the hydra process manager was found
MPI startup(): Warning: I_MPI_PMI_LIBRARY will be ignored since the hydra process manager was found
MPI startup(): Warning: I_MPI_PMI_LIBRARY will be ignored since the hydra process manager was found

     Program PWSCF v.6.8 starts on  9Sep2021 at 17:40:48 

     This program is part of the open-source Quantum ESPRESSO suite
     for quantum simulation of materials; please cite
         "P. Giannozzi et al., J. Phys.:Condens. Matter 21 395502 (2009);
         "P. Giannozzi et al., J. Phys.:Condens. Matter 29 465901 (2017);
         "P. Giannozzi et al., J. Chem. Phys. 152 154105 (2020);
          URL http://www.quantum-espresso.org", 
     in publications or presentations arising from this work. More details at
     http://www.quantum-espresso.org/quote

     Parallel version (MPI & OpenMP), running on      48 processor cores
     Number of MPI processes:                48
     Threads/MPI process:                     1

     MPI processes distributed on     1 nodes
     R & G space division:  proc/nbgrp/npool/nimage =      48
     354921 MiB available memory on the printing compute node when the environment starts
 
     Reading input from relax.H5BaFe21O35-1x1.slab.dipcorr.in

     Current dimensions of program PWSCF are:
     Max number of different atomic species (ntypx) = 10
     Max number of k-points (npk) =  40000
     Max angular momentum in pseudopotentials (lmaxx) =  4
     Presently no symmetry can be used with electric field

     file Ba.pbe-spn-kjpaw_psl.1.0.0.UPF: wavefunction(s)  5S 6S renormalized
     file Fe.pbe-nd-rrkjus.UPF: wavefunction(s)  4S renormalized
     file Fe.pbe-nd-rrkjus.UPF: wavefunction(s)  4S renormalized
     file O.pbe-n-kjpaw_psl.1.0.0.UPF: wavefunction(s)  2S 2P renormalized
     file H.pbe-rrkjus.UPF: wavefunction(s)  1S renormalized

     Subspace diagonalization in iterative solution of the eigenvalue problem:
     one sub-group per band group will be used
     scalapack distributed-memory algorithm (size of sub-group:  6*  6 procs)

 
     Parallelization info
     --------------------
     sticks:   dense  smooth     PW     G-vecs:    dense   smooth      PW
     Min          92      37     10                34184     8639    1276
     Max          93      38     11                34225     8667    1309
     Sum        4429    1777    499              1641423   415371   61799
 
     Using Slab Decomposition
 


     bravais-lattice index     =            0
     lattice parameter (alat)  =      11.3445  a.u.
     unit-cell volume          =    8693.5732 (a.u.)^3
     number of atoms/cell      =           62
     number of atomic types    =            5
     number of electrons       =       393.00
     number of Kohn-Sham states=          236
     kinetic-energy cutoff     =      50.0000  Ry
     charge density cutoff     =     500.0000  Ry
     scf convergence threshold =      1.0E-07
     mixing beta               =       0.1000
     number of iterations used =            8  plain     mixing
     energy convergence thresh.=      1.0E-04
     force convergence thresh. =      1.0E-03
     Exchange-correlation=  SLA  PW   PBE  PBE
                           (   1   4   3   4   0   0   0)
     nstep                     =          250


     celldm(1)=  11.344531  celldm(2)=   0.000000  celldm(3)=   0.000000
     celldm(4)=   0.000000  celldm(5)=   0.000000  celldm(6)=   0.000000

     crystal axes: (cart. coord. in units of alat)
               a(1) = (   1.000000   0.000000   0.000000 )  
               a(2) = (  -0.500000   0.866025   0.000000 )  
               a(3) = (   0.000000   0.000000   6.875560 )  

     reciprocal axes: (cart. coord. in units 2 pi/alat)
               b(1) = (  1.000000  0.577350  0.000000 )  
               b(2) = (  0.000000  1.154701  0.000000 )  
               b(3) = (  0.000000  0.000000  0.145443 )  


     PseudoPot. # 1 for Ba read from file:
     /g100/home/userexternal/mpoberzn/pw/pseudo/Ba.pbe-spn-kjpaw_psl.1.0.0.UPF
     MD5 check sum: 034d02e941ef8a57e26b126745b97a5c
     Pseudo is Projector augmented-wave + core cor, Zval = 10.0
     Generated using &quot;atomic&quot; code by A. Dal Corso  v.6.4.1
     Shape of augmentation charge: PSQ
     Using radial grid of 1251 points,  7 beta functions with: 
                l(1) =   0
                l(2) =   0
                l(3) =   0
                l(4) =   1
                l(5) =   1
                l(6) =   2
                l(7) =   2
     Q(r) pseudized with 0 coefficients 


     PseudoPot. # 2 for Fe read from file:
     /g100/home/userexternal/mpoberzn/pw/pseudo/Fe.pbe-nd-rrkjus.UPF
     MD5 check sum: 23c640529ef232ac9996b4ec1b0ce2fd
     Pseudo is Ultrasoft + core correction, Zval =  8.0
     Generated by new atomic code, or converted to UPF format
     Using radial grid of  957 points,  6 beta functions with: 
                l(1) =   0
                l(2) =   0
                l(3) =   1
                l(4) =   1
                l(5) =   2
                l(6) =   2
     Q(r) pseudized with 0 coefficients 


     PseudoPot. # 3 for Fe read from file:
     /g100/home/userexternal/mpoberzn/pw/pseudo/Fe.pbe-nd-rrkjus.UPF
     MD5 check sum: 23c640529ef232ac9996b4ec1b0ce2fd
     Pseudo is Ultrasoft + core correction, Zval =  8.0
     Generated by new atomic code, or converted to UPF format
     Using radial grid of  957 points,  6 beta functions with: 
                l(1) =   0
                l(2) =   0
                l(3) =   1
                l(4) =   1
                l(5) =   2
                l(6) =   2
     Q(r) pseudized with 0 coefficients 


     PseudoPot. # 4 for O  read from file:
     /g100/home/userexternal/mpoberzn/pw/pseudo/O.pbe-n-kjpaw_psl.1.0.0.UPF
     MD5 check sum: 381c433af9336e36536ca0a7928a2749
     Pseudo is Projector augmented-wave + core cor, Zval =  6.0
     Generated using "atomic" code by A. Dal Corso  v.5.3.0 svn rev. 11974
     Shape of augmentation charge: PSQ
     Using radial grid of 1095 points,  4 beta functions with: 
                l(1) =   0
                l(2) =   0
                l(3) =   1
                l(4) =   1
     Q(r) pseudized with 0 coefficients 


     PseudoPot. # 5 for H  read from file:
     /g100/home/userexternal/mpoberzn/pw/pseudo/H.pbe-rrkjus.UPF
     MD5 check sum: 7cc9d459525c9a0585f487a71c3c9563
     Pseudo is Ultrasoft, Zval =  1.0
     Generated by new atomic code, or converted to UPF format
     Using radial grid of 1061 points,  2 beta functions with: 
                l(1) =   0
                l(2) =   0
     Q(r) pseudized with 0 coefficients 


     atomic species   valence    mass     pseudopotential
        Ba            10.00   137.32700     Ba( 1.00)
        Fe1            8.00    55.84700     Fe( 1.00)
        Fe2            8.00    55.84700     Fe( 1.00)
        O              6.00    15.99940     O ( 1.00)
        H              1.00     1.00794     H ( 1.00)

     Starting magnetic structure 
     atomic species   magnetization
        Ba           0.000
        Fe1          1.000
        Fe2         -1.000
        O            0.000
        H            0.000


     Simplified LDA+U calculation (l_max = 2) with parameters (eV):
     atomic species    L          U    alpha       J0     beta
        Fe1            2     4.3000   0.0000   0.0000   0.0000
        Fe2            2     4.3000   0.0000   0.0000   0.0000


     No symmetry found


   Cartesian axes

     site n.     atom                  positions (alat units)
         1           H   tau(   1) = (   0.0000000  -0.0000001   3.3140227  )
         2           H   tau(   2) = (   0.3326078   0.3853187   3.2638268  )
         3           H   tau(   3) = (   0.0000000   0.9614123   3.2638268  )
         4           H   tau(   4) = (  -0.3326078   0.3853187   3.2638268  )
         5           O   tau(   5) = (   0.0000000   0.0000000   3.1526926  )
         6           O   tau(   6) = (   0.2358344   0.4411908   3.1484924  )
         7           O   tau(   7) = (   0.0000000   0.8496680   3.1484924  )
         8           O   tau(   8) = (  -0.2358344   0.4411908   3.1484924  )
         9           Fe1 tau(   9) = (  -0.2475310   0.7202620   2.9646667  )
        10           Fe1 tau(  10) = (   0.0000000   0.2915259   2.9646667  )
        11           Fe1 tau(  11) = (   0.2475310   0.7202620   2.9646667  )
        12           O   tau(  12) = (   0.0000000   0.5773499   2.7681340  )
        13           O   tau(  13) = (   0.4999997   0.5924991   2.7564388  )
        14           O   tau(  14) = (   0.7631191   0.1367629   2.7564388  )
        15           O   tau(  15) = (   0.2368803   0.1367629   2.7564388  )
        16           Fe2 tau(  16) = (   0.4999997   0.2886749   2.6571373  )
        17           Fe1 tau(  17) = (   0.0000000   0.0000000   2.5518553  )
        18           Fe2 tau(  18) = (   0.0000000   0.5773499   2.4447347  )
        19           O   tau(  19) = (  -0.2641413   0.7298520   2.3477353  )
        20           O   tau(  20) = (   0.0000000   0.2723458   2.3477353  )
        21           O   tau(  21) = (   0.2641413   0.7298520   2.3477353  )
        22           O   tau(  22) = (   0.4999997   0.2886749   2.3352657  )
        23           Fe1 tau(  23) = (   0.2528139   0.1459621   2.1273399  )
        24           Fe1 tau(  24) = (   0.7471855   0.1459621   2.1273399  )
        25           Fe1 tau(  25) = (   0.4999997   0.5741005   2.1273399  )
        26           O   tau(  26) = (   0.2544647   0.4304346   1.9631447  )
        27           O   tau(  27) = (   0.4999997   0.0051556   1.9631447  )
        28           O   tau(  28) = (   0.7455346   0.4304346   1.9631447  )
        29           O   tau(  29) = (   0.0000000   0.0000000   1.9607441  )
        30           Fe2 tau(  30) = (   0.0000000   0.5773499   1.8053845  )
        31           Ba  tau(  31) = (   0.4999997   0.2886749   1.5728341  )
        32           O   tau(  32) = (  -0.2273992   0.7086388   1.5696829  )
        33           O   tau(  33) = (   0.2273992   0.7086388   1.5696829  )
        34           O   tau(  34) = (   0.0000000   0.3147720   1.5696829  )
        35           Fe1 tau(  35) = (   0.0000000   0.0000000   1.5575608  )
        36           Fe2 tau(  36) = (   0.0000000   0.5773499   1.3369167  )
        37           O   tau(  37) = (   0.0000000   0.0000000   1.1867235  )
        38           O   tau(  38) = (   0.4999997   0.0049417   1.1771090  )
        39           O   tau(  39) = (   0.2542795   0.4305416   1.1771090  )
        40           O   tau(  40) = (   0.7457199   0.4305416   1.1771090  )
        41           Fe1 tau(  41) = (   0.4999997   0.5733560   1.0140617  )
        42           Fe1 tau(  42) = (   0.7465408   0.1463343   1.0140617  )
        43           Fe1 tau(  43) = (   0.2534586   0.1463343   1.0140617  )
        44           O   tau(  44) = (   0.4999997   0.2886749   0.8009241  )
        45           O   tau(  45) = (   0.2670668   0.7315409   0.7980258  )
        46           O   tau(  46) = (  -0.2670668   0.7315409   0.7980258  )
        47           O   tau(  47) = (   0.0000000   0.2689678   0.7980258  )
        48           Fe2 tau(  48) = (   0.0000000   0.5773499   0.7106740  )
        49           Fe1 tau(  49) = (   0.0000000   0.0000000   0.5918380  )
        50           Fe2 tau(  50) = (   0.4999997   0.2886749   0.4752431  )
        51           O   tau(  51) = (   0.4999997   0.5979184   0.3800167  )
        52           O   tau(  52) = (   0.7678124   0.1340532   0.3800167  )
        53           O   tau(  53) = (   0.2321870   0.1340532   0.3800167  )
        54           O   tau(  54) = (   0.0000000   0.5773499   0.3980116  )
        55           Fe1 tau(  55) = (  -0.2393533   0.7155406   0.1739131  )
        56           Fe1 tau(  56) = (   0.2393533   0.7155406   0.1739131  )
        57           Fe1 tau(  57) = (   0.0000000   0.3009685   0.1739131  )
        58           O   tau(  58) = (  -0.2276283   0.4459286   0.0257980  )
        59           O   tau(  59) = (   0.0000000   0.8401924   0.0257980  )
        60           O   tau(  60) = (   0.2276283   0.4459286   0.0257980  )
        61           O   tau(  61) = (   0.0000000   0.0000000   0.0024624  )
        62           H   tau(  62) = (   0.0000000  -0.0000001  -0.1596643  )

     number of k points=     8  Methfessel-Paxton smearing, width (Ry)=  0.0010
                       cart. coord. in units 2pi/alat
        k(    1) = (   0.1250000   0.2165064  -0.0727214), wk =   0.1250000
        k(    2) = (   0.1250000   0.5051815  -0.0727214), wk =   0.1250000
        k(    3) = (   0.1250000  -0.3608439  -0.0727214), wk =   0.1250000
        k(    4) = (   0.1250000  -0.0721688  -0.0727214), wk =   0.1250000
        k(    5) = (   0.3750000   0.3608439  -0.0727214), wk =   0.1250000
        k(    6) = (   0.3750000   0.6495191  -0.0727214), wk =   0.1250000
        k(    7) = (   0.3750000  -0.2165064  -0.0727214), wk =   0.1250000
        k(    8) = (   0.3750000   0.0721688  -0.0727214), wk =   0.1250000

     Dense  grid:  1641423 G-vectors     FFT dimensions: (  81,  81, 576)

     Smooth grid:   415371 G-vectors     FFT dimensions: (  54,  54, 360)

     Estimated max dynamical RAM per process >     317.44 MB

     Estimated total dynamical RAM >      14.88 GB
     Generating pointlists ...
     new r_m :   0.1990 (alat units)  2.2575 (a.u.) for type    1
     new r_m :   0.1270 (alat units)  1.4406 (a.u.) for type    2
     new r_m :   0.1290 (alat units)  1.4631 (a.u.) for type    3
     new r_m :   0.0662 (alat units)  0.7515 (a.u.) for type    4
     new r_m :   0.0662 (alat units)  0.7515 (a.u.) for type    5

     Initial potential from superposition of free atoms

     starting charge  392.48861, renormalised to  393.00000

     negative rho (up, down):  5.648E-04 5.634E-04
 
     Adding external electric field

     Computed dipole along edir(3) : 
        Dipole                5.4798 Ry au,         13.9282 Debye
        Dipole field          0.0079 Ry au, 
 
        Potential amp.       -1.2040 Ry
        Total length         76.0000 bohr
 
 
     Adding external electric field

     Computed dipole along edir(3) : 
        Dipole                5.4798 Ry au,         13.9282 Debye
        Dipole field          0.0079 Ry au, 
 
        Potential amp.       -1.2040 Ry
        Total length         76.0000 bohr
 
     Number of +U iterations with fixed ns =  0
     Starting occupations:
 --- enter write_ns ---
 LDA+U parameters:
U( 2)     =  4.30000000
U( 3)     =  4.30000000
atom    9   Tr[ns(na)] (up, down, total) =   5.00000  1.00000  6.00000
   spin  1
    eigenvalues: 
  1.000  1.000  1.000  1.000  1.000
    eigenvectors:
  1.000  0.000  0.000  0.000  0.000
  0.000  1.000  0.000  0.000  0.000
  0.000  0.000  1.000  0.000  0.000
  0.000  0.000  0.000  1.000  0.000
  0.000  0.000  0.000  0.000  1.000
    occupations:
  1.000  0.000  0.000  0.000  0.000
  0.000  1.000  0.000  0.000  0.000
  0.000  0.000  1.000  0.000  0.000
  0.000  0.000  0.000  1.000  0.000
  0.000  0.000  0.000  0.000  1.000
   spin  2
    eigenvalues: 
  0.200  0.200  0.200  0.200  0.200
    eigenvectors:
  1.000  0.000  0.000  0.000  0.000
  0.000  1.000  0.000  0.000  0.000
  0.000  0.000  1.000  0.000  0.000
  0.000  0.000  0.000  1.000  0.000
  0.000  0.000  0.000  0.000  1.000
    occupations:
  0.200  0.000  0.000  0.000  0.000
  0.000  0.200  0.000  0.000  0.000
  0.000  0.000  0.200  0.000  0.000
  0.000  0.000  0.000  0.200  0.000
  0.000  0.000  0.000  0.000  0.200
atomic mag. moment =   4.00000
atom   10   Tr[ns(na)] (up, down, total) =   5.00000  1.00000  6.00000
   spin  1
    eigenvalues: 
  1.000  1.000  1.000  1.000  1.000
    eigenvectors:
  1.000  0.000  0.000  0.000  0.000
  0.000  1.000  0.000  0.000  0.000
  0.000  0.000  1.000  0.000  0.000
  0.000  0.000  0.000  1.000  0.000
  0.000  0.000  0.000  0.000  1.000
    occupations:
  1.000  0.000  0.000  0.000  0.000
  0.000  1.000  0.000  0.000  0.000
  0.000  0.000  1.000  0.000  0.000
  0.000  0.000  0.000  1.000  0.000
  0.000  0.000  0.000  0.000  1.000
   spin  2
    eigenvalues: 
  0.200  0.200  0.200  0.200  0.200
    eigenvectors:
  1.000  0.000  0.000  0.000  0.000
  0.000  1.000  0.000  0.000  0.000
  0.000  0.000  1.000  0.000  0.000
  0.000  0.000  0.000  1.000  0.000
  0.000  0.000  0.000  0.000  1.000
    occupations:
  0.200  0.000  0.000  0.000  0.000
  0.000  0.200  0.000  0.000  0.000
  0.000  0.000  0.200  0.000  0.000
  0.000  0.000  0.000  0.200  0.000
  0.000  0.000  0.000  0.000  0.200
atomic mag. moment =   4.00000
atom   11   Tr[ns(na)] (up, down, total) =   5.00000  1.00000  6.00000
   spin  1
    eigenvalues: 
  1.000  1.000  1.000  1.000  1.000
    eigenvectors:
  1.000  0.000  0.000  0.000  0.000
  0.000  1.000  0.000  0.000  0.000
  0.000  0.000  1.000  0.000  0.000
  0.000  0.000  0.000  1.000  0.000
  0.000  0.000  0.000  0.000  1.000
    occupations:
  1.000  0.000  0.000  0.000  0.000
  0.000  1.000  0.000  0.000  0.000
  0.000  0.000  1.000  0.000  0.000
  0.000  0.000  0.000  1.000  0.000
  0.000  0.000  0.000  0.000  1.000
   spin  2
    eigenvalues: 
  0.200  0.200  0.200  0.200  0.200
    eigenvectors:
  1.000  0.000  0.000  0.000  0.000
  0.000  1.000  0.000  0.000  0.000
  0.000  0.000  1.000  0.000  0.000
  0.000  0.000  0.000  1.000  0.000
  0.000  0.000  0.000  0.000  1.000
    occupations:
  0.200  0.000  0.000  0.000  0.000
  0.000  0.200  0.000  0.000  0.000
  0.000  0.000  0.200  0.000  0.000
  0.000  0.000  0.000  0.200  0.000
  0.000  0.000  0.000  0.000  0.200
atomic mag. moment =   4.00000
atom   16   Tr[ns(na)] (up, down, total) =   1.00000  5.00000  6.00000
   spin  1
    eigenvalues: 
  0.200  0.200  0.200  0.200  0.200
    eigenvectors:
  1.000  0.000  0.000  0.000  0.000
  0.000  1.000  0.000  0.000  0.000
  0.000  0.000  1.000  0.000  0.000
  0.000  0.000  0.000  1.000  0.000
  0.000  0.000  0.000  0.000  1.000
    occupations:
  0.200  0.000  0.000  0.000  0.000
  0.000  0.200  0.000  0.000  0.000
  0.000  0.000  0.200  0.000  0.000
  0.000  0.000  0.000  0.200  0.000
  0.000  0.000  0.000  0.000  0.200
   spin  2
    eigenvalues: 
  1.000  1.000  1.000  1.000  1.000
    eigenvectors:
  1.000  0.000  0.000  0.000  0.000
  0.000  1.000  0.000  0.000  0.000
  0.000  0.000  1.000  0.000  0.000
  0.000  0.000  0.000  1.000  0.000
  0.000  0.000  0.000  0.000  1.000
    occupations:
  1.000  0.000  0.000  0.000  0.000
  0.000  1.000  0.000  0.000  0.000
  0.000  0.000  1.000  0.000  0.000
  0.000  0.000  0.000  1.000  0.000
  0.000  0.000  0.000  0.000  1.000
atomic mag. moment =  -4.00000
atom   17   Tr[ns(na)] (up, down, total) =   5.00000  1.00000  6.00000
   spin  1
    eigenvalues: 
  1.000  1.000  1.000  1.000  1.000
    eigenvectors:
  1.000  0.000  0.000  0.000  0.000
  0.000  1.000  0.000  0.000  0.000
  0.000  0.000  1.000  0.000  0.000
  0.000  0.000  0.000  1.000  0.000
  0.000  0.000  0.000  0.000  1.000
    occupations:
  1.000  0.000  0.000  0.000  0.000
  0.000  1.000  0.000  0.000  0.000
  0.000  0.000  1.000  0.000  0.000
  0.000  0.000  0.000  1.000  0.000
  0.000  0.000  0.000  0.000  1.000
   spin  2
    eigenvalues: 
  0.200  0.200  0.200  0.200  0.200
    eigenvectors:
  1.000  0.000  0.000  0.000  0.000
  0.000  1.000  0.000  0.000  0.000
  0.000  0.000  1.000  0.000  0.000
  0.000  0.000  0.000  1.000  0.000
  0.000  0.000  0.000  0.000  1.000
    occupations:
  0.200  0.000  0.000  0.000  0.000
  0.000  0.200  0.000  0.000  0.000
  0.000  0.000  0.200  0.000  0.000
  0.000  0.000  0.000  0.200  0.000
  0.000  0.000  0.000  0.000  0.200
atomic mag. moment =   4.00000
atom   18   Tr[ns(na)] (up, down, total) =   1.00000  5.00000  6.00000
   spin  1
    eigenvalues: 
  0.200  0.200  0.200  0.200  0.200
    eigenvectors:
  1.000  0.000  0.000  0.000  0.000
  0.000  1.000  0.000  0.000  0.000
  0.000  0.000  1.000  0.000  0.000
  0.000  0.000  0.000  1.000  0.000
  0.000  0.000  0.000  0.000  1.000
    occupations:
  0.200  0.000  0.000  0.000  0.000
  0.000  0.200  0.000  0.000  0.000
  0.000  0.000  0.200  0.000  0.000
  0.000  0.000  0.000  0.200  0.000
  0.000  0.000  0.000  0.000  0.200
   spin  2
    eigenvalues: 
  1.000  1.000  1.000  1.000  1.000
    eigenvectors:
  1.000  0.000  0.000  0.000  0.000
  0.000  1.000  0.000  0.000  0.000
  0.000  0.000  1.000  0.000  0.000
  0.000  0.000  0.000  1.000  0.000
  0.000  0.000  0.000  0.000  1.000
    occupations:
  1.000  0.000  0.000  0.000  0.000
  0.000  1.000  0.000  0.000  0.000
  0.000  0.000  1.000  0.000  0.000
  0.000  0.000  0.000  1.000  0.000
  0.000  0.000  0.000  0.000  1.000
atomic mag. moment =  -4.00000
atom   23   Tr[ns(na)] (up, down, total) =   5.00000  1.00000  6.00000
   spin  1
    eigenvalues: 
  1.000  1.000  1.000  1.000  1.000
    eigenvectors:
  1.000  0.000  0.000  0.000  0.000
  0.000  1.000  0.000  0.000  0.000
  0.000  0.000  1.000  0.000  0.000
  0.000  0.000  0.000  1.000  0.000
  0.000  0.000  0.000  0.000  1.000
    occupations:
  1.000  0.000  0.000  0.000  0.000
  0.000  1.000  0.000  0.000  0.000
  0.000  0.000  1.000  0.000  0.000
  0.000  0.000  0.000  1.000  0.000
  0.000  0.000  0.000  0.000  1.000
   spin  2
    eigenvalues: 
  0.200  0.200  0.200  0.200  0.200
    eigenvectors:
  1.000  0.000  0.000  0.000  0.000
  0.000  1.000  0.000  0.000  0.000
  0.000  0.000  1.000  0.000  0.000
  0.000  0.000  0.000  1.000  0.000
  0.000  0.000  0.000  0.000  1.000
    occupations:
  0.200  0.000  0.000  0.000  0.000
  0.000  0.200  0.000  0.000  0.000
  0.000  0.000  0.200  0.000  0.000
  0.000  0.000  0.000  0.200  0.000
  0.000  0.000  0.000  0.000  0.200
atomic mag. moment =   4.00000
atom   24   Tr[ns(na)] (up, down, total) =   5.00000  1.00000  6.00000
   spin  1
    eigenvalues: 
  1.000  1.000  1.000  1.000  1.000
    eigenvectors:
  1.000  0.000  0.000  0.000  0.000
  0.000  1.000  0.000  0.000  0.000
  0.000  0.000  1.000  0.000  0.000
  0.000  0.000  0.000  1.000  0.000
  0.000  0.000  0.000  0.000  1.000
    occupations:
  1.000  0.000  0.000  0.000  0.000
  0.000  1.000  0.000  0.000  0.000
  0.000  0.000  1.000  0.000  0.000
  0.000  0.000  0.000  1.000  0.000
  0.000  0.000  0.000  0.000  1.000
   spin  2
    eigenvalues: 
  0.200  0.200  0.200  0.200  0.200
    eigenvectors:
  1.000  0.000  0.000  0.000  0.000
  0.000  1.000  0.000  0.000  0.000
  0.000  0.000  1.000  0.000  0.000
  0.000  0.000  0.000  1.000  0.000
  0.000  0.000  0.000  0.000  1.000
    occupations:
  0.200  0.000  0.000  0.000  0.000
  0.000  0.200  0.000  0.000  0.000
  0.000  0.000  0.200  0.000  0.000
  0.000  0.000  0.000  0.200  0.000
  0.000  0.000  0.000  0.000  0.200
atomic mag. moment =   4.00000
atom   25   Tr[ns(na)] (up, down, total) =   5.00000  1.00000  6.00000
   spin  1
    eigenvalues: 
  1.000  1.000  1.000  1.000  1.000
    eigenvectors:
  1.000  0.000  0.000  0.000  0.000
  0.000  1.000  0.000  0.000  0.000
  0.000  0.000  1.000  0.000  0.000
  0.000  0.000  0.000  1.000  0.000
  0.000  0.000  0.000  0.000  1.000
    occupations:
  1.000  0.000  0.000  0.000  0.000
  0.000  1.000  0.000  0.000  0.000
  0.000  0.000  1.000  0.000  0.000
  0.000  0.000  0.000  1.000  0.000
  0.000  0.000  0.000  0.000  1.000
   spin  2
    eigenvalues: 
  0.200  0.200  0.200  0.200  0.200
    eigenvectors:
  1.000  0.000  0.000  0.000  0.000
  0.000  1.000  0.000  0.000  0.000
  0.000  0.000  1.000  0.000  0.000
  0.000  0.000  0.000  1.000  0.000
  0.000  0.000  0.000  0.000  1.000
    occupations:
  0.200  0.000  0.000  0.000  0.000
  0.000  0.200  0.000  0.000  0.000
  0.000  0.000  0.200  0.000  0.000
  0.000  0.000  0.000  0.200  0.000
  0.000  0.000  0.000  0.000  0.200
atomic mag. moment =   4.00000
atom   30   Tr[ns(na)] (up, down, total) =   1.00000  5.00000  6.00000
   spin  1
    eigenvalues: 
  0.200  0.200  0.200  0.200  0.200
    eigenvectors:
  1.000  0.000  0.000  0.000  0.000
  0.000  1.000  0.000  0.000  0.000
  0.000  0.000  1.000  0.000  0.000
  0.000  0.000  0.000  1.000  0.000
  0.000  0.000  0.000  0.000  1.000
    occupations:
  0.200  0.000  0.000  0.000  0.000
  0.000  0.200  0.000  0.000  0.000
  0.000  0.000  0.200  0.000  0.000
  0.000  0.000  0.000  0.200  0.000
  0.000  0.000  0.000  0.000  0.200
   spin  2
    eigenvalues: 
  1.000  1.000  1.000  1.000  1.000
    eigenvectors:
  1.000  0.000  0.000  0.000  0.000
  0.000  1.000  0.000  0.000  0.000
  0.000  0.000  1.000  0.000  0.000
  0.000  0.000  0.000  1.000  0.000
  0.000  0.000  0.000  0.000  1.000
    occupations:
  1.000  0.000  0.000  0.000  0.000
  0.000  1.000  0.000  0.000  0.000
  0.000  0.000  1.000  0.000  0.000
  0.000  0.000  0.000  1.000  0.000
  0.000  0.000  0.000  0.000  1.000
atomic mag. moment =  -4.00000
atom   35   Tr[ns(na)] (up, down, total) =   5.00000  1.00000  6.00000
   spin  1
    eigenvalues: 
  1.000  1.000  1.000  1.000  1.000
    eigenvectors:
  1.000  0.000  0.000  0.000  0.000
  0.000  1.000  0.000  0.000  0.000
  0.000  0.000  1.000  0.000  0.000
  0.000  0.000  0.000  1.000  0.000
  0.000  0.000  0.000  0.000  1.000
    occupations:
  1.000  0.000  0.000  0.000  0.000
  0.000  1.000  0.000  0.000  0.000
  0.000  0.000  1.000  0.000  0.000
  0.000  0.000  0.000  1.000  0.000
  0.000  0.000  0.000  0.000  1.000
   spin  2
    eigenvalues: 
  0.200  0.200  0.200  0.200  0.200
    eigenvectors:
  1.000  0.000  0.000  0.000  0.000
  0.000  1.000  0.000  0.000  0.000
  0.000  0.000  1.000  0.000  0.000
  0.000  0.000  0.000  1.000  0.000
  0.000  0.000  0.000  0.000  1.000
    occupations:
  0.200  0.000  0.000  0.000  0.000
  0.000  0.200  0.000  0.000  0.000
  0.000  0.000  0.200  0.000  0.000
  0.000  0.000  0.000  0.200  0.000
  0.000  0.000  0.000  0.000  0.200
atomic mag. moment =   4.00000
atom   36   Tr[ns(na)] (up, down, total) =   1.00000  5.00000  6.00000
   spin  1
    eigenvalues: 
  0.200  0.200  0.200  0.200  0.200
    eigenvectors:
  1.000  0.000  0.000  0.000  0.000
  0.000  1.000  0.000  0.000  0.000
  0.000  0.000  1.000  0.000  0.000
  0.000  0.000  0.000  1.000  0.000
  0.000  0.000  0.000  0.000  1.000
    occupations:
  0.200  0.000  0.000  0.000  0.000
  0.000  0.200  0.000  0.000  0.000
  0.000  0.000  0.200  0.000  0.000
  0.000  0.000  0.000  0.200  0.000
  0.000  0.000  0.000  0.000  0.200
   spin  2
    eigenvalues: 
  1.000  1.000  1.000  1.000  1.000
    eigenvectors:
  1.000  0.000  0.000  0.000  0.000
  0.000  1.000  0.000  0.000  0.000
  0.000  0.000  1.000  0.000  0.000
  0.000  0.000  0.000  1.000  0.000
  0.000  0.000  0.000  0.000  1.000
    occupations:
  1.000  0.000  0.000  0.000  0.000
  0.000  1.000  0.000  0.000  0.000
  0.000  0.000  1.000  0.000  0.000
  0.000  0.000  0.000  1.000  0.000
  0.000  0.000  0.000  0.000  1.000
atomic mag. moment =  -4.00000
atom   41   Tr[ns(na)] (up, down, total) =   5.00000  1.00000  6.00000
   spin  1
    eigenvalues: 
  1.000  1.000  1.000  1.000  1.000
    eigenvectors:
  1.000  0.000  0.000  0.000  0.000
  0.000  1.000  0.000  0.000  0.000
  0.000  0.000  1.000  0.000  0.000
  0.000  0.000  0.000  1.000  0.000
  0.000  0.000  0.000  0.000  1.000
    occupations:
  1.000  0.000  0.000  0.000  0.000
  0.000  1.000  0.000  0.000  0.000
  0.000  0.000  1.000  0.000  0.000
  0.000  0.000  0.000  1.000  0.000
  0.000  0.000  0.000  0.000  1.000
   spin  2
    eigenvalues: 
  0.200  0.200  0.200  0.200  0.200
    eigenvectors:
  1.000  0.000  0.000  0.000  0.000
  0.000  1.000  0.000  0.000  0.000
  0.000  0.000  1.000  0.000  0.000
  0.000  0.000  0.000  1.000  0.000
  0.000  0.000  0.000  0.000  1.000
    occupations:
  0.200  0.000  0.000  0.000  0.000
  0.000  0.200  0.000  0.000  0.000
  0.000  0.000  0.200  0.000  0.000
  0.000  0.000  0.000  0.200  0.000
  0.000  0.000  0.000  0.000  0.200
atomic mag. moment =   4.00000
atom   42   Tr[ns(na)] (up, down, total) =   5.00000  1.00000  6.00000
   spin  1
    eigenvalues: 
  1.000  1.000  1.000  1.000  1.000
    eigenvectors:
  1.000  0.000  0.000  0.000  0.000
  0.000  1.000  0.000  0.000  0.000
  0.000  0.000  1.000  0.000  0.000
  0.000  0.000  0.000  1.000  0.000
  0.000  0.000  0.000  0.000  1.000
    occupations:
  1.000  0.000  0.000  0.000  0.000
  0.000  1.000  0.000  0.000  0.000
  0.000  0.000  1.000  0.000  0.000
  0.000  0.000  0.000  1.000  0.000
  0.000  0.000  0.000  0.000  1.000
   spin  2
    eigenvalues: 
  0.200  0.200  0.200  0.200  0.200
    eigenvectors:
  1.000  0.000  0.000  0.000  0.000
  0.000  1.000  0.000  0.000  0.000
  0.000  0.000  1.000  0.000  0.000
  0.000  0.000  0.000  1.000  0.000
  0.000  0.000  0.000  0.000  1.000
    occupations:
  0.200  0.000  0.000  0.000  0.000
  0.000  0.200  0.000  0.000  0.000
  0.000  0.000  0.200  0.000  0.000
  0.000  0.000  0.000  0.200  0.000
  0.000  0.000  0.000  0.000  0.200
atomic mag. moment =   4.00000
atom   43   Tr[ns(na)] (up, down, total) =   5.00000  1.00000  6.00000
   spin  1
    eigenvalues: 
  1.000  1.000  1.000  1.000  1.000
    eigenvectors:
  1.000  0.000  0.000  0.000  0.000
  0.000  1.000  0.000  0.000  0.000
  0.000  0.000  1.000  0.000  0.000
  0.000  0.000  0.000  1.000  0.000
  0.000  0.000  0.000  0.000  1.000
    occupations:
  1.000  0.000  0.000  0.000  0.000
  0.000  1.000  0.000  0.000  0.000
  0.000  0.000  1.000  0.000  0.000
  0.000  0.000  0.000  1.000  0.000
  0.000  0.000  0.000  0.000  1.000
   spin  2
    eigenvalues: 
  0.200  0.200  0.200  0.200  0.200
    eigenvectors:
  1.000  0.000  0.000  0.000  0.000
  0.000  1.000  0.000  0.000  0.000
  0.000  0.000  1.000  0.000  0.000
  0.000  0.000  0.000  1.000  0.000
  0.000  0.000  0.000  0.000  1.000
    occupations:
  0.200  0.000  0.000  0.000  0.000
  0.000  0.200  0.000  0.000  0.000
  0.000  0.000  0.200  0.000  0.000
  0.000  0.000  0.000  0.200  0.000
  0.000  0.000  0.000  0.000  0.200
atomic mag. moment =   4.00000
atom   48   Tr[ns(na)] (up, down, total) =   1.00000  5.00000  6.00000
   spin  1
    eigenvalues: 
  0.200  0.200  0.200  0.200  0.200
    eigenvectors:
  1.000  0.000  0.000  0.000  0.000
  0.000  1.000  0.000  0.000  0.000
  0.000  0.000  1.000  0.000  0.000
  0.000  0.000  0.000  1.000  0.000
  0.000  0.000  0.000  0.000  1.000
    occupations:
  0.200  0.000  0.000  0.000  0.000
  0.000  0.200  0.000  0.000  0.000
  0.000  0.000  0.200  0.000  0.000
  0.000  0.000  0.000  0.200  0.000
  0.000  0.000  0.000  0.000  0.200
   spin  2
    eigenvalues: 
  1.000  1.000  1.000  1.000  1.000
    eigenvectors:
  1.000  0.000  0.000  0.000  0.000
  0.000  1.000  0.000  0.000  0.000
  0.000  0.000  1.000  0.000  0.000
  0.000  0.000  0.000  1.000  0.000
  0.000  0.000  0.000  0.000  1.000
    occupations:
  1.000  0.000  0.000  0.000  0.000
  0.000  1.000  0.000  0.000  0.000
  0.000  0.000  1.000  0.000  0.000
  0.000  0.000  0.000  1.000  0.000
  0.000  0.000  0.000  0.000  1.000
atomic mag. moment =  -4.00000
atom   49   Tr[ns(na)] (up, down, total) =   5.00000  1.00000  6.00000
   spin  1
    eigenvalues: 
  1.000  1.000  1.000  1.000  1.000
    eigenvectors:
  1.000  0.000  0.000  0.000  0.000
  0.000  1.000  0.000  0.000  0.000
  0.000  0.000  1.000  0.000  0.000
  0.000  0.000  0.000  1.000  0.000
  0.000  0.000  0.000  0.000  1.000
    occupations:
  1.000  0.000  0.000  0.000  0.000
  0.000  1.000  0.000  0.000  0.000
  0.000  0.000  1.000  0.000  0.000
  0.000  0.000  0.000  1.000  0.000
  0.000  0.000  0.000  0.000  1.000
   spin  2
    eigenvalues: 
  0.200  0.200  0.200  0.200  0.200
    eigenvectors:
  1.000  0.000  0.000  0.000  0.000
  0.000  1.000  0.000  0.000  0.000
  0.000  0.000  1.000  0.000  0.000
  0.000  0.000  0.000  1.000  0.000
  0.000  0.000  0.000  0.000  1.000
    occupations:
  0.200  0.000  0.000  0.000  0.000
  0.000  0.200  0.000  0.000  0.000
  0.000  0.000  0.200  0.000  0.000
  0.000  0.000  0.000  0.200  0.000
  0.000  0.000  0.000  0.000  0.200
atomic mag. moment =   4.00000
atom   50   Tr[ns(na)] (up, down, total) =   1.00000  5.00000  6.00000
   spin  1
    eigenvalues: 
  0.200  0.200  0.200  0.200  0.200
    eigenvectors:
  1.000  0.000  0.000  0.000  0.000
  0.000  1.000  0.000  0.000  0.000
  0.000  0.000  1.000  0.000  0.000
  0.000  0.000  0.000  1.000  0.000
  0.000  0.000  0.000  0.000  1.000
    occupations:
  0.200  0.000  0.000  0.000  0.000
  0.000  0.200  0.000  0.000  0.000
  0.000  0.000  0.200  0.000  0.000
  0.000  0.000  0.000  0.200  0.000
  0.000  0.000  0.000  0.000  0.200
   spin  2
    eigenvalues: 
  1.000  1.000  1.000  1.000  1.000
    eigenvectors:
  1.000  0.000  0.000  0.000  0.000
  0.000  1.000  0.000  0.000  0.000
  0.000  0.000  1.000  0.000  0.000
  0.000  0.000  0.000  1.000  0.000
  0.000  0.000  0.000  0.000  1.000
    occupations:
  1.000  0.000  0.000  0.000  0.000
  0.000  1.000  0.000  0.000  0.000
  0.000  0.000  1.000  0.000  0.000
  0.000  0.000  0.000  1.000  0.000
  0.000  0.000  0.000  0.000  1.000
atomic mag. moment =  -4.00000
atom   55   Tr[ns(na)] (up, down, total) =   5.00000  1.00000  6.00000
   spin  1
    eigenvalues: 
  1.000  1.000  1.000  1.000  1.000
    eigenvectors:
  1.000  0.000  0.000  0.000  0.000
  0.000  1.000  0.000  0.000  0.000
  0.000  0.000  1.000  0.000  0.000
  0.000  0.000  0.000  1.000  0.000
  0.000  0.000  0.000  0.000  1.000
    occupations:
  1.000  0.000  0.000  0.000  0.000
  0.000  1.000  0.000  0.000  0.000
  0.000  0.000  1.000  0.000  0.000
  0.000  0.000  0.000  1.000  0.000
  0.000  0.000  0.000  0.000  1.000
   spin  2
    eigenvalues: 
  0.200  0.200  0.200  0.200  0.200
    eigenvectors:
  1.000  0.000  0.000  0.000  0.000
  0.000  1.000  0.000  0.000  0.000
  0.000  0.000  1.000  0.000  0.000
  0.000  0.000  0.000  1.000  0.000
  0.000  0.000  0.000  0.000  1.000
    occupations:
  0.200  0.000  0.000  0.000  0.000
  0.000  0.200  0.000  0.000  0.000
  0.000  0.000  0.200  0.000  0.000
  0.000  0.000  0.000  0.200  0.000
  0.000  0.000  0.000  0.000  0.200
atomic mag. moment =   4.00000
atom   56   Tr[ns(na)] (up, down, total) =   5.00000  1.00000  6.00000
   spin  1
    eigenvalues: 
  1.000  1.000  1.000  1.000  1.000
    eigenvectors:
  1.000  0.000  0.000  0.000  0.000
  0.000  1.000  0.000  0.000  0.000
  0.000  0.000  1.000  0.000  0.000
  0.000  0.000  0.000  1.000  0.000
  0.000  0.000  0.000  0.000  1.000
    occupations:
  1.000  0.000  0.000  0.000  0.000
  0.000  1.000  0.000  0.000  0.000
  0.000  0.000  1.000  0.000  0.000
  0.000  0.000  0.000  1.000  0.000
  0.000  0.000  0.000  0.000  1.000
   spin  2
    eigenvalues: 
  0.200  0.200  0.200  0.200  0.200
    eigenvectors:
  1.000  0.000  0.000  0.000  0.000
  0.000  1.000  0.000  0.000  0.000
  0.000  0.000  1.000  0.000  0.000
  0.000  0.000  0.000  1.000  0.000
  0.000  0.000  0.000  0.000  1.000
    occupations:
  0.200  0.000  0.000  0.000  0.000
  0.000  0.200  0.000  0.000  0.000
  0.000  0.000  0.200  0.000  0.000
  0.000  0.000  0.000  0.200  0.000
  0.000  0.000  0.000  0.000  0.200
atomic mag. moment =   4.00000
atom   57   Tr[ns(na)] (up, down, total) =   5.00000  1.00000  6.00000
   spin  1
    eigenvalues: 
  1.000  1.000  1.000  1.000  1.000
    eigenvectors:
  1.000  0.000  0.000  0.000  0.000
  0.000  1.000  0.000  0.000  0.000
  0.000  0.000  1.000  0.000  0.000
  0.000  0.000  0.000  1.000  0.000
  0.000  0.000  0.000  0.000  1.000
    occupations:
  1.000  0.000  0.000  0.000  0.000
  0.000  1.000  0.000  0.000  0.000
  0.000  0.000  1.000  0.000  0.000
  0.000  0.000  0.000  1.000  0.000
  0.000  0.000  0.000  0.000  1.000
   spin  2
    eigenvalues: 
  0.200  0.200  0.200  0.200  0.200
    eigenvectors:
  1.000  0.000  0.000  0.000  0.000
  0.000  1.000  0.000  0.000  0.000
  0.000  0.000  1.000  0.000  0.000
  0.000  0.000  0.000  1.000  0.000
  0.000  0.000  0.000  0.000  1.000
    occupations:
  0.200  0.000  0.000  0.000  0.000
  0.000  0.200  0.000  0.000  0.000
  0.000  0.000  0.200  0.000  0.000
  0.000  0.000  0.000  0.200  0.000
  0.000  0.000  0.000  0.000  0.200
atomic mag. moment =   4.00000
N of occupied +U levels =  126.000000
 --- exit write_ns ---
 Atomic wfc used for LDA+U Projector are NOT orthogonalized
     Starting wfcs are  276 randomized atomic wfcs
     Checking if some PAW data can be deallocated... 

     total cpu time spent up to now is       11.8 secs

     Self-consistent Calculation

     iteration #  1     ecut=    50.00 Ry     beta= 0.10
     Davidson diagonalization with overlap
     c_bands:  4 eigenvalues not converged
     c_bands:  3 eigenvalues not converged
     c_bands:  3 eigenvalues not converged
     c_bands:  5 eigenvalues not converged
     c_bands:  1 eigenvalues not converged
     c_bands:  4 eigenvalues not converged
     ethr =  1.00E-02,  avg # of iterations = 18.4
 --- enter write_ns ---
 LDA+U parameters:
U( 2)     =  4.30000000
U( 3)     =  4.30000000
atom    9   Tr[ns(na)] (up, down, total) =   4.98482  4.85972  9.84454
   spin  1
    eigenvalues: 
  0.996  0.996  0.997  0.998  0.999
    eigenvectors:
  0.000  0.062  0.930  0.001  0.007
  0.142  0.676  0.034  0.044  0.104
  0.672  0.147  0.008  0.143  0.030
  0.150  0.017  0.011  0.624  0.199
  0.036  0.098  0.018  0.188  0.660
    occupations:
  0.997 -0.000  0.000  0.000 -0.000
 -0.000  0.996 -0.000  0.000  0.001
  0.000 -0.000  0.996  0.001  0.000
  0.000  0.000  0.001  0.998 -0.000
 -0.000  0.001  0.000 -0.000  0.998
   spin  2
    eigenvalues: 
  0.953  0.963  0.965  0.989  0.990
    eigenvectors:
  0.929  0.035  0.028  0.008  0.000
  0.008  0.591  0.001  0.299  0.100
  0.012  0.004  0.541  0.083  0.360
  0.022  0.000  0.423  0.130  0.424
  0.028  0.370  0.007  0.479  0.115
    occupations:
  0.954 -0.000 -0.001 -0.003  0.003
 -0.000  0.973  0.001 -0.000 -0.013
 -0.001  0.001  0.976 -0.012 -0.000
 -0.003 -0.000 -0.012  0.978 -0.000
  0.003 -0.013 -0.000 -0.000  0.978
atomic mag. moment =   0.12510
atom   10   Tr[ns(na)] (up, down, total) =   4.98461  4.85810  9.84272
   spin  1
    eigenvalues: 
  0.995  0.996  0.996  0.998  0.999
    eigenvectors:
  0.002  0.128  0.866  0.000  0.004
  0.818  0.000  0.003  0.179  0.000
  0.001  0.765  0.096  0.000  0.139
  0.000  0.107  0.035  0.001  0.857
  0.178  0.000  0.001  0.820  0.001
    occupations:
  0.996 -0.000 -0.000 -0.000  0.000
 -0.000  0.996  0.000  0.000  0.001
 -0.000  0.000  0.996  0.001  0.000
 -0.000  0.000  0.001  0.998  0.000
  0.000  0.001  0.000  0.000  0.998
   spin  2
    eigenvalues: 
  0.952  0.964  0.965  0.988  0.990
    eigenvectors:
  0.920  0.061  0.017  0.003  0.000
  0.004  0.010  0.511  0.015  0.460
  0.029  0.543  0.012  0.398  0.018
  0.042  0.374  0.003  0.560  0.021
  0.005  0.012  0.458  0.024  0.501
    occupations:
  0.953  0.001  0.001  0.003  0.001
  0.001  0.977 -0.000  0.000 -0.012
  0.001 -0.000  0.974 -0.013 -0.000
  0.003  0.000 -0.013  0.977  0.000
  0.001 -0.012 -0.000  0.000  0.978
atomic mag. moment =   0.12651
atom   11   Tr[ns(na)] (up, down, total) =   4.98483  4.85977  9.84460
   spin  1
    eigenvalues: 
  0.995  0.996  0.997  0.998  0.999
    eigenvectors:
  0.001  0.089  0.904  0.001  0.004
  0.245  0.553  0.056  0.037  0.108
  0.585  0.237  0.010  0.131  0.037
  0.119  0.041  0.012  0.605  0.223
  0.049  0.080  0.018  0.225  0.627
    occupations:
  0.997  0.000  0.000  0.000 -0.000
  0.000  0.996  0.000  0.000  0.001
  0.000  0.000  0.996  0.001 -0.000
  0.000  0.000  0.001  0.998  0.000
 -0.000  0.001 -0.000  0.000  0.998
   spin  2
    eigenvalues: 
  0.952  0.964  0.965  0.988  0.990
    eigenvectors:
  0.940  0.041  0.017  0.002  0.000
  0.011  0.523  0.019  0.254  0.193
  0.012  0.024  0.513  0.167  0.283
  0.017  0.010  0.424  0.234  0.314
  0.020  0.401  0.028  0.341  0.210
    occupations:
  0.953 -0.001 -0.001 -0.002 -0.002
 -0.001  0.975 -0.001  0.000 -0.012
 -0.001 -0.001  0.976 -0.012  0.000
 -0.002  0.000 -0.012  0.978  0.000
 -0.002 -0.012  0.000  0.000  0.978
atomic mag. moment =   0.12506
atom   16   Tr[ns(na)] (up, down, total) =   0.69485  4.96615  5.66100
   spin  1
    eigenvalues: 
  0.079  0.081  0.124  0.126  0.285
    eigenvectors:
  0.000  0.000  0.000  0.001  0.999
  0.558  0.001  0.031  0.409  0.000
  0.000  0.520  0.428  0.052  0.000
  0.001  0.478  0.485  0.035  0.000
  0.441  0.000  0.056  0.503  0.001
    occupations:
  0.285  0.002  0.002 -0.002  0.005
  0.002  0.100  0.002  0.000  0.023
  0.002  0.002  0.102  0.022  0.001
 -0.002  0.000  0.022  0.103 -0.001
  0.005  0.023  0.001 -0.001  0.105
   spin  2
    eigenvalues: 
  0.987  0.992  0.992  0.997  0.997
    eigenvectors:
  1.000  0.000  0.000  0.000  0.000
  0.000  0.001  0.004  0.035  0.959
  0.000  0.004  0.001  0.959  0.035
  0.000  0.759  0.235  0.006  0.000
  0.000  0.235  0.759  0.000  0.006
    occupations:
  0.987  0.000  0.000 -0.000 -0.000
  0.000  0.997 -0.000  0.000 -0.000
  0.000 -0.000  0.997 -0.000  0.000
 -0.000  0.000 -0.000  0.992 -0.000
 -0.000 -0.000  0.000 -0.000  0.992
atomic mag. moment =  -4.27129
atom   17   Tr[ns(na)] (up, down, total) =   4.98037  0.54104  5.52141
   spin  1
    eigenvalues: 
  0.994  0.994  0.997  0.998  0.998
    eigenvectors:
  0.000  0.000  0.994  0.001  0.004
  0.091  0.655  0.002  0.150  0.102
  0.668  0.083  0.000  0.088  0.162
  0.215  0.035  0.001  0.286  0.463
  0.026  0.228  0.003  0.474  0.269
    occupations:
  0.997  0.000  0.000  0.000  0.000
  0.000  0.995  0.000  0.000  0.001
  0.000  0.000  0.995  0.001  0.000
  0.000  0.000  0.001  0.997  0.000
  0.000  0.001  0.000  0.000  0.997
   spin  2
    eigenvalues: 
  0.066  0.066  0.075  0.166  0.167
    eigenvectors:
  0.000  0.000  1.000  0.000  0.000
  0.272  0.010  0.000  0.680  0.038
  0.010  0.270  0.000  0.038  0.682
  0.026  0.694  0.000  0.015  0.266
  0.692  0.026  0.000  0.267  0.015
    occupations:
  0.075 -0.000 -0.000 -0.000  0.000
 -0.000  0.138  0.000  0.000 -0.045
 -0.000  0.000  0.139 -0.045  0.000
 -0.000  0.000 -0.045  0.094 -0.000
  0.000 -0.045  0.000 -0.000  0.094
atomic mag. moment =   4.43933
atom   18   Tr[ns(na)] (up, down, total) =   0.49815  4.96027  5.45842
   spin  1
    eigenvalues: 
  0.066  0.067  0.118  0.124  0.124
    eigenvectors:
  0.000  0.000  0.742  0.173  0.084
  0.249  0.565  0.046  0.118  0.022
  0.567  0.249  0.001  0.034  0.149
  0.128  0.056  0.007  0.159  0.651
  0.056  0.129  0.204  0.516  0.095
    occupations:
  0.120  0.001 -0.001 -0.000  0.002
  0.001  0.077  0.000 -0.000  0.022
 -0.001  0.000  0.077  0.022 -0.000
 -0.000 -0.000  0.022  0.113  0.000
  0.002  0.022 -0.000  0.000  0.112
   spin  2
    eigenvalues: 
  0.986  0.986  0.993  0.997  0.997
    eigenvectors:
  0.000  0.000  1.000  0.000  0.000
  0.465  0.048  0.000  0.073  0.414
  0.048  0.467  0.000  0.412  0.073
  0.045  0.440  0.000  0.437  0.077
  0.441  0.045  0.000  0.077  0.436
    occupations:
  0.993  0.000 -0.000  0.000  0.000
  0.000  0.992  0.000  0.000 -0.006
 -0.000  0.000  0.992 -0.006  0.000
  0.000  0.000 -0.006  0.992  0.000
  0.000 -0.006  0.000  0.000  0.992
atomic mag. moment =  -4.46212
atom   23   Tr[ns(na)] (up, down, total) =   4.97474  0.48244  5.45718
   spin  1
    eigenvalues: 
  0.990  0.992  0.997  0.998  0.998
    eigenvectors:
  0.015  0.000  0.747  0.237  0.000
  0.470  0.100  0.125  0.226  0.080
  0.088  0.521  0.039  0.053  0.299
  0.070  0.317  0.020  0.101  0.492
  0.357  0.062  0.069  0.383  0.129
    occupations:
  0.997 -0.000 -0.000  0.000  0.001
 -0.000  0.994 -0.000  0.000  0.003
 -0.000 -0.000  0.994  0.003  0.000
  0.000  0.000  0.003  0.995 -0.000
  0.001  0.003  0.000 -0.000  0.995
   spin  2
    eigenvalues: 
  0.058  0.059  0.063  0.151  0.151
    eigenvectors:
  0.892  0.000  0.107  0.001  0.000
  0.035  0.111  0.251  0.548  0.055
  0.016  0.313  0.086  0.063  0.522
  0.018  0.426  0.142  0.037  0.378
  0.039  0.150  0.415  0.351  0.044
    occupations:
  0.059  0.003  0.002 -0.000 -0.000
  0.003  0.115  0.002  0.001 -0.043
  0.002  0.002  0.113 -0.045  0.001
 -0.000  0.001 -0.045  0.098 -0.001
 -0.000 -0.043  0.001 -0.001  0.097
atomic mag. moment =   4.49231
atom   24   Tr[ns(na)] (up, down, total) =   4.97496  0.48215  5.45712
   spin  1
    eigenvalues: 
  0.990  0.993  0.997  0.998  0.998
    eigenvectors:
  0.014  0.000  0.780  0.206  0.000
  0.427  0.149  0.108  0.209  0.107
  0.137  0.472  0.036  0.082  0.272
  0.102  0.285  0.020  0.147  0.446
  0.319  0.094  0.057  0.356  0.175
    occupations:
  0.997  0.000 -0.000  0.000 -0.001
  0.000  0.994  0.001 -0.000  0.003
 -0.000  0.001  0.994  0.003 -0.000
  0.000 -0.000  0.003  0.995  0.001
 -0.001  0.003 -0.000  0.001  0.995
   spin  2
    eigenvalues: 
  0.058  0.059  0.063  0.151  0.151
    eigenvectors:
  0.886  0.000  0.113  0.001  0.000
  0.042  0.101  0.253  0.431  0.172
  0.012  0.322  0.081  0.181  0.405
  0.013  0.439  0.134  0.116  0.298
  0.048  0.138  0.419  0.271  0.125
    occupations:
  0.059 -0.003  0.002 -0.000  0.000
 -0.003  0.115 -0.002 -0.001 -0.044
  0.002 -0.002  0.113 -0.045 -0.001
 -0.000 -0.001 -0.045  0.098  0.001
  0.000 -0.044 -0.001  0.001  0.097
atomic mag. moment =   4.49281
atom   25   Tr[ns(na)] (up, down, total) =   4.97473  0.48247  5.45720
   spin  1
    eigenvalues: 
  0.990  0.992  0.997  0.998  0.998
    eigenvectors:
  0.015  0.001  0.762  0.221  0.001
  0.008  0.611  0.000  0.004  0.377
  0.553  0.008  0.156  0.281  0.002
  0.418  0.005  0.082  0.490  0.004
  0.006  0.375  0.000  0.004  0.615
    occupations:
  0.997  0.000  0.000 -0.001 -0.000
  0.000  0.994  0.000 -0.000  0.003
  0.000  0.000  0.993  0.004 -0.000
 -0.001 -0.000  0.004  0.994  0.000
 -0.000  0.003 -0.000  0.000  0.996
   spin  2
    eigenvalues: 
  0.058  0.059  0.063  0.151  0.151
    eigenvectors:
  0.891  0.000  0.108  0.001  0.000
  0.000  0.424  0.000  0.003  0.573
  0.051  0.000  0.336  0.609  0.003
  0.058  0.000  0.555  0.385  0.002
  0.000  0.576  0.000  0.002  0.422
    occupations:
  0.059 -0.000 -0.003  0.000  0.000
 -0.000  0.112 -0.000  0.000 -0.046
 -0.003 -0.000  0.117 -0.043  0.000
  0.000  0.000 -0.043  0.097 -0.000
  0.000 -0.046  0.000 -0.000  0.098
atomic mag. moment =   4.49225
atom   30   Tr[ns(na)] (up, down, total) =   0.44808  3.86511  4.31319
   spin  1
    eigenvalues: 
  0.055  0.056  0.056  0.140  0.140
    eigenvectors:
  0.993  0.006  0.001  0.000  0.000
  0.000  0.116  0.256  0.544  0.084
  0.003  0.253  0.115  0.084  0.546
  0.004  0.430  0.196  0.049  0.321
  0.000  0.195  0.432  0.322  0.049
    occupations:
  0.055 -0.000 -0.000  0.000 -0.000
 -0.000  0.109  0.000  0.000  0.040
 -0.000  0.000  0.109  0.041 -0.000
  0.000  0.000  0.041  0.087  0.000
 -0.000  0.040 -0.000  0.000  0.087
   spin  2
    eigenvalues: 
  0.442  0.442  0.988  0.997  0.997
    eigenvectors:
  0.000  0.000  1.000  0.000  0.000
  0.644  0.000  0.000  0.001  0.355
  0.000  0.644  0.000  0.355  0.001
  0.000  0.356  0.000  0.642  0.002
  0.356  0.000  0.000  0.002  0.642
    occupations:
  0.988 -0.000  0.000  0.000 -0.000
 -0.000  0.639 -0.000  0.000 -0.266
  0.000 -0.000  0.640 -0.265 -0.000
  0.000  0.000 -0.265  0.799  0.000
 -0.000 -0.266 -0.000  0.000  0.799
atomic mag. moment =  -3.41704
atom   35   Tr[ns(na)] (up, down, total) =   1.93262  0.43586  2.36848
   spin  1
    eigenvalues: 
  0.365  0.369  0.397  0.398  0.403
    eigenvectors:
  0.001  0.000  0.000  0.000  0.999
  0.302  0.693  0.001  0.003  0.000
  0.693  0.303  0.003  0.001  0.000
  0.003  0.001  0.664  0.332  0.000
  0.001  0.003  0.332  0.665  0.000
    occupations:
  0.403  0.001 -0.001  0.000 -0.000
  0.001  0.368  0.002 -0.000  0.002
 -0.001  0.002  0.367  0.002 -0.000
  0.000 -0.000  0.002  0.397  0.000
 -0.000  0.002 -0.000  0.000  0.397
   spin  2
    eigenvalues: 
  0.047  0.047  0.110  0.116  0.116
    eigenvectors:
  0.000  0.000  1.000  0.000  0.000
  0.971  0.023  0.000  0.000  0.005
  0.023  0.971  0.000  0.006  0.000
  0.000  0.006  0.000  0.984  0.011
  0.005  0.000  0.000  0.011  0.984
    occupations:
  0.110  0.000  0.000  0.000  0.000
  0.000  0.048 -0.000  0.000  0.005
  0.000 -0.000  0.048  0.005 -0.000
  0.000  0.000  0.005  0.116  0.000
  0.000  0.005 -0.000  0.000  0.116
atomic mag. moment =   1.49676
atom   36   Tr[ns(na)] (up, down, total) =   0.42340  1.70864  2.13204
   spin  1
    eigenvalues: 
  0.052  0.052  0.053  0.133  0.133
    eigenvectors:
  0.035  0.037  0.928  0.000  0.000
  0.048  0.301  0.023  0.002  0.625
  0.310  0.058  0.004  0.626  0.002
  0.525  0.097  0.006  0.370  0.001
  0.081  0.507  0.039  0.001  0.371
    occupations:
  0.053 -0.000 -0.000 -0.000 -0.000
 -0.000  0.103  0.000 -0.000 -0.039
 -0.000  0.000  0.103 -0.039 -0.000
 -0.000 -0.000 -0.039  0.082 -0.000
 -0.000 -0.039 -0.000 -0.000  0.082
   spin  2
    eigenvalues: 
  0.292  0.293  0.297  0.413  0.413
    eigenvectors:
  0.000  0.000  1.000  0.000  0.000
  0.022  0.375  0.000  0.023  0.580
  0.375  0.022  0.000  0.580  0.023
  0.570  0.033  0.000  0.382  0.015
  0.033  0.571  0.000  0.015  0.382
    occupations:
  0.297  0.000  0.000 -0.000 -0.000
  0.000  0.365 -0.000  0.000 -0.059
  0.000 -0.000  0.365 -0.059 -0.000
 -0.000  0.000 -0.059  0.340  0.000
 -0.000 -0.059 -0.000  0.000  0.341
atomic mag. moment =  -1.28523
atom   41   Tr[ns(na)] (up, down, total) =   1.56937  0.42599  1.99535
   spin  1
    eigenvalues: 
  0.233  0.241  0.261  0.416  0.418
    eigenvectors:
  0.649  0.000  0.350  0.001  0.000
  0.000  0.399  0.000  0.000  0.601
  0.103  0.000  0.221  0.676  0.000
  0.248  0.000  0.429  0.323  0.000
  0.000  0.601  0.000  0.000  0.399
    occupations:
  0.243  0.000  0.004 -0.013 -0.000
  0.000  0.347  0.000  0.000  0.086
  0.004  0.000  0.363  0.077  0.000
 -0.013  0.000  0.077  0.304 -0.000
 -0.000  0.086  0.000 -0.000  0.312
   spin  2
    eigenvalues: 
  0.051  0.051  0.056  0.128  0.139
    eigenvectors:
  0.899  0.000  0.100  0.001  0.000
  0.000  0.412  0.000  0.000  0.588
  0.044  0.000  0.329  0.626  0.000
  0.057  0.000  0.571  0.372  0.000
  0.000  0.588  0.000  0.000  0.412
    occupations:
  0.052  0.000  0.002 -0.000 -0.000
  0.000  0.103  0.000  0.000  0.043
  0.002  0.000  0.101  0.035  0.000
 -0.000  0.000  0.035  0.083  0.000
 -0.000  0.043  0.000  0.000  0.087
atomic mag. moment =   1.14338
atom   42   Tr[ns(na)] (up, down, total) =   1.57015  0.42604  1.99619
   spin  1
    eigenvalues: 
  0.234  0.241  0.261  0.417  0.418
    eigenvectors:
  0.647  0.000  0.352  0.001  0.000
  0.081  0.096  0.166  0.486  0.171
  0.022  0.304  0.055  0.189  0.429
  0.055  0.457  0.107  0.093  0.289
  0.194  0.143  0.321  0.231  0.111
    occupations:
  0.243  0.004 -0.002  0.007 -0.012
  0.004  0.359 -0.007  0.004  0.080
 -0.002 -0.007  0.351  0.084  0.004
  0.007  0.004  0.084  0.310  0.003
 -0.012  0.080  0.004  0.003  0.306
   spin  2
    eigenvalues: 
  0.051  0.051  0.056  0.128  0.139
    eigenvectors:
  0.893  0.002  0.105  0.001  0.000
  0.030  0.108  0.244  0.473  0.145
  0.017  0.300  0.082  0.154  0.446
  0.023  0.435  0.143  0.091  0.308
  0.038  0.155  0.426  0.281  0.100
    occupations:
  0.052  0.002 -0.001  0.000 -0.000
  0.002  0.102  0.001  0.004  0.037
 -0.001  0.001  0.103  0.041  0.004
  0.000  0.004  0.041  0.086  0.002
 -0.000  0.037  0.004  0.002  0.084
atomic mag. moment =   1.14412
atom   43   Tr[ns(na)] (up, down, total) =   1.57028  0.42611  1.99639
   spin  1
    eigenvalues: 
  0.234  0.241  0.261  0.416  0.418
    eigenvectors:
  0.649  0.000  0.351  0.001  0.000
  0.075  0.102  0.166  0.511  0.147
  0.028  0.297  0.055  0.165  0.454
  0.066  0.447  0.107  0.079  0.302
  0.183  0.154  0.321  0.245  0.097
    occupations:
  0.243 -0.003 -0.002  0.007  0.011
 -0.003  0.359  0.007 -0.004  0.079
 -0.002  0.007  0.351  0.084 -0.004
  0.007 -0.004  0.084  0.310 -0.003
  0.011  0.079 -0.004 -0.003  0.306
   spin  2
    eigenvalues: 
  0.051  0.051  0.056  0.128  0.139
    eigenvectors:
  0.897  0.002  0.101  0.001  0.000
  0.028  0.112  0.243  0.480  0.137
  0.017  0.300  0.085  0.147  0.451
  0.023  0.427  0.148  0.086  0.316
  0.035  0.159  0.423  0.286  0.097
    occupations:
  0.052 -0.002 -0.001  0.000  0.000
 -0.002  0.102 -0.001 -0.004  0.037
 -0.001 -0.001  0.103  0.041 -0.004
  0.000 -0.004  0.041  0.086 -0.002
  0.000  0.037 -0.004 -0.002  0.084
atomic mag. moment =   1.14418
atom   48   Tr[ns(na)] (up, down, total) =   0.40217  1.66500  2.06717
   spin  1
    eigenvalues: 
  0.053  0.053  0.095  0.096  0.106
    eigenvectors:
  0.000  0.000  0.000  0.000  1.000
  0.273  0.490  0.063  0.174  0.000
  0.495  0.272  0.169  0.065  0.000
  0.149  0.084  0.560  0.206  0.000
  0.083  0.154  0.208  0.555  0.000
    occupations:
  0.106  0.000  0.000 -0.000  0.000
  0.000  0.063 -0.000  0.000 -0.018
  0.000 -0.000  0.063 -0.018  0.000
 -0.000  0.000 -0.018  0.085 -0.000
  0.000 -0.018  0.000 -0.000  0.085
   spin  2
    eigenvalues: 
  0.289  0.290  0.355  0.356  0.375
    eigenvectors:
  0.000  0.000  0.000  0.000  1.000
  0.100  0.650  0.060  0.190  0.000
  0.659  0.097  0.181  0.063  0.000
  0.210  0.034  0.569  0.186  0.000
  0.031  0.219  0.190  0.560  0.000
    occupations:
  0.375  0.000 -0.000  0.000 -0.000
  0.000  0.306 -0.001  0.000 -0.029
 -0.000 -0.001  0.306 -0.028  0.000
  0.000  0.000 -0.028  0.339  0.000
 -0.000 -0.029  0.000  0.000  0.339
atomic mag. moment =  -1.26282
atom   49   Tr[ns(na)] (up, down, total) =   1.53480  0.42176  1.95656
   spin  1
    eigenvalues: 
  0.233  0.233  0.233  0.418  0.419
    eigenvectors:
  0.020  0.026  0.954  0.000  0.000
  0.019  0.266  0.011  0.166  0.539
  0.271  0.022  0.003  0.539  0.166
  0.646  0.052  0.006  0.226  0.070
  0.044  0.634  0.026  0.070  0.226
    occupations:
  0.233  0.000 -0.000  0.000 -0.000
  0.000  0.364  0.000  0.000  0.085
 -0.000  0.000  0.363  0.084  0.000
  0.000  0.000  0.084  0.287  0.000
 -0.000  0.085  0.000  0.000  0.288
   spin  2
    eigenvalues: 
  0.049  0.049  0.055  0.134  0.135
    eigenvectors:
  0.000  0.000  1.000  0.000  0.000
  0.064  0.179  0.000  0.159  0.598
  0.177  0.065  0.000  0.599  0.159
  0.557  0.201  0.000  0.191  0.051
  0.202  0.555  0.000  0.051  0.192
    occupations:
  0.055  0.000 -0.000 -0.000  0.000
  0.000  0.114 -0.000 -0.000  0.037
 -0.000 -0.000  0.114  0.037 -0.000
 -0.000 -0.000  0.037  0.070 -0.000
  0.000  0.037 -0.000 -0.000  0.070
atomic mag. moment =   1.11304
atom   50   Tr[ns(na)] (up, down, total) =   0.36758  1.52903  1.89661
   spin  1
    eigenvalues: 
  0.047  0.047  0.091  0.091  0.092
    eigenvectors:
  0.000  0.000  0.030  0.891  0.079
  0.222  0.540  0.035  0.026  0.177
  0.545  0.220  0.192  0.000  0.043
  0.166  0.069  0.628  0.001  0.136
  0.067  0.171  0.116  0.081  0.565
    occupations:
  0.091 -0.000  0.000  0.000 -0.000
 -0.000  0.058 -0.000  0.000 -0.019
  0.000 -0.000  0.057 -0.019  0.000
  0.000  0.000 -0.019  0.081 -0.000
 -0.000 -0.019  0.000 -0.000  0.081
   spin  2
    eigenvalues: 
  0.257  0.257  0.337  0.339  0.339
    eigenvectors:
  0.000  0.000  0.998  0.001  0.001
  0.665  0.083  0.000  0.250  0.002
  0.084  0.662  0.000  0.002  0.252
  0.028  0.226  0.001  0.005  0.740
  0.223  0.029  0.001  0.742  0.006
    occupations:
  0.337  0.000 -0.000  0.000  0.000
  0.000  0.277  0.000 -0.000 -0.036
 -0.000  0.000  0.278 -0.036 -0.000
  0.000 -0.000 -0.036  0.318 -0.000
  0.000 -0.036 -0.000 -0.000  0.318
atomic mag. moment =  -1.16145
atom   55   Tr[ns(na)] (up, down, total) =   1.79438  0.49132  2.28570
   spin  1
    eigenvalues: 
  0.269  0.277  0.370  0.415  0.464
    eigenvectors:
  0.659  0.000  0.244  0.097  0.000
  0.010  0.123  0.317  0.424  0.126
  0.002  0.372  0.107  0.140  0.379
  0.078  0.383  0.083  0.084  0.372
  0.251  0.122  0.249  0.255  0.123
    occupations:
  0.308 -0.001  0.001  0.028 -0.048
 -0.001  0.388 -0.010  0.029  0.043
  0.001 -0.010  0.377  0.077  0.029
  0.028  0.029  0.077  0.365  0.007
 -0.048  0.043  0.029  0.007  0.356
   spin  2
    eigenvalues: 
  0.055  0.060  0.069  0.128  0.179
    eigenvectors:
  0.878  0.000  0.122  0.000  0.000
  0.032  0.121  0.240  0.478  0.129
  0.010  0.363  0.080  0.159  0.388
  0.020  0.388  0.139  0.091  0.363
  0.060  0.129  0.418  0.272  0.121
    occupations:
  0.057  0.002 -0.001  0.002 -0.004
  0.002  0.110  0.007  0.013  0.037
 -0.001  0.007  0.118  0.052  0.013
  0.002  0.013  0.052  0.111  0.012
 -0.004  0.037  0.013  0.012  0.097
atomic mag. moment =   1.30307
atom   56   Tr[ns(na)] (up, down, total) =   1.79252  0.48973  2.28225
   spin  1
    eigenvalues: 
  0.268  0.277  0.370  0.414  0.463
    eigenvectors:
  0.658  0.000  0.242  0.099  0.000
  0.010  0.123  0.321  0.417  0.129
  0.002  0.371  0.110  0.141  0.378
  0.074  0.388  0.081  0.086  0.371
  0.256  0.119  0.246  0.257  0.123
    occupations:
  0.307  0.001  0.001  0.028  0.048
  0.001  0.388  0.010 -0.029  0.043
  0.001  0.010  0.377  0.076 -0.029
  0.028 -0.029  0.076  0.365 -0.007
  0.048  0.043 -0.029 -0.007  0.356
   spin  2
    eigenvalues: 
  0.055  0.060  0.069  0.127  0.179
    eigenvectors:
  0.885  0.000  0.115  0.000  0.000
  0.030  0.125  0.238  0.482  0.125
  0.011  0.360  0.083  0.157  0.389
  0.019  0.382  0.145  0.088  0.366
  0.055  0.133  0.419  0.274  0.120
    occupations:
  0.056 -0.002 -0.001  0.002  0.003
 -0.002  0.109 -0.006 -0.013  0.036
 -0.001 -0.006  0.117  0.052 -0.013
  0.002 -0.013  0.052  0.111 -0.012
  0.003  0.036 -0.013 -0.012  0.096
atomic mag. moment =   1.30279
atom   57   Tr[ns(na)] (up, down, total) =   1.79282  0.48983  2.28265
   spin  1
    eigenvalues: 
  0.268  0.277  0.369  0.415  0.464
    eigenvectors:
  0.659  0.000  0.242  0.100  0.000
  0.000  0.494  0.000  0.000  0.506
  0.012  0.000  0.433  0.555  0.000
  0.329  0.000  0.326  0.345  0.000
  0.000  0.506  0.000  0.000  0.494
    occupations:
  0.307  0.000 -0.002 -0.055  0.000
  0.000  0.371 -0.000  0.000  0.094
 -0.002 -0.000  0.393  0.026 -0.000
 -0.055  0.000  0.026  0.352  0.000
  0.000  0.094 -0.000  0.000  0.369
   spin  2
    eigenvalues: 
  0.054  0.060  0.069  0.127  0.179
    eigenvectors:
  0.886  0.000  0.114  0.000  0.000
  0.000  0.486  0.000  0.000  0.514
  0.041  0.000  0.322  0.637  0.000
  0.074  0.000  0.564  0.363  0.000
  0.000  0.514  0.000  0.000  0.486
    occupations:
  0.056 -0.000  0.003 -0.004 -0.000
 -0.000  0.121  0.000  0.000  0.059
  0.003  0.000  0.106  0.029  0.000
 -0.004  0.000  0.029  0.089  0.000
 -0.000  0.059  0.000  0.000  0.118
atomic mag. moment =   1.30299
N of occupied +U levels =   90.116771
 --- exit write_ns ---

     negative rho (up, down):  5.824E-03 1.868E-02
 
     Adding external electric field

     Computed dipole along edir(3) : 
        Dipole             -184.6183 Ry au,       -469.2529 Debye
        Dipole field         -0.2669 Ry au, 
 
        Potential amp.       40.5630 Ry
        Total length         76.0000 bohr
 
 
     Adding external electric field

     Computed dipole along edir(3) : 
        Dipole             -184.6183 Ry au,       -469.2529 Debye
        Dipole field         -0.2669 Ry au, 
 
        Potential amp.       40.5630 Ry
        Total length         76.0000 bohr
 

     total cpu time spent up to now is       59.4 secs

     total energy              =   -1148.57042215 Ry
     estimated scf accuracy    <   10415.64237153 Ry

     total magnetization       =    -3.48 Bohr mag/cell
     absolute magnetization    =    71.79 Bohr mag/cell

     iteration #  2     ecut=    50.00 Ry     beta= 0.10
     Davidson diagonalization with overlap
     ethr =  1.00E-02,  avg # of iterations = 43.0

     negative rho (up, down):  5.728E-03 1.845E-02
 
     Adding external electric field

     Computed dipole along edir(3) : 
        Dipole              -55.8900 Ry au,       -142.0582 Debye
        Dipole field         -0.0808 Ry au, 
 
        Potential amp.       12.2797 Ry
        Total length         76.0000 bohr
 
 
     Adding external electric field

     Computed dipole along edir(3) : 
        Dipole              -55.8900 Ry au,       -142.0582 Debye
        Dipole field         -0.0808 Ry au, 
 
        Potential amp.       12.2797 Ry
        Total length         76.0000 bohr
 

     total cpu time spent up to now is      320.5 secs

     total energy              =   -2638.07831775 Ry
     estimated scf accuracy    <  167129.46305347 Ry

     total magnetization       =    -2.98 Bohr mag/cell
     absolute magnetization    =    14.73 Bohr mag/cell

     iteration #  3     ecut=    50.00 Ry     beta= 0.10
     Davidson diagonalization with overlap
     c_bands:  1 eigenvalues not converged
     c_bands:  1 eigenvalues not converged
     ethr =  1.00E-02,  avg # of iterations = 37.6

     negative rho (up, down):  1.166E-02 2.925E-02
 
     Adding external electric field

     Computed dipole along edir(3) : 
        Dipole              -42.5829 Ry au,       -108.2350 Debye
        Dipole field         -0.0616 Ry au, 
 
        Potential amp.        9.3560 Ry
        Total length         76.0000 bohr
 
 
     Adding external electric field

     Computed dipole along edir(3) : 
        Dipole              -42.5829 Ry au,       -108.2350 Debye
        Dipole field         -0.0616 Ry au, 
 
        Potential amp.        9.3560 Ry
        Total length         76.0000 bohr
 

     total cpu time spent up to now is      504.6 secs

     total energy              =   -3066.38436741 Ry
     estimated scf accuracy    <   43171.04674400 Ry

     total magnetization       =    -3.49 Bohr mag/cell
     absolute magnetization    =    17.57 Bohr mag/cell

     iteration #  4     ecut=    50.00 Ry     beta= 0.10
     Davidson diagonalization with overlap
     ethr =  1.00E-02,  avg # of iterations = 23.2

     negative rho (up, down):  2.087E-02 4.602E-02
 
     Adding external electric field

     Computed dipole along edir(3) : 
        Dipole              -31.2080 Ry au,        -79.3229 Debye
        Dipole field         -0.0451 Ry au, 
 
        Potential amp.        6.8568 Ry
        Total length         76.0000 bohr
 
 
     Adding external electric field

     Computed dipole along edir(3) : 
        Dipole              -31.2080 Ry au,        -79.3229 Debye
        Dipole field         -0.0451 Ry au, 
 
        Potential amp.        6.8568 Ry
        Total length         76.0000 bohr
 

     total cpu time spent up to now is      614.9 secs

     total energy              =   -3050.59360808 Ry
     estimated scf accuracy    <   18378.21918452 Ry

     total magnetization       =     0.24 Bohr mag/cell
     absolute magnetization    =    16.35 Bohr mag/cell

     iteration #  5     ecut=    50.00 Ry     beta= 0.10
     Davidson diagonalization with overlap
     c_bands:  2 eigenvalues not converged
     c_bands:  4 eigenvalues not converged
     c_bands:  1 eigenvalues not converged
     c_bands:  1 eigenvalues not converged
     c_bands:  1 eigenvalues not converged
     c_bands:  4 eigenvalues not converged
     c_bands:  1 eigenvalues not converged
     c_bands:  1 eigenvalues not converged
     c_bands:  1 eigenvalues not converged
     c_bands:  1 eigenvalues not converged
     c_bands:  1 eigenvalues not converged
     ethr =  1.00E-02,  avg # of iterations = 20.7

     negative rho (up, down):  2.883E-02 6.145E-02
 
     Adding external electric field

     Computed dipole along edir(3) : 
        Dipole              -25.6585 Ry au,        -65.2175 Debye
        Dipole field         -0.0371 Ry au, 
 
        Potential amp.        5.6375 Ry
        Total length         76.0000 bohr
 
 
     Adding external electric field

     Computed dipole along edir(3) : 
        Dipole              -25.6585 Ry au,        -65.2175 Debye
        Dipole field         -0.0371 Ry au, 
 
        Potential amp.        5.6375 Ry
        Total length         76.0000 bohr
 

     total cpu time spent up to now is      683.8 secs

     total energy              =   -3039.60879939 Ry
     estimated scf accuracy    <    7431.52098737 Ry

     total magnetization       =    -0.00 Bohr mag/cell
     absolute magnetization    =    37.67 Bohr mag/cell

     iteration #  6     ecut=    50.00 Ry     beta= 0.10
     Davidson diagonalization with overlap
     c_bands:  4 eigenvalues not converged
     c_bands:  1 eigenvalues not converged
     c_bands:  4 eigenvalues not converged
     c_bands:  3 eigenvalues not converged
     c_bands:  1 eigenvalues not converged
     c_bands:  3 eigenvalues not converged
     ethr =  1.00E-02,  avg # of iterations = 16.8

     negative rho (up, down):  3.660E-02 7.736E-02
 
     Adding external electric field

     Computed dipole along edir(3) : 
        Dipole              -21.8919 Ry au,        -55.6437 Debye
        Dipole field         -0.0316 Ry au, 
 
        Potential amp.        4.8099 Ry
        Total length         76.0000 bohr
 
 
     Adding external electric field

     Computed dipole along edir(3) : 
        Dipole              -21.8919 Ry au,        -55.6437 Debye
        Dipole field         -0.0316 Ry au, 
 
        Potential amp.        4.8099 Ry
        Total length         76.0000 bohr
 

     total cpu time spent up to now is      717.3 secs

     total energy              =   -3022.74663246 Ry
     estimated scf accuracy    <    4419.73378275 Ry

     total magnetization       =    15.50 Bohr mag/cell
     absolute magnetization    =    56.06 Bohr mag/cell

     iteration #  7     ecut=    50.00 Ry     beta= 0.10
     Davidson diagonalization with overlap
     c_bands:  4 eigenvalues not converged
     ethr =  1.00E-02,  avg # of iterations = 23.4

     negative rho (up, down):  5.654E-02 1.174E-01
 
     Adding external electric field

     Computed dipole along edir(3) : 
        Dipole              -19.1664 Ry au,        -48.7162 Debye
        Dipole field         -0.0277 Ry au, 
 
        Potential amp.        4.2111 Ry
        Total length         76.0000 bohr
 
 
     Adding external electric field

     Computed dipole along edir(3) : 
        Dipole              -19.1664 Ry au,        -48.7162 Debye
        Dipole field         -0.0277 Ry au, 
 
        Potential amp.        4.2111 Ry
        Total length         76.0000 bohr
 

     total cpu time spent up to now is      772.1 secs

     total energy              =   -3055.95069734 Ry
     estimated scf accuracy    <     471.45360189 Ry

     total magnetization       =    39.00 Bohr mag/cell
     absolute magnetization    =    92.93 Bohr mag/cell

     iteration #  8     ecut=    50.00 Ry     beta= 0.10
     Davidson diagonalization with overlap
     c_bands:  3 eigenvalues not converged
     ethr =  1.00E-02,  avg # of iterations = 14.1

     negative rho (up, down):  7.635E-02 1.657E-01
 
     Adding external electric field

     Computed dipole along edir(3) : 
        Dipole              -19.4832 Ry au,        -49.5213 Debye
        Dipole field         -0.0282 Ry au, 
 
        Potential amp.        4.2807 Ry
        Total length         76.0000 bohr
 
 
     Adding external electric field

     Computed dipole along edir(3) : 
        Dipole              -19.4832 Ry au,        -49.5213 Debye
        Dipole field         -0.0282 Ry au, 
 
        Potential amp.        4.2807 Ry
        Total length         76.0000 bohr
 

     total cpu time spent up to now is      803.0 secs

     total energy              =   -3067.48259852 Ry
     estimated scf accuracy    <     126.32140256 Ry

     total magnetization       =    34.55 Bohr mag/cell
     absolute magnetization    =    95.77 Bohr mag/cell

     iteration #  9     ecut=    50.00 Ry     beta= 0.10
     Davidson diagonalization with overlap
     ethr =  1.00E-02,  avg # of iterations =  3.3

     negative rho (up, down):  8.653E-02 1.811E-01
 
     Adding external electric field

     Computed dipole along edir(3) : 
        Dipole              -18.6915 Ry au,        -47.5090 Debye
        Dipole field         -0.0270 Ry au, 
 
        Potential amp.        4.1068 Ry
        Total length         76.0000 bohr
 
 
     Adding external electric field

     Computed dipole along edir(3) : 
        Dipole              -18.6915 Ry au,        -47.5090 Debye
        Dipole field         -0.0270 Ry au, 
 
        Potential amp.        4.1068 Ry
        Total length         76.0000 bohr
 

     total cpu time spent up to now is      821.5 secs

     total energy              =   -3070.95626519 Ry
     estimated scf accuracy    <      80.77920565 Ry

     total magnetization       =    44.00 Bohr mag/cell
     absolute magnetization    =   104.64 Bohr mag/cell

     iteration # 10     ecut=    50.00 Ry     beta= 0.10
     Davidson diagonalization with overlap
     ethr =  1.00E-02,  avg # of iterations =  2.5

     negative rho (up, down):  1.177E-01 1.993E-01
 
     Adding external electric field

     Computed dipole along edir(3) : 
        Dipole              -16.8540 Ry au,        -42.8386 Debye
        Dipole field         -0.0244 Ry au, 
 
        Potential amp.        3.7030 Ry
        Total length         76.0000 bohr
 
 
     Adding external electric field

     Computed dipole along edir(3) : 
        Dipole              -16.8540 Ry au,        -42.8386 Debye
        Dipole field         -0.0244 Ry au, 
 
        Potential amp.        3.7030 Ry
        Total length         76.0000 bohr
 

     total cpu time spent up to now is      838.9 secs

     total energy              =   -3069.65052780 Ry
     estimated scf accuracy    <      37.46584567 Ry

     total magnetization       =    47.25 Bohr mag/cell
     absolute magnetization    =   104.20 Bohr mag/cell

     iteration # 11     ecut=    50.00 Ry     beta= 0.10
     Davidson diagonalization with overlap
     ethr =  9.53E-03,  avg # of iterations =  1.6

     negative rho (up, down):  1.416E-01 2.189E-01
 
     Adding external electric field

     Computed dipole along edir(3) : 
        Dipole              -14.6354 Ry au,        -37.1994 Debye
        Dipole field         -0.0212 Ry au, 
 
        Potential amp.        3.2156 Ry
        Total length         76.0000 bohr
 
 
     Adding external electric field

     Computed dipole along edir(3) : 
        Dipole              -14.6354 Ry au,        -37.1994 Debye
        Dipole field         -0.0212 Ry au, 
 
        Potential amp.        3.2156 Ry
        Total length         76.0000 bohr
 

     total cpu time spent up to now is      856.2 secs

     total energy              =   -3066.43821131 Ry
     estimated scf accuracy    <     225.88455231 Ry

     total magnetization       =    37.51 Bohr mag/cell
     absolute magnetization    =    93.06 Bohr mag/cell

     iteration # 12     ecut=    50.00 Ry     beta= 0.10
     Davidson diagonalization with overlap
     ethr =  9.53E-03,  avg # of iterations =  1.7

     negative rho (up, down):  2.055E-01 2.493E-01
 
     Adding external electric field

     Computed dipole along edir(3) : 
        Dipole              -10.6557 Ry au,        -27.0841 Debye
        Dipole field         -0.0154 Ry au, 
 
        Potential amp.        2.3412 Ry
        Total length         76.0000 bohr
 
 
     Adding external electric field

     Computed dipole along edir(3) : 
        Dipole              -10.6557 Ry au,        -27.0841 Debye
        Dipole field         -0.0154 Ry au, 
 
        Potential amp.        2.3412 Ry
        Total length         76.0000 bohr
 

     total cpu time spent up to now is      873.4 secs

     total energy              =   -3066.99147168 Ry
     estimated scf accuracy    <      25.68870485 Ry

     total magnetization       =    44.37 Bohr mag/cell
     absolute magnetization    =   102.66 Bohr mag/cell

     iteration # 13     ecut=    50.00 Ry     beta= 0.10
     Davidson diagonalization with overlap
     ethr =  6.54E-03,  avg # of iterations =  2.4

     negative rho (up, down):  2.228E-01 2.549E-01
 
     Adding external electric field

     Computed dipole along edir(3) : 
        Dipole               -8.6641 Ry au,        -22.0218 Debye
        Dipole field         -0.0125 Ry au, 
 
        Potential amp.        1.9036 Ry
        Total length         76.0000 bohr
 
 
     Adding external electric field

     Computed dipole along edir(3) : 
        Dipole               -8.6641 Ry au,        -22.0218 Debye
        Dipole field         -0.0125 Ry au, 
 
        Potential amp.        1.9036 Ry
        Total length         76.0000 bohr
 

     total cpu time spent up to now is      891.6 secs

     total energy              =   -3066.51653712 Ry
     estimated scf accuracy    <     111.26441313 Ry

     total magnetization       =    37.73 Bohr mag/cell
     absolute magnetization    =    93.01 Bohr mag/cell

     iteration # 14     ecut=    50.00 Ry     beta= 0.10
     Davidson diagonalization with overlap
     ethr =  6.54E-03,  avg # of iterations =  2.4

     negative rho (up, down):  2.197E-01 2.575E-01
 
     Adding external electric field

     Computed dipole along edir(3) : 
        Dipole               -8.9075 Ry au,        -22.6407 Debye
        Dipole field         -0.0129 Ry au, 
 
        Potential amp.        1.9571 Ry
        Total length         76.0000 bohr
 
 
     Adding external electric field

     Computed dipole along edir(3) : 
        Dipole               -8.9075 Ry au,        -22.6407 Debye
        Dipole field         -0.0129 Ry au, 
 
        Potential amp.        1.9571 Ry
        Total length         76.0000 bohr
 

     total cpu time spent up to now is      909.7 secs

     total energy              =   -3067.69715847 Ry
     estimated scf accuracy    <      59.05736249 Ry

     total magnetization       =    34.76 Bohr mag/cell
     absolute magnetization    =    90.10 Bohr mag/cell

     iteration # 15     ecut=    50.00 Ry     beta= 0.10
     Davidson diagonalization with overlap
     ethr =  6.54E-03,  avg # of iterations =  1.4

     negative rho (up, down):  2.202E-01 2.610E-01
 
     Adding external electric field

     Computed dipole along edir(3) : 
        Dipole               -7.5065 Ry au,        -19.0797 Debye
        Dipole field         -0.0109 Ry au, 
 
        Potential amp.        1.6493 Ry
        Total length         76.0000 bohr
 
 
     Adding external electric field

     Computed dipole along edir(3) : 
        Dipole               -7.5065 Ry au,        -19.0797 Debye
        Dipole field         -0.0109 Ry au, 
 
        Potential amp.        1.6493 Ry
        Total length         76.0000 bohr
 

     total cpu time spent up to now is      926.5 secs

     total energy              =   -3067.61603808 Ry
     estimated scf accuracy    <      11.89471689 Ry

     total magnetization       =    42.27 Bohr mag/cell
     absolute magnetization    =    94.82 Bohr mag/cell

     iteration # 16     ecut=    50.00 Ry     beta= 0.10
     Davidson diagonalization with overlap
     ethr =  3.03E-03,  avg # of iterations =  3.4

     negative rho (up, down):  2.213E-01 2.697E-01
 
     Adding external electric field

     Computed dipole along edir(3) : 
        Dipole               -7.6540 Ry au,        -19.4546 Debye
        Dipole field         -0.0111 Ry au, 
 
        Potential amp.        1.6817 Ry
        Total length         76.0000 bohr
 
 
     Adding external electric field

     Computed dipole along edir(3) : 
        Dipole               -7.6540 Ry au,        -19.4546 Debye
        Dipole field         -0.0111 Ry au, 
 
        Potential amp.        1.6817 Ry
        Total length         76.0000 bohr
 

     total cpu time spent up to now is      946.0 secs

     total energy              =   -3067.56632571 Ry
     estimated scf accuracy    <     157.11303235 Ry

     total magnetization       =    30.97 Bohr mag/cell
     absolute magnetization    =    87.44 Bohr mag/cell

     iteration # 17     ecut=    50.00 Ry     beta= 0.10
     Davidson diagonalization with overlap
     ethr =  3.03E-03,  avg # of iterations =  1.9

     negative rho (up, down):  2.029E-01 2.733E-01
 
     Adding external electric field

     Computed dipole along edir(3) : 
        Dipole               -6.7706 Ry au,        -17.2091 Debye
        Dipole field         -0.0098 Ry au, 
 
        Potential amp.        1.4876 Ry
        Total length         76.0000 bohr
 
 
     Adding external electric field

     Computed dipole along edir(3) : 
        Dipole               -6.7706 Ry au,        -17.2091 Debye
        Dipole field         -0.0098 Ry au, 
 
        Potential amp.        1.4876 Ry
        Total length         76.0000 bohr
 

     total cpu time spent up to now is      963.7 secs

     total energy              =   -3067.98347887 Ry
     estimated scf accuracy    <       9.46675113 Ry

     total magnetization       =    40.25 Bohr mag/cell
     absolute magnetization    =    93.69 Bohr mag/cell

     iteration # 18     ecut=    50.00 Ry     beta= 0.10
     Davidson diagonalization with overlap
     ethr =  2.41E-03,  avg # of iterations =  2.9

     negative rho (up, down):  2.106E-01 2.720E-01
 
     Adding external electric field

     Computed dipole along edir(3) : 
        Dipole               -4.8847 Ry au,        -12.4157 Debye
        Dipole field         -0.0071 Ry au, 
 
        Potential amp.        1.0732 Ry
        Total length         76.0000 bohr
 
 
     Adding external electric field

     Computed dipole along edir(3) : 
        Dipole               -4.8847 Ry au,        -12.4157 Debye
        Dipole field         -0.0071 Ry au, 
 
        Potential amp.        1.0732 Ry
        Total length         76.0000 bohr
 

     total cpu time spent up to now is      981.9 secs

     total energy              =   -3068.63526729 Ry
     estimated scf accuracy    <      10.66360936 Ry

     total magnetization       =    45.00 Bohr mag/cell
     absolute magnetization    =    97.78 Bohr mag/cell

     iteration # 19     ecut=    50.00 Ry     beta= 0.10
     Davidson diagonalization with overlap
     ethr =  2.41E-03,  avg # of iterations =  1.0

     negative rho (up, down):  2.080E-01 2.502E-01
 
     Adding external electric field

     Computed dipole along edir(3) : 
        Dipole               -2.9638 Ry au,         -7.5331 Debye
        Dipole field         -0.0043 Ry au, 
 
        Potential amp.        0.6512 Ry
        Total length         76.0000 bohr
 
 
     Adding external electric field

     Computed dipole along edir(3) : 
        Dipole               -2.9638 Ry au,         -7.5331 Debye
        Dipole field         -0.0043 Ry au, 
 
        Potential amp.        0.6512 Ry
        Total length         76.0000 bohr
 

     total cpu time spent up to now is      998.1 secs

     total energy              =   -3068.52271065 Ry
     estimated scf accuracy    <       6.96845544 Ry

     total magnetization       =    44.00 Bohr mag/cell
     absolute magnetization    =    95.14 Bohr mag/cell

     iteration # 20     ecut=    50.00 Ry     beta= 0.10
     Davidson diagonalization with overlap
     ethr =  1.77E-03,  avg # of iterations =  2.4

     negative rho (up, down):  2.074E-01 2.657E-01
 
     Adding external electric field

     Computed dipole along edir(3) : 
        Dipole               -3.9305 Ry au,         -9.9904 Debye
        Dipole field         -0.0057 Ry au, 
 
        Potential amp.        0.8636 Ry
        Total length         76.0000 bohr
 
 
     Adding external electric field

     Computed dipole along edir(3) : 
        Dipole               -3.9305 Ry au,         -9.9904 Debye
        Dipole field         -0.0057 Ry au, 
 
        Potential amp.        0.8636 Ry
        Total length         76.0000 bohr
 

     total cpu time spent up to now is     1016.0 secs

     total energy              =   -3068.57427693 Ry
     estimated scf accuracy    <       7.27454213 Ry

     total magnetization       =    41.02 Bohr mag/cell
     absolute magnetization    =    93.26 Bohr mag/cell

     iteration # 21     ecut=    50.00 Ry     beta= 0.10
     Davidson diagonalization with overlap
     ethr =  1.77E-03,  avg # of iterations =  1.2

     negative rho (up, down):  1.961E-01 2.455E-01
 
     Adding external electric field

     Computed dipole along edir(3) : 
        Dipole               -1.8655 Ry au,         -4.7415 Debye
        Dipole field         -0.0027 Ry au, 
 
        Potential amp.        0.4099 Ry
        Total length         76.0000 bohr
 
 
     Adding external electric field

     Computed dipole along edir(3) : 
        Dipole               -1.8655 Ry au,         -4.7415 Debye
        Dipole field         -0.0027 Ry au, 
 
        Potential amp.        0.4099 Ry
        Total length         76.0000 bohr
 

     total cpu time spent up to now is     1032.5 secs

     total energy              =   -3068.78829418 Ry
     estimated scf accuracy    <       7.21363031 Ry

     total magnetization       =    44.52 Bohr mag/cell
     absolute magnetization    =    96.08 Bohr mag/cell

     iteration # 22     ecut=    50.00 Ry     beta= 0.10
     Davidson diagonalization with overlap
     ethr =  1.77E-03,  avg # of iterations =  1.2

     negative rho (up, down):  1.863E-01 2.418E-01
 
     Adding external electric field

     Computed dipole along edir(3) : 
        Dipole               -1.8717 Ry au,         -4.7574 Debye
        Dipole field         -0.0027 Ry au, 
 
        Potential amp.        0.4112 Ry
        Total length         76.0000 bohr
 
 
     Adding external electric field

     Computed dipole along edir(3) : 
        Dipole               -1.8717 Ry au,         -4.7574 Debye
        Dipole field         -0.0027 Ry au, 
 
        Potential amp.        0.4112 Ry
        Total length         76.0000 bohr
 

     total cpu time spent up to now is     1049.0 secs

     total energy              =   -3068.88890258 Ry
     estimated scf accuracy    <       2.65197240 Ry

     total magnetization       =    41.25 Bohr mag/cell
     absolute magnetization    =    92.38 Bohr mag/cell

     iteration # 23     ecut=    50.00 Ry     beta= 0.10
     Davidson diagonalization with overlap
     ethr =  6.75E-04,  avg # of iterations =  1.5

     negative rho (up, down):  1.674E-01 2.312E-01
 
     Adding external electric field

     Computed dipole along edir(3) : 
        Dipole               -0.6614 Ry au,         -1.6810 Debye
        Dipole field         -0.0010 Ry au, 
 
        Potential amp.        0.1453 Ry
        Total length         76.0000 bohr
 
 
     Adding external electric field

     Computed dipole along edir(3) : 
        Dipole               -0.6614 Ry au,         -1.6810 Debye
        Dipole field         -0.0010 Ry au, 
 
        Potential amp.        0.1453 Ry
        Total length         76.0000 bohr
 

     total cpu time spent up to now is     1066.1 secs

     total energy              =   -3068.98686605 Ry
     estimated scf accuracy    <       1.63318229 Ry

     total magnetization       =    43.24 Bohr mag/cell
     absolute magnetization    =    94.32 Bohr mag/cell

     iteration # 24     ecut=    50.00 Ry     beta= 0.10
     Davidson diagonalization with overlap
     ethr =  4.16E-04,  avg # of iterations =  3.7

     negative rho (up, down):  1.550E-01 2.377E-01
 
     Adding external electric field

     Computed dipole along edir(3) : 
        Dipole               -0.2287 Ry au,         -0.5813 Debye
        Dipole field         -0.0003 Ry au, 
 
        Potential amp.        0.0503 Ry
        Total length         76.0000 bohr
 
 
     Adding external electric field

     Computed dipole along edir(3) : 
        Dipole               -0.2287 Ry au,         -0.5813 Debye
        Dipole field         -0.0003 Ry au, 
 
        Potential amp.        0.0503 Ry
        Total length         76.0000 bohr
 

     total cpu time spent up to now is     1085.0 secs

     total energy              =   -3069.04262608 Ry
     estimated scf accuracy    <       2.63669400 Ry

     total magnetization       =    40.50 Bohr mag/cell
     absolute magnetization    =    92.21 Bohr mag/cell

     iteration # 25     ecut=    50.00 Ry     beta= 0.10
     Davidson diagonalization with overlap
     ethr =  4.16E-04,  avg # of iterations =  1.6

     negative rho (up, down):  1.414E-01 2.437E-01
 
     Adding external electric field

     Computed dipole along edir(3) : 
        Dipole               -0.0056 Ry au,         -0.0142 Debye
        Dipole field         -0.0000 Ry au, 
 
        Potential amp.        0.0012 Ry
        Total length         76.0000 bohr
 
 
     Adding external electric field

     Computed dipole along edir(3) : 
        Dipole               -0.0056 Ry au,         -0.0142 Debye
        Dipole field         -0.0000 Ry au, 
 
        Potential amp.        0.0012 Ry
        Total length         76.0000 bohr
 

     total cpu time spent up to now is     1102.2 secs

     total energy              =   -3069.07590046 Ry
     estimated scf accuracy    <       0.42974669 Ry

     total magnetization       =    42.47 Bohr mag/cell
     absolute magnetization    =    92.99 Bohr mag/cell

     iteration # 26     ecut=    50.00 Ry     beta= 0.10
     Davidson diagonalization with overlap
     c_bands:  1 eigenvalues not converged
     ethr =  1.09E-04,  avg # of iterations =  7.6

     negative rho (up, down):  1.194E-01 2.403E-01
 
     Adding external electric field

     Computed dipole along edir(3) : 
        Dipole                0.3041 Ry au,          0.7729 Debye
        Dipole field          0.0004 Ry au, 
 
        Potential amp.       -0.0668 Ry
        Total length         76.0000 bohr
 
 
     Adding external electric field

     Computed dipole along edir(3) : 
        Dipole                0.3041 Ry au,          0.7729 Debye
        Dipole field          0.0004 Ry au, 
 
        Potential amp.       -0.0668 Ry
        Total length         76.0000 bohr
 

     total cpu time spent up to now is     1125.3 secs

     total energy              =   -3069.11972647 Ry
     estimated scf accuracy    <       0.26874831 Ry

     total magnetization       =    42.42 Bohr mag/cell
     absolute magnetization    =    92.90 Bohr mag/cell

     iteration # 27     ecut=    50.00 Ry     beta= 0.10
     Davidson diagonalization with overlap
     c_bands:  1 eigenvalues not converged
     c_bands:  5 eigenvalues not converged
     ethr =  6.84E-05,  avg # of iterations =  8.4

     negative rho (up, down):  9.354E-02 2.335E-01
 
     Adding external electric field

     Computed dipole along edir(3) : 
        Dipole                0.8526 Ry au,          2.1671 Debye
        Dipole field          0.0012 Ry au, 
 
        Potential amp.       -0.1873 Ry
        Total length         76.0000 bohr
 
 
     Adding external electric field

     Computed dipole along edir(3) : 
        Dipole                0.8526 Ry au,          2.1671 Debye
        Dipole field          0.0012 Ry au, 
 
        Potential amp.       -0.1873 Ry
        Total length         76.0000 bohr
 

     total cpu time spent up to now is     1151.5 secs

     total energy              =   -3069.15933042 Ry
     estimated scf accuracy    <       0.74019732 Ry

     total magnetization       =    42.98 Bohr mag/cell
     absolute magnetization    =    93.38 Bohr mag/cell

     iteration # 28     ecut=    50.00 Ry     beta= 0.10
     Davidson diagonalization with overlap
     ethr =  6.84E-05,  avg # of iterations =  3.8

     negative rho (up, down):  8.605E-02 2.296E-01
 
     Adding external electric field

     Computed dipole along edir(3) : 
        Dipole                0.7797 Ry au,          1.9819 Debye
        Dipole field          0.0011 Ry au, 
 
        Potential amp.       -0.1713 Ry
        Total length         76.0000 bohr
 
 
     Adding external electric field

     Computed dipole along edir(3) : 
        Dipole                0.7797 Ry au,          1.9819 Debye
        Dipole field          0.0011 Ry au, 
 
        Potential amp.       -0.1713 Ry
        Total length         76.0000 bohr
 

     total cpu time spent up to now is     1171.5 secs

     total energy              =   -3069.17252362 Ry
     estimated scf accuracy    <       0.11641699 Ry

     total magnetization       =    42.12 Bohr mag/cell
     absolute magnetization    =    92.38 Bohr mag/cell

     iteration # 29     ecut=    50.00 Ry     beta= 0.10
     Davidson diagonalization with overlap
     c_bands:  1 eigenvalues not converged
     c_bands:  1 eigenvalues not converged
     c_bands:  5 eigenvalues not converged
     ethr =  2.96E-05,  avg # of iterations = 12.1

     negative rho (up, down):  8.119E-02 2.272E-01
 
     Adding external electric field

     Computed dipole along edir(3) : 
        Dipole                0.7651 Ry au,          1.9447 Debye
        Dipole field          0.0011 Ry au, 
 
        Potential amp.       -0.1681 Ry
        Total length         76.0000 bohr
 
 
     Adding external electric field

     Computed dipole along edir(3) : 
        Dipole                0.7651 Ry au,          1.9447 Debye
        Dipole field          0.0011 Ry au, 
 
        Potential amp.       -0.1681 Ry
        Total length         76.0000 bohr
 

     total cpu time spent up to now is     1202.3 secs

     total energy              =   -3069.18713590 Ry
     estimated scf accuracy    <       0.48846394 Ry

     total magnetization       =    41.49 Bohr mag/cell
     absolute magnetization    =    91.64 Bohr mag/cell

     iteration # 30     ecut=    50.00 Ry     beta= 0.10
     Davidson diagonalization with overlap
     ethr =  2.96E-05,  avg # of iterations =  1.3

     negative rho (up, down):  7.908E-02 2.268E-01
 
     Adding external electric field

     Computed dipole along edir(3) : 
        Dipole                0.7075 Ry au,          1.7984 Debye
        Dipole field          0.0010 Ry au, 
 
        Potential amp.       -0.1555 Ry
        Total length         76.0000 bohr
 
 
     Adding external electric field

     Computed dipole along edir(3) : 
        Dipole                0.7075 Ry au,          1.7984 Debye
        Dipole field          0.0010 Ry au, 
 
        Potential amp.       -0.1555 Ry
        Total length         76.0000 bohr
 

     total cpu time spent up to now is     1219.1 secs

     total energy              =   -3069.18862698 Ry
     estimated scf accuracy    <       0.36997108 Ry

     total magnetization       =    41.58 Bohr mag/cell
     absolute magnetization    =    91.67 Bohr mag/cell

     iteration # 31     ecut=    50.00 Ry     beta= 0.10
     Davidson diagonalization with overlap
     ethr =  2.96E-05,  avg # of iterations =  1.3

     negative rho (up, down):  6.826E-02 2.233E-01
 
     Adding external electric field

     Computed dipole along edir(3) : 
        Dipole                0.7984 Ry au,          2.0293 Debye
        Dipole field          0.0012 Ry au, 
 
        Potential amp.       -0.1754 Ry
        Total length         76.0000 bohr
 
 
     Adding external electric field

     Computed dipole along edir(3) : 
        Dipole                0.7984 Ry au,          2.0293 Debye
        Dipole field          0.0012 Ry au, 
 
        Potential amp.       -0.1754 Ry
        Total length         76.0000 bohr
 

     total cpu time spent up to now is     1235.9 secs

     total energy              =   -3069.19825133 Ry
     estimated scf accuracy    <       0.10914877 Ry

     total magnetization       =    42.26 Bohr mag/cell
     absolute magnetization    =    92.22 Bohr mag/cell

     iteration # 32     ecut=    50.00 Ry     beta= 0.10
     Davidson diagonalization with overlap
     ethr =  2.78E-05,  avg # of iterations =  1.2

     negative rho (up, down):  5.444E-02 2.160E-01
 
     Adding external electric field

     Computed dipole along edir(3) : 
        Dipole                0.6404 Ry au,          1.6276 Debye
        Dipole field          0.0009 Ry au, 
 
        Potential amp.       -0.1407 Ry
        Total length         76.0000 bohr
 
 
     Adding external electric field

     Computed dipole along edir(3) : 
        Dipole                0.6404 Ry au,          1.6276 Debye
        Dipole field          0.0009 Ry au, 
 
        Potential amp.       -0.1407 Ry
        Total length         76.0000 bohr
 

     total cpu time spent up to now is     1252.5 secs

     total energy              =   -3069.20645193 Ry
     estimated scf accuracy    <       0.46714102 Ry

     total magnetization       =    41.50 Bohr mag/cell
     absolute magnetization    =    91.60 Bohr mag/cell

     iteration # 33     ecut=    50.00 Ry     beta= 0.10
     Davidson diagonalization with overlap
     ethr =  2.78E-05,  avg # of iterations =  3.1

     negative rho (up, down):  6.162E-02 2.177E-01
 
     Adding external electric field

     Computed dipole along edir(3) : 
        Dipole                0.7233 Ry au,          1.8385 Debye
        Dipole field          0.0010 Ry au, 
 
        Potential amp.       -0.1589 Ry
        Total length         76.0000 bohr
 
 
     Adding external electric field

     Computed dipole along edir(3) : 
        Dipole                0.7233 Ry au,          1.8385 Debye
        Dipole field          0.0010 Ry au, 
 
        Potential amp.       -0.1589 Ry
        Total length         76.0000 bohr
 

     total cpu time spent up to now is     1270.8 secs

     total energy              =   -3069.20352552 Ry
     estimated scf accuracy    <       0.36624105 Ry

     total magnetization       =    41.59 Bohr mag/cell
     absolute magnetization    =    91.56 Bohr mag/cell

     iteration # 34     ecut=    50.00 Ry     beta= 0.10
     Davidson diagonalization with overlap
     ethr =  2.78E-05,  avg # of iterations =  1.6

     negative rho (up, down):  6.190E-02 2.139E-01
 
     Adding external electric field

     Computed dipole along edir(3) : 
        Dipole                0.8594 Ry au,          2.1843 Debye
        Dipole field          0.0012 Ry au, 
 
        Potential amp.       -0.1888 Ry
        Total length         76.0000 bohr
 
 
     Adding external electric field

     Computed dipole along edir(3) : 
        Dipole                0.8594 Ry au,          2.1843 Debye
        Dipole field          0.0012 Ry au, 
 
        Potential amp.       -0.1888 Ry
        Total length         76.0000 bohr
 

     total cpu time spent up to now is     1288.1 secs

     total energy              =   -3069.21100616 Ry
     estimated scf accuracy    <       0.10298631 Ry

     total magnetization       =    42.25 Bohr mag/cell
     absolute magnetization    =    92.14 Bohr mag/cell

     iteration # 35     ecut=    50.00 Ry     beta= 0.10
     Davidson diagonalization with overlap
     ethr =  2.62E-05,  avg # of iterations =  3.4

     negative rho (up, down):  2.808E-02 2.100E-01
 
     Adding external electric field

     Computed dipole along edir(3) : 
        Dipole                0.5846 Ry au,          1.4860 Debye
        Dipole field          0.0008 Ry au, 
 
        Potential amp.       -0.1284 Ry
        Total length         76.0000 bohr
 
 
     Adding external electric field

     Computed dipole along edir(3) : 
        Dipole                0.5846 Ry au,          1.4860 Debye
        Dipole field          0.0008 Ry au, 
 
        Potential amp.       -0.1284 Ry
        Total length         76.0000 bohr
 

     total cpu time spent up to now is     1306.5 secs

     total energy              =   -3069.22515855 Ry
     estimated scf accuracy    <       0.19028693 Ry

     total magnetization       =    42.22 Bohr mag/cell
     absolute magnetization    =    91.95 Bohr mag/cell

     iteration # 36     ecut=    50.00 Ry     beta= 0.10
     Davidson diagonalization with overlap
     c_bands:  1 eigenvalues not converged
     c_bands:  1 eigenvalues not converged
     c_bands:  4 eigenvalues not converged
     ethr =  2.62E-05,  avg # of iterations =  5.1

     negative rho (up, down):  1.351E-02 2.097E-01
 
     Adding external electric field

     Computed dipole along edir(3) : 
        Dipole                0.5451 Ry au,          1.3854 Debye
        Dipole field          0.0008 Ry au, 
 
        Potential amp.       -0.1198 Ry
        Total length         76.0000 bohr
 
 
     Adding external electric field

     Computed dipole along edir(3) : 
        Dipole                0.5451 Ry au,          1.3854 Debye
        Dipole field          0.0008 Ry au, 
 
        Potential amp.       -0.1198 Ry
        Total length         76.0000 bohr
 

     total cpu time spent up to now is     1326.9 secs

     total energy              =   -3069.23931839 Ry
     estimated scf accuracy    <       0.14914665 Ry

     total magnetization       =    42.00 Bohr mag/cell
     absolute magnetization    =    91.67 Bohr mag/cell

     iteration # 37     ecut=    50.00 Ry     beta= 0.10
     Davidson diagonalization with overlap
     ethr =  2.62E-05,  avg # of iterations =  2.8

     negative rho (up, down):  8.698E-03 2.067E-01
 
     Adding external electric field

     Computed dipole along edir(3) : 
        Dipole                0.7273 Ry au,          1.8487 Debye
        Dipole field          0.0011 Ry au, 
 
        Potential amp.       -0.1598 Ry
        Total length         76.0000 bohr
 
 
     Adding external electric field

     Computed dipole along edir(3) : 
        Dipole                0.7273 Ry au,          1.8487 Debye
        Dipole field          0.0011 Ry au, 
 
        Potential amp.       -0.1598 Ry
        Total length         76.0000 bohr
 

     total cpu time spent up to now is     1344.9 secs

     total energy              =   -3069.24680288 Ry
     estimated scf accuracy    <       0.10620915 Ry

     total magnetization       =    42.20 Bohr mag/cell
     absolute magnetization    =    91.77 Bohr mag/cell

     iteration # 38     ecut=    50.00 Ry     beta= 0.10
     Davidson diagonalization with overlap
     c_bands:  3 eigenvalues not converged
     ethr =  2.62E-05,  avg # of iterations =  2.6

     negative rho (up, down):  5.022E-03 2.048E-01
 
     Adding external electric field

     Computed dipole along edir(3) : 
        Dipole                0.6671 Ry au,          1.6956 Debye
        Dipole field          0.0010 Ry au, 
 
        Potential amp.       -0.1466 Ry
        Total length         76.0000 bohr
 
 
     Adding external electric field

     Computed dipole along edir(3) : 
        Dipole                0.6671 Ry au,          1.6956 Debye
        Dipole field          0.0010 Ry au, 
 
        Potential amp.       -0.1466 Ry
        Total length         76.0000 bohr
 

     total cpu time spent up to now is     1362.7 secs

     total energy              =   -3069.24994391 Ry
     estimated scf accuracy    <       0.23313527 Ry

     total magnetization       =    41.72 Bohr mag/cell
     absolute magnetization    =    91.36 Bohr mag/cell

     iteration # 39     ecut=    50.00 Ry     beta= 0.10
     Davidson diagonalization with overlap
     ethr =  2.62E-05,  avg # of iterations =  5.5

     negative rho (up, down):  4.751E-03 2.005E-01
 
     Adding external electric field

     Computed dipole along edir(3) : 
        Dipole                0.7835 Ry au,          1.9915 Debye
        Dipole field          0.0011 Ry au, 
 
        Potential amp.       -0.1721 Ry
        Total length         76.0000 bohr
 
 
     Adding external electric field

     Computed dipole along edir(3) : 
        Dipole                0.7835 Ry au,          1.9915 Debye
        Dipole field          0.0011 Ry au, 
 
        Potential amp.       -0.1721 Ry
        Total length         76.0000 bohr
 

     total cpu time spent up to now is     1384.0 secs

     total energy              =   -3069.25483459 Ry
     estimated scf accuracy    <       0.08928312 Ry

     total magnetization       =    42.01 Bohr mag/cell
     absolute magnetization    =    91.57 Bohr mag/cell

     iteration # 40     ecut=    50.00 Ry     beta= 0.10
     Davidson diagonalization with overlap
     ethr =  2.27E-05,  avg # of iterations =  3.6

     negative rho (up, down):  5.320E-03 2.012E-01
 
     Adding external electric field

     Computed dipole along edir(3) : 
        Dipole                0.7645 Ry au,          1.9432 Debye
        Dipole field          0.0011 Ry au, 
 
        Potential amp.       -0.1680 Ry
        Total length         76.0000 bohr
 
 
     Adding external electric field

     Computed dipole along edir(3) : 
        Dipole                0.7645 Ry au,          1.9432 Debye
        Dipole field          0.0011 Ry au, 
 
        Potential amp.       -0.1680 Ry
        Total length         76.0000 bohr
 

     total cpu time spent up to now is     1402.2 secs

     total energy              =   -3069.25761782 Ry
     estimated scf accuracy    <       0.18020944 Ry

     total magnetization       =    42.08 Bohr mag/cell
     absolute magnetization    =    91.48 Bohr mag/cell

     iteration # 41     ecut=    50.00 Ry     beta= 0.10
     Davidson diagonalization with overlap
     ethr =  2.27E-05,  avg # of iterations =  1.5

     negative rho (up, down):  8.838E-03 2.130E-01
 
     Adding external electric field

     Computed dipole along edir(3) : 
        Dipole                0.7428 Ry au,          1.8879 Debye
        Dipole field          0.0011 Ry au, 
 
        Potential amp.       -0.1632 Ry
        Total length         76.0000 bohr
 
 
     Adding external electric field

     Computed dipole along edir(3) : 
        Dipole                0.7428 Ry au,          1.8879 Debye
        Dipole field          0.0011 Ry au, 
 
        Potential amp.       -0.1632 Ry
        Total length         76.0000 bohr
 

     total cpu time spent up to now is     1419.2 secs

     total energy              =   -3069.25552925 Ry
     estimated scf accuracy    <       0.19942029 Ry

     total magnetization       =    42.09 Bohr mag/cell
     absolute magnetization    =    91.49 Bohr mag/cell

     iteration # 42     ecut=    50.00 Ry     beta= 0.10
     Davidson diagonalization with overlap
     ethr =  2.27E-05,  avg # of iterations =  1.6

     negative rho (up, down):  3.589E-03 2.209E-01
 
     Adding external electric field

     Computed dipole along edir(3) : 
        Dipole                0.7219 Ry au,          1.8349 Debye
        Dipole field          0.0010 Ry au, 
 
        Potential amp.       -0.1586 Ry
        Total length         76.0000 bohr
 
 
     Adding external electric field

     Computed dipole along edir(3) : 
        Dipole                0.7219 Ry au,          1.8349 Debye
        Dipole field          0.0010 Ry au, 
 
        Potential amp.       -0.1586 Ry
        Total length         76.0000 bohr
 

     total cpu time spent up to now is     1436.5 secs

     total energy              =   -3069.26171682 Ry
     estimated scf accuracy    <       0.20279004 Ry

     total magnetization       =    42.17 Bohr mag/cell
     absolute magnetization    =    91.51 Bohr mag/cell

     iteration # 43     ecut=    50.00 Ry     beta= 0.10
     Davidson diagonalization with overlap
     ethr =  2.27E-05,  avg # of iterations =  2.8

     negative rho (up, down):  3.000E-03 2.231E-01
 
     Adding external electric field

     Computed dipole along edir(3) : 
        Dipole                0.7660 Ry au,          1.9471 Debye
        Dipole field          0.0011 Ry au, 
 
        Potential amp.       -0.1683 Ry
        Total length         76.0000 bohr
 
 
     Adding external electric field

     Computed dipole along edir(3) : 
        Dipole                0.7660 Ry au,          1.9471 Debye
        Dipole field          0.0011 Ry au, 
 
        Potential amp.       -0.1683 Ry
        Total length         76.0000 bohr
 

     total cpu time spent up to now is     1455.3 secs

     total energy              =   -3069.26292420 Ry
     estimated scf accuracy    <       0.22708910 Ry

     total magnetization       =    42.09 Bohr mag/cell
     absolute magnetization    =    91.41 Bohr mag/cell

     iteration # 44     ecut=    50.00 Ry     beta= 0.10
     Davidson diagonalization with overlap
     ethr =  2.27E-05,  avg # of iterations =  1.6

     negative rho (up, down):  5.768E-04 2.176E-01
 
     Adding external electric field

     Computed dipole along edir(3) : 
        Dipole                0.7743 Ry au,          1.9682 Debye
        Dipole field          0.0011 Ry au, 
 
        Potential amp.       -0.1701 Ry
        Total length         76.0000 bohr
 
 
     Adding external electric field

     Computed dipole along edir(3) : 
        Dipole                0.7743 Ry au,          1.9682 Debye
        Dipole field          0.0011 Ry au, 
 
        Potential amp.       -0.1701 Ry
        Total length         76.0000 bohr
 

     total cpu time spent up to now is     1472.5 secs

     total energy              =   -3069.26065668 Ry
     estimated scf accuracy    <       0.23433322 Ry

     total magnetization       =    42.15 Bohr mag/cell
     absolute magnetization    =    91.45 Bohr mag/cell

     iteration # 45     ecut=    50.00 Ry     beta= 0.10
     Davidson diagonalization with overlap
     ethr =  2.27E-05,  avg # of iterations =  3.4

     negative rho (up, down):  7.473E-04 2.134E-01
 
     Adding external electric field

     Computed dipole along edir(3) : 
        Dipole                0.8168 Ry au,          2.0761 Debye
        Dipole field          0.0012 Ry au, 
 
        Potential amp.       -0.1795 Ry
        Total length         76.0000 bohr
 
 
     Adding external electric field

     Computed dipole along edir(3) : 
        Dipole                0.8168 Ry au,          2.0761 Debye
        Dipole field          0.0012 Ry au, 
 
        Potential amp.       -0.1795 Ry
        Total length         76.0000 bohr
 

     total cpu time spent up to now is     1491.9 secs

     total energy              =   -3069.26021530 Ry
     estimated scf accuracy    <       0.17614052 Ry

     total magnetization       =    41.99 Bohr mag/cell
     absolute magnetization    =    91.32 Bohr mag/cell

     iteration # 46     ecut=    50.00 Ry     beta= 0.10
     Davidson diagonalization with overlap
     ethr =  2.27E-05,  avg # of iterations =  3.3

     negative rho (up, down):  5.289E-04 2.082E-01
 
     Adding external electric field

     Computed dipole along edir(3) : 
        Dipole                0.7760 Ry au,          1.9723 Debye
        Dipole field          0.0011 Ry au, 
 
        Potential amp.       -0.1705 Ry
        Total length         76.0000 bohr
 
 
     Adding external electric field

     Computed dipole along edir(3) : 
        Dipole                0.7760 Ry au,          1.9723 Debye
        Dipole field          0.0011 Ry au, 
 
        Potential amp.       -0.1705 Ry
        Total length         76.0000 bohr
 

     total cpu time spent up to now is     1510.1 secs

     total energy              =   -3069.26262167 Ry
     estimated scf accuracy    <       0.08621113 Ry

     total magnetization       =    42.06 Bohr mag/cell
     absolute magnetization    =    91.53 Bohr mag/cell

     iteration # 47     ecut=    50.00 Ry     beta= 0.10
     Davidson diagonalization with overlap
     c_bands:  4 eigenvalues not converged
     c_bands:  3 eigenvalues not converged
     ethr =  2.19E-05,  avg # of iterations =  5.4

     negative rho (up, down):  4.643E-04 2.101E-01
 
     Adding external electric field

     Computed dipole along edir(3) : 
        Dipole                0.7563 Ry au,          1.9223 Debye
        Dipole field          0.0011 Ry au, 
 
        Potential amp.       -0.1662 Ry
        Total length         76.0000 bohr
 
 
     Adding external electric field

     Computed dipole along edir(3) : 
        Dipole                0.7563 Ry au,          1.9223 Debye
        Dipole field          0.0011 Ry au, 
 
        Potential amp.       -0.1662 Ry
        Total length         76.0000 bohr
 

     total cpu time spent up to now is     1530.1 secs

     total energy              =   -3069.26284759 Ry
     estimated scf accuracy    <       0.18625589 Ry

     total magnetization       =    42.25 Bohr mag/cell
     absolute magnetization    =    91.50 Bohr mag/cell

     iteration # 48     ecut=    50.00 Ry     beta= 0.10
     Davidson diagonalization with overlap
     ethr =  2.19E-05,  avg # of iterations =  1.5

     negative rho (up, down):  4.059E-03 2.138E-01
 
     Adding external electric field

     Computed dipole along edir(3) : 
        Dipole                1.0751 Ry au,          2.7326 Debye
        Dipole field          0.0016 Ry au, 
 
        Potential amp.       -0.2362 Ry
        Total length         76.0000 bohr
 
 
     Adding external electric field

     Computed dipole along edir(3) : 
        Dipole                1.0751 Ry au,          2.7326 Debye
        Dipole field          0.0016 Ry au, 
 
        Potential amp.       -0.2362 Ry
        Total length         76.0000 bohr
 

     total cpu time spent up to now is     1547.0 secs

     total energy              =   -3069.26162447 Ry
     estimated scf accuracy    <       0.16431646 Ry

     total magnetization       =    41.93 Bohr mag/cell
     absolute magnetization    =    91.26 Bohr mag/cell

     iteration # 49     ecut=    50.00 Ry     beta= 0.10
     Davidson diagonalization with overlap
     ethr =  2.19E-05,  avg # of iterations =  9.2

     negative rho (up, down):  4.436E-04 2.053E-01
 
     Adding external electric field

     Computed dipole along edir(3) : 
        Dipole                0.7635 Ry au,          1.9405 Debye
        Dipole field          0.0011 Ry au, 
 
        Potential amp.       -0.1677 Ry
        Total length         76.0000 bohr
 
 
     Adding external electric field

     Computed dipole along edir(3) : 
        Dipole                0.7635 Ry au,          1.9405 Debye
        Dipole field          0.0011 Ry au, 
 
        Potential amp.       -0.1677 Ry
        Total length         76.0000 bohr
 

     total cpu time spent up to now is     1572.5 secs

     total energy              =   -3069.26236126 Ry
     estimated scf accuracy    <       0.20196136 Ry

     total magnetization       =    42.29 Bohr mag/cell
     absolute magnetization    =    91.49 Bohr mag/cell

     iteration # 50     ecut=    50.00 Ry     beta= 0.10
     Davidson diagonalization with overlap
     c_bands:  1 eigenvalues not converged
     ethr =  2.19E-05,  avg # of iterations =  4.9

     negative rho (up, down):  3.860E-04 2.142E-01
 
     Adding external electric field

     Computed dipole along edir(3) : 
        Dipole                0.7198 Ry au,          1.8296 Debye
        Dipole field          0.0010 Ry au, 
 
        Potential amp.       -0.1582 Ry
        Total length         76.0000 bohr
 
 
     Adding external electric field

     Computed dipole along edir(3) : 
        Dipole                0.7198 Ry au,          1.8296 Debye
        Dipole field          0.0010 Ry au, 
 
        Potential amp.       -0.1582 Ry
        Total length         76.0000 bohr
 

     total cpu time spent up to now is     1591.6 secs

     total energy              =   -3069.26114675 Ry
     estimated scf accuracy    <       0.13873977 Ry

     total magnetization       =    42.18 Bohr mag/cell
     absolute magnetization    =    91.53 Bohr mag/cell

     iteration # 51     ecut=    50.00 Ry     beta= 0.10
     Davidson diagonalization with overlap
     c_bands:  2 eigenvalues not converged
     ethr =  2.19E-05,  avg # of iterations =  4.0

     negative rho (up, down):  3.978E-04 2.149E-01
 
     Adding external electric field

     Computed dipole along edir(3) : 
        Dipole                0.7257 Ry au,          1.8446 Debye
        Dipole field          0.0010 Ry au, 
 
        Potential amp.       -0.1594 Ry
        Total length         76.0000 bohr
 
 
     Adding external electric field

     Computed dipole along edir(3) : 
        Dipole                0.7257 Ry au,          1.8446 Debye
        Dipole field          0.0010 Ry au, 
 
        Potential amp.       -0.1594 Ry
        Total length         76.0000 bohr
 

     total cpu time spent up to now is     1610.3 secs

     total energy              =   -3069.26199460 Ry
     estimated scf accuracy    <       0.07778814 Ry

     total magnetization       =    41.97 Bohr mag/cell
     absolute magnetization    =    91.53 Bohr mag/cell

     iteration # 52     ecut=    50.00 Ry     beta= 0.10
     Davidson diagonalization with overlap
     ethr =  1.98E-05,  avg # of iterations =  1.7

     negative rho (up, down):  4.037E-04 2.162E-01
 
     Adding external electric field

     Computed dipole along edir(3) : 
        Dipole                0.7213 Ry au,          1.8335 Debye
        Dipole field          0.0010 Ry au, 
 
        Potential amp.       -0.1585 Ry
        Total length         76.0000 bohr
 
 
     Adding external electric field

     Computed dipole along edir(3) : 
        Dipole                0.7213 Ry au,          1.8335 Debye
        Dipole field          0.0010 Ry au, 
 
        Potential amp.       -0.1585 Ry
        Total length         76.0000 bohr
 

     total cpu time spent up to now is     1627.7 secs

     total energy              =   -3069.26053817 Ry
     estimated scf accuracy    <       0.07898282 Ry

     total magnetization       =    42.03 Bohr mag/cell
     absolute magnetization    =    91.52 Bohr mag/cell

     iteration # 53     ecut=    50.00 Ry     beta= 0.10
     Davidson diagonalization with overlap
     ethr =  1.98E-05,  avg # of iterations =  2.4

     negative rho (up, down):  5.588E-04 2.177E-01
 
     Adding external electric field

     Computed dipole along edir(3) : 
        Dipole                0.7570 Ry au,          1.9241 Debye
        Dipole field          0.0011 Ry au, 
 
        Potential amp.       -0.1663 Ry
        Total length         76.0000 bohr
 
 
     Adding external electric field

     Computed dipole along edir(3) : 
        Dipole                0.7570 Ry au,          1.9241 Debye
        Dipole field          0.0011 Ry au, 
 
        Potential amp.       -0.1663 Ry
        Total length         76.0000 bohr
 

     total cpu time spent up to now is     1645.3 secs

     total energy              =   -3069.26074421 Ry
     estimated scf accuracy    <       0.03972795 Ry

     total magnetization       =    42.08 Bohr mag/cell
     absolute magnetization    =    91.68 Bohr mag/cell

     iteration # 54     ecut=    50.00 Ry     beta= 0.10
     Davidson diagonalization with overlap
     c_bands:  3 eigenvalues not converged
     c_bands:  3 eigenvalues not converged
     ethr =  1.01E-05,  avg # of iterations =  6.2

     negative rho (up, down):  6.216E-04 2.229E-01
 
     Adding external electric field

     Computed dipole along edir(3) : 
        Dipole                0.7585 Ry au,          1.9278 Debye
        Dipole field          0.0011 Ry au, 
 
        Potential amp.       -0.1666 Ry
        Total length         76.0000 bohr
 
 
     Adding external electric field

     Computed dipole along edir(3) : 
        Dipole                0.7585 Ry au,          1.9278 Debye
        Dipole field          0.0011 Ry au, 
 
        Potential amp.       -0.1666 Ry
        Total length         76.0000 bohr
 

     total cpu time spent up to now is     1666.7 secs

     total energy              =   -3069.26196215 Ry
     estimated scf accuracy    <       0.04979821 Ry

     total magnetization       =    42.18 Bohr mag/cell
     absolute magnetization    =    91.76 Bohr mag/cell

     iteration # 55     ecut=    50.00 Ry     beta= 0.10
     Davidson diagonalization with overlap
     ethr =  1.01E-05,  avg # of iterations =  3.2

     negative rho (up, down):  7.700E-04 2.194E-01
 
     Adding external electric field

     Computed dipole along edir(3) : 
        Dipole                0.7857 Ry au,          1.9972 Debye
        Dipole field          0.0011 Ry au, 
 
        Potential amp.       -0.1726 Ry
        Total length         76.0000 bohr
 
 
     Adding external electric field

     Computed dipole along edir(3) : 
        Dipole                0.7857 Ry au,          1.9972 Debye
        Dipole field          0.0011 Ry au, 
 
        Potential amp.       -0.1726 Ry
        Total length         76.0000 bohr
 

     total cpu time spent up to now is     1684.8 secs

     total energy              =   -3069.26132162 Ry
     estimated scf accuracy    <       0.08742040 Ry

     total magnetization       =    42.19 Bohr mag/cell
     absolute magnetization    =    91.64 Bohr mag/cell

     iteration # 56     ecut=    50.00 Ry     beta= 0.10
     Davidson diagonalization with overlap
     c_bands:  3 eigenvalues not converged
     ethr =  1.01E-05,  avg # of iterations =  3.6

     negative rho (up, down):  6.292E-04 2.211E-01
 
     Adding external electric field

     Computed dipole along edir(3) : 
        Dipole                0.7636 Ry au,          1.9409 Debye
        Dipole field          0.0011 Ry au, 
 
        Potential amp.       -0.1678 Ry
        Total length         76.0000 bohr
 
 
     Adding external electric field

     Computed dipole along edir(3) : 
        Dipole                0.7636 Ry au,          1.9409 Debye
        Dipole field          0.0011 Ry au, 
 
        Potential amp.       -0.1678 Ry
        Total length         76.0000 bohr
 

     total cpu time spent up to now is     1703.4 secs

     total energy              =   -3069.26191179 Ry
     estimated scf accuracy    <       0.08898264 Ry

     total magnetization       =    42.26 Bohr mag/cell
     absolute magnetization    =    91.75 Bohr mag/cell

     iteration # 57     ecut=    50.00 Ry     beta= 0.10
     Davidson diagonalization with overlap
     ethr =  1.01E-05,  avg # of iterations =  1.8

     negative rho (up, down):  5.771E-04 2.223E-01
 
     Adding external electric field

     Computed dipole along edir(3) : 
        Dipole                0.7725 Ry au,          1.9634 Debye
        Dipole field          0.0011 Ry au, 
 
        Potential amp.       -0.1697 Ry
        Total length         76.0000 bohr
 
 
     Adding external electric field

     Computed dipole along edir(3) : 
        Dipole                0.7725 Ry au,          1.9634 Debye
        Dipole field          0.0011 Ry au, 
 
        Potential amp.       -0.1697 Ry
        Total length         76.0000 bohr
 

     total cpu time spent up to now is     1721.0 secs

     total energy              =   -3069.26179701 Ry
     estimated scf accuracy    <       0.08086471 Ry

     total magnetization       =    42.23 Bohr mag/cell
     absolute magnetization    =    91.71 Bohr mag/cell

     iteration # 58     ecut=    50.00 Ry     beta= 0.10
     Davidson diagonalization with overlap
     ethr =  1.01E-05,  avg # of iterations =  1.4

     negative rho (up, down):  5.457E-04 2.292E-01
 
     Adding external electric field

     Computed dipole along edir(3) : 
        Dipole                0.7426 Ry au,          1.8875 Debye
        Dipole field          0.0011 Ry au, 
 
        Potential amp.       -0.1632 Ry
        Total length         76.0000 bohr
 
 
     Adding external electric field

     Computed dipole along edir(3) : 
        Dipole                0.7426 Ry au,          1.8875 Debye
        Dipole field          0.0011 Ry au, 
 
        Potential amp.       -0.1632 Ry
        Total length         76.0000 bohr
 

     total cpu time spent up to now is     1738.0 secs

     total energy              =   -3069.26561726 Ry
     estimated scf accuracy    <       0.10807419 Ry

     total magnetization       =    41.78 Bohr mag/cell
     absolute magnetization    =    91.36 Bohr mag/cell

     iteration # 59     ecut=    50.00 Ry     beta= 0.10
     Davidson diagonalization with overlap
     ethr =  1.01E-05,  avg # of iterations =  4.9

     negative rho (up, down):  5.434E-04 2.296E-01
 
     Adding external electric field

     Computed dipole along edir(3) : 
        Dipole                0.7422 Ry au,          1.8864 Debye
        Dipole field          0.0011 Ry au, 
 
        Potential amp.       -0.1631 Ry
        Total length         76.0000 bohr
 
 
     Adding external electric field

     Computed dipole along edir(3) : 
        Dipole                0.7422 Ry au,          1.8864 Debye
        Dipole field          0.0011 Ry au, 
 
        Potential amp.       -0.1631 Ry
        Total length         76.0000 bohr
 

     total cpu time spent up to now is     1757.2 secs

     total energy              =   -3069.26673367 Ry
     estimated scf accuracy    <       0.30399324 Ry

     total magnetization       =    42.10 Bohr mag/cell
     absolute magnetization    =    91.46 Bohr mag/cell

     iteration # 60     ecut=    50.00 Ry     beta= 0.10
     Davidson diagonalization with overlap
     ethr =  1.01E-05,  avg # of iterations =  3.1

     negative rho (up, down):  6.034E-04 2.303E-01
 
     Adding external electric field

     Computed dipole along edir(3) : 
        Dipole                0.7561 Ry au,          1.9218 Debye
        Dipole field          0.0011 Ry au, 
 
        Potential amp.       -0.1661 Ry
        Total length         76.0000 bohr
 
 
     Adding external electric field

     Computed dipole along edir(3) : 
        Dipole                0.7561 Ry au,          1.9218 Debye
        Dipole field          0.0011 Ry au, 
 
        Potential amp.       -0.1661 Ry
        Total length         76.0000 bohr
 

     total cpu time spent up to now is     1775.1 secs

     total energy              =   -3069.26789217 Ry
     estimated scf accuracy    <       0.24302291 Ry

     total magnetization       =    42.08 Bohr mag/cell
     absolute magnetization    =    91.47 Bohr mag/cell

     iteration # 61     ecut=    50.00 Ry     beta= 0.10
     Davidson diagonalization with overlap
     ethr =  1.01E-05,  avg # of iterations =  3.0

     negative rho (up, down):  9.507E-04 2.211E-01
 
     Adding external electric field

     Computed dipole along edir(3) : 
        Dipole                0.8340 Ry au,          2.1198 Debye
        Dipole field          0.0012 Ry au, 
 
        Potential amp.       -0.1832 Ry
        Total length         76.0000 bohr
 
 
     Adding external electric field

     Computed dipole along edir(3) : 
        Dipole                0.8340 Ry au,          2.1198 Debye
        Dipole field          0.0012 Ry au, 
 
        Potential amp.       -0.1832 Ry
        Total length         76.0000 bohr
 

     total cpu time spent up to now is     1793.9 secs

     total energy              =   -3069.26093873 Ry
     estimated scf accuracy    <       0.26019206 Ry

     total magnetization       =    42.13 Bohr mag/cell
     absolute magnetization    =    91.51 Bohr mag/cell

     iteration # 62     ecut=    50.00 Ry     beta= 0.10
     Davidson diagonalization with overlap
     ethr =  1.01E-05,  avg # of iterations =  4.6

     negative rho (up, down):  9.059E-04 2.195E-01
 
     Adding external electric field

     Computed dipole along edir(3) : 
        Dipole                0.8269 Ry au,          2.1018 Debye
        Dipole field          0.0012 Ry au, 
 
        Potential amp.       -0.1817 Ry
        Total length         76.0000 bohr
 
 
     Adding external electric field

     Computed dipole along edir(3) : 
        Dipole                0.8269 Ry au,          2.1018 Debye
        Dipole field          0.0012 Ry au, 
 
        Potential amp.       -0.1817 Ry
        Total length         76.0000 bohr
 

     total cpu time spent up to now is     1812.8 secs

     total energy              =   -3069.26264665 Ry
     estimated scf accuracy    <       0.07571154 Ry

     total magnetization       =    42.17 Bohr mag/cell
     absolute magnetization    =    91.64 Bohr mag/cell

     iteration # 63     ecut=    50.00 Ry     beta= 0.10
     Davidson diagonalization with overlap
     ethr =  1.01E-05,  avg # of iterations =  1.2

     negative rho (up, down):  7.910E-04 2.260E-01
 
     Adding external electric field

     Computed dipole along edir(3) : 
        Dipole                0.8171 Ry au,          2.0767 Debye
        Dipole field          0.0012 Ry au, 
 
        Potential amp.       -0.1795 Ry
        Total length         76.0000 bohr
 
 
     Adding external electric field

     Computed dipole along edir(3) : 
        Dipole                0.8171 Ry au,          2.0767 Debye
        Dipole field          0.0012 Ry au, 
 
        Potential amp.       -0.1795 Ry
        Total length         76.0000 bohr
 

     total cpu time spent up to now is     1829.4 secs

     total energy              =   -3069.26454252 Ry
     estimated scf accuracy    <       0.08692215 Ry

     total magnetization       =    42.22 Bohr mag/cell
     absolute magnetization    =    91.68 Bohr mag/cell

     iteration # 64     ecut=    50.00 Ry     beta= 0.10
     Davidson diagonalization with overlap
     ethr =  1.01E-05,  avg # of iterations =  6.2

     negative rho (up, down):  9.249E-04 2.248E-01
 
     Adding external electric field

     Computed dipole along edir(3) : 
        Dipole                0.8293 Ry au,          2.1077 Debye
        Dipole field          0.0012 Ry au, 
 
        Potential amp.       -0.1822 Ry
        Total length         76.0000 bohr
 
 
     Adding external electric field

     Computed dipole along edir(3) : 
        Dipole                0.8293 Ry au,          2.1077 Debye
        Dipole field          0.0012 Ry au, 
 
        Potential amp.       -0.1822 Ry
        Total length         76.0000 bohr
 

     total cpu time spent up to now is     1850.3 secs

     total energy              =   -3069.26711728 Ry
     estimated scf accuracy    <       0.34525240 Ry

     total magnetization       =    41.60 Bohr mag/cell
     absolute magnetization    =    91.03 Bohr mag/cell

     iteration # 65     ecut=    50.00 Ry     beta= 0.10
     Davidson diagonalization with overlap
     ethr =  1.01E-05,  avg # of iterations =  2.0

     negative rho (up, down):  9.495E-04 2.229E-01
 
     Adding external electric field

     Computed dipole along edir(3) : 
        Dipole                0.8356 Ry au,          2.1238 Debye
        Dipole field          0.0012 Ry au, 
 
        Potential amp.       -0.1836 Ry
        Total length         76.0000 bohr
 
 
     Adding external electric field

     Computed dipole along edir(3) : 
        Dipole                0.8356 Ry au,          2.1238 Debye
        Dipole field          0.0012 Ry au, 
 
        Potential amp.       -0.1836 Ry
        Total length         76.0000 bohr
 

     total cpu time spent up to now is     1867.8 secs

     total energy              =   -3069.26279063 Ry
     estimated scf accuracy    <       0.38944303 Ry

     total magnetization       =    41.57 Bohr mag/cell
     absolute magnetization    =    90.96 Bohr mag/cell

     iteration # 66     ecut=    50.00 Ry     beta= 0.10
     Davidson diagonalization with overlap
     ethr =  1.01E-05,  avg # of iterations =  3.9

     negative rho (up, down):  1.013E-03 2.206E-01
 
     Adding external electric field

     Computed dipole along edir(3) : 
        Dipole                0.8402 Ry au,          2.1355 Debye
        Dipole field          0.0012 Ry au, 
 
        Potential amp.       -0.1846 Ry
        Total length         76.0000 bohr
 
 
     Adding external electric field

     Computed dipole along edir(3) : 
        Dipole                0.8402 Ry au,          2.1355 Debye
        Dipole field          0.0012 Ry au, 
 
        Potential amp.       -0.1846 Ry
        Total length         76.0000 bohr
 

     total cpu time spent up to now is     1886.2 secs

     total energy              =   -3069.26192720 Ry
     estimated scf accuracy    <       0.12215787 Ry

     total magnetization       =    41.82 Bohr mag/cell
     absolute magnetization    =    91.30 Bohr mag/cell

     iteration # 67     ecut=    50.00 Ry     beta= 0.10
     Davidson diagonalization with overlap
     c_bands:  3 eigenvalues not converged
     ethr =  1.01E-05,  avg # of iterations =  3.5

     negative rho (up, down):  1.260E-03 2.215E-01
 
     Adding external electric field

     Computed dipole along edir(3) : 
        Dipole                0.8538 Ry au,          2.1702 Debye
        Dipole field          0.0012 Ry au, 
 
        Potential amp.       -0.1876 Ry
        Total length         76.0000 bohr
 
 
     Adding external electric field

     Computed dipole along edir(3) : 
        Dipole                0.8538 Ry au,          2.1702 Debye
        Dipole field          0.0012 Ry au, 
 
        Potential amp.       -0.1876 Ry
        Total length         76.0000 bohr
 

     total cpu time spent up to now is     1904.7 secs

     WARNING: integrated charge=   392.99992617, expected=   393.00000000

     total energy              =   -3069.26631281 Ry
     estimated scf accuracy    <       0.10218751 Ry

     total magnetization       =    42.26 Bohr mag/cell
     absolute magnetization    =    91.68 Bohr mag/cell

     iteration # 68     ecut=    50.00 Ry     beta= 0.10
     Davidson diagonalization with overlap
     ethr =  1.01E-05,  avg # of iterations =  4.6

     negative rho (up, down):  8.029E-04 2.204E-01
 
     Adding external electric field

     Computed dipole along edir(3) : 
        Dipole                0.8261 Ry au,          2.0997 Debye
        Dipole field          0.0012 Ry au, 
 
        Potential amp.       -0.1815 Ry
        Total length         76.0000 bohr
 
 
     Adding external electric field

     Computed dipole along edir(3) : 
        Dipole                0.8261 Ry au,          2.0997 Debye
        Dipole field          0.0012 Ry au, 
 
        Potential amp.       -0.1815 Ry
        Total length         76.0000 bohr
 

     total cpu time spent up to now is     1923.6 secs

     WARNING: integrated charge=   392.99980330, expected=   393.00000000

     total energy              =   -3069.26019160 Ry
     estimated scf accuracy    <       0.26918897 Ry

     total magnetization       =    42.25 Bohr mag/cell
     absolute magnetization    =    91.43 Bohr mag/cell

     iteration # 69     ecut=    50.00 Ry     beta= 0.10
     Davidson diagonalization with overlap
     c_bands:  3 eigenvalues not converged
     ethr =  1.01E-05,  avg # of iterations =  5.7

     negative rho (up, down):  8.534E-04 2.205E-01
 
     Adding external electric field

     Computed dipole along edir(3) : 
        Dipole                0.8339 Ry au,          2.1197 Debye
        Dipole field          0.0012 Ry au, 
 
        Potential amp.       -0.1832 Ry
        Total length         76.0000 bohr
 
 
     Adding external electric field

     Computed dipole along edir(3) : 
        Dipole                0.8339 Ry au,          2.1197 Debye
        Dipole field          0.0012 Ry au, 
 
        Potential amp.       -0.1832 Ry
        Total length         76.0000 bohr
 

     total cpu time spent up to now is     1943.3 secs

     WARNING: integrated charge=   392.99985854, expected=   393.00000000

     total energy              =   -3069.26270917 Ry
     estimated scf accuracy    <       0.07093838 Ry

     total magnetization       =    41.90 Bohr mag/cell
     absolute magnetization    =    91.44 Bohr mag/cell

     iteration # 70     ecut=    50.00 Ry     beta= 0.10
     Davidson diagonalization with overlap
     ethr =  1.01E-05,  avg # of iterations =  1.1

     negative rho (up, down):  7.248E-04 2.212E-01
 
     Adding external electric field

     Computed dipole along edir(3) : 
        Dipole                0.8125 Ry au,          2.0651 Debye
        Dipole field          0.0012 Ry au, 
 
        Potential amp.       -0.1785 Ry
        Total length         76.0000 bohr
 
 
     Adding external electric field

     Computed dipole along edir(3) : 
        Dipole                0.8125 Ry au,          2.0651 Debye
        Dipole field          0.0012 Ry au, 
 
        Potential amp.       -0.1785 Ry
        Total length         76.0000 bohr
 

     total cpu time spent up to now is     1959.6 secs

     WARNING: integrated charge=   392.99962428, expected=   393.00000000

     total energy              =   -3069.26168111 Ry
     estimated scf accuracy    <       0.08775535 Ry

     total magnetization       =    41.85 Bohr mag/cell
     absolute magnetization    =    91.40 Bohr mag/cell

     iteration # 71     ecut=    50.00 Ry     beta= 0.10
     Davidson diagonalization with overlap
     ethr =  1.01E-05,  avg # of iterations =  2.2

     negative rho (up, down):  7.830E-04 2.208E-01
 
     Adding external electric field

     Computed dipole along edir(3) : 
        Dipole                0.8225 Ry au,          2.0905 Debye
        Dipole field          0.0012 Ry au, 
 
        Potential amp.       -0.1807 Ry
        Total length         76.0000 bohr
 
 
     Adding external electric field

     Computed dipole along edir(3) : 
        Dipole                0.8225 Ry au,          2.0905 Debye
        Dipole field          0.0012 Ry au, 
 
        Potential amp.       -0.1807 Ry
        Total length         76.0000 bohr
 

     total cpu time spent up to now is     1977.1 secs

     WARNING: integrated charge=   392.99974577, expected=   393.00000000

     total energy              =   -3069.26258319 Ry
     estimated scf accuracy    <       0.04570596 Ry

     total magnetization       =    41.95 Bohr mag/cell
     absolute magnetization    =    91.53 Bohr mag/cell

     iteration # 72     ecut=    50.00 Ry     beta= 0.10
     Davidson diagonalization with overlap
     ethr =  1.01E-05,  avg # of iterations =  1.4

     negative rho (up, down):  8.342E-04 2.222E-01
 
     Adding external electric field

     Computed dipole along edir(3) : 
        Dipole                0.8285 Ry au,          2.1059 Debye
        Dipole field          0.0012 Ry au, 
 
        Potential amp.       -0.1820 Ry
        Total length         76.0000 bohr
 
 
     Adding external electric field

     Computed dipole along edir(3) : 
        Dipole                0.8285 Ry au,          2.1059 Debye
        Dipole field          0.0012 Ry au, 
 
        Potential amp.       -0.1820 Ry
        Total length         76.0000 bohr
 

     total cpu time spent up to now is     1994.1 secs

     WARNING: integrated charge=   392.99987348, expected=   393.00000000

     total energy              =   -3069.26202906 Ry
     estimated scf accuracy    <       0.07167819 Ry

     total magnetization       =    41.87 Bohr mag/cell
     absolute magnetization    =    91.45 Bohr mag/cell

     iteration # 73     ecut=    50.00 Ry     beta= 0.10
     Davidson diagonalization with overlap
     ethr =  1.01E-05,  avg # of iterations =  1.1

     negative rho (up, down):  8.054E-04 2.222E-01
 
     Adding external electric field

     Computed dipole along edir(3) : 
        Dipole                0.8169 Ry au,          2.0764 Debye
        Dipole field          0.0012 Ry au, 
 
        Potential amp.       -0.1795 Ry
        Total length         76.0000 bohr
 
 
     Adding external electric field

     Computed dipole along edir(3) : 
        Dipole                0.8169 Ry au,          2.0764 Debye
        Dipole field          0.0012 Ry au, 
 
        Potential amp.       -0.1795 Ry
        Total length         76.0000 bohr
 

     total cpu time spent up to now is     2010.3 secs

     total energy              =   -3069.26233535 Ry
     estimated scf accuracy    <       0.11337530 Ry

     total magnetization       =    41.76 Bohr mag/cell
     absolute magnetization    =    91.35 Bohr mag/cell

     iteration # 74     ecut=    50.00 Ry     beta= 0.10
     Davidson diagonalization with overlap
     ethr =  1.01E-05,  avg # of iterations =  1.1

     negative rho (up, down):  7.904E-04 2.201E-01
 
     Adding external electric field

     Computed dipole along edir(3) : 
        Dipole                0.8337 Ry au,          2.1191 Debye
        Dipole field          0.0012 Ry au, 
 
        Potential amp.       -0.1832 Ry
        Total length         76.0000 bohr
 
 
     Adding external electric field

     Computed dipole along edir(3) : 
        Dipole                0.8337 Ry au,          2.1191 Debye
        Dipole field          0.0012 Ry au, 
 
        Potential amp.       -0.1832 Ry
        Total length         76.0000 bohr
 

     total cpu time spent up to now is     2026.7 secs

     WARNING: integrated charge=   392.99958830, expected=   393.00000000

     total energy              =   -3069.26290084 Ry
     estimated scf accuracy    <       0.10133662 Ry

     total magnetization       =    41.79 Bohr mag/cell
     absolute magnetization    =    91.39 Bohr mag/cell

     iteration # 75     ecut=    50.00 Ry     beta= 0.10
     Davidson diagonalization with overlap
     ethr =  1.01E-05,  avg # of iterations =  1.6

     negative rho (up, down):  7.722E-04 2.193E-01
 
     Adding external electric field

     Computed dipole along edir(3) : 
        Dipole                0.8224 Ry au,          2.0904 Debye
        Dipole field          0.0012 Ry au, 
 
        Potential amp.       -0.1807 Ry
        Total length         76.0000 bohr
 
 
     Adding external electric field

     Computed dipole along edir(3) : 
        Dipole                0.8224 Ry au,          2.0904 Debye
        Dipole field          0.0012 Ry au, 
 
        Potential amp.       -0.1807 Ry
        Total length         76.0000 bohr
 

     total cpu time spent up to now is     2043.9 secs

     WARNING: integrated charge=   392.99963030, expected=   393.00000000

     total energy              =   -3069.26240724 Ry
     estimated scf accuracy    <       0.25749816 Ry

     total magnetization       =    41.57 Bohr mag/cell
     absolute magnetization    =    91.19 Bohr mag/cell

     iteration # 76     ecut=    50.00 Ry     beta= 0.10
     Davidson diagonalization with overlap
     ethr =  1.01E-05,  avg # of iterations =  1.1

     negative rho (up, down):  6.253E-04 2.310E-01
 
     Adding external electric field

     Computed dipole along edir(3) : 
        Dipole                0.7792 Ry au,          1.9806 Debye
        Dipole field          0.0011 Ry au, 
 
        Potential amp.       -0.1712 Ry
        Total length         76.0000 bohr
 
 
     Adding external electric field

     Computed dipole along edir(3) : 
        Dipole                0.7792 Ry au,          1.9806 Debye
        Dipole field          0.0011 Ry au, 
 
        Potential amp.       -0.1712 Ry
        Total length         76.0000 bohr
 

     total cpu time spent up to now is     2060.2 secs

     WARNING: integrated charge=   392.99960630, expected=   393.00000000

     total energy              =   -3069.26824339 Ry
     estimated scf accuracy    <       0.05416379 Ry

     total magnetization       =    42.00 Bohr mag/cell
     absolute magnetization    =    91.54 Bohr mag/cell

     iteration # 77     ecut=    50.00 Ry     beta= 0.10
     Davidson diagonalization with overlap
     ethr =  1.01E-05,  avg # of iterations =  6.1

     negative rho (up, down):  7.325E-04 2.260E-01
 
     Adding external electric field

     Computed dipole along edir(3) : 
        Dipole                0.7875 Ry au,          2.0015 Debye
        Dipole field          0.0011 Ry au, 
 
        Potential amp.       -0.1730 Ry
        Total length         76.0000 bohr
 
 
     Adding external electric field

     Computed dipole along edir(3) : 
        Dipole                0.7875 Ry au,          2.0015 Debye
        Dipole field          0.0011 Ry au, 
 
        Potential amp.       -0.1730 Ry
        Total length         76.0000 bohr
 

     total cpu time spent up to now is     2080.9 secs

     WARNING: integrated charge=   393.00011292, expected=   393.00000000

     total energy              =   -3069.26028009 Ry
     estimated scf accuracy    <       0.64011674 Ry

     total magnetization       =    41.84 Bohr mag/cell
     absolute magnetization    =    91.51 Bohr mag/cell

     iteration # 78     ecut=    50.00 Ry     beta= 0.10
     Davidson diagonalization with overlap
     ethr =  1.01E-05,  avg # of iterations =  4.6

     negative rho (up, down):  7.772E-04 2.244E-01
 
     Adding external electric field

     Computed dipole along edir(3) : 
        Dipole                0.7966 Ry au,          2.0247 Debye
        Dipole field          0.0012 Ry au, 
 
        Potential amp.       -0.1750 Ry
        Total length         76.0000 bohr
 
 
     Adding external electric field

     Computed dipole along edir(3) : 
        Dipole                0.7966 Ry au,          2.0247 Debye
        Dipole field          0.0012 Ry au, 
 
        Potential amp.       -0.1750 Ry
        Total length         76.0000 bohr
 

     total cpu time spent up to now is     2099.9 secs

     WARNING: integrated charge=   393.00023750, expected=   393.00000000

     total energy              =   -3069.26485903 Ry
     estimated scf accuracy    <       0.16012033 Ry

     total magnetization       =    42.16 Bohr mag/cell
     absolute magnetization    =    91.45 Bohr mag/cell

     iteration # 79     ecut=    50.00 Ry     beta= 0.10
     Davidson diagonalization with overlap
     ethr =  1.01E-05,  avg # of iterations =  1.0

     negative rho (up, down):  6.503E-04 2.241E-01
 
     Adding external electric field

     Computed dipole along edir(3) : 
        Dipole                0.7887 Ry au,          2.0046 Debye
        Dipole field          0.0011 Ry au, 
 
        Potential amp.       -0.1733 Ry
        Total length         76.0000 bohr
 
 
     Adding external electric field

     Computed dipole along edir(3) : 
        Dipole                0.7887 Ry au,          2.0046 Debye
        Dipole field          0.0011 Ry au, 
 
        Potential amp.       -0.1733 Ry
        Total length         76.0000 bohr
 

     total cpu time spent up to now is     2116.1 secs

     WARNING: integrated charge=   392.99951968, expected=   393.00000000

     total energy              =   -3069.26154873 Ry
     estimated scf accuracy    <       0.14766432 Ry

     total magnetization       =    42.10 Bohr mag/cell
     absolute magnetization    =    91.40 Bohr mag/cell

     iteration # 80     ecut=    50.00 Ry     beta= 0.10
     Davidson diagonalization with overlap
     ethr =  1.01E-05,  avg # of iterations =  3.8

     negative rho (up, down):  6.713E-04 2.246E-01
 
     Adding external electric field

     Computed dipole along edir(3) : 
        Dipole                0.7939 Ry au,          2.0178 Debye
        Dipole field          0.0011 Ry au, 
 
        Potential amp.       -0.1744 Ry
        Total length         76.0000 bohr
 
 
     Adding external electric field

     Computed dipole along edir(3) : 
        Dipole                0.7939 Ry au,          2.0178 Debye
        Dipole field          0.0011 Ry au, 
 
        Potential amp.       -0.1744 Ry
        Total length         76.0000 bohr
 

     total cpu time spent up to now is     2134.4 secs

     WARNING: integrated charge=   392.99946424, expected=   393.00000000

     total energy              =   -3069.26205776 Ry
     estimated scf accuracy    <       0.05890098 Ry

     total magnetization       =    42.08 Bohr mag/cell
     absolute magnetization    =    91.59 Bohr mag/cell

     iteration # 81     ecut=    50.00 Ry     beta= 0.10
     Davidson diagonalization with overlap
     ethr =  1.01E-05,  avg # of iterations =  1.1

     negative rho (up, down):  6.984E-04 2.279E-01
 
     Adding external electric field

     Computed dipole along edir(3) : 
        Dipole                0.7998 Ry au,          2.0330 Debye
        Dipole field          0.0012 Ry au, 
 
        Potential amp.       -0.1757 Ry
        Total length         76.0000 bohr
 
 
     Adding external electric field

     Computed dipole along edir(3) : 
        Dipole                0.7998 Ry au,          2.0330 Debye
        Dipole field          0.0012 Ry au, 
 
        Potential amp.       -0.1757 Ry
        Total length         76.0000 bohr
 

     total cpu time spent up to now is     2150.8 secs

     WARNING: integrated charge=   392.99910190, expected=   393.00000000

     total energy              =   -3069.26274070 Ry
     estimated scf accuracy    <       0.05860689 Ry

     total magnetization       =    42.11 Bohr mag/cell
     absolute magnetization    =    91.63 Bohr mag/cell

     iteration # 82     ecut=    50.00 Ry     beta= 0.10
     Davidson diagonalization with overlap
     ethr =  1.01E-05,  avg # of iterations =  1.7

     negative rho (up, down):  8.706E-04 2.236E-01
 
     Adding external electric field

     Computed dipole along edir(3) : 
        Dipole                0.8239 Ry au,          2.0941 Debye
        Dipole field          0.0012 Ry au, 
 
        Potential amp.       -0.1810 Ry
        Total length         76.0000 bohr
 
 
     Adding external electric field

     Computed dipole along edir(3) : 
        Dipole                0.8239 Ry au,          2.0941 Debye
        Dipole field          0.0012 Ry au, 
 
        Potential amp.       -0.1810 Ry
        Total length         76.0000 bohr
 

     total cpu time spent up to now is     2168.0 secs

     WARNING: integrated charge=   392.99979032, expected=   393.00000000

     total energy              =   -3069.26260736 Ry
     estimated scf accuracy    <       0.09037330 Ry

     total magnetization       =    42.17 Bohr mag/cell
     absolute magnetization    =    91.60 Bohr mag/cell

     iteration # 83     ecut=    50.00 Ry     beta= 0.10
     Davidson diagonalization with overlap
     ethr =  1.01E-05,  avg # of iterations =  1.7

     negative rho (up, down):  8.082E-04 2.279E-01
 
     Adding external electric field

     Computed dipole along edir(3) : 
        Dipole                0.8151 Ry au,          2.0718 Debye
        Dipole field          0.0012 Ry au, 
 
        Potential amp.       -0.1791 Ry
        Total length         76.0000 bohr
 
 
     Adding external electric field

     Computed dipole along edir(3) : 
        Dipole                0.8151 Ry au,          2.0718 Debye
        Dipole field          0.0012 Ry au, 
 
        Potential amp.       -0.1791 Ry
        Total length         76.0000 bohr
 

     total cpu time spent up to now is     2185.3 secs

     WARNING: integrated charge=   392.99940439, expected=   393.00000000

     total energy              =   -3069.26323690 Ry
     estimated scf accuracy    <       0.06256676 Ry

     total magnetization       =    42.04 Bohr mag/cell
     absolute magnetization    =    91.54 Bohr mag/cell

     iteration # 84     ecut=    50.00 Ry     beta= 0.10
     Davidson diagonalization with overlap
     ethr =  1.01E-05,  avg # of iterations =  1.5

     negative rho (up, down):  7.564E-04 2.337E-01
 
     Adding external electric field

     Computed dipole along edir(3) : 
        Dipole                0.8186 Ry au,          2.0807 Debye
        Dipole field          0.0012 Ry au, 
 
        Potential amp.       -0.1799 Ry
        Total length         76.0000 bohr
 
 
     Adding external electric field

     Computed dipole along edir(3) : 
        Dipole                0.8186 Ry au,          2.0807 Debye
        Dipole field          0.0012 Ry au, 
 
        Potential amp.       -0.1799 Ry
        Total length         76.0000 bohr
 

     total cpu time spent up to now is     2202.4 secs

     WARNING: integrated charge=   392.99869829, expected=   393.00000000

     total energy              =   -3069.26561228 Ry
     estimated scf accuracy    <       0.08049778 Ry

     total magnetization       =    42.14 Bohr mag/cell
     absolute magnetization    =    91.58 Bohr mag/cell

     iteration # 85     ecut=    50.00 Ry     beta= 0.10
     Davidson diagonalization with overlap
     ethr =  1.01E-05,  avg # of iterations =  4.0

     negative rho (up, down):  7.931E-04 2.262E-01
 
     Adding external electric field

     Computed dipole along edir(3) : 
        Dipole                0.8110 Ry au,          2.0613 Debye
        Dipole field          0.0012 Ry au, 
 
        Potential amp.       -0.1782 Ry
        Total length         76.0000 bohr
 
 
     Adding external electric field

     Computed dipole along edir(3) : 
        Dipole                0.8110 Ry au,          2.0613 Debye
        Dipole field          0.0012 Ry au, 
 
        Potential amp.       -0.1782 Ry
        Total length         76.0000 bohr
 

     total cpu time spent up to now is     2221.1 secs

     WARNING: integrated charge=   392.99966233, expected=   393.00000000

     total energy              =   -3069.26162146 Ry
     estimated scf accuracy    <       0.42955373 Ry

     total magnetization       =    41.56 Bohr mag/cell
     absolute magnetization    =    91.02 Bohr mag/cell

     iteration # 86     ecut=    50.00 Ry     beta= 0.10
     Davidson diagonalization with overlap
     ethr =  1.01E-05,  avg # of iterations =  4.1

     negative rho (up, down):  8.183E-04 2.293E-01
 
     Adding external electric field

     Computed dipole along edir(3) : 
        Dipole                0.8117 Ry au,          2.0632 Debye
        Dipole field          0.0012 Ry au, 
 
        Potential amp.       -0.1783 Ry
        Total length         76.0000 bohr
 
 
     Adding external electric field

     Computed dipole along edir(3) : 
        Dipole                0.8117 Ry au,          2.0632 Debye
        Dipole field          0.0012 Ry au, 
 
        Potential amp.       -0.1783 Ry
        Total length         76.0000 bohr
 

     total cpu time spent up to now is     2240.6 secs

     WARNING: integrated charge=   392.99925612, expected=   393.00000000

     total energy              =   -3069.26558111 Ry
     estimated scf accuracy    <       0.06678736 Ry

     total magnetization       =    41.92 Bohr mag/cell
     absolute magnetization    =    91.45 Bohr mag/cell

     iteration # 87     ecut=    50.00 Ry     beta= 0.10
     Davidson diagonalization with overlap
     ethr =  1.01E-05,  avg # of iterations =  4.0

     negative rho (up, down):  8.679E-04 2.314E-01
 
     Adding external electric field

     Computed dipole along edir(3) : 
        Dipole                0.8207 Ry au,          2.0861 Debye
        Dipole field          0.0012 Ry au, 
 
        Potential amp.       -0.1803 Ry
        Total length         76.0000 bohr
 
 
     Adding external electric field

     Computed dipole along edir(3) : 
        Dipole                0.8207 Ry au,          2.0861 Debye
        Dipole field          0.0012 Ry au, 
 
        Potential amp.       -0.1803 Ry
        Total length         76.0000 bohr
 

     total cpu time spent up to now is     2259.2 secs

     WARNING: integrated charge=   392.99925679, expected=   393.00000000

     total energy              =   -3069.26665404 Ry
     estimated scf accuracy    <       0.16896579 Ry

     total magnetization       =    41.96 Bohr mag/cell
     absolute magnetization    =    91.30 Bohr mag/cell

     iteration # 88     ecut=    50.00 Ry     beta= 0.10
     Davidson diagonalization with overlap
     ethr =  1.01E-05,  avg # of iterations =  1.5

     negative rho (up, down):  1.029E-03 2.285E-01
 
     Adding external electric field

     Computed dipole along edir(3) : 
        Dipole                0.8102 Ry au,          2.0593 Debye
        Dipole field          0.0012 Ry au, 
 
        Potential amp.       -0.1780 Ry
        Total length         76.0000 bohr
 
 
     Adding external electric field

     Computed dipole along edir(3) : 
        Dipole                0.8102 Ry au,          2.0593 Debye
        Dipole field          0.0012 Ry au, 
 
        Potential amp.       -0.1780 Ry
        Total length         76.0000 bohr
 

     total cpu time spent up to now is     2276.2 secs

     WARNING: integrated charge=   393.00017399, expected=   393.00000000

     total energy              =   -3069.26441509 Ry
     estimated scf accuracy    <       0.17687997 Ry

     total magnetization       =    42.02 Bohr mag/cell
     absolute magnetization    =    91.35 Bohr mag/cell

     iteration # 89     ecut=    50.00 Ry     beta= 0.10
     Davidson diagonalization with overlap
     c_bands:  1 eigenvalues not converged
     ethr =  1.01E-05,  avg # of iterations =  5.0

     negative rho (up, down):  1.003E-03 2.296E-01
 
     Adding external electric field

     Computed dipole along edir(3) : 
        Dipole                0.7912 Ry au,          2.0110 Debye
        Dipole field          0.0011 Ry au, 
 
        Potential amp.       -0.1738 Ry
        Total length         76.0000 bohr
 
 
     Adding external electric field

     Computed dipole along edir(3) : 
        Dipole                0.7912 Ry au,          2.0110 Debye
        Dipole field          0.0011 Ry au, 
 
        Potential amp.       -0.1738 Ry
        Total length         76.0000 bohr
 

     total cpu time spent up to now is     2296.2 secs

     WARNING: integrated charge=   393.00060778, expected=   393.00000000

     total energy              =   -3069.26445064 Ry
     estimated scf accuracy    <       0.10884317 Ry

     total magnetization       =    42.12 Bohr mag/cell
     absolute magnetization    =    91.50 Bohr mag/cell

     iteration # 90     ecut=    50.00 Ry     beta= 0.10
     Davidson diagonalization with overlap
     ethr =  1.01E-05,  avg # of iterations =  2.1

     negative rho (up, down):  1.040E-03 2.261E-01
 
     Adding external electric field

     Computed dipole along edir(3) : 
        Dipole                0.8220 Ry au,          2.0893 Debye
        Dipole field          0.0012 Ry au, 
 
        Potential amp.       -0.1806 Ry
        Total length         76.0000 bohr
 
 
     Adding external electric field

     Computed dipole along edir(3) : 
        Dipole                0.8220 Ry au,          2.0893 Debye
        Dipole field          0.0012 Ry au, 
 
        Potential amp.       -0.1806 Ry
        Total length         76.0000 bohr
 

     total cpu time spent up to now is     2313.6 secs

     WARNING: integrated charge=   393.00027207, expected=   393.00000000

     total energy              =   -3069.26313386 Ry
     estimated scf accuracy    <       0.09278163 Ry

     total magnetization       =    42.15 Bohr mag/cell
     absolute magnetization    =    91.56 Bohr mag/cell

     iteration # 91     ecut=    50.00 Ry     beta= 0.10
     Davidson diagonalization with overlap
     ethr =  1.01E-05,  avg # of iterations =  2.4

     negative rho (up, down):  1.092E-03 2.192E-01
 
     Adding external electric field

     Computed dipole along edir(3) : 
        Dipole                0.8319 Ry au,          2.1145 Debye
        Dipole field          0.0012 Ry au, 
 
        Potential amp.       -0.1828 Ry
        Total length         76.0000 bohr
 
 
     Adding external electric field

     Computed dipole along edir(3) : 
        Dipole                0.8319 Ry au,          2.1145 Debye
        Dipole field          0.0012 Ry au, 
 
        Potential amp.       -0.1828 Ry
        Total length         76.0000 bohr
 

     total cpu time spent up to now is     2331.2 secs

     WARNING: integrated charge=   393.00032791, expected=   393.00000000

     total energy              =   -3069.26384192 Ry
     estimated scf accuracy    <       0.04645223 Ry

     total magnetization       =    42.03 Bohr mag/cell
     absolute magnetization    =    91.56 Bohr mag/cell

     iteration # 92     ecut=    50.00 Ry     beta= 0.10
     Davidson diagonalization with overlap
     ethr =  1.01E-05,  avg # of iterations =  1.5

     negative rho (up, down):  9.749E-04 2.183E-01
 
     Adding external electric field

     Computed dipole along edir(3) : 
        Dipole                0.8356 Ry au,          2.1239 Debye
        Dipole field          0.0012 Ry au, 
 
        Potential amp.       -0.1836 Ry
        Total length         76.0000 bohr
 
 
     Adding external electric field

     Computed dipole along edir(3) : 
        Dipole                0.8356 Ry au,          2.1239 Debye
        Dipole field          0.0012 Ry au, 
 
        Potential amp.       -0.1836 Ry
        Total length         76.0000 bohr
 

     total cpu time spent up to now is     2348.3 secs

     WARNING: integrated charge=   392.99991925, expected=   393.00000000

     total energy              =   -3069.26407979 Ry
     estimated scf accuracy    <       0.04427779 Ry

     total magnetization       =    41.99 Bohr mag/cell
     absolute magnetization    =    91.53 Bohr mag/cell

     iteration # 93     ecut=    50.00 Ry     beta= 0.10
     Davidson diagonalization with overlap
     ethr =  1.01E-05,  avg # of iterations =  1.2

     negative rho (up, down):  9.639E-04 2.215E-01
 
     Adding external electric field

     Computed dipole along edir(3) : 
        Dipole                0.8242 Ry au,          2.0948 Debye
        Dipole field          0.0012 Ry au, 
 
        Potential amp.       -0.1811 Ry
        Total length         76.0000 bohr
 
 
     Adding external electric field

     Computed dipole along edir(3) : 
        Dipole                0.8242 Ry au,          2.0948 Debye
        Dipole field          0.0012 Ry au, 
 
        Potential amp.       -0.1811 Ry
        Total length         76.0000 bohr
 

     total cpu time spent up to now is     2364.9 secs

     WARNING: integrated charge=   393.00020401, expected=   393.00000000

     total energy              =   -3069.26379626 Ry
     estimated scf accuracy    <       0.08050046 Ry

     total magnetization       =    41.85 Bohr mag/cell
     absolute magnetization    =    91.41 Bohr mag/cell

     iteration # 94     ecut=    50.00 Ry     beta= 0.10
     Davidson diagonalization with overlap
     ethr =  1.01E-05,  avg # of iterations =  1.5

     negative rho (up, down):  1.379E-03 2.180E-01
 
     Adding external electric field

     Computed dipole along edir(3) : 
        Dipole                0.8330 Ry au,          2.1174 Debye
        Dipole field          0.0012 Ry au, 
 
        Potential amp.       -0.1830 Ry
        Total length         76.0000 bohr
 
 
     Adding external electric field

     Computed dipole along edir(3) : 
        Dipole                0.8330 Ry au,          2.1174 Debye
        Dipole field          0.0012 Ry au, 
 
        Potential amp.       -0.1830 Ry
        Total length         76.0000 bohr
 

     total cpu time spent up to now is     2382.0 secs

     WARNING: integrated charge=   393.00108086, expected=   393.00000000

     total energy              =   -3069.26540010 Ry
     estimated scf accuracy    <       0.04715660 Ry

     total magnetization       =    41.97 Bohr mag/cell
     absolute magnetization    =    91.53 Bohr mag/cell

     iteration # 95     ecut=    50.00 Ry     beta= 0.10
     Davidson diagonalization with overlap
     ethr =  1.01E-05,  avg # of iterations =  3.0

     negative rho (up, down):  1.919E-03 2.098E-01
 
     Adding external electric field

     Computed dipole along edir(3) : 
        Dipole                0.8727 Ry au,          2.2182 Debye
        Dipole field          0.0013 Ry au, 
 
        Potential amp.       -0.1917 Ry
        Total length         76.0000 bohr
 
 
     Adding external electric field

     Computed dipole along edir(3) : 
        Dipole                0.8727 Ry au,          2.2182 Debye
        Dipole field          0.0013 Ry au, 
 
        Potential amp.       -0.1917 Ry
        Total length         76.0000 bohr
 

     total cpu time spent up to now is     2399.9 secs

     WARNING: integrated charge=   393.00135261, expected=   393.00000000

     total energy              =   -3069.26754438 Ry
     estimated scf accuracy    <       0.09933277 Ry

     total magnetization       =    42.18 Bohr mag/cell
     absolute magnetization    =    91.55 Bohr mag/cell

     iteration # 96     ecut=    50.00 Ry     beta= 0.10
     Davidson diagonalization with overlap
     ethr =  1.01E-05,  avg # of iterations =  3.4

     negative rho (up, down):  1.416E-03 2.142E-01
 
     Adding external electric field

     Computed dipole along edir(3) : 
        Dipole                0.8479 Ry au,          2.1551 Debye
        Dipole field          0.0012 Ry au, 
 
        Potential amp.       -0.1863 Ry
        Total length         76.0000 bohr
 
 
     Adding external electric field

     Computed dipole along edir(3) : 
        Dipole                0.8479 Ry au,          2.1551 Debye
        Dipole field          0.0012 Ry au, 
 
        Potential amp.       -0.1863 Ry
        Total length         76.0000 bohr
 

     total cpu time spent up to now is     2418.0 secs

     WARNING: integrated charge=   393.00085694, expected=   393.00000000

     total energy              =   -3069.26645756 Ry
     estimated scf accuracy    <       0.15029345 Ry

     total magnetization       =    41.90 Bohr mag/cell
     absolute magnetization    =    91.22 Bohr mag/cell

     iteration # 97     ecut=    50.00 Ry     beta= 0.10
     Davidson diagonalization with overlap
     ethr =  1.01E-05,  avg # of iterations =  1.5

     negative rho (up, down):  1.405E-03 2.122E-01
 
     Adding external electric field

     Computed dipole along edir(3) : 
        Dipole                0.8538 Ry au,          2.1701 Debye
        Dipole field          0.0012 Ry au, 
 
        Potential amp.       -0.1876 Ry
        Total length         76.0000 bohr
 
 
     Adding external electric field

     Computed dipole along edir(3) : 
        Dipole                0.8538 Ry au,          2.1701 Debye
        Dipole field          0.0012 Ry au, 
 
        Potential amp.       -0.1876 Ry
        Total length         76.0000 bohr
 

     total cpu time spent up to now is     2435.0 secs

     WARNING: integrated charge=   393.00090344, expected=   393.00000000

     total energy              =   -3069.26732124 Ry
     estimated scf accuracy    <       0.13096113 Ry

     total magnetization       =    41.99 Bohr mag/cell
     absolute magnetization    =    91.34 Bohr mag/cell

     iteration # 98     ecut=    50.00 Ry     beta= 0.10
     Davidson diagonalization with overlap
     ethr =  1.01E-05,  avg # of iterations =  1.5

     negative rho (up, down):  1.462E-03 2.121E-01
 
     Adding external electric field

     Computed dipole along edir(3) : 
        Dipole                0.8599 Ry au,          2.1856 Debye
        Dipole field          0.0012 Ry au, 
 
        Potential amp.       -0.1889 Ry
        Total length         76.0000 bohr
 
 
     Adding external electric field

     Computed dipole along edir(3) : 
        Dipole                0.8599 Ry au,          2.1856 Debye
        Dipole field          0.0012 Ry au, 
 
        Potential amp.       -0.1889 Ry
        Total length         76.0000 bohr
 

     total cpu time spent up to now is     2452.1 secs

     WARNING: integrated charge=   393.00098424, expected=   393.00000000

     total energy              =   -3069.26642608 Ry
     estimated scf accuracy    <       0.14867606 Ry

     total magnetization       =    41.92 Bohr mag/cell
     absolute magnetization    =    91.25 Bohr mag/cell

     iteration # 99     ecut=    50.00 Ry     beta= 0.10
     Davidson diagonalization with overlap
     ethr =  1.01E-05,  avg # of iterations =  1.5

     negative rho (up, down):  1.049E-03 2.154E-01
 
     Adding external electric field

     Computed dipole along edir(3) : 
        Dipole                0.8248 Ry au,          2.0965 Debye
        Dipole field          0.0012 Ry au, 
 
        Potential amp.       -0.1812 Ry
        Total length         76.0000 bohr
 
 
     Adding external electric field

     Computed dipole along edir(3) : 
        Dipole                0.8248 Ry au,          2.0965 Debye
        Dipole field          0.0012 Ry au, 
 
        Potential amp.       -0.1812 Ry
        Total length         76.0000 bohr
 

     total cpu time spent up to now is     2469.2 secs

     WARNING: integrated charge=   393.00065047, expected=   393.00000000

     total energy              =   -3069.26594830 Ry
     estimated scf accuracy    <       0.15452069 Ry

     total magnetization       =    41.85 Bohr mag/cell
     absolute magnetization    =    91.21 Bohr mag/cell

     iteration #100     ecut=    50.00 Ry     beta= 0.10
     Davidson diagonalization with overlap
     ethr =  1.01E-05,  avg # of iterations =  1.5

     negative rho (up, down):  7.516E-04 2.316E-01
 
     Adding external electric field

     Computed dipole along edir(3) : 
        Dipole                0.8001 Ry au,          2.0337 Debye
        Dipole field          0.0012 Ry au, 
 
        Potential amp.       -0.1758 Ry
        Total length         76.0000 bohr
 
 
     Adding external electric field

     Computed dipole along edir(3) : 
        Dipole                0.8001 Ry au,          2.0337 Debye
        Dipole field          0.0012 Ry au, 
 
        Potential amp.       -0.1758 Ry
        Total length         76.0000 bohr
 

     total cpu time spent up to now is     2486.3 secs

     WARNING: integrated charge=   392.99926881, expected=   393.00000000

     total energy              =   -3069.26438552 Ry
     estimated scf accuracy    <       0.13162199 Ry

     total magnetization       =    41.89 Bohr mag/cell
     absolute magnetization    =    91.27 Bohr mag/cell

     iteration #101     ecut=    50.00 Ry     beta= 0.10
     Davidson diagonalization with overlap
     ethr =  1.01E-05,  avg # of iterations =  5.1

     negative rho (up, down):  8.286E-04 2.314E-01
 
     Adding external electric field

     Computed dipole along edir(3) : 
        Dipole                0.8198 Ry au,          2.0836 Debye
        Dipole field          0.0012 Ry au, 
 
        Potential amp.       -0.1801 Ry
        Total length         76.0000 bohr
 
 
     Adding external electric field

     Computed dipole along edir(3) : 
        Dipole                0.8198 Ry au,          2.0836 Debye
        Dipole field          0.0012 Ry au, 
 
        Potential amp.       -0.1801 Ry
        Total length         76.0000 bohr
 

     total cpu time spent up to now is     2506.0 secs

     WARNING: integrated charge=   392.99912269, expected=   393.00000000

     total energy              =   -3069.27055997 Ry
     estimated scf accuracy    <       0.16588550 Ry

     total magnetization       =    41.98 Bohr mag/cell
     absolute magnetization    =    91.48 Bohr mag/cell

     iteration #102     ecut=    50.00 Ry     beta= 0.10
     Davidson diagonalization with overlap
     ethr =  1.01E-05,  avg # of iterations =  4.5

     negative rho (up, down):  6.348E-04 2.370E-01
 
     Adding external electric field

     Computed dipole along edir(3) : 
        Dipole                0.7857 Ry au,          1.9969 Debye
        Dipole field          0.0011 Ry au, 
 
        Potential amp.       -0.1726 Ry
        Total length         76.0000 bohr
 
 
     Adding external electric field

     Computed dipole along edir(3) : 
        Dipole                0.7857 Ry au,          1.9969 Debye
        Dipole field          0.0011 Ry au, 
 
        Potential amp.       -0.1726 Ry
        Total length         76.0000 bohr
 

     total cpu time spent up to now is     2524.8 secs

     WARNING: integrated charge=   392.99926195, expected=   393.00000000

     total energy              =   -3069.26250762 Ry
     estimated scf accuracy    <       0.42836069 Ry

     total magnetization       =    41.97 Bohr mag/cell
     absolute magnetization    =    91.45 Bohr mag/cell

     iteration #103     ecut=    50.00 Ry     beta= 0.10
     Davidson diagonalization with overlap
     ethr =  1.01E-05,  avg # of iterations =  4.5

     negative rho (up, down):  1.177E-03 2.032E-01
 
     Adding external electric field

     Computed dipole along edir(3) : 
        Dipole                0.8194 Ry au,          2.0826 Debye
        Dipole field          0.0012 Ry au, 
 
        Potential amp.       -0.1800 Ry
        Total length         76.0000 bohr
 
 
     Adding external electric field

     Computed dipole along edir(3) : 
        Dipole                0.8194 Ry au,          2.0826 Debye
        Dipole field          0.0012 Ry au, 
 
        Potential amp.       -0.1800 Ry
        Total length         76.0000 bohr
 

     total cpu time spent up to now is     2543.9 secs

     WARNING: integrated charge=   393.00118502, expected=   393.00000000

     total energy              =   -3069.26726071 Ry
     estimated scf accuracy    <       0.18681253 Ry

     total magnetization       =    41.84 Bohr mag/cell
     absolute magnetization    =    91.25 Bohr mag/cell

     iteration #104     ecut=    50.00 Ry     beta= 0.10
     Davidson diagonalization with overlap
     ethr =  1.01E-05,  avg # of iterations =  3.5

     negative rho (up, down):  1.163E-03 2.052E-01
 
     Adding external electric field

     Computed dipole along edir(3) : 
        Dipole                0.8203 Ry au,          2.0851 Debye
        Dipole field          0.0012 Ry au, 
 
        Potential amp.       -0.1802 Ry
        Total length         76.0000 bohr
 
 
     Adding external electric field

     Computed dipole along edir(3) : 
        Dipole                0.8203 Ry au,          2.0851 Debye
        Dipole field          0.0012 Ry au, 
 
        Potential amp.       -0.1802 Ry
        Total length         76.0000 bohr
 

     total cpu time spent up to now is     2562.6 secs

     WARNING: integrated charge=   393.00113269, expected=   393.00000000

     total energy              =   -3069.26706757 Ry
     estimated scf accuracy    <       0.16022539 Ry

     total magnetization       =    41.95 Bohr mag/cell
     absolute magnetization    =    91.20 Bohr mag/cell

     iteration #105     ecut=    50.00 Ry     beta= 0.10
     Davidson diagonalization with overlap
     ethr =  1.01E-05,  avg # of iterations =  2.9

     negative rho (up, down):  1.364E-03 1.972E-01
 
     Adding external electric field

     Computed dipole along edir(3) : 
        Dipole                0.8248 Ry au,          2.0964 Debye
        Dipole field          0.0012 Ry au, 
 
        Potential amp.       -0.1812 Ry
        Total length         76.0000 bohr
 
 
     Adding external electric field

     Computed dipole along edir(3) : 
        Dipole                0.8248 Ry au,          2.0964 Debye
        Dipole field          0.0012 Ry au, 
 
        Potential amp.       -0.1812 Ry
        Total length         76.0000 bohr
 

     total cpu time spent up to now is     2580.4 secs

     WARNING: integrated charge=   393.00161456, expected=   393.00000000

     total energy              =   -3069.27018618 Ry
     estimated scf accuracy    <       0.12128875 Ry

     total magnetization       =    41.93 Bohr mag/cell
     absolute magnetization    =    91.27 Bohr mag/cell

     iteration #106     ecut=    50.00 Ry     beta= 0.10
     Davidson diagonalization with overlap
     ethr =  1.01E-05,  avg # of iterations =  3.9

     negative rho (up, down):  1.348E-03 2.012E-01
 
     Adding external electric field

     Computed dipole along edir(3) : 
        Dipole                0.8238 Ry au,          2.0938 Debye
        Dipole field          0.0012 Ry au, 
 
        Potential amp.       -0.1810 Ry
        Total length         76.0000 bohr
 
 
     Adding external electric field

     Computed dipole along edir(3) : 
        Dipole                0.8238 Ry au,          2.0938 Debye
        Dipole field          0.0012 Ry au, 
 
        Potential amp.       -0.1810 Ry
        Total length         76.0000 bohr
 

     total cpu time spent up to now is     2598.6 secs

     WARNING: integrated charge=   393.00142906, expected=   393.00000000

     total energy              =   -3069.27072321 Ry
     estimated scf accuracy    <       0.20731230 Ry

     total magnetization       =    41.96 Bohr mag/cell
     absolute magnetization    =    91.18 Bohr mag/cell

     iteration #107     ecut=    50.00 Ry     beta= 0.10
     Davidson diagonalization with overlap
     ethr =  1.01E-05,  avg # of iterations =  1.1

     negative rho (up, down):  1.485E-03 2.004E-01
 
     Adding external electric field

     Computed dipole along edir(3) : 
        Dipole                0.8281 Ry au,          2.1048 Debye
        Dipole field          0.0012 Ry au, 
 
        Potential amp.       -0.1819 Ry
        Total length         76.0000 bohr
 
 
     Adding external electric field

     Computed dipole along edir(3) : 
        Dipole                0.8281 Ry au,          2.1048 Debye
        Dipole field          0.0012 Ry au, 
 
        Potential amp.       -0.1819 Ry
        Total length         76.0000 bohr
 

     total cpu time spent up to now is     2615.1 secs

     WARNING: integrated charge=   393.00159907, expected=   393.00000000

     total energy              =   -3069.27092166 Ry
     estimated scf accuracy    <       0.20364608 Ry

     total magnetization       =    42.00 Bohr mag/cell
     absolute magnetization    =    91.20 Bohr mag/cell

     iteration #108     ecut=    50.00 Ry     beta= 0.10
     Davidson diagonalization with overlap
     ethr =  1.01E-05,  avg # of iterations =  1.1

     negative rho (up, down):  1.517E-03 1.989E-01
 
     Adding external electric field

     Computed dipole along edir(3) : 
        Dipole                0.8254 Ry au,          2.0979 Debye
        Dipole field          0.0012 Ry au, 
 
        Potential amp.       -0.1813 Ry
        Total length         76.0000 bohr
 
 
     Adding external electric field

     Computed dipole along edir(3) : 
        Dipole                0.8254 Ry au,          2.0979 Debye
        Dipole field          0.0012 Ry au, 
 
        Potential amp.       -0.1813 Ry
        Total length         76.0000 bohr
 

     total cpu time spent up to now is     2631.3 secs

     WARNING: integrated charge=   393.00173083, expected=   393.00000000

     total energy              =   -3069.27075069 Ry
     estimated scf accuracy    <       0.19679767 Ry

     total magnetization       =    42.02 Bohr mag/cell
     absolute magnetization    =    91.22 Bohr mag/cell

     iteration #109     ecut=    50.00 Ry     beta= 0.10
     Davidson diagonalization with overlap
     ethr =  1.01E-05,  avg # of iterations =  2.3

     negative rho (up, down):  1.248E-03 2.198E-01
 
     Adding external electric field

     Computed dipole along edir(3) : 
        Dipole                0.8226 Ry au,          2.0908 Debye
        Dipole field          0.0012 Ry au, 
 
        Potential amp.       -0.1807 Ry
        Total length         76.0000 bohr
 
 
     Adding external electric field

     Computed dipole along edir(3) : 
        Dipole                0.8226 Ry au,          2.0908 Debye
        Dipole field          0.0012 Ry au, 
 
        Potential amp.       -0.1807 Ry
        Total length         76.0000 bohr
 

     total cpu time spent up to now is     2648.7 secs

     WARNING: integrated charge=   393.00089181, expected=   393.00000000

     total energy              =   -3069.26250244 Ry
     estimated scf accuracy    <       0.18733607 Ry

     total magnetization       =    41.99 Bohr mag/cell
     absolute magnetization    =    91.19 Bohr mag/cell

     iteration #110     ecut=    50.00 Ry     beta= 0.10
     Davidson diagonalization with overlap
     ethr =  1.01E-05,  avg # of iterations =  4.6

     negative rho (up, down):  1.456E-03 2.185E-01
 
     Adding external electric field

     Computed dipole along edir(3) : 
        Dipole                0.8383 Ry au,          2.1307 Debye
        Dipole field          0.0012 Ry au, 
 
        Potential amp.       -0.1842 Ry
        Total length         76.0000 bohr
 
 
     Adding external electric field

     Computed dipole along edir(3) : 
        Dipole                0.8383 Ry au,          2.1307 Debye
        Dipole field          0.0012 Ry au, 
 
        Potential amp.       -0.1842 Ry
        Total length         76.0000 bohr
 

     total cpu time spent up to now is     2667.6 secs

     WARNING: integrated charge=   393.00102945, expected=   393.00000000

     total energy              =   -3069.26520427 Ry
     estimated scf accuracy    <       0.17934935 Ry

     total magnetization       =    41.65 Bohr mag/cell
     absolute magnetization    =    91.32 Bohr mag/cell

     iteration #111     ecut=    50.00 Ry     beta= 0.10
     Davidson diagonalization with overlap
     ethr =  1.01E-05,  avg # of iterations =  1.5

     negative rho (up, down):  1.714E-03 2.081E-01
 
     Adding external electric field

     Computed dipole along edir(3) : 
        Dipole                0.8571 Ry au,          2.1786 Debye
        Dipole field          0.0012 Ry au, 
 
        Potential amp.       -0.1883 Ry
        Total length         76.0000 bohr
 
 
     Adding external electric field

     Computed dipole along edir(3) : 
        Dipole                0.8571 Ry au,          2.1786 Debye
        Dipole field          0.0012 Ry au, 
 
        Potential amp.       -0.1883 Ry
        Total length         76.0000 bohr
 

     total cpu time spent up to now is     2684.7 secs

     WARNING: integrated charge=   393.00144925, expected=   393.00000000

     total energy              =   -3069.26641587 Ry
     estimated scf accuracy    <       0.08080385 Ry

     total magnetization       =    41.85 Bohr mag/cell
     absolute magnetization    =    91.43 Bohr mag/cell

     iteration #112     ecut=    50.00 Ry     beta= 0.10
     Davidson diagonalization with overlap
     ethr =  1.01E-05,  avg # of iterations =  4.5

     negative rho (up, down):  1.435E-03 2.138E-01
 
     Adding external electric field

     Computed dipole along edir(3) : 
        Dipole                0.8459 Ry au,          2.1500 Debye
        Dipole field          0.0012 Ry au, 
 
        Potential amp.       -0.1859 Ry
        Total length         76.0000 bohr
 
 
     Adding external electric field

     Computed dipole along edir(3) : 
        Dipole                0.8459 Ry au,          2.1500 Debye
        Dipole field          0.0012 Ry au, 
 
        Potential amp.       -0.1859 Ry
        Total length         76.0000 bohr
 

     total cpu time spent up to now is     2704.1 secs

     WARNING: integrated charge=   393.00104468, expected=   393.00000000

     total energy              =   -3069.26496103 Ry
     estimated scf accuracy    <       0.13441225 Ry

     total magnetization       =    41.94 Bohr mag/cell
     absolute magnetization    =    91.25 Bohr mag/cell

     iteration #113     ecut=    50.00 Ry     beta= 0.10
     Davidson diagonalization with overlap
     ethr =  1.01E-05,  avg # of iterations =  3.0

     negative rho (up, down):  1.678E-03 2.109E-01
 
     Adding external electric field

     Computed dipole along edir(3) : 
        Dipole                0.8482 Ry au,          2.1560 Debye
        Dipole field          0.0012 Ry au, 
 
        Potential amp.       -0.1864 Ry
        Total length         76.0000 bohr
 
 
     Adding external electric field

     Computed dipole along edir(3) : 
        Dipole                0.8482 Ry au,          2.1560 Debye
        Dipole field          0.0012 Ry au, 
 
        Potential amp.       -0.1864 Ry
        Total length         76.0000 bohr
 

     total cpu time spent up to now is     2721.9 secs

     WARNING: integrated charge=   393.00137130, expected=   393.00000000

     total energy              =   -3069.26784410 Ry
     estimated scf accuracy    <       0.09234085 Ry

     total magnetization       =    41.90 Bohr mag/cell
     absolute magnetization    =    91.36 Bohr mag/cell

     iteration #114     ecut=    50.00 Ry     beta= 0.10
     Davidson diagonalization with overlap
     ethr =  1.01E-05,  avg # of iterations =  3.4

     negative rho (up, down):  1.055E-03 2.227E-01
 
     Adding external electric field

     Computed dipole along edir(3) : 
        Dipole                0.8027 Ry au,          2.0403 Debye
        Dipole field          0.0012 Ry au, 
 
        Potential amp.       -0.1764 Ry
        Total length         76.0000 bohr
 
 
     Adding external electric field

     Computed dipole along edir(3) : 
        Dipole                0.8027 Ry au,          2.0403 Debye
        Dipole field          0.0012 Ry au, 
 
        Potential amp.       -0.1764 Ry
        Total length         76.0000 bohr
 

     total cpu time spent up to now is     2740.1 secs

     WARNING: integrated charge=   393.00051786, expected=   393.00000000

     total energy              =   -3069.26677182 Ry
     estimated scf accuracy    <       0.15484129 Ry

     total magnetization       =    41.93 Bohr mag/cell
     absolute magnetization    =    91.24 Bohr mag/cell

     iteration #115     ecut=    50.00 Ry     beta= 0.10
     Davidson diagonalization with overlap
     ethr =  1.01E-05,  avg # of iterations =  2.0

     negative rho (up, down):  1.559E-03 2.175E-01
 
     Adding external electric field

     Computed dipole along edir(3) : 
        Dipole                0.8632 Ry au,          2.1939 Debye
        Dipole field          0.0012 Ry au, 
 
        Potential amp.       -0.1896 Ry
        Total length         76.0000 bohr
 
 
     Adding external electric field

     Computed dipole along edir(3) : 
        Dipole                0.8632 Ry au,          2.1939 Debye
        Dipole field          0.0012 Ry au, 
 
        Potential amp.       -0.1896 Ry
        Total length         76.0000 bohr
 

     total cpu time spent up to now is     2758.1 secs

     WARNING: integrated charge=   393.00074886, expected=   393.00000000

     total energy              =   -3069.26524496 Ry
     estimated scf accuracy    <       0.17047131 Ry

     total magnetization       =    42.07 Bohr mag/cell
     absolute magnetization    =    91.32 Bohr mag/cell

     iteration #116     ecut=    50.00 Ry     beta= 0.10
     Davidson diagonalization with overlap
     ethr =  1.01E-05,  avg # of iterations =  3.3

     negative rho (up, down):  1.515E-03 2.186E-01
 
     Adding external electric field

     Computed dipole along edir(3) : 
        Dipole                0.8544 Ry au,          2.1716 Debye
        Dipole field          0.0012 Ry au, 
 
        Potential amp.       -0.1877 Ry
        Total length         76.0000 bohr
 
 
     Adding external electric field

     Computed dipole along edir(3) : 
        Dipole                0.8544 Ry au,          2.1716 Debye
        Dipole field          0.0012 Ry au, 
 
        Potential amp.       -0.1877 Ry
        Total length         76.0000 bohr
 

     total cpu time spent up to now is     2776.6 secs

     WARNING: integrated charge=   393.00074915, expected=   393.00000000

     total energy              =   -3069.26515160 Ry
     estimated scf accuracy    <       0.14932952 Ry

     total magnetization       =    41.87 Bohr mag/cell
     absolute magnetization    =    91.25 Bohr mag/cell

     iteration #117     ecut=    50.00 Ry     beta= 0.10
     Davidson diagonalization with overlap
     ethr =  1.01E-05,  avg # of iterations =  1.7

     negative rho (up, down):  1.081E-03 2.197E-01
 
     Adding external electric field

     Computed dipole along edir(3) : 
        Dipole                0.8122 Ry au,          2.0644 Debye
        Dipole field          0.0012 Ry au, 
 
        Potential amp.       -0.1784 Ry
        Total length         76.0000 bohr
 
 
     Adding external electric field

     Computed dipole along edir(3) : 
        Dipole                0.8122 Ry au,          2.0644 Debye
        Dipole field          0.0012 Ry au, 
 
        Potential amp.       -0.1784 Ry
        Total length         76.0000 bohr
 

     total cpu time spent up to now is     2793.8 secs

     WARNING: integrated charge=   393.00049596, expected=   393.00000000

     total energy              =   -3069.26633421 Ry
     estimated scf accuracy    <       0.10655154 Ry

     total magnetization       =    41.95 Bohr mag/cell
     absolute magnetization    =    91.36 Bohr mag/cell

     iteration #118     ecut=    50.00 Ry     beta= 0.10
     Davidson diagonalization with overlap
     ethr =  1.01E-05,  avg # of iterations =  3.0

     negative rho (up, down):  1.648E-03 2.241E-01
 
     Adding external electric field

     Computed dipole along edir(3) : 
        Dipole                0.8694 Ry au,          2.2098 Debye
        Dipole field          0.0013 Ry au, 
 
        Potential amp.       -0.1910 Ry
        Total length         76.0000 bohr
 
 
     Adding external electric field

     Computed dipole along edir(3) : 
        Dipole                0.8694 Ry au,          2.2098 Debye
        Dipole field          0.0013 Ry au, 
 
        Potential amp.       -0.1910 Ry
        Total length         76.0000 bohr
 

     total cpu time spent up to now is     2811.8 secs

     WARNING: integrated charge=   393.00065028, expected=   393.00000000

     total energy              =   -3069.26948322 Ry
     estimated scf accuracy    <       0.15940555 Ry

     total magnetization       =    42.13 Bohr mag/cell
     absolute magnetization    =    91.38 Bohr mag/cell

     iteration #119     ecut=    50.00 Ry     beta= 0.10
     Davidson diagonalization with overlap
     ethr =  1.01E-05,  avg # of iterations =  4.8

     negative rho (up, down):  1.468E-03 2.067E-01
 
     Adding external electric field

     Computed dipole along edir(3) : 
        Dipole                0.8465 Ry au,          2.1515 Debye
        Dipole field          0.0012 Ry au, 
 
        Potential amp.       -0.1860 Ry
        Total length         76.0000 bohr
 
 
     Adding external electric field

     Computed dipole along edir(3) : 
        Dipole                0.8465 Ry au,          2.1515 Debye
        Dipole field          0.0012 Ry au, 
 
        Potential amp.       -0.1860 Ry
        Total length         76.0000 bohr
 

     total cpu time spent up to now is     2831.1 secs

     WARNING: integrated charge=   393.00119308, expected=   393.00000000

     total energy              =   -3069.26639130 Ry
     estimated scf accuracy    <       0.38729174 Ry

     total magnetization       =    41.78 Bohr mag/cell
     absolute magnetization    =    91.15 Bohr mag/cell

     iteration #120     ecut=    50.00 Ry     beta= 0.10
     Davidson diagonalization with overlap
     ethr =  1.01E-05,  avg # of iterations =  4.0

     negative rho (up, down):  1.241E-03 1.936E-01
 
     Adding external electric field

     Computed dipole along edir(3) : 
        Dipole                0.8359 Ry au,          2.1247 Debye
        Dipole field          0.0012 Ry au, 
 
        Potential amp.       -0.1837 Ry
        Total length         76.0000 bohr
 
 
     Adding external electric field

     Computed dipole along edir(3) : 
        Dipole                0.8359 Ry au,          2.1247 Debye
        Dipole field          0.0012 Ry au, 
 
        Potential amp.       -0.1837 Ry
        Total length         76.0000 bohr
 

     total cpu time spent up to now is     2849.7 secs

     WARNING: integrated charge=   393.00139841, expected=   393.00000000

     total energy              =   -3069.27231672 Ry
     estimated scf accuracy    <       0.17545020 Ry

     total magnetization       =    41.85 Bohr mag/cell
     absolute magnetization    =    91.16 Bohr mag/cell

     iteration #121     ecut=    50.00 Ry     beta= 0.10
     Davidson diagonalization with overlap
     ethr =  1.01E-05,  avg # of iterations =  4.6

     negative rho (up, down):  1.338E-03 2.042E-01
 
     Adding external electric field

     Computed dipole along edir(3) : 
        Dipole                0.8429 Ry au,          2.1424 Debye
        Dipole field          0.0012 Ry au, 
 
        Potential amp.       -0.1852 Ry
        Total length         76.0000 bohr
 
 
     Adding external electric field

     Computed dipole along edir(3) : 
        Dipole                0.8429 Ry au,          2.1424 Debye
        Dipole field          0.0012 Ry au, 
 
        Potential amp.       -0.1852 Ry
        Total length         76.0000 bohr
 

     total cpu time spent up to now is     2869.1 secs

     WARNING: integrated charge=   393.00107993, expected=   393.00000000

     total energy              =   -3069.26854680 Ry
     estimated scf accuracy    <       0.34169764 Ry

     total magnetization       =    41.84 Bohr mag/cell
     absolute magnetization    =    91.22 Bohr mag/cell

     iteration #122     ecut=    50.00 Ry     beta= 0.10
     Davidson diagonalization with overlap
     ethr =  1.01E-05,  avg # of iterations =  3.7

     negative rho (up, down):  1.846E-03 2.346E-01
 
     Adding external electric field

     Computed dipole along edir(3) : 
        Dipole                0.8707 Ry au,          2.2132 Debye
        Dipole field          0.0013 Ry au, 
 
        Potential amp.       -0.1913 Ry
        Total length         76.0000 bohr
 
 
     Adding external electric field

     Computed dipole along edir(3) : 
        Dipole                0.8707 Ry au,          2.2132 Debye
        Dipole field          0.0013 Ry au, 
 
        Potential amp.       -0.1913 Ry
        Total length         76.0000 bohr
 

     total cpu time spent up to now is     2887.4 secs

     WARNING: integrated charge=   393.00071090, expected=   393.00000000

     total energy              =   -3069.27708910 Ry
     estimated scf accuracy    <       0.21399585 Ry

     total magnetization       =    41.89 Bohr mag/cell
     absolute magnetization    =    91.13 Bohr mag/cell

     iteration #123     ecut=    50.00 Ry     beta= 0.10
     Davidson diagonalization with overlap
     ethr =  1.01E-05,  avg # of iterations =  5.6

     negative rho (up, down):  1.891E-03 2.365E-01
 
     Adding external electric field

     Computed dipole along edir(3) : 
        Dipole                0.8715 Ry au,          2.2151 Debye
        Dipole field          0.0013 Ry au, 
 
        Potential amp.       -0.1915 Ry
        Total length         76.0000 bohr
 
 
     Adding external electric field

     Computed dipole along edir(3) : 
        Dipole                0.8715 Ry au,          2.2151 Debye
        Dipole field          0.0013 Ry au, 
 
        Potential amp.       -0.1915 Ry
        Total length         76.0000 bohr
 

     total cpu time spent up to now is     2907.5 secs

     WARNING: integrated charge=   393.00072318, expected=   393.00000000

     total energy              =   -3069.27816982 Ry
     estimated scf accuracy    <       0.78161546 Ry

     total magnetization       =    41.81 Bohr mag/cell
     absolute magnetization    =    91.58 Bohr mag/cell

     iteration #124     ecut=    50.00 Ry     beta= 0.10
     Davidson diagonalization with overlap
     ethr =  1.01E-05,  avg # of iterations =  3.0

     negative rho (up, down):  1.620E-03 2.398E-01
 
     Adding external electric field

     Computed dipole along edir(3) : 
        Dipole                0.8438 Ry au,          2.1448 Debye
        Dipole field          0.0012 Ry au, 
 
        Potential amp.       -0.1854 Ry
        Total length         76.0000 bohr
 
 
     Adding external electric field

     Computed dipole along edir(3) : 
        Dipole                0.8438 Ry au,          2.1448 Debye
        Dipole field          0.0012 Ry au, 
 
        Potential amp.       -0.1854 Ry
        Total length         76.0000 bohr
 

     total cpu time spent up to now is     2925.5 secs

     WARNING: integrated charge=   393.00048718, expected=   393.00000000

     total energy              =   -3069.28137255 Ry
     estimated scf accuracy    <       0.66659772 Ry

     total magnetization       =    41.80 Bohr mag/cell
     absolute magnetization    =    91.47 Bohr mag/cell

     iteration #125     ecut=    50.00 Ry     beta= 0.10
     Davidson diagonalization with overlap
     ethr =  1.01E-05,  avg # of iterations =  4.3

     negative rho (up, down):  1.627E-03 2.336E-01
 
     Adding external electric field

     Computed dipole along edir(3) : 
        Dipole                0.8375 Ry au,          2.1286 Debye
        Dipole field          0.0012 Ry au, 
 
        Potential amp.       -0.1840 Ry
        Total length         76.0000 bohr
 
 
     Adding external electric field

     Computed dipole along edir(3) : 
        Dipole                0.8375 Ry au,          2.1286 Debye
        Dipole field          0.0012 Ry au, 
 
        Potential amp.       -0.1840 Ry
        Total length         76.0000 bohr
 

     total cpu time spent up to now is     2944.1 secs

     WARNING: integrated charge=   393.00070762, expected=   393.00000000

     total energy              =   -3069.25948970 Ry
     estimated scf accuracy    <       0.75966715 Ry

     total magnetization       =    42.00 Bohr mag/cell
     absolute magnetization    =    91.74 Bohr mag/cell

     iteration #126     ecut=    50.00 Ry     beta= 0.10
     Davidson diagonalization with overlap
     ethr =  1.01E-05,  avg # of iterations =  6.0

     negative rho (up, down):  2.111E-03 2.540E-01
 
     Adding external electric field

     Computed dipole along edir(3) : 
        Dipole                0.8431 Ry au,          2.1429 Debye
        Dipole field          0.0012 Ry au, 
 
        Potential amp.       -0.1852 Ry
        Total length         76.0000 bohr
 
 
     Adding external electric field

     Computed dipole along edir(3) : 
        Dipole                0.8431 Ry au,          2.1429 Debye
        Dipole field          0.0012 Ry au, 
 
        Potential amp.       -0.1852 Ry
        Total length         76.0000 bohr
 

     total cpu time spent up to now is     2964.7 secs

     WARNING: integrated charge=   393.00076524, expected=   393.00000000

     total energy              =   -3069.27230757 Ry
     estimated scf accuracy    <       0.14149805 Ry

     total magnetization       =    42.03 Bohr mag/cell
     absolute magnetization    =    91.37 Bohr mag/cell

     iteration #127     ecut=    50.00 Ry     beta= 0.10
     Davidson diagonalization with overlap
     ethr =  1.01E-05,  avg # of iterations =  4.4

     negative rho (up, down):  1.800E-03 2.177E-01
 
     Adding external electric field

     Computed dipole along edir(3) : 
        Dipole                0.8298 Ry au,          2.1092 Debye
        Dipole field          0.0012 Ry au, 
 
        Potential amp.       -0.1823 Ry
        Total length         76.0000 bohr
 
 
     Adding external electric field

     Computed dipole along edir(3) : 
        Dipole                0.8298 Ry au,          2.1092 Debye
        Dipole field          0.0012 Ry au, 
 
        Potential amp.       -0.1823 Ry
        Total length         76.0000 bohr
 

     total cpu time spent up to now is     2983.7 secs

     WARNING: integrated charge=   393.00140284, expected=   393.00000000

     total energy              =   -3069.25703084 Ry
     estimated scf accuracy    <       0.47150742 Ry

     total magnetization       =    42.12 Bohr mag/cell
     absolute magnetization    =    91.66 Bohr mag/cell

     iteration #128     ecut=    50.00 Ry     beta= 0.10
     Davidson diagonalization with overlap
     ethr =  1.01E-05,  avg # of iterations =  5.8

     negative rho (up, down):  1.776E-03 2.178E-01
 
     Adding external electric field

     Computed dipole along edir(3) : 
        Dipole                0.8239 Ry au,          2.0942 Debye
        Dipole field          0.0012 Ry au, 
 
        Potential amp.       -0.1810 Ry
        Total length         76.0000 bohr
 
 
     Adding external electric field

     Computed dipole along edir(3) : 
        Dipole                0.8239 Ry au,          2.0942 Debye
        Dipole field          0.0012 Ry au, 
 
        Potential amp.       -0.1810 Ry
        Total length         76.0000 bohr
 

     total cpu time spent up to now is     3004.4 secs

     WARNING: integrated charge=   393.00138991, expected=   393.00000000

     total energy              =   -3069.26704586 Ry
     estimated scf accuracy    <       0.03724684 Ry

     total magnetization       =    41.98 Bohr mag/cell
     absolute magnetization    =    91.57 Bohr mag/cell

     iteration #129     ecut=    50.00 Ry     beta= 0.10
     Davidson diagonalization with overlap
     ethr =  9.48E-06,  avg # of iterations =  3.9

     negative rho (up, down):  1.749E-03 2.169E-01
 
     Adding external electric field

     Computed dipole along edir(3) : 
        Dipole                0.8224 Ry au,          2.0902 Debye
        Dipole field          0.0012 Ry au, 
 
        Potential amp.       -0.1807 Ry
        Total length         76.0000 bohr
 
 
     Adding external electric field

     Computed dipole along edir(3) : 
        Dipole                0.8224 Ry au,          2.0902 Debye
        Dipole field          0.0012 Ry au, 
 
        Potential amp.       -0.1807 Ry
        Total length         76.0000 bohr
 

     total cpu time spent up to now is     3022.8 secs

     WARNING: integrated charge=   393.00139836, expected=   393.00000000

     total energy              =   -3069.26908428 Ry
     estimated scf accuracy    <       0.09638705 Ry

     total magnetization       =    42.03 Bohr mag/cell
     absolute magnetization    =    91.40 Bohr mag/cell

     iteration #130     ecut=    50.00 Ry     beta= 0.10
     Davidson diagonalization with overlap
     ethr =  9.48E-06,  avg # of iterations =  2.8

     negative rho (up, down):  1.799E-03 2.191E-01
 
     Adding external electric field

     Computed dipole along edir(3) : 
        Dipole                0.8261 Ry au,          2.0997 Debye
        Dipole field          0.0012 Ry au, 
 
        Potential amp.       -0.1815 Ry
        Total length         76.0000 bohr
 
 
     Adding external electric field

     Computed dipole along edir(3) : 
        Dipole                0.8261 Ry au,          2.0997 Debye
        Dipole field          0.0012 Ry au, 
 
        Potential amp.       -0.1815 Ry
        Total length         76.0000 bohr
 

     total cpu time spent up to now is     3040.6 secs

     WARNING: integrated charge=   393.00134367, expected=   393.00000000

     total energy              =   -3069.26615073 Ry
     estimated scf accuracy    <       0.13666588 Ry

     total magnetization       =    42.04 Bohr mag/cell
     absolute magnetization    =    91.33 Bohr mag/cell

     iteration #131     ecut=    50.00 Ry     beta= 0.10
     Davidson diagonalization with overlap
     ethr =  9.48E-06,  avg # of iterations =  3.6

     negative rho (up, down):  1.980E-03 2.331E-01
 
     Adding external electric field

     Computed dipole along edir(3) : 
        Dipole                0.8363 Ry au,          2.1256 Debye
        Dipole field          0.0012 Ry au, 
 
        Potential amp.       -0.1837 Ry
        Total length         76.0000 bohr
 
 
     Adding external electric field

     Computed dipole along edir(3) : 
        Dipole                0.8363 Ry au,          2.1256 Debye
        Dipole field          0.0012 Ry au, 
 
        Potential amp.       -0.1837 Ry
        Total length         76.0000 bohr
 

     total cpu time spent up to now is     3058.8 secs

     WARNING: integrated charge=   393.00104463, expected=   393.00000000

     total energy              =   -3069.26838380 Ry
     estimated scf accuracy    <       0.06164374 Ry

     total magnetization       =    42.05 Bohr mag/cell
     absolute magnetization    =    91.52 Bohr mag/cell

     iteration #132     ecut=    50.00 Ry     beta= 0.10
     Davidson diagonalization with overlap
     ethr =  9.48E-06,  avg # of iterations =  4.4

     negative rho (up, down):  1.698E-03 2.368E-01
 
     Adding external electric field

     Computed dipole along edir(3) : 
        Dipole                0.8374 Ry au,          2.1284 Debye
        Dipole field          0.0012 Ry au, 
 
        Potential amp.       -0.1840 Ry
        Total length         76.0000 bohr
 
 
     Adding external electric field

     Computed dipole along edir(3) : 
        Dipole                0.8374 Ry au,          2.1284 Debye
        Dipole field          0.0012 Ry au, 
 
        Potential amp.       -0.1840 Ry
        Total length         76.0000 bohr
 

     total cpu time spent up to now is     3077.8 secs

     WARNING: integrated charge=   393.00070952, expected=   393.00000000

     total energy              =   -3069.27059883 Ry
     estimated scf accuracy    <       0.23921953 Ry

     total magnetization       =    42.05 Bohr mag/cell
     absolute magnetization    =    91.33 Bohr mag/cell

     iteration #133     ecut=    50.00 Ry     beta= 0.10
     Davidson diagonalization with overlap
     ethr =  9.48E-06,  avg # of iterations =  3.1

     negative rho (up, down):  1.274E-03 2.225E-01
 
     Adding external electric field

     Computed dipole along edir(3) : 
        Dipole                0.8218 Ry au,          2.0887 Debye
        Dipole field          0.0012 Ry au, 
 
        Potential amp.       -0.1806 Ry
        Total length         76.0000 bohr
 
 
     Adding external electric field

     Computed dipole along edir(3) : 
        Dipole                0.8218 Ry au,          2.0887 Debye
        Dipole field          0.0012 Ry au, 
 
        Potential amp.       -0.1806 Ry
        Total length         76.0000 bohr
 

     total cpu time spent up to now is     3095.7 secs

     WARNING: integrated charge=   393.00071858, expected=   393.00000000

     total energy              =   -3069.26029145 Ry
     estimated scf accuracy    <       0.31994907 Ry

     total magnetization       =    42.07 Bohr mag/cell
     absolute magnetization    =    91.48 Bohr mag/cell

     iteration #134     ecut=    50.00 Ry     beta= 0.10
     Davidson diagonalization with overlap
     ethr =  9.48E-06,  avg # of iterations =  4.6

     negative rho (up, down):  1.294E-03 2.214E-01
 
     Adding external electric field

     Computed dipole along edir(3) : 
        Dipole                0.8206 Ry au,          2.0857 Debye
        Dipole field          0.0012 Ry au, 
 
        Potential amp.       -0.1803 Ry
        Total length         76.0000 bohr
 
 
     Adding external electric field

     Computed dipole along edir(3) : 
        Dipole                0.8206 Ry au,          2.0857 Debye
        Dipole field          0.0012 Ry au, 
 
        Potential amp.       -0.1803 Ry
        Total length         76.0000 bohr
 

     total cpu time spent up to now is     3115.0 secs

     WARNING: integrated charge=   393.00078412, expected=   393.00000000

     total energy              =   -3069.26467979 Ry
     estimated scf accuracy    <       0.06101807 Ry

     total magnetization       =    42.04 Bohr mag/cell
     absolute magnetization    =    91.52 Bohr mag/cell

     iteration #135     ecut=    50.00 Ry     beta= 0.10
     Davidson diagonalization with overlap
     ethr =  9.48E-06,  avg # of iterations =  1.4

     negative rho (up, down):  1.156E-03 2.152E-01
 
     Adding external electric field

     Computed dipole along edir(3) : 
        Dipole                0.8147 Ry au,          2.0708 Debye
        Dipole field          0.0012 Ry au, 
 
        Potential amp.       -0.1790 Ry
        Total length         76.0000 bohr
 
 
     Adding external electric field

     Computed dipole along edir(3) : 
        Dipole                0.8147 Ry au,          2.0708 Debye
        Dipole field          0.0012 Ry au, 
 
        Potential amp.       -0.1790 Ry
        Total length         76.0000 bohr
 

     total cpu time spent up to now is     3131.9 secs

     WARNING: integrated charge=   393.00082590, expected=   393.00000000

     total energy              =   -3069.26611423 Ry
     estimated scf accuracy    <       0.06565585 Ry

     total magnetization       =    42.04 Bohr mag/cell
     absolute magnetization    =    91.50 Bohr mag/cell

     iteration #136     ecut=    50.00 Ry     beta= 0.10
     Davidson diagonalization with overlap
     ethr =  9.48E-06,  avg # of iterations =  3.4

     negative rho (up, down):  1.152E-03 2.149E-01
 
     Adding external electric field

     Computed dipole along edir(3) : 
        Dipole                0.8144 Ry au,          2.0700 Debye
        Dipole field          0.0012 Ry au, 
 
        Potential amp.       -0.1789 Ry
        Total length         76.0000 bohr
 
 
     Adding external electric field

     Computed dipole along edir(3) : 
        Dipole                0.8144 Ry au,          2.0700 Debye
        Dipole field          0.0012 Ry au, 
 
        Potential amp.       -0.1789 Ry
        Total length         76.0000 bohr
 

     total cpu time spent up to now is     3150.1 secs

     WARNING: integrated charge=   393.00082772, expected=   393.00000000

     total energy              =   -3069.26657260 Ry
     estimated scf accuracy    <       0.12088004 Ry

     total magnetization       =    42.01 Bohr mag/cell
     absolute magnetization    =    91.33 Bohr mag/cell

     iteration #137     ecut=    50.00 Ry     beta= 0.10
     Davidson diagonalization with overlap
     ethr =  9.48E-06,  avg # of iterations =  1.0

     negative rho (up, down):  1.357E-03 2.240E-01
 
     Adding external electric field

     Computed dipole along edir(3) : 
        Dipole                0.8288 Ry au,          2.1066 Debye
        Dipole field          0.0012 Ry au, 
 
        Potential amp.       -0.1821 Ry
        Total length         76.0000 bohr
 
 
     Adding external electric field

     Computed dipole along edir(3) : 
        Dipole                0.8288 Ry au,          2.1066 Debye
        Dipole field          0.0012 Ry au, 
 
        Potential amp.       -0.1821 Ry
        Total length         76.0000 bohr
 

     total cpu time spent up to now is     3166.3 secs

     WARNING: integrated charge=   393.00060986, expected=   393.00000000

     total energy              =   -3069.26547089 Ry
     estimated scf accuracy    <       0.12151425 Ry

     total magnetization       =    42.01 Bohr mag/cell
     absolute magnetization    =    91.34 Bohr mag/cell

     iteration #138     ecut=    50.00 Ry     beta= 0.10
     Davidson diagonalization with overlap
     ethr =  9.48E-06,  avg # of iterations =  1.5

     negative rho (up, down):  9.467E-04 2.147E-01
 
     Adding external electric field

     Computed dipole along edir(3) : 
        Dipole                0.8109 Ry au,          2.0611 Debye
        Dipole field          0.0012 Ry au, 
 
        Potential amp.       -0.1782 Ry
        Total length         76.0000 bohr
 
 
     Adding external electric field

     Computed dipole along edir(3) : 
        Dipole                0.8109 Ry au,          2.0611 Debye
        Dipole field          0.0012 Ry au, 
 
        Potential amp.       -0.1782 Ry
        Total length         76.0000 bohr
 

     total cpu time spent up to now is     3183.3 secs

     WARNING: integrated charge=   393.00055748, expected=   393.00000000

     total energy              =   -3069.26563930 Ry
     estimated scf accuracy    <       0.12004911 Ry

     total magnetization       =    42.01 Bohr mag/cell
     absolute magnetization    =    91.34 Bohr mag/cell

     iteration #139     ecut=    50.00 Ry     beta= 0.10
     Davidson diagonalization with overlap
     ethr =  9.48E-06,  avg # of iterations =  1.5

     negative rho (up, down):  1.044E-03 2.120E-01
 
     Adding external electric field

     Computed dipole along edir(3) : 
        Dipole                0.8074 Ry au,          2.0523 Debye
        Dipole field          0.0012 Ry au, 
 
        Potential amp.       -0.1774 Ry
        Total length         76.0000 bohr
 
 
     Adding external electric field

     Computed dipole along edir(3) : 
        Dipole                0.8074 Ry au,          2.0523 Debye
        Dipole field          0.0012 Ry au, 
 
        Potential amp.       -0.1774 Ry
        Total length         76.0000 bohr
 

     total cpu time spent up to now is     3200.5 secs

     WARNING: integrated charge=   393.00078881, expected=   393.00000000

     total energy              =   -3069.26665165 Ry
     estimated scf accuracy    <       0.26032054 Ry

     total magnetization       =    41.66 Bohr mag/cell
     absolute magnetization    =    91.03 Bohr mag/cell

     iteration #140     ecut=    50.00 Ry     beta= 0.10
     Davidson diagonalization with overlap
     ethr =  9.48E-06,  avg # of iterations =  1.5

     negative rho (up, down):  8.956E-04 2.303E-01
 
     Adding external electric field

     Computed dipole along edir(3) : 
        Dipole                0.8082 Ry au,          2.0544 Debye
        Dipole field          0.0012 Ry au, 
 
        Potential amp.       -0.1776 Ry
        Total length         76.0000 bohr
 
 
     Adding external electric field

     Computed dipole along edir(3) : 
        Dipole                0.8082 Ry au,          2.0544 Debye
        Dipole field          0.0012 Ry au, 
 
        Potential amp.       -0.1776 Ry
        Total length         76.0000 bohr
 

     total cpu time spent up to now is     3217.6 secs

     WARNING: integrated charge=   393.00017038, expected=   393.00000000

     total energy              =   -3069.26432689 Ry
     estimated scf accuracy    <       0.13484846 Ry

     total magnetization       =    42.02 Bohr mag/cell
     absolute magnetization    =    91.27 Bohr mag/cell

     iteration #141     ecut=    50.00 Ry     beta= 0.10
     Davidson diagonalization with overlap
     c_bands:  2 eigenvalues not converged
     c_bands:  3 eigenvalues not converged
     ethr =  9.48E-06,  avg # of iterations =  6.4

     negative rho (up, down):  1.752E-03 2.512E-01
 
     Adding external electric field

     Computed dipole along edir(3) : 
        Dipole                0.8436 Ry au,          2.1442 Debye
        Dipole field          0.0012 Ry au, 
 
        Potential amp.       -0.1853 Ry
        Total length         76.0000 bohr
 
 
     Adding external electric field

     Computed dipole along edir(3) : 
        Dipole                0.8436 Ry au,          2.1442 Debye
        Dipole field          0.0012 Ry au, 
 
        Potential amp.       -0.1853 Ry
        Total length         76.0000 bohr
 

     total cpu time spent up to now is     3238.8 secs

     WARNING: integrated charge=   393.00040704, expected=   393.00000000

     total energy              =   -3069.27097152 Ry
     estimated scf accuracy    <       0.42713488 Ry

     total magnetization       =    41.73 Bohr mag/cell
     absolute magnetization    =    91.16 Bohr mag/cell

     iteration #142     ecut=    50.00 Ry     beta= 0.10
     Davidson diagonalization with overlap
     ethr =  9.48E-06,  avg # of iterations =  5.2

     negative rho (up, down):  1.444E-03 2.550E-01
 
     Adding external electric field

     Computed dipole along edir(3) : 
        Dipole                0.8391 Ry au,          2.1329 Debye
        Dipole field          0.0012 Ry au, 
 
        Potential amp.       -0.1844 Ry
        Total length         76.0000 bohr
 
 
     Adding external electric field

     Computed dipole along edir(3) : 
        Dipole                0.8391 Ry au,          2.1329 Debye
        Dipole field          0.0012 Ry au, 
 
        Potential amp.       -0.1844 Ry
        Total length         76.0000 bohr
 

     total cpu time spent up to now is     3258.7 secs

     WARNING: integrated charge=   393.00011069, expected=   393.00000000

     total energy              =   -3069.26575418 Ry
     estimated scf accuracy    <       0.47271589 Ry

     total magnetization       =    41.96 Bohr mag/cell
     absolute magnetization    =    91.52 Bohr mag/cell

     iteration #143     ecut=    50.00 Ry     beta= 0.10
     Davidson diagonalization with overlap
     ethr =  9.48E-06,  avg # of iterations =  4.0

     negative rho (up, down):  9.773E-04 2.306E-01
 
     Adding external electric field

     Computed dipole along edir(3) : 
        Dipole                0.7865 Ry au,          1.9990 Debye
        Dipole field          0.0011 Ry au, 
 
        Potential amp.       -0.1728 Ry
        Total length         76.0000 bohr
 
 
     Adding external electric field

     Computed dipole along edir(3) : 
        Dipole                0.7865 Ry au,          1.9990 Debye
        Dipole field          0.0011 Ry au, 
 
        Potential amp.       -0.1728 Ry
        Total length         76.0000 bohr
 

     total cpu time spent up to now is     3277.3 secs

     WARNING: integrated charge=   393.00099392, expected=   393.00000000

     total energy              =   -3069.26643376 Ry
     estimated scf accuracy    <       0.29065212 Ry

     total magnetization       =    41.88 Bohr mag/cell
     absolute magnetization    =    91.32 Bohr mag/cell

     iteration #144     ecut=    50.00 Ry     beta= 0.10
     Davidson diagonalization with overlap
     ethr =  9.48E-06,  avg # of iterations =  3.5

     negative rho (up, down):  9.972E-04 2.277E-01
 
     Adding external electric field

     Computed dipole along edir(3) : 
        Dipole                0.8272 Ry au,          2.1026 Debye
        Dipole field          0.0012 Ry au, 
 
        Potential amp.       -0.1818 Ry
        Total length         76.0000 bohr
 
 
     Adding external electric field

     Computed dipole along edir(3) : 
        Dipole                0.8272 Ry au,          2.1026 Debye
        Dipole field          0.0012 Ry au, 
 
        Potential amp.       -0.1818 Ry
        Total length         76.0000 bohr
 

     total cpu time spent up to now is     3296.0 secs

     WARNING: integrated charge=   392.99982957, expected=   393.00000000

     total energy              =   -3069.26808265 Ry
     estimated scf accuracy    <       0.19318456 Ry

     total magnetization       =    42.00 Bohr mag/cell
     absolute magnetization    =    91.33 Bohr mag/cell

     iteration #145     ecut=    50.00 Ry     beta= 0.10
     Davidson diagonalization with overlap
     ethr =  9.48E-06,  avg # of iterations =  3.9

     negative rho (up, down):  1.236E-03 2.386E-01
 
     Adding external electric field

     Computed dipole along edir(3) : 
        Dipole                0.8106 Ry au,          2.0603 Debye
        Dipole field          0.0012 Ry au, 
 
        Potential amp.       -0.1781 Ry
        Total length         76.0000 bohr
 
 
     Adding external electric field

     Computed dipole along edir(3) : 
        Dipole                0.8106 Ry au,          2.0603 Debye
        Dipole field          0.0012 Ry au, 
 
        Potential amp.       -0.1781 Ry
        Total length         76.0000 bohr
 

     total cpu time spent up to now is     3314.5 secs

     WARNING: integrated charge=   393.00051637, expected=   393.00000000

     total energy              =   -3069.27087658 Ry
     estimated scf accuracy    <       0.41862572 Ry

     total magnetization       =    41.72 Bohr mag/cell
     absolute magnetization    =    91.10 Bohr mag/cell

     iteration #146     ecut=    50.00 Ry     beta= 0.10
     Davidson diagonalization with overlap
     ethr =  9.48E-06,  avg # of iterations =  4.1

     negative rho (up, down):  8.811E-04 2.320E-01
 
     Adding external electric field

     Computed dipole along edir(3) : 
        Dipole                0.7910 Ry au,          2.0104 Debye
        Dipole field          0.0011 Ry au, 
 
        Potential amp.       -0.1738 Ry
        Total length         76.0000 bohr
 
 
     Adding external electric field

     Computed dipole along edir(3) : 
        Dipole                0.7910 Ry au,          2.0104 Debye
        Dipole field          0.0011 Ry au, 
 
        Potential amp.       -0.1738 Ry
        Total length         76.0000 bohr
 

     total cpu time spent up to now is     3332.9 secs

     WARNING: integrated charge=   393.00031705, expected=   393.00000000

     total energy              =   -3069.26576021 Ry
     estimated scf accuracy    <       0.39356238 Ry

     total magnetization       =    42.04 Bohr mag/cell
     absolute magnetization    =    91.55 Bohr mag/cell

     iteration #147     ecut=    50.00 Ry     beta= 0.10
     Davidson diagonalization with overlap
     ethr =  9.48E-06,  avg # of iterations =  3.1

     negative rho (up, down):  8.012E-04 2.275E-01
 
     Adding external electric field

     Computed dipole along edir(3) : 
        Dipole                0.7765 Ry au,          1.9736 Debye
        Dipole field          0.0011 Ry au, 
 
        Potential amp.       -0.1706 Ry
        Total length         76.0000 bohr
 
 
     Adding external electric field

     Computed dipole along edir(3) : 
        Dipole                0.7765 Ry au,          1.9736 Debye
        Dipole field          0.0011 Ry au, 
 
        Potential amp.       -0.1706 Ry
        Total length         76.0000 bohr
 

     total cpu time spent up to now is     3351.0 secs

     WARNING: integrated charge=   393.00033362, expected=   393.00000000

     total energy              =   -3069.26236695 Ry
     estimated scf accuracy    <       0.27706289 Ry

     total magnetization       =    41.92 Bohr mag/cell
     absolute magnetization    =    91.30 Bohr mag/cell

     iteration #148     ecut=    50.00 Ry     beta= 0.10
     Davidson diagonalization with overlap
     ethr =  9.48E-06,  avg # of iterations =  3.7

     negative rho (up, down):  9.092E-04 2.328E-01
 
     Adding external electric field

     Computed dipole along edir(3) : 
        Dipole                0.7942 Ry au,          2.0186 Debye
        Dipole field          0.0011 Ry au, 
 
        Potential amp.       -0.1745 Ry
        Total length         76.0000 bohr
 
 
     Adding external electric field

     Computed dipole along edir(3) : 
        Dipole                0.7942 Ry au,          2.0186 Debye
        Dipole field          0.0011 Ry au, 
 
        Potential amp.       -0.1745 Ry
        Total length         76.0000 bohr
 

     total cpu time spent up to now is     3369.4 secs

     WARNING: integrated charge=   393.00024795, expected=   393.00000000

     total energy              =   -3069.26677006 Ry
     estimated scf accuracy    <       0.13126554 Ry

     total magnetization       =    41.96 Bohr mag/cell
     absolute magnetization    =    91.32 Bohr mag/cell

     iteration #149     ecut=    50.00 Ry     beta= 0.10
     Davidson diagonalization with overlap
     ethr =  9.48E-06,  avg # of iterations =  3.9

     negative rho (up, down):  7.421E-04 2.390E-01
 
     Adding external electric field

     Computed dipole along edir(3) : 
        Dipole                0.7552 Ry au,          1.9194 Debye
        Dipole field          0.0011 Ry au, 
 
        Potential amp.       -0.1659 Ry
        Total length         76.0000 bohr
 
 
     Adding external electric field

     Computed dipole along edir(3) : 
        Dipole                0.7552 Ry au,          1.9194 Debye
        Dipole field          0.0011 Ry au, 
 
        Potential amp.       -0.1659 Ry
        Total length         76.0000 bohr
 

     total cpu time spent up to now is     3387.9 secs

     total energy              =   -3069.26574732 Ry
     estimated scf accuracy    <       0.34704519 Ry

     total magnetization       =    41.77 Bohr mag/cell
     absolute magnetization    =    91.19 Bohr mag/cell

     iteration #150     ecut=    50.00 Ry     beta= 0.10
     Davidson diagonalization with overlap
     c_bands:  4 eigenvalues not converged
     c_bands:  1 eigenvalues not converged
     c_bands:  3 eigenvalues not converged
     c_bands:  2 eigenvalues not converged
     c_bands:  4 eigenvalues not converged
     ethr =  9.48E-06,  avg # of iterations =  9.3

     negative rho (up, down):  7.582E-04 2.408E-01
 
     Adding external electric field

     Computed dipole along edir(3) : 
        Dipole                0.7567 Ry au,          1.9234 Debye
        Dipole field          0.0011 Ry au, 
 
        Potential amp.       -0.1663 Ry
        Total length         76.0000 bohr
 
 
     Adding external electric field

     Computed dipole along edir(3) : 
        Dipole                0.7567 Ry au,          1.9234 Debye
        Dipole field          0.0011 Ry au, 
 
        Potential amp.       -0.1663 Ry
        Total length         76.0000 bohr
 

     total cpu time spent up to now is     3412.1 secs

     WARNING: integrated charge=   393.00009349, expected=   393.00000000

     total energy              =   -3069.27007809 Ry
     estimated scf accuracy    <       0.37252279 Ry

     total magnetization       =    41.99 Bohr mag/cell
     absolute magnetization    =    91.52 Bohr mag/cell

     iteration #151     ecut=    50.00 Ry     beta= 0.10
     Davidson diagonalization with overlap
     c_bands:  2 eigenvalues not converged
     c_bands:  3 eigenvalues not converged
     ethr =  9.48E-06,  avg # of iterations =  4.1

     negative rho (up, down):  7.008E-04 2.381E-01
 
     Adding external electric field

     Computed dipole along edir(3) : 
        Dipole                0.7154 Ry au,          1.8185 Debye
        Dipole field          0.0010 Ry au, 
 
        Potential amp.       -0.1572 Ry
        Total length         76.0000 bohr
 
 
     Adding external electric field

     Computed dipole along edir(3) : 
        Dipole                0.7154 Ry au,          1.8185 Debye
        Dipole field          0.0010 Ry au, 
 
        Potential amp.       -0.1572 Ry
        Total length         76.0000 bohr
 

     total cpu time spent up to now is     3430.7 secs

     WARNING: integrated charge=   393.00049205, expected=   393.00000000

     total energy              =   -3069.26633477 Ry
     estimated scf accuracy    <       0.40101759 Ry

     total magnetization       =    42.06 Bohr mag/cell
     absolute magnetization    =    91.59 Bohr mag/cell

     iteration #152     ecut=    50.00 Ry     beta= 0.10
     Davidson diagonalization with overlap
     c_bands:  1 eigenvalues not converged
     ethr =  9.48E-06,  avg # of iterations =  3.5

     negative rho (up, down):  7.483E-04 2.265E-01
 
     Adding external electric field

     Computed dipole along edir(3) : 
        Dipole                0.6971 Ry au,          1.7718 Debye
        Dipole field          0.0010 Ry au, 
 
        Potential amp.       -0.1532 Ry
        Total length         76.0000 bohr
 
 
     Adding external electric field

     Computed dipole along edir(3) : 
        Dipole                0.6971 Ry au,          1.7718 Debye
        Dipole field          0.0010 Ry au, 
 
        Potential amp.       -0.1532 Ry
        Total length         76.0000 bohr
 

     total cpu time spent up to now is     3449.1 secs

     WARNING: integrated charge=   393.00106228, expected=   393.00000000

     total energy              =   -3069.25496151 Ry
     estimated scf accuracy    <       0.37993855 Ry

     total magnetization       =    42.23 Bohr mag/cell
     absolute magnetization    =    91.67 Bohr mag/cell

     iteration #153     ecut=    50.00 Ry     beta= 0.10
     Davidson diagonalization with overlap
     ethr =  9.48E-06,  avg # of iterations =  5.4

     negative rho (up, down):  7.159E-04 2.273E-01
 
     Adding external electric field

     Computed dipole along edir(3) : 
        Dipole                0.6988 Ry au,          1.7762 Debye
        Dipole field          0.0010 Ry au, 
 
        Potential amp.       -0.1535 Ry
        Total length         76.0000 bohr
 
 
     Adding external electric field

     Computed dipole along edir(3) : 
        Dipole                0.6988 Ry au,          1.7762 Debye
        Dipole field          0.0010 Ry au, 
 
        Potential amp.       -0.1535 Ry
        Total length         76.0000 bohr
 

     total cpu time spent up to now is     3469.5 secs

     WARNING: integrated charge=   393.00099510, expected=   393.00000000

     total energy              =   -3069.26025983 Ry
     estimated scf accuracy    <       0.09091440 Ry

     total magnetization       =    42.25 Bohr mag/cell
     absolute magnetization    =    91.78 Bohr mag/cell

     iteration #154     ecut=    50.00 Ry     beta= 0.10
     Davidson diagonalization with overlap
     ethr =  9.48E-06,  avg # of iterations =  1.0

     negative rho (up, down):  9.042E-04 2.252E-01
 
     Adding external electric field

     Computed dipole along edir(3) : 
        Dipole                0.7505 Ry au,          1.9075 Debye
        Dipole field          0.0011 Ry au, 
 
        Potential amp.       -0.1649 Ry
        Total length         76.0000 bohr
 
 
     Adding external electric field

     Computed dipole along edir(3) : 
        Dipole                0.7505 Ry au,          1.9075 Debye
        Dipole field          0.0011 Ry au, 
 
        Potential amp.       -0.1649 Ry
        Total length         76.0000 bohr
 

     total cpu time spent up to now is     3485.7 secs

     WARNING: integrated charge=   392.99979766, expected=   393.00000000

     total energy              =   -3069.26006297 Ry
     estimated scf accuracy    <       0.09311958 Ry

     total magnetization       =    42.25 Bohr mag/cell
     absolute magnetization    =    91.77 Bohr mag/cell

     iteration #155     ecut=    50.00 Ry     beta= 0.10
     Davidson diagonalization with overlap
     ethr =  9.48E-06,  avg # of iterations =  1.4

     negative rho (up, down):  1.027E-03 2.255E-01
 
     Adding external electric field

     Computed dipole along edir(3) : 
        Dipole                0.7919 Ry au,          2.0127 Debye
        Dipole field          0.0011 Ry au, 
 
        Potential amp.       -0.1740 Ry
        Total length         76.0000 bohr
 
 
     Adding external electric field

     Computed dipole along edir(3) : 
        Dipole                0.7919 Ry au,          2.0127 Debye
        Dipole field          0.0011 Ry au, 
 
        Potential amp.       -0.1740 Ry
        Total length         76.0000 bohr
 

     total cpu time spent up to now is     3502.5 secs

     WARNING: integrated charge=   392.99945815, expected=   393.00000000

     total energy              =   -3069.26060329 Ry
     estimated scf accuracy    <       0.04387369 Ry

     total magnetization       =    42.08 Bohr mag/cell
     absolute magnetization    =    91.67 Bohr mag/cell

     iteration #156     ecut=    50.00 Ry     beta= 0.10
     Davidson diagonalization with overlap
     ethr =  9.48E-06,  avg # of iterations =  1.5

     negative rho (up, down):  7.058E-04 2.315E-01
 
     Adding external electric field

     Computed dipole along edir(3) : 
        Dipole                0.7487 Ry au,          1.9030 Debye
        Dipole field          0.0011 Ry au, 
 
        Potential amp.       -0.1645 Ry
        Total length         76.0000 bohr
 
 
     Adding external electric field

     Computed dipole along edir(3) : 
        Dipole                0.7487 Ry au,          1.9030 Debye
        Dipole field          0.0011 Ry au, 
 
        Potential amp.       -0.1645 Ry
        Total length         76.0000 bohr
 

     total cpu time spent up to now is     3519.6 secs

     WARNING: integrated charge=   392.99949252, expected=   393.00000000

     total energy              =   -3069.25870546 Ry
     estimated scf accuracy    <       0.12507904 Ry

     total magnetization       =    41.72 Bohr mag/cell
     absolute magnetization    =    91.41 Bohr mag/cell

     iteration #157     ecut=    50.00 Ry     beta= 0.10
     Davidson diagonalization with overlap
     ethr =  9.48E-06,  avg # of iterations =  1.8

     negative rho (up, down):  7.742E-04 2.348E-01
 
     Adding external electric field

     Computed dipole along edir(3) : 
        Dipole                0.7411 Ry au,          1.8836 Debye
        Dipole field          0.0011 Ry au, 
 
        Potential amp.       -0.1628 Ry
        Total length         76.0000 bohr
 
 
     Adding external electric field

     Computed dipole along edir(3) : 
        Dipole                0.7411 Ry au,          1.8836 Debye
        Dipole field          0.0011 Ry au, 
 
        Potential amp.       -0.1628 Ry
        Total length         76.0000 bohr
 

     total cpu time spent up to now is     3537.0 secs

     WARNING: integrated charge=   392.99943840, expected=   393.00000000

     total energy              =   -3069.25991612 Ry
     estimated scf accuracy    <       0.06159300 Ry

     total magnetization       =    42.18 Bohr mag/cell
     absolute magnetization    =    91.74 Bohr mag/cell

     iteration #158     ecut=    50.00 Ry     beta= 0.10
     Davidson diagonalization with overlap
     ethr =  9.48E-06,  avg # of iterations =  1.5

     negative rho (up, down):  1.066E-03 2.171E-01
 
     Adding external electric field

     Computed dipole along edir(3) : 
        Dipole                0.8265 Ry au,          2.1009 Debye
        Dipole field          0.0012 Ry au, 
 
        Potential amp.       -0.1816 Ry
        Total length         76.0000 bohr
 
 
     Adding external electric field

     Computed dipole along edir(3) : 
        Dipole                0.8265 Ry au,          2.1009 Debye
        Dipole field          0.0012 Ry au, 
 
        Potential amp.       -0.1816 Ry
        Total length         76.0000 bohr
 

     total cpu time spent up to now is     3554.1 secs

     WARNING: integrated charge=   392.99963354, expected=   393.00000000

     total energy              =   -3069.25833462 Ry
     estimated scf accuracy    <       0.09587857 Ry

     total magnetization       =    42.26 Bohr mag/cell
     absolute magnetization    =    91.79 Bohr mag/cell

     iteration #159     ecut=    50.00 Ry     beta= 0.10
     Davidson diagonalization with overlap
     c_bands:  2 eigenvalues not converged
     ethr =  9.48E-06,  avg # of iterations =  6.3

     negative rho (up, down):  8.770E-04 2.366E-01
 
     Adding external electric field

     Computed dipole along edir(3) : 
        Dipole                0.7497 Ry au,          1.9056 Debye
        Dipole field          0.0011 Ry au, 
 
        Potential amp.       -0.1647 Ry
        Total length         76.0000 bohr
 
 
     Adding external electric field

     Computed dipole along edir(3) : 
        Dipole                0.7497 Ry au,          1.9056 Debye
        Dipole field          0.0011 Ry au, 
 
        Potential amp.       -0.1647 Ry
        Total length         76.0000 bohr
 

     total cpu time spent up to now is     3575.7 secs

     WARNING: integrated charge=   392.99970814, expected=   393.00000000

     total energy              =   -3069.25580450 Ry
     estimated scf accuracy    <       0.29748529 Ry

     total magnetization       =    41.60 Bohr mag/cell
     absolute magnetization    =    91.00 Bohr mag/cell

     iteration #160     ecut=    50.00 Ry     beta= 0.10
     Davidson diagonalization with overlap
     c_bands:  1 eigenvalues not converged
     c_bands:  1 eigenvalues not converged
     ethr =  9.48E-06,  avg # of iterations =  6.2

     negative rho (up, down):  8.159E-04 2.249E-01
 
     Adding external electric field

     Computed dipole along edir(3) : 
        Dipole                0.7440 Ry au,          1.8911 Debye
        Dipole field          0.0011 Ry au, 
 
        Potential amp.       -0.1635 Ry
        Total length         76.0000 bohr
 
 
     Adding external electric field

     Computed dipole along edir(3) : 
        Dipole                0.7440 Ry au,          1.8911 Debye
        Dipole field          0.0011 Ry au, 
 
        Potential amp.       -0.1635 Ry
        Total length         76.0000 bohr
 

     total cpu time spent up to now is     3596.7 secs

     WARNING: integrated charge=   392.99980571, expected=   393.00000000

     total energy              =   -3069.26057978 Ry
     estimated scf accuracy    <       0.08617653 Ry

     total magnetization       =    41.85 Bohr mag/cell
     absolute magnetization    =    91.50 Bohr mag/cell

     iteration #161     ecut=    50.00 Ry     beta= 0.10
     Davidson diagonalization with overlap
     ethr =  9.48E-06,  avg # of iterations =  1.5

     negative rho (up, down):  8.122E-04 2.209E-01
 
     Adding external electric field

     Computed dipole along edir(3) : 
        Dipole                0.7441 Ry au,          1.8912 Debye
        Dipole field          0.0011 Ry au, 
 
        Potential amp.       -0.1635 Ry
        Total length         76.0000 bohr
 
 
     Adding external electric field

     Computed dipole along edir(3) : 
        Dipole                0.7441 Ry au,          1.8912 Debye
        Dipole field          0.0011 Ry au, 
 
        Potential amp.       -0.1635 Ry
        Total length         76.0000 bohr
 

     total cpu time spent up to now is     3613.8 secs

     WARNING: integrated charge=   392.99980544, expected=   393.00000000

     total energy              =   -3069.26209598 Ry
     estimated scf accuracy    <       0.04430443 Ry

     total magnetization       =    42.03 Bohr mag/cell
     absolute magnetization    =    91.61 Bohr mag/cell

     iteration #162     ecut=    50.00 Ry     beta= 0.10
     Davidson diagonalization with overlap
     ethr =  9.48E-06,  avg # of iterations =  3.5

     negative rho (up, down):  7.635E-04 2.149E-01
 
     Adding external electric field

     Computed dipole along edir(3) : 
        Dipole                0.7311 Ry au,          1.8583 Debye
        Dipole field          0.0011 Ry au, 
 
        Potential amp.       -0.1606 Ry
        Total length         76.0000 bohr
 
 
     Adding external electric field

     Computed dipole along edir(3) : 
        Dipole                0.7311 Ry au,          1.8583 Debye
        Dipole field          0.0011 Ry au, 
 
        Potential amp.       -0.1606 Ry
        Total length         76.0000 bohr
 

     total cpu time spent up to now is     3632.2 secs

     WARNING: integrated charge=   392.99990023, expected=   393.00000000

     total energy              =   -3069.26441931 Ry
     estimated scf accuracy    <       0.09133042 Ry

     total magnetization       =    42.06 Bohr mag/cell
     absolute magnetization    =    91.46 Bohr mag/cell

     iteration #163     ecut=    50.00 Ry     beta= 0.10
     Davidson diagonalization with overlap
     ethr =  9.48E-06,  avg # of iterations =  3.6

     negative rho (up, down):  7.755E-04 2.262E-01
 
     Adding external electric field

     Computed dipole along edir(3) : 
        Dipole                0.7364 Ry au,          1.8718 Debye
        Dipole field          0.0011 Ry au, 
 
        Potential amp.       -0.1618 Ry
        Total length         76.0000 bohr
 
 
     Adding external electric field

     Computed dipole along edir(3) : 
        Dipole                0.7364 Ry au,          1.8718 Debye
        Dipole field          0.0011 Ry au, 
 
        Potential amp.       -0.1618 Ry
        Total length         76.0000 bohr
 

     total cpu time spent up to now is     3650.4 secs

     WARNING: integrated charge=   392.99965606, expected=   393.00000000

     total energy              =   -3069.25971161 Ry
     estimated scf accuracy    <       0.20061666 Ry

     total magnetization       =    42.22 Bohr mag/cell
     absolute magnetization    =    91.44 Bohr mag/cell

     iteration #164     ecut=    50.00 Ry     beta= 0.10
     Davidson diagonalization with overlap
     ethr =  9.48E-06,  avg # of iterations =  4.1

     negative rho (up, down):  7.906E-04 2.221E-01
 
     Adding external electric field

     Computed dipole along edir(3) : 
        Dipole                0.7384 Ry au,          1.8768 Debye
        Dipole field          0.0011 Ry au, 
 
        Potential amp.       -0.1622 Ry
        Total length         76.0000 bohr
 
 
     Adding external electric field

     Computed dipole along edir(3) : 
        Dipole                0.7384 Ry au,          1.8768 Debye
        Dipole field          0.0011 Ry au, 
 
        Potential amp.       -0.1622 Ry
        Total length         76.0000 bohr
 

     total cpu time spent up to now is     3668.9 secs

     WARNING: integrated charge=   392.99969981, expected=   393.00000000

     total energy              =   -3069.26251638 Ry
     estimated scf accuracy    <       0.06038788 Ry

     total magnetization       =    42.01 Bohr mag/cell
     absolute magnetization    =    91.54 Bohr mag/cell

     iteration #165     ecut=    50.00 Ry     beta= 0.10
     Davidson diagonalization with overlap
     ethr =  9.48E-06,  avg # of iterations =  3.0

     negative rho (up, down):  7.925E-04 2.317E-01
 
     Adding external electric field

     Computed dipole along edir(3) : 
        Dipole                0.7351 Ry au,          1.8685 Debye
        Dipole field          0.0011 Ry au, 
 
        Potential amp.       -0.1615 Ry
        Total length         76.0000 bohr
 
 
     Adding external electric field

     Computed dipole along edir(3) : 
        Dipole                0.7351 Ry au,          1.8685 Debye
        Dipole field          0.0011 Ry au, 
 
        Potential amp.       -0.1615 Ry
        Total length         76.0000 bohr
 

     total cpu time spent up to now is     3686.8 secs

     WARNING: integrated charge=   392.99960119, expected=   393.00000000

     total energy              =   -3069.25726353 Ry
     estimated scf accuracy    <       0.10471066 Ry

     total magnetization       =    42.02 Bohr mag/cell
     absolute magnetization    =    91.41 Bohr mag/cell

     iteration #166     ecut=    50.00 Ry     beta= 0.10
     Davidson diagonalization with overlap
     ethr =  9.48E-06,  avg # of iterations =  4.6

     negative rho (up, down):  7.965E-04 2.196E-01
 
     Adding external electric field

     Computed dipole along edir(3) : 
        Dipole                0.7523 Ry au,          1.9121 Debye
        Dipole field          0.0011 Ry au, 
 
        Potential amp.       -0.1653 Ry
        Total length         76.0000 bohr
 
 
     Adding external electric field

     Computed dipole along edir(3) : 
        Dipole                0.7523 Ry au,          1.9121 Debye
        Dipole field          0.0011 Ry au, 
 
        Potential amp.       -0.1653 Ry
        Total length         76.0000 bohr
 

     total cpu time spent up to now is     3705.8 secs

     WARNING: integrated charge=   392.99973750, expected=   393.00000000

     total energy              =   -3069.25970960 Ry
     estimated scf accuracy    <       0.03982296 Ry

     total magnetization       =    41.89 Bohr mag/cell
     absolute magnetization    =    91.71 Bohr mag/cell

     iteration #167     ecut=    50.00 Ry     beta= 0.10
     Davidson diagonalization with overlap
     ethr =  9.48E-06,  avg # of iterations =  4.0

     negative rho (up, down):  8.256E-04 2.195E-01
 
     Adding external electric field

     Computed dipole along edir(3) : 
        Dipole                0.7681 Ry au,          1.9524 Debye
        Dipole field          0.0011 Ry au, 
 
        Potential amp.       -0.1688 Ry
        Total length         76.0000 bohr
 
 
     Adding external electric field

     Computed dipole along edir(3) : 
        Dipole                0.7681 Ry au,          1.9524 Debye
        Dipole field          0.0011 Ry au, 
 
        Potential amp.       -0.1688 Ry
        Total length         76.0000 bohr
 

     total cpu time spent up to now is     3724.8 secs

     WARNING: integrated charge=   392.99972038, expected=   393.00000000

     total energy              =   -3069.26225472 Ry
     estimated scf accuracy    <       0.04336866 Ry

     total magnetization       =    42.10 Bohr mag/cell
     absolute magnetization    =    91.64 Bohr mag/cell

     iteration #168     ecut=    50.00 Ry     beta= 0.10
     Davidson diagonalization with overlap
     ethr =  9.48E-06,  avg # of iterations =  2.8

     negative rho (up, down):  8.197E-04 2.209E-01
 
     Adding external electric field

     Computed dipole along edir(3) : 
        Dipole                0.7634 Ry au,          1.9404 Debye
        Dipole field          0.0011 Ry au, 
 
        Potential amp.       -0.1677 Ry
        Total length         76.0000 bohr
 
 
     Adding external electric field

     Computed dipole along edir(3) : 
        Dipole                0.7634 Ry au,          1.9404 Debye
        Dipole field          0.0011 Ry au, 
 
        Potential amp.       -0.1677 Ry
        Total length         76.0000 bohr
 

     total cpu time spent up to now is     3742.5 secs

     WARNING: integrated charge=   392.99971108, expected=   393.00000000

     total energy              =   -3069.26190867 Ry
     estimated scf accuracy    <       0.07057670 Ry

     total magnetization       =    42.05 Bohr mag/cell
     absolute magnetization    =    91.51 Bohr mag/cell

     iteration #169     ecut=    50.00 Ry     beta= 0.10
     Davidson diagonalization with overlap
     ethr =  9.48E-06,  avg # of iterations =  1.4

     negative rho (up, down):  8.336E-04 2.240E-01
 
     Adding external electric field

     Computed dipole along edir(3) : 
        Dipole                0.7675 Ry au,          1.9507 Debye
        Dipole field          0.0011 Ry au, 
 
        Potential amp.       -0.1686 Ry
        Total length         76.0000 bohr
 
 
     Adding external electric field

     Computed dipole along edir(3) : 
        Dipole                0.7675 Ry au,          1.9507 Debye
        Dipole field          0.0011 Ry au, 
 
        Potential amp.       -0.1686 Ry
        Total length         76.0000 bohr
 

     total cpu time spent up to now is     3759.5 secs

     WARNING: integrated charge=   392.99974683, expected=   393.00000000

     total energy              =   -3069.26072475 Ry
     estimated scf accuracy    <       0.06554067 Ry

     total magnetization       =    42.02 Bohr mag/cell
     absolute magnetization    =    91.51 Bohr mag/cell

     iteration #170     ecut=    50.00 Ry     beta= 0.10
     Davidson diagonalization with overlap
     ethr =  9.48E-06,  avg # of iterations =  2.8

     negative rho (up, down):  8.573E-04 2.240E-01
 
     Adding external electric field

     Computed dipole along edir(3) : 
        Dipole                0.7656 Ry au,          1.9460 Debye
        Dipole field          0.0011 Ry au, 
 
        Potential amp.       -0.1682 Ry
        Total length         76.0000 bohr
 
 
     Adding external electric field

     Computed dipole along edir(3) : 
        Dipole                0.7656 Ry au,          1.9460 Debye
        Dipole field          0.0011 Ry au, 
 
        Potential amp.       -0.1682 Ry
        Total length         76.0000 bohr
 

     total cpu time spent up to now is     3777.9 secs

     WARNING: integrated charge=   392.99987552, expected=   393.00000000

     total energy              =   -3069.26116406 Ry
     estimated scf accuracy    <       0.03615145 Ry

     total magnetization       =    41.98 Bohr mag/cell
     absolute magnetization    =    91.60 Bohr mag/cell

     iteration #171     ecut=    50.00 Ry     beta= 0.10
     Davidson diagonalization with overlap
     ethr =  9.20E-06,  avg # of iterations =  1.1

     negative rho (up, down):  8.832E-04 2.276E-01
 
     Adding external electric field

     Computed dipole along edir(3) : 
        Dipole                0.7768 Ry au,          1.9745 Debye
        Dipole field          0.0011 Ry au, 
 
        Potential amp.       -0.1707 Ry
        Total length         76.0000 bohr
 
 
     Adding external electric field

     Computed dipole along edir(3) : 
        Dipole                0.7768 Ry au,          1.9745 Debye
        Dipole field          0.0011 Ry au, 
 
        Potential amp.       -0.1707 Ry
        Total length         76.0000 bohr
 

     total cpu time spent up to now is     3794.2 secs

     WARNING: integrated charge=   392.99989540, expected=   393.00000000

     total energy              =   -3069.26121197 Ry
     estimated scf accuracy    <       0.03351867 Ry

     total magnetization       =    42.08 Bohr mag/cell
     absolute magnetization    =    91.68 Bohr mag/cell

     iteration #172     ecut=    50.00 Ry     beta= 0.10
     Davidson diagonalization with overlap
     ethr =  8.53E-06,  avg # of iterations =  1.2

     negative rho (up, down):  9.152E-04 2.269E-01
 
     Adding external electric field

     Computed dipole along edir(3) : 
        Dipole                0.7792 Ry au,          1.9806 Debye
        Dipole field          0.0011 Ry au, 
 
        Potential amp.       -0.1712 Ry
        Total length         76.0000 bohr
 
 
     Adding external electric field

     Computed dipole along edir(3) : 
        Dipole                0.7792 Ry au,          1.9806 Debye
        Dipole field          0.0011 Ry au, 
 
        Potential amp.       -0.1712 Ry
        Total length         76.0000 bohr
 

     total cpu time spent up to now is     3810.7 secs

     WARNING: integrated charge=   393.00011384, expected=   393.00000000

     total energy              =   -3069.26175554 Ry
     estimated scf accuracy    <       0.05424784 Ry

     total magnetization       =    41.89 Bohr mag/cell
     absolute magnetization    =    91.54 Bohr mag/cell

     iteration #173     ecut=    50.00 Ry     beta= 0.10
     Davidson diagonalization with overlap
     ethr =  8.53E-06,  avg # of iterations =  1.5

     negative rho (up, down):  8.866E-04 2.275E-01
 
     Adding external electric field

     Computed dipole along edir(3) : 
        Dipole                0.7754 Ry au,          1.9707 Debye
        Dipole field          0.0011 Ry au, 
 
        Potential amp.       -0.1704 Ry
        Total length         76.0000 bohr
 
 
     Adding external electric field

     Computed dipole along edir(3) : 
        Dipole                0.7754 Ry au,          1.9707 Debye
        Dipole field          0.0011 Ry au, 
 
        Potential amp.       -0.1704 Ry
        Total length         76.0000 bohr
 

     total cpu time spent up to now is     3827.7 secs

     WARNING: integrated charge=   393.00008161, expected=   393.00000000

     total energy              =   -3069.26173928 Ry
     estimated scf accuracy    <       0.04135291 Ry

     total magnetization       =    42.05 Bohr mag/cell
     absolute magnetization    =    91.63 Bohr mag/cell

     iteration #174     ecut=    50.00 Ry     beta= 0.10
     Davidson diagonalization with overlap
     ethr =  8.53E-06,  avg # of iterations =  1.0

     negative rho (up, down):  9.038E-04 2.307E-01
 
     Adding external electric field

     Computed dipole along edir(3) : 
        Dipole                0.7667 Ry au,          1.9489 Debye
        Dipole field          0.0011 Ry au, 
 
        Potential amp.       -0.1685 Ry
        Total length         76.0000 bohr
 
 
     Adding external electric field

     Computed dipole along edir(3) : 
        Dipole                0.7667 Ry au,          1.9489 Debye
        Dipole field          0.0011 Ry au, 
 
        Potential amp.       -0.1685 Ry
        Total length         76.0000 bohr
 

     total cpu time spent up to now is     3843.9 secs

     WARNING: integrated charge=   393.00014741, expected=   393.00000000

     total energy              =   -3069.26116237 Ry
     estimated scf accuracy    <       0.04111776 Ry

     total magnetization       =    42.01 Bohr mag/cell
     absolute magnetization    =    91.61 Bohr mag/cell

     iteration #175     ecut=    50.00 Ry     beta= 0.10
     Davidson diagonalization with overlap
     ethr =  8.53E-06,  avg # of iterations =  1.5

     negative rho (up, down):  9.082E-04 2.286E-01
 
     Adding external electric field

     Computed dipole along edir(3) : 
        Dipole                0.7760 Ry au,          1.9724 Debye
        Dipole field          0.0011 Ry au, 
 
        Potential amp.       -0.1705 Ry
        Total length         76.0000 bohr
 
 
     Adding external electric field

     Computed dipole along edir(3) : 
        Dipole                0.7760 Ry au,          1.9724 Debye
        Dipole field          0.0011 Ry au, 
 
        Potential amp.       -0.1705 Ry
        Total length         76.0000 bohr
 

     total cpu time spent up to now is     3861.1 secs

     WARNING: integrated charge=   393.00018327, expected=   393.00000000

     total energy              =   -3069.26162872 Ry
     estimated scf accuracy    <       0.03924612 Ry

     total magnetization       =    42.05 Bohr mag/cell
     absolute magnetization    =    91.67 Bohr mag/cell

     iteration #176     ecut=    50.00 Ry     beta= 0.10
     Davidson diagonalization with overlap
     ethr =  8.53E-06,  avg # of iterations =  1.1

     negative rho (up, down):  1.047E-03 2.283E-01
 
     Adding external electric field

     Computed dipole along edir(3) : 
        Dipole                0.8098 Ry au,          2.0583 Debye
        Dipole field          0.0012 Ry au, 
 
        Potential amp.       -0.1779 Ry
        Total length         76.0000 bohr
 
 
     Adding external electric field

     Computed dipole along edir(3) : 
        Dipole                0.8098 Ry au,          2.0583 Debye
        Dipole field          0.0012 Ry au, 
 
        Potential amp.       -0.1779 Ry
        Total length         76.0000 bohr
 

     total cpu time spent up to now is     3877.5 secs

     WARNING: integrated charge=   393.00033898, expected=   393.00000000

     total energy              =   -3069.26307280 Ry
     estimated scf accuracy    <       0.03701922 Ry

     total magnetization       =    42.05 Bohr mag/cell
     absolute magnetization    =    91.66 Bohr mag/cell

     iteration #177     ecut=    50.00 Ry     beta= 0.10
     Davidson diagonalization with overlap
     ethr =  8.53E-06,  avg # of iterations =  4.9

     negative rho (up, down):  1.066E-03 2.291E-01
 
     Adding external electric field

     Computed dipole along edir(3) : 
        Dipole                0.8151 Ry au,          2.0718 Debye
        Dipole field          0.0012 Ry au, 
 
        Potential amp.       -0.1791 Ry
        Total length         76.0000 bohr
 
 
     Adding external electric field

     Computed dipole along edir(3) : 
        Dipole                0.8151 Ry au,          2.0718 Debye
        Dipole field          0.0012 Ry au, 
 
        Potential amp.       -0.1791 Ry
        Total length         76.0000 bohr
 

     total cpu time spent up to now is     3896.8 secs

     WARNING: integrated charge=   393.00026017, expected=   393.00000000

     total energy              =   -3069.26509553 Ry
     estimated scf accuracy    <       0.11399376 Ry

     total magnetization       =    42.07 Bohr mag/cell
     absolute magnetization    =    91.42 Bohr mag/cell

     iteration #178     ecut=    50.00 Ry     beta= 0.10
     Davidson diagonalization with overlap
     ethr =  8.53E-06,  avg # of iterations =  1.4

     negative rho (up, down):  9.965E-04 2.144E-01
 
     Adding external electric field

     Computed dipole along edir(3) : 
        Dipole                0.8260 Ry au,          2.0995 Debye
        Dipole field          0.0012 Ry au, 
 
        Potential amp.       -0.1815 Ry
        Total length         76.0000 bohr
 
 
     Adding external electric field

     Computed dipole along edir(3) : 
        Dipole                0.8260 Ry au,          2.0995 Debye
        Dipole field          0.0012 Ry au, 
 
        Potential amp.       -0.1815 Ry
        Total length         76.0000 bohr
 

     total cpu time spent up to now is     3913.8 secs

     WARNING: integrated charge=   392.99991452, expected=   393.00000000

     total energy              =   -3069.26536501 Ry
     estimated scf accuracy    <       0.12438428 Ry

     total magnetization       =    42.08 Bohr mag/cell
     absolute magnetization    =    91.41 Bohr mag/cell

     iteration #179     ecut=    50.00 Ry     beta= 0.10
     Davidson diagonalization with overlap
     ethr =  8.53E-06,  avg # of iterations =  2.2

     negative rho (up, down):  9.301E-04 2.300E-01
 
     Adding external electric field

     Computed dipole along edir(3) : 
        Dipole                0.8082 Ry au,          2.0542 Debye
        Dipole field          0.0012 Ry au, 
 
        Potential amp.       -0.1776 Ry
        Total length         76.0000 bohr
 
 
     Adding external electric field

     Computed dipole along edir(3) : 
        Dipole                0.8082 Ry au,          2.0542 Debye
        Dipole field          0.0012 Ry au, 
 
        Potential amp.       -0.1776 Ry
        Total length         76.0000 bohr
 

     total cpu time spent up to now is     3932.1 secs

     WARNING: integrated charge=   392.99985645, expected=   393.00000000

     total energy              =   -3069.26458916 Ry
     estimated scf accuracy    <       0.13483356 Ry

     total magnetization       =    41.95 Bohr mag/cell
     absolute magnetization    =    91.27 Bohr mag/cell

     iteration #180     ecut=    50.00 Ry     beta= 0.10
     Davidson diagonalization with overlap
     ethr =  8.53E-06,  avg # of iterations =  1.6

     negative rho (up, down):  9.829E-04 2.249E-01
 
     Adding external electric field

     Computed dipole along edir(3) : 
        Dipole                0.8240 Ry au,          2.0944 Debye
        Dipole field          0.0012 Ry au, 
 
        Potential amp.       -0.1810 Ry
        Total length         76.0000 bohr
 
 
     Adding external electric field

     Computed dipole along edir(3) : 
        Dipole                0.8240 Ry au,          2.0944 Debye
        Dipole field          0.0012 Ry au, 
 
        Potential amp.       -0.1810 Ry
        Total length         76.0000 bohr
 

     total cpu time spent up to now is     3949.2 secs

     total energy              =   -3069.26572075 Ry
     estimated scf accuracy    <       0.17068248 Ry

     total magnetization       =    41.87 Bohr mag/cell
     absolute magnetization    =    91.23 Bohr mag/cell

     iteration #181     ecut=    50.00 Ry     beta= 0.10
     Davidson diagonalization with overlap
     ethr =  8.53E-06,  avg # of iterations =  1.5

     negative rho (up, down):  7.550E-04 2.099E-01
 
     Adding external electric field

     Computed dipole along edir(3) : 
        Dipole                0.7745 Ry au,          1.9685 Debye
        Dipole field          0.0011 Ry au, 
 
        Potential amp.       -0.1702 Ry
        Total length         76.0000 bohr
 
 
     Adding external electric field

     Computed dipole along edir(3) : 
        Dipole                0.7745 Ry au,          1.9685 Debye
        Dipole field          0.0011 Ry au, 
 
        Potential amp.       -0.1702 Ry
        Total length         76.0000 bohr
 

     total cpu time spent up to now is     3966.3 secs

     WARNING: integrated charge=   392.99987705, expected=   393.00000000

     total energy              =   -3069.26173747 Ry
     estimated scf accuracy    <       0.16519624 Ry

     total magnetization       =    41.90 Bohr mag/cell
     absolute magnetization    =    91.22 Bohr mag/cell

     iteration #182     ecut=    50.00 Ry     beta= 0.10
     Davidson diagonalization with overlap
     ethr =  8.53E-06,  avg # of iterations =  3.9

     negative rho (up, down):  8.222E-04 2.024E-01
 
     Adding external electric field

     Computed dipole along edir(3) : 
        Dipole                0.7919 Ry au,          2.0129 Debye
        Dipole field          0.0011 Ry au, 
 
        Potential amp.       -0.1740 Ry
        Total length         76.0000 bohr
 
 
     Adding external electric field

     Computed dipole along edir(3) : 
        Dipole                0.7919 Ry au,          2.0129 Debye
        Dipole field          0.0011 Ry au, 
 
        Potential amp.       -0.1740 Ry
        Total length         76.0000 bohr
 

     total cpu time spent up to now is     3984.8 secs

     total energy              =   -3069.26495811 Ry
     estimated scf accuracy    <       0.18677044 Ry

     total magnetization       =    41.66 Bohr mag/cell
     absolute magnetization    =    91.26 Bohr mag/cell

     iteration #183     ecut=    50.00 Ry     beta= 0.10
     Davidson diagonalization with overlap
     c_bands:  1 eigenvalues not converged
     ethr =  8.53E-06,  avg # of iterations =  4.8

     negative rho (up, down):  9.624E-04 2.216E-01
 
     Adding external electric field

     Computed dipole along edir(3) : 
        Dipole                0.8032 Ry au,          2.0416 Debye
        Dipole field          0.0012 Ry au, 
 
        Potential amp.       -0.1765 Ry
        Total length         76.0000 bohr
 
 
     Adding external electric field

     Computed dipole along edir(3) : 
        Dipole                0.8032 Ry au,          2.0416 Debye
        Dipole field          0.0012 Ry au, 
 
        Potential amp.       -0.1765 Ry
        Total length         76.0000 bohr
 

     total cpu time spent up to now is     4003.8 secs

     WARNING: integrated charge=   393.00004924, expected=   393.00000000

     total energy              =   -3069.26273823 Ry
     estimated scf accuracy    <       0.15358033 Ry

     total magnetization       =    41.90 Bohr mag/cell
     absolute magnetization    =    91.25 Bohr mag/cell

     iteration #184     ecut=    50.00 Ry     beta= 0.10
     Davidson diagonalization with overlap
     ethr =  8.53E-06,  avg # of iterations =  3.6

     negative rho (up, down):  1.086E-03 2.185E-01
 
     Adding external electric field

     Computed dipole along edir(3) : 
        Dipole                0.8154 Ry au,          2.0725 Debye
        Dipole field          0.0012 Ry au, 
 
        Potential amp.       -0.1791 Ry
        Total length         76.0000 bohr
 
 
     Adding external electric field

     Computed dipole along edir(3) : 
        Dipole                0.8154 Ry au,          2.0725 Debye
        Dipole field          0.0012 Ry au, 
 
        Potential amp.       -0.1791 Ry
        Total length         76.0000 bohr
 

     total cpu time spent up to now is     4022.0 secs

     WARNING: integrated charge=   393.00004837, expected=   393.00000000

     total energy              =   -3069.26396826 Ry
     estimated scf accuracy    <       0.08361110 Ry

     total magnetization       =    42.14 Bohr mag/cell
     absolute magnetization    =    91.58 Bohr mag/cell

     iteration #185     ecut=    50.00 Ry     beta= 0.10
     Davidson diagonalization with overlap
     ethr =  8.53E-06,  avg # of iterations =  1.4

     negative rho (up, down):  1.005E-03 2.199E-01
 
     Adding external electric field

     Computed dipole along edir(3) : 
        Dipole                0.8172 Ry au,          2.0772 Debye
        Dipole field          0.0012 Ry au, 
 
        Potential amp.       -0.1796 Ry
        Total length         76.0000 bohr
 
 
     Adding external electric field

     Computed dipole along edir(3) : 
        Dipole                0.8172 Ry au,          2.0772 Debye
        Dipole field          0.0012 Ry au, 
 
        Potential amp.       -0.1796 Ry
        Total length         76.0000 bohr
 

     total cpu time spent up to now is     4038.8 secs

     WARNING: integrated charge=   393.00004136, expected=   393.00000000

     total energy              =   -3069.26416703 Ry
     estimated scf accuracy    <       0.11565226 Ry

     total magnetization       =    42.24 Bohr mag/cell
     absolute magnetization    =    91.65 Bohr mag/cell

     iteration #186     ecut=    50.00 Ry     beta= 0.10
     Davidson diagonalization with overlap
     ethr =  8.53E-06,  avg # of iterations =  1.5

     negative rho (up, down):  9.274E-04 2.067E-01
 
     Adding external electric field

     Computed dipole along edir(3) : 
        Dipole                0.7918 Ry au,          2.0126 Debye
        Dipole field          0.0011 Ry au, 
 
        Potential amp.       -0.1740 Ry
        Total length         76.0000 bohr
 
 
     Adding external electric field

     Computed dipole along edir(3) : 
        Dipole                0.7918 Ry au,          2.0126 Debye
        Dipole field          0.0011 Ry au, 
 
        Potential amp.       -0.1740 Ry
        Total length         76.0000 bohr
 

     total cpu time spent up to now is     4055.9 secs

     WARNING: integrated charge=   393.00007975, expected=   393.00000000

     total energy              =   -3069.26345488 Ry
     estimated scf accuracy    <       0.08657632 Ry

     total magnetization       =    42.06 Bohr mag/cell
     absolute magnetization    =    91.48 Bohr mag/cell

     iteration #187     ecut=    50.00 Ry     beta= 0.10
     Davidson diagonalization with overlap
     ethr =  8.53E-06,  avg # of iterations =  1.5

     negative rho (up, down):  9.960E-04 2.178E-01
 
     Adding external electric field

     Computed dipole along edir(3) : 
        Dipole                0.8116 Ry au,          2.0629 Debye
        Dipole field          0.0012 Ry au, 
 
        Potential amp.       -0.1783 Ry
        Total length         76.0000 bohr
 
 
     Adding external electric field

     Computed dipole along edir(3) : 
        Dipole                0.8116 Ry au,          2.0629 Debye
        Dipole field          0.0012 Ry au, 
 
        Potential amp.       -0.1783 Ry
        Total length         76.0000 bohr
 

     total cpu time spent up to now is     4073.0 secs

     WARNING: integrated charge=   393.00005687, expected=   393.00000000

     total energy              =   -3069.26371054 Ry
     estimated scf accuracy    <       0.07304596 Ry

     total magnetization       =    42.09 Bohr mag/cell
     absolute magnetization    =    91.53 Bohr mag/cell

     iteration #188     ecut=    50.00 Ry     beta= 0.10
     Davidson diagonalization with overlap
     ethr =  8.53E-06,  avg # of iterations =  1.0

     negative rho (up, down):  9.896E-04 2.257E-01
 
     Adding external electric field

     Computed dipole along edir(3) : 
        Dipole                0.7972 Ry au,          2.0262 Debye
        Dipole field          0.0012 Ry au, 
 
        Potential amp.       -0.1751 Ry
        Total length         76.0000 bohr
 
 
     Adding external electric field

     Computed dipole along edir(3) : 
        Dipole                0.7972 Ry au,          2.0262 Debye
        Dipole field          0.0012 Ry au, 
 
        Potential amp.       -0.1751 Ry
        Total length         76.0000 bohr
 

     total cpu time spent up to now is     4089.2 secs

     WARNING: integrated charge=   393.00026101, expected=   393.00000000

     total energy              =   -3069.26274277 Ry
     estimated scf accuracy    <       0.07919670 Ry

     total magnetization       =    42.02 Bohr mag/cell
     absolute magnetization    =    91.47 Bohr mag/cell

     iteration #189     ecut=    50.00 Ry     beta= 0.10
     Davidson diagonalization with overlap
     ethr =  8.53E-06,  avg # of iterations =  1.5

     negative rho (up, down):  7.729E-04 2.184E-01
 
     Adding external electric field

     Computed dipole along edir(3) : 
        Dipole                0.7586 Ry au,          1.9282 Debye
        Dipole field          0.0011 Ry au, 
 
        Potential amp.       -0.1667 Ry
        Total length         76.0000 bohr
 
 
     Adding external electric field

     Computed dipole along edir(3) : 
        Dipole                0.7586 Ry au,          1.9282 Debye
        Dipole field          0.0011 Ry au, 
 
        Potential amp.       -0.1667 Ry
        Total length         76.0000 bohr
 

     total cpu time spent up to now is     4106.3 secs

     WARNING: integrated charge=   392.99981732, expected=   393.00000000

     total energy              =   -3069.26059421 Ry
     estimated scf accuracy    <       0.08286620 Ry

     total magnetization       =    41.97 Bohr mag/cell
     absolute magnetization    =    91.46 Bohr mag/cell

     iteration #190     ecut=    50.00 Ry     beta= 0.10
     Davidson diagonalization with overlap
     c_bands:  2 eigenvalues not converged
     ethr =  8.53E-06,  avg # of iterations =  4.4

     negative rho (up, down):  8.875E-04 2.157E-01
 
     Adding external electric field

     Computed dipole along edir(3) : 
        Dipole                0.7787 Ry au,          1.9792 Debye
        Dipole field          0.0011 Ry au, 
 
        Potential amp.       -0.1711 Ry
        Total length         76.0000 bohr
 
 
     Adding external electric field

     Computed dipole along edir(3) : 
        Dipole                0.7787 Ry au,          1.9792 Debye
        Dipole field          0.0011 Ry au, 
 
        Potential amp.       -0.1711 Ry
        Total length         76.0000 bohr
 

     total cpu time spent up to now is     4125.8 secs

     WARNING: integrated charge=   393.00020268, expected=   393.00000000

     total energy              =   -3069.26363294 Ry
     estimated scf accuracy    <       0.26426513 Ry

     total magnetization       =    41.60 Bohr mag/cell
     absolute magnetization    =    91.19 Bohr mag/cell

     iteration #191     ecut=    50.00 Ry     beta= 0.10
     Davidson diagonalization with overlap
     ethr =  8.53E-06,  avg # of iterations =  3.3

     negative rho (up, down):  6.309E-04 2.141E-01
 
     Adding external electric field

     Computed dipole along edir(3) : 
        Dipole                0.7608 Ry au,          1.9339 Debye
        Dipole field          0.0011 Ry au, 
 
        Potential amp.       -0.1672 Ry
        Total length         76.0000 bohr
 
 
     Adding external electric field

     Computed dipole along edir(3) : 
        Dipole                0.7608 Ry au,          1.9339 Debye
        Dipole field          0.0011 Ry au, 
 
        Potential amp.       -0.1672 Ry
        Total length         76.0000 bohr
 

     total cpu time spent up to now is     4143.8 secs

     WARNING: integrated charge=   392.99977893, expected=   393.00000000

     total energy              =   -3069.26282328 Ry
     estimated scf accuracy    <       0.25198805 Ry

     total magnetization       =    41.66 Bohr mag/cell
     absolute magnetization    =    91.13 Bohr mag/cell

     iteration #192     ecut=    50.00 Ry     beta= 0.10
     Davidson diagonalization with overlap
     ethr =  8.53E-06,  avg # of iterations =  1.5

     negative rho (up, down):  1.209E-03 3.671E-01
 
     Adding external electric field

     Computed dipole along edir(3) : 
        Dipole                0.8759 Ry au,          2.2263 Debye
        Dipole field          0.0013 Ry au, 
 
        Potential amp.       -0.1924 Ry
        Total length         76.0000 bohr
 
 
     Adding external electric field

     Computed dipole along edir(3) : 
        Dipole                0.8759 Ry au,          2.2263 Debye
        Dipole field          0.0013 Ry au, 
 
        Potential amp.       -0.1924 Ry
        Total length         76.0000 bohr
 

     total cpu time spent up to now is     4161.0 secs

     WARNING: integrated charge=   393.00005529, expected=   393.00000000

     total energy              =   -3069.26792274 Ry
     estimated scf accuracy    <       1.14499528 Ry

     total magnetization       =    40.98 Bohr mag/cell
     absolute magnetization    =    90.64 Bohr mag/cell

     iteration #193     ecut=    50.00 Ry     beta= 0.10
     Davidson diagonalization with overlap
     c_bands:  1 eigenvalues not converged
     c_bands:  1 eigenvalues not converged
     c_bands:  2 eigenvalues not converged
     ethr =  8.53E-06,  avg # of iterations =  9.3

     negative rho (up, down):  1.561E-03 3.199E-01
 
     Adding external electric field

     Computed dipole along edir(3) : 
        Dipole                0.9052 Ry au,          2.3008 Debye
        Dipole field          0.0013 Ry au, 
 
        Potential amp.       -0.1989 Ry
        Total length         76.0000 bohr
 
 
     Adding external electric field

     Computed dipole along edir(3) : 
        Dipole                0.9052 Ry au,          2.3008 Debye
        Dipole field          0.0013 Ry au, 
 
        Potential amp.       -0.1989 Ry
        Total length         76.0000 bohr
 

     total cpu time spent up to now is     4184.6 secs

     WARNING: integrated charge=   393.00073220, expected=   393.00000000

     total energy              =   -3069.26072623 Ry
     estimated scf accuracy    <       1.12628110 Ry

     total magnetization       =    41.53 Bohr mag/cell
     absolute magnetization    =    91.18 Bohr mag/cell

     iteration #194     ecut=    50.00 Ry     beta= 0.10
     Davidson diagonalization with overlap
     ethr =  8.53E-06,  avg # of iterations =  5.4

     negative rho (up, down):  1.107E-03 2.784E-01
 
     Adding external electric field

     Computed dipole along edir(3) : 
        Dipole                0.8097 Ry au,          2.0580 Debye
        Dipole field          0.0012 Ry au, 
 
        Potential amp.       -0.1779 Ry
        Total length         76.0000 bohr
 
 
     Adding external electric field

     Computed dipole along edir(3) : 
        Dipole                0.8097 Ry au,          2.0580 Debye
        Dipole field          0.0012 Ry au, 
 
        Potential amp.       -0.1779 Ry
        Total length         76.0000 bohr
 

     total cpu time spent up to now is     4204.8 secs

     WARNING: integrated charge=   393.00256969, expected=   393.00000000

     total energy              =   -3069.27427485 Ry
     estimated scf accuracy    <       0.48448994 Ry

     total magnetization       =    41.62 Bohr mag/cell
     absolute magnetization    =    90.98 Bohr mag/cell

     iteration #195     ecut=    50.00 Ry     beta= 0.10
     Davidson diagonalization with overlap
     ethr =  8.53E-06,  avg # of iterations =  5.6

     negative rho (up, down):  1.016E-03 1.733E-01
 
     Adding external electric field

     Computed dipole along edir(3) : 
        Dipole                0.7975 Ry au,          2.0272 Debye
        Dipole field          0.0012 Ry au, 
 
        Potential amp.       -0.1752 Ry
        Total length         76.0000 bohr
 
 
     Adding external electric field

     Computed dipole along edir(3) : 
        Dipole                0.7975 Ry au,          2.0272 Debye
        Dipole field          0.0012 Ry au, 
 
        Potential amp.       -0.1752 Ry
        Total length         76.0000 bohr
 

     total cpu time spent up to now is     4225.0 secs

     WARNING: integrated charge=   392.99963884, expected=   393.00000000

     total energy              =   -3069.24716707 Ry
     estimated scf accuracy    <       1.13737262 Ry

     total magnetization       =    41.52 Bohr mag/cell
     absolute magnetization    =    91.38 Bohr mag/cell

     iteration #196     ecut=    50.00 Ry     beta= 0.10
     Davidson diagonalization with overlap
     c_bands:  5 eigenvalues not converged
     c_bands:  1 eigenvalues not converged
     c_bands:  4 eigenvalues not converged
     c_bands:  1 eigenvalues not converged
     c_bands:  4 eigenvalues not converged
     ethr =  8.53E-06,  avg # of iterations = 12.1

     negative rho (up, down):  1.217E-03 1.882E-01
 
     Adding external electric field

     Computed dipole along edir(3) : 
        Dipole                0.8638 Ry au,          2.1956 Debye
        Dipole field          0.0012 Ry au, 
 
        Potential amp.       -0.1898 Ry
        Total length         76.0000 bohr
 
 
     Adding external electric field

     Computed dipole along edir(3) : 
        Dipole                0.8638 Ry au,          2.1956 Debye
        Dipole field          0.0012 Ry au, 
 
        Potential amp.       -0.1898 Ry
        Total length         76.0000 bohr
 

     total cpu time spent up to now is     4259.3 secs

     WARNING: integrated charge=   392.99922725, expected=   393.00000000

     total energy              =   -3069.27054177 Ry
     estimated scf accuracy    <       0.20983529 Ry

     total magnetization       =    41.77 Bohr mag/cell
     absolute magnetization    =    91.04 Bohr mag/cell

     iteration #197     ecut=    50.00 Ry     beta= 0.10
     Davidson diagonalization with overlap
     ethr =  8.53E-06,  avg # of iterations =  2.9

     negative rho (up, down):  1.397E-03 1.838E-01
 
     Adding external electric field

     Computed dipole along edir(3) : 
        Dipole                0.8535 Ry au,          2.1695 Debye
        Dipole field          0.0012 Ry au, 
 
        Potential amp.       -0.1875 Ry
        Total length         76.0000 bohr
 
 
     Adding external electric field

     Computed dipole along edir(3) : 
        Dipole                0.8535 Ry au,          2.1695 Debye
        Dipole field          0.0012 Ry au, 
 
        Potential amp.       -0.1875 Ry
        Total length         76.0000 bohr
 

     total cpu time spent up to now is     4277.8 secs

     WARNING: integrated charge=   392.99913916, expected=   393.00000000

     total energy              =   -3069.27228628 Ry
     estimated scf accuracy    <       0.25221226 Ry

     total magnetization       =    41.76 Bohr mag/cell
     absolute magnetization    =    91.02 Bohr mag/cell

     iteration #198     ecut=    50.00 Ry     beta= 0.10
     Davidson diagonalization with overlap
     c_bands:  1 eigenvalues not converged
     ethr =  8.53E-06,  avg # of iterations =  5.8

     negative rho (up, down):  1.416E-03 2.075E-01
 
     Adding external electric field

     Computed dipole along edir(3) : 
        Dipole                0.8393 Ry au,          2.1332 Debye
        Dipole field          0.0012 Ry au, 
 
        Potential amp.       -0.1844 Ry
        Total length         76.0000 bohr
 
 
     Adding external electric field

     Computed dipole along edir(3) : 
        Dipole                0.8393 Ry au,          2.1332 Debye
        Dipole field          0.0012 Ry au, 
 
        Potential amp.       -0.1844 Ry
        Total length         76.0000 bohr
 

     total cpu time spent up to now is     4298.5 secs

     WARNING: integrated charge=   392.99915218, expected=   393.00000000

     total energy              =   -3069.26698344 Ry
     estimated scf accuracy    <       0.30249689 Ry

     total magnetization       =    41.74 Bohr mag/cell
     absolute magnetization    =    91.01 Bohr mag/cell

     iteration #199     ecut=    50.00 Ry     beta= 0.10
     Davidson diagonalization with overlap
     ethr =  8.53E-06,  avg # of iterations =  3.1

     negative rho (up, down):  1.317E-03 2.103E-01
 
     Adding external electric field

     Computed dipole along edir(3) : 
        Dipole                0.8248 Ry au,          2.0966 Debye
        Dipole field          0.0012 Ry au, 
 
        Potential amp.       -0.1812 Ry
        Total length         76.0000 bohr
 
 
     Adding external electric field

     Computed dipole along edir(3) : 
        Dipole                0.8248 Ry au,          2.0966 Debye
        Dipole field          0.0012 Ry au, 
 
        Potential amp.       -0.1812 Ry
        Total length         76.0000 bohr
 

     total cpu time spent up to now is     4317.1 secs

     WARNING: integrated charge=   392.99892812, expected=   393.00000000

     total energy              =   -3069.26523740 Ry
     estimated scf accuracy    <       0.14056229 Ry

     total magnetization       =    41.98 Bohr mag/cell
     absolute magnetization    =    91.32 Bohr mag/cell

     iteration #200     ecut=    50.00 Ry     beta= 0.10
     Davidson diagonalization with overlap
     ethr =  8.53E-06,  avg # of iterations =  4.1

     negative rho (up, down):  9.584E-04 2.288E-01
 
     Adding external electric field

     Computed dipole along edir(3) : 
        Dipole                0.8176 Ry au,          2.0782 Debye
        Dipole field          0.0012 Ry au, 
 
        Potential amp.       -0.1796 Ry
        Total length         76.0000 bohr
 
 
     Adding external electric field

     Computed dipole along edir(3) : 
        Dipole                0.8176 Ry au,          2.0782 Debye
        Dipole field          0.0012 Ry au, 
 
        Potential amp.       -0.1796 Ry
        Total length         76.0000 bohr
 

     total cpu time spent up to now is     4336.0 secs

     WARNING: integrated charge=   392.99887153, expected=   393.00000000

     total energy              =   -3069.26030653 Ry
     estimated scf accuracy    <       0.06907492 Ry

     total magnetization       =    42.16 Bohr mag/cell
     absolute magnetization    =    91.68 Bohr mag/cell

     iteration #201     ecut=    50.00 Ry     beta= 0.10
     Davidson diagonalization with overlap
     c_bands:  2 eigenvalues not converged
     c_bands:  3 eigenvalues not converged
     c_bands:  1 eigenvalues not converged
     ethr =  8.53E-06,  avg # of iterations =  8.8

     negative rho (up, down):  9.256E-04 2.087E-01
 
     Adding external electric field

     Computed dipole along edir(3) : 
        Dipole                0.8008 Ry au,          2.0355 Debye
        Dipole field          0.0012 Ry au, 
 
        Potential amp.       -0.1759 Ry
        Total length         76.0000 bohr
 
 
     Adding external electric field

     Computed dipole along edir(3) : 
        Dipole                0.8008 Ry au,          2.0355 Debye
        Dipole field          0.0012 Ry au, 
 
        Potential amp.       -0.1759 Ry
        Total length         76.0000 bohr
 

     total cpu time spent up to now is     4359.7 secs

     WARNING: integrated charge=   392.99898981, expected=   393.00000000

     total energy              =   -3069.26171714 Ry
     estimated scf accuracy    <       0.32137392 Ry

     total magnetization       =    41.88 Bohr mag/cell
     absolute magnetization    =    91.20 Bohr mag/cell

     iteration #202     ecut=    50.00 Ry     beta= 0.10
     Davidson diagonalization with overlap
     ethr =  8.53E-06,  avg # of iterations =  4.4

     negative rho (up, down):  8.934E-04 2.269E-01
 
     Adding external electric field

     Computed dipole along edir(3) : 
        Dipole                0.7851 Ry au,          1.9955 Debye
        Dipole field          0.0011 Ry au, 
 
        Potential amp.       -0.1725 Ry
        Total length         76.0000 bohr
 
 
     Adding external electric field

     Computed dipole along edir(3) : 
        Dipole                0.7851 Ry au,          1.9955 Debye
        Dipole field          0.0011 Ry au, 
 
        Potential amp.       -0.1725 Ry
        Total length         76.0000 bohr
 

     total cpu time spent up to now is     4378.7 secs

     WARNING: integrated charge=   392.99905741, expected=   393.00000000

     total energy              =   -3069.25756593 Ry
     estimated scf accuracy    <       0.11180553 Ry

     total magnetization       =    41.91 Bohr mag/cell
     absolute magnetization    =    91.37 Bohr mag/cell

     iteration #203     ecut=    50.00 Ry     beta= 0.10
     Davidson diagonalization with overlap
     c_bands:  1 eigenvalues not converged
     c_bands:  2 eigenvalues not converged
     c_bands:  1 eigenvalues not converged
     c_bands:  1 eigenvalues not converged
     c_bands:  2 eigenvalues not converged
     ethr =  8.53E-06,  avg # of iterations = 10.1

     negative rho (up, down):  1.017E-03 2.162E-01
 
     Adding external electric field

     Computed dipole along edir(3) : 
        Dipole                0.7911 Ry au,          2.0107 Debye
        Dipole field          0.0011 Ry au, 
 
        Potential amp.       -0.1738 Ry
        Total length         76.0000 bohr
 
 
     Adding external electric field

     Computed dipole along edir(3) : 
        Dipole                0.7911 Ry au,          2.0107 Debye
        Dipole field          0.0011 Ry au, 
 
        Potential amp.       -0.1738 Ry
        Total length         76.0000 bohr
 

     total cpu time spent up to now is     4403.3 secs

     WARNING: integrated charge=   392.99908786, expected=   393.00000000

     total energy              =   -3069.26144051 Ry
     estimated scf accuracy    <       0.12765172 Ry

     total magnetization       =    41.81 Bohr mag/cell
     absolute magnetization    =    91.35 Bohr mag/cell

     iteration #204     ecut=    50.00 Ry     beta= 0.10
     Davidson diagonalization with overlap
     ethr =  8.53E-06,  avg # of iterations =  2.3

     negative rho (up, down):  9.774E-04 1.974E-01
 
     Adding external electric field

     Computed dipole along edir(3) : 
        Dipole                0.7863 Ry au,          1.9985 Debye
        Dipole field          0.0011 Ry au, 
 
        Potential amp.       -0.1728 Ry
        Total length         76.0000 bohr
 
 
     Adding external electric field

     Computed dipole along edir(3) : 
        Dipole                0.7863 Ry au,          1.9985 Debye
        Dipole field          0.0011 Ry au, 
 
        Potential amp.       -0.1728 Ry
        Total length         76.0000 bohr
 

     total cpu time spent up to now is     4420.9 secs

     WARNING: integrated charge=   392.99916947, expected=   393.00000000

     total energy              =   -3069.26404858 Ry
     estimated scf accuracy    <       0.07815296 Ry

     total magnetization       =    42.18 Bohr mag/cell
     absolute magnetization    =    91.65 Bohr mag/cell

     iteration #205     ecut=    50.00 Ry     beta= 0.10
     Davidson diagonalization with overlap
     ethr =  8.53E-06,  avg # of iterations =  4.6

     negative rho (up, down):  9.826E-04 2.008E-01
 
     Adding external electric field

     Computed dipole along edir(3) : 
        Dipole                0.7896 Ry au,          2.0071 Debye
        Dipole field          0.0011 Ry au, 
 
        Potential amp.       -0.1735 Ry
        Total length         76.0000 bohr
 
 
     Adding external electric field

     Computed dipole along edir(3) : 
        Dipole                0.7896 Ry au,          2.0071 Debye
        Dipole field          0.0011 Ry au, 
 
        Potential amp.       -0.1735 Ry
        Total length         76.0000 bohr
 

     total cpu time spent up to now is     4439.9 secs

     WARNING: integrated charge=   392.99909327, expected=   393.00000000

     total energy              =   -3069.26541218 Ry
     estimated scf accuracy    <       0.18067483 Ry

     total magnetization       =    42.00 Bohr mag/cell
     absolute magnetization    =    91.25 Bohr mag/cell

     iteration #206     ecut=    50.00 Ry     beta= 0.10
     Davidson diagonalization with overlap
     ethr =  8.53E-06,  avg # of iterations =  1.0

     negative rho (up, down):  9.415E-04 2.028E-01
 
     Adding external electric field

     Computed dipole along edir(3) : 
        Dipole                0.7763 Ry au,          1.9732 Debye
        Dipole field          0.0011 Ry au, 
 
        Potential amp.       -0.1706 Ry
        Total length         76.0000 bohr
 
 
     Adding external electric field

     Computed dipole along edir(3) : 
        Dipole                0.7763 Ry au,          1.9732 Debye
        Dipole field          0.0011 Ry au, 
 
        Potential amp.       -0.1706 Ry
        Total length         76.0000 bohr
 

     total cpu time spent up to now is     4456.1 secs

     WARNING: integrated charge=   392.99891168, expected=   393.00000000

     total energy              =   -3069.26526628 Ry
     estimated scf accuracy    <       0.18838295 Ry

     total magnetization       =    41.97 Bohr mag/cell
     absolute magnetization    =    91.22 Bohr mag/cell

     iteration #207     ecut=    50.00 Ry     beta= 0.10
     Davidson diagonalization with overlap
     ethr =  8.53E-06,  avg # of iterations =  1.1

     negative rho (up, down):  1.002E-03 2.277E-01
 
     Adding external electric field

     Computed dipole along edir(3) : 
        Dipole                0.7862 Ry au,          1.9984 Debye
        Dipole field          0.0011 Ry au, 
 
        Potential amp.       -0.1727 Ry
        Total length         76.0000 bohr
 
 
     Adding external electric field

     Computed dipole along edir(3) : 
        Dipole                0.7862 Ry au,          1.9984 Debye
        Dipole field          0.0011 Ry au, 
 
        Potential amp.       -0.1727 Ry
        Total length         76.0000 bohr
 

     total cpu time spent up to now is     4472.4 secs

     WARNING: integrated charge=   392.99981580, expected=   393.00000000

     total energy              =   -3069.25880643 Ry
     estimated scf accuracy    <       0.21156704 Ry

     total magnetization       =    41.89 Bohr mag/cell
     absolute magnetization    =    91.16 Bohr mag/cell

     iteration #208     ecut=    50.00 Ry     beta= 0.10
     Davidson diagonalization with overlap
     ethr =  8.53E-06,  avg # of iterations =  6.8

     negative rho (up, down):  1.025E-03 2.339E-01
 
     Adding external electric field

     Computed dipole along edir(3) : 
        Dipole                0.7935 Ry au,          2.0170 Debye
        Dipole field          0.0011 Ry au, 
 
        Potential amp.       -0.1743 Ry
        Total length         76.0000 bohr
 
 
     Adding external electric field

     Computed dipole along edir(3) : 
        Dipole                0.7935 Ry au,          2.0170 Debye
        Dipole field          0.0011 Ry au, 
 
        Potential amp.       -0.1743 Ry
        Total length         76.0000 bohr
 

     total cpu time spent up to now is     4493.8 secs

     WARNING: integrated charge=   393.00017003, expected=   393.00000000

     total energy              =   -3069.26485851 Ry
     estimated scf accuracy    <       0.06073884 Ry

     total magnetization       =    42.06 Bohr mag/cell
     absolute magnetization    =    91.59 Bohr mag/cell

     iteration #209     ecut=    50.00 Ry     beta= 0.10
     Davidson diagonalization with overlap
     c_bands:  4 eigenvalues not converged
     ethr =  8.53E-06,  avg # of iterations =  5.2

     negative rho (up, down):  9.429E-04 2.420E-01
 
     Adding external electric field

     Computed dipole along edir(3) : 
        Dipole                0.7841 Ry au,          1.9930 Debye
        Dipole field          0.0011 Ry au, 
 
        Potential amp.       -0.1723 Ry
        Total length         76.0000 bohr
 
 
     Adding external electric field

     Computed dipole along edir(3) : 
        Dipole                0.7841 Ry au,          1.9930 Debye
        Dipole field          0.0011 Ry au, 
 
        Potential amp.       -0.1723 Ry
        Total length         76.0000 bohr
 

     total cpu time spent up to now is     4513.4 secs

     WARNING: integrated charge=   393.00071308, expected=   393.00000000

     total energy              =   -3069.27007751 Ry
     estimated scf accuracy    <       0.22112251 Ry

     total magnetization       =    42.15 Bohr mag/cell
     absolute magnetization    =    91.41 Bohr mag/cell

     iteration #210     ecut=    50.00 Ry     beta= 0.10
     Davidson diagonalization with overlap
     ethr =  8.53E-06,  avg # of iterations =  4.4

     negative rho (up, down):  1.013E-03 2.253E-01
 
     Adding external electric field

     Computed dipole along edir(3) : 
        Dipole                0.8140 Ry au,          2.0690 Debye
        Dipole field          0.0012 Ry au, 
 
        Potential amp.       -0.1788 Ry
        Total length         76.0000 bohr
 
 
     Adding external electric field

     Computed dipole along edir(3) : 
        Dipole                0.8140 Ry au,          2.0690 Debye
        Dipole field          0.0012 Ry au, 
 
        Potential amp.       -0.1788 Ry
        Total length         76.0000 bohr
 

     total cpu time spent up to now is     4532.4 secs

     WARNING: integrated charge=   393.00011831, expected=   393.00000000

     total energy              =   -3069.26721820 Ry
     estimated scf accuracy    <       0.37223736 Ry

     total magnetization       =    42.06 Bohr mag/cell
     absolute magnetization    =    91.49 Bohr mag/cell

     iteration #211     ecut=    50.00 Ry     beta= 0.10
     Davidson diagonalization with overlap
     c_bands:  1 eigenvalues not converged
     ethr =  8.53E-06,  avg # of iterations =  5.8

     negative rho (up, down):  1.008E-03 2.215E-01
 
     Adding external electric field

     Computed dipole along edir(3) : 
        Dipole                0.8126 Ry au,          2.0653 Debye
        Dipole field          0.0012 Ry au, 
 
        Potential amp.       -0.1785 Ry
        Total length         76.0000 bohr
 
 
     Adding external electric field

     Computed dipole along edir(3) : 
        Dipole                0.8126 Ry au,          2.0653 Debye
        Dipole field          0.0012 Ry au, 
 
        Potential amp.       -0.1785 Ry
        Total length         76.0000 bohr
 

     total cpu time spent up to now is     4553.0 secs

     WARNING: integrated charge=   393.00014235, expected=   393.00000000

     total energy              =   -3069.26625794 Ry
     estimated scf accuracy    <       0.23887071 Ry

     total magnetization       =    42.00 Bohr mag/cell
     absolute magnetization    =    91.27 Bohr mag/cell

     iteration #212     ecut=    50.00 Ry     beta= 0.10
     Davidson diagonalization with overlap
     ethr =  8.53E-06,  avg # of iterations =  3.1

     negative rho (up, down):  8.748E-04 2.232E-01
 
     Adding external electric field

     Computed dipole along edir(3) : 
        Dipole                0.7672 Ry au,          1.9500 Debye
        Dipole field          0.0011 Ry au, 
 
        Potential amp.       -0.1686 Ry
        Total length         76.0000 bohr
 
 
     Adding external electric field

     Computed dipole along edir(3) : 
        Dipole                0.7672 Ry au,          1.9500 Debye
        Dipole field          0.0011 Ry au, 
 
        Potential amp.       -0.1686 Ry
        Total length         76.0000 bohr
 

     total cpu time spent up to now is     4570.9 secs

     WARNING: integrated charge=   393.00097917, expected=   393.00000000

     total energy              =   -3069.26159486 Ry
     estimated scf accuracy    <       0.16107184 Ry

     total magnetization       =    42.02 Bohr mag/cell
     absolute magnetization    =    91.30 Bohr mag/cell

     iteration #213     ecut=    50.00 Ry     beta= 0.10
     Davidson diagonalization with overlap
     ethr =  8.53E-06,  avg # of iterations =  4.1

     negative rho (up, down):  8.541E-04 2.281E-01
 
     Adding external electric field

     Computed dipole along edir(3) : 
        Dipole                0.7657 Ry au,          1.9462 Debye
        Dipole field          0.0011 Ry au, 
 
        Potential amp.       -0.1682 Ry
        Total length         76.0000 bohr
 
 
     Adding external electric field

     Computed dipole along edir(3) : 
        Dipole                0.7657 Ry au,          1.9462 Debye
        Dipole field          0.0011 Ry au, 
 
        Potential amp.       -0.1682 Ry
        Total length         76.0000 bohr
 

     total cpu time spent up to now is     4589.5 secs

     WARNING: integrated charge=   393.00103148, expected=   393.00000000

     total energy              =   -3069.26405316 Ry
     estimated scf accuracy    <       0.07882639 Ry

     total magnetization       =    41.87 Bohr mag/cell
     absolute magnetization    =    91.44 Bohr mag/cell

     iteration #214     ecut=    50.00 Ry     beta= 0.10
     Davidson diagonalization with overlap
     ethr =  8.53E-06,  avg # of iterations =  3.0

     negative rho (up, down):  9.463E-04 2.136E-01
 
     Adding external electric field

     Computed dipole along edir(3) : 
        Dipole                0.7819 Ry au,          1.9873 Debye
        Dipole field          0.0011 Ry au, 
 
        Potential amp.       -0.1718 Ry
        Total length         76.0000 bohr
 
 
     Adding external electric field

     Computed dipole along edir(3) : 
        Dipole                0.7819 Ry au,          1.9873 Debye
        Dipole field          0.0011 Ry au, 
 
        Potential amp.       -0.1718 Ry
        Total length         76.0000 bohr
 

     total cpu time spent up to now is     4607.2 secs

     WARNING: integrated charge=   393.00077223, expected=   393.00000000

     total energy              =   -3069.26464417 Ry
     estimated scf accuracy    <       0.12470360 Ry

     total magnetization       =    41.85 Bohr mag/cell
     absolute magnetization    =    91.32 Bohr mag/cell

     iteration #215     ecut=    50.00 Ry     beta= 0.10
     Davidson diagonalization with overlap
     ethr =  8.53E-06,  avg # of iterations =  1.9

     negative rho (up, down):  9.178E-04 2.229E-01
 
     Adding external electric field

     Computed dipole along edir(3) : 
        Dipole                0.7737 Ry au,          1.9666 Debye
        Dipole field          0.0011 Ry au, 
 
        Potential amp.       -0.1700 Ry
        Total length         76.0000 bohr
 
 
     Adding external electric field

     Computed dipole along edir(3) : 
        Dipole                0.7737 Ry au,          1.9666 Debye
        Dipole field          0.0011 Ry au, 
 
        Potential amp.       -0.1700 Ry
        Total length         76.0000 bohr
 

     total cpu time spent up to now is     4624.7 secs

     WARNING: integrated charge=   393.00079923, expected=   393.00000000

     total energy              =   -3069.26282140 Ry
     estimated scf accuracy    <       0.09926595 Ry

     total magnetization       =    41.92 Bohr mag/cell
     absolute magnetization    =    91.35 Bohr mag/cell

     iteration #216     ecut=    50.00 Ry     beta= 0.10
     Davidson diagonalization with overlap
     ethr =  8.53E-06,  avg # of iterations =  2.6

     negative rho (up, down):  9.235E-04 2.158E-01
 
     Adding external electric field

     Computed dipole along edir(3) : 
        Dipole                0.7747 Ry au,          1.9691 Debye
        Dipole field          0.0011 Ry au, 
 
        Potential amp.       -0.1702 Ry
        Total length         76.0000 bohr
 
 
     Adding external electric field

     Computed dipole along edir(3) : 
        Dipole                0.7747 Ry au,          1.9691 Debye
        Dipole field          0.0011 Ry au, 
 
        Potential amp.       -0.1702 Ry
        Total length         76.0000 bohr
 

     total cpu time spent up to now is     4642.3 secs

     WARNING: integrated charge=   393.00054854, expected=   393.00000000

     total energy              =   -3069.26449136 Ry
     estimated scf accuracy    <       0.07138553 Ry

     total magnetization       =    41.91 Bohr mag/cell
     absolute magnetization    =    91.45 Bohr mag/cell

     iteration #217     ecut=    50.00 Ry     beta= 0.10
     Davidson diagonalization with overlap
     ethr =  8.53E-06,  avg # of iterations =  3.6

     negative rho (up, down):  9.369E-04 2.111E-01
 
     Adding external electric field

     Computed dipole along edir(3) : 
        Dipole                0.7797 Ry au,          1.9818 Debye
        Dipole field          0.0011 Ry au, 
 
        Potential amp.       -0.1713 Ry
        Total length         76.0000 bohr
 
 
     Adding external electric field

     Computed dipole along edir(3) : 
        Dipole                0.7797 Ry au,          1.9818 Debye
        Dipole field          0.0011 Ry au, 
 
        Potential amp.       -0.1713 Ry
        Total length         76.0000 bohr
 

     total cpu time spent up to now is     4660.5 secs

     WARNING: integrated charge=   393.00056028, expected=   393.00000000

     total energy              =   -3069.26438156 Ry
     estimated scf accuracy    <       0.12017761 Ry

     total magnetization       =    41.98 Bohr mag/cell
     absolute magnetization    =    91.34 Bohr mag/cell

     iteration #218     ecut=    50.00 Ry     beta= 0.10
     Davidson diagonalization with overlap
     ethr =  8.53E-06,  avg # of iterations =  1.5

     negative rho (up, down):  9.213E-04 2.242E-01
 
     Adding external electric field

     Computed dipole along edir(3) : 
        Dipole                0.7621 Ry au,          1.9371 Debye
        Dipole field          0.0011 Ry au, 
 
        Potential amp.       -0.1674 Ry
        Total length         76.0000 bohr
 
 
     Adding external electric field

     Computed dipole along edir(3) : 
        Dipole                0.7621 Ry au,          1.9371 Debye
        Dipole field          0.0011 Ry au, 
 
        Potential amp.       -0.1674 Ry
        Total length         76.0000 bohr
 

     total cpu time spent up to now is     4677.6 secs

     WARNING: integrated charge=   393.00099293, expected=   393.00000000

     total energy              =   -3069.26143142 Ry
     estimated scf accuracy    <       0.10845114 Ry

     total magnetization       =    41.93 Bohr mag/cell
     absolute magnetization    =    91.32 Bohr mag/cell

     iteration #219     ecut=    50.00 Ry     beta= 0.10
     Davidson diagonalization with overlap
     ethr =  8.53E-06,  avg # of iterations =  3.8

     negative rho (up, down):  9.775E-04 2.070E-01
 
     Adding external electric field

     Computed dipole along edir(3) : 
        Dipole                0.7734 Ry au,          1.9658 Debye
        Dipole field          0.0011 Ry au, 
 
        Potential amp.       -0.1699 Ry
        Total length         76.0000 bohr
 
 
     Adding external electric field

     Computed dipole along edir(3) : 
        Dipole                0.7734 Ry au,          1.9658 Debye
        Dipole field          0.0011 Ry au, 
 
        Potential amp.       -0.1699 Ry
        Total length         76.0000 bohr
 

     total cpu time spent up to now is     4695.9 secs

     WARNING: integrated charge=   393.00084908, expected=   393.00000000

     total energy              =   -3069.26419738 Ry
     estimated scf accuracy    <       0.05123081 Ry

     total magnetization       =    42.02 Bohr mag/cell
     absolute magnetization    =    91.57 Bohr mag/cell

     iteration #220     ecut=    50.00 Ry     beta= 0.10
     Davidson diagonalization with overlap
     ethr =  8.53E-06,  avg # of iterations =  4.1

     negative rho (up, down):  9.638E-04 1.379E-02
 
     Adding external electric field

     Computed dipole along edir(3) : 
        Dipole                1.6420 Ry au,          4.1736 Debye
        Dipole field          0.0024 Ry au, 
 
        Potential amp.       -0.3608 Ry
        Total length         76.0000 bohr
 
 
     Adding external electric field

     Computed dipole along edir(3) : 
        Dipole                1.6420 Ry au,          4.1736 Debye
        Dipole field          0.0024 Ry au, 
 
        Potential amp.       -0.3608 Ry
        Total length         76.0000 bohr
 
 
     Magnetic moment per site  (integrated on atomic sphere of radius R)
     atom   1 (R=0.066)  charge=  0.3921  magn=  0.0015
     atom   2 (R=0.066)  charge=  0.4002  magn=  0.0048
     atom   3 (R=0.066)  charge=  0.3994  magn=  0.0047
     atom   4 (R=0.066)  charge=  0.4001  magn=  0.0052
     atom   5 (R=0.066)  charge=  1.9275  magn=  0.0680
     atom   6 (R=0.066)  charge=  1.9227  magn=  0.0634
     atom   7 (R=0.066)  charge=  1.9213  magn=  0.0715
     atom   8 (R=0.066)  charge=  1.9236  magn=  0.0603
     atom   9 (R=0.127)  charge=  4.9435  magn=  3.5778
     atom  10 (R=0.127)  charge=  5.0792  magn=  3.3524
     atom  11 (R=0.127)  charge=  4.9408  magn=  3.6121
     atom  12 (R=0.066)  charge=  1.9037  magn=  0.0253
     atom  13 (R=0.066)  charge=  1.9011  magn=  0.0426
     atom  14 (R=0.066)  charge=  1.9029  magn=  0.0321
     atom  15 (R=0.066)  charge=  1.9037  magn=  0.0300
     atom  16 (R=0.129)  charge=  5.0142  magn= -3.5639
     atom  17 (R=0.127)  charge=  4.9298  magn=  3.6641
     atom  18 (R=0.129)  charge=  5.0131  magn= -3.5634
     atom  19 (R=0.066)  charge=  1.8990  magn=  0.0464
     atom  20 (R=0.066)  charge=  1.8990  magn=  0.0468
     atom  21 (R=0.066)  charge=  1.8991  magn=  0.0461
     atom  22 (R=0.066)  charge=  1.8972  magn=  0.0450
     atom  23 (R=0.127)  charge=  4.9357  magn=  3.6614
     atom  24 (R=0.127)  charge=  4.9357  magn=  3.6614
     atom  25 (R=0.127)  charge=  4.9356  magn=  3.6615
     atom  26 (R=0.066)  charge=  1.9008  magn=  0.0821
     atom  27 (R=0.066)  charge=  1.9010  magn=  0.0822
     atom  28 (R=0.066)  charge=  1.9008  magn=  0.0821
     atom  29 (R=0.066)  charge=  1.8997  magn=  0.1711
     atom  30 (R=0.129)  charge=  4.9736  magn= -3.6484
     atom  31 (R=0.199)  charge=  6.9569  magn= -0.0019
     atom  32 (R=0.066)  charge=  1.8951  magn=  0.0125
     atom  33 (R=0.066)  charge=  1.8952  magn=  0.0126
     atom  34 (R=0.066)  charge=  1.8951  magn=  0.0125
     atom  35 (R=0.127)  charge=  4.9563  magn=  3.5498
     atom  36 (R=0.129)  charge=  4.9758  magn= -3.6465
     atom  37 (R=0.066)  charge=  1.8976  magn=  0.1711
     atom  38 (R=0.066)  charge=  1.9010  magn=  0.0842
     atom  39 (R=0.066)  charge=  1.9009  magn=  0.0841
     atom  40 (R=0.066)  charge=  1.9009  magn=  0.0842
     atom  41 (R=0.127)  charge=  4.9364  magn=  3.6630
     atom  42 (R=0.127)  charge=  4.9365  magn=  3.6630
     atom  43 (R=0.127)  charge=  4.9364  magn=  3.6630
     atom  44 (R=0.066)  charge=  1.8983  magn=  0.0498
     atom  45 (R=0.066)  charge=  1.9008  magn=  0.0509
     atom  46 (R=0.066)  charge=  1.9008  magn=  0.0508
     atom  47 (R=0.066)  charge=  1.9008  magn=  0.0509
     atom  48 (R=0.129)  charge=  5.0244  magn= -3.5402
     atom  49 (R=0.127)  charge=  4.9301  magn=  3.6647
     atom  50 (R=0.129)  charge=  5.0119  magn= -3.5637
     atom  51 (R=0.066)  charge=  1.8980  magn=  0.0105
     atom  52 (R=0.066)  charge=  1.8977  magn=  0.0092
     atom  53 (R=0.066)  charge=  1.8979  magn=  0.0105
     atom  54 (R=0.066)  charge=  1.8987  magn=  0.0425
     atom  55 (R=0.127)  charge=  4.9647  magn=  3.4150
     atom  56 (R=0.127)  charge=  4.9642  magn=  3.3974
     atom  57 (R=0.127)  charge=  4.9642  magn=  3.3988
     atom  58 (R=0.066)  charge=  1.8905  magn=  0.1331
     atom  59 (R=0.066)  charge=  1.8905  magn=  0.1329
     atom  60 (R=0.066)  charge=  1.8901  magn=  0.1248
     atom  61 (R=0.066)  charge=  1.9283  magn=  0.0856
     atom  62 (R=0.066)  charge=  0.3800  magn=  0.0036

     total cpu time spent up to now is     4714.4 secs

     End of self-consistent calculation
 --- enter write_ns ---
 LDA+U parameters:
U( 2)     =  4.30000000
U( 3)     =  4.30000000
atom    9   Tr[ns(na)] (up, down, total) =   4.94638  1.42465  6.37103
   spin  1
    eigenvalues: 
  0.986  0.986  0.990  0.991  0.993
    eigenvectors:
  0.004  0.003  0.712  0.018  0.263
  0.711  0.009  0.085  0.121  0.075
  0.023  0.724  0.042  0.093  0.118
  0.002  0.247  0.050  0.369  0.332
  0.260  0.017  0.111  0.400  0.212
    occupations:
  0.991  0.000 -0.000 -0.001  0.001
  0.000  0.988 -0.000 -0.000  0.002
 -0.000 -0.000  0.988  0.002 -0.000
 -0.001 -0.000  0.002  0.990 -0.000
  0.001  0.002 -0.000 -0.000  0.990
   spin  2
    eigenvalues: 
  0.105  0.137  0.317  0.346  0.521
    eigenvectors:
  0.163  0.433  0.008  0.034  0.361
  0.094  0.190  0.691  0.014  0.012
  0.158  0.020  0.008  0.443  0.372
  0.366  0.020  0.000  0.497  0.118
  0.220  0.338  0.293  0.012  0.137
    occupations:
  0.279  0.039 -0.122 -0.114  0.075
  0.039  0.265 -0.026 -0.038 -0.067
 -0.122 -0.026  0.369 -0.025 -0.069
 -0.114 -0.038 -0.025  0.274 -0.074
  0.075 -0.067 -0.069 -0.074  0.237
atomic mag. moment =   3.52173
atom   10   Tr[ns(na)] (up, down, total) =   4.94755  1.58960  6.53715
   spin  1
    eigenvalues: 
  0.985  0.985  0.991  0.992  0.994
    eigenvectors:
  0.000  0.000  0.658  0.005  0.336
  0.028  0.685  0.000  0.282  0.004
  0.681  0.027  0.105  0.003  0.184
  0.278  0.014  0.236  0.007  0.465
  0.012  0.275  0.000  0.702  0.011
    occupations:
  0.992  0.000  0.001  0.001 -0.000
  0.000  0.987 -0.000 -0.000  0.003
  0.001 -0.000  0.987  0.003  0.000
  0.001 -0.000  0.003  0.990 -0.000
 -0.000  0.003  0.000 -0.000  0.990
   spin  2
    eigenvalues: 
  0.090  0.118  0.275  0.306  0.801
    eigenvectors:
  0.012  0.469  0.004  0.001  0.515
  0.317  0.001  0.011  0.661  0.010
  0.001  0.216  0.635  0.008  0.140
  0.002  0.314  0.343  0.011  0.330
  0.668  0.001  0.006  0.319  0.005
    occupations:
  0.470 -0.046  0.191  0.276 -0.040
 -0.046  0.242 -0.026 -0.034 -0.096
  0.191 -0.026  0.315  0.072 -0.019
  0.276 -0.034  0.072  0.399 -0.032
 -0.040 -0.096 -0.019 -0.032  0.163
atomic mag. moment =   3.35795
atom   11   Tr[ns(na)] (up, down, total) =   4.94500  1.42076  6.36576
   spin  1
    eigenvalues: 
  0.986  0.986  0.990  0.991  0.992
    eigenvectors:
  0.011  0.003  0.751  0.010  0.225
  0.714  0.001  0.096  0.085  0.104
  0.001  0.764  0.035  0.102  0.098
  0.003  0.227  0.030  0.463  0.277
  0.271  0.005  0.088  0.341  0.296
    occupations:
  0.990 -0.000 -0.000 -0.001 -0.001
 -0.000  0.988  0.000  0.000  0.002
 -0.000  0.000  0.988  0.002  0.000
 -0.001  0.000  0.002  0.990  0.000
 -0.001  0.002  0.000  0.000  0.990
   spin  2
    eigenvalues: 
  0.122  0.142  0.343  0.361  0.452
    eigenvectors:
  0.167  0.544  0.000  0.078  0.211
  0.051  0.155  0.553  0.219  0.022
  0.154  0.004  0.060  0.235  0.547
  0.454  0.000  0.061  0.457  0.028
  0.174  0.297  0.326  0.012  0.192
    occupations:
  0.221 -0.048 -0.079 -0.071 -0.065
 -0.048  0.307  0.023  0.043 -0.056
 -0.079  0.023  0.372 -0.051  0.064
 -0.071  0.043 -0.051  0.254  0.073
 -0.065 -0.056  0.064  0.073  0.266
atomic mag. moment =   3.52424
atom   16   Tr[ns(na)] (up, down, total) =   1.48888  4.93329  6.42217
   spin  1
    eigenvalues: 
  0.212  0.217  0.350  0.352  0.358
    eigenvectors:
  0.000  0.000  0.124  0.868  0.008
  0.009  0.733  0.001  0.004  0.253
  0.715  0.010  0.243  0.030  0.002
  0.272  0.003  0.630  0.088  0.007
  0.004  0.254  0.002  0.010  0.730
    occupations:
  0.352  0.000 -0.001  0.001  0.000
  0.000  0.253  0.000 -0.000  0.061
 -0.001  0.000  0.250  0.062 -0.000
  0.001 -0.000  0.062  0.312  0.001
  0.000  0.061 -0.000  0.001  0.321
   spin  2
    eigenvalues: 
  0.985  0.986  0.986  0.988  0.988
    eigenvectors:
  0.978  0.019  0.003  0.000  0.000
  0.001  0.001  0.367  0.061  0.570
  0.006  0.334  0.002  0.597  0.061
  0.012  0.644  0.002  0.309  0.033
  0.003  0.002  0.626  0.033  0.336
    occupations:
  0.985 -0.000 -0.000 -0.000  0.000
 -0.000  0.987 -0.000  0.000 -0.001
 -0.000 -0.000  0.987 -0.001 -0.000
 -0.000  0.000 -0.001  0.987  0.000
  0.000 -0.001 -0.000  0.000  0.987
atomic mag. moment =  -3.44441
atom   17   Tr[ns(na)] (up, down, total) =   4.93774  1.39991  6.33765
   spin  1
    eigenvalues: 
  0.984  0.984  0.990  0.990  0.991
    eigenvectors:
  0.000  0.000  0.000  0.000  1.000
  0.572  0.000  0.007  0.421  0.000
  0.000  0.573  0.419  0.007  0.000
  0.000  0.427  0.564  0.009  0.000
  0.428  0.000  0.010  0.563  0.000
    occupations:
  0.991  0.000  0.000  0.000 -0.000
  0.000  0.986  0.000  0.000  0.003
  0.000  0.000  0.986  0.003  0.000
  0.000  0.000  0.003  0.987  0.000
 -0.000  0.003  0.000  0.000  0.987
   spin  2
    eigenvalues: 
  0.146  0.146  0.147  0.480  0.481
    eigenvectors:
  0.011  0.350  0.639  0.000  0.000
  0.312  0.002  0.002  0.000  0.684
  0.000  0.203  0.112  0.685  0.000
  0.000  0.441  0.244  0.315  0.000
  0.677  0.004  0.003  0.000  0.315
    occupations:
  0.147 -0.000 -0.000 -0.000 -0.000
 -0.000  0.375  0.000  0.000 -0.155
 -0.000  0.000  0.375 -0.155 -0.000
 -0.000  0.000 -0.155  0.252 -0.000
 -0.000 -0.155 -0.000 -0.000  0.251
atomic mag. moment =   3.53783
atom   18   Tr[ns(na)] (up, down, total) =   1.48689  4.93409  6.42098
   spin  1
    eigenvalues: 
  0.209  0.213  0.352  0.353  0.359
    eigenvectors:
  0.000  0.000  0.055  0.134  0.811
  0.729  0.016  0.209  0.044  0.001
  0.016  0.712  0.030  0.184  0.057
  0.006  0.265  0.088  0.514  0.127
  0.249  0.006  0.618  0.124  0.003
    occupations:
  0.358 -0.001 -0.004 -0.000 -0.000
 -0.001  0.246 -0.001 -0.000  0.062
 -0.004 -0.001  0.251  0.063 -0.000
 -0.000 -0.000  0.063  0.316 -0.000
 -0.000  0.062 -0.000 -0.000  0.316
   spin  2
    eigenvalues: 
  0.985  0.986  0.986  0.988  0.989
    eigenvectors:
  0.939  0.019  0.040  0.001  0.000
  0.007  0.274  0.000  0.005  0.714
  0.017  0.000  0.251  0.727  0.005
  0.025  0.000  0.708  0.266  0.002
  0.012  0.706  0.000  0.002  0.279
    occupations:
  0.985 -0.000 -0.000 -0.000 -0.000
 -0.000  0.988 -0.000 -0.000 -0.001
 -0.000 -0.000  0.988 -0.001 -0.000
 -0.000 -0.000 -0.001  0.987 -0.000
 -0.000 -0.001 -0.000 -0.000  0.987
atomic mag. moment =  -3.44720
atom   23   Tr[ns(na)] (up, down, total) =   4.94074  1.40555  6.34629
   spin  1
    eigenvalues: 
  0.985  0.985  0.990  0.990  0.991
    eigenvectors:
  0.000  0.023  0.818  0.000  0.158
  0.185  0.466  0.095  0.062  0.192
  0.567  0.151  0.032  0.186  0.064
  0.188  0.088  0.014  0.564  0.147
  0.060  0.271  0.041  0.188  0.438
    occupations:
  0.990  0.000  0.000 -0.000 -0.001
  0.000  0.987  0.001  0.000  0.003
  0.000  0.001  0.986  0.002  0.000
 -0.000  0.000  0.002  0.989  0.000
 -0.001  0.003  0.000  0.000  0.989
   spin  2
    eigenvalues: 
  0.140  0.142  0.192  0.465  0.466
    eigenvectors:
  0.000  0.684  0.316  0.000  0.000
  0.107  0.088  0.194  0.346  0.266
  0.328  0.026  0.065  0.279  0.302
  0.427  0.047  0.106  0.178  0.241
  0.138  0.155  0.320  0.198  0.190
    occupations:
  0.158  0.011  0.006  0.010  0.017
  0.011  0.350  0.015  0.010 -0.145
  0.006  0.015  0.333 -0.156  0.009
  0.010  0.010 -0.156  0.282  0.001
  0.017 -0.145  0.009  0.001  0.283
atomic mag. moment =   3.53520
atom   24   Tr[ns(na)] (up, down, total) =   4.94076  1.40551  6.34627
   spin  1
    eigenvalues: 
  0.985  0.985  0.990  0.990  0.991
    eigenvectors:
  0.000  0.023  0.818  0.000  0.159
  0.183  0.468  0.095  0.062  0.192
  0.569  0.149  0.032  0.186  0.064
  0.188  0.088  0.014  0.563  0.147
  0.060  0.272  0.042  0.189  0.438
    occupations:
  0.990 -0.000  0.000 -0.000  0.001
 -0.000  0.987 -0.001 -0.000  0.003
  0.000 -0.001  0.986  0.002 -0.000
 -0.000 -0.000  0.002  0.989 -0.000
  0.001  0.003 -0.000 -0.000  0.989
   spin  2
    eigenvalues: 
  0.140  0.142  0.192  0.466  0.466
    eigenvectors:
  0.000  0.684  0.316  0.000  0.000
  0.107  0.087  0.194  0.471  0.141
  0.327  0.027  0.065  0.156  0.425
  0.426  0.048  0.107  0.093  0.326
  0.139  0.154  0.319  0.280  0.108
    occupations:
  0.158 -0.010  0.006  0.010 -0.017
 -0.010  0.350 -0.015 -0.009 -0.145
  0.006 -0.015  0.333 -0.156 -0.009
  0.010 -0.009 -0.156  0.282 -0.001
 -0.017 -0.145 -0.009 -0.001  0.283
atomic mag. moment =   3.53525
atom   25   Tr[ns(na)] (up, down, total) =   4.94074  1.40557  6.34631
   spin  1
    eigenvalues: 
  0.985  0.985  0.990  0.990  0.991
    eigenvectors:
  0.000  0.023  0.817  0.000  0.160
  0.752  0.000  0.000  0.248  0.000
  0.000  0.617  0.127  0.000  0.256
  0.000  0.360  0.056  0.000  0.584
  0.248  0.000  0.000  0.752  0.000
    occupations:
  0.990  0.000 -0.000  0.001 -0.000
  0.000  0.986  0.000 -0.000  0.002
 -0.000  0.000  0.987  0.003 -0.000
  0.001 -0.000  0.003  0.989  0.000
 -0.000  0.002 -0.000  0.000  0.989
   spin  2
    eigenvalues: 
  0.140  0.142  0.192  0.465  0.466
    eigenvectors:
  0.000  0.684  0.316  0.000  0.000
  0.435  0.000  0.000  0.015  0.551
  0.000  0.114  0.259  0.611  0.016
  0.000  0.201  0.426  0.363  0.010
  0.565  0.000  0.000  0.011  0.423
    occupations:
  0.158 -0.000 -0.012 -0.020  0.000
 -0.000  0.324  0.000 -0.000 -0.161
 -0.012  0.000  0.358 -0.140  0.000
 -0.020 -0.000 -0.140  0.284  0.000
  0.000 -0.161  0.000  0.000  0.281
atomic mag. moment =   3.53518
atom   30   Tr[ns(na)] (up, down, total) =   1.42325  4.92943  6.35268
   spin  1
    eigenvalues: 
  0.161  0.161  0.168  0.466  0.466
    eigenvectors:
  0.000  0.000  1.000  0.000  0.000
  0.165  0.180  0.000  0.445  0.210
  0.180  0.165  0.000  0.210  0.445
  0.342  0.313  0.000  0.111  0.234
  0.313  0.342  0.000  0.234  0.111
    occupations:
  0.168 -0.000 -0.000 -0.000 -0.000
 -0.000  0.361 -0.000 -0.000  0.145
 -0.000 -0.000  0.361  0.145 -0.000
 -0.000 -0.000  0.145  0.267 -0.000
 -0.000  0.145 -0.000 -0.000  0.267
   spin  2
    eigenvalues: 
  0.981  0.981  0.989  0.989  0.989
    eigenvectors:
  0.000  0.000  0.000  0.000  1.000
  0.459  0.119  0.383  0.038  0.000
  0.119  0.459  0.038  0.383  0.000
  0.087  0.335  0.053  0.525  0.000
  0.335  0.087  0.526  0.053  0.000
    occupations:
  0.989 -0.000 -0.000  0.000 -0.000
 -0.000  0.984  0.000  0.000 -0.004
 -0.000  0.000  0.984 -0.004  0.000
  0.000  0.000 -0.004  0.986  0.000
 -0.000 -0.004  0.000  0.000  0.986
atomic mag. moment =  -3.50618
atom   35   Tr[ns(na)] (up, down, total) =   4.93504  1.50209  6.43713
   spin  1
    eigenvalues: 
  0.986  0.986  0.986  0.989  0.989
    eigenvectors:
  0.000  0.000  1.000  0.000  0.000
  0.006  0.001  0.000  0.673  0.320
  0.001  0.006  0.000  0.320  0.673
  0.181  0.811  0.000  0.002  0.005
  0.811  0.181  0.000  0.005  0.002
    occupations:
  0.986 -0.000 -0.000  0.000  0.000
 -0.000  0.989 -0.000  0.000 -0.000
 -0.000 -0.000  0.989 -0.000  0.000
  0.000  0.000 -0.000  0.986  0.000
  0.000 -0.000  0.000  0.000  0.986
   spin  2
    eigenvalues: 
  0.179  0.179  0.304  0.420  0.420
    eigenvectors:
  0.000  0.000  1.000  0.000  0.000
  0.856  0.143  0.000  0.001  0.000
  0.143  0.856  0.000  0.000  0.001
  0.000  0.001  0.000  0.229  0.769
  0.001  0.000  0.000  0.769  0.229
    occupations:
  0.304 -0.000 -0.000 -0.000  0.000
 -0.000  0.179  0.000 -0.000  0.009
 -0.000  0.000  0.180  0.009 -0.000
 -0.000 -0.000  0.009  0.420  0.000
  0.000  0.009 -0.000  0.000  0.420
atomic mag. moment =   3.43295
atom   36   Tr[ns(na)] (up, down, total) =   1.42720  4.92935  6.35655
   spin  1
    eigenvalues: 
  0.161  0.161  0.167  0.469  0.469
    eigenvectors:
  0.000  0.000  1.000  0.000  0.000
  0.319  0.021  0.000  0.609  0.051
  0.021  0.319  0.000  0.051  0.609
  0.041  0.619  0.000  0.026  0.314
  0.619  0.041  0.000  0.314  0.026
    occupations:
  0.167  0.000 -0.000 -0.000  0.000
  0.000  0.364 -0.000  0.000 -0.146
 -0.000 -0.000  0.364 -0.146  0.000
 -0.000  0.000 -0.146  0.266 -0.000
  0.000 -0.146  0.000 -0.000  0.265
   spin  2
    eigenvalues: 
  0.981  0.981  0.989  0.989  0.989
    eigenvectors:
  0.000  0.000  0.000  0.000  1.000
  0.483  0.103  0.413  0.001  0.000
  0.103  0.483  0.001  0.413  0.000
  0.073  0.341  0.001  0.585  0.000
  0.341  0.073  0.585  0.001  0.000
    occupations:
  0.989 -0.000 -0.000 -0.000 -0.000
 -0.000  0.984  0.000 -0.000  0.004
 -0.000  0.000  0.984  0.004 -0.000
 -0.000 -0.000  0.004  0.986  0.000
 -0.000  0.004 -0.000  0.000  0.986
atomic mag. moment =  -3.50214
atom   41   Tr[ns(na)] (up, down, total) =   4.94124  1.40647  6.34770
   spin  1
    eigenvalues: 
  0.985  0.986  0.990  0.990  0.991
    eigenvectors:
  0.000  0.034  0.779  0.000  0.188
  0.742  0.000  0.000  0.258  0.000
  0.000  0.618  0.157  0.000  0.225
  0.000  0.348  0.064  0.000  0.588
  0.258  0.000  0.000  0.742  0.000
    occupations:
  0.990  0.000  0.000  0.001  0.000
  0.000  0.986 -0.000 -0.000 -0.002
  0.000 -0.000  0.987 -0.002 -0.000
  0.001 -0.000 -0.002  0.989 -0.000
  0.000 -0.002 -0.000 -0.000  0.989
   spin  2
    eigenvalues: 
  0.137  0.140  0.198  0.459  0.472
    eigenvectors:
  0.679  0.000  0.319  0.002  0.000
  0.000  0.442  0.000  0.000  0.558
  0.094  0.000  0.258  0.648  0.000
  0.227  0.000  0.423  0.350  0.000
  0.000  0.558  0.000  0.000  0.442
    occupations:
  0.157 -0.000  0.006 -0.031  0.000
 -0.000  0.325  0.000  0.000  0.165
  0.006  0.000  0.362  0.133 -0.000
 -0.031  0.000  0.133  0.275 -0.000
  0.000  0.165 -0.000 -0.000  0.287
atomic mag. moment =   3.53477
atom   42   Tr[ns(na)] (up, down, total) =   4.94124  1.40649  6.34774
   spin  1
    eigenvalues: 
  0.985  0.986  0.990  0.990  0.991
    eigenvectors:
  0.000  0.034  0.779  0.000  0.188
  0.186  0.463  0.118  0.064  0.169
  0.557  0.154  0.039  0.193  0.056
  0.193  0.087  0.016  0.557  0.147
  0.064  0.261  0.048  0.185  0.441
    occupations:
  0.990  0.000 -0.000 -0.000  0.001
  0.000  0.987 -0.001 -0.000 -0.002
 -0.000 -0.001  0.986 -0.002 -0.000
 -0.000 -0.000 -0.002  0.989 -0.000
  0.001 -0.002 -0.000 -0.000  0.989
   spin  2
    eigenvalues: 
  0.137  0.140  0.198  0.459  0.472
    eigenvectors:
  0.678  0.000  0.320  0.002  0.000
  0.070  0.111  0.193  0.486  0.140
  0.024  0.331  0.064  0.162  0.418
  0.058  0.418  0.106  0.088  0.331
  0.170  0.141  0.317  0.262  0.111
    occupations:
  0.157  0.005 -0.003  0.015 -0.027
  0.005  0.353 -0.016  0.014  0.141
 -0.003 -0.016  0.335  0.157  0.014
  0.015  0.014  0.157  0.284  0.005
 -0.027  0.141  0.014  0.005  0.278
atomic mag. moment =   3.53475
atom   43   Tr[ns(na)] (up, down, total) =   4.94123  1.40648  6.34771
   spin  1
    eigenvalues: 
  0.985  0.986  0.990  0.990  0.991
    eigenvectors:
  0.000  0.034  0.779  0.000  0.187
  0.183  0.466  0.118  0.064  0.169
  0.560  0.152  0.039  0.194  0.056
  0.195  0.086  0.016  0.557  0.147
  0.063  0.262  0.048  0.185  0.441
    occupations:
  0.990 -0.000 -0.000 -0.000 -0.001
 -0.000  0.987  0.001  0.000 -0.002
 -0.000  0.001  0.986 -0.002  0.000
 -0.000  0.000 -0.002  0.989  0.000
 -0.001 -0.002  0.000  0.000  0.989
   spin  2
    eigenvalues: 
  0.137  0.140  0.198  0.459  0.472
    eigenvectors:
  0.679  0.000  0.319  0.002  0.000
  0.071  0.110  0.194  0.487  0.139
  0.023  0.332  0.065  0.161  0.419
  0.056  0.420  0.106  0.087  0.332
  0.172  0.138  0.317  0.263  0.110
    occupations:
  0.157 -0.005 -0.003  0.015  0.027
 -0.005  0.353  0.016 -0.014  0.141
 -0.003  0.016  0.335  0.157 -0.014
  0.015 -0.014  0.157  0.284 -0.005
  0.027  0.141 -0.014 -0.005  0.278
atomic mag. moment =   3.53475
atom   48   Tr[ns(na)] (up, down, total) =   1.51690  4.93244  6.44934
   spin  1
    eigenvalues: 
  0.212  0.212  0.349  0.349  0.395
    eigenvectors:
  0.000  0.000  0.000  0.000  1.000
  0.144  0.533  0.184  0.138  0.000
  0.534  0.144  0.138  0.184  0.000
  0.253  0.069  0.290  0.388  0.000
  0.069  0.254  0.388  0.290  0.000
    occupations:
  0.395  0.000 -0.000  0.000 -0.000
  0.000  0.256 -0.000 -0.000 -0.064
 -0.000 -0.000  0.256 -0.064 -0.000
  0.000 -0.000 -0.064  0.305  0.000
 -0.000 -0.064 -0.000  0.000  0.305
   spin  2
    eigenvalues: 
  0.985  0.986  0.986  0.988  0.988
    eigenvectors:
  1.000  0.000  0.000  0.000  0.000
  0.000  0.230  0.081  0.482  0.207
  0.000  0.080  0.230  0.207  0.482
  0.000  0.179  0.511  0.093  0.217
  0.000  0.511  0.179  0.217  0.093
    occupations:
  0.985  0.000 -0.000  0.000 -0.000
  0.000  0.988  0.000 -0.000  0.001
 -0.000  0.000  0.988  0.001 -0.000
  0.000 -0.000  0.001  0.986  0.000
 -0.000  0.001 -0.000  0.000  0.986
atomic mag. moment =  -3.41554
atom   49   Tr[ns(na)] (up, down, total) =   4.93698  1.39262  6.32960
   spin  1
    eigenvalues: 
  0.983  0.983  0.990  0.990  0.991
    eigenvectors:
  0.000  0.000  0.000  0.000  1.000
  0.458  0.145  0.111  0.286  0.000
  0.145  0.459  0.285  0.111  0.000
  0.095  0.301  0.435  0.169  0.000
  0.302  0.095  0.169  0.434  0.000
    occupations:
  0.991 -0.000  0.000 -0.000  0.000
 -0.000  0.986  0.000  0.000 -0.003
  0.000  0.000  0.986 -0.003  0.000
 -0.000  0.000 -0.003  0.987  0.000
  0.000 -0.003  0.000  0.000  0.987
   spin  2
    eigenvalues: 
  0.142  0.142  0.144  0.482  0.482
    eigenvectors:
  0.000  0.000  1.000  0.000  0.000
  0.104  0.210  0.000  0.492  0.194
  0.211  0.104  0.000  0.194  0.492
  0.459  0.227  0.000  0.089  0.226
  0.227  0.459  0.000  0.226  0.089
    occupations:
  0.144 -0.000  0.000  0.000 -0.000
 -0.000  0.375  0.000  0.000  0.158
  0.000  0.000  0.375  0.158  0.000
  0.000  0.000  0.158  0.249  0.000
 -0.000  0.158  0.000  0.000  0.249
atomic mag. moment =   3.54436
atom   50   Tr[ns(na)] (up, down, total) =   1.46143  4.93493  6.39636
   spin  1
    eigenvalues: 
  0.192  0.204  0.341  0.358  0.367
    eigenvectors:
  0.000  0.000  0.001  0.000  0.999
  0.551  0.222  0.180  0.047  0.000
  0.203  0.603  0.066  0.129  0.000
  0.066  0.128  0.202  0.604  0.000
  0.180  0.047  0.551  0.220  0.001
    occupations:
  0.367 -0.000  0.000 -0.000  0.001
 -0.000  0.229  0.001  0.003 -0.063
  0.000  0.001  0.230 -0.060  0.003
 -0.000  0.003 -0.060  0.324  0.012
  0.001 -0.063  0.003  0.012  0.311
   spin  2
    eigenvalues: 
  0.985  0.986  0.986  0.989  0.989
    eigenvectors:
  1.000  0.000  0.000  0.000  0.000
  0.000  0.266  0.099  0.468  0.167
  0.000  0.096  0.273  0.170  0.461
  0.000  0.169  0.461  0.097  0.273
  0.000  0.468  0.167  0.266  0.099
    occupations:
  0.985  0.000 -0.000 -0.000  0.000
  0.000  0.988  0.000  0.000  0.001
 -0.000  0.000  0.988  0.001  0.000
 -0.000  0.000  0.001  0.987  0.000
  0.000  0.001  0.000  0.000  0.987
atomic mag. moment =  -3.47351
atom   55   Tr[ns(na)] (up, down, total) =   4.87814  1.62738  6.50551
   spin  1
    eigenvalues: 
  0.928  0.984  0.988  0.989  0.990
    eigenvectors:
  0.000  0.031  0.764  0.000  0.205
  0.156  0.473  0.118  0.092  0.161
  0.468  0.157  0.040  0.283  0.051
  0.282  0.085  0.020  0.471  0.142
  0.094  0.255  0.058  0.153  0.441
    occupations:
  0.989  0.000 -0.000 -0.000  0.001
  0.000  0.977 -0.015 -0.012 -0.009
 -0.000 -0.015  0.959 -0.023 -0.012
 -0.000 -0.012 -0.023  0.971 -0.009
  0.001 -0.009 -0.012 -0.009  0.982
   spin  2
    eigenvalues: 
  0.145  0.154  0.392  0.434  0.502
    eigenvectors:
  0.658  0.000  0.086  0.256  0.000
  0.025  0.135  0.675  0.050  0.115
  0.009  0.403  0.225  0.017  0.347
  0.078  0.346  0.003  0.169  0.403
  0.230  0.117  0.010  0.509  0.134
    occupations:
  0.240  0.027 -0.015  0.064 -0.111
  0.027  0.368 -0.031  0.060  0.069
 -0.015 -0.031  0.333  0.139  0.060
  0.064  0.060  0.139  0.342 -0.001
 -0.111  0.069  0.060 -0.001  0.344
atomic mag. moment =   3.25076
atom   56   Tr[ns(na)] (up, down, total) =   4.87253  1.63899  6.51152
   spin  1
    eigenvalues: 
  0.922  0.984  0.988  0.989  0.990
    eigenvectors:
  0.000  0.036  0.726  0.046  0.192
  0.152  0.473  0.165  0.089  0.121
  0.452  0.175  0.010  0.289  0.074
  0.288  0.076  0.000  0.413  0.223
  0.108  0.241  0.099  0.163  0.390
    occupations:
  0.989 -0.000 -0.000 -0.001 -0.001
 -0.000  0.976  0.016  0.013 -0.010
 -0.000  0.016  0.958 -0.025  0.014
 -0.001  0.013 -0.025  0.969  0.012
 -0.001 -0.010  0.014  0.012  0.981
   spin  2
    eigenvalues: 
  0.146  0.155  0.395  0.440  0.503
    eigenvectors:
  0.647  0.010  0.064  0.279  0.000
  0.042  0.121  0.690  0.023  0.123
  0.000  0.407  0.244  0.007  0.341
  0.041  0.383  0.000  0.172  0.404
  0.269  0.079  0.002  0.518  0.132
    occupations:
  0.244 -0.029 -0.017  0.066  0.114
 -0.029  0.370  0.031 -0.063  0.069
 -0.017  0.031  0.334  0.138 -0.061
  0.066 -0.063  0.138  0.344  0.004
  0.114  0.069 -0.061  0.004  0.347
atomic mag. moment =   3.23354
atom   57   Tr[ns(na)] (up, down, total) =   4.87291  1.63810  6.51101
   spin  1
    eigenvalues: 
  0.922  0.984  0.988  0.989  0.990
    eigenvectors:
  0.000  0.036  0.728  0.043  0.193
  0.605  0.000  0.012  0.378  0.004
  0.000  0.646  0.162  0.000  0.191
  0.000  0.317  0.080  0.001  0.602
  0.395  0.000  0.018  0.577  0.010
    occupations:
  0.989  0.000  0.000  0.001  0.000
  0.000  0.948  0.000  0.001 -0.032
  0.000  0.000  0.986 -0.003  0.000
  0.001  0.001 -0.003  0.988  0.001
  0.000 -0.032  0.000  0.001  0.962
   spin  2
    eigenvalues: 
  0.146  0.155  0.395  0.440  0.503
    eigenvectors:
  0.647  0.011  0.067  0.275  0.000
  0.008  0.527  0.000  0.000  0.464
  0.035  0.000  0.930  0.035  0.000
  0.303  0.005  0.003  0.689  0.000
  0.007  0.457  0.000  0.000  0.536
    occupations:
  0.243 -0.000  0.033 -0.132  0.000
 -0.000  0.317  0.000 -0.000  0.174
  0.033  0.000  0.387  0.033 -0.002
 -0.132 -0.000  0.033  0.349  0.001
  0.000  0.174 -0.002  0.001  0.341
atomic mag. moment =   3.23482
N of occupied +U levels =  134.386442
 --- exit write_ns ---

 ------ SPIN UP ------------


          k = 0.1250 0.2165-0.0727 ( 51920 PWs)   bands (ev):

   -24.0817 -18.5682 -18.4682 -17.8711 -17.5925 -17.4908 -17.4277 -17.2565
   -17.0902 -16.9161 -16.8654 -16.8512 -16.8103 -16.7954 -16.7375 -16.7125
   -16.6717 -16.6597 -16.6027 -16.5344 -16.5335 -16.4625 -16.4075 -16.3184
   -16.2533 -16.2009 -16.1218 -16.1123 -16.0799 -16.0307 -16.0115 -15.9297
   -15.9194 -15.7793 -15.4217 -15.3796  -9.4313  -9.3648  -9.3308  -7.8638
    -7.7663  -7.3709  -7.2635  -7.0672  -6.8994  -6.8685  -6.8089  -6.7982
    -6.7037  -6.6690  -6.6467  -6.6074  -6.5676  -6.5332  -6.4870  -6.4305
    -6.4222  -6.3700  -6.2808  -6.2680  -6.1780  -6.1245  -6.1230  -6.1002
    -6.0568  -6.0514  -5.9891  -5.9498  -5.9444  -5.8838  -5.8452  -5.8239
    -5.8078  -5.7835  -5.7621  -5.7529  -5.7354  -5.6901  -5.6667  -5.6386
    -5.6236  -5.5329  -5.4763  -5.4496  -5.4340  -5.3959  -5.3822  -5.3388
    -5.3056  -5.2704  -5.2510  -5.2191  -5.1874  -5.1557  -5.1018  -5.0834
    -5.0660  -5.0132  -4.9702  -4.9389  -4.9222  -4.8999  -4.8724  -4.8493
    -4.8373  -4.8143  -4.7633  -4.7208  -4.6839  -4.5131  -4.4830  -4.4186
    -4.2664  -4.2080  -3.9985  -3.9888  -3.8076  -3.7522  -3.5939  -3.4266
    -3.3848  -3.2836  -3.2158  -3.1561  -3.1520  -3.0205  -3.0111  -2.9701
    -2.9212  -2.8949  -2.8167  -2.7746  -2.7532  -2.7416  -2.7256  -2.7083
    -2.6939  -2.5785  -2.5301  -2.4953  -2.4666  -2.4014  -2.2820  -2.2291
    -2.1306  -2.0877  -2.0309  -1.9932  -1.9581  -1.9393  -1.8114  -1.7195
    -1.6321  -1.6033  -1.5284  -1.4955  -1.4870  -1.4362  -1.3901  -1.3482
    -1.3064  -1.2672  -1.2544  -1.2227  -1.1581  -1.1355  -1.1266  -1.0326
    -0.9600  -0.9510  -0.8669  -0.8447  -0.7997  -0.7884  -0.7539  -0.6751
    -0.6264  -0.5797  -0.4996  -0.4558  -0.4070  -0.3867  -0.3079  -0.1819
    -0.1582  -0.1048  -0.0738  -0.0053   0.0028   0.0570   0.0958   0.1251
     0.1766   0.2019   0.2953   0.3081   0.3539   0.3849   0.4525   0.5077
     0.5859   0.6134   0.6269   0.6887   0.7550   0.8211   0.8888   0.9100
     0.9365   0.9682   1.0045   1.1136   1.1193   1.1420   1.1781   1.2664
     1.6080   1.7630   2.0333   2.7962   2.9265   2.9582   2.9638   3.0122
     3.0364   3.0483   3.0922   3.1115   3.1257   3.1329   3.1583   3.2018
     3.2202   3.2377   3.2487   3.3449

          k = 0.1250 0.5052-0.0727 ( 51906 PWs)   bands (ev):

   -24.0772 -18.5436 -18.4448 -17.7997 -17.6529 -17.4710 -17.2526 -17.0969
   -17.0229 -16.9511 -16.9032 -16.8613 -16.8554 -16.8068 -16.7221 -16.7168
   -16.6650 -16.6197 -16.6073 -16.5318 -16.5088 -16.4930 -16.4571 -16.4418
   -16.3516 -16.3045 -16.1761 -16.1419 -16.1302 -16.0821 -16.0410 -15.9991
   -15.9447 -15.7235 -15.5041 -15.3728  -9.3593  -9.3122  -9.1902  -7.5584
    -7.5104  -7.1792  -7.0564  -6.9506  -6.7856  -6.7672  -6.7076  -6.6331
    -6.6217  -6.5986  -6.5529  -6.4915  -6.4614  -6.3704  -6.3434  -6.3016
    -6.2775  -6.2143  -6.1897  -6.1767  -6.1483  -6.1085  -6.0927  -6.0716
    -6.0517  -5.9957  -5.9888  -5.9427  -5.9164  -5.8728  -5.8566  -5.8487
    -5.8303  -5.7699  -5.7405  -5.7352  -5.7197  -5.7131  -5.6891  -5.6449
    -5.6288  -5.5860  -5.5734  -5.5590  -5.5364  -5.4771  -5.4328  -5.4289
    -5.3905  -5.3509  -5.3279  -5.2678  -5.2371  -5.2125  -5.2015  -5.1819
    -5.1585  -5.1411  -5.1048  -5.0970  -5.0634  -5.0468  -5.0218  -4.9936
    -4.9550  -4.8842  -4.8649  -4.8480  -4.8220  -4.7348  -4.7049  -4.6640
    -4.4565  -4.4105  -4.0511  -3.9278  -3.7628  -3.4988  -3.4366  -3.3807
    -3.2944  -3.2076  -3.1682  -3.1184  -3.1154  -3.0611  -3.0175  -2.9816
    -2.8755  -2.7700  -2.6901  -2.6593  -2.6371  -2.5458  -2.5383  -2.5219
    -2.4402  -2.4176  -2.3255  -2.2137  -2.1911  -2.1732  -2.1162  -2.0770
    -2.0238  -1.9988  -1.9306  -1.8884  -1.8622  -1.8469  -1.8272  -1.8156
    -1.7549  -1.7214  -1.6967  -1.6769  -1.6059  -1.5627  -1.5233  -1.4905
    -1.4612  -1.4096  -1.3198  -1.2707  -1.1938  -1.1685  -1.1024  -1.0445
    -0.9999  -0.9545  -0.9308  -0.8492  -0.8132  -0.7658  -0.7383  -0.6861
    -0.6013  -0.5434  -0.5115  -0.4726  -0.4419  -0.3956  -0.3227  -0.2766
    -0.2307  -0.2028  -0.1486  -0.0748  -0.0382   0.0219   0.0612   0.0741
     0.1195   0.1574   0.1844   0.2067   0.2547   0.2968   0.3366   0.3635
     0.4070   0.4574   0.4698   0.5219   0.5476   0.6035   0.6545   0.6715
     0.7136   0.8025   0.8277   0.9144   0.9559   1.0200   1.0937   1.1097
     1.3938   1.6616   1.8967   2.7420   2.8565   2.8766   2.9302   2.9459
     2.9902   3.0323   3.0507   3.0890   3.0938   3.1052   3.1317   3.1347
     3.1842   3.2097   3.2247   3.2593

          k = 0.1250-0.3608-0.0727 ( 51894 PWs)   bands (ev):

   -24.0790 -18.5539 -18.4544 -17.8314 -17.6320 -17.4731 -17.3410 -17.1774
   -17.0427 -16.9180 -16.8853 -16.8496 -16.8271 -16.8022 -16.7308 -16.7206
   -16.6808 -16.6458 -16.6024 -16.5326 -16.5278 -16.4624 -16.4447 -16.3921
   -16.2845 -16.2734 -16.1536 -16.1325 -16.1037 -16.0637 -16.0292 -15.9732
   -15.9350 -15.7502 -15.4648 -15.3761  -9.3906  -9.3198  -9.2638  -7.6992
    -7.6235  -7.2092  -7.1858  -7.0522  -6.8236  -6.8188  -6.7137  -6.6762
    -6.6628  -6.6381  -6.5790  -6.5319  -6.5181  -6.4234  -6.4068  -6.3632
    -6.3233  -6.2978  -6.2284  -6.2074  -6.1830  -6.1257  -6.1125  -6.0804
    -6.0692  -6.0330  -5.9987  -5.9453  -5.9372  -5.8875  -5.8430  -5.8156
    -5.7891  -5.7775  -5.7368  -5.7302  -5.7071  -5.7018  -5.6698  -5.6485
    -5.6196  -5.5940  -5.5222  -5.5121  -5.4827  -5.4623  -5.4021  -5.3789
    -5.3550  -5.3424  -5.2958  -5.2572  -5.2409  -5.1673  -5.1425  -5.1064
    -5.0988  -5.0749  -5.0626  -5.0400  -5.0233  -4.9994  -4.9599  -4.9144
    -4.8805  -4.8651  -4.8336  -4.8215  -4.7894  -4.6612  -4.6070  -4.5722
    -4.3662  -4.3331  -4.0887  -3.9300  -3.7733  -3.6056  -3.4822  -3.4156
    -3.3256  -3.2278  -3.1645  -3.1491  -3.1127  -3.0363  -2.9906  -2.9594
    -2.8515  -2.8244  -2.7621  -2.7170  -2.6724  -2.6520  -2.6254  -2.6131
    -2.5498  -2.4224  -2.4033  -2.3578  -2.3377  -2.2636  -2.1733  -2.1432
    -2.0623  -2.0478  -1.9720  -1.9414  -1.9163  -1.8781  -1.8408  -1.7788
    -1.6730  -1.6427  -1.5889  -1.5709  -1.5689  -1.5492  -1.5296  -1.4279
    -1.3991  -1.3797  -1.3213  -1.2795  -1.2429  -1.2069  -1.1057  -1.0066
    -0.9953  -0.9664  -0.8903  -0.8502  -0.8089  -0.7579  -0.7074  -0.6675
    -0.6107  -0.5562  -0.4829  -0.4391  -0.4035  -0.3725  -0.2966  -0.2533
    -0.1901  -0.1396  -0.1122  -0.1028  -0.0220   0.0223   0.0962   0.1133
     0.1673   0.2142   0.2534   0.2689   0.2963   0.3402   0.3936   0.4144
     0.4871   0.5053   0.5292   0.5858   0.6182   0.6932   0.7404   0.7717
     0.8113   0.8320   0.8765   0.9850   1.0316   1.0725   1.1130   1.1658
     1.4839   1.6977   1.9474   2.7747   2.8724   2.9161   2.9350   2.9857
     3.0329   3.0483   3.0690   3.0826   3.0905   3.1312   3.1439   3.1713
     3.1901   3.2395   3.2560   3.2674

          k = 0.1250-0.0722-0.0727 ( 51844 PWs)   bands (ev):

   -24.0836 -18.5787 -18.4780 -17.8945 -17.5758 -17.4944 -17.4773 -17.3026
   -17.1263 -16.9033 -16.8745 -16.8634 -16.8209 -16.7804 -16.7248 -16.7052
   -16.6865 -16.6701 -16.5647 -16.5376 -16.5334 -16.4633 -16.3894 -16.2706
   -16.2405 -16.1535 -16.0987 -16.0982 -16.0609 -16.0017 -15.9978 -15.9083
   -15.9013 -15.7980 -15.3952 -15.3828  -9.4606  -9.4305  -9.3390  -7.9656
    -7.8650  -7.4707  -7.3452  -7.0648  -6.9274  -6.9072  -6.8876  -6.8791
    -6.7343  -6.7202  -6.6805  -6.6631  -6.5999  -6.5818  -6.5318  -6.5021
    -6.4710  -6.3805  -6.3494  -6.3325  -6.1588  -6.1089  -6.1077  -6.0965
    -6.0303  -6.0172  -5.9970  -5.9702  -5.9511  -5.9216  -5.8898  -5.8419
    -5.8061  -5.7954  -5.7800  -5.7726  -5.7504  -5.6706  -5.6612  -5.6481
    -5.6443  -5.5132  -5.4690  -5.4346  -5.4206  -5.3417  -5.3228  -5.2906
    -5.2709  -5.2563  -5.1963  -5.1900  -5.1495  -5.1301  -5.1032  -5.0383
    -4.9919  -4.9846  -4.9025  -4.8749  -4.8690  -4.8142  -4.7857  -4.7604
    -4.7582  -4.7397  -4.6925  -4.6639  -4.5423  -4.4151  -4.3825  -4.3643
    -4.1792  -4.1522  -4.0832  -3.9940  -3.9293  -3.7411  -3.6799  -3.5041
    -3.4383  -3.3144  -3.2486  -3.2109  -3.1858  -3.1590  -3.0552  -3.0294
    -2.9296  -2.9136  -2.8915  -2.8690  -2.8329  -2.7722  -2.7619  -2.7356
    -2.6974  -2.6633  -2.6221  -2.6200  -2.5641  -2.4555  -2.3100  -2.2210
    -2.1523  -2.1281  -2.1161  -2.0397  -2.0264  -1.9629  -1.7061  -1.6401
    -1.6222  -1.5978  -1.5046  -1.4755  -1.4309  -1.3796  -1.3224  -1.2719
    -1.2486  -1.2146  -1.2066  -1.1012  -1.0709  -1.0499  -1.0188  -0.9979
    -0.9765  -0.9214  -0.9128  -0.8466  -0.8080  -0.7997  -0.7393  -0.6977
    -0.6469  -0.5911  -0.5138  -0.4778  -0.4415  -0.3879  -0.3862  -0.1956
    -0.1677  -0.1211  -0.0065   0.0138   0.0336   0.1333   0.1447   0.1457
     0.1888   0.1944   0.2949   0.3088   0.3745   0.3825   0.4599   0.5696
     0.6094   0.6644   0.6673   0.8021   0.8761   0.8910   0.9844   1.0168
     1.0663   1.0998   1.1536   1.1755   1.1958   1.1993   1.2662   1.3341
     1.7359   1.7639   2.1021   2.8663   2.9684   2.9831   3.0028   3.0077
     3.0193   3.0733   3.0753   3.0939   3.1482   3.1573   3.1848   3.2168
     3.2276   3.2337   3.3099   3.3941

          k = 0.3750 0.3608-0.0727 ( 51906 PWs)   bands (ev):

   -24.0772 -18.5420 -18.4448 -17.8085 -17.6025 -17.5157 -17.2527 -17.1092
   -17.0228 -16.9508 -16.8961 -16.8604 -16.8341 -16.8070 -16.7251 -16.7174
   -16.6895 -16.6205 -16.5972 -16.5318 -16.5152 -16.4937 -16.4524 -16.4356
   -16.3525 -16.3045 -16.1761 -16.1421 -16.1306 -16.0822 -16.0406 -15.9992
   -15.9439 -15.7231 -15.5048 -15.3724  -9.3590  -9.3122  -9.1907  -7.5585
    -7.4553  -7.0839  -7.0568  -6.9879  -6.7858  -6.7650  -6.7085  -6.6825
    -6.6371  -6.6202  -6.5852  -6.4990  -6.4618  -6.3816  -6.3441  -6.3016
    -6.2774  -6.2153  -6.1905  -6.1850  -6.1543  -6.1101  -6.0906  -6.0689
    -6.0371  -6.0059  -5.9879  -5.9398  -5.9075  -5.8715  -5.8499  -5.8338
    -5.8123  -5.7671  -5.7466  -5.7282  -5.7161  -5.6902  -5.6730  -5.6361
    -5.6248  -5.5906  -5.5648  -5.5532  -5.5362  -5.5151  -5.4518  -5.4242
    -5.3875  -5.3583  -5.3343  -5.2683  -5.2492  -5.2303  -5.2059  -5.2015
    -5.1691  -5.1475  -5.1342  -5.1056  -5.1024  -5.0665  -5.0620  -5.0350
    -5.0139  -4.9574  -4.8888  -4.8719  -4.8399  -4.7851  -4.7060  -4.4246
    -4.4108  -4.2681  -3.9919  -3.9278  -3.7514  -3.4987  -3.4055  -3.3616
    -3.2944  -3.2086  -3.1716  -3.1172  -3.0677  -3.0517  -2.9970  -2.9342
    -2.8715  -2.7717  -2.7043  -2.6659  -2.6194  -2.5398  -2.5373  -2.5201
    -2.4408  -2.4180  -2.3413  -2.2807  -2.1939  -2.1638  -2.1344  -2.0942
    -2.0487  -1.9989  -1.9705  -1.9020  -1.8759  -1.8602  -1.8408  -1.7928
    -1.7558  -1.7100  -1.6901  -1.6790  -1.6066  -1.5826  -1.5424  -1.4923
    -1.4491  -1.3959  -1.3337  -1.2897  -1.2141  -1.1757  -1.1042  -1.0298
    -0.9741  -0.9526  -0.9345  -0.8686  -0.8162  -0.7666  -0.7377  -0.6839
    -0.6002  -0.5464  -0.5085  -0.4895  -0.4142  -0.3872  -0.2944  -0.2672
    -0.2215  -0.1543  -0.1063  -0.0604  -0.0504   0.0230   0.0480   0.0780
     0.0966   0.1241   0.1520   0.1918   0.2226   0.2683   0.3171   0.3468
     0.4042   0.4483   0.4646   0.5237   0.5613   0.5966   0.6519   0.6753
     0.7127   0.8194   0.8374   0.9554   0.9809   1.0371   1.0940   1.1152
     1.3939   1.6619   1.8968   2.7393   2.8476   2.8762   2.9271   2.9451
     2.9861   3.0325   3.0503   3.0898   3.0981   3.1068   3.1335   3.1382
     3.1826   3.2103   3.2247   3.2577

          k = 0.3750 0.6495-0.0727 ( 51858 PWs)   bands (ev):

   -24.0765 -18.5379 -18.4406 -17.7938 -17.6230 -17.5059 -17.2076 -17.0548
   -16.9979 -16.9364 -16.9020 -16.8676 -16.8539 -16.8059 -16.8009 -16.7485
   -16.6814 -16.6289 -16.5887 -16.5143 -16.5057 -16.4855 -16.4728 -16.4381
   -16.3872 -16.3034 -16.2005 -16.1340 -16.1083 -16.0956 -16.0444 -16.0329
   -15.9421 -15.7077 -15.5374 -15.3633  -9.3093  -9.2993  -9.2059  -7.4889
    -7.4116  -7.1303  -6.9608  -6.8998  -6.7693  -6.7486  -6.7382  -6.6450
    -6.6166  -6.5834  -6.5729  -6.4689  -6.4510  -6.3739  -6.3450  -6.2945
    -6.2375  -6.2252  -6.1832  -6.1711  -6.1609  -6.1431  -6.1107  -6.0995
    -6.0708  -6.0275  -5.9432  -5.9255  -5.8810  -5.8562  -5.8463  -5.8218
    -5.8085  -5.7735  -5.7635  -5.7475  -5.7407  -5.7166  -5.6890  -5.6475
    -5.6389  -5.6079  -5.5381  -5.5217  -5.4793  -5.4551  -5.4271  -5.3991
    -5.3497  -5.3282  -5.3226  -5.3039  -5.2784  -5.2329  -5.2103  -5.1916
    -5.1787  -5.1672  -5.1429  -5.1337  -5.1200  -5.1072  -5.0864  -5.0481
    -5.0377  -5.0123  -4.9078  -4.8605  -4.8363  -4.7934  -4.7230  -4.5515
    -4.4874  -4.3171  -4.1514  -3.8414  -3.8296  -3.4353  -3.4081  -3.3174
    -3.3110  -3.2825  -3.2320  -3.1761  -3.1290  -3.0696  -3.0214  -2.9584
    -2.8649  -2.6981  -2.6522  -2.5465  -2.5029  -2.4460  -2.4226  -2.3742
    -2.3380  -2.3057  -2.2631  -2.1794  -2.1696  -2.1239  -2.0646  -2.0562
    -2.0378  -2.0130  -1.9889  -1.9406  -1.9225  -1.8914  -1.8603  -1.8259
    -1.8080  -1.7580  -1.7389  -1.7049  -1.6756  -1.6150  -1.5813  -1.5150
    -1.4860  -1.4267  -1.3320  -1.3136  -1.2673  -1.1691  -1.1287  -1.1029
    -1.0474  -1.0121  -0.9403  -0.8428  -0.8075  -0.7538  -0.7333  -0.6852
    -0.6603  -0.6231  -0.5869  -0.4427  -0.3974  -0.3679  -0.3248  -0.1980
    -0.1830  -0.1300  -0.0319   0.0011   0.0172   0.0645   0.0839   0.1110
     0.1259   0.1597   0.1687   0.1783   0.2380   0.2498   0.2884   0.3289
     0.3958   0.4432   0.4659   0.4794   0.5052   0.5470   0.5913   0.6445
     0.6928   0.7254   0.7543   0.8881   0.9229   0.9480   1.0214   1.0505
     1.4103   1.5855   1.8481   2.8016   2.8139   2.8533   2.9539   2.9596
     2.9914   3.0200   3.0410   3.0472   3.1177   3.1230   3.1430   3.1464
     3.1775   3.2099   3.2240   3.2712

          k = 0.3750-0.2165-0.0727 ( 51926 PWs)   bands (ev):

   -24.0783 -18.5485 -18.4504 -17.8225 -17.6101 -17.4993 -17.3067 -17.1568
   -17.0393 -16.9443 -16.9008 -16.8481 -16.8142 -16.7903 -16.7307 -16.7034
   -16.6896 -16.6266 -16.5796 -16.5500 -16.5329 -16.4713 -16.4561 -16.4085
   -16.3157 -16.2866 -16.1549 -16.1438 -16.1168 -16.0573 -16.0510 -15.9663
   -15.9557 -15.7397 -15.4729 -15.3803  -9.3959  -9.3166  -9.2152  -7.6447
    -7.5419  -7.1522  -7.1178  -7.0328  -6.8095  -6.8009  -6.7114  -6.6931
    -6.6597  -6.6372  -6.5815  -6.5319  -6.4817  -6.3811  -6.3613  -6.3443
    -6.2828  -6.2454  -6.2286  -6.1986  -6.1860  -6.1144  -6.0966  -6.0828
    -6.0513  -5.9923  -5.9855  -5.9775  -5.9369  -5.8815  -5.8640  -5.8295
    -5.8083  -5.7927  -5.7416  -5.7054  -5.6890  -5.6794  -5.6615  -5.6516
    -5.6293  -5.5975  -5.5744  -5.5384  -5.4924  -5.4535  -5.4259  -5.3846
    -5.3684  -5.3253  -5.2953  -5.2880  -5.2553  -5.2229  -5.2057  -5.1669
    -5.1396  -5.1254  -5.1069  -5.0847  -5.0529  -5.0364  -4.9990  -4.9942
    -4.9437  -4.9043  -4.8846  -4.8460  -4.8211  -4.7372  -4.6602  -4.4534
    -4.2929  -4.1922  -4.0518  -3.9946  -3.7105  -3.5588  -3.4513  -3.4319
    -3.3021  -3.2211  -3.1673  -3.1148  -3.0523  -2.9700  -2.9347  -2.9294
    -2.8312  -2.8263  -2.7728  -2.7210  -2.6820  -2.6736  -2.6484  -2.6016
    -2.5089  -2.4239  -2.3859  -2.3372  -2.3107  -2.2321  -2.1758  -2.0873
    -2.0419  -1.9951  -1.9633  -1.9412  -1.8827  -1.8544  -1.8172  -1.7556
    -1.7093  -1.6625  -1.6369  -1.6192  -1.5773  -1.5660  -1.4858  -1.4593
    -1.4166  -1.3713  -1.3676  -1.3029  -1.2813  -1.2592  -1.0713  -0.9683
    -0.9551  -0.9230  -0.9099  -0.8546  -0.7828  -0.7803  -0.6653  -0.6614
    -0.6151  -0.5766  -0.5333  -0.4187  -0.4005  -0.3302  -0.3209  -0.2767
    -0.2340  -0.2058  -0.1316  -0.0989  -0.0411   0.0221   0.0852   0.1052
     0.1479   0.1599   0.1929   0.2163   0.2389   0.2926   0.3326   0.3950
     0.4306   0.4415   0.4684   0.5590   0.6037   0.6631   0.6813   0.7334
     0.7444   0.8367   0.8924   1.0132   1.0327   1.0906   1.1486   1.1915
     1.4338   1.6837   1.9365   2.7854   2.8371   2.9455   2.9712   2.9854
     3.0152   3.0234   3.0541   3.0630   3.0793   3.0843   3.1270   3.1402
     3.1874   3.1978   3.2290   3.2517

          k = 0.3750 0.0722-0.0727 ( 51894 PWs)   bands (ev):

   -24.0790 -18.5523 -18.4544 -17.8378 -17.5599 -17.5424 -17.3410 -17.1819
   -17.0426 -16.9180 -16.8825 -16.8496 -16.8272 -16.7889 -16.7395 -16.7211
   -16.6845 -16.6458 -16.6039 -16.5324 -16.5291 -16.4591 -16.4427 -16.3918
   -16.2852 -16.2728 -16.1536 -16.1326 -16.1044 -16.0635 -16.0290 -15.9729
   -15.9345 -15.7499 -15.4655 -15.3756  -9.3902  -9.3198  -9.2644  -7.6993
    -7.5839  -7.2044  -7.1118  -7.0268  -6.8230  -6.8179  -6.7927  -6.7126
    -6.6682  -6.6369  -6.5934  -6.5454  -6.5273  -6.4176  -6.4098  -6.3642
    -6.3280  -6.3043  -6.2316  -6.2117  -6.1909  -6.1424  -6.1108  -6.0759
    -6.0676  -6.0327  -6.0030  -5.9438  -5.9031  -5.8885  -5.8391  -5.8136
    -5.7792  -5.7659  -5.7364  -5.7098  -5.7006  -5.6928  -5.6504  -5.6322
    -5.6063  -5.5792  -5.5460  -5.5191  -5.5114  -5.4819  -5.4079  -5.3938
    -5.3588  -5.3423  -5.3021  -5.2586  -5.2392  -5.1986  -5.1668  -5.1325
    -5.1058  -5.0978  -5.0749  -5.0622  -5.0404  -5.0177  -4.9992  -4.9600
    -4.9162  -4.8791  -4.8337  -4.8215  -4.8006  -4.7197  -4.6622  -4.3973
    -4.3662  -4.1447  -3.9302  -3.9246  -3.7607  -3.6055  -3.5251  -3.4359
    -3.3255  -3.2435  -3.1658  -3.1143  -3.0363  -3.0212  -2.9793  -2.9598
    -2.8465  -2.8171  -2.7634  -2.7155  -2.6728  -2.6526  -2.6195  -2.6053
    -2.5537  -2.4546  -2.4079  -2.3413  -2.3359  -2.2631  -2.2075  -2.1512
    -2.0878  -2.0516  -2.0307  -1.9364  -1.9051  -1.8743  -1.8471  -1.7799
    -1.6764  -1.6555  -1.6153  -1.5946  -1.5757  -1.5637  -1.5350  -1.4292
    -1.4256  -1.3862  -1.3185  -1.2473  -1.2391  -1.1794  -1.1062  -1.0106
    -0.9781  -0.9654  -0.8937  -0.8555  -0.8104  -0.7670  -0.7112  -0.6657
    -0.6199  -0.5592  -0.4985  -0.4387  -0.4082  -0.3328  -0.2677  -0.2399
    -0.1861  -0.1354  -0.1115  -0.0588  -0.0175   0.0278   0.1025   0.1175
     0.1294   0.1966   0.2209   0.2571   0.2667   0.3082   0.3743   0.4018
     0.4610   0.4936   0.5148   0.5856   0.6301   0.7026   0.7453   0.7823
     0.8102   0.8579   0.9185   1.0283   1.0421   1.0850   1.1011   1.1652
     1.4838   1.6982   1.9475   2.7717   2.8599   2.9156   2.9341   2.9859
     3.0329   3.0429   3.0718   3.0850   3.0919   3.1318   3.1456   3.1862
     3.1930   3.2557   3.2662   3.4177

 ------ SPIN DOWN ----------


          k = 0.1250 0.2165-0.0727 ( 51920 PWs)   bands (ev):

   -24.0580 -18.1647 -17.9722 -17.4563 -17.2283 -17.1187 -17.0694 -17.0082
   -16.9206 -16.7344 -16.6195 -16.5609 -16.4676 -16.4349 -16.3958 -16.3941
   -16.3263 -16.3152 -16.2627 -16.2549 -16.2071 -16.1665 -16.1026 -15.8913
   -15.7383 -15.6765 -15.6337 -15.5903 -15.5197 -15.4316 -15.4255 -15.3832
   -15.3568 -15.2510 -15.1162 -15.1016  -9.4227  -9.3605  -9.2326  -6.7200
    -6.3341  -6.2571  -6.1885  -6.1784  -6.1770  -6.1657  -6.1382  -6.0835
    -6.0514  -5.9849  -5.9801  -5.8836  -5.8676  -5.8506  -5.7751  -5.7304
    -5.7221  -5.7189  -5.6995  -5.6824  -5.6653  -5.6457  -5.6167  -5.5926
    -5.5883  -5.4732  -5.4557  -5.2656  -5.2312  -5.2092  -5.1850  -5.1432
    -5.1347  -5.0424  -4.4101  -4.2744  -4.1692  -4.0273  -3.8365  -3.7315
    -3.6980  -3.6062  -3.5901  -3.5199  -3.4075  -3.2763  -3.1519  -3.1362
    -3.1020  -3.0662  -2.9319  -2.8318  -2.8106  -2.7167  -2.6701  -2.6246
    -2.5081  -2.4623  -2.4048  -2.3540  -2.2741  -2.2505  -2.1932  -2.1887
    -2.1136  -2.1034  -2.0095  -2.0035  -1.9697  -1.9392  -1.9073  -1.8981
    -1.8891  -1.8514  -1.8154  -1.7728  -1.7631  -1.7487  -1.7120  -1.6496
    -1.6402  -1.5792  -1.5478  -1.5024  -1.4873  -1.4301  -1.4022  -1.3335
    -1.2770  -1.2527  -1.2145  -1.1837  -1.1300  -1.1158  -1.0717  -1.0478
    -0.9820  -0.9635  -0.9293  -0.8966  -0.8815  -0.8725  -0.8340  -0.8144
    -0.7538  -0.7086  -0.6897  -0.6743  -0.6148  -0.5485  -0.5164  -0.4463
    -0.3141  -0.2985  -0.2347  -0.1564  -0.1279  -0.1117  -0.0369  -0.0217
     0.0126   0.0630   0.0912   0.1664   0.2013   0.2520   0.3227   0.4006
     0.4326   0.5429   0.5680   0.6913   0.8592   0.9175   1.3831   1.6189
     2.0429   2.6122   2.7335   2.8147   2.8521   2.8588   2.8999   2.9196
     2.9384   2.9471   3.0245   3.0453   3.0495   3.0787   3.0847   3.1133
     3.1236   3.1613   3.1858   3.1867   3.1882   3.2149   3.2233   3.2466
     3.3011   3.3235   3.3284   3.3796   3.4035   3.4277   3.4350   3.4602
     3.4739   3.4841   3.5082   3.5199   3.5394   3.5473   3.5631   3.5900
     3.5983   3.6284   3.6558   3.6784   3.7066   3.7504   3.7986   3.8368
     3.8529   3.8712   3.9059   3.9203   3.9296   3.9739   3.9853   3.9983
     4.0123   4.0374   4.0788   4.1386

          k = 0.1250 0.5052-0.0727 ( 51906 PWs)   bands (ev):

   -24.0616 -18.1177 -17.9590 -17.3755 -17.2663 -17.1076 -17.0114 -16.9469
   -16.7815 -16.7123 -16.6322 -16.5924 -16.5487 -16.5449 -16.4480 -16.4297
   -16.3602 -16.3569 -16.3051 -16.2615 -16.2254 -16.1761 -16.0483 -15.8402
   -15.7627 -15.7008 -15.6761 -15.6575 -15.5781 -15.4132 -15.4044 -15.3765
   -15.3602 -15.2357 -15.1473 -15.0941  -9.3270  -9.2239  -9.1792  -6.5836
    -6.4160  -6.2628  -6.1895  -6.1525  -6.0838  -6.0589  -6.0383  -6.0305
    -6.0124  -6.0019  -5.9769  -5.9022  -5.8947  -5.8578  -5.8349  -5.8255
    -5.8134  -5.7823  -5.7686  -5.7633  -5.7171  -5.7025  -5.6697  -5.6381
    -5.6168  -5.4971  -5.4570  -5.4372  -5.3314  -5.2216  -5.1982  -5.1174
    -5.0981  -4.9929  -4.0726  -3.9488  -3.8658  -3.7026  -3.5437  -3.4682
    -3.3794  -3.2962  -3.2069  -3.1798  -3.1238  -3.0622  -3.0071  -2.9969
    -2.8885  -2.8155  -2.7782  -2.7411  -2.6831  -2.6495  -2.6250  -2.6055
    -2.5492  -2.5316  -2.5007  -2.4262  -2.3974  -2.3858  -2.3448  -2.2671
    -2.2387  -2.2098  -2.1832  -2.1171  -2.0995  -2.0870  -2.0591  -1.9878
    -1.9663  -1.9355  -1.8698  -1.8472  -1.8413  -1.8114  -1.7536  -1.7319
    -1.7001  -1.6602  -1.6157  -1.5625  -1.5550  -1.4945  -1.4584  -1.4467
    -1.3971  -1.3886  -1.3537  -1.3154  -1.2641  -1.2382  -1.1626  -1.1007
    -1.0857  -1.0346  -0.9760  -0.9444  -0.9215  -0.8944  -0.8473  -0.7938
    -0.7797  -0.7411  -0.6936  -0.6587  -0.5943  -0.5786  -0.5516  -0.5272
    -0.5084  -0.4585  -0.4244  -0.3882  -0.3594  -0.2780  -0.2405  -0.1689
    -0.0982  -0.0427  -0.0141   0.0447   0.0905   0.1474   0.1653   0.2103
     0.2446   0.4403   0.6111   0.6364   0.7539   0.9233   1.4154   1.7019
     2.0500   2.5695   2.7835   2.8637   2.8976   2.9137   2.9286   2.9552
     2.9621   2.9678   2.9996   3.0571   3.0771   3.1132   3.1260   3.1306
     3.1587   3.1832   3.1981   3.2200   3.2212   3.2388   3.2472   3.2797
     3.2861   3.2956   3.3271   3.3335   3.3480   3.3811   3.4201   3.4282
     3.4353   3.4535   3.4737   3.4898   3.5021   3.5381   3.5567   3.5671
     3.5965   3.6096   3.6217   3.6436   3.6724   3.7053   3.7263   3.7378
     3.7603   3.7878   3.8309   3.8419   3.8571   3.8929   3.9274   3.9418
     3.9700   4.0328   4.0487   4.0780

          k = 0.1250-0.3608-0.0727 ( 51894 PWs)   bands (ev):

   -24.0601 -18.1379 -17.9644 -17.4212 -17.1954 -17.1629 -17.0154 -16.9939
   -16.8558 -16.6860 -16.6724 -16.5587 -16.5071 -16.5012 -16.4142 -16.4023
   -16.3562 -16.3463 -16.2858 -16.2589 -16.2149 -16.1722 -16.0789 -15.8626
   -15.7627 -15.6729 -15.6542 -15.6137 -15.5793 -15.4135 -15.4021 -15.3920
   -15.3602 -15.2416 -15.1438 -15.0890  -9.3675  -9.2559  -9.2275  -6.6412
    -6.3822  -6.2706  -6.1814  -6.1261  -6.1175  -6.1035  -6.0900  -6.0731
    -6.0569  -5.9742  -5.9674  -5.9210  -5.9169  -5.8286  -5.8133  -5.7912
    -5.7730  -5.7641  -5.7333  -5.7216  -5.6880  -5.6771  -5.6510  -5.6298
    -5.6045  -5.4859  -5.4565  -5.3542  -5.3014  -5.2166  -5.1963  -5.1273
    -5.1128  -5.0089  -4.2161  -4.0705  -3.9905  -3.8465  -3.6558  -3.5882
    -3.5042  -3.4760  -3.3982  -3.3269  -3.2605  -3.1698  -3.0737  -3.0602
    -2.9473  -2.8914  -2.8698  -2.8146  -2.7287  -2.6940  -2.6663  -2.6018
    -2.5465  -2.5143  -2.4083  -2.3880  -2.3446  -2.2951  -2.2585  -2.2418
    -2.2017  -2.1745  -2.1425  -2.0891  -2.0555  -2.0223  -1.9751  -1.9566
    -1.9256  -1.8959  -1.8880  -1.8510  -1.8197  -1.7648  -1.7372  -1.6872
    -1.6528  -1.5834  -1.5592  -1.5329  -1.5080  -1.4513  -1.3935  -1.3733
    -1.3452  -1.2982  -1.2624  -1.2286  -1.1852  -1.1401  -1.1009  -1.0469
    -1.0085  -0.9756  -0.9592  -0.9432  -0.9012  -0.8837  -0.8660  -0.8184
    -0.7723  -0.7383  -0.7194  -0.6608  -0.6231  -0.6115  -0.5523  -0.4917
    -0.4574  -0.4115  -0.3713  -0.3172  -0.2786  -0.2046  -0.1548  -0.1091
    -0.0320  -0.0040   0.0205   0.0793   0.1091   0.1831   0.2438   0.2681
     0.3144   0.4754   0.6002   0.6562   0.7997   0.9227   1.4000   1.6562
     2.0593   2.5844   2.7601   2.8443   2.8834   2.8908   2.9248   2.9367
     2.9587   2.9706   3.0139   3.0471   3.0660   3.0917   3.1109   3.1365
     3.1628   3.1739   3.1930   3.2097   3.2217   3.2312   3.2451   3.2743
     3.2896   3.3016   3.3346   3.3607   3.3856   3.4068   3.4228   3.4458
     3.4489   3.4558   3.4772   3.4945   3.5023   3.5246   3.5395   3.5821
     3.5938   3.6235   3.6422   3.6541   3.7027   3.7166   3.7322   3.7607
     3.7993   3.8369   3.8606   3.8685   3.8853   3.9123   3.9475   3.9760
     4.0017   4.0347   4.0748   4.0904

          k = 0.1250-0.0722-0.0727 ( 51844 PWs)   bands (ev):

   -24.0565 -18.1833 -17.9780 -17.4700 -17.2688 -17.1167 -17.0732 -17.0068
   -16.9559 -16.7635 -16.5890 -16.5570 -16.4349 -16.4079 -16.4005 -16.3809
   -16.3223 -16.2730 -16.2497 -16.2479 -16.2142 -16.1598 -16.1086 -15.9090
   -15.7098 -15.6829 -15.6161 -15.5947 -15.4822 -15.4529 -15.4301 -15.3654
   -15.3533 -15.2626 -15.1247 -15.0859  -9.4593  -9.4339  -9.2362  -6.7772
    -6.2967  -6.2461  -6.2234  -6.2198  -6.2125  -6.2077  -6.1701  -6.0381
    -6.0300  -6.0164  -6.0037  -5.9074  -5.8554  -5.7682  -5.7534  -5.7025
    -5.6922  -5.6734  -5.6530  -5.6342  -5.6306  -5.6291  -5.6063  -5.5829
    -5.5686  -5.4624  -5.4559  -5.2288  -5.2069  -5.1959  -5.1560  -5.1536
    -5.1367  -5.0623  -4.5549  -4.4348  -4.3009  -4.1543  -3.9403  -3.8647
    -3.8438  -3.7202  -3.6930  -3.6462  -3.4358  -3.2843  -3.2265  -3.2023
    -3.1944  -3.1592  -2.9609  -2.8421  -2.8382  -2.7313  -2.7194  -2.5448
    -2.4865  -2.4183  -2.4118  -2.2834  -2.2637  -2.2375  -2.1491  -2.1185
    -2.1086  -2.0268  -1.9811  -1.9745  -1.9357  -1.8965  -1.8693  -1.8609
    -1.8473  -1.8423  -1.8199  -1.7777  -1.7540  -1.7208  -1.6888  -1.6514
    -1.6091  -1.5876  -1.5359  -1.5095  -1.4805  -1.4249  -1.3815  -1.3617
    -1.2740  -1.2242  -1.2220  -1.1261  -1.1117  -1.0808  -1.0759  -0.9837
    -0.9466  -0.9235  -0.9169  -0.9022  -0.8609  -0.8410  -0.8304  -0.8159
    -0.7100  -0.6998  -0.6485  -0.6376  -0.5979  -0.5547  -0.5195  -0.2983
    -0.2384  -0.2228  -0.1619  -0.1205  -0.0782  -0.0349   0.0043   0.0260
     0.1446   0.1868   0.1964   0.2331   0.2523   0.3571   0.3754   0.5082
     0.5100   0.5705   0.6157   0.7141   0.9022   0.9288   1.3509   1.5555
     2.0519   2.6781   2.7117   2.7776   2.8333   2.8428   2.8660   2.9023
     2.9089   2.9221   3.0078   3.0280   3.0311   3.0657   3.0777   3.0873
     3.0999   3.1412   3.1504   3.1673   3.1744   3.1772   3.2138   3.2602
     3.3183   3.3434   3.3561   3.3745   3.3983   3.4192   3.4329   3.4516
     3.4740   3.5083   3.5248   3.5435   3.5546   3.5607   3.5784   3.6041
     3.6320   3.6478   3.6666   3.6943   3.7438   3.7509   3.8177   3.8377
     3.8821   3.9163   3.9241   3.9698   3.9869   3.9972   4.0307   4.0352
     4.0508   4.1121   4.1620   4.1982

          k = 0.3750 0.3608-0.0727 ( 51906 PWs)   bands (ev):

   -24.0616 -18.1146 -17.9590 -17.4213 -17.1881 -17.1076 -17.0480 -16.9442
   -16.7814 -16.7123 -16.6301 -16.5924 -16.5490 -16.5459 -16.4321 -16.4296
   -16.3727 -16.3600 -16.3106 -16.2615 -16.2248 -16.1708 -16.0481 -15.8403
   -15.7626 -15.7010 -15.6760 -15.6575 -15.5786 -15.4131 -15.4046 -15.3762
   -15.3601 -15.2357 -15.1460 -15.0951  -9.3269  -9.2239  -9.1792  -6.5758
    -6.4158  -6.2792  -6.1894  -6.1545  -6.0838  -6.0589  -6.0383  -6.0291
    -6.0123  -6.0008  -5.9749  -5.9022  -5.8934  -5.8530  -5.8352  -5.8253
    -5.8139  -5.7847  -5.7733  -5.7641  -5.7194  -5.7039  -5.6682  -5.6379
    -5.6165  -5.4968  -5.4569  -5.3749  -5.3309  -5.2217  -5.1970  -5.1174
    -5.0981  -5.0406  -4.0727  -3.9962  -3.8661  -3.6792  -3.5439  -3.4680
    -3.3824  -3.3029  -3.1911  -3.1751  -3.0748  -3.0407  -3.0020  -2.9676
    -2.8887  -2.8143  -2.7773  -2.7414  -2.6983  -2.6484  -2.6363  -2.6204
    -2.5590  -2.5357  -2.5020  -2.4262  -2.3992  -2.3856  -2.3444  -2.2752
    -2.2444  -2.2099  -2.1806  -2.1187  -2.1098  -2.0961  -2.0619  -1.9867
    -1.9666  -1.9147  -1.8562  -1.8451  -1.8363  -1.8094  -1.7528  -1.7322
    -1.7016  -1.6594  -1.6128  -1.5787  -1.5614  -1.5346  -1.4803  -1.4514
    -1.4111  -1.3909  -1.3561  -1.3354  -1.2565  -1.2341  -1.1585  -1.1004
    -1.0845  -1.0302  -0.9783  -0.9450  -0.9117  -0.8932  -0.8463  -0.7839
    -0.7640  -0.7359  -0.6938  -0.6593  -0.6155  -0.5943  -0.5734  -0.5250
    -0.5096  -0.4490  -0.4228  -0.3870  -0.3574  -0.2643  -0.2359  -0.1687
    -0.0951  -0.0413  -0.0147   0.0440   0.0883   0.1409   0.1648   0.1987
     0.2391   0.4405   0.6110   0.6362   0.7542   0.9240   1.6213   1.7266
     1.9059   2.5679   2.7843   2.8634   2.8895   2.9136   2.9288   2.9574
     2.9624   2.9748   2.9986   3.0531   3.0770   3.1132   3.1258   3.1308
     3.1594   3.1835   3.2032   3.2202   3.2286   3.2440   3.2536   3.2829
     3.2880   3.2967   3.3265   3.3341   3.3554   3.3815   3.4204   3.4351
     3.4415   3.4674   3.4798   3.5027   3.5291   3.5399   3.5622   3.5701
     3.5936   3.6167   3.6226   3.6338   3.6696   3.7057   3.7361   3.7494
     3.7583   3.7787   3.8177   3.8404   3.8551   3.8936   3.9320   3.9462
     3.9551   4.0061   4.0224   4.0469

          k = 0.3750 0.6495-0.0727 ( 51858 PWs)   bands (ev):

   -24.0622 -18.1074 -17.9571 -17.3812 -17.2537 -17.0895 -17.0370 -16.9235
   -16.7455 -16.6907 -16.6136 -16.5909 -16.5671 -16.5519 -16.4807 -16.4341
   -16.3958 -16.3561 -16.3483 -16.2610 -16.2069 -16.1813 -16.0176 -15.8324
   -15.7660 -15.7475 -15.6833 -15.6604 -15.5895 -15.4143 -15.3958 -15.3593
   -15.3475 -15.2408 -15.1719 -15.0788  -9.2630  -9.2224  -9.1966  -6.5709
    -6.4513  -6.2605  -6.1796  -6.1713  -6.0736  -6.0442  -6.0296  -6.0043
    -5.9750  -5.9366  -5.9211  -5.9112  -5.8854  -5.8736  -5.8657  -5.8501
    -5.8292  -5.8188  -5.8099  -5.7756  -5.7393  -5.7105  -5.6763  -5.6537
    -5.6046  -5.4899  -5.4713  -5.4508  -5.3243  -5.2444  -5.1966  -5.1100
    -5.0924  -5.0107  -3.8972  -3.8337  -3.8074  -3.6430  -3.5022  -3.4157
    -3.3538  -3.2870  -3.2489  -3.1776  -3.0995  -3.0076  -2.9307  -2.8987
    -2.8837  -2.8269  -2.7897  -2.7517  -2.7013  -2.6822  -2.6323  -2.6113
    -2.5766  -2.5585  -2.4786  -2.4704  -2.4165  -2.3943  -2.3154  -2.2481
    -2.2265  -2.2064  -2.1979  -2.1395  -2.1208  -2.1061  -2.0563  -1.9977
    -1.9779  -1.9434  -1.8992  -1.8365  -1.8065  -1.7983  -1.7744  -1.7599
    -1.7340  -1.6910  -1.6592  -1.6323  -1.6058  -1.5505  -1.4636  -1.4223
    -1.3850  -1.3487  -1.3018  -1.2839  -1.2512  -1.1854  -1.1351  -1.0903
    -1.0365  -1.0141  -0.9840  -0.9552  -0.9289  -0.9042  -0.8595  -0.8231
    -0.8044  -0.7915  -0.7395  -0.7248  -0.6605  -0.6183  -0.5650  -0.5223
    -0.4921  -0.4736  -0.4419  -0.4080  -0.3859  -0.3508  -0.3405  -0.2711
    -0.1558  -0.1231  -0.1111   0.0572   0.0889   0.1088   0.1255   0.2250
     0.2673   0.3912   0.5582   0.6734   0.7042   0.9358   1.6128   1.7188
     1.9305   2.5678   2.8428   2.8704   2.9118   2.9366   2.9451   2.9692
     2.9848   3.0185   3.0410   3.0667   3.1040   3.1280   3.1394   3.1689
     3.1897   3.1953   3.1990   3.2292   3.2403   3.2862   3.2891   3.2913
     3.3067   3.3102   3.3264   3.3433   3.3632   3.3751   3.3888   3.4099
     3.4170   3.4304   3.4659   3.4764   3.5020   3.5087   3.5370   3.5884
     3.5912   3.6135   3.6339   3.6574   3.6718   3.6783   3.6948   3.7135
     3.7289   3.7729   3.7988   3.8136   3.8377   3.8644   3.8855   3.9406
     3.9512   3.9666   4.0068   4.1106

          k = 0.3750-0.2165-0.0727 ( 51926 PWs)   bands (ev):

   -24.0607 -18.1270 -17.9623 -17.4368 -17.1606 -17.1391 -17.0396 -16.9782
   -16.8281 -16.7022 -16.6650 -16.5513 -16.5370 -16.5299 -16.4088 -16.4011
   -16.3720 -16.3585 -16.2771 -16.2626 -16.2305 -16.1679 -16.0710 -15.8533
   -15.7637 -15.6759 -15.6611 -15.6302 -15.5768 -15.4102 -15.4035 -15.3822
   -15.3756 -15.2352 -15.1593 -15.0806  -9.3654  -9.2262  -9.2089  -6.6111
    -6.3984  -6.2757  -6.1509  -6.1204  -6.1013  -6.0811  -6.0760  -6.0718
    -6.0319  -6.0272  -6.0062  -5.9375  -5.9080  -5.8464  -5.8142  -5.8048
    -5.7736  -5.7479  -5.7362  -5.7078  -5.6999  -5.6816  -5.6726  -5.6672
    -5.6041  -5.4942  -5.4524  -5.3369  -5.3136  -5.2098  -5.1961  -5.1252
    -5.1061  -5.0475  -4.1803  -4.0824  -3.9294  -3.7617  -3.6059  -3.5463
    -3.4482  -3.3833  -3.3244  -3.2668  -3.2149  -3.1034  -3.0152  -3.0044
    -2.9129  -2.8332  -2.8104  -2.7789  -2.7244  -2.6591  -2.6386  -2.5800
    -2.5757  -2.5279  -2.3964  -2.3802  -2.3708  -2.3420  -2.3238  -2.2708
    -2.2576  -2.1846  -2.1607  -2.0951  -2.0781  -2.0536  -2.0132  -1.9886
    -1.9234  -1.8843  -1.8691  -1.8669  -1.8305  -1.7714  -1.7494  -1.7326
    -1.6363  -1.6109  -1.5883  -1.5578  -1.5201  -1.4828  -1.4603  -1.4221
    -1.4140  -1.3635  -1.3066  -1.2686  -1.2447  -1.2184  -1.1496  -1.1345
    -1.0404  -1.0305  -0.9756  -0.9651  -0.9213  -0.9050  -0.7948  -0.7706
    -0.7590  -0.7526  -0.7307  -0.6647  -0.6078  -0.5712  -0.5319  -0.4924
    -0.4718  -0.4436  -0.3666  -0.3195  -0.3035  -0.2094  -0.1804  -0.0495
    -0.0304  -0.0126   0.0140   0.0605   0.1036   0.1192   0.2206   0.2437
     0.2483   0.4717   0.5952   0.6701   0.8123   0.9045   1.5058   1.7100
     1.9655   2.5998   2.7432   2.8393   2.8655   2.8941   2.9237   2.9417
     2.9495   2.9615   2.9911   3.0327   3.0621   3.0939   3.1042   3.1347
     3.1555   3.1796   3.2016   3.2029   3.2237   3.2393   3.2610   3.2773
     3.2784   3.3046   3.3064   3.3437   3.3648   3.3886   3.3893   3.4349
     3.4463   3.4607   3.4663   3.5088   3.5298   3.5523   3.5605   3.6087
     3.6100   3.6284   3.6517   3.6549   3.6938   3.7080   3.7205   3.7502
     3.7904   3.8049   3.8284   3.8538   3.8715   3.9026   3.9557   3.9728
     3.9840   4.0481   4.0652   4.1204

          k = 0.3750 0.0722-0.0727 ( 51894 PWs)   bands (ev):

   -24.0601 -18.1350 -17.9644 -17.4484 -17.1629 -17.1156 -17.0686 -16.9946
   -16.8558 -16.6841 -16.6722 -16.5592 -16.5012 -16.4977 -16.4143 -16.4080
   -16.3619 -16.3461 -16.2886 -16.2589 -16.2162 -16.1662 -16.0786 -15.8627
   -15.7627 -15.6729 -15.6539 -15.6138 -15.5799 -15.4137 -15.4019 -15.3919
   -15.3601 -15.2417 -15.1426 -15.0900  -9.3673  -9.2560  -9.2274  -6.6315
    -6.3821  -6.2901  -6.1813  -6.1302  -6.1214  -6.1042  -6.0887  -6.0721
    -6.0478  -5.9752  -5.9674  -5.9185  -5.9154  -5.8284  -5.8134  -5.7914
    -5.7731  -5.7642  -5.7321  -5.7249  -5.6897  -5.6776  -5.6518  -5.6297
    -5.6045  -5.4858  -5.4563  -5.3085  -5.2711  -5.2167  -5.1919  -5.1272
    -5.1128  -5.0717  -4.2162  -4.1092  -3.9906  -3.8475  -3.6571  -3.5893
    -3.5055  -3.4350  -3.3831  -3.3253  -3.2546  -3.1792  -3.0668  -3.0098
    -2.9494  -2.9029  -2.8713  -2.8139  -2.7271  -2.7061  -2.6709  -2.5918
    -2.5457  -2.5147  -2.4082  -2.3846  -2.3482  -2.2953  -2.2559  -2.2488
    -2.2027  -2.1721  -2.1330  -2.0911  -2.0516  -2.0218  -1.9778  -1.9508
    -1.9332  -1.9111  -1.8890  -1.8441  -1.8213  -1.7729  -1.7564  -1.6725
    -1.6404  -1.6276  -1.5635  -1.5295  -1.5181  -1.4591  -1.4090  -1.3628
    -1.3512  -1.3196  -1.2829  -1.2461  -1.1940  -1.1375  -1.0997  -1.0458
    -1.0051  -0.9732  -0.9547  -0.9351  -0.8991  -0.8745  -0.8577  -0.8159
    -0.7746  -0.7412  -0.7202  -0.6806  -0.6301  -0.6148  -0.5484  -0.4915
    -0.4558  -0.4061  -0.3567  -0.3141  -0.2778  -0.1983  -0.1398  -0.1025
    -0.0310  -0.0038   0.0209   0.0776   0.1113   0.1705   0.2347   0.2660
     0.3134   0.4755   0.6004   0.6560   0.8000   0.9232   1.5470   1.7057
     1.9347   2.5825   2.7612   2.8437   2.8755   2.8890   2.9253   2.9464
     2.9648   2.9697   3.0128   3.0430   3.0659   3.0927   3.1111   3.1369
     3.1642   3.1749   3.1950   3.2098   3.2245   3.2326   3.2480   3.2744
     3.2901   3.3020   3.3442   3.3613   3.3852   3.3951   3.4227   3.4475
     3.4527   3.4674   3.4837   3.5020   3.5248   3.5367   3.5438   3.5828
     3.5949   3.6173   3.6287   3.6649   3.6837   3.7189   3.7467   3.7857
     3.7985   3.8405   3.8645   3.8712   3.9106   3.9150   3.9508   3.9684
     3.9939   4.0238   4.0330   4.0657

     the Fermi energy is     1.7007 ev

!    total energy              =   -3069.26194461 Ry
     estimated scf accuracy    <       0.12407993 Ry
     smearing contrib. (-TS)   =      -0.00004128 Ry
     internal energy E=F+TS    =   -3069.26190333 Ry

     The total energy is F=E-TS. E is the sum of the following terms:
     one-electron contribution =  -56124.45249937 Ry
     hartree contribution      =   28310.89502595 Ry
     xc contribution           =    -838.64828514 Ry
     ewald contribution        =   26290.19172514 Ry
     electric field correction =       0.00389733 Ry
     Hubbard energy            =       3.32036466 Ry
     one-center paw contrib.   =    -710.57213191 Ry

     total magnetization       =    42.09 Bohr mag/cell
     absolute magnetization    =    91.39 Bohr mag/cell

     convergence has been achieved in 220 iterations

     negative rho (up, down):  9.638E-04 1.379E-02

     Forces acting on atoms (cartesian axes, Ry/au):

     atom    1 type  5   force =    -0.00030547    0.00018453   -0.00699414
     atom    2 type  5   force =    -0.00096929    0.00191745   -0.01050713
     atom    3 type  5   force =     0.00104975   -0.00064235   -0.01003038
     atom    4 type  5   force =     0.00191020    0.00159787   -0.01061415
     atom    5 type  4   force =    -0.00153328   -0.01347642    0.00978702
     atom    6 type  4   force =     0.01658898    0.00580985    0.00293507
     atom    7 type  4   force =     0.00242904    0.00918451   -0.00038946
     atom    8 type  4   force =    -0.01473482    0.00292378    0.00374789
     atom    9 type  2   force =     0.00203708   -0.00112782    0.00945636
     atom   10 type  2   force =     0.00072790   -0.00295329    0.01146823
     atom   11 type  2   force =    -0.00395273   -0.00293828    0.01313862
     atom   12 type  4   force =     0.00177136    0.01548692   -0.02387644
     atom   13 type  4   force =    -0.00235057    0.00576262   -0.00190655
     atom   14 type  4   force =    -0.00691278   -0.01169022   -0.00861920
     atom   15 type  4   force =     0.00546889   -0.00873658   -0.00875574
     atom   16 type  3   force =    -0.00017798   -0.00136280    0.00852331
     atom   17 type  2   force =     0.00144738   -0.00553104    0.00467691
     atom   18 type  3   force =    -0.00056455    0.00263328    0.01943176
     atom   19 type  4   force =    -0.00246969    0.00059729   -0.00320689
     atom   20 type  4   force =     0.00001793   -0.00320696   -0.00368451
     atom   21 type  4   force =     0.00255747    0.00063253   -0.00341692
     atom   22 type  4   force =     0.00013650   -0.00003872   -0.00468421
     atom   23 type  2   force =    -0.00031573   -0.00076431    0.01439472
     atom   24 type  2   force =     0.00052212   -0.00066760    0.01472465
     atom   25 type  2   force =     0.00021592    0.00022515    0.01510320
     atom   26 type  4   force =     0.00010107   -0.00038074   -0.00349465
     atom   27 type  4   force =     0.00004700   -0.00044846   -0.00343883
     atom   28 type  4   force =     0.00008355   -0.00032825   -0.00345504
     atom   29 type  4   force =     0.00011914   -0.00042259   -0.00301662
     atom   30 type  3   force =     0.00012519   -0.00066507    0.01527586
     atom   31 type  1   force =    -0.00678570    0.02041742   -0.01839217
     atom   32 type  4   force =    -0.00001637   -0.00039382   -0.00449233
     atom   33 type  4   force =     0.00022921   -0.00045265   -0.00448788
     atom   34 type  4   force =     0.00017546   -0.00044372   -0.00449784
     atom   35 type  2   force =     0.00079894   -0.00037027    0.01453268
     atom   36 type  3   force =     0.00019075   -0.00052790    0.01525675
     atom   37 type  4   force =     0.00009330   -0.00038971   -0.00161805
     atom   38 type  4   force =     0.00006857   -0.00065270   -0.00255798
     atom   39 type  4   force =    -0.00011162   -0.00025635   -0.00251364
     atom   40 type  4   force =     0.00031110   -0.00022843   -0.00252586
     atom   41 type  2   force =     0.00003926   -0.00178613    0.01705086
     atom   42 type  2   force =    -0.00104813    0.00035150    0.01693070
     atom   43 type  2   force =     0.00125514    0.00040719    0.01719331
     atom   44 type  4   force =     0.00012172   -0.00041694   -0.00521103
     atom   45 type  4   force =    -0.00038916   -0.00061147   -0.00398769
     atom   46 type  4   force =     0.00050699   -0.00061614   -0.00404353
     atom   47 type  4   force =     0.00005952    0.00014474   -0.00398869
     atom   48 type  3   force =     0.00009216   -0.00041508    0.01019205
     atom   49 type  2   force =     0.00026378   -0.00039102    0.01335928
     atom   50 type  3   force =     0.00041238   -0.00045497    0.01261974
     atom   51 type  4   force =    -0.00027663   -0.00107774   -0.00435326
     atom   52 type  4   force =    -0.00010047   -0.00026517   -0.00507795
     atom   53 type  4   force =     0.00043591    0.00027784   -0.00433080
     atom   54 type  4   force =     0.00019370   -0.00047828   -0.00479932
     atom   55 type  2   force =     0.00937067   -0.00603718   -0.00477427
     atom   56 type  2   force =    -0.01374066   -0.00584533   -0.00787625
     atom   57 type  2   force =    -0.00231286    0.01422586   -0.00747706
     atom   58 type  4   force =    -0.00625417   -0.00802473   -0.01669435
     atom   59 type  4   force =     0.00377571    0.00898340   -0.01674751
     atom   60 type  4   force =     0.00928374   -0.00542590   -0.01729209
     atom   61 type  4   force =     0.00026725   -0.00048517    0.00935040
     atom   62 type  5   force =     0.00002095   -0.00033547   -0.01131898

     Total force =     0.097319     Total SCF correction =     0.308801
     SCF correction compared to forces is large: reduce conv_thr to get better values

     BFGS Geometry Optimization
     Energy error            =      0.0E+00 Ry
     Gradient error          =      2.4E-02 Ry/Bohr

     number of scf cycles    =   1
     number of bfgs steps    =   0

     energy             new  =   -3069.2619446094 Ry

     new trust radius        =       0.0285143292 bohr
     new conv_thr            =       0.0000001000 Ry


ATOMIC_POSITIONS (alat)
H            -0.0000269269        0.0000161658        3.3134061649
H             0.3325223116        0.3854877694        3.2629005694
H             0.0000925339        0.9613556794        3.2629425941
H            -0.3324393726        0.3854595986        3.2628911356
O            -0.0001351557       -0.0011879223        3.1535553082
O             0.2372967170        0.4417029357        3.1487511054
O             0.0002141151        0.8504775818        3.1484580536
O            -0.2371332761        0.4414485345        3.1488227538
Fe1          -0.2473513859        0.7201625540        2.9655002658
Fe1           0.0000641630        0.2912655350        2.9656776081
Fe1           0.2471825248        0.7200029651        2.9658248501
O             0.0001561425        0.5787150445        2.7660293432
O             0.4997925011        0.5930070984        2.7562707534
O             0.7625097719        0.1357324116        2.7556790451
O             0.2373623512        0.1359927691        2.7556670091
Fe2           0.4999840114        0.2885547714        2.6578886229
Fe1           0.0001275842       -0.0004875513        2.5522675871
Fe2          -0.0000497641        0.5775820192        2.4464475801
O            -0.2643590261        0.7299046379        2.3474526010
O             0.0000015801        0.2720631372        2.3474105002
O             0.2643667632        0.7299077442        2.3474340876
O             0.5000117324        0.2886714872        2.3348527854
Fe1           0.2527861006        0.1458947598        2.1286087502
Fe1           0.7472314923        0.1459032850        2.1286378330
Fe1           0.5000187325        0.5741203820        2.1286712019
O             0.2544736022        0.4304010340        1.9628366402
O             0.5000038428        0.0051160787        1.9628415602
O             0.7455419717        0.4304056604        1.9628401316
O             0.0000105015       -0.0000372507        1.9604782296
Fe2           0.0000110350        0.5772912754        1.8067309910
Ba            0.4994015526        0.2904746589        1.5712128758
O            -0.2274006210        0.7086040871        1.5692868960
O             0.2274193827        0.7085989012        1.5692872880
O             0.0000154664        0.3147328834        1.5692864107
Fe1           0.0000704255       -0.0000326384        1.5588418508
Fe2           0.0000168139        0.5773033664        1.3382615176
O             0.0000082243       -0.0000343521        1.1865808756
O             0.5000057442        0.0048841434        1.1768835073
O             0.2542696333        0.4305190148        1.1768874162
O             0.7457473509        0.4305214756        1.1768863385
Fe1           0.5000031605        0.5731985999        1.0155647491
Fe1           0.7464484252        0.1463653125        1.0155541574
Fe1           0.2535692229        0.1463702213        1.0155773058
O             0.5000104297        0.2886381475        0.8004647990
O             0.2670324707        0.7314870090        0.7976743125
O            -0.2670220840        0.7314865970        0.7976693905
O             0.0000052465        0.2689805408        0.7976742245
Fe2           0.0000081237        0.5773133118        0.7115724290
Fe1           0.0000232517       -0.0000344675        0.5930156381
Fe2           0.5000360507        0.2886347951        0.4763555552
O             0.4999753154        0.5978234181        0.3796329285
O             0.7678035472        0.1340298159        0.3795690482
O             0.2322254217        0.1340776816        0.3796349080
O             0.0000170744        0.5773077402        0.3975885214
Fe1          -0.2385273107        0.7150084290        0.1734922455
Fe1           0.2381421039        0.7150253402        0.1732188118
Fe1          -0.0002038743        0.3022224925        0.1732539994
O            -0.2281796436        0.4452212608        0.0243264618
O             0.0003328224        0.8409843175        0.0243217756
O             0.2284466942        0.4454503433        0.0242737719
O             0.0000235578       -0.0000427665        0.0032866035
H             0.0000018466       -0.0000296711       -0.1606620743


     Writing output data file /g100_scratch/userexternal/mpoberzn/temp/pw/H5BaFe21O35-1x1.slab/pwscf.save/
     NEW-OLD atomic charge density approx. for the potential

     negative rho (up, down):  1.121E-03 1.514E-02
 
     Adding external electric field

     Computed dipole along edir(3) : 
        Dipole                1.6371 Ry au,          4.1611 Debye
        Dipole field          0.0024 Ry au, 
 
        Potential amp.       -0.3597 Ry
        Total length         76.0000 bohr
 
 
     Adding external electric field

     Computed dipole along edir(3) : 
        Dipole                1.6371 Ry au,          4.1611 Debye
        Dipole field          0.0024 Ry au, 
 
        Potential amp.       -0.3597 Ry
        Total length         76.0000 bohr
 
     Generating pointlists ...
     new r_m :   0.0655 (alat units)  0.7433 (a.u.) for type    4
     new r_m :   0.0655 (alat units)  0.7433 (a.u.) for type    5
 Atomic wfc used for LDA+U Projector are NOT orthogonalized

     total cpu time spent up to now is     4741.5 secs

     Self-consistent Calculation

     iteration #  1     ecut=    50.00 Ry     beta= 0.10
     Davidson diagonalization with overlap
     c_bands:  3 eigenvalues not converged
     c_bands:  5 eigenvalues not converged
     c_bands:  3 eigenvalues not converged
     c_bands:  1 eigenvalues not converged
     c_bands:  3 eigenvalues not converged
     c_bands:  3 eigenvalues not converged
     c_bands:  4 eigenvalues not converged
     c_bands:  1 eigenvalues not converged
     c_bands:  4 eigenvalues not converged
     c_bands:  3 eigenvalues not converged
     c_bands:  4 eigenvalues not converged
     c_bands:  5 eigenvalues not converged
     ethr =  1.00E-06,  avg # of iterations = 56.6
 --- enter write_ns ---
 LDA+U parameters:
U( 2)     =  4.30000000
U( 3)     =  4.30000000
atom    9   Tr[ns(na)] (up, down, total) =   4.94442  2.77023  7.71464
   spin  1
    eigenvalues: 
  0.987  0.987  0.989  0.990  0.992
    eigenvectors:
  0.004  0.043  0.676  0.012  0.265
  0.031  0.657  0.154  0.092  0.066
  0.778  0.002  0.064  0.049  0.106
  0.185  0.023  0.047  0.392  0.352
  0.002  0.274  0.058  0.455  0.211
    occupations:
  0.990  0.000 -0.000 -0.001  0.001
  0.000  0.988 -0.000 -0.000  0.001
 -0.000 -0.000  0.988  0.002 -0.000
 -0.001 -0.000  0.002  0.990 -0.000
  0.001  0.001 -0.000 -0.000  0.990
   spin  2
    eigenvalues: 
  0.314  0.385  0.410  0.672  0.989
    eigenvectors:
  0.211  0.024  0.130  0.260  0.375
  0.394  0.262  0.262  0.039  0.043
  0.152  0.042  0.539  0.093  0.175
  0.088  0.610  0.021  0.036  0.245
  0.154  0.062  0.050  0.571  0.162
    occupations:
  0.675  0.072 -0.206 -0.166  0.024
  0.072  0.401 -0.008 -0.061  0.108
 -0.206 -0.008  0.520  0.098 -0.051
 -0.166 -0.061  0.098  0.537 -0.169
  0.024  0.108 -0.051 -0.169  0.637
atomic mag. moment =   2.17419
atom   10   Tr[ns(na)] (up, down, total) =   4.94999  1.70053  6.65052
   spin  1
    eigenvalues: 
  0.985  0.986  0.992  0.993  0.994
    eigenvectors:
  0.000  0.000  0.697  0.008  0.295
  0.656  0.015  0.000  0.323  0.006
  0.017  0.699  0.081  0.004  0.200
  0.005  0.279  0.222  0.009  0.485
  0.322  0.007  0.000  0.656  0.014
    occupations:
  0.993  0.000  0.001  0.001 -0.000
  0.000  0.988 -0.000 -0.000  0.004
  0.001 -0.000  0.988  0.004  0.000
  0.001 -0.000  0.004  0.991 -0.000
 -0.000  0.004  0.000 -0.000  0.991
   spin  2
    eigenvalues: 
  0.096  0.108  0.250  0.284  0.961
    eigenvectors:
  0.015  0.475  0.004  0.000  0.506
  0.297  0.001  0.010  0.686  0.007
  0.000  0.215  0.633  0.007  0.145
  0.001  0.306  0.349  0.008  0.337
  0.688  0.003  0.005  0.299  0.005
    occupations:
  0.541 -0.048  0.237  0.347 -0.048
 -0.048  0.232 -0.028 -0.036 -0.081
  0.237 -0.028  0.323  0.120 -0.024
  0.347 -0.036  0.120  0.447 -0.039
 -0.048 -0.081 -0.024 -0.039  0.158
atomic mag. moment =   3.24947
atom   11   Tr[ns(na)] (up, down, total) =   4.94405  2.87416  7.81821
   spin  1
    eigenvalues: 
  0.987  0.987  0.989  0.990  0.991
    eigenvectors:
  0.005  0.041  0.727  0.004  0.222
  0.027  0.662  0.138  0.078  0.095
  0.787  0.002  0.055  0.066  0.090
  0.180  0.020  0.034  0.466  0.300
  0.001  0.274  0.047  0.386  0.292
    occupations:
  0.989 -0.000 -0.000 -0.001 -0.001
 -0.000  0.988  0.000  0.000  0.001
 -0.000  0.000  0.987  0.001  0.000
 -0.001  0.000  0.001  0.990  0.000
 -0.001  0.001  0.000  0.000  0.990
   spin  2
    eigenvalues: 
  0.318  0.391  0.490  0.688  0.987
    eigenvectors:
  0.253  0.007  0.199  0.261  0.281
  0.453  0.008  0.408  0.038  0.092
  0.110  0.307  0.240  0.181  0.161
  0.055  0.590  0.138  0.002  0.215
  0.129  0.088  0.015  0.517  0.251
    occupations:
  0.637 -0.119 -0.182 -0.132 -0.031
 -0.119  0.464  0.001  0.052  0.142
 -0.182  0.001  0.557  0.117  0.044
 -0.132  0.052  0.117  0.529  0.159
 -0.031  0.142  0.044  0.159  0.686
atomic mag. moment =   2.06990
atom   16   Tr[ns(na)] (up, down, total) =   2.02657  4.93542  6.96200
   spin  1
    eigenvalues: 
  0.262  0.292  0.394  0.531  0.548
    eigenvectors:
  0.000  0.002  0.994  0.002  0.002
  0.006  0.847  0.001  0.062  0.084
  0.758  0.006  0.002  0.141  0.094
  0.235  0.001  0.002  0.453  0.309
  0.001  0.144  0.000  0.343  0.511
    occupations:
  0.394 -0.004  0.002  0.009  0.002
 -0.004  0.328  0.003  0.000  0.088
  0.002  0.003  0.327  0.117  0.003
  0.009  0.000  0.117  0.473  0.008
  0.002  0.088  0.003  0.008  0.505
   spin  2
    eigenvalues: 
  0.986  0.986  0.986  0.988  0.989
    eigenvectors:
  0.821  0.176  0.002  0.001  0.000
  0.001  0.018  0.356  0.019  0.606
  0.039  0.235  0.014  0.690  0.021
  0.137  0.541  0.034  0.279  0.008
  0.002  0.030  0.593  0.011  0.364
    occupations:
  0.986  0.000  0.000  0.000  0.000
  0.000  0.988 -0.000 -0.000 -0.001
  0.000 -0.000  0.988 -0.001 -0.000
  0.000 -0.000 -0.001  0.987 -0.000
  0.000 -0.001 -0.000 -0.000  0.987
atomic mag. moment =  -2.90885
atom   17   Tr[ns(na)] (up, down, total) =   4.93814  1.76046  6.69861
   spin  1
    eigenvalues: 
  0.984  0.984  0.990  0.990  0.991
    eigenvectors:
  0.000  0.000  0.000  0.000  1.000
  0.581  0.001  0.000  0.419  0.000
  0.001  0.583  0.416  0.000  0.000
  0.000  0.416  0.584  0.000  0.000
  0.418  0.000  0.000  0.581  0.000
    occupations:
  0.991 -0.000  0.000 -0.000 -0.000
 -0.000  0.986  0.000  0.000  0.003
  0.000  0.000  0.986  0.003  0.000
 -0.000  0.000  0.003  0.987 -0.000
 -0.000  0.003  0.000 -0.000  0.987
   spin  2
    eigenvalues: 
  0.169  0.287  0.298  0.489  0.518
    eigenvectors:
  0.488  0.370  0.138  0.003  0.000
  0.001  0.126  0.413  0.002  0.458
  0.167  0.166  0.050  0.616  0.001
  0.344  0.222  0.056  0.378  0.001
  0.001  0.117  0.343  0.001  0.539
    occupations:
  0.232  0.003  0.025  0.056  0.006
  0.003  0.398 -0.001 -0.000 -0.111
  0.025 -0.001  0.392 -0.125 -0.001
  0.056 -0.000 -0.125  0.324  0.002
  0.006 -0.111 -0.001  0.002  0.415
atomic mag. moment =   3.17768
atom   18   Tr[ns(na)] (up, down, total) =   1.58737  4.93542  6.52279
   spin  1
    eigenvalues: 
  0.217  0.222  0.372  0.386  0.391
    eigenvectors:
  0.000  0.001  0.939  0.010  0.050
  0.742  0.001  0.001  0.252  0.004
  0.001  0.715  0.009  0.004  0.272
  0.001  0.282  0.047  0.008  0.662
  0.256  0.000  0.005  0.726  0.013
    occupations:
  0.372 -0.002 -0.007 -0.001  0.000
 -0.002  0.260 -0.000 -0.000  0.074
 -0.007 -0.000  0.270  0.075 -0.000
 -0.001 -0.000  0.075  0.342 -0.001
  0.000  0.074 -0.000 -0.001  0.342
   spin  2
    eigenvalues: 
  0.986  0.986  0.986  0.989  0.989
    eigenvectors:
  0.000  0.061  0.936  0.002  0.000
  0.364  0.003  0.000  0.034  0.598
  0.003  0.351  0.013  0.599  0.035
  0.005  0.580  0.051  0.344  0.019
  0.628  0.005  0.000  0.020  0.348
    occupations:
  0.986 -0.000 -0.000 -0.000 -0.000
 -0.000  0.988 -0.000  0.000 -0.001
 -0.000 -0.000  0.988 -0.001  0.000
 -0.000  0.000 -0.001  0.987  0.000
 -0.000 -0.001  0.000  0.000  0.987
atomic mag. moment =  -3.34805
atom   23   Tr[ns(na)] (up, down, total) =   4.93962  1.43050  6.37012
   spin  1
    eigenvalues: 
  0.984  0.985  0.990  0.990  0.991
    eigenvectors:
  0.013  0.000  0.842  0.000  0.145
  0.471  0.192  0.074  0.062  0.202
  0.162  0.562  0.025  0.184  0.067
  0.089  0.184  0.015  0.567  0.146
  0.265  0.063  0.045  0.187  0.440
    occupations:
  0.990  0.000  0.000 -0.000 -0.001
  0.000  0.986  0.000  0.000  0.003
  0.000  0.000  0.986  0.003  0.000
 -0.000  0.000  0.003  0.989 -0.000
 -0.001  0.003  0.000 -0.000  0.989
   spin  2
    eigenvalues: 
  0.143  0.146  0.200  0.471  0.471
    eigenvectors:
  0.005  0.687  0.308  0.000  0.000
  0.126  0.069  0.205  0.018  0.582
  0.315  0.046  0.068  0.560  0.010
  0.392  0.075  0.104  0.415  0.014
  0.162  0.123  0.315  0.006  0.394
    occupations:
  0.162  0.011  0.006  0.011  0.019
  0.011  0.352  0.015  0.010 -0.146
  0.006  0.015  0.334 -0.157  0.010
  0.011  0.010 -0.157  0.290  0.002
  0.019 -0.146  0.010  0.002  0.293
atomic mag. moment =   3.50912
atom   24   Tr[ns(na)] (up, down, total) =   4.93960  1.42979  6.36939
   spin  1
    eigenvalues: 
  0.984  0.985  0.990  0.990  0.991
    eigenvectors:
  0.013  0.000  0.843  0.000  0.144
  0.475  0.188  0.073  0.062  0.202
  0.159  0.565  0.025  0.184  0.067
  0.088  0.185  0.015  0.567  0.146
  0.266  0.061  0.045  0.187  0.441
    occupations:
  0.990 -0.000  0.000 -0.000  0.001
 -0.000  0.986 -0.000 -0.000  0.003
  0.000 -0.000  0.986  0.003 -0.000
 -0.000 -0.000  0.003  0.989  0.000
  0.001  0.003 -0.000  0.000  0.989
   spin  2
    eigenvalues: 
  0.143  0.146  0.199  0.470  0.471
    eigenvectors:
  0.001  0.687  0.312  0.000  0.000
  0.118  0.078  0.203  0.097  0.503
  0.324  0.037  0.068  0.496  0.075
  0.405  0.062  0.104  0.356  0.072
  0.151  0.136  0.314  0.050  0.349
    occupations:
  0.162 -0.011  0.006  0.011 -0.019
 -0.011  0.352 -0.015 -0.010 -0.146
  0.006 -0.015  0.334 -0.157 -0.010
  0.011 -0.010 -0.157  0.289 -0.002
 -0.019 -0.146 -0.010 -0.002  0.292
atomic mag. moment =   3.50981
atom   25   Tr[ns(na)] (up, down, total) =   4.93961  1.42953  6.36914
   spin  1
    eigenvalues: 
  0.984  0.985  0.990  0.990  0.991
    eigenvectors:
  0.013  0.000  0.838  0.000  0.149
  0.000  0.754  0.000  0.246  0.000
  0.631  0.000  0.101  0.000  0.268
  0.356  0.000  0.061  0.000  0.583
  0.000  0.246  0.000  0.754  0.000
    occupations:
  0.990 -0.000 -0.000  0.001 -0.000
 -0.000  0.986 -0.000  0.000  0.002
 -0.000 -0.000  0.987  0.003 -0.000
  0.001  0.000  0.003  0.988  0.000
 -0.000  0.002 -0.000  0.000  0.989
   spin  2
    eigenvalues: 
  0.144  0.146  0.198  0.470  0.471
    eigenvectors:
  0.000  0.684  0.316  0.000  0.000
  0.444  0.000  0.000  0.004  0.552
  0.000  0.116  0.263  0.616  0.005
  0.000  0.201  0.420  0.376  0.003
  0.556  0.000  0.000  0.003  0.440
    occupations:
  0.162 -0.000 -0.013 -0.021  0.000
 -0.000  0.326 -0.000  0.000 -0.163
 -0.013 -0.000  0.361 -0.140  0.000
 -0.021  0.000 -0.140  0.291 -0.000
  0.000 -0.163  0.000 -0.000  0.289
atomic mag. moment =   3.51009
atom   30   Tr[ns(na)] (up, down, total) =   1.42929  4.92761  6.35690
   spin  1
    eigenvalues: 
  0.159  0.159  0.168  0.471  0.471
    eigenvectors:
  0.000  0.000  1.000  0.000  0.000
  0.008  0.333  0.000  0.586  0.074
  0.333  0.008  0.000  0.074  0.585
  0.645  0.015  0.000  0.038  0.302
  0.015  0.645  0.000  0.302  0.038
    occupations:
  0.168 -0.000  0.000 -0.000 -0.000
 -0.000  0.365  0.000  0.000  0.148
  0.000  0.000  0.365  0.148  0.000
 -0.000  0.000  0.148  0.266  0.000
 -0.000  0.148  0.000  0.000  0.266
   spin  2
    eigenvalues: 
  0.980  0.980  0.989  0.989  0.989
    eigenvectors:
  0.000  0.000  0.000  0.000  1.000
  0.000  0.567  0.011  0.421  0.000
  0.569  0.000  0.419  0.011  0.000
  0.431  0.000  0.554  0.015  0.000
  0.000  0.433  0.015  0.552  0.000
    occupations:
  0.989  0.000  0.000 -0.000  0.000
  0.000  0.984 -0.000  0.000 -0.004
  0.000 -0.000  0.984 -0.004  0.000
 -0.000  0.000 -0.004  0.985  0.000
  0.000 -0.004  0.000  0.000  0.985
atomic mag. moment =  -3.49832
atom   35   Tr[ns(na)] (up, down, total) =   4.93461  1.50511  6.43973
   spin  1
    eigenvalues: 
  0.986  0.986  0.986  0.989  0.989
    eigenvectors:
  0.020  0.000  0.980  0.000  0.000
  0.000  0.000  0.000  0.957  0.043
  0.000  0.000  0.000  0.043  0.957
  0.745  0.240  0.014  0.000  0.001
  0.235  0.759  0.006  0.001  0.000
    occupations:
  0.986  0.000 -0.000  0.000 -0.000
  0.000  0.989  0.000 -0.000 -0.000
 -0.000  0.000  0.989 -0.000  0.000
  0.000 -0.000 -0.000  0.986  0.000
 -0.000 -0.000  0.000  0.000  0.986
   spin  2
    eigenvalues: 
  0.179  0.179  0.307  0.419  0.420
    eigenvectors:
  0.000  0.000  1.000  0.000  0.000
  0.977  0.020  0.000  0.002  0.000
  0.020  0.977  0.000  0.000  0.002
  0.000  0.002  0.000  0.067  0.930
  0.002  0.000  0.000  0.930  0.067
    occupations:
  0.307 -0.000  0.000  0.000 -0.000
 -0.000  0.180  0.000 -0.000  0.011
  0.000  0.000  0.180  0.011 -0.000
  0.000 -0.000  0.011  0.419  0.000
 -0.000  0.011 -0.000  0.000  0.419
atomic mag. moment =   3.42950
atom   36   Tr[ns(na)] (up, down, total) =   1.41880  4.93042  6.34922
   spin  1
    eigenvalues: 
  0.162  0.162  0.168  0.464  0.464
    eigenvectors:
  0.000  0.000  1.000  0.000  0.000
  0.016  0.329  0.000  0.598  0.057
  0.330  0.016  0.000  0.057  0.598
  0.625  0.030  0.000  0.030  0.315
  0.030  0.625  0.000  0.315  0.030
    occupations:
  0.168 -0.000  0.000  0.000 -0.000
 -0.000  0.359  0.000 -0.000 -0.143
  0.000  0.000  0.360 -0.144 -0.000
  0.000 -0.000 -0.144  0.266  0.000
 -0.000 -0.143 -0.000  0.000  0.266
   spin  2
    eigenvalues: 
  0.981  0.981  0.989  0.989  0.990
    eigenvectors:
  0.000  0.000  0.000  0.000  1.000
  0.032  0.565  0.010  0.394  0.000
  0.567  0.032  0.392  0.010  0.000
  0.380  0.021  0.584  0.014  0.000
  0.021  0.382  0.014  0.583  0.000
    occupations:
  0.990  0.000 -0.000 -0.000  0.000
  0.000  0.984 -0.000 -0.000  0.004
 -0.000 -0.000  0.984  0.004 -0.000
 -0.000 -0.000  0.004  0.986 -0.000
  0.000  0.004 -0.000 -0.000  0.986
atomic mag. moment =  -3.51161
atom   41   Tr[ns(na)] (up, down, total) =   4.94045  1.39697  6.33742
   spin  1
    eigenvalues: 
  0.984  0.986  0.990  0.990  0.991
    eigenvectors:
  0.000  0.050  0.746  0.000  0.204
  0.723  0.000  0.000  0.277  0.000
  0.000  0.588  0.195  0.000  0.218
  0.000  0.363  0.059  0.000  0.578
  0.277  0.000  0.000  0.723  0.000
    occupations:
  0.990  0.000  0.000  0.001  0.000
  0.000  0.985  0.000  0.000 -0.003
  0.000  0.000  0.988 -0.002  0.000
  0.001  0.000 -0.002  0.989 -0.000
  0.000 -0.003  0.000 -0.000  0.988
   spin  2
    eigenvalues: 
  0.136  0.139  0.193  0.459  0.470
    eigenvectors:
  0.682  0.000  0.317  0.002  0.000
  0.000  0.436  0.000  0.000  0.564
  0.092  0.000  0.255  0.653  0.000
  0.226  0.000  0.429  0.345  0.000
  0.000  0.564  0.000  0.000  0.436
    occupations:
  0.154 -0.000  0.006 -0.029  0.000
 -0.000  0.326 -0.000 -0.000  0.164
  0.006 -0.000  0.361  0.135 -0.000
 -0.029 -0.000  0.135  0.272 -0.000
  0.000  0.164 -0.000 -0.000  0.283
atomic mag. moment =   3.54349
atom   42   Tr[ns(na)] (up, down, total) =   4.94037  1.39692  6.33729
   spin  1
    eigenvalues: 
  0.984  0.986  0.990  0.990  0.991
    eigenvectors:
  0.000  0.050  0.750  0.000  0.200
  0.182  0.440  0.145  0.069  0.164
  0.542  0.148  0.048  0.208  0.055
  0.207  0.091  0.014  0.544  0.145
  0.069  0.271  0.043  0.180  0.436
    occupations:
  0.990  0.000 -0.000 -0.000  0.001
  0.000  0.987 -0.001 -0.000 -0.002
 -0.000 -0.001  0.986 -0.003 -0.000
 -0.000 -0.000 -0.003  0.988 -0.000
  0.001 -0.002 -0.000 -0.000  0.989
   spin  2
    eigenvalues: 
  0.136  0.139  0.193  0.459  0.470
    eigenvectors:
  0.681  0.000  0.317  0.002  0.000
  0.071  0.107  0.191  0.484  0.146
  0.021  0.329  0.063  0.169  0.418
  0.053  0.427  0.107  0.090  0.324
  0.173  0.137  0.321  0.256  0.113
    occupations:
  0.154  0.005 -0.003  0.014 -0.025
  0.005  0.352 -0.015  0.013  0.142
 -0.003 -0.015  0.334  0.156  0.013
  0.014  0.013  0.156  0.281  0.005
 -0.025  0.142  0.013  0.005  0.275
atomic mag. moment =   3.54346
atom   43   Tr[ns(na)] (up, down, total) =   4.94041  1.39714  6.33756
   spin  1
    eigenvalues: 
  0.984  0.986  0.990  0.990  0.991
    eigenvectors:
  0.000  0.050  0.749  0.000  0.201
  0.182  0.440  0.146  0.068  0.165
  0.541  0.148  0.048  0.209  0.054
  0.207  0.091  0.013  0.544  0.145
  0.070  0.271  0.044  0.179  0.435
    occupations:
  0.990 -0.000 -0.000 -0.000 -0.001
 -0.000  0.987  0.001  0.000 -0.002
 -0.000  0.001  0.986 -0.003  0.000
 -0.000  0.000 -0.003  0.988  0.000
 -0.001 -0.002  0.000  0.000  0.989
   spin  2
    eigenvalues: 
  0.136  0.139  0.193  0.459  0.470
    eigenvectors:
  0.681  0.000  0.317  0.002  0.000
  0.074  0.104  0.192  0.481  0.149
  0.019  0.332  0.063  0.171  0.415
  0.049  0.431  0.107  0.091  0.322
  0.178  0.132  0.322  0.254  0.114
    occupations:
  0.155 -0.005 -0.003  0.014  0.025
 -0.005  0.353  0.015 -0.013  0.142
 -0.003  0.015  0.335  0.156 -0.013
  0.014 -0.013  0.156  0.281 -0.005
  0.025  0.142 -0.013 -0.005  0.275
atomic mag. moment =   3.54327
atom   48   Tr[ns(na)] (up, down, total) =   1.48451  4.93247  6.41698
   spin  1
    eigenvalues: 
  0.200  0.201  0.337  0.337  0.409
    eigenvectors:
  0.000  0.000  0.000  0.000  1.000
  0.529  0.174  0.215  0.082  0.000
  0.174  0.528  0.082  0.216  0.000
  0.073  0.224  0.193  0.509  0.000
  0.224  0.074  0.510  0.193  0.000
    occupations:
  0.409  0.000 -0.000  0.000 -0.000
  0.000  0.241  0.000  0.000 -0.062
 -0.000  0.000  0.241 -0.062  0.000
  0.000  0.000 -0.062  0.296  0.000
 -0.000 -0.062  0.000  0.000  0.296
   spin  2
    eigenvalues: 
  0.985  0.985  0.985  0.988  0.988
    eigenvectors:
  1.000  0.000  0.000  0.000  0.000
  0.000  0.061  0.174  0.155  0.609
  0.000  0.178  0.060  0.606  0.156
  0.000  0.566  0.196  0.190  0.048
  0.000  0.195  0.569  0.049  0.187
    occupations:
  0.985 -0.000  0.000 -0.000  0.000
 -0.000  0.988 -0.000  0.000  0.001
  0.000 -0.000  0.988  0.001  0.000
 -0.000  0.000  0.001  0.986  0.000
  0.000  0.001  0.000  0.000  0.986
atomic mag. moment =  -3.44796
atom   49   Tr[ns(na)] (up, down, total) =   4.92224  1.39057  6.31281
   spin  1
    eigenvalues: 
  0.976  0.976  0.990  0.990  0.991
    eigenvectors:
  0.000  0.000  0.000  0.000  1.000
  0.458  0.162  0.288  0.092  0.000
  0.163  0.455  0.091  0.290  0.000
  0.100  0.282  0.149  0.469  0.000
  0.280  0.100  0.471  0.149  0.000
    occupations:
  0.991 -0.000  0.000  0.000 -0.000
 -0.000  0.981  0.000  0.000 -0.007
  0.000  0.000  0.981 -0.006  0.000
  0.000  0.000 -0.006  0.985  0.000
 -0.000 -0.007  0.000  0.000  0.984
   spin  2
    eigenvalues: 
  0.142  0.142  0.144  0.482  0.482
    eigenvectors:
  0.000  0.001  0.999  0.000  0.000
  0.081  0.232  0.000  0.537  0.150
  0.232  0.081  0.000  0.150  0.537
  0.509  0.178  0.000  0.068  0.245
  0.178  0.509  0.000  0.244  0.068
    occupations:
  0.144 -0.000  0.000  0.000 -0.000
 -0.000  0.375 -0.000  0.000  0.158
  0.000 -0.000  0.375  0.158  0.000
  0.000  0.000  0.158  0.248  0.000
 -0.000  0.158  0.000  0.000  0.248
atomic mag. moment =   3.53168
atom   50   Tr[ns(na)] (up, down, total) =   1.32800  4.93326  6.26126
   spin  1
    eigenvalues: 
  0.168  0.174  0.321  0.328  0.337
    eigenvectors:
  0.000  0.000  1.000  0.000  0.000
  0.522  0.197  0.000  0.213  0.067
  0.188  0.549  0.000  0.077  0.187
  0.077  0.187  0.000  0.189  0.548
  0.213  0.067  0.000  0.521  0.198
    occupations:
  0.321 -0.000  0.000  0.000  0.000
 -0.000  0.215  0.000  0.001 -0.072
  0.000  0.000  0.215 -0.071  0.001
  0.000  0.001 -0.071  0.292  0.006
  0.000 -0.072  0.001  0.006  0.285
   spin  2
    eigenvalues: 
  0.985  0.986  0.986  0.988  0.988
    eigenvectors:
  1.000  0.000  0.000  0.000  0.000
  0.000  0.360  0.134  0.366  0.140
  0.000  0.135  0.358  0.139  0.368
  0.000  0.138  0.369  0.136  0.357
  0.000  0.368  0.138  0.358  0.136
    occupations:
  0.985  0.000 -0.000 -0.000  0.000
  0.000  0.987  0.000 -0.000  0.001
 -0.000  0.000  0.987  0.001 -0.000
 -0.000 -0.000  0.001  0.987  0.000
  0.000  0.001 -0.000  0.000  0.987
atomic mag. moment =  -3.60527
atom   55   Tr[ns(na)] (up, down, total) =   4.76749  1.55699  6.32448
   spin  1
    eigenvalues: 
  0.867  0.945  0.983  0.986  0.988
    eigenvectors:
  0.000  0.045  0.269  0.000  0.686
  0.129  0.394  0.319  0.121  0.037
  0.389  0.131  0.106  0.361  0.013
  0.361  0.107  0.076  0.388  0.067
  0.120  0.323  0.229  0.130  0.198
    occupations:
  0.984  0.004 -0.002 -0.004  0.006
  0.004  0.953 -0.017 -0.018 -0.029
 -0.002 -0.017  0.934 -0.049 -0.018
 -0.004 -0.018 -0.049  0.938 -0.017
  0.006 -0.029 -0.018 -0.017  0.958
   spin  2
    eigenvalues: 
  0.144  0.153  0.344  0.416  0.500
    eigenvectors:
  0.640  0.000  0.245  0.115  0.000
  0.029  0.136  0.424  0.297  0.115
  0.011  0.403  0.141  0.099  0.346
  0.082  0.344  0.048  0.122  0.404
  0.238  0.118  0.142  0.368  0.135
    occupations:
  0.224  0.014 -0.008  0.054 -0.093
  0.014  0.352 -0.022  0.051  0.084
 -0.008 -0.022  0.326  0.143  0.051
  0.054  0.051  0.143  0.334  0.011
 -0.093  0.084  0.051  0.011  0.322
atomic mag. moment =   3.21050
atom   56   Tr[ns(na)] (up, down, total) =   4.76816  1.57197  6.34013
   spin  1
    eigenvalues: 
  0.866  0.946  0.983  0.986  0.988
    eigenvectors:
  0.000  0.057  0.231  0.000  0.713
  0.134  0.359  0.367  0.108  0.031
  0.386  0.125  0.110  0.372  0.008
  0.357  0.117  0.064  0.404  0.057
  0.123  0.342  0.228  0.115  0.192
    occupations:
  0.984 -0.004 -0.003 -0.004 -0.007
 -0.004  0.954  0.018  0.019 -0.028
 -0.003  0.018  0.934 -0.049  0.018
 -0.004  0.019 -0.049  0.938  0.017
 -0.007 -0.028  0.018  0.017  0.957
   spin  2
    eigenvalues: 
  0.145  0.155  0.350  0.419  0.502
    eigenvectors:
  0.629  0.013  0.231  0.127  0.000
  0.051  0.116  0.451  0.261  0.121
  0.000  0.410  0.154  0.093  0.342
  0.037  0.389  0.041  0.134  0.399
  0.283  0.071  0.123  0.385  0.137
    occupations:
  0.228 -0.016 -0.009  0.054  0.096
 -0.016  0.354  0.022 -0.053  0.084
 -0.009  0.022  0.329  0.142 -0.052
  0.054 -0.053  0.142  0.336 -0.008
  0.096  0.084 -0.052 -0.008  0.326
atomic mag. moment =   3.19619
atom   57   Tr[ns(na)] (up, down, total) =   4.76829  1.56971  6.33800
   spin  1
    eigenvalues: 
  0.866  0.946  0.983  0.986  0.988
    eigenvectors:
  0.000  0.056  0.231  0.000  0.713
  0.520  0.000  0.000  0.480  0.000
  0.000  0.485  0.476  0.000  0.039
  0.000  0.459  0.293  0.001  0.248
  0.480  0.000  0.000  0.519  0.000
    occupations:
  0.984  0.000  0.005  0.008 -0.000
  0.000  0.923  0.000  0.000 -0.060
  0.005  0.000  0.965 -0.018  0.000
  0.008  0.000 -0.018  0.967  0.000
 -0.000 -0.060  0.000  0.000  0.928
   spin  2
    eigenvalues: 
  0.145  0.155  0.349  0.419  0.502
    eigenvectors:
  0.628  0.015  0.234  0.124  0.000
  0.012  0.525  0.000  0.000  0.464
  0.040  0.001  0.596  0.363  0.000
  0.310  0.007  0.170  0.513  0.000
  0.011  0.453  0.000  0.000  0.536
    occupations:
  0.227 -0.000  0.018 -0.109  0.001
 -0.000  0.316  0.000 -0.001  0.173
  0.018  0.000  0.366  0.053 -0.002
 -0.109 -0.001  0.053  0.320  0.000
  0.001  0.173 -0.002  0.000  0.341
atomic mag. moment =   3.19858
N of occupied +U levels =  137.627171
 --- exit write_ns ---

     negative rho (up, down):  9.970E-03 4.614E-02
 
     Adding external electric field

     Computed dipole along edir(3) : 
        Dipole              -13.1895 Ry au,        -33.5243 Debye
        Dipole field         -0.0191 Ry au, 
 
        Potential amp.        2.8979 Ry
        Total length         76.0000 bohr
 
 
     Adding external electric field

     Computed dipole along edir(3) : 
        Dipole              -13.1895 Ry au,        -33.5243 Debye
        Dipole field         -0.0191 Ry au, 
 
        Potential amp.        2.8979 Ry
        Total length         76.0000 bohr
 

     total cpu time spent up to now is     4909.6 secs

     total energy              =   -3055.37293931 Ry
     estimated scf accuracy    <      78.87935458 Ry

     total magnetization       =    35.94 Bohr mag/cell
     absolute magnetization    =    86.19 Bohr mag/cell

     iteration #  2     ecut=    50.00 Ry     beta= 0.10
     Davidson diagonalization with overlap
     c_bands:  4 eigenvalues not converged
     c_bands:  1 eigenvalues not converged
     c_bands:  1 eigenvalues not converged
     c_bands:  3 eigenvalues not converged
     c_bands:  1 eigenvalues not converged
     ethr =  1.00E-02,  avg # of iterations = 20.7

     negative rho (up, down):  9.856E-03 4.615E-02
 
     Adding external electric field
[truncated: 13,842,967 more chars]
