# Supplementary material for: Saturation magnetisation as an indicator of the disintegration of barium hexaferrite nanoplatelets during the surface functionalisation
Source: Sci Rep. 2023 Jan 19;13:1092. doi: 10.1038/s41598-023-28431-4 (PMC9852462; doi:10.1038/s41598-023-28431-4)
Supplement: Supplementary file 3 — Supplementary Information 3. [file 41598_2023_28431_MOESM3_ESM.zip › Phoshphonates_on_Ba_Hexaferrite-dataset.d/Fig6/relax.C1PO3HH.hydroxylate-surface.in]

 &CONTROL
   calculation     =  'relax'
   nstep           =  250
   outdir          =  '/temp/matic/pw/C1PO3HH-v1.H5BaFe21O35-1x1.slab'
   pseudo_dir      =  '/net/terrace/home/matic/pw/pseudo'
   restart_mode    =  'from_scratch'
   wf_collect      =  .true.
 /

 &SYSTEM
   Hubbard_U(2)    =  4.3
   Hubbard_U(3)    =  4.3
   U_projection_type =  'atomic'
   celldm(1)       =  11.344530839481521
   degauss         =  0.001
   ecutrho         =  500.0
   ecutwfc         =  50.0
   ibrav           =  0
   lda_plus_u      =  .true.
   lda_plus_u_kind =  0
   nat             =  72
   nspin           =  2
   ntyp            =  7
   occupations     =  'smearing'
   smearing        =  'methfessel-paxton'
   starting_magnetization(2) =  1.0
   starting_magnetization(3) =  -1.0
 /

 &ELECTRONS
   conv_thr        =  1e-7
   electron_maxstep =  220
   mixing_beta     =  0.1
   scf_must_converge =  .false.
 /

 &IONS
   upscale         =  100
 /

ATOMIC_SPECIES 
  Ba    137.327   Ba.pbe-spn-kjpaw_psl.1.0.0.UPF 
  Fe1    55.847   Fe.pbe-nd-rrkjus.UPF 
  Fe2    55.847   Fe.pbe-nd-rrkjus.UPF 
  O    15.9994   O.pbe-n-kjpaw_psl.1.0.0.UPF 
  H    1.00794   H.pbe-rrkjus.UPF 
  C    12.011   C.pbe-rrkjus.UPF 
  P    30.9738   P.pbe-n-rrkjus_psl.0.1.UPF 


CELL_PARAMETERS alat
    1.0000000000000000   0.0000000000000000   0.0000000000000000
   -0.5000000000000000   0.8660254037844386   0.0000000000000000
    0.0000000000000000   0.0000000000000000   6.1633105772370804

ATOMIC_POSITIONS angstrom
  H        4.149975760000   0.508614220000  23.513004730000
  H        4.210047100000   2.300318560000  23.471690030000
  H        5.691293810000   1.346411390000  23.137720100000
  C        4.600562650000   1.379341940000  23.021911840000
  P        4.162173740000   1.355627840000  21.280827630000
  O        2.739922110000   1.472759960000  20.903603510000
  O        4.856866970000  -0.015287780000  20.777314710000
  O        5.102048450000   2.535742160000  20.701455550000
  H        4.556798950000   3.275157090000  20.368456460000
  H        4.297459220000  -0.456750070000  20.108729550000
  H       -0.000000000000  -0.000000560000  19.891273160000
  H        1.995481890000   2.313893670000  19.594405020000
  H        0.000000000000   5.770169680000  19.594405020000
  H       -1.995481900000   2.313893670000  19.594405020000
  O        0.000000000000   0.000000000000  18.922482270000
  O        1.416931330000   2.647919990000  18.899700770000
  O        0.000000000000   5.102117040000  18.899700770000
  O       -1.416931330000   2.647919990000  18.899700770000
  Fe1     -1.483709010000   4.322605470000  17.798700420000
  Fe1      0.000000000000   1.752746070000  17.798700420000
  Fe1      1.483709020000   4.322605470000  17.798700420000
  O       -0.000000290000   3.465985840000  16.619941740000
  O        4.581739040000   0.820717400000  16.551731150000
  O        3.001631640000   3.557543700000  16.551731150000
  O        1.421524250000   0.820717400000  16.551731150000
  Fe2      3.001631930000   1.732992670000  15.955045120000
  Fe1      0.000000000000   0.000000000000  15.321296990000
  Fe2     -0.000000290000   3.465985840000  14.676944890000
  O       -1.585348050000   4.381286800000  14.094313050000
  O        0.000000000000   1.635383420000  14.094313050000
  O        1.585348060000   4.381286800000  14.094313050000
  O        3.001631930000   1.732992670000  14.020661200000
  Fe1      3.001631640000   3.446211400000  12.770899680000
  Fe1      1.517940850000   0.876383550000  12.770899680000
  Fe1      4.485322440000   0.876383550000  12.770899680000
  O        1.527987800000   2.583801510000  11.784604080000
  O        3.001631640000   0.031375500000  11.784604080000
  O        4.475275480000   2.583801510000  11.784604080000
  O        0.000000000000   0.000000000000  11.770001720000
  Fe2     -0.000000290000   3.465985840000  10.837786850000
  Ba       3.001631930000   1.732992670000   9.440820310000
  O       -1.364993250000   4.254064900000   9.420952650000
  O        1.364993250000   4.254064900000   9.420952650000
  O        0.000000000000   1.889827240000   9.420952650000
  Fe1      0.000000000000   0.000000000000   9.354073790000
  Fe2     -0.000000290000   3.465985840000   8.025808230000
  O        0.000000000000   0.000000000000   7.123367310000
  O        3.001631640000   0.031149130000   7.067288160000
  O        1.527791750000   2.583914690000   7.067288160000
  O        4.475471530000   2.583914690000   7.067288160000
  Fe1      3.001631640000   3.442671700000   6.086188190000
  Fe1      4.482256980000   0.878153400000   6.086188190000
  Fe1      1.521006310000   0.878153400000   6.086188190000
  O        3.001631930000   1.732992670000   4.806624700000
  O        0.000000000000   1.614445520000   4.787973640000
  O        1.603480810000   4.391755740000   4.787973640000
  O       -1.603480800000   4.391755740000   4.787973640000
  Fe2     -0.000000290000   3.465985840000   4.265560220000
  Fe1      0.000000000000   0.000000000000   3.551100570000
  Fe2      3.001631930000   1.732992670000   2.852759270000
  O       -0.000000290000   3.465985840000   2.387848660000
  O        1.392309320000   0.803850160000   2.282812780000
  O        4.610953970000   0.803850160000   2.282812780000
  O        3.001631640000   3.591278190000   2.282812780000
  Fe1      0.000000000000   1.805991280000   1.044651730000
  Fe1      1.437597320000   4.295982870000   1.044651730000
  Fe1     -1.437597310000   4.295982870000   1.044651730000
  O        0.000000000000   5.043980610000   0.155228990000
  O        1.366583710000   2.676988200000   0.155228990000
  O       -1.366583710000   2.676988200000   0.155228990000
  O        0.000000000000   0.000000000000   0.015939530000
  H       -0.000000000000  -0.000000560000  -0.956986460000

K_POINTS automatic
  4   4   1   1   1   1 
