# Supplementary material for: Saturation magnetisation as an indicator of the disintegration of barium hexaferrite nanoplatelets during the surface functionalisation
Source: Sci Rep. 2023 Jan 19;13:1092. doi: 10.1038/s41598-023-28431-4 (PMC9852462; doi:10.1038/s41598-023-28431-4)
Supplement: Supplementary file 3 — Supplementary Information 3. [file 41598_2023_28431_MOESM3_ESM.zip › Phoshphonates_on_Ba_Hexaferrite-dataset.d/Fig6/relax.C1PO3HH.hydroxylate-surface.out]

### Running on host: pars36

     Program PWSCF v.6.4.1 starts on 14Jun2021 at 13: 0:54 

     This program is part of the open-source Quantum ESPRESSO suite
     for quantum simulation of materials; please cite
         "P. Giannozzi et al., J. Phys.:Condens. Matter 21 395502 (2009);
         "P. Giannozzi et al., J. Phys.:Condens. Matter 29 465901 (2017);
          URL http://www.quantum-espresso.org", 
     in publications or presentations arising from this work. More details at
     http://www.quantum-espresso.org/quote

     Parallel version (MPI), running on    16 processors

     MPI processes distributed on     1 nodes
     R & G space division:  proc/nbgrp/npool/nimage =      16
     Reading input from relax.C1PO3HH-v1.H5BaFe21O35-1x1.slab.in

     Current dimensions of program PWSCF are:
     Max number of different atomic species (ntypx) = 10
     Max number of k-points (npk) =  40000
     Max angular momentum in pseudopotentials (lmaxx) =  3
     Message from routine read_upf::
     Pseudo file O.pbe-n-kjpaw_psl.1.0.0.UPF has been fixed on the fly.
To avoid this message in the future, permanently fix 
 your pseudo files following these instructions: 
https://gitlab.com/QEF/q-e/blob/master/upftools/how_to_fix_upf.md
     Message from routine read_upf::
     Pseudo file P.pbe-n-rrkjus_psl.0.1.UPF has been fixed on the fly.
To avoid this message in the future, permanently fix 
 your pseudo files following these instructions: 
https://gitlab.com/QEF/q-e/blob/master/upftools/how_to_fix_upf.md
               file Ba.pbe-spn-kjpaw_psl.1.0.0.UPF: wavefunction(s)  5S 6S renormalized
               file Fe.pbe-nd-rrkjus.UPF: wavefunction(s)  4S renormalized
               file Fe.pbe-nd-rrkjus.UPF: wavefunction(s)  4S renormalized
               file O.pbe-n-kjpaw_psl.1.0.0.UPF: wavefunction(s)  2S 2P renormalized
               file H.pbe-rrkjus.UPF: wavefunction(s)  1S renormalized
               file C.pbe-rrkjus.UPF: wavefunction(s)  2S 2P renormalized

     Subspace diagonalization in iterative solution of the eigenvalue problem:
     one sub-group per band group will be used
     scalapack distributed-memory algorithm (size of sub-group:  2*  2 procs)

 
     Parallelization info
     --------------------
     sticks:   dense  smooth     PW     G-vecs:    dense   smooth      PW
     Min         276     111     31                91932    23259    3453
     Max         277     112     32                91969    23280    3482
     Sum        4429    1777    499              1471337   372267   55445
 


     bravais-lattice index     =            0
     lattice parameter (alat)  =      11.3445  a.u.
     unit-cell volume          =    7792.9933 (a.u.)^3
     number of atoms/cell      =           72
     number of atomic types    =            7
     number of electrons       =       425.00
     number of Kohn-Sham states=          256
     kinetic-energy cutoff     =      50.0000  Ry
     charge density cutoff     =     500.0000  Ry
     convergence threshold     =      1.0E-07
     mixing beta               =       0.1000
     number of iterations used =            8  plain     mixing
     Exchange-correlation      = PBE ( 1  4  3  4 0 0)
     nstep                     =          250


     celldm(1)=  11.344531  celldm(2)=   0.000000  celldm(3)=   0.000000
     celldm(4)=   0.000000  celldm(5)=   0.000000  celldm(6)=   0.000000

     crystal axes: (cart. coord. in units of alat)
               a(1) = (   1.000000   0.000000   0.000000 )  
               a(2) = (  -0.500000   0.866025   0.000000 )  
               a(3) = (   0.000000   0.000000   6.163311 )  

     reciprocal axes: (cart. coord. in units 2 pi/alat)
               b(1) = (  1.000000  0.577350  0.000000 )  
               b(2) = (  0.000000  1.154701  0.000000 )  
               b(3) = (  0.000000  0.000000  0.162250 )  


     PseudoPot. # 1 for Ba read from file:
     /net/terrace/home/matic/pw/pseudo/Ba.pbe-spn-kjpaw_psl.1.0.0.UPF
     MD5 check sum: 034d02e941ef8a57e26b126745b97a5c
     Pseudo is Projector augmented-wave + core cor, Zval = 10.0
     Generated using "atomic" code by A. Dal Corso v.6.4.1
     Shape of augmentation charge: PSQ
     Using radial grid of 1251 points,  7 beta functions with: 
                l(1) =   0
                l(2) =   0
                l(3) =   0
                l(4) =   1
                l(5) =   1
                l(6) =   2
                l(7) =   2
     Q(r) pseudized with 0 coefficients 


     PseudoPot. # 2 for Fe read from file:
     /net/terrace/home/matic/pw/pseudo/Fe.pbe-nd-rrkjus.UPF
     MD5 check sum: 23c640529ef232ac9996b4ec1b0ce2fd
     Pseudo is Ultrasoft + core correction, Zval =  8.0
     Generated by new atomic code, or converted to UPF format
     Using radial grid of  957 points,  6 beta functions with: 
                l(1) =   0
                l(2) =   0
                l(3) =   1
                l(4) =   1
                l(5) =   2
                l(6) =   2
     Q(r) pseudized with 0 coefficients 


     PseudoPot. # 3 for Fe read from file:
     /net/terrace/home/matic/pw/pseudo/Fe.pbe-nd-rrkjus.UPF
     MD5 check sum: 23c640529ef232ac9996b4ec1b0ce2fd
     Pseudo is Ultrasoft + core correction, Zval =  8.0
     Generated by new atomic code, or converted to UPF format
     Using radial grid of  957 points,  6 beta functions with: 
                l(1) =   0
                l(2) =   0
                l(3) =   1
                l(4) =   1
                l(5) =   2
                l(6) =   2
     Q(r) pseudized with 0 coefficients 


     PseudoPot. # 4 for O  read from file:
     /net/terrace/home/matic/pw/pseudo/O.pbe-n-kjpaw_psl.1.0.0.UPF
     MD5 check sum: 381c433af9336e36536ca0a7928a2749
     Pseudo is Projector augmented-wave + core cor, Zval =  6.0
     Generated using "atomic" code by A. Dal Corso v.5.3.0 svn rev. 11974
     Shape of augmentation charge: PSQ
     Using radial grid of 1095 points,  4 beta functions with: 
                l(1) =   0
                l(2) =   0
                l(3) =   1
                l(4) =   1
     Q(r) pseudized with 0 coefficients 


     PseudoPot. # 5 for H  read from file:
     /net/terrace/home/matic/pw/pseudo/H.pbe-rrkjus.UPF
     MD5 check sum: 7cc9d459525c9a0585f487a71c3c9563
     Pseudo is Ultrasoft, Zval =  1.0
     Generated by new atomic code, or converted to UPF format
     Using radial grid of 1061 points,  2 beta functions with: 
                l(1) =   0
                l(2) =   0
     Q(r) pseudized with 0 coefficients 


     PseudoPot. # 6 for C  read from file:
     /net/terrace/home/matic/pw/pseudo/C.pbe-rrkjus.UPF
     MD5 check sum: 00fb224312de0c5b6853bd333518df6f
     Pseudo is Ultrasoft, Zval =  4.0
     Generated by new atomic code, or converted to UPF format
     Using radial grid of  627 points,  4 beta functions with: 
                l(1) =   0
                l(2) =   0
                l(3) =   1
                l(4) =   1
     Q(r) pseudized with 0 coefficients 


     PseudoPot. # 7 for P  read from file:
     /net/terrace/home/matic/pw/pseudo/P.pbe-n-rrkjus_psl.0.1.UPF
     MD5 check sum: 9059c74eff0b4ddee7d8ea681845622a
     Pseudo is Ultrasoft + core correction, Zval =  5.0
     Generated using "atomic" code by A. Dal Corso v.5.0.2 svn rev. 9415
     Using radial grid of 1147 points,  4 beta functions with: 
                l(1) =   0
                l(2) =   0
                l(3) =   1
                l(4) =   1
     Q(r) pseudized with 0 coefficients 


     atomic species   valence    mass     pseudopotential
        Ba            10.00   137.32700     Ba( 1.00)
        Fe1            8.00    55.84700     Fe( 1.00)
        Fe2            8.00    55.84700     Fe( 1.00)
        O              6.00    15.99940     O ( 1.00)
        H              1.00     1.00794     H ( 1.00)
        C              4.00    12.01100     C ( 1.00)
        P              5.00    30.97380     P ( 1.00)

     Starting magnetic structure 
     atomic species   magnetization
        Ba           0.000
        Fe1          1.000
        Fe2         -1.000
        O            0.000
        H            0.000
        C            0.000
        P            0.000


     Simplified LDA+U calculation (l_max = 2) with parameters (eV):
     atomic species    L          U    alpha       J0     beta
        Fe1            2     4.3000   0.0000   0.0000   0.0000
        Fe2            2     4.3000   0.0000   0.0000   0.0000


     No symmetry found


   Cartesian axes

     site n.     atom                  positions (alat units)
         1           H   tau(   1) = (   0.6912862   0.0847229   3.9167014  )
         2           H   tau(   2) = (   0.7012926   0.3831778   3.9098193  )
         3           H   tau(   3) = (   0.9480327   0.2242798   3.8541880  )
         4           C   tau(   4) = (   0.7663431   0.2297652   3.8348971  )
         5           P   tau(   5) = (   0.6933181   0.2258150   3.5448743  )
         6           O   tau(   6) = (   0.4564052   0.2453264   3.4820379  )
         7           O   tau(   7) = (   0.8090373  -0.0025466   3.4610012  )
         8           O   tau(   8) = (   0.8498786   0.4223937   3.4483649  )
         9           H   tau(   9) = (   0.7590532   0.5455624   3.3928952  )
        10           H   tau(  10) = (   0.7158534  -0.0760836   3.3496310  )
        11           H   tau(  11) = (   0.0000000  -0.0000001   3.3134080  )
        12           H   tau(  12) = (   0.3323993   0.3854391   3.2639569  )
        13           H   tau(  13) = (   0.0000000   0.9611716   3.2639569  )
        14           H   tau(  14) = (  -0.3323993   0.3854391   3.2639569  )
        15           O   tau(  15) = (   0.0000000   0.0000000   3.1520307  )
        16           O   tau(  16) = (   0.2360267   0.4410798   3.1482358  )
        17           O   tau(  17) = (   0.0000000   0.8498901   3.1482358  )
        18           O   tau(  18) = (  -0.2360267   0.4410798   3.1482358  )
        19           Fe1 tau(  19) = (  -0.2471503   0.7200422   2.9648356  )
        20           Fe1 tau(  20) = (   0.0000000   0.2919654   2.9648356  )
        21           Fe1 tau(  21) = (   0.2471503   0.7200422   2.9648356  )
        22           O   tau(  22) = (  -0.0000000   0.5773499   2.7684828  )
        23           O   tau(  23) = (   0.7632076   0.1367118   2.7571205  )
        24           O   tau(  24) = (   0.4999997   0.5926013   2.7571205  )
        25           O   tau(  25) = (   0.2367918   0.1367118   2.7571205  )
        26           Fe2 tau(  26) = (   0.4999997   0.2886749   2.6577270  )
        27           Fe1 tau(  27) = (   0.0000000   0.0000000   2.5521598  )
        28           Fe2 tau(  28) = (  -0.0000000   0.5773499   2.4448262  )
        29           O   tau(  29) = (  -0.2640809   0.7298171   2.3477737  )
        30           O   tau(  30) = (   0.0000000   0.2724156   2.3477737  )
        31           O   tau(  31) = (   0.2640809   0.7298171   2.3477737  )
        32           O   tau(  32) = (   0.4999997   0.2886749   2.3355051  )
        33           Fe1 tau(  33) = (   0.4999997   0.5740560   2.1273249  )
        34           Fe1 tau(  34) = (   0.2528525   0.1459844   2.1273249  )
        35           Fe1 tau(  35) = (   0.7471469   0.1459844   2.1273249  )
        36           O   tau(  36) = (   0.2545260   0.4303992   1.9630318  )
        37           O   tau(  37) = (   0.4999997   0.0052264   1.9630318  )
        38           O   tau(  38) = (   0.7454733   0.4303992   1.9630318  )
        39           O   tau(  39) = (   0.0000000   0.0000000   1.9605994  )
        40           Fe2 tau(  40) = (  -0.0000000   0.5773499   1.8053148  )
        41           Ba  tau(  41) = (   0.4999997   0.2886749   1.5726137  )
        42           O   tau(  42) = (  -0.2273751   0.7086250   1.5693042  )
        43           O   tau(  43) = (   0.2273751   0.7086250   1.5693042  )
        44           O   tau(  44) = (   0.0000000   0.3147998   1.5693042  )
        45           Fe1 tau(  45) = (   0.0000000   0.0000000   1.5581638  )
        46           Fe2 tau(  46) = (  -0.0000000   0.5773499   1.3369067  )
        47           O   tau(  47) = (   0.0000000   0.0000000   1.1865818  )
        48           O   tau(  48) = (   0.4999997   0.0051887   1.1772403  )
        49           O   tau(  49) = (   0.2544934   0.4304181   1.1772403  )
        50           O   tau(  50) = (   0.7455060   0.4304181   1.1772403  )
        51           Fe1 tau(  51) = (   0.4999997   0.5734663   1.0138126  )
        52           Fe1 tau(  52) = (   0.7466363   0.1462792   1.0138126  )
        53           Fe1 tau(  53) = (   0.2533631   0.1462792   1.0138126  )
        54           O   tau(  54) = (   0.4999997   0.2886749   0.8006681  )
        55           O   tau(  55) = (   0.0000000   0.2689278   0.7975613  )
        56           O   tau(  56) = (   0.2671014   0.7315609   0.7975613  )
        57           O   tau(  57) = (  -0.2671014   0.7315609   0.7975613  )
        58           Fe2 tau(  58) = (  -0.0000000   0.5773499   0.7105398  )
        59           Fe1 tau(  59) = (   0.0000000   0.0000000   0.5915280  )
        60           Fe2 tau(  60) = (   0.4999997   0.2886749   0.4752011  )
        61           O   tau(  61) = (  -0.0000000   0.5773499   0.3977582  )
        62           O   tau(  62) = (   0.2319253   0.1339021   0.3802617  )
        63           O   tau(  63) = (   0.7680741   0.1339021   0.3802617  )
        64           O   tau(  64) = (   0.4999997   0.5982206   0.3802617  )
        65           Fe1 tau(  65) = (   0.0000000   0.3008347   0.1740139  )
        66           Fe1 tau(  66) = (   0.2394692   0.7156075   0.1740139  )
        67           Fe1 tau(  67) = (  -0.2394692   0.7156075   0.1740139  )
        68           O   tau(  68) = (   0.0000000   0.8402059   0.0258574  )
        69           O   tau(  69) = (   0.2276400   0.4459219   0.0258574  )
        70           O   tau(  70) = (  -0.2276400   0.4459219   0.0258574  )
        71           O   tau(  71) = (   0.0000000   0.0000000   0.0026551  )
        72           H   tau(  72) = (   0.0000000  -0.0000001  -0.1594109  )

     number of k points=    24  Methfessel-Paxton smearing, width (Ry)=  0.0010
                       cart. coord. in units 2pi/alat
        k(    1) = (   0.1250000   0.2165064  -0.0811252), wk =   0.0416667
        k(    2) = (   0.1250000   0.5051815  -0.0811252), wk =   0.0416667
        k(    3) = (   0.1250000  -0.3608439  -0.0811252), wk =   0.0416667
        k(    4) = (   0.1250000  -0.0721688  -0.0811252), wk =   0.0416667
        k(    5) = (   0.3750000   0.6495191  -0.0811252), wk =   0.0416667
        k(    6) = (   0.3750000  -0.2165064  -0.0811252), wk =   0.0416667
        k(    7) = (  -0.1250000   0.2165064   0.0811252), wk =   0.0416667
        k(    8) = (   0.2500000   0.0000000  -0.0811252), wk =   0.0416667
        k(    9) = (  -0.1250000   0.5051815   0.0811252), wk =   0.0416667
        k(   10) = (  -0.3750000   0.3608439  -0.0811252), wk =   0.0416667
        k(   11) = (   0.5000000   0.1443376  -0.0811252), wk =   0.0416667
        k(   12) = (  -0.3750000  -0.3608439   0.0811252), wk =   0.0416667
        k(   13) = (   0.5000000  -0.1443376   0.0811252), wk =   0.0416667
        k(   14) = (  -0.1250000  -0.3608439   0.0811252), wk =   0.0416667
        k(   15) = (   0.3750000  -0.0721688  -0.0811252), wk =   0.0416667
        k(   16) = (  -0.2500000  -0.2886751  -0.0811252), wk =   0.0416667
        k(   17) = (   0.3750000   0.0721688   0.0811252), wk =   0.0416667
        k(   18) = (  -0.2500000   0.2886751   0.0811252), wk =   0.0416667
        k(   19) = (  -0.1250000  -0.0721688   0.0811252), wk =   0.0416667
        k(   20) = (   0.0000000  -0.1443376  -0.0811252), wk =   0.0416667
        k(   21) = (  -0.3750000   0.6495191   0.0811252), wk =   0.0416667
        k(   22) = (   0.7500000   0.0000000  -0.0811252), wk =   0.0416667
        k(   23) = (  -0.3750000  -0.2165064   0.0811252), wk =   0.0416667
        k(   24) = (   0.0000000  -0.4330127  -0.0811252), wk =   0.0416667

     Dense  grid:  1471337 G-vectors     FFT dimensions: (  81,  81, 500)

     Smooth grid:   372267 G-vectors     FFT dimensions: (  54,  54, 320)

     Estimated max dynamical RAM per process >       1.51 GB

     Estimated total dynamical RAM >      24.10 GB
     Generating pointlists ...
     new r_m :   0.1990 (alat units)  2.2577 (a.u.) for type    1
     new r_m :   0.1270 (alat units)  1.4410 (a.u.) for type    2
     new r_m :   0.1290 (alat units)  1.4637 (a.u.) for type    3
     new r_m :   0.0662 (alat units)  0.7513 (a.u.) for type    4
     new r_m :   0.0662 (alat units)  0.7513 (a.u.) for type    5
     new r_m :   0.0753 (alat units)  0.8548 (a.u.) for type    6
     new r_m :   0.1014 (alat units)  1.1506 (a.u.) for type    7

     Check: negative core charge=   -0.000001

     Initial potential from superposition of free atoms

     starting charge  424.00737, renormalised to  425.00000

     negative rho (up, down):  3.920E-04 1.071E-03
     Number of +U iterations with fixed ns =  0
     Starting occupations:
 --- enter write_ns ---
 LDA+U parameters:
U( 2)     =  4.30000000
alpha( 2) =  0.00000000
U( 3)     =  4.30000000
alpha( 3) =  0.00000000
atom   19   Tr[ns(na)] (up, down, total) =   5.00000  1.00000  6.00000
   spin  1
    eigenvalues: 
  1.000  1.000  1.000  1.000  1.000
    eigenvectors:
  1.000  0.000  0.000  0.000  0.000
  0.000  1.000  0.000  0.000  0.000
  0.000  0.000  1.000  0.000  0.000
  0.000  0.000  0.000  1.000  0.000
  0.000  0.000  0.000  0.000  1.000
    occupations:
  1.000  0.000  0.000  0.000  0.000
  0.000  1.000  0.000  0.000  0.000
  0.000  0.000  1.000  0.000  0.000
  0.000  0.000  0.000  1.000  0.000
  0.000  0.000  0.000  0.000  1.000
   spin  2
    eigenvalues: 
  0.200  0.200  0.200  0.200  0.200
    eigenvectors:
  1.000  0.000  0.000  0.000  0.000
  0.000  1.000  0.000  0.000  0.000
  0.000  0.000  1.000  0.000  0.000
  0.000  0.000  0.000  1.000  0.000
  0.000  0.000  0.000  0.000  1.000
    occupations:
  0.200  0.000  0.000  0.000  0.000
  0.000  0.200  0.000  0.000  0.000
  0.000  0.000  0.200  0.000  0.000
  0.000  0.000  0.000  0.200  0.000
  0.000  0.000  0.000  0.000  0.200
atomic mag. moment =     4.000000
atom   20   Tr[ns(na)] (up, down, total) =   5.00000  1.00000  6.00000
   spin  1
    eigenvalues: 
  1.000  1.000  1.000  1.000  1.000
    eigenvectors:
  1.000  0.000  0.000  0.000  0.000
  0.000  1.000  0.000  0.000  0.000
  0.000  0.000  1.000  0.000  0.000
  0.000  0.000  0.000  1.000  0.000
  0.000  0.000  0.000  0.000  1.000
    occupations:
  1.000  0.000  0.000  0.000  0.000
  0.000  1.000  0.000  0.000  0.000
  0.000  0.000  1.000  0.000  0.000
  0.000  0.000  0.000  1.000  0.000
  0.000  0.000  0.000  0.000  1.000
   spin  2
    eigenvalues: 
  0.200  0.200  0.200  0.200  0.200
    eigenvectors:
  1.000  0.000  0.000  0.000  0.000
  0.000  1.000  0.000  0.000  0.000
  0.000  0.000  1.000  0.000  0.000
  0.000  0.000  0.000  1.000  0.000
  0.000  0.000  0.000  0.000  1.000
    occupations:
  0.200  0.000  0.000  0.000  0.000
  0.000  0.200  0.000  0.000  0.000
  0.000  0.000  0.200  0.000  0.000
  0.000  0.000  0.000  0.200  0.000
  0.000  0.000  0.000  0.000  0.200
atomic mag. moment =     4.000000
atom   21   Tr[ns(na)] (up, down, total) =   5.00000  1.00000  6.00000
   spin  1
    eigenvalues: 
  1.000  1.000  1.000  1.000  1.000
    eigenvectors:
  1.000  0.000  0.000  0.000  0.000
  0.000  1.000  0.000  0.000  0.000
  0.000  0.000  1.000  0.000  0.000
  0.000  0.000  0.000  1.000  0.000
  0.000  0.000  0.000  0.000  1.000
    occupations:
  1.000  0.000  0.000  0.000  0.000
  0.000  1.000  0.000  0.000  0.000
  0.000  0.000  1.000  0.000  0.000
  0.000  0.000  0.000  1.000  0.000
  0.000  0.000  0.000  0.000  1.000
   spin  2
    eigenvalues: 
  0.200  0.200  0.200  0.200  0.200
    eigenvectors:
  1.000  0.000  0.000  0.000  0.000
  0.000  1.000  0.000  0.000  0.000
  0.000  0.000  1.000  0.000  0.000
  0.000  0.000  0.000  1.000  0.000
  0.000  0.000  0.000  0.000  1.000
    occupations:
  0.200  0.000  0.000  0.000  0.000
  0.000  0.200  0.000  0.000  0.000
  0.000  0.000  0.200  0.000  0.000
  0.000  0.000  0.000  0.200  0.000
  0.000  0.000  0.000  0.000  0.200
atomic mag. moment =     4.000000
atom   26   Tr[ns(na)] (up, down, total) =   1.00000  5.00000  6.00000
   spin  1
    eigenvalues: 
  0.200  0.200  0.200  0.200  0.200
    eigenvectors:
  1.000  0.000  0.000  0.000  0.000
  0.000  1.000  0.000  0.000  0.000
  0.000  0.000  1.000  0.000  0.000
  0.000  0.000  0.000  1.000  0.000
  0.000  0.000  0.000  0.000  1.000
    occupations:
  0.200  0.000  0.000  0.000  0.000
  0.000  0.200  0.000  0.000  0.000
  0.000  0.000  0.200  0.000  0.000
  0.000  0.000  0.000  0.200  0.000
  0.000  0.000  0.000  0.000  0.200
   spin  2
    eigenvalues: 
  1.000  1.000  1.000  1.000  1.000
    eigenvectors:
  1.000  0.000  0.000  0.000  0.000
  0.000  1.000  0.000  0.000  0.000
  0.000  0.000  1.000  0.000  0.000
  0.000  0.000  0.000  1.000  0.000
  0.000  0.000  0.000  0.000  1.000
    occupations:
  1.000  0.000  0.000  0.000  0.000
  0.000  1.000  0.000  0.000  0.000
  0.000  0.000  1.000  0.000  0.000
  0.000  0.000  0.000  1.000  0.000
  0.000  0.000  0.000  0.000  1.000
atomic mag. moment =    -4.000000
atom   27   Tr[ns(na)] (up, down, total) =   5.00000  1.00000  6.00000
   spin  1
    eigenvalues: 
  1.000  1.000  1.000  1.000  1.000
    eigenvectors:
  1.000  0.000  0.000  0.000  0.000
  0.000  1.000  0.000  0.000  0.000
  0.000  0.000  1.000  0.000  0.000
  0.000  0.000  0.000  1.000  0.000
  0.000  0.000  0.000  0.000  1.000
    occupations:
  1.000  0.000  0.000  0.000  0.000
  0.000  1.000  0.000  0.000  0.000
  0.000  0.000  1.000  0.000  0.000
  0.000  0.000  0.000  1.000  0.000
  0.000  0.000  0.000  0.000  1.000
   spin  2
    eigenvalues: 
  0.200  0.200  0.200  0.200  0.200
    eigenvectors:
  1.000  0.000  0.000  0.000  0.000
  0.000  1.000  0.000  0.000  0.000
  0.000  0.000  1.000  0.000  0.000
  0.000  0.000  0.000  1.000  0.000
  0.000  0.000  0.000  0.000  1.000
    occupations:
  0.200  0.000  0.000  0.000  0.000
  0.000  0.200  0.000  0.000  0.000
  0.000  0.000  0.200  0.000  0.000
  0.000  0.000  0.000  0.200  0.000
  0.000  0.000  0.000  0.000  0.200
atomic mag. moment =     4.000000
atom   28   Tr[ns(na)] (up, down, total) =   1.00000  5.00000  6.00000
   spin  1
    eigenvalues: 
  0.200  0.200  0.200  0.200  0.200
    eigenvectors:
  1.000  0.000  0.000  0.000  0.000
  0.000  1.000  0.000  0.000  0.000
  0.000  0.000  1.000  0.000  0.000
  0.000  0.000  0.000  1.000  0.000
  0.000  0.000  0.000  0.000  1.000
    occupations:
  0.200  0.000  0.000  0.000  0.000
  0.000  0.200  0.000  0.000  0.000
  0.000  0.000  0.200  0.000  0.000
  0.000  0.000  0.000  0.200  0.000
  0.000  0.000  0.000  0.000  0.200
   spin  2
    eigenvalues: 
  1.000  1.000  1.000  1.000  1.000
    eigenvectors:
  1.000  0.000  0.000  0.000  0.000
  0.000  1.000  0.000  0.000  0.000
  0.000  0.000  1.000  0.000  0.000
  0.000  0.000  0.000  1.000  0.000
  0.000  0.000  0.000  0.000  1.000
    occupations:
  1.000  0.000  0.000  0.000  0.000
  0.000  1.000  0.000  0.000  0.000
  0.000  0.000  1.000  0.000  0.000
  0.000  0.000  0.000  1.000  0.000
  0.000  0.000  0.000  0.000  1.000
atomic mag. moment =    -4.000000
atom   33   Tr[ns(na)] (up, down, total) =   5.00000  1.00000  6.00000
   spin  1
    eigenvalues: 
  1.000  1.000  1.000  1.000  1.000
    eigenvectors:
  1.000  0.000  0.000  0.000  0.000
  0.000  1.000  0.000  0.000  0.000
  0.000  0.000  1.000  0.000  0.000
  0.000  0.000  0.000  1.000  0.000
  0.000  0.000  0.000  0.000  1.000
    occupations:
  1.000  0.000  0.000  0.000  0.000
  0.000  1.000  0.000  0.000  0.000
  0.000  0.000  1.000  0.000  0.000
  0.000  0.000  0.000  1.000  0.000
  0.000  0.000  0.000  0.000  1.000
   spin  2
    eigenvalues: 
  0.200  0.200  0.200  0.200  0.200
    eigenvectors:
  1.000  0.000  0.000  0.000  0.000
  0.000  1.000  0.000  0.000  0.000
  0.000  0.000  1.000  0.000  0.000
  0.000  0.000  0.000  1.000  0.000
  0.000  0.000  0.000  0.000  1.000
    occupations:
  0.200  0.000  0.000  0.000  0.000
  0.000  0.200  0.000  0.000  0.000
  0.000  0.000  0.200  0.000  0.000
  0.000  0.000  0.000  0.200  0.000
  0.000  0.000  0.000  0.000  0.200
atomic mag. moment =     4.000000
atom   34   Tr[ns(na)] (up, down, total) =   5.00000  1.00000  6.00000
   spin  1
    eigenvalues: 
  1.000  1.000  1.000  1.000  1.000
    eigenvectors:
  1.000  0.000  0.000  0.000  0.000
  0.000  1.000  0.000  0.000  0.000
  0.000  0.000  1.000  0.000  0.000
  0.000  0.000  0.000  1.000  0.000
  0.000  0.000  0.000  0.000  1.000
    occupations:
  1.000  0.000  0.000  0.000  0.000
  0.000  1.000  0.000  0.000  0.000
  0.000  0.000  1.000  0.000  0.000
  0.000  0.000  0.000  1.000  0.000
  0.000  0.000  0.000  0.000  1.000
   spin  2
    eigenvalues: 
  0.200  0.200  0.200  0.200  0.200
    eigenvectors:
  1.000  0.000  0.000  0.000  0.000
  0.000  1.000  0.000  0.000  0.000
  0.000  0.000  1.000  0.000  0.000
  0.000  0.000  0.000  1.000  0.000
  0.000  0.000  0.000  0.000  1.000
    occupations:
  0.200  0.000  0.000  0.000  0.000
  0.000  0.200  0.000  0.000  0.000
  0.000  0.000  0.200  0.000  0.000
  0.000  0.000  0.000  0.200  0.000
  0.000  0.000  0.000  0.000  0.200
atomic mag. moment =     4.000000
atom   35   Tr[ns(na)] (up, down, total) =   5.00000  1.00000  6.00000
   spin  1
    eigenvalues: 
  1.000  1.000  1.000  1.000  1.000
    eigenvectors:
  1.000  0.000  0.000  0.000  0.000
  0.000  1.000  0.000  0.000  0.000
  0.000  0.000  1.000  0.000  0.000
  0.000  0.000  0.000  1.000  0.000
  0.000  0.000  0.000  0.000  1.000
    occupations:
  1.000  0.000  0.000  0.000  0.000
  0.000  1.000  0.000  0.000  0.000
  0.000  0.000  1.000  0.000  0.000
  0.000  0.000  0.000  1.000  0.000
  0.000  0.000  0.000  0.000  1.000
   spin  2
    eigenvalues: 
  0.200  0.200  0.200  0.200  0.200
    eigenvectors:
  1.000  0.000  0.000  0.000  0.000
  0.000  1.000  0.000  0.000  0.000
  0.000  0.000  1.000  0.000  0.000
  0.000  0.000  0.000  1.000  0.000
  0.000  0.000  0.000  0.000  1.000
    occupations:
  0.200  0.000  0.000  0.000  0.000
  0.000  0.200  0.000  0.000  0.000
  0.000  0.000  0.200  0.000  0.000
  0.000  0.000  0.000  0.200  0.000
  0.000  0.000  0.000  0.000  0.200
atomic mag. moment =     4.000000
atom   40   Tr[ns(na)] (up, down, total) =   1.00000  5.00000  6.00000
   spin  1
    eigenvalues: 
  0.200  0.200  0.200  0.200  0.200
    eigenvectors:
  1.000  0.000  0.000  0.000  0.000
  0.000  1.000  0.000  0.000  0.000
  0.000  0.000  1.000  0.000  0.000
  0.000  0.000  0.000  1.000  0.000
  0.000  0.000  0.000  0.000  1.000
    occupations:
  0.200  0.000  0.000  0.000  0.000
  0.000  0.200  0.000  0.000  0.000
  0.000  0.000  0.200  0.000  0.000
  0.000  0.000  0.000  0.200  0.000
  0.000  0.000  0.000  0.000  0.200
   spin  2
    eigenvalues: 
  1.000  1.000  1.000  1.000  1.000
    eigenvectors:
  1.000  0.000  0.000  0.000  0.000
  0.000  1.000  0.000  0.000  0.000
  0.000  0.000  1.000  0.000  0.000
  0.000  0.000  0.000  1.000  0.000
  0.000  0.000  0.000  0.000  1.000
    occupations:
  1.000  0.000  0.000  0.000  0.000
  0.000  1.000  0.000  0.000  0.000
  0.000  0.000  1.000  0.000  0.000
  0.000  0.000  0.000  1.000  0.000
  0.000  0.000  0.000  0.000  1.000
atomic mag. moment =    -4.000000
atom   45   Tr[ns(na)] (up, down, total) =   5.00000  1.00000  6.00000
   spin  1
    eigenvalues: 
  1.000  1.000  1.000  1.000  1.000
    eigenvectors:
  1.000  0.000  0.000  0.000  0.000
  0.000  1.000  0.000  0.000  0.000
  0.000  0.000  1.000  0.000  0.000
  0.000  0.000  0.000  1.000  0.000
  0.000  0.000  0.000  0.000  1.000
    occupations:
  1.000  0.000  0.000  0.000  0.000
  0.000  1.000  0.000  0.000  0.000
  0.000  0.000  1.000  0.000  0.000
  0.000  0.000  0.000  1.000  0.000
  0.000  0.000  0.000  0.000  1.000
   spin  2
    eigenvalues: 
  0.200  0.200  0.200  0.200  0.200
    eigenvectors:
  1.000  0.000  0.000  0.000  0.000
  0.000  1.000  0.000  0.000  0.000
  0.000  0.000  1.000  0.000  0.000
  0.000  0.000  0.000  1.000  0.000
  0.000  0.000  0.000  0.000  1.000
    occupations:
  0.200  0.000  0.000  0.000  0.000
  0.000  0.200  0.000  0.000  0.000
  0.000  0.000  0.200  0.000  0.000
  0.000  0.000  0.000  0.200  0.000
  0.000  0.000  0.000  0.000  0.200
atomic mag. moment =     4.000000
atom   46   Tr[ns(na)] (up, down, total) =   1.00000  5.00000  6.00000
   spin  1
    eigenvalues: 
  0.200  0.200  0.200  0.200  0.200
    eigenvectors:
  1.000  0.000  0.000  0.000  0.000
  0.000  1.000  0.000  0.000  0.000
  0.000  0.000  1.000  0.000  0.000
  0.000  0.000  0.000  1.000  0.000
  0.000  0.000  0.000  0.000  1.000
    occupations:
  0.200  0.000  0.000  0.000  0.000
  0.000  0.200  0.000  0.000  0.000
  0.000  0.000  0.200  0.000  0.000
  0.000  0.000  0.000  0.200  0.000
  0.000  0.000  0.000  0.000  0.200
   spin  2
    eigenvalues: 
  1.000  1.000  1.000  1.000  1.000
    eigenvectors:
  1.000  0.000  0.000  0.000  0.000
  0.000  1.000  0.000  0.000  0.000
  0.000  0.000  1.000  0.000  0.000
  0.000  0.000  0.000  1.000  0.000
  0.000  0.000  0.000  0.000  1.000
    occupations:
  1.000  0.000  0.000  0.000  0.000
  0.000  1.000  0.000  0.000  0.000
  0.000  0.000  1.000  0.000  0.000
  0.000  0.000  0.000  1.000  0.000
  0.000  0.000  0.000  0.000  1.000
atomic mag. moment =    -4.000000
atom   51   Tr[ns(na)] (up, down, total) =   5.00000  1.00000  6.00000
   spin  1
    eigenvalues: 
  1.000  1.000  1.000  1.000  1.000
    eigenvectors:
  1.000  0.000  0.000  0.000  0.000
  0.000  1.000  0.000  0.000  0.000
  0.000  0.000  1.000  0.000  0.000
  0.000  0.000  0.000  1.000  0.000
  0.000  0.000  0.000  0.000  1.000
    occupations:
  1.000  0.000  0.000  0.000  0.000
  0.000  1.000  0.000  0.000  0.000
  0.000  0.000  1.000  0.000  0.000
  0.000  0.000  0.000  1.000  0.000
  0.000  0.000  0.000  0.000  1.000
   spin  2
    eigenvalues: 
  0.200  0.200  0.200  0.200  0.200
    eigenvectors:
  1.000  0.000  0.000  0.000  0.000
  0.000  1.000  0.000  0.000  0.000
  0.000  0.000  1.000  0.000  0.000
  0.000  0.000  0.000  1.000  0.000
  0.000  0.000  0.000  0.000  1.000
    occupations:
  0.200  0.000  0.000  0.000  0.000
  0.000  0.200  0.000  0.000  0.000
  0.000  0.000  0.200  0.000  0.000
  0.000  0.000  0.000  0.200  0.000
  0.000  0.000  0.000  0.000  0.200
atomic mag. moment =     4.000000
atom   52   Tr[ns(na)] (up, down, total) =   5.00000  1.00000  6.00000
   spin  1
    eigenvalues: 
  1.000  1.000  1.000  1.000  1.000
    eigenvectors:
  1.000  0.000  0.000  0.000  0.000
  0.000  1.000  0.000  0.000  0.000
  0.000  0.000  1.000  0.000  0.000
  0.000  0.000  0.000  1.000  0.000
  0.000  0.000  0.000  0.000  1.000
    occupations:
  1.000  0.000  0.000  0.000  0.000
  0.000  1.000  0.000  0.000  0.000
  0.000  0.000  1.000  0.000  0.000
  0.000  0.000  0.000  1.000  0.000
  0.000  0.000  0.000  0.000  1.000
   spin  2
    eigenvalues: 
  0.200  0.200  0.200  0.200  0.200
    eigenvectors:
  1.000  0.000  0.000  0.000  0.000
  0.000  1.000  0.000  0.000  0.000
  0.000  0.000  1.000  0.000  0.000
  0.000  0.000  0.000  1.000  0.000
  0.000  0.000  0.000  0.000  1.000
    occupations:
  0.200  0.000  0.000  0.000  0.000
  0.000  0.200  0.000  0.000  0.000
  0.000  0.000  0.200  0.000  0.000
  0.000  0.000  0.000  0.200  0.000
  0.000  0.000  0.000  0.000  0.200
atomic mag. moment =     4.000000
atom   53   Tr[ns(na)] (up, down, total) =   5.00000  1.00000  6.00000
   spin  1
    eigenvalues: 
  1.000  1.000  1.000  1.000  1.000
    eigenvectors:
  1.000  0.000  0.000  0.000  0.000
  0.000  1.000  0.000  0.000  0.000
  0.000  0.000  1.000  0.000  0.000
  0.000  0.000  0.000  1.000  0.000
  0.000  0.000  0.000  0.000  1.000
    occupations:
  1.000  0.000  0.000  0.000  0.000
  0.000  1.000  0.000  0.000  0.000
  0.000  0.000  1.000  0.000  0.000
  0.000  0.000  0.000  1.000  0.000
  0.000  0.000  0.000  0.000  1.000
   spin  2
    eigenvalues: 
  0.200  0.200  0.200  0.200  0.200
    eigenvectors:
  1.000  0.000  0.000  0.000  0.000
  0.000  1.000  0.000  0.000  0.000
  0.000  0.000  1.000  0.000  0.000
  0.000  0.000  0.000  1.000  0.000
  0.000  0.000  0.000  0.000  1.000
    occupations:
  0.200  0.000  0.000  0.000  0.000
  0.000  0.200  0.000  0.000  0.000
  0.000  0.000  0.200  0.000  0.000
  0.000  0.000  0.000  0.200  0.000
  0.000  0.000  0.000  0.000  0.200
atomic mag. moment =     4.000000
atom   58   Tr[ns(na)] (up, down, total) =   1.00000  5.00000  6.00000
   spin  1
    eigenvalues: 
  0.200  0.200  0.200  0.200  0.200
    eigenvectors:
  1.000  0.000  0.000  0.000  0.000
  0.000  1.000  0.000  0.000  0.000
  0.000  0.000  1.000  0.000  0.000
  0.000  0.000  0.000  1.000  0.000
  0.000  0.000  0.000  0.000  1.000
    occupations:
  0.200  0.000  0.000  0.000  0.000
  0.000  0.200  0.000  0.000  0.000
  0.000  0.000  0.200  0.000  0.000
  0.000  0.000  0.000  0.200  0.000
  0.000  0.000  0.000  0.000  0.200
   spin  2
    eigenvalues: 
  1.000  1.000  1.000  1.000  1.000
    eigenvectors:
  1.000  0.000  0.000  0.000  0.000
  0.000  1.000  0.000  0.000  0.000
  0.000  0.000  1.000  0.000  0.000
  0.000  0.000  0.000  1.000  0.000
  0.000  0.000  0.000  0.000  1.000
    occupations:
  1.000  0.000  0.000  0.000  0.000
  0.000  1.000  0.000  0.000  0.000
  0.000  0.000  1.000  0.000  0.000
  0.000  0.000  0.000  1.000  0.000
  0.000  0.000  0.000  0.000  1.000
atomic mag. moment =    -4.000000
atom   59   Tr[ns(na)] (up, down, total) =   5.00000  1.00000  6.00000
   spin  1
    eigenvalues: 
  1.000  1.000  1.000  1.000  1.000
    eigenvectors:
  1.000  0.000  0.000  0.000  0.000
  0.000  1.000  0.000  0.000  0.000
  0.000  0.000  1.000  0.000  0.000
  0.000  0.000  0.000  1.000  0.000
  0.000  0.000  0.000  0.000  1.000
    occupations:
  1.000  0.000  0.000  0.000  0.000
  0.000  1.000  0.000  0.000  0.000
  0.000  0.000  1.000  0.000  0.000
  0.000  0.000  0.000  1.000  0.000
  0.000  0.000  0.000  0.000  1.000
   spin  2
    eigenvalues: 
  0.200  0.200  0.200  0.200  0.200
    eigenvectors:
  1.000  0.000  0.000  0.000  0.000
  0.000  1.000  0.000  0.000  0.000
  0.000  0.000  1.000  0.000  0.000
  0.000  0.000  0.000  1.000  0.000
  0.000  0.000  0.000  0.000  1.000
    occupations:
  0.200  0.000  0.000  0.000  0.000
  0.000  0.200  0.000  0.000  0.000
  0.000  0.000  0.200  0.000  0.000
  0.000  0.000  0.000  0.200  0.000
  0.000  0.000  0.000  0.000  0.200
atomic mag. moment =     4.000000
atom   60   Tr[ns(na)] (up, down, total) =   1.00000  5.00000  6.00000
   spin  1
    eigenvalues: 
  0.200  0.200  0.200  0.200  0.200
    eigenvectors:
  1.000  0.000  0.000  0.000  0.000
  0.000  1.000  0.000  0.000  0.000
  0.000  0.000  1.000  0.000  0.000
  0.000  0.000  0.000  1.000  0.000
  0.000  0.000  0.000  0.000  1.000
    occupations:
  0.200  0.000  0.000  0.000  0.000
  0.000  0.200  0.000  0.000  0.000
  0.000  0.000  0.200  0.000  0.000
  0.000  0.000  0.000  0.200  0.000
  0.000  0.000  0.000  0.000  0.200
   spin  2
    eigenvalues: 
  1.000  1.000  1.000  1.000  1.000
    eigenvectors:
  1.000  0.000  0.000  0.000  0.000
  0.000  1.000  0.000  0.000  0.000
  0.000  0.000  1.000  0.000  0.000
  0.000  0.000  0.000  1.000  0.000
  0.000  0.000  0.000  0.000  1.000
    occupations:
  1.000  0.000  0.000  0.000  0.000
  0.000  1.000  0.000  0.000  0.000
  0.000  0.000  1.000  0.000  0.000
  0.000  0.000  0.000  1.000  0.000
  0.000  0.000  0.000  0.000  1.000
atomic mag. moment =    -4.000000
atom   65   Tr[ns(na)] (up, down, total) =   5.00000  1.00000  6.00000
   spin  1
    eigenvalues: 
  1.000  1.000  1.000  1.000  1.000
    eigenvectors:
  1.000  0.000  0.000  0.000  0.000
  0.000  1.000  0.000  0.000  0.000
  0.000  0.000  1.000  0.000  0.000
  0.000  0.000  0.000  1.000  0.000
  0.000  0.000  0.000  0.000  1.000
    occupations:
  1.000  0.000  0.000  0.000  0.000
  0.000  1.000  0.000  0.000  0.000
  0.000  0.000  1.000  0.000  0.000
  0.000  0.000  0.000  1.000  0.000
  0.000  0.000  0.000  0.000  1.000
   spin  2
    eigenvalues: 
  0.200  0.200  0.200  0.200  0.200
    eigenvectors:
  1.000  0.000  0.000  0.000  0.000
  0.000  1.000  0.000  0.000  0.000
  0.000  0.000  1.000  0.000  0.000
  0.000  0.000  0.000  1.000  0.000
  0.000  0.000  0.000  0.000  1.000
    occupations:
  0.200  0.000  0.000  0.000  0.000
  0.000  0.200  0.000  0.000  0.000
  0.000  0.000  0.200  0.000  0.000
  0.000  0.000  0.000  0.200  0.000
  0.000  0.000  0.000  0.000  0.200
atomic mag. moment =     4.000000
atom   66   Tr[ns(na)] (up, down, total) =   5.00000  1.00000  6.00000
   spin  1
    eigenvalues: 
  1.000  1.000  1.000  1.000  1.000
    eigenvectors:
  1.000  0.000  0.000  0.000  0.000
  0.000  1.000  0.000  0.000  0.000
  0.000  0.000  1.000  0.000  0.000
  0.000  0.000  0.000  1.000  0.000
  0.000  0.000  0.000  0.000  1.000
    occupations:
  1.000  0.000  0.000  0.000  0.000
  0.000  1.000  0.000  0.000  0.000
  0.000  0.000  1.000  0.000  0.000
  0.000  0.000  0.000  1.000  0.000
  0.000  0.000  0.000  0.000  1.000
   spin  2
    eigenvalues: 
  0.200  0.200  0.200  0.200  0.200
    eigenvectors:
  1.000  0.000  0.000  0.000  0.000
  0.000  1.000  0.000  0.000  0.000
  0.000  0.000  1.000  0.000  0.000
  0.000  0.000  0.000  1.000  0.000
  0.000  0.000  0.000  0.000  1.000
    occupations:
  0.200  0.000  0.000  0.000  0.000
  0.000  0.200  0.000  0.000  0.000
  0.000  0.000  0.200  0.000  0.000
  0.000  0.000  0.000  0.200  0.000
  0.000  0.000  0.000  0.000  0.200
atomic mag. moment =     4.000000
atom   67   Tr[ns(na)] (up, down, total) =   5.00000  1.00000  6.00000
   spin  1
    eigenvalues: 
  1.000  1.000  1.000  1.000  1.000
    eigenvectors:
  1.000  0.000  0.000  0.000  0.000
  0.000  1.000  0.000  0.000  0.000
  0.000  0.000  1.000  0.000  0.000
  0.000  0.000  0.000  1.000  0.000
  0.000  0.000  0.000  0.000  1.000
    occupations:
  1.000  0.000  0.000  0.000  0.000
  0.000  1.000  0.000  0.000  0.000
  0.000  0.000  1.000  0.000  0.000
  0.000  0.000  0.000  1.000  0.000
  0.000  0.000  0.000  0.000  1.000
   spin  2
    eigenvalues: 
  0.200  0.200  0.200  0.200  0.200
    eigenvectors:
  1.000  0.000  0.000  0.000  0.000
  0.000  1.000  0.000  0.000  0.000
  0.000  0.000  1.000  0.000  0.000
  0.000  0.000  0.000  1.000  0.000
  0.000  0.000  0.000  0.000  1.000
    occupations:
  0.200  0.000  0.000  0.000  0.000
  0.000  0.200  0.000  0.000  0.000
  0.000  0.000  0.200  0.000  0.000
  0.000  0.000  0.000  0.200  0.000
  0.000  0.000  0.000  0.000  0.200
atomic mag. moment =     4.000000
N of occupied +U levels =  126.000000
 --- exit write_ns ---
 Atomic wfc used for LDA+U Projector are NOT orthogonalized
     Starting wfcs are  301 randomized atomic wfcs
     Checking if some PAW data can be deallocated... 

     total cpu time spent up to now is      164.2 secs

     Self-consistent Calculation

     iteration #  1     ecut=    50.00 Ry     beta= 0.10
     Davidson diagonalization with overlap
     ethr =  1.00E-02,  avg # of iterations = 10.0
 --- enter write_ns ---
 LDA+U parameters:
U( 2)     =  4.30000000
alpha( 2) =  0.00000000
U( 3)     =  4.30000000
alpha( 3) =  0.00000000
atom   19   Tr[ns(na)] (up, down, total) =   4.97163  4.78958  9.76121
   spin  1
    eigenvalues: 
  0.992  0.992  0.993  0.997  0.998
    eigenvectors:
  0.000  0.043  0.954  0.000  0.003
  0.669  0.274  0.015  0.011  0.030
  0.283  0.633  0.031  0.041  0.012
  0.018  0.036  0.000  0.731  0.215
  0.030  0.014  0.000  0.216  0.740
    occupations:
  0.993 -0.000  0.000 -0.000  0.000
 -0.000  0.992 -0.000  0.000  0.001
  0.000 -0.000  0.992  0.001 -0.000
 -0.000  0.000  0.001  0.997 -0.000
  0.000  0.001 -0.000 -0.000  0.997
   spin  2
    eigenvalues: 
  0.930  0.948  0.951  0.980  0.982
    eigenvectors:
  0.865  0.011  0.113  0.006  0.004
  0.088  0.024  0.757  0.028  0.104
  0.001  0.820  0.026  0.111  0.041
  0.005  0.143  0.003  0.737  0.112
  0.041  0.000  0.101  0.119  0.739
    occupations:
  0.933  0.005 -0.000 -0.003  0.006
  0.005  0.953  0.001  0.001 -0.012
 -0.000  0.001  0.953 -0.011 -0.002
 -0.003  0.001 -0.011  0.975  0.001
  0.006 -0.012 -0.002  0.001  0.976
atomic mag. moment =     0.182056
atom   20   Tr[ns(na)] (up, down, total) =   4.97268  4.77958  9.75226
   spin  1
    eigenvalues: 
  0.992  0.993  0.994  0.997  0.998
    eigenvectors:
  0.000  0.035  0.964  0.000  0.000
  0.934  0.002  0.001  0.059  0.005
  0.003  0.903  0.034  0.000  0.060
  0.000  0.059  0.001  0.039  0.901
  0.063  0.002  0.000  0.902  0.034
    occupations:
  0.994  0.000 -0.000  0.000 -0.000
  0.000  0.992 -0.000 -0.000  0.001
 -0.000 -0.000  0.993  0.001 -0.000
  0.000 -0.000  0.001  0.997 -0.000
 -0.000  0.001 -0.000 -0.000  0.997
   spin  2
    eigenvalues: 
  0.934  0.940  0.946  0.980  0.980
    eigenvectors:
  0.905  0.080  0.007  0.003  0.006
  0.001  0.045  0.727  0.044  0.182
  0.087  0.642  0.050  0.199  0.022
  0.005  0.216  0.007  0.655  0.117
  0.002  0.017  0.209  0.099  0.672
    occupations:
  0.935  0.002 -0.003  0.002 -0.002
  0.002  0.953  0.000 -0.001 -0.014
 -0.003  0.000  0.949 -0.016 -0.001
  0.002 -0.001 -0.016  0.971 -0.001
 -0.002 -0.014 -0.001 -0.001  0.972
atomic mag. moment =     0.193095
atom   21   Tr[ns(na)] (up, down, total) =   4.97000  4.79695  9.76695
   spin  1
    eigenvalues: 
  0.991  0.992  0.993  0.997  0.997
    eigenvectors:
  0.019  0.128  0.852  0.000  0.000
  0.135  0.730  0.079  0.008  0.048
  0.812  0.090  0.064  0.027  0.006
  0.028  0.004  0.002  0.820  0.146
  0.006  0.047  0.003  0.145  0.798
    occupations:
  0.993  0.000  0.000 -0.000 -0.000
  0.000  0.992  0.000  0.000  0.001
  0.000  0.000  0.991  0.001  0.000
 -0.000  0.000  0.001  0.997  0.000
 -0.000  0.001  0.000  0.000  0.997
   spin  2
    eigenvalues: 
  0.939  0.945  0.947  0.982  0.984
    eigenvectors:
  0.725  0.090  0.179  0.001  0.005
  0.227  0.166  0.448  0.132  0.027
  0.000  0.618  0.252  0.035  0.095
  0.007  0.086  0.044  0.180  0.684
  0.041  0.040  0.077  0.652  0.190
    occupations:
  0.941 -0.003  0.001 -0.003 -0.001
 -0.003  0.950  0.000 -0.001 -0.014
  0.001  0.000  0.951 -0.013 -0.000
 -0.003 -0.001 -0.013  0.978 -0.002
 -0.001 -0.014 -0.000 -0.002  0.976
atomic mag. moment =     0.173050
atom   26   Tr[ns(na)] (up, down, total) =   0.56408  4.95057  5.51464
   spin  1
    eigenvalues: 
  0.071  0.072  0.117  0.118  0.186
    eigenvectors:
  0.000  0.000  0.000  0.000  1.000
  0.556  0.001  0.264  0.178  0.000
  0.002  0.550  0.174  0.274  0.000
  0.001  0.447  0.219  0.333  0.000
  0.441  0.001  0.343  0.214  0.000
    occupations:
  0.186  0.001  0.000 -0.000 -0.000
  0.001  0.092  0.001  0.000  0.023
  0.000  0.001  0.092  0.023  0.000
 -0.000  0.000  0.023  0.097 -0.000
 -0.000  0.023  0.000 -0.000  0.097
   spin  2
    eigenvalues: 
  0.979  0.990  0.990  0.996  0.996
    eigenvectors:
  1.000  0.000  0.000  0.000  0.000
  0.000  0.002  0.001  0.747  0.250
  0.000  0.001  0.002  0.249  0.747
  0.000  0.312  0.684  0.001  0.002
  0.000  0.684  0.313  0.002  0.001
    occupations:
  0.979  0.000  0.000 -0.000  0.000
  0.000  0.996 -0.000  0.000  0.000
  0.000 -0.000  0.996  0.000  0.000
 -0.000  0.000  0.000  0.990 -0.000
  0.000  0.000  0.000 -0.000  0.990
atomic mag. moment =    -4.386492
atom   27   Tr[ns(na)] (up, down, total) =   4.95820  0.52508  5.48328
   spin  1
    eigenvalues: 
  0.989  0.989  0.990  0.995  0.995
    eigenvectors:
  0.002  0.001  0.997  0.000  0.000
  0.055  0.746  0.000  0.197  0.002
  0.750  0.054  0.002  0.002  0.192
  0.180  0.015  0.000  0.009  0.797
  0.014  0.185  0.000  0.792  0.009
    occupations:
  0.990 -0.000 -0.000  0.000 -0.000
 -0.000  0.990  0.000 -0.000  0.002
 -0.000  0.000  0.990  0.003 -0.000
  0.000 -0.000  0.003  0.994  0.000
 -0.000  0.002 -0.000  0.000  0.994
   spin  2
    eigenvalues: 
  0.064  0.064  0.070  0.163  0.164
    eigenvectors:
  0.000  0.001  0.999  0.000  0.000
  0.275  0.020  0.000  0.029  0.676
  0.020  0.277  0.000  0.674  0.029
  0.048  0.654  0.000  0.285  0.012
  0.657  0.048  0.000  0.012  0.283
    occupations:
  0.070 -0.000 -0.000  0.000  0.000
 -0.000  0.134  0.000 -0.000 -0.046
 -0.000  0.000  0.134 -0.045  0.000
  0.000 -0.000 -0.045  0.094  0.000
  0.000 -0.046  0.000  0.000  0.093
atomic mag. moment =     4.433116
atom   28   Tr[ns(na)] (up, down, total) =   0.45523  4.94529  5.40052
   spin  1
    eigenvalues: 
  0.061  0.061  0.106  0.114  0.114
    eigenvectors:
  0.000  0.000  1.000  0.000  0.000
  0.265  0.538  0.000  0.042  0.154
  0.540  0.265  0.000  0.152  0.043
  0.131  0.064  0.000  0.632  0.173
  0.064  0.132  0.000  0.173  0.631
    occupations:
  0.106 -0.000  0.000 -0.000 -0.000
 -0.000  0.071  0.000 -0.000  0.021
  0.000  0.000  0.071  0.021  0.000
 -0.000 -0.000  0.021  0.103  0.000
 -0.000  0.021  0.000  0.000  0.103
   spin  2
    eigenvalues: 
  0.981  0.981  0.990  0.997  0.997
    eigenvectors:
  0.001  0.000  0.999  0.000  0.000
  0.556  0.025  0.001  0.005  0.414
  0.025  0.557  0.000  0.413  0.005
  0.018  0.401  0.000  0.574  0.007
  0.401  0.018  0.000  0.007  0.574
    occupations:
  0.990  0.000 -0.000  0.000  0.000
  0.000  0.988 -0.000 -0.000 -0.008
 -0.000 -0.000  0.988 -0.008 -0.000
  0.000 -0.000 -0.008  0.990 -0.000
  0.000 -0.008 -0.000 -0.000  0.990
atomic mag. moment =    -4.490051
atom   33   Tr[ns(na)] (up, down, total) =   2.45825  0.47078  2.92903
   spin  1
    eigenvalues: 
  0.409  0.433  0.463  0.538  0.616
    eigenvectors:
  0.225  0.000  0.173  0.000  0.602
  0.000  0.209  0.000  0.791  0.000
  0.764  0.000  0.107  0.000  0.129
  0.011  0.000  0.720  0.000  0.269
  0.000  0.791  0.000  0.209  0.000
    occupations:
  0.543 -0.001  0.065  0.064 -0.001
 -0.001  0.516 -0.000 -0.001  0.042
  0.065 -0.000  0.441  0.024 -0.000
  0.064 -0.001  0.024  0.503 -0.000
 -0.001  0.042 -0.000 -0.000  0.455
   spin  2
    eigenvalues: 
  0.057  0.058  0.062  0.146  0.148
    eigenvectors:
  0.975  0.000  0.024  0.000  0.001
  0.000  0.419  0.000  0.581  0.000
  0.014  0.000  0.375  0.000  0.610
  0.011  0.000  0.601  0.000  0.388
  0.000  0.581  0.000  0.419  0.000
    occupations:
  0.057 -0.000 -0.003  0.001 -0.000
 -0.000  0.109  0.000 -0.000 -0.044
 -0.003  0.000  0.114 -0.042 -0.000
  0.001 -0.000 -0.042  0.095  0.000
 -0.000 -0.044 -0.000  0.000  0.095
atomic mag. moment =     1.987463
atom   34   Tr[ns(na)] (up, down, total) =   2.45654  0.47079  2.92733
   spin  1
    eigenvalues: 
  0.406  0.434  0.461  0.541  0.614
    eigenvectors:
  0.229  0.000  0.154  0.000  0.616
  0.563  0.052  0.093  0.196  0.095
  0.188  0.160  0.030  0.592  0.030
  0.005  0.590  0.182  0.159  0.063
  0.013  0.198  0.540  0.053  0.195
    occupations:
  0.543 -0.056 -0.032 -0.032 -0.056
 -0.056  0.459 -0.035 -0.010  0.027
 -0.032 -0.035  0.498  0.038 -0.010
 -0.032 -0.010  0.038  0.467  0.019
 -0.056  0.027 -0.010  0.019  0.489
   spin  2
    eigenvalues: 
  0.057  0.058  0.062  0.146  0.148
    eigenvectors:
  0.975  0.000  0.024  0.000  0.001
  0.011  0.104  0.282  0.142  0.461
  0.003  0.315  0.093  0.439  0.149
  0.003  0.436  0.150  0.316  0.095
  0.008  0.145  0.451  0.103  0.294
    occupations:
  0.057  0.002  0.001 -0.000 -0.001
  0.002  0.113  0.002  0.001 -0.042
  0.001  0.002  0.111 -0.043  0.001
 -0.000  0.001 -0.043  0.095  0.000
 -0.001 -0.042  0.001  0.000  0.095
atomic mag. moment =     1.985744
atom   35   Tr[ns(na)] (up, down, total) =   2.45693  0.47081  2.92774
   spin  1
    eigenvalues: 
  0.407  0.434  0.462  0.541  0.614
    eigenvectors:
  0.229  0.000  0.161  0.000  0.609
  0.577  0.052  0.086  0.193  0.093
  0.178  0.164  0.032  0.591  0.035
  0.004  0.588  0.176  0.164  0.068
  0.012  0.196  0.545  0.052  0.195
    occupations:
  0.542  0.057 -0.032 -0.032  0.056
  0.057  0.458  0.033  0.009  0.027
 -0.032  0.033  0.499  0.039  0.009
 -0.032  0.009  0.039  0.468 -0.019
  0.056  0.027  0.009 -0.019  0.489
   spin  2
    eigenvalues: 
  0.057  0.058  0.062  0.146  0.148
    eigenvectors:
  0.975  0.000  0.024  0.000  0.001
  0.011  0.104  0.282  0.138  0.466
  0.003  0.315  0.093  0.443  0.145
  0.003  0.436  0.150  0.319  0.092
  0.008  0.145  0.451  0.100  0.296
    occupations:
  0.057 -0.002  0.001 -0.000  0.001
 -0.002  0.113 -0.002 -0.001 -0.042
  0.001 -0.002  0.111 -0.043 -0.001
 -0.000 -0.001 -0.043  0.095 -0.000
  0.001 -0.042 -0.001 -0.000  0.095
atomic mag. moment =     1.986118
atom   40   Tr[ns(na)] (up, down, total) =   0.37974  1.49822  1.87797
   spin  1
    eigenvalues: 
  0.047  0.047  0.049  0.119  0.119
    eigenvectors:
  0.000  0.000  1.000  0.000  0.000
  0.007  0.326  0.000  0.563  0.104
  0.327  0.007  0.000  0.104  0.563
  0.653  0.014  0.000  0.052  0.282
  0.013  0.653  0.000  0.281  0.052
    occupations:
  0.049  0.000 -0.000  0.000 -0.000
  0.000  0.095 -0.000 -0.000  0.034
 -0.000 -0.000  0.095  0.034 -0.000
  0.000 -0.000  0.034  0.071 -0.000
 -0.000  0.034 -0.000 -0.000  0.071
   spin  2
    eigenvalues: 
  0.232  0.232  0.244  0.395  0.396
    eigenvectors:
  0.000  0.000  1.000  0.000  0.000
  0.060  0.248  0.000  0.672  0.019
  0.248  0.061  0.000  0.019  0.672
  0.556  0.135  0.000  0.008  0.300
  0.135  0.556  0.000  0.300  0.009
    occupations:
  0.244  0.000 -0.000 -0.000 -0.000
  0.000  0.345 -0.000  0.000  0.076
 -0.000 -0.000  0.345  0.076  0.000
 -0.000  0.000  0.076  0.282  0.000
 -0.000  0.076  0.000  0.000  0.282
atomic mag. moment =    -1.118481
atom   45   Tr[ns(na)] (up, down, total) =   1.40603  0.31093  1.71695
   spin  1
    eigenvalues: 
  0.198  0.198  0.252  0.379  0.379
    eigenvectors:
  0.000  0.000  1.000  0.000  0.000
  0.479  0.521  0.000  0.000  0.000
  0.521  0.479  0.000  0.000  0.000
  0.000  0.000  0.000  0.992  0.008
  0.000  0.000  0.000  0.008  0.992
    occupations:
  0.252 -0.000 -0.000 -0.000 -0.000
 -0.000  0.198 -0.000  0.000 -0.001
 -0.000 -0.000  0.198 -0.001  0.000
 -0.000  0.000 -0.001  0.379  0.000
 -0.000 -0.001  0.000  0.000  0.379
   spin  2
    eigenvalues: 
  0.036  0.036  0.077  0.080  0.080
    eigenvectors:
  0.000  0.000  1.000  0.000  0.000
  0.000  0.998  0.000  0.001  0.001
  0.998  0.000  0.000  0.001  0.001
  0.001  0.000  0.000  0.545  0.454
  0.000  0.001  0.000  0.454  0.545
    occupations:
  0.077 -0.000  0.000  0.000  0.000
 -0.000  0.036 -0.000  0.000  0.002
  0.000 -0.000  0.036  0.002 -0.000
  0.000  0.000  0.002  0.080  0.000
  0.000  0.002 -0.000  0.000  0.080
atomic mag. moment =     1.095098
atom   46   Tr[ns(na)] (up, down, total) =   0.30568  1.07958  1.38525
   spin  1
    eigenvalues: 
  0.038  0.041  0.041  0.092  0.093
    eigenvectors:
  1.000  0.000  0.000  0.000  0.000
  0.000  0.025  0.382  0.408  0.185
  0.000  0.383  0.025  0.185  0.408
  0.000  0.556  0.036  0.127  0.281
  0.000  0.036  0.557  0.280  0.127
    occupations:
  0.038  0.000 -0.000 -0.000  0.000
  0.000  0.072 -0.000  0.000 -0.025
 -0.000 -0.000  0.072 -0.025  0.000
 -0.000  0.000 -0.025  0.062 -0.000
  0.000 -0.025  0.000 -0.000  0.062
   spin  2
    eigenvalues: 
  0.131  0.132  0.155  0.331  0.331
    eigenvectors:
  0.000  0.000  1.000  0.000  0.000
  0.463  0.011  0.000  0.525  0.001
  0.011  0.464  0.000  0.001  0.524
  0.012  0.513  0.000  0.001  0.474
  0.514  0.012  0.000  0.473  0.001
    occupations:
  0.155 -0.000  0.000  0.000  0.000
 -0.000  0.236 -0.000 -0.000 -0.100
  0.000 -0.000  0.236 -0.100  0.000
  0.000 -0.000 -0.100  0.226  0.000
  0.000 -0.100  0.000  0.000  0.226
atomic mag. moment =    -0.773901
atom   51   Tr[ns(na)] (up, down, total) =   0.82398  0.18962  1.01361
   spin  1
    eigenvalues: 
  0.116  0.130  0.161  0.187  0.231
    eigenvectors:
  0.624  0.000  0.037  0.340  0.000
  0.000  0.793  0.000  0.000  0.207
  0.244  0.000  0.581  0.175  0.000
  0.132  0.000  0.383  0.485  0.000
  0.000  0.207  0.000  0.000  0.793
    occupations:
  0.142 -0.000  0.024  0.024 -0.000
 -0.000  0.151  0.000  0.000  0.041
  0.024  0.000  0.154 -0.000 -0.000
  0.024  0.000 -0.000  0.168  0.000
 -0.000  0.041 -0.000  0.000  0.210
   spin  2
    eigenvalues: 
  0.013  0.016  0.026  0.065  0.070
    eigenvectors:
  0.827  0.000  0.172  0.001  0.000
  0.000  0.465  0.000  0.000  0.535
  0.060  0.000  0.230  0.711  0.000
  0.113  0.000  0.598  0.289  0.000
  0.000  0.535  0.000  0.000  0.465
    occupations:
  0.016  0.000 -0.004  0.003 -0.000
  0.000  0.045  0.000 -0.000  0.027
 -0.004  0.000  0.053  0.019 -0.000
  0.003 -0.000  0.019  0.035  0.000
 -0.000  0.027 -0.000  0.000  0.041
atomic mag. moment =     0.634359
atom   52   Tr[ns(na)] (up, down, total) =   0.82380  0.18965  1.01345
   spin  1
    eigenvalues: 
  0.116  0.130  0.161  0.187  0.231
    eigenvectors:
  0.626  0.000  0.036  0.339  0.000
  0.179  0.197  0.439  0.132  0.054
  0.062  0.596  0.144  0.044  0.154
  0.033  0.155  0.094  0.127  0.590
  0.100  0.052  0.287  0.359  0.202
    occupations:
  0.142  0.021 -0.012 -0.012  0.021
  0.021  0.154 -0.002  0.018  0.010
 -0.012 -0.002  0.151  0.031  0.018
 -0.012  0.018  0.031  0.199  0.018
  0.021  0.010  0.018  0.018  0.178
   spin  2
    eigenvalues: 
  0.013  0.016  0.026  0.065  0.070
    eigenvectors:
  0.829  0.000  0.170  0.001  0.000
  0.042  0.118  0.174  0.531  0.135
  0.017  0.346  0.057  0.179  0.400
  0.032  0.399  0.149  0.073  0.347
  0.080  0.136  0.450  0.216  0.117
    occupations:
  0.016 -0.003  0.002 -0.002  0.003
 -0.003  0.051 -0.003  0.004  0.021
  0.002 -0.003  0.047  0.025  0.004
 -0.002  0.004  0.025  0.040  0.002
  0.003  0.021  0.004  0.002  0.037
atomic mag. moment =     0.634152
atom   53   Tr[ns(na)] (up, down, total) =   0.82614  0.18964  1.01578
   spin  1
    eigenvalues: 
  0.116  0.130  0.161  0.187  0.232
    eigenvectors:
  0.624  0.000  0.038  0.338  0.000
  0.184  0.200  0.432  0.133  0.052
  0.063  0.591  0.145  0.044  0.158
  0.032  0.157  0.098  0.121  0.593
  0.098  0.053  0.288  0.364  0.197
    occupations:
  0.142 -0.021 -0.012 -0.012 -0.020
 -0.021  0.154  0.001 -0.018  0.010
 -0.012  0.001  0.152  0.031 -0.018
 -0.012 -0.018  0.031  0.200 -0.018
 -0.020  0.010 -0.018 -0.018  0.179
   spin  2
    eigenvalues: 
  0.013  0.016  0.026  0.065  0.070
    eigenvectors:
  0.827  0.000  0.172  0.001  0.000
  0.043  0.117  0.174  0.531  0.135
  0.017  0.347  0.056  0.179  0.400
  0.032  0.400  0.148  0.073  0.348
  0.081  0.135  0.451  0.216  0.117
    occupations:
  0.016  0.003  0.002 -0.002 -0.003
  0.003  0.051  0.003 -0.004  0.021
  0.002  0.003  0.047  0.025 -0.004
 -0.002 -0.004  0.025  0.040 -0.002
 -0.003  0.021 -0.004 -0.002  0.037
atomic mag. moment =     0.636499
atom   58   Tr[ns(na)] (up, down, total) =   0.26301  0.80721  1.07022
   spin  1
    eigenvalues: 
  0.033  0.033  0.057  0.057  0.083
    eigenvectors:
  0.000  0.000  0.000  0.000  1.000
  0.560  0.072  0.126  0.241  0.000
  0.073  0.558  0.242  0.128  0.000
  0.042  0.327  0.413  0.218  0.000
  0.325  0.042  0.219  0.413  0.000
    occupations:
  0.083  0.000  0.000  0.000  0.000
  0.000  0.042 -0.000  0.000 -0.012
  0.000 -0.000  0.042 -0.011 -0.000
  0.000  0.000 -0.011  0.048 -0.000
  0.000 -0.012 -0.000 -0.000  0.048
   spin  2
    eigenvalues: 
  0.109  0.109  0.173  0.174  0.242
    eigenvectors:
  0.000  0.000  0.000  0.000  1.000
  0.088  0.300  0.478  0.134  0.000
  0.303  0.088  0.133  0.476  0.000
  0.470  0.139  0.085  0.306  0.000
  0.139  0.473  0.304  0.084  0.000
    occupations:
  0.242  0.000 -0.000  0.000 -0.000
  0.000  0.148  0.000 -0.000 -0.031
 -0.000  0.000  0.148 -0.031  0.000
  0.000 -0.000 -0.031  0.134  0.000
 -0.000 -0.031  0.000  0.000  0.134
atomic mag. moment =    -0.544195
atom   59   Tr[ns(na)] (up, down, total) =   1.21040  0.31172  1.52212
   spin  1
    eigenvalues: 
  0.171  0.171  0.191  0.339  0.339
    eigenvectors:
  0.000  0.000  1.000  0.000  0.000
  0.094  0.112  0.000  0.383  0.411
  0.111  0.094  0.000  0.412  0.383
  0.432  0.363  0.000  0.106  0.099
  0.363  0.432  0.000  0.099  0.106
    occupations:
  0.191  0.000  0.000  0.000  0.000
  0.000  0.304 -0.000 -0.000  0.068
  0.000 -0.000  0.305  0.068 -0.000
  0.000 -0.000  0.068  0.205 -0.000
  0.000  0.068 -0.000 -0.000  0.205
   spin  2
    eigenvalues: 
  0.034  0.034  0.050  0.097  0.097
    eigenvectors:
  0.000  0.000  1.000  0.000  0.000
  0.271  0.053  0.000  0.337  0.339
  0.053  0.271  0.000  0.338  0.337
  0.110  0.565  0.000  0.163  0.162
  0.565  0.110  0.000  0.162  0.162
    occupations:
  0.050  0.000 -0.000  0.000  0.000
  0.000  0.076 -0.000 -0.000  0.029
 -0.000 -0.000  0.076  0.029 -0.000
  0.000 -0.000  0.029  0.055 -0.000
  0.000  0.029 -0.000 -0.000  0.055
atomic mag. moment =     0.898679
atom   60   Tr[ns(na)] (up, down, total) =   0.31335  1.24562  1.55897
   spin  1
    eigenvalues: 
  0.039  0.039  0.070  0.083  0.083
    eigenvectors:
  0.000  0.000  1.000  0.000  0.000
  0.058  0.740  0.000  0.115  0.087
  0.739  0.058  0.000  0.087  0.115
  0.188  0.015  0.000  0.344  0.454
  0.015  0.188  0.000  0.454  0.344
    occupations:
  0.070  0.000 -0.000 -0.000 -0.000
  0.000  0.048 -0.000  0.000 -0.018
 -0.000 -0.000  0.048 -0.018  0.000
 -0.000  0.000 -0.018  0.074 -0.000
 -0.000 -0.018  0.000 -0.000  0.074
   spin  2
    eigenvalues: 
  0.207  0.207  0.229  0.301  0.302
    eigenvectors:
  0.000  0.000  1.000  0.000  0.000
  0.237  0.570  0.000  0.014  0.180
  0.569  0.236  0.000  0.180  0.014
  0.137  0.057  0.000  0.747  0.059
  0.057  0.137  0.000  0.059  0.748
    occupations:
  0.229 -0.000  0.000  0.000  0.000
 -0.000  0.225  0.000  0.000 -0.037
  0.000  0.000  0.225 -0.037  0.000
  0.000  0.000 -0.037  0.283  0.000
  0.000 -0.037  0.000  0.000  0.283
atomic mag. moment =    -0.932273
atom   65   Tr[ns(na)] (up, down, total) =   1.89593  0.49302  2.38895
   spin  1
    eigenvalues: 
  0.304  0.309  0.343  0.458  0.481
    eigenvectors:
  0.732  0.000  0.234  0.034  0.000
  0.000  0.477  0.000  0.000  0.523
  0.007  0.000  0.231  0.762  0.000
  0.261  0.000  0.535  0.204  0.000
  0.000  0.523  0.000  0.000  0.477
    occupations:
  0.319  0.000 -0.016 -0.026 -0.000
  0.000  0.399 -0.000 -0.000  0.086
 -0.016 -0.000  0.431  0.047  0.000
 -0.026 -0.000  0.047  0.356 -0.000
 -0.000  0.086  0.000 -0.000  0.391
   spin  2
    eigenvalues: 
  0.058  0.058  0.077  0.126  0.174
    eigenvectors:
  0.824  0.000  0.174  0.002  0.000
  0.000  0.484  0.000  0.000  0.516
  0.048  0.000  0.316  0.636  0.000
  0.128  0.000  0.510  0.362  0.000
  0.000  0.516  0.000  0.000  0.484
    occupations:
  0.061 -0.000  0.002 -0.008 -0.000
 -0.000  0.118 -0.000  0.000  0.058
  0.002 -0.000  0.108  0.025 -0.000
 -0.008  0.000  0.025  0.093  0.000
 -0.000  0.058 -0.000  0.000  0.114
atomic mag. moment =     1.402913
atom   66   Tr[ns(na)] (up, down, total) =   1.89541  0.49317  2.38859
   spin  1
    eigenvalues: 
  0.304  0.309  0.343  0.458  0.481
    eigenvectors:
  0.732  0.000  0.234  0.034  0.000
  0.004  0.120  0.173  0.572  0.131
  0.003  0.357  0.058  0.191  0.392
  0.071  0.387  0.133  0.051  0.358
  0.190  0.136  0.402  0.153  0.119
    occupations:
  0.318  0.014  0.008  0.013  0.023
  0.014  0.423  0.014 -0.017  0.057
  0.008  0.014  0.407  0.076 -0.017
  0.013 -0.017  0.076  0.382 -0.015
  0.023  0.057 -0.017 -0.015  0.365
   spin  2
    eigenvalues: 
  0.058  0.058  0.077  0.127  0.174
    eigenvectors:
  0.822  0.002  0.174  0.002  0.000
  0.043  0.114  0.237  0.477  0.129
  0.006  0.369  0.079  0.159  0.387
  0.022  0.397  0.127  0.091  0.363
  0.107  0.118  0.383  0.271  0.121
    occupations:
  0.061 -0.002 -0.001  0.004  0.007
 -0.002  0.110 -0.004 -0.014  0.033
 -0.001 -0.004  0.115  0.050 -0.014
  0.004 -0.014  0.050  0.109 -0.009
  0.007  0.033 -0.014 -0.009  0.098
atomic mag. moment =     1.402237
atom   67   Tr[ns(na)] (up, down, total) =   1.89569  0.49304  2.38873
   spin  1
    eigenvalues: 
  0.304  0.309  0.343  0.458  0.481
    eigenvectors:
  0.732  0.000  0.234  0.034  0.000
  0.005  0.120  0.173  0.574  0.129
  0.002  0.357  0.058  0.189  0.395
  0.066  0.391  0.135  0.050  0.358
  0.194  0.133  0.401  0.154  0.118
    occupations:
  0.319 -0.014  0.008  0.013 -0.023
 -0.014  0.423 -0.014  0.017  0.057
  0.008 -0.014  0.407  0.076  0.017
  0.013  0.017  0.076  0.382  0.015
 -0.023  0.057  0.017  0.015  0.365
   spin  2
    eigenvalues: 
  0.058  0.058  0.077  0.126  0.174
    eigenvectors:
  0.817  0.007  0.174  0.002  0.000
  0.049  0.108  0.237  0.477  0.129
  0.003  0.372  0.079  0.159  0.387
  0.015  0.404  0.127  0.090  0.363
  0.117  0.108  0.382  0.272  0.121
    occupations:
  0.061  0.002 -0.001  0.004 -0.007
  0.002  0.110  0.004  0.014  0.033
 -0.001  0.004  0.115  0.050  0.014
  0.004  0.014  0.050  0.109  0.009
 -0.007  0.033  0.014  0.009  0.098
atomic mag. moment =     1.402652
N of occupied +U levels =   73.803558
 --- exit write_ns ---

     negative rho (up, down):  6.647E-09 2.743E-06

     total cpu time spent up to now is     1112.4 secs

     total energy              =    -273.99757609 Ry
     Harris-Foulkes estimate   =   -3322.09241636 Ry
     estimated scf accuracy    <   16160.44611429 Ry

     total magnetization       =     5.85 Bohr mag/cell
     absolute magnetization    =    45.80 Bohr mag/cell

     iteration #  2     ecut=    50.00 Ry     beta= 0.10
     Davidson diagonalization with overlap
     ethr =  1.00E-02,  avg # of iterations = 16.7

     negative rho (up, down):  1.308E-08 5.792E-06

     total cpu time spent up to now is     2917.2 secs

     total energy              =   -3427.43918680 Ry
     Harris-Foulkes estimate   =   -7245.23323897 Ry
     estimated scf accuracy    <   59485.75755614 Ry

     total magnetization       =    11.09 Bohr mag/cell
     absolute magnetization    =    22.00 Bohr mag/cell

     iteration #  3     ecut=    50.00 Ry     beta= 0.10
     Davidson diagonalization with overlap
     c_bands:  1 eigenvalues not converged
     c_bands:  1 eigenvalues not converged
     c_bands:  4 eigenvalues not converged
     c_bands:  2 eigenvalues not converged
     c_bands:  1 eigenvalues not converged
     c_bands:  1 eigenvalues not converged
     c_bands:  1 eigenvalues not converged
     c_bands:  1 eigenvalues not converged
     c_bands:  4 eigenvalues not converged
     c_bands:  3 eigenvalues not converged
     c_bands:  1 eigenvalues not converged
     c_bands:  2 eigenvalues not converged
     c_bands:  1 eigenvalues not converged
     c_bands:  1 eigenvalues not converged
     c_bands:  2 eigenvalues not converged
     c_bands:  5 eigenvalues not converged
     c_bands:  2 eigenvalues not converged
     c_bands:  3 eigenvalues not converged
     c_bands:  3 eigenvalues not converged
     c_bands:  2 eigenvalues not converged
     c_bands:  4 eigenvalues not converged
     c_bands:  2 eigenvalues not converged
     c_bands:  2 eigenvalues not converged
     ethr =  1.00E-02,  avg # of iterations = 22.5

     negative rho (up, down):  2.173E-08 2.225E-05

     total cpu time spent up to now is     5375.5 secs

     total energy              =   -3304.28387667 Ry
     Harris-Foulkes estimate   =   -4515.14088995 Ry
     estimated scf accuracy    <   32400.99051034 Ry

     total magnetization       =    14.95 Bohr mag/cell
     absolute magnetization    =    39.36 Bohr mag/cell

     iteration #  4     ecut=    50.00 Ry     beta= 0.10
     Davidson diagonalization with overlap
     ethr =  1.00E-02,  avg # of iterations = 15.9

     negative rho (up, down):  4.502E-08 3.445E-05

     total cpu time spent up to now is     6876.8 secs

     total energy              =   -3416.84289123 Ry
     Harris-Foulkes estimate   =   -3996.75018669 Ry
     estimated scf accuracy    <   32425.93829764 Ry

     total magnetization       =    13.39 Bohr mag/cell
     absolute magnetization    =    39.16 Bohr mag/cell

     iteration #  5     ecut=    50.00 Ry     beta= 0.10
     Davidson diagonalization with overlap
     ethr =  1.00E-02,  avg # of iterations = 10.8

     negative rho (up, down):  1.378E-04 6.798E-05

     total cpu time spent up to now is     7835.7 secs

     total energy              =   -3321.86248443 Ry
     Harris-Foulkes estimate   =   -3555.19358959 Ry
     estimated scf accuracy    <   10278.44210323 Ry

     total magnetization       =     0.40 Bohr mag/cell
     absolute magnetization    =    22.48 Bohr mag/cell

     iteration #  6     ecut=    50.00 Ry     beta= 0.10
     Davidson diagonalization with overlap
     ethr =  1.00E-02,  avg # of iterations = 10.6

     negative rho (up, down):  1.185E-03 1.210E-04

     total cpu time spent up to now is     8911.1 secs

     total energy              =   -3175.82486168 Ry
     Harris-Foulkes estimate   =   -3352.03994632 Ry
     estimated scf accuracy    <    8289.93566170 Ry

     total magnetization       =    15.58 Bohr mag/cell
     absolute magnetization    =    41.64 Bohr mag/cell

     iteration #  7     ecut=    50.00 Ry     beta= 0.10
     Davidson diagonalization with overlap
     ethr =  1.00E-02,  avg # of iterations = 11.6

     negative rho (up, down):  2.166E-03 1.378E-04

     total cpu time spent up to now is     9878.1 secs

     total energy              =   -3253.23258729 Ry
     Harris-Foulkes estimate   =   -3270.82403732 Ry
     estimated scf accuracy    <     671.59849417 Ry

     total magnetization       =    27.91 Bohr mag/cell
     absolute magnetization    =    86.07 Bohr mag/cell

     iteration #  8     ecut=    50.00 Ry     beta= 0.10
     Davidson diagonalization with overlap
     ethr =  1.00E-02,  avg # of iterations = 10.2

     negative rho (up, down):  5.924E-03 2.027E-04

     total cpu time spent up to now is    10280.6 secs

     total energy              =   -3249.30397697 Ry
     Harris-Foulkes estimate   =   -3309.70898570 Ry
     estimated scf accuracy    <    6603.68067261 Ry

     total magnetization       =    13.04 Bohr mag/cell
     absolute magnetization    =    40.51 Bohr mag/cell

     iteration #  9     ecut=    50.00 Ry     beta= 0.10
     Davidson diagonalization with overlap
     ethr =  1.00E-02,  avg # of iterations =  1.9

     negative rho (up, down):  6.920E-03 2.768E-04

     total cpu time spent up to now is    10463.7 secs

     total energy              =   -3230.26290159 Ry
     Harris-Foulkes estimate   =   -3255.83525714 Ry
     estimated scf accuracy    <    4597.68303647 Ry

     total magnetization       =    10.72 Bohr mag/cell
     absolute magnetization    =    43.81 Bohr mag/cell

     iteration # 10     ecut=    50.00 Ry     beta= 0.10
     Davidson diagonalization with overlap
     ethr =  1.00E-02,  avg # of iterations =  1.2

     negative rho (up, down):  3.679E-02 3.457E-04

     total cpu time spent up to now is    10648.5 secs

     total energy              =   -3038.06264611 Ry
     Harris-Foulkes estimate   =   -3234.42184711 Ry
     estimated scf accuracy    <    2133.26906868 Ry

     total magnetization       =    19.55 Bohr mag/cell
     absolute magnetization    =    69.41 Bohr mag/cell

     iteration # 11     ecut=    50.00 Ry     beta= 0.10
     Davidson diagonalization with overlap
     ethr =  1.00E-02,  avg # of iterations = 11.3

     negative rho (up, down):  1.596E-02 1.689E-04

     total cpu time spent up to now is    12117.7 secs

     total energy              =   -2195.80363396 Ry
     Harris-Foulkes estimate   =   -3827.48821332 Ry
     estimated scf accuracy    <   77390.43849401 Ry

     total magnetization       =     7.45 Bohr mag/cell
     absolute magnetization    =     9.43 Bohr mag/cell

     iteration # 12     ecut=    50.00 Ry     beta= 0.10
     Davidson diagonalization with overlap
     ethr =  1.00E-02,  avg # of iterations =  9.3

     negative rho (up, down):  2.014E-02 1.369E-04

     total cpu time spent up to now is    13378.7 secs

     total energy              =   -3238.01149202 Ry
     Harris-Foulkes estimate   =   -3242.95034076 Ry
     estimated scf accuracy    <     303.30367490 Ry

     total magnetization       =    24.33 Bohr mag/cell
     absolute magnetization    =    86.31 Bohr mag/cell

     iteration # 13     ecut=    50.00 Ry     beta= 0.10
     Davidson diagonalization with overlap
     ethr =  1.00E-02,  avg # of iterations =  1.1

     negative rho (up, down):  2.360E-02 1.195E-04

     total cpu time spent up to now is    13651.6 secs

     total energy              =   -3244.00380462 Ry
     Harris-Foulkes estimate   =   -3241.65723928 Ry
     estimated scf accuracy    <     109.24106612 Ry

     total magnetization       =    36.92 Bohr mag/cell
     absolute magnetization    =    95.19 Bohr mag/cell

     iteration # 14     ecut=    50.00 Ry     beta= 0.10
     Davidson diagonalization with overlap
     ethr =  1.00E-02,  avg # of iterations =  1.2

     negative rho (up, down):  2.994E-02 1.152E-04

     total cpu time spent up to now is    13925.5 secs

     total energy              =   -3240.83740663 Ry
     Harris-Foulkes estimate   =   -3248.55137356 Ry
     estimated scf accuracy    <     612.93080208 Ry

     total magnetization       =    35.24 Bohr mag/cell
     absolute magnetization    =    83.07 Bohr mag/cell

     iteration # 15     ecut=    50.00 Ry     beta= 0.10
     Davidson diagonalization with overlap
     ethr =  1.00E-02,  avg # of iterations =  1.0

     negative rho (up, down):  3.810E-02 1.085E-04

     total cpu time spent up to now is    14196.6 secs

     total energy              =   -3239.41805935 Ry
     Harris-Foulkes estimate   =   -3242.94448507 Ry
     estimated scf accuracy    <     202.68372254 Ry

     total magnetization       =    31.00 Bohr mag/cell
     absolute magnetization    =    89.22 Bohr mag/cell

     iteration # 16     ecut=    50.00 Ry     beta= 0.10
     Davidson diagonalization with overlap
     ethr =  1.00E-02,  avg # of iterations =  1.0

     negative rho (up, down):  6.093E-02 1.155E-04

     total cpu time spent up to now is    14467.0 secs

     total energy              =   -3240.03328323 Ry
     Harris-Foulkes estimate   =   -3240.52319852 Ry
     estimated scf accuracy    <     177.93691550 Ry

     total magnetization       =    37.18 Bohr mag/cell
     absolute magnetization    =    92.51 Bohr mag/cell

     iteration # 17     ecut=    50.00 Ry     beta= 0.10
     Davidson diagonalization with overlap
     ethr =  1.00E-02,  avg # of iterations =  1.0

     negative rho (up, down):  6.359E-02 1.119E-04

     total cpu time spent up to now is    14737.6 secs

     total energy              =   -3236.67901085 Ry
     Harris-Foulkes estimate   =   -3241.74458861 Ry
     estimated scf accuracy    <     438.00369854 Ry

     total magnetization       =    36.37 Bohr mag/cell
     absolute magnetization    =    81.14 Bohr mag/cell

     iteration # 18     ecut=    50.00 Ry     beta= 0.10
     Davidson diagonalization with overlap
     ethr =  1.00E-02,  avg # of iterations =  1.5

     negative rho (up, down):  5.283E-02 1.064E-04

     total cpu time spent up to now is    15016.6 secs

     total energy              =   -3233.13287979 Ry
     Harris-Foulkes estimate   =   -3237.95696697 Ry
     estimated scf accuracy    <     188.59004363 Ry

     total magnetization       =    45.60 Bohr mag/cell
     absolute magnetization    =    89.59 Bohr mag/cell

     iteration # 19     ecut=    50.00 Ry     beta= 0.10
     Davidson diagonalization with overlap
     ethr =  1.00E-02,  avg # of iterations =  1.0

     negative rho (up, down):  6.736E-02 1.134E-04

     total cpu time spent up to now is    15287.2 secs

     total energy              =   -3232.15553493 Ry
     Harris-Foulkes estimate   =   -3234.47175338 Ry
     estimated scf accuracy    <     157.18015547 Ry

     total magnetization       =    49.12 Bohr mag/cell
     absolute magnetization    =    93.82 Bohr mag/cell

     iteration # 20     ecut=    50.00 Ry     beta= 0.10
     Davidson diagonalization with overlap
     ethr =  1.00E-02,  avg # of iterations =  1.0

     negative rho (up, down):  4.942E-02 9.785E-05

     total cpu time spent up to now is    15557.7 secs

     total energy              =   -3220.62730350 Ry
     Harris-Foulkes estimate   =   -3233.48390937 Ry
     estimated scf accuracy    <     298.04681541 Ry

     total magnetization       =    37.45 Bohr mag/cell
     absolute magnetization    =    86.59 Bohr mag/cell

     iteration # 21     ecut=    50.00 Ry     beta= 0.10
     Davidson diagonalization with overlap
     ethr =  1.00E-02,  avg # of iterations =  7.1

     negative rho (up, down):  7.853E-02 2.000E-04

     total cpu time spent up to now is    15957.0 secs

     total energy              =   -3218.40596165 Ry
     Harris-Foulkes estimate   =   -3228.37147099 Ry
     estimated scf accuracy    <     184.53823254 Ry

     total magnetization       =    36.00 Bohr mag/cell
     absolute magnetization    =    88.10 Bohr mag/cell

     iteration # 22     ecut=    50.00 Ry     beta= 0.10
     Davidson diagonalization with overlap
     ethr =  1.00E-02,  avg # of iterations =  7.0

     negative rho (up, down):  6.377E-02 1.463E-04

     total cpu time spent up to now is    16420.0 secs

     total energy              =   -3226.81572391 Ry
     Harris-Foulkes estimate   =   -3234.60288370 Ry
     estimated scf accuracy    <      81.62335095 Ry

     total magnetization       =    35.51 Bohr mag/cell
     absolute magnetization    =    89.85 Bohr mag/cell

     iteration # 23     ecut=    50.00 Ry     beta= 0.10
     Davidson diagonalization with overlap
     ethr =  1.00E-02,  avg # of iterations =  1.8

     negative rho (up, down):  5.461E-02 1.539E-04

     total cpu time spent up to now is    16704.4 secs

     total energy              =   -3229.05554093 Ry
     Harris-Foulkes estimate   =   -3230.13533211 Ry
     estimated scf accuracy    <      16.48884899 Ry

     total magnetization       =    44.76 Bohr mag/cell
     absolute magnetization    =    97.37 Bohr mag/cell

     iteration # 24     ecut=    50.00 Ry     beta= 0.10
     Davidson diagonalization with overlap
     ethr =  3.88E-03,  avg # of iterations =  2.2

     negative rho (up, down):  8.587E-03 1.055E-03

     total cpu time spent up to now is    16997.2 secs

     total energy              =   -3225.18425499 Ry
     Harris-Foulkes estimate   =   -3229.16671155 Ry
     estimated scf accuracy    <      13.36338346 Ry

     total magnetization       =    44.75 Bohr mag/cell
     absolute magnetization    =    97.26 Bohr mag/cell

     iteration # 25     ecut=    50.00 Ry     beta= 0.10
     Davidson diagonalization with overlap
     ethr =  3.14E-03,  avg # of iterations =  6.0

     negative rho (up, down):  1.054E-02 7.447E-04

     total cpu time spent up to now is    17386.6 secs

     total energy              =   -3226.88110055 Ry
     Harris-Foulkes estimate   =   -3228.45615139 Ry
     estimated scf accuracy    <     404.69337059 Ry

     total magnetization       =    21.06 Bohr mag/cell
     absolute magnetization    =    80.26 Bohr mag/cell

     iteration # 26     ecut=    50.00 Ry     beta= 0.10
     Davidson diagonalization with overlap
     ethr =  3.14E-03,  avg # of iterations =  2.4

     negative rho (up, down):  9.584E-03 8.023E-04

     total cpu time spent up to now is    17682.4 secs

     total energy              =   -3227.48968729 Ry
     Harris-Foulkes estimate   =   -3227.62292475 Ry
     estimated scf accuracy    <     172.84356102 Ry

     total magnetization       =    26.02 Bohr mag/cell
     absolute magnetization    =    83.66 Bohr mag/cell

     iteration # 27     ecut=    50.00 Ry     beta= 0.10
     Davidson diagonalization with overlap
     ethr =  3.14E-03,  avg # of iterations =  1.0

     negative rho (up, down):  1.150E-02 7.505E-04

     total cpu time spent up to now is    17953.8 secs

     total energy              =   -3227.51031696 Ry
     Harris-Foulkes estimate   =   -3227.62126794 Ry
     estimated scf accuracy    <     200.06698925 Ry

     total magnetization       =    24.32 Bohr mag/cell
     absolute magnetization    =    82.40 Bohr mag/cell

     iteration # 28     ecut=    50.00 Ry     beta= 0.10
     Davidson diagonalization with overlap
     ethr =  3.14E-03,  avg # of iterations =  1.0

     negative rho (up, down):  1.197E-02 7.706E-04

     total cpu time spent up to now is    18201.1 secs

     total energy              =   -3227.41631593 Ry
     Harris-Foulkes estimate   =   -3227.58109691 Ry
     estimated scf accuracy    <     247.97463934 Ry

     total magnetization       =    22.67 Bohr mag/cell
     absolute magnetization    =    81.24 Bohr mag/cell

     iteration # 29     ecut=    50.00 Ry     beta= 0.10
     Davidson diagonalization with overlap
     ethr =  3.14E-03,  avg # of iterations =  1.0

     negative rho (up, down):  1.288E-02 8.240E-04

     total cpu time spent up to now is    18474.3 secs

     total energy              =   -3227.28071263 Ry
     Harris-Foulkes estimate   =   -3227.45635887 Ry
     estimated scf accuracy    <     185.29519409 Ry

     total magnetization       =    25.85 Bohr mag/cell
     absolute magnetization    =    83.32 Bohr mag/cell

     iteration # 30     ecut=    50.00 Ry     beta= 0.10
     Davidson diagonalization with overlap
     ethr =  3.14E-03,  avg # of iterations =  1.0

     negative rho (up, down):  1.678E-02 8.084E-04

     total cpu time spent up to now is    18747.3 secs

     total energy              =   -3226.22521275 Ry
     Harris-Foulkes estimate   =   -3227.47560514 Ry
     estimated scf accuracy    <     221.80986209 Ry

     total magnetization       =    22.85 Bohr mag/cell
     absolute magnetization    =    82.72 Bohr mag/cell

     iteration # 31     ecut=    50.00 Ry     beta= 0.10
     Davidson diagonalization with overlap
     ethr =  3.14E-03,  avg # of iterations =  1.0

     negative rho (up, down):  1.891E-02 9.090E-04

     total cpu time spent up to now is    19020.5 secs

     total energy              =   -3226.66045565 Ry
     Harris-Foulkes estimate   =   -3226.86651406 Ry
     estimated scf accuracy    <      54.94076970 Ry

     total magnetization       =    29.49 Bohr mag/cell
     absolute magnetization    =    86.71 Bohr mag/cell

     iteration # 32     ecut=    50.00 Ry     beta= 0.10
     Davidson diagonalization with overlap
     ethr =  3.14E-03,  avg # of iterations =  1.0

     negative rho (up, down):  2.043E-02 1.199E-03

     total cpu time spent up to now is    19293.5 secs

     total energy              =   -3226.61371283 Ry
     Harris-Foulkes estimate   =   -3226.73889663 Ry
     estimated scf accuracy    <      24.24776520 Ry

     total magnetization       =    33.92 Bohr mag/cell
     absolute magnetization    =    87.83 Bohr mag/cell

     iteration # 33     ecut=    50.00 Ry     beta= 0.10
     Davidson diagonalization with overlap
     ethr =  3.14E-03,  avg # of iterations =  1.0

     negative rho (up, down):  2.303E-02 1.511E-03

     total cpu time spent up to now is    19566.7 secs

     total energy              =   -3226.68199257 Ry
     Harris-Foulkes estimate   =   -3226.69228814 Ry
     estimated scf accuracy    <       9.83599238 Ry

     total magnetization       =    37.44 Bohr mag/cell
     absolute magnetization    =    90.16 Bohr mag/cell

     iteration # 34     ecut=    50.00 Ry     beta= 0.10
     Davidson diagonalization with overlap
     ethr =  2.31E-03,  avg # of iterations =  1.0

     negative rho (up, down):  2.368E-02 2.999E-03

     total cpu time spent up to now is    19840.5 secs

     total energy              =   -3226.77527917 Ry
     Harris-Foulkes estimate   =   -3226.71971431 Ry
     estimated scf accuracy    <       4.75644820 Ry

     total magnetization       =    39.13 Bohr mag/cell
     absolute magnetization    =    90.77 Bohr mag/cell

     iteration # 35     ecut=    50.00 Ry     beta= 0.10
     Davidson diagonalization with overlap
     ethr =  1.12E-03,  avg # of iterations =  6.4

     negative rho (up, down):  2.141E-02 4.330E-03

     total cpu time spent up to now is    20222.7 secs

     total energy              =   -3226.84176322 Ry
     Harris-Foulkes estimate   =   -3226.82050661 Ry
     estimated scf accuracy    <       1.71853524 Ry

     total magnetization       =    41.00 Bohr mag/cell
     absolute magnetization    =    91.60 Bohr mag/cell

     iteration # 36     ecut=    50.00 Ry     beta= 0.10
     Davidson diagonalization with overlap
     c_bands:  1 eigenvalues not converged
     c_bands:  3 eigenvalues not converged
     ethr =  4.04E-04,  avg # of iterations =  9.8

     negative rho (up, down):  1.621E-02 4.848E-03

     total cpu time spent up to now is    20711.6 secs

     total energy              =   -3226.78417329 Ry
     Harris-Foulkes estimate   =   -3226.86047590 Ry
     estimated scf accuracy    <       1.65627912 Ry

     total magnetization       =    40.74 Bohr mag/cell
     absolute magnetization    =    91.32 Bohr mag/cell

     iteration # 37     ecut=    50.00 Ry     beta= 0.10
     Davidson diagonalization with overlap
     ethr =  3.90E-04,  avg # of iterations =  6.9

     negative rho (up, down):  1.548E-02 1.453E-02

     total cpu time spent up to now is    21125.7 secs

     total energy              =   -3226.86842535 Ry
     Harris-Foulkes estimate   =   -3226.84509916 Ry
     estimated scf accuracy    <       2.75709695 Ry

     total magnetization       =    39.74 Bohr mag/cell
     absolute magnetization    =    90.54 Bohr mag/cell

     iteration # 38     ecut=    50.00 Ry     beta= 0.10
     Davidson diagonalization with overlap
     ethr =  3.90E-04,  avg # of iterations =  2.5

     negative rho (up, down):  1.253E-02 1.626E-02

     total cpu time spent up to now is    21430.3 secs

     total energy              =   -3226.88479471 Ry
     Harris-Foulkes estimate   =   -3226.88705793 Ry
     estimated scf accuracy    <       0.66754239 Ry

     total magnetization       =    41.11 Bohr mag/cell
     absolute magnetization    =    91.32 Bohr mag/cell

     iteration # 39     ecut=    50.00 Ry     beta= 0.10
     Davidson diagonalization with overlap
     c_bands:  1 eigenvalues not converged
     ethr =  1.57E-04,  avg # of iterations =  5.2

     negative rho (up, down):  1.010E-02 2.595E-02

     total cpu time spent up to now is    21795.9 secs

     total energy              =   -3226.89357085 Ry
     Harris-Foulkes estimate   =   -3226.89531745 Ry
     estimated scf accuracy    <       0.30026840 Ry

     total magnetization       =    42.18 Bohr mag/cell
     absolute magnetization    =    92.01 Bohr mag/cell

     iteration # 40     ecut=    50.00 Ry     beta= 0.10
     Davidson diagonalization with overlap
     c_bands:  4 eigenvalues not converged
     c_bands:  2 eigenvalues not converged
     c_bands:  4 eigenvalues not converged
     c_bands:  1 eigenvalues not converged
     c_bands:  2 eigenvalues not converged
     c_bands:  4 eigenvalues not converged
     c_bands:  5 eigenvalues not converged
     c_bands:  1 eigenvalues not converged
     ethr =  7.07E-05,  avg # of iterations = 10.6

     negative rho (up, down):  5.869E-03 1.371E-02

     total cpu time spent up to now is    22338.6 secs

     total energy              =   -3226.90263957 Ry
     Harris-Foulkes estimate   =   -3226.90419551 Ry
     estimated scf accuracy    <       0.15197071 Ry

     total magnetization       =    42.04 Bohr mag/cell
     absolute magnetization    =    91.78 Bohr mag/cell

     iteration # 41     ecut=    50.00 Ry     beta= 0.10
     Davidson diagonalization with overlap
     c_bands:  3 eigenvalues not converged
     c_bands:  1 eigenvalues not converged
     c_bands:  2 eigenvalues not converged
     c_bands:  4 eigenvalues not converged
     c_bands:  2 eigenvalues not converged
     c_bands:  2 eigenvalues not converged
     c_bands:  2 eigenvalues not converged
     c_bands:  1 eigenvalues not converged
     c_bands:  2 eigenvalues not converged
     c_bands:  1 eigenvalues not converged
     c_bands:  1 eigenvalues not converged
     c_bands:  1 eigenvalues not converged
     c_bands:  2 eigenvalues not converged
     c_bands:  1 eigenvalues not converged
     ethr =  3.58E-05,  avg # of iterations = 11.4

     negative rho (up, down):  2.890E-03 1.344E-02

     total cpu time spent up to now is    22883.4 secs

     total energy              =   -3226.92131291 Ry
     Harris-Foulkes estimate   =   -3226.91377594 Ry
     estimated scf accuracy    <       0.17091096 Ry

     total magnetization       =    42.49 Bohr mag/cell
     absolute magnetization    =    92.04 Bohr mag/cell

     iteration # 42     ecut=    50.00 Ry     beta= 0.10
     Davidson diagonalization with overlap
     c_bands:  2 eigenvalues not converged
     c_bands:  3 eigenvalues not converged
     c_bands:  1 eigenvalues not converged
     ethr =  3.58E-05,  avg # of iterations =  7.7

     negative rho (up, down):  4.476E-03 3.386E-02

     total cpu time spent up to now is    23302.0 secs

     total energy              =   -3226.93846790 Ry
     Harris-Foulkes estimate   =   -3226.92604765 Ry
     estimated scf accuracy    <       0.13566391 Ry

     total magnetization       =    41.78 Bohr mag/cell
     absolute magnetization    =    91.47 Bohr mag/cell

     iteration # 43     ecut=    50.00 Ry     beta= 0.10
     Davidson diagonalization with overlap
     c_bands:  1 eigenvalues not converged
     c_bands:  2 eigenvalues not converged
     c_bands:  5 eigenvalues not converged
     c_bands:  3 eigenvalues not converged
     c_bands:  2 eigenvalues not converged
     c_bands:  1 eigenvalues not converged
     ethr =  3.19E-05,  avg # of iterations =  3.9

     negative rho (up, down):  4.168E-04 1.944E-02

     total cpu time spent up to now is    23640.4 secs

     total energy              =   -3226.94717106 Ry
     Harris-Foulkes estimate   =   -3226.94866295 Ry
     estimated scf accuracy    <       0.48332536 Ry

     total magnetization       =    43.02 Bohr mag/cell
     absolute magnetization    =    92.34 Bohr mag/cell

     iteration # 44     ecut=    50.00 Ry     beta= 0.10
     Davidson diagonalization with overlap
     c_bands:  1 eigenvalues not converged
     ethr =  3.19E-05,  avg # of iterations =  3.5

     negative rho (up, down):  2.830E-04 1.452E-02

     total cpu time spent up to now is    23964.0 secs

     total energy              =   -3226.95020503 Ry
     Harris-Foulkes estimate   =   -3226.95059660 Ry
     estimated scf accuracy    <       0.09599359 Ry

     total magnetization       =    42.51 Bohr mag/cell
     absolute magnetization    =    91.93 Bohr mag/cell

     iteration # 45     ecut=    50.00 Ry     beta= 0.10
     Davidson diagonalization with overlap
     c_bands:  3 eigenvalues not converged
     ethr =  2.26E-05,  avg # of iterations =  2.6

     negative rho (up, down):  4.022E-04 1.875E-02

     total cpu time spent up to now is    24276.2 secs

     total energy              =   -3226.95756271 Ry
     Harris-Foulkes estimate   =   -3226.95239098 Ry
     estimated scf accuracy    <       0.16570096 Ry

     total magnetization       =    41.64 Bohr mag/cell
     absolute magnetization    =    91.21 Bohr mag/cell

     iteration # 46     ecut=    50.00 Ry     beta= 0.10
     Davidson diagonalization with overlap
     ethr =  2.26E-05,  avg # of iterations =  2.0

     negative rho (up, down):  5.765E-04 2.385E-02

     total cpu time spent up to now is    24571.7 secs

     total energy              =   -3226.96348345 Ry
     Harris-Foulkes estimate   =   -3226.96017593 Ry
     estimated scf accuracy    <       0.03844085 Ry

     total magnetization       =    42.37 Bohr mag/cell
     absolute magnetization    =    91.68 Bohr mag/cell

     iteration # 47     ecut=    50.00 Ry     beta= 0.10
     Davidson diagonalization with overlap
     c_bands:  1 eigenvalues not converged
     c_bands:  1 eigenvalues not converged
     c_bands:  1 eigenvalues not converged
     c_bands:  2 eigenvalues not converged
     c_bands:  2 eigenvalues not converged
     c_bands:  1 eigenvalues not converged
     c_bands:  2 eigenvalues not converged
     c_bands:  1 eigenvalues not converged
     c_bands:  1 eigenvalues not converged
     c_bands:  2 eigenvalues not converged
     c_bands:  1 eigenvalues not converged
     c_bands:  1 eigenvalues not converged
     c_bands:  1 eigenvalues not converged
     c_bands:  3 eigenvalues not converged
     c_bands:  1 eigenvalues not converged
     c_bands:  1 eigenvalues not converged
     c_bands:  1 eigenvalues not converged
     c_bands:  1 eigenvalues not converged
     c_bands:  2 eigenvalues not converged
     c_bands:  2 eigenvalues not converged
     ethr =  9.04E-06,  avg # of iterations = 11.3

     negative rho (up, down):  6.934E-04 2.603E-02

     total cpu time spent up to now is    25080.3 secs

     total energy              =   -3226.96609350 Ry
     Harris-Foulkes estimate   =   -3226.96508579 Ry
     estimated scf accuracy    <       0.01843983 Ry

     total magnetization       =    42.02 Bohr mag/cell
     absolute magnetization    =    91.31 Bohr mag/cell

     iteration # 48     ecut=    50.00 Ry     beta= 0.10
     Davidson diagonalization with overlap
     c_bands:  2 eigenvalues not converged
     c_bands:  1 eigenvalues not converged
     c_bands:  1 eigenvalues not converged
     c_bands:  1 eigenvalues not converged
     c_bands:  3 eigenvalues not converged
     c_bands:  2 eigenvalues not converged
     c_bands:  2 eigenvalues not converged
     c_bands:  1 eigenvalues not converged
     c_bands:  2 eigenvalues not converged
     c_bands:  1 eigenvalues not converged
     c_bands:  5 eigenvalues not converged
     c_bands:  2 eigenvalues not converged
     ethr =  4.34E-06,  avg # of iterations = 12.6

     negative rho (up, down):  1.830E-03 3.193E-02

     total cpu time spent up to now is    25488.7 secs

     total energy              =   -3226.96714003 Ry
     Harris-Foulkes estimate   =   -3226.96677183 Ry
     estimated scf accuracy    <       0.02404562 Ry

     total magnetization       =    41.97 Bohr mag/cell
     absolute magnetization    =    91.25 Bohr mag/cell

     iteration # 49     ecut=    50.00 Ry     beta= 0.10
     Davidson diagonalization with overlap
     c_bands:  1 eigenvalues not converged
     c_bands:  1 eigenvalues not converged
     c_bands:  1 eigenvalues not converged
     c_bands:  2 eigenvalues not converged
     c_bands:  1 eigenvalues not converged
     ethr =  4.34E-06,  avg # of iterations =  7.3

     negative rho (up, down):  7.755E-03 2.602E-02

     total cpu time spent up to now is    25862.9 secs

     total energy              =   -3226.96862469 Ry
     Harris-Foulkes estimate   =   -3226.96770687 Ry
     estimated scf accuracy    <       0.01345322 Ry

     total magnetization       =    42.04 Bohr mag/cell
     absolute magnetization    =    91.29 Bohr mag/cell

     iteration # 50     ecut=    50.00 Ry     beta= 0.10
     Davidson diagonalization with overlap
     c_bands:  1 eigenvalues not converged
     c_bands:  1 eigenvalues not converged
     c_bands:  1 eigenvalues not converged
     c_bands:  1 eigenvalues not converged
     c_bands:  1 eigenvalues not converged
     c_bands:  1 eigenvalues not converged
     c_bands:  1 eigenvalues not converged
     c_bands:  1 eigenvalues not converged
     c_bands:  1 eigenvalues not converged
     c_bands:  2 eigenvalues not converged
     c_bands:  1 eigenvalues not converged
     c_bands:  1 eigenvalues not converged
     c_bands:  1 eigenvalues not converged
     ethr =  3.17E-06,  avg # of iterations = 11.6

     negative rho (up, down):  3.736E-03 2.646E-02

     total cpu time spent up to now is    26322.4 secs

     total energy              =   -3226.96973808 Ry
     Harris-Foulkes estimate   =   -3226.96950847 Ry
     estimated scf accuracy    <       0.00435624 Ry

     total magnetization       =    42.18 Bohr mag/cell
     absolute magnetization    =    91.36 Bohr mag/cell

     iteration # 51     ecut=    50.00 Ry     beta= 0.10
     Davidson diagonalization with overlap
     c_bands:  1 eigenvalues not converged
     c_bands:  1 eigenvalues not converged
     ethr =  1.02E-06,  avg # of iterations =  8.1

     negative rho (up, down):  4.227E-03 2.473E-02

     total cpu time spent up to now is    26902.3 secs

     total energy              =   -3226.97146209 Ry
     Harris-Foulkes estimate   =   -3226.97126006 Ry
     estimated scf accuracy    <       0.06109910 Ry

     total magnetization       =    41.84 Bohr mag/cell
     absolute magnetization    =    91.08 Bohr mag/cell

     iteration # 52     ecut=    50.00 Ry     beta= 0.10
     Davidson diagonalization with overlap
     ethr =  1.02E-06,  avg # of iterations =  1.0

     negative rho (up, down):  5.881E-03 2.049E-02

     total cpu time spent up to now is    27170.3 secs

     total energy              =   -3226.97118803 Ry
     Harris-Foulkes estimate   =   -3226.97152144 Ry
     estimated scf accuracy    <       0.06354831 Ry

     total magnetization       =    41.83 Bohr mag/cell
     absolute magnetization    =    91.06 Bohr mag/cell

     iteration # 53     ecut=    50.00 Ry     beta= 0.10
     Davidson diagonalization with overlap
     ethr =  1.02E-06,  avg # of iterations =  1.1

     negative rho (up, down):  5.833E-03 1.841E-02

     total cpu time spent up to now is    27440.3 secs

     total energy              =   -3226.97116975 Ry
     Harris-Foulkes estimate   =   -3226.97125772 Ry
     estimated scf accuracy    <       0.02497273 Ry

     total magnetization       =    41.97 Bohr mag/cell
     absolute magnetization    =    91.17 Bohr mag/cell

     iteration # 54     ecut=    50.00 Ry     beta= 0.10
     Davidson diagonalization with overlap
     ethr =  1.02E-06,  avg # of iterations =  1.0

     negative rho (up, down):  5.443E-03 1.844E-02

     total cpu time spent up to now is    27707.9 secs

     total energy              =   -3226.97142873 Ry
     Harris-Foulkes estimate   =   -3226.97119588 Ry
     estimated scf accuracy    <       0.02794304 Ry

     total magnetization       =    41.95 Bohr mag/cell
     absolute magnetization    =    91.16 Bohr mag/cell

     iteration # 55     ecut=    50.00 Ry     beta= 0.10
     Davidson diagonalization with overlap
     ethr =  1.02E-06,  avg # of iterations =  1.0

     negative rho (up, down):  5.583E-03 1.850E-02

     total cpu time spent up to now is    27976.3 secs

     total energy              =   -3226.97201884 Ry
     Harris-Foulkes estimate   =   -3226.97153294 Ry
     estimated scf accuracy    <       0.08563756 Ry

     total magnetization       =    41.75 Bohr mag/cell
     absolute magnetization    =    91.00 Bohr mag/cell

     iteration # 56     ecut=    50.00 Ry     beta= 0.10
     Davidson diagonalization with overlap
     c_bands:  1 eigenvalues not converged
     c_bands:  1 eigenvalues not converged
     c_bands:  1 eigenvalues not converged
     c_bands:  1 eigenvalues not converged
     c_bands:  1 eigenvalues not converged
     c_bands:  1 eigenvalues not converged
     c_bands:  1 eigenvalues not converged
     ethr =  1.02E-06,  avg # of iterations =  5.2

     negative rho (up, down):  6.084E-03 1.673E-02

     total cpu time spent up to now is    28313.3 secs

     total energy              =   -3226.97195713 Ry
     Harris-Foulkes estimate   =   -3226.97226417 Ry
     estimated scf accuracy    <       0.04411253 Ry

     total magnetization       =    41.88 Bohr mag/cell
     absolute magnetization    =    91.09 Bohr mag/cell

     iteration # 57     ecut=    50.00 Ry     beta= 0.10
     Davidson diagonalization with overlap
     c_bands:  1 eigenvalues not converged
     ethr =  1.02E-06,  avg # of iterations =  1.9

     negative rho (up, down):  5.517E-03 1.619E-02

     total cpu time spent up to now is    28523.2 secs

     total energy              =   -3226.97250693 Ry
     Harris-Foulkes estimate   =   -3226.97200443 Ry
     estimated scf accuracy    <       0.05070137 Ry

     total magnetization       =    41.85 Bohr mag/cell
     absolute magnetization    =    91.07 Bohr mag/cell

     iteration # 58     ecut=    50.00 Ry     beta= 0.10
     Davidson diagonalization with overlap
     c_bands:  1 eigenvalues not converged
     c_bands:  1 eigenvalues not converged
     c_bands:  1 eigenvalues not converged
     c_bands:  1 eigenvalues not converged
     ethr =  1.02E-06,  avg # of iterations =  3.2

     negative rho (up, down):  4.603E-03 1.819E-02

     total cpu time spent up to now is    28719.3 secs

     total energy              =   -3226.97351169 Ry
     Harris-Foulkes estimate   =   -3226.97265557 Ry
     estimated scf accuracy    <       0.01842544 Ry

     total magnetization       =    41.98 Bohr mag/cell
     absolute magnetization    =    91.16 Bohr mag/cell

     iteration # 59     ecut=    50.00 Ry     beta= 0.10
     Davidson diagonalization with overlap
     c_bands:  1 eigenvalues not converged
     c_bands:  1 eigenvalues not converged
     ethr =  1.02E-06,  avg # of iterations =  7.5

     negative rho (up, down):  5.087E-03 1.739E-02

     total cpu time spent up to now is    29150.1 secs

     total energy              =   -3226.97449582 Ry
     Harris-Foulkes estimate   =   -3226.97402586 Ry
     estimated scf accuracy    <       0.00927668 Ry

     total magnetization       =    42.05 Bohr mag/cell
     absolute magnetization    =    91.22 Bohr mag/cell

     iteration # 60     ecut=    50.00 Ry     beta= 0.10
     Davidson diagonalization with overlap
     ethr =  1.02E-06,  avg # of iterations =  1.1

     negative rho (up, down):  6.165E-03 1.581E-02

     total cpu time spent up to now is    29421.4 secs

     total energy              =   -3226.97489882 Ry
     Harris-Foulkes estimate   =   -3226.97459010 Ry
     estimated scf accuracy    <       0.00674390 Ry

     total magnetization       =    42.11 Bohr mag/cell
     absolute magnetization    =    91.26 Bohr mag/cell

     iteration # 61     ecut=    50.00 Ry     beta= 0.10
     Davidson diagonalization with overlap
     ethr =  1.02E-06,  avg # of iterations =  2.6

     negative rho (up, down):  5.485E-03 1.506E-02

     total cpu time spent up to now is    29720.9 secs

     total energy              =   -3226.97509204 Ry
     Harris-Foulkes estimate   =   -3226.97501598 Ry
     estimated scf accuracy    <       0.00696831 Ry

     total magnetization       =    42.19 Bohr mag/cell
     absolute magnetization    =    91.32 Bohr mag/cell

     iteration # 62     ecut=    50.00 Ry     beta= 0.10
     Davidson diagonalization with overlap
     ethr =  1.02E-06,  avg # of iterations =  1.0

     negative rho (up, down):  4.874E-03 1.454E-02

     total cpu time spent up to now is    29991.3 secs

     total energy              =   -3226.97534183 Ry
     Harris-Foulkes estimate   =   -3226.97512571 Ry
     estimated scf accuracy    <       0.00727444 Ry

     total magnetization       =    42.20 Bohr mag/cell
     absolute magnetization    =    91.33 Bohr mag/cell

     iteration # 63     ecut=    50.00 Ry     beta= 0.10
     Davidson diagonalization with overlap
     ethr =  1.02E-06,  avg # of iterations =  1.0

     negative rho (up, down):  3.921E-03 1.187E-02

     total cpu time spent up to now is    30261.9 secs

     total energy              =   -3226.97504898 Ry
     Harris-Foulkes estimate   =   -3226.97537948 Ry
     estimated scf accuracy    <       0.00754259 Ry

     total magnetization       =    42.21 Bohr mag/cell
     absolute magnetization    =    91.33 Bohr mag/cell

     iteration # 64     ecut=    50.00 Ry     beta= 0.10
     Davidson diagonalization with overlap
     ethr =  1.02E-06,  avg # of iterations =  1.0

     negative rho (up, down):  2.303E-03 1.841E-02

     total cpu time spent up to now is    30532.2 secs

     total energy              =   -3226.97498625 Ry
     Harris-Foulkes estimate   =   -3226.97512588 Ry
     estimated scf accuracy    <       0.00591000 Ry

     total magnetization       =    42.09 Bohr mag/cell
     absolute magnetization    =    91.25 Bohr mag/cell

     iteration # 65     ecut=    50.00 Ry     beta= 0.10
     Davidson diagonalization with overlap
     ethr =  1.02E-06,  avg # of iterations =  1.8

     negative rho (up, down):  1.711E-03 2.028E-02

     total cpu time spent up to now is    30818.4 secs

     total energy              =   -3226.97513036 Ry
     Harris-Foulkes estimate   =   -3226.97513091 Ry
     estimated scf accuracy    <       0.00200744 Ry

     total magnetization       =    42.12 Bohr mag/cell
     absolute magnetization    =    91.27 Bohr mag/cell

     iteration # 66     ecut=    50.00 Ry     beta= 0.10
     Davidson diagonalization with overlap
     ethr =  4.72E-07,  avg # of iterations =  1.2

     negative rho (up, down):  9.150E-04 1.572E-02

     total cpu time spent up to now is    31092.0 secs

     total energy              =   -3226.97512732 Ry
     Harris-Foulkes estimate   =   -3226.97515063 Ry
     estimated scf accuracy    <       0.00226277 Ry

     total magnetization       =    42.09 Bohr mag/cell
     absolute magnetization    =    91.25 Bohr mag/cell

     iteration # 67     ecut=    50.00 Ry     beta= 0.10
     Davidson diagonalization with overlap
     ethr =  4.72E-07,  avg # of iterations =  1.0

     negative rho (up, down):  1.852E-03 2.023E-02

     total cpu time spent up to now is    31362.7 secs

     total energy              =   -3226.97532003 Ry
     Harris-Foulkes estimate   =   -3226.97514862 Ry
     estimated scf accuracy    <       0.00526757 Ry

     total magnetization       =    42.04 Bohr mag/cell
     absolute magnetization    =    91.21 Bohr mag/cell

     iteration # 68     ecut=    50.00 Ry     beta= 0.10
     Davidson diagonalization with overlap
     ethr =  4.72E-07,  avg # of iterations =  2.3

     negative rho (up, down):  1.114E-03 2.059E-02

     total cpu time spent up to now is    31655.8 secs

     total energy              =   -3226.97510386 Ry
     Harris-Foulkes estimate   =   -3226.97539337 Ry
     estimated scf accuracy    <       0.00872378 Ry

     total magnetization       =    42.02 Bohr mag/cell
     absolute magnetization    =    91.19 Bohr mag/cell

     iteration # 69     ecut=    50.00 Ry     beta= 0.10
     Davidson diagonalization with overlap
     ethr =  4.72E-07,  avg # of iterations =  1.4

     negative rho (up, down):  7.283E-04 9.375E-03

     total cpu time spent up to now is    31933.6 secs

     total energy              =   -3226.97586370 Ry
     Harris-Foulkes estimate   =   -3226.97515562 Ry
     estimated scf accuracy    <       0.01370990 Ry

     total magnetization       =    41.97 Bohr mag/cell
     absolute magnetization    =    91.16 Bohr mag/cell

     iteration # 70     ecut=    50.00 Ry     beta= 0.10
     Davidson diagonalization with overlap
     ethr =  4.72E-07,  avg # of iterations =  6.6

     negative rho (up, down):  9.019E-04 1.090E-02

     total cpu time spent up to now is    32353.5 secs

     total energy              =   -3226.97693026 Ry
     Harris-Foulkes estimate   =   -3226.97633996 Ry
     estimated scf accuracy    <       0.02561437 Ry

     total magnetization       =    41.91 Bohr mag/cell
     absolute magnetization    =    91.10 Bohr mag/cell

     iteration # 71     ecut=    50.00 Ry     beta= 0.10
     Davidson diagonalization with overlap
     ethr =  4.72E-07,  avg # of iterations =  3.8

     negative rho (up, down):  8.954E-04 1.045E-02

     total cpu time spent up to now is    32683.2 secs

     total energy              =   -3226.97651066 Ry
     Harris-Foulkes estimate   =   -3226.97724963 Ry
     estimated scf accuracy    <       0.00747568 Ry

     total magnetization       =    42.03 Bohr mag/cell
     absolute magnetization    =    91.19 Bohr mag/cell

     iteration # 72     ecut=    50.00 Ry     beta= 0.10
     Davidson diagonalization with overlap
     ethr =  4.72E-07,  avg # of iterations =  2.5

     negative rho (up, down):  8.968E-04 9.657E-03

     total cpu time spent up to now is    32980.7 secs

     total energy              =   -3226.97735820 Ry
     Harris-Foulkes estimate   =   -3226.97662178 Ry
     estimated scf accuracy    <       0.01002054 Ry

     total magnetization       =    42.00 Bohr mag/cell
     absolute magnetization    =    91.17 Bohr mag/cell

     iteration # 73     ecut=    50.00 Ry     beta= 0.10
     Davidson diagonalization with overlap
     ethr =  4.72E-07,  avg # of iterations =  3.2

     negative rho (up, down):  9.105E-04 9.148E-03

     total cpu time spent up to now is    33297.6 secs

     total energy              =   -3226.97752762 Ry
     Harris-Foulkes estimate   =   -3226.97759076 Ry
     estimated scf accuracy    <       0.00542219 Ry

     total magnetization       =    42.04 Bohr mag/cell
     absolute magnetization    =    91.20 Bohr mag/cell

     iteration # 74     ecut=    50.00 Ry     beta= 0.10
     Davidson diagonalization with overlap
     ethr =  4.72E-07,  avg # of iterations =  1.0

     negative rho (up, down):  8.674E-04 9.018E-03

     total cpu time spent up to now is    33568.0 secs

     total energy              =   -3226.97749094 Ry
     Harris-Foulkes estimate   =   -3226.97753796 Ry
     estimated scf accuracy    <       0.00542482 Ry

     total magnetization       =    42.04 Bohr mag/cell
     absolute magnetization    =    91.20 Bohr mag/cell

     iteration # 75     ecut=    50.00 Ry     beta= 0.10
     Davidson diagonalization with overlap
     ethr =  4.72E-07,  avg # of iterations =  1.0

     negative rho (up, down):  9.417E-04 9.384E-03

     total cpu time spent up to now is    33838.7 secs

     total energy              =   -3226.97823906 Ry
     Harris-Foulkes estimate   =   -3226.97749932 Ry
     estimated scf accuracy    <       0.00623111 Ry

     total magnetization       =    42.03 Bohr mag/cell
     absolute magnetization    =    91.19 Bohr mag/cell

     iteration # 76     ecut=    50.00 Ry     beta= 0.10
     Davidson diagonalization with overlap
     ethr =  4.72E-07,  avg # of iterations =  5.7

     negative rho (up, down):  9.981E-04 9.278E-03

     total cpu time spent up to now is    34251.8 secs

     total energy              =   -3226.97884558 Ry
     Harris-Foulkes estimate   =   -3226.97878843 Ry
     estimated scf accuracy    <       0.00588272 Ry

     total magnetization       =    42.20 Bohr mag/cell
     absolute magnetization    =    91.32 Bohr mag/cell

     iteration # 77     ecut=    50.00 Ry     beta= 0.10
     Davidson diagonalization with overlap
     ethr =  4.72E-07,  avg # of iterations =  1.0

     negative rho (up, down):  9.430E-04 8.822E-03

     total cpu time spent up to now is    34456.1 secs

     total energy              =   -3226.97869603 Ry
     Harris-Foulkes estimate   =   -3226.97885488 Ry
     estimated scf accuracy    <       0.00501629 Ry

     total magnetization       =    42.19 Bohr mag/cell
     absolute magnetization    =    91.31 Bohr mag/cell

     iteration # 78     ecut=    50.00 Ry     beta= 0.10
     Davidson diagonalization with overlap
     ethr =  4.72E-07,  avg # of iterations =  1.0

     negative rho (up, down):  1.444E-03 9.317E-03

     total cpu time spent up to now is    34722.3 secs

     total energy              =   -3226.97834270 Ry
     Harris-Foulkes estimate   =   -3226.97870403 Ry
     estimated scf accuracy    <       0.00432203 Ry

     total magnetization       =    42.18 Bohr mag/cell
     absolute magnetization    =    91.31 Bohr mag/cell

     iteration # 79     ecut=    50.00 Ry     beta= 0.10
     Davidson diagonalization with overlap
     ethr =  4.72E-07,  avg # of iterations =  1.8

     negative rho (up, down):  1.057E-03 8.272E-03

     total cpu time spent up to now is    35000.3 secs

     total energy              =   -3226.97815101 Ry
     Harris-Foulkes estimate   =   -3226.97839976 Ry
     estimated scf accuracy    <       0.00268586 Ry

     total magnetization       =    42.15 Bohr mag/cell
     absolute magnetization    =    91.28 Bohr mag/cell

     iteration # 80     ecut=    50.00 Ry     beta= 0.10
     Davidson diagonalization with overlap
     ethr =  4.72E-07,  avg # of iterations =  1.3

     negative rho (up, down):  1.028E-03 8.342E-03

     total cpu time spent up to now is    35243.9 secs

     total energy              =   -3226.97794389 Ry
     Harris-Foulkes estimate   =   -3226.97818366 Ry
     estimated scf accuracy    <       0.00304706 Ry

     total magnetization       =    42.17 Bohr mag/cell
     absolute magnetization    =    91.29 Bohr mag/cell

     iteration # 81     ecut=    50.00 Ry     beta= 0.10
     Davidson diagonalization with overlap
     ethr =  4.72E-07,  avg # of iterations =  1.2

     negative rho (up, down):  9.235E-04 8.399E-03

     total cpu time spent up to now is    35514.5 secs

     total energy              =   -3226.97814710 Ry
     Harris-Foulkes estimate   =   -3226.97798908 Ry
     estimated scf accuracy    <       0.00307134 Ry

     total magnetization       =    42.08 Bohr mag/cell
     absolute magnetization    =    91.22 Bohr mag/cell

     iteration # 82     ecut=    50.00 Ry     beta= 0.10
     Davidson diagonalization with overlap
     ethr =  4.72E-07,  avg # of iterations =  1.0

     negative rho (up, down):  9.021E-04 8.438E-03

     total cpu time spent up to now is    35782.4 secs

     total energy              =   -3226.97821473 Ry
     Harris-Foulkes estimate   =   -3226.97816201 Ry
     estimated scf accuracy    <       0.00271639 Ry

     total magnetization       =    42.09 Bohr mag/cell
     absolute magnetization    =    91.23 Bohr mag/cell

     iteration # 83     ecut=    50.00 Ry     beta= 0.10
     Davidson diagonalization with overlap
     ethr =  4.72E-07,  avg # of iterations =  1.0

     negative rho (up, down):  8.977E-04 8.288E-03

     total cpu time spent up to now is    36050.7 secs

     total energy              =   -3226.97817143 Ry
     Harris-Foulkes estimate   =   -3226.97822239 Ry
     estimated scf accuracy    <       0.00248269 Ry

     total magnetization       =    42.10 Bohr mag/cell
     absolute magnetization    =    91.24 Bohr mag/cell

     iteration # 84     ecut=    50.00 Ry     beta= 0.10
     Davidson diagonalization with overlap
     ethr =  4.72E-07,  avg # of iterations =  1.0

     negative rho (up, down):  8.095E-04 8.672E-03

     total cpu time spent up to now is    36300.4 secs

     total energy              =   -3226.97880214 Ry
     Harris-Foulkes estimate   =   -3226.97817566 Ry
     estimated scf accuracy    <       0.00269492 Ry

     total magnetization       =    42.09 Bohr mag/cell
     absolute magnetization    =    91.23 Bohr mag/cell

     iteration # 85     ecut=    50.00 Ry     beta= 0.10
     Davidson diagonalization with overlap
     ethr =  4.72E-07,  avg # of iterations =  3.0

     negative rho (up, down):  7.955E-04 8.417E-03

     total cpu time spent up to now is    36495.7 secs

     total energy              =   -3226.97911749 Ry
     Harris-Foulkes estimate   =   -3226.97895838 Ry
     estimated scf accuracy    <       0.00287920 Ry

     total magnetization       =    42.12 Bohr mag/cell
     absolute magnetization    =    91.25 Bohr mag/cell

     iteration # 86     ecut=    50.00 Ry     beta= 0.10
     Davidson diagonalization with overlap
     ethr =  4.72E-07,  avg # of iterations =  1.4

     negative rho (up, down):  7.681E-04 7.927E-03

     total cpu time spent up to now is    36669.6 secs

     total energy              =   -3226.97885119 Ry
     Harris-Foulkes estimate   =   -3226.97914416 Ry
     estimated scf accuracy    <       0.00253185 Ry

     total magnetization       =    42.12 Bohr mag/cell
     absolute magnetization    =    91.25 Bohr mag/cell

     iteration # 87     ecut=    50.00 Ry     beta= 0.10
     Davidson diagonalization with overlap
     ethr =  4.72E-07,  avg # of iterations =  3.0

     negative rho (up, down):  7.489E-04 7.800E-03

     total cpu time spent up to now is    36868.6 secs

     total energy              =   -3226.97817869 Ry
     Harris-Foulkes estimate   =   -3226.97896993 Ry
     estimated scf accuracy    <       0.00254148 Ry

     total magnetization       =    42.15 Bohr mag/cell
     absolute magnetization    =    91.28 Bohr mag/cell

     iteration # 88     ecut=    50.00 Ry     beta= 0.10
     Davidson diagonalization with overlap
     ethr =  4.72E-07,  avg # of iterations =  3.0

     negative rho (up, down):  6.911E-04 7.428E-03

     total cpu time spent up to now is    37062.0 secs

     total energy              =   -3226.97809687 Ry
     Harris-Foulkes estimate   =   -3226.97830538 Ry
     estimated scf accuracy    <       0.00252127 Ry

     total magnetization       =    42.16 Bohr mag/cell
     absolute magnetization    =    91.29 Bohr mag/cell

     iteration # 89     ecut=    50.00 Ry     beta= 0.10
     Davidson diagonalization with overlap
     ethr =  4.72E-07,  avg # of iterations =  1.0

     negative rho (up, down):  7.757E-04 7.724E-03

     total cpu time spent up to now is    37232.4 secs

     total energy              =   -3226.97855919 Ry
     Harris-Foulkes estimate   =   -3226.97812116 Ry
     estimated scf accuracy    <       0.00199450 Ry

     total magnetization       =    42.15 Bohr mag/cell
     absolute magnetization    =    91.27 Bohr mag/cell

     iteration # 90     ecut=    50.00 Ry     beta= 0.10
     Davidson diagonalization with overlap
     ethr =  4.69E-07,  avg # of iterations =  1.6

     negative rho (up, down):  1.105E-03 8.448E-03

     total cpu time spent up to now is    37409.3 secs

     total energy              =   -3226.97909470 Ry
     Harris-Foulkes estimate   =   -3226.97861269 Ry
     estimated scf accuracy    <       0.00236023 Ry

     total magnetization       =    42.16 Bohr mag/cell
     absolute magnetization    =    91.28 Bohr mag/cell

     iteration # 91     ecut=    50.00 Ry     beta= 0.10
     Davidson diagonalization with overlap
     ethr =  4.69E-07,  avg # of iterations =  3.0

     negative rho (up, down):  1.151E-03 8.576E-03

     total cpu time spent up to now is    37605.9 secs

     total energy              =   -3226.97939159 Ry
     Harris-Foulkes estimate   =   -3226.97932410 Ry
     estimated scf accuracy    <       0.00188744 Ry

     total magnetization       =    42.10 Bohr mag/cell
     absolute magnetization    =    91.23 Bohr mag/cell

     iteration # 92     ecut=    50.00 Ry     beta= 0.10
     Davidson diagonalization with overlap
     ethr =  4.44E-07,  avg # of iterations =  1.0

     negative rho (up, down):  1.101E-03 8.475E-03

     total cpu time spent up to now is    37775.8 secs

     total energy              =   -3226.97942944 Ry
     Harris-Foulkes estimate   =   -3226.97940321 Ry
     estimated scf accuracy    <       0.00182214 Ry

     total magnetization       =    42.10 Bohr mag/cell
     absolute magnetization    =    91.23 Bohr mag/cell

     iteration # 93     ecut=    50.00 Ry     beta= 0.10
     Davidson diagonalization with overlap
     ethr =  4.29E-07,  avg # of iterations =  1.0

     negative rho (up, down):  1.137E-03 8.470E-03

     total cpu time spent up to now is    37946.5 secs

     total energy              =   -3226.97949350 Ry
     Harris-Foulkes estimate   =   -3226.97943890 Ry
     estimated scf accuracy    <       0.00175349 Ry

     total magnetization       =    42.11 Bohr mag/cell
     absolute magnetization    =    91.23 Bohr mag/cell

     iteration # 94     ecut=    50.00 Ry     beta= 0.10
     Davidson diagonalization with overlap
     ethr =  4.13E-07,  avg # of iterations =  1.0

     negative rho (up, down):  1.310E-03 8.686E-03

     total cpu time spent up to now is    38116.5 secs

     total energy              =   -3226.97971543 Ry
     Harris-Foulkes estimate   =   -3226.97950027 Ry
     estimated scf accuracy    <       0.00168930 Ry

     total magnetization       =    42.11 Bohr mag/cell
     absolute magnetization    =    91.24 Bohr mag/cell

     iteration # 95     ecut=    50.00 Ry     beta= 0.10
     Davidson diagonalization with overlap
     ethr =  3.97E-07,  avg # of iterations =  1.0

     negative rho (up, down):  1.339E-03 8.743E-03

     total cpu time spent up to now is    38286.8 secs

     total energy              =   -3226.97998602 Ry
     Harris-Foulkes estimate   =   -3226.97973638 Ry
     estimated scf accuracy    <       0.00157311 Ry

     total magnetization       =    42.12 Bohr mag/cell
     absolute magnetization    =    91.25 Bohr mag/cell

     iteration # 96     ecut=    50.00 Ry     beta= 0.10
     Davidson diagonalization with overlap
     ethr =  3.70E-07,  avg # of iterations =  1.6

     negative rho (up, down):  1.336E-03 8.853E-03

     total cpu time spent up to now is    38463.6 secs

     total energy              =   -3226.98042253 Ry
     Harris-Foulkes estimate   =   -3226.98001409 Ry
     estimated scf accuracy    <       0.00147492 Ry

     total magnetization       =    42.13 Bohr mag/cell
     absolute magnetization    =    91.25 Bohr mag/cell

     iteration # 97     ecut=    50.00 Ry     beta= 0.10
     Davidson diagonalization with overlap
     ethr =  3.47E-07,  avg # of iterations =  2.2

     negative rho (up, down):  1.033E-03 9.507E-03

     total cpu time spent up to now is    38678.6 secs

     total energy              =   -3226.98137136 Ry
     Harris-Foulkes estimate   =   -3226.98048082 Ry
     estimated scf accuracy    <       0.00141321 Ry

     total magnetization       =    42.14 Bohr mag/cell
     absolute magnetization    =    91.26 Bohr mag/cell

     iteration # 98     ecut=    50.00 Ry     beta= 0.10
     Davidson diagonalization with overlap
     ethr =  3.33E-07,  avg # of iterations =  5.7

     negative rho (up, down):  8.886E-04 9.164E-03

     total cpu time spent up to now is    39117.7 secs

     total energy              =   -3226.98225935 Ry
     Harris-Foulkes estimate   =   -3226.98213716 Ry
     estimated scf accuracy    <       0.00209305 Ry

     total magnetization       =    42.17 Bohr mag/cell
     absolute magnetization    =    91.28 Bohr mag/cell

     iteration # 99     ecut=    50.00 Ry     beta= 0.10
     Davidson diagonalization with overlap
     ethr =  3.33E-07,  avg # of iterations =  2.5

     negative rho (up, down):  7.475E-04 7.996E-03

     total cpu time spent up to now is    39411.7 secs

     total energy              =   -3226.98226916 Ry
     Harris-Foulkes estimate   =   -3226.98231854 Ry
     estimated scf accuracy    <       0.00171386 Ry

     total magnetization       =    42.17 Bohr mag/cell
     absolute magnetization    =    91.28 Bohr mag/cell

     iteration #100     ecut=    50.00 Ry     beta= 0.10
     Davidson diagonalization with overlap
     ethr =  3.33E-07,  avg # of iterations =  2.7

     negative rho (up, down):  7.738E-04 7.951E-03
 
     Magnetic moment per site:
     atom:    1    charge:    0.3762    magn:    0.0002    constr:    0.0000
     atom:    2    charge:    0.3747    magn:    0.0000    constr:    0.0000
     atom:    3    charge:    0.3717    magn:    0.0000    constr:    0.0000
     atom:    4    charge:    0.8692    magn:    0.0005    constr:    0.0000
     atom:    5    charge:    0.7607    magn:    0.0006    constr:    0.0000
     atom:    6    charge:    1.9296    magn:    0.0023    constr:    0.0000
     atom:    7    charge:    1.9464    magn:    0.0030    constr:    0.0000
     atom:    8    charge:    1.9466    magn:    0.0094    constr:    0.0000
     atom:    9    charge:    0.3802    magn:    0.0004    constr:    0.0000
     atom:   10    charge:    0.3697    magn:   -0.0001    constr:    0.0000
     atom:   11    charge:    0.3960    magn:    0.0021    constr:    0.0000
     atom:   12    charge:    0.3948    magn:    0.0047    constr:    0.0000
     atom:   13    charge:    0.4026    magn:    0.0038    constr:    0.0000
     atom:   14    charge:    0.4158    magn:    0.0052    constr:    0.0000
     atom:   15    charge:    1.9343    magn:    0.0782    constr:    0.0000
     atom:   16    charge:    1.9277    magn:    0.0672    constr:    0.0000
     atom:   17    charge:    1.9311    magn:    0.0575    constr:    0.0000
     atom:   18    charge:    1.9442    magn:    0.0844    constr:    0.0000
     atom:   19    charge:    4.9487    magn:    3.6333    constr:    0.0000
     atom:   20    charge:    4.9654    magn:    3.5971    constr:    0.0000
     atom:   21    charge:    5.1013    magn:    3.2270    constr:    0.0000
     atom:   22    charge:    1.8985    magn:    0.0325    constr:    0.0000
     atom:   23    charge:    1.9008    magn:    0.0292    constr:    0.0000
     atom:   24    charge:    1.9000    magn:    0.0306    constr:    0.0000
     atom:   25    charge:    1.9005    magn:    0.0518    constr:    0.0000
     atom:   26    charge:    5.0188    magn:   -3.5552    constr:    0.0000
     atom:   27    charge:    4.9316    magn:    3.6620    constr:    0.0000
     atom:   28    charge:    5.0160    magn:   -3.5583    constr:    0.0000
     atom:   29    charge:    1.8984    magn:    0.0464    constr:    0.0000
     atom:   30    charge:    1.8983    magn:    0.0462    constr:    0.0000
     atom:   31    charge:    1.8982    magn:    0.0475    constr:    0.0000
     atom:   32    charge:    1.8954    magn:    0.0459    constr:    0.0000
     atom:   33    charge:    4.9365    magn:    3.6610    constr:    0.0000
     atom:   34    charge:    4.9366    magn:    3.6608    constr:    0.0000
     atom:   35    charge:    4.9364    magn:    3.6614    constr:    0.0000
     atom:   36    charge:    1.8999    magn:    0.0820    constr:    0.0000
     atom:   37    charge:    1.8999    magn:    0.0820    constr:    0.0000
     atom:   38    charge:    1.8999    magn:    0.0820    constr:    0.0000
     atom:   39    charge:    1.9018    magn:    0.1708    constr:    0.0000
     atom:   40    charge:    4.9744    magn:   -3.6496    constr:    0.0000
     atom:   41    charge:    6.9584    magn:   -0.0013    constr:    0.0000
     atom:   42    charge:    1.8944    magn:    0.0132    constr:    0.0000
     atom:   43    charge:    1.8943    magn:    0.0131    constr:    0.0000
     atom:   44    charge:    1.8943    magn:    0.0131    constr:    0.0000
     atom:   45    charge:    4.9573    magn:    3.5493    constr:    0.0000
     atom:   46    charge:    4.9751    magn:   -3.6496    constr:    0.0000
     atom:   47    charge:    1.8980    magn:    0.1716    constr:    0.0000
     atom:   48    charge:    1.9001    magn:    0.0846    constr:    0.0000
     atom:   49    charge:    1.9001    magn:    0.0846    constr:    0.0000
     atom:   50    charge:    1.9001    magn:    0.0846    constr:    0.0000
     atom:   51    charge:    4.9372    magn:    3.6629    constr:    0.0000
     atom:   52    charge:    4.9372    magn:    3.6629    constr:    0.0000
     atom:   53    charge:    4.9372    magn:    3.6629    constr:    0.0000
     atom:   54    charge:    1.8993    magn:    0.0488    constr:    0.0000
     atom:   55    charge:    1.9007    magn:    0.0505    constr:    0.0000
     atom:   56    charge:    1.9007    magn:    0.0505    constr:    0.0000
     atom:   57    charge:    1.9007    magn:    0.0505    constr:    0.0000
     atom:   58    charge:    5.0254    magn:   -3.5403    constr:    0.0000
     atom:   59    charge:    4.9317    magn:    3.6649    constr:    0.0000
     atom:   60    charge:    5.0118    magn:   -3.5647    constr:    0.0000
     atom:   61    charge:    1.8985    magn:    0.0432    constr:    0.0000
     atom:   62    charge:    1.8971    magn:    0.0102    constr:    0.0000
     atom:   63    charge:    1.8971    magn:    0.0102    constr:    0.0000
     atom:   64    charge:    1.8971    magn:    0.0102    constr:    0.0000
     atom:   65    charge:    4.9647    magn:    3.4020    constr:    0.0000
     atom:   66    charge:    4.9647    magn:    3.4023    constr:    0.0000
     atom:   67    charge:    4.9647    magn:    3.4022    constr:    0.0000
     atom:   68    charge:    1.8877    magn:    0.1344    constr:    0.0000
     atom:   69    charge:    1.8877    magn:    0.1344    constr:    0.0000
     atom:   70    charge:    1.8877    magn:    0.1342    constr:    0.0000
     atom:   71    charge:    1.9261    magn:    0.0847    constr:    0.0000
     atom:   72    charge:    0.3822    magn:    0.0036    constr:    0.0000

     total cpu time spent up to now is    39636.6 secs

     total energy              =   -3226.98222983 Ry
     Harris-Foulkes estimate   =   -3226.98231594 Ry
     estimated scf accuracy    <       0.00147584 Ry

     total magnetization       =    42.17 Bohr mag/cell
     absolute magnetization    =    91.28 Bohr mag/cell

     iteration #101     ecut=    50.00 Ry     beta= 0.10
     Davidson diagonalization with overlap
     ethr =  3.33E-07,  avg # of iterations =  2.0

     negative rho (up, down):  6.874E-04 7.422E-03

     total cpu time spent up to now is    39820.0 secs

     total energy              =   -3226.98239543 Ry
     Harris-Foulkes estimate   =   -3226.98225290 Ry
     estimated scf accuracy    <       0.00150098 Ry

     total magnetization       =    42.17 Bohr mag/cell
     absolute magnetization    =    91.28 Bohr mag/cell

     iteration #102     ecut=    50.00 Ry     beta= 0.10
     Davidson diagonalization with overlap
     ethr =  3.33E-07,  avg # of iterations =  1.0

     negative rho (up, down):  7.044E-04 7.556E-03

     total cpu time spent up to now is    39989.8 secs

     total energy              =   -3226.98248064 Ry
     Harris-Foulkes estimate   =   -3226.98240997 Ry
     estimated scf accuracy    <       0.00152748 Ry

     total magnetization       =    42.17 Bohr mag/cell
     absolute magnetization    =    91.28 Bohr mag/cell

     iteration #103     ecut=    50.00 Ry     beta= 0.10
     Davidson diagonalization with overlap
     ethr =  3.33E-07,  avg # of iterations =  1.2

     negative rho (up, down):  8.683E-04 8.858E-03

     total cpu time spent up to now is    40163.3 secs

     total energy              =   -3226.98221038 Ry
     Harris-Foulkes estimate   =   -3226.98249689 Ry
     estimated scf accuracy    <       0.00132895 Ry

     total magnetization       =    42.17 Bohr mag/cell
     absolute magnetization    =    91.28 Bohr mag/cell

     iteration #104     ecut=    50.00 Ry     beta= 0.10
     Davidson diagonalization with overlap
     ethr =  3.13E-07,  avg # of iterations =  2.1

     negative rho (up, down):  7.983E-04 8.401E-03

     total cpu time spent up to now is    40346.3 secs

     total energy              =   -3226.98251423 Ry
     Harris-Foulkes estimate   =   -3226.98226894 Ry
     estimated scf accuracy    <       0.00140478 Ry

     total magnetization       =    42.10 Bohr mag/cell
     absolute magnetization    =    91.23 Bohr mag/cell

     iteration #105     ecut=    50.00 Ry     beta= 0.10
     Davidson diagonalization with overlap
     ethr =  3.13E-07,  avg # of iterations =  2.3

     negative rho (up, down):  1.078E-03 9.297E-03

     total cpu time spent up to now is    40534.1 secs

     total energy              =   -3226.98278648 Ry
     Harris-Foulkes estimate   =   -3226.98259176 Ry
     estimated scf accuracy    <       0.00110191 Ry

     total magnetization       =    42.17 Bohr mag/cell
     absolute magnetization    =    91.28 Bohr mag/cell

     iteration #106     ecut=    50.00 Ry     beta= 0.10
     Davidson diagonalization with overlap
     ethr =  2.59E-07,  avg # of iterations =  2.1

     negative rho (up, down):  9.048E-04 8.559E-03

     total cpu time spent up to now is    40827.0 secs

     total energy              =   -3226.98317997 Ry
     Harris-Foulkes estimate   =   -3226.98290649 Ry
     estimated scf accuracy    <       0.00410857 Ry

     total magnetization       =    42.07 Bohr mag/cell
     absolute magnetization    =    91.19 Bohr mag/cell

     iteration #107     ecut=    50.00 Ry     beta= 0.10
     Davidson diagonalization with overlap
     ethr =  2.59E-07,  avg # of iterations =  3.6

     negative rho (up, down):  9.036E-04 8.435E-03

     total cpu time spent up to now is    41154.1 secs

     total energy              =   -3226.98347531 Ry
     Harris-Foulkes estimate   =   -3226.98347242 Ry
     estimated scf accuracy    <       0.01000644 Ry

     total magnetization       =    42.02 Bohr mag/cell
     absolute magnetization    =    91.15 Bohr mag/cell

     iteration #108     ecut=    50.00 Ry     beta= 0.10
     Davidson diagonalization with overlap
     ethr =  2.59E-07,  avg # of iterations =  1.0

     negative rho (up, down):  1.023E-03 8.263E-03

     total cpu time spent up to now is    41426.2 secs

     total energy              =   -3226.98362954 Ry
     Harris-Foulkes estimate   =   -3226.98350865 Ry
     estimated scf accuracy    <       0.00227077 Ry

     total magnetization       =    42.09 Bohr mag/cell
     absolute magnetization    =    91.21 Bohr mag/cell

     iteration #109     ecut=    50.00 Ry     beta= 0.10
     Davidson diagonalization with overlap
     ethr =  2.59E-07,  avg # of iterations =  2.5

     negative rho (up, down):  9.939E-04 8.174E-03

     total cpu time spent up to now is    41725.1 secs

     total energy              =   -3226.98370909 Ry
     Harris-Foulkes estimate   =   -3226.98367495 Ry
     estimated scf accuracy    <       0.00121471 Ry

     total magnetization       =    42.11 Bohr mag/cell
     absolute magnetization    =    91.23 Bohr mag/cell

     iteration #110     ecut=    50.00 Ry     beta= 0.10
     Davidson diagonalization with overlap
     ethr =  2.59E-07,  avg # of iterations =  1.0

     negative rho (up, down):  9.865E-04 8.409E-03

     total cpu time spent up to now is    41997.3 secs

     total energy              =   -3226.98371041 Ry
     Harris-Foulkes estimate   =   -3226.98371636 Ry
     estimated scf accuracy    <       0.00063617 Ry

     total magnetization       =    42.13 Bohr mag/cell
     absolute magnetization    =    91.24 Bohr mag/cell

     iteration #111     ecut=    50.00 Ry     beta= 0.10
     Davidson diagonalization with overlap
     ethr =  1.50E-07,  avg # of iterations =  1.1

     negative rho (up, down):  9.242E-04 8.266E-03

     total cpu time spent up to now is    42271.7 secs

     total energy              =   -3226.98372642 Ry
     Harris-Foulkes estimate   =   -3226.98372086 Ry
     estimated scf accuracy    <       0.00035506 Ry

     total magnetization       =    42.14 Bohr mag/cell
     absolute magnetization    =    91.26 Bohr mag/cell

     iteration #112     ecut=    50.00 Ry     beta= 0.10
     Davidson diagonalization with overlap
     ethr =  8.35E-08,  avg # of iterations =  1.8

     negative rho (up, down):  9.301E-04 8.303E-03

     total cpu time spent up to now is    42559.1 secs

     total energy              =   -3226.98379712 Ry
     Harris-Foulkes estimate   =   -3226.98373690 Ry
     estimated scf accuracy    <       0.00061607 Ry

     total magnetization       =    42.17 Bohr mag/cell
     absolute magnetization    =    91.28 Bohr mag/cell

     iteration #113     ecut=    50.00 Ry     beta= 0.10
     Davidson diagonalization with overlap
     ethr =  8.35E-08,  avg # of iterations =  2.5

     negative rho (up, down):  9.265E-04 8.226E-03

     total cpu time spent up to now is    42858.1 secs

     total energy              =   -3226.98379533 Ry
     Harris-Foulkes estimate   =   -3226.98381566 Ry
     estimated scf accuracy    <       0.00031183 Ry

     total magnetization       =    42.15 Bohr mag/cell
     absolute magnetization    =    91.26 Bohr mag/cell

     iteration #114     ecut=    50.00 Ry     beta= 0.10
     Davidson diagonalization with overlap
     ethr =  7.34E-08,  avg # of iterations =  1.0

     negative rho (up, down):  9.275E-04 8.346E-03

     total cpu time spent up to now is    43130.4 secs

     total energy              =   -3226.98375726 Ry
     Harris-Foulkes estimate   =   -3226.98379890 Ry
     estimated scf accuracy    <       0.00042971 Ry

     total magnetization       =    42.16 Bohr mag/cell
     absolute magnetization    =    91.27 Bohr mag/cell

     iteration #115     ecut=    50.00 Ry     beta= 0.10
     Davidson diagonalization with overlap
     ethr =  7.34E-08,  avg # of iterations =  2.0

     negative rho (up, down):  9.493E-04 8.065E-03

     total cpu time spent up to now is    43419.7 secs

     total energy              =   -3226.98392520 Ry
     Harris-Foulkes estimate   =   -3226.98376983 Ry
     estimated scf accuracy    <       0.00093636 Ry

     total magnetization       =    42.12 Bohr mag/cell
     absolute magnetization    =    91.24 Bohr mag/cell

     iteration #116     ecut=    50.00 Ry     beta= 0.10
     Davidson diagonalization with overlap
     ethr =  7.34E-08,  avg # of iterations =  3.5

     negative rho (up, down):  1.001E-03 8.337E-03

     total cpu time spent up to now is    43739.6 secs

     total energy              =   -3226.98410332 Ry
     Harris-Foulkes estimate   =   -3226.98397869 Ry
     estimated scf accuracy    <       0.00032611 Ry

     total magnetization       =    42.14 Bohr mag/cell
     absolute magnetization    =    91.25 Bohr mag/cell

     iteration #117     ecut=    50.00 Ry     beta= 0.10
     Davidson diagonalization with overlap
     ethr =  7.34E-08,  avg # of iterations =  3.6

     negative rho (up, down):  9.994E-04 8.302E-03

     total cpu time spent up to now is    44061.3 secs

     total energy              =   -3226.98413632 Ry
     Harris-Foulkes estimate   =   -3226.98414695 Ry
     estimated scf accuracy    <       0.00119170 Ry

     total magnetization       =    42.11 Bohr mag/cell
     absolute magnetization    =    91.23 Bohr mag/cell

     iteration #118     ecut=    50.00 Ry     beta= 0.10
     Davidson diagonalization with overlap
     ethr =  7.34E-08,  avg # of iterations =  1.0

     negative rho (up, down):  1.157E-03 9.090E-03

     total cpu time spent up to now is    44334.2 secs

     total energy              =   -3226.98429039 Ry
     Harris-Foulkes estimate   =   -3226.98413909 Ry
     estimated scf accuracy    <       0.00205753 Ry

     total magnetization       =    42.09 Bohr mag/cell
     absolute magnetization    =    91.21 Bohr mag/cell

     iteration #119     ecut=    50.00 Ry     beta= 0.10
     Davidson diagonalization with overlap
     ethr =  7.34E-08,  avg # of iterations =  4.2

     negative rho (up, down):  1.191E-03 8.915E-03

     total cpu time spent up to now is    44675.3 secs

     total energy              =   -3226.98443926 Ry
     Harris-Foulkes estimate   =   -3226.98444891 Ry
     estimated scf accuracy    <       0.02224553 Ry

     total magnetization       =    41.95 Bohr mag/cell
     absolute magnetization    =    91.10 Bohr mag/cell

     iteration #120     ecut=    50.00 Ry     beta= 0.10
     Davidson diagonalization with overlap
     ethr =  7.34E-08,  avg # of iterations =  2.6

     negative rho (up, down):  1.016E-03 8.503E-03

     total cpu time spent up to now is    44976.0 secs

     total energy              =   -3226.98440865 Ry
     Harris-Foulkes estimate   =   -3226.98445546 Ry
     estimated scf accuracy    <       0.03702703 Ry

     total magnetization       =    41.89 Bohr mag/cell
     absolute magnetization    =    91.05 Bohr mag/cell

     iteration #121     ecut=    50.00 Ry     beta= 0.10
     Davidson diagonalization with overlap
     c_bands:  2 eigenvalues not converged
     ethr =  7.34E-08,  avg # of iterations =  4.0

     negative rho (up, down):  1.041E-03 8.562E-03

     total cpu time spent up to now is    45305.5 secs

     total energy              =   -3226.98450344 Ry
     Harris-Foulkes estimate   =   -3226.98448792 Ry
     estimated scf accuracy    <       0.01196303 Ry

     total magnetization       =    42.00 Bohr mag/cell
     absolute magnetization    =    91.14 Bohr mag/cell

     iteration #122     ecut=    50.00 Ry     beta= 0.10
     Davidson diagonalization with overlap
     ethr =  7.34E-08,  avg # of iterations =  1.0

     negative rho (up, down):  1.037E-03 8.620E-03

     total cpu time spent up to now is    45577.8 secs

     total energy              =   -3226.98449080 Ry
     Harris-Foulkes estimate   =   -3226.98450611 Ry
     estimated scf accuracy    <       0.01550374 Ry

     total magnetization       =    41.98 Bohr mag/cell
     absolute magnetization    =    91.13 Bohr mag/cell

     iteration #123     ecut=    50.00 Ry     beta= 0.10
     Davidson diagonalization with overlap
     ethr =  7.34E-08,  avg # of iterations =  1.0

     negative rho (up, down):  1.016E-03 9.023E-03

     total cpu time spent up to now is    45850.1 secs

     total energy              =   -3226.98447866 Ry
     Harris-Foulkes estimate   =   -3226.98449240 Ry
     estimated scf accuracy    <       0.01328775 Ry

     total magnetization       =    41.99 Bohr mag/cell
     absolute magnetization    =    91.14 Bohr mag/cell

     iteration #124     ecut=    50.00 Ry     beta= 0.10
     Davidson diagonalization with overlap
     c_bands:  1 eigenvalues not converged
     c_bands:  1 eigenvalues not converged
     ethr =  7.34E-08,  avg # of iterations =  3.5

     negative rho (up, down):  9.871E-04 9.004E-03

     total cpu time spent up to now is    46168.7 secs

     total energy              =   -3226.98456857 Ry
     Harris-Foulkes estimate   =   -3226.98450820 Ry
     estimated scf accuracy    <       0.00222920 Ry

     total magnetization       =    42.09 Bohr mag/cell
     absolute magnetization    =    91.21 Bohr mag/cell

     iteration #125     ecut=    50.00 Ry     beta= 0.10
     Davidson diagonalization with overlap
     c_bands:  1 eigenvalues not converged
     c_bands:  2 eigenvalues not converged
     c_bands:  1 eigenvalues not converged
     ethr =  7.34E-08,  avg # of iterations =  4.1

     negative rho (up, down):  9.145E-04 8.561E-03

     total cpu time spent up to now is    46499.4 secs

     total energy              =   -3226.98466908 Ry
     Harris-Foulkes estimate   =   -3226.98458654 Ry
     estimated scf accuracy    <       0.00144019 Ry

     total magnetization       =    42.10 Bohr mag/cell
     absolute magnetization    =    91.22 Bohr mag/cell

     iteration #126     ecut=    50.00 Ry     beta= 0.10
     Davidson diagonalization with overlap
     c_bands:  1 eigenvalues not converged
     c_bands:  1 eigenvalues not converged
     c_bands:  2 eigenvalues not converged
     ethr =  7.34E-08,  avg # of iterations =  5.5

     negative rho (up, down):  8.441E-04 7.978E-03

     total cpu time spent up to now is    46862.6 secs

     total energy              =   -3226.98478379 Ry
     Harris-Foulkes estimate   =   -3226.98473677 Ry
     estimated scf accuracy    <       0.00209791 Ry

     total magnetization       =    42.09 Bohr mag/cell
     absolute magnetization    =    91.21 Bohr mag/cell

     iteration #127     ecut=    50.00 Ry     beta= 0.10
     Davidson diagonalization with overlap
     c_bands:  1 eigenvalues not converged
     c_bands:  1 eigenvalues not converged
     c_bands:  1 eigenvalues not converged
     c_bands:  1 eigenvalues not converged
     c_bands:  1 eigenvalues not converged
     ethr =  7.34E-08,  avg # of iterations =  6.2

     negative rho (up, down):  8.408E-04 7.919E-03

     total cpu time spent up to now is    47168.8 secs

     total energy              =   -3226.98483371 Ry
     Harris-Foulkes estimate   =   -3226.98481399 Ry
     estimated scf accuracy    <       0.00101267 Ry

     total magnetization       =    42.10 Bohr mag/cell
     absolute magnetization    =    91.22 Bohr mag/cell

     iteration #128     ecut=    50.00 Ry     beta= 0.10
     Davidson diagonalization with overlap
     c_bands:  1 eigenvalues not converged
     ethr =  7.34E-08,  avg # of iterations =  2.9

     negative rho (up, down):  8.500E-04 7.984E-03

     total cpu time spent up to now is    47361.3 secs

     total energy              =   -3226.98487027 Ry
     Harris-Foulkes estimate   =   -3226.98483749 Ry
     estimated scf accuracy    <       0.00109344 Ry

     total magnetization       =    42.10 Bohr mag/cell
     absolute magnetization    =    91.22 Bohr mag/cell

     iteration #129     ecut=    50.00 Ry     beta= 0.10
     Davidson diagonalization with overlap
     ethr =  7.34E-08,  avg # of iterations =  2.9

     negative rho (up, down):  8.727E-04 8.182E-03

     total cpu time spent up to now is    47555.3 secs

     total energy              =   -3226.98492327 Ry
     Harris-Foulkes estimate   =   -3226.98488164 Ry
     estimated scf accuracy    <       0.00110127 Ry

     total magnetization       =    42.10 Bohr mag/cell
     absolute magnetization    =    91.22 Bohr mag/cell

     iteration #130     ecut=    50.00 Ry     beta= 0.10
     Davidson diagonalization with overlap
     c_bands:  2 eigenvalues not converged
     ethr =  7.34E-08,  avg # of iterations =  5.4

     negative rho (up, down):  8.654E-04 8.120E-03

     total cpu time spent up to now is    47786.0 secs

     total energy              =   -3226.98500666 Ry
     Harris-Foulkes estimate   =   -3226.98498427 Ry
     estimated scf accuracy    <       0.00105187 Ry

     total magnetization       =    42.10 Bohr mag/cell
     absolute magnetization    =    91.21 Bohr mag/cell

     iteration #131     ecut=    50.00 Ry     beta= 0.10
     Davidson diagonalization with overlap
     ethr =  7.34E-08,  avg # of iterations =  3.0

     negative rho (up, down):  9.469E-04 8.373E-03

     total cpu time spent up to now is    47980.6 secs

     total energy              =   -3226.98502226 Ry
     Harris-Foulkes estimate   =   -3226.98502181 Ry
     estimated scf accuracy    <       0.00032023 Ry

     total magnetization       =    42.12 Bohr mag/cell
     absolute magnetization    =    91.23 Bohr mag/cell

     iteration #132     ecut=    50.00 Ry     beta= 0.10
     Davidson diagonalization with overlap
     ethr =  7.34E-08,  avg # of iterations =  4.2

     negative rho (up, down):  9.511E-04 8.297E-03

     total cpu time spent up to now is    48216.1 secs

     total energy              =   -3226.98512340 Ry
     Harris-Foulkes estimate   =   -3226.98513166 Ry
     estimated scf accuracy    <       0.00023220 Ry

     total magnetization       =    42.12 Bohr mag/cell
     absolute magnetization    =    91.23 Bohr mag/cell

     iteration #133     ecut=    50.00 Ry     beta= 0.10
     Davidson diagonalization with overlap
     ethr =  5.46E-08,  avg # of iterations =  4.6

     negative rho (up, down):  9.520E-04 8.178E-03

     total cpu time spent up to now is    48441.1 secs

     total energy              =   -3226.98519481 Ry
     Harris-Foulkes estimate   =   -3226.98519385 Ry
     estimated scf accuracy    <       0.00033910 Ry

     total magnetization       =    42.11 Bohr mag/cell
     absolute magnetization    =    91.22 Bohr mag/cell

     iteration #134     ecut=    50.00 Ry     beta= 0.10
     Davidson diagonalization with overlap
     ethr =  5.46E-08,  avg # of iterations =  1.6

     negative rho (up, down):  9.995E-04 8.174E-03

     total cpu time spent up to now is    48618.0 secs

     total energy              =   -3226.98519762 Ry
     Harris-Foulkes estimate   =   -3226.98520275 Ry
     estimated scf accuracy    <       0.00014586 Ry

     total magnetization       =    42.15 Bohr mag/cell
     absolute magnetization    =    91.25 Bohr mag/cell

     iteration #135     ecut=    50.00 Ry     beta= 0.10
     Davidson diagonalization with overlap
     ethr =  3.43E-08,  avg # of iterations =  2.3

     negative rho (up, down):  9.873E-04 8.174E-03

     total cpu time spent up to now is    48869.2 secs

     total energy              =   -3226.98521049 Ry
     Harris-Foulkes estimate   =   -3226.98520242 Ry
     estimated scf accuracy    <       0.00004831 Ry

     total magnetization       =    42.14 Bohr mag/cell
     absolute magnetization    =    91.25 Bohr mag/cell

     iteration #136     ecut=    50.00 Ry     beta= 0.10
     Davidson diagonalization with overlap
     ethr =  1.14E-08,  avg # of iterations =  5.1

     negative rho (up, down):  9.910E-04 8.170E-03

     total cpu time spent up to now is    49206.5 secs

     total energy              =   -3226.98522966 Ry
     Harris-Foulkes estimate   =   -3226.98521988 Ry
     estimated scf accuracy    <       0.00005300 Ry

     total magnetization       =    42.12 Bohr mag/cell
     absolute magnetization    =    91.23 Bohr mag/cell

     iteration #137     ecut=    50.00 Ry     beta= 0.10
     Davidson diagonalization with overlap
     ethr =  1.14E-08,  avg # of iterations =  4.0

     negative rho (up, down):  1.005E-03 8.197E-03

     total cpu time spent up to now is    49538.3 secs

     total energy              =   -3226.98523906 Ry
     Harris-Foulkes estimate   =   -3226.98523787 Ry
     estimated scf accuracy    <       0.00012763 Ry

     total magnetization       =    42.11 Bohr mag/cell
     absolute magnetization    =    91.23 Bohr mag/cell

     iteration #138     ecut=    50.00 Ry     beta= 0.10
     Davidson diagonalization with overlap
     ethr =  1.14E-08,  avg # of iterations =  4.6

     negative rho (up, down):  9.913E-04 8.133E-03

     total cpu time spent up to now is    49951.8 secs

     total energy              =   -3226.98526192 Ry
     Harris-Foulkes estimate   =   -3226.98526844 Ry
     estimated scf accuracy    <       0.00004651 Ry

     total magnetization       =    42.12 Bohr mag/cell
     absolute magnetization    =    91.23 Bohr mag/cell

     iteration #139     ecut=    50.00 Ry     beta= 0.10
     Davidson diagonalization with overlap
     ethr =  1.09E-08,  avg # of iterations =  3.0

     negative rho (up, down):  1.018E-03 8.178E-03

     total cpu time spent up to now is    50260.1 secs

     total energy              =   -3226.98526423 Ry
     Harris-Foulkes estimate   =   -3226.98526351 Ry
     estimated scf accuracy    <       0.00001351 Ry

     total magnetization       =    42.13 Bohr mag/cell
     absolute magnetization    =    91.24 Bohr mag/cell

     iteration #140     ecut=    50.00 Ry     beta= 0.10
     Davidson diagonalization with overlap
     ethr =  3.18E-09,  avg # of iterations =  3.0

     negative rho (up, down):  1.034E-03 8.191E-03

     total cpu time spent up to now is    50570.0 secs

     total energy              =   -3226.98526644 Ry
     Harris-Foulkes estimate   =   -3226.98526460 Ry
     estimated scf accuracy    <       0.00001666 Ry

     total magnetization       =    42.12 Bohr mag/cell
     absolute magnetization    =    91.23 Bohr mag/cell

     iteration #141     ecut=    50.00 Ry     beta= 0.10
     Davidson diagonalization with overlap
     ethr =  3.18E-09,  avg # of iterations =  3.0

     negative rho (up, down):  1.055E-03 8.184E-03

     total cpu time spent up to now is    50878.3 secs

     total energy              =   -3226.98527279 Ry
     Harris-Foulkes estimate   =   -3226.98526681 Ry
     estimated scf accuracy    <       0.00002279 Ry

     total magnetization       =    42.12 Bohr mag/cell
     absolute magnetization    =    91.23 Bohr mag/cell

     iteration #142     ecut=    50.00 Ry     beta= 0.10
     Davidson diagonalization with overlap
     ethr =  3.18E-09,  avg # of iterations =  4.5

     negative rho (up, down):  1.051E-03 8.195E-03

     total cpu time spent up to now is    51262.3 secs

     total energy              =   -3226.98528114 Ry
     Harris-Foulkes estimate   =   -3226.98527876 Ry
     estimated scf accuracy    <       0.00001556 Ry

     total magnetization       =    42.12 Bohr mag/cell
     absolute magnetization    =    91.23 Bohr mag/cell

     iteration #143     ecut=    50.00 Ry     beta= 0.10
     Davidson diagonalization with overlap
     ethr =  3.18E-09,  avg # of iterations =  4.6

     negative rho (up, down):  1.045E-03 8.174E-03

     total cpu time spent up to now is    51705.8 secs

     total energy              =   -3226.98530039 Ry
     Harris-Foulkes estimate   =   -3226.98529509 Ry
     estimated scf accuracy    <       0.00001148 Ry

     total magnetization       =    42.12 Bohr mag/cell
     absolute magnetization    =    91.23 Bohr mag/cell

     iteration #144     ecut=    50.00 Ry     beta= 0.10
     Davidson diagonalization with overlap
     ethr =  2.70E-09,  avg # of iterations =  4.8

     negative rho (up, down):  1.060E-03 8.222E-03

     total cpu time spent up to now is    52003.9 secs

     total energy              =   -3226.98530842 Ry
     Harris-Foulkes estimate   =   -3226.98530318 Ry
     estimated scf accuracy    <       0.00001191 Ry

     total magnetization       =    42.13 Bohr mag/cell
     absolute magnetization    =    91.24 Bohr mag/cell

     iteration #145     ecut=    50.00 Ry     beta= 0.10
     Davidson diagonalization with overlap
     ethr =  2.70E-09,  avg # of iterations =  5.2

     negative rho (up, down):  1.069E-03 8.235E-03

     total cpu time spent up to now is    52248.0 secs

     total energy              =   -3226.98531750 Ry
     Harris-Foulkes estimate   =   -3226.98531312 Ry
     estimated scf accuracy    <       0.00000825 Ry

     total magnetization       =    42.13 Bohr mag/cell
     absolute magnetization    =    91.23 Bohr mag/cell

     iteration #146     ecut=    50.00 Ry     beta= 0.10
     Davidson diagonalization with overlap
     ethr =  1.94E-09,  avg # of iterations =  5.0

     negative rho (up, down):  1.068E-03 8.235E-03

     total cpu time spent up to now is    52629.7 secs

     total energy              =   -3226.98532623 Ry
     Harris-Foulkes estimate   =   -3226.98532156 Ry
     estimated scf accuracy    <       0.00000790 Ry

     total magnetization       =    42.13 Bohr mag/cell
     absolute magnetization    =    91.23 Bohr mag/cell

     iteration #147     ecut=    50.00 Ry     beta= 0.10
     Davidson diagonalization with overlap
     ethr =  1.86E-09,  avg # of iterations =  5.1

     negative rho (up, down):  1.056E-03 8.200E-03

     total cpu time spent up to now is    53019.7 secs

     total energy              =   -3226.98533406 Ry
     Harris-Foulkes estimate   =   -3226.98533168 Ry
     estimated scf accuracy    <       0.00000624 Ry

     total magnetization       =    42.12 Bohr mag/cell
     absolute magnetization    =    91.23 Bohr mag/cell

     iteration #148     ecut=    50.00 Ry     beta= 0.10
     Davidson diagonalization with overlap
     ethr =  1.47E-09,  avg # of iterations =  5.5

     negative rho (up, down):  1.048E-03 8.189E-03

     total cpu time spent up to now is    53492.7 secs

     total energy              =   -3226.98534648 Ry
     Harris-Foulkes estimate   =   -3226.98534419 Ry
     estimated scf accuracy    <       0.00000851 Ry

     total magnetization       =    42.12 Bohr mag/cell
     absolute magnetization    =    91.23 Bohr mag/cell

     iteration #149     ecut=    50.00 Ry     beta= 0.10
     Davidson diagonalization with overlap
     ethr =  1.47E-09,  avg # of iterations =  5.0

     negative rho (up, down):  1.055E-03 8.209E-03

     total cpu time spent up to now is    53923.8 secs

     total energy              =   -3226.98534469 Ry
     Harris-Foulkes estimate   =   -3226.98535381 Ry
     estimated scf accuracy    <       0.00000520 Ry

     total magnetization       =    42.12 Bohr mag/cell
     absolute magnetization    =    91.23 Bohr mag/cell

     iteration #150     ecut=    50.00 Ry     beta= 0.10
     Davidson diagonalization with overlap
     ethr =  1.22E-09,  avg # of iterations =  5.4

     negative rho (up, down):  1.049E-03 8.195E-03

     total cpu time spent up to now is    54409.6 secs

     total energy              =   -3226.98537314 Ry
     Harris-Foulkes estimate   =   -3226.98537092 Ry
     estimated scf accuracy    <       0.00000928 Ry

     total magnetization       =    42.13 Bohr mag/cell
     absolute magnetization    =    91.23 Bohr mag/cell

     iteration #151     ecut=    50.00 Ry     beta= 0.10
     Davidson diagonalization with overlap
     ethr =  1.22E-09,  avg # of iterations =  4.8

     negative rho (up, down):  1.055E-03 8.198E-03

     total cpu time spent up to now is    54659.3 secs

     total energy              =   -3226.98537408 Ry
     Harris-Foulkes estimate   =   -3226.98537596 Ry
     estimated scf accuracy    <       0.00000869 Ry

     total magnetization       =    42.13 Bohr mag/cell
     absolute magnetization    =    91.23 Bohr mag/cell

     iteration #152     ecut=    50.00 Ry     beta= 0.10
     Davidson diagonalization with overlap
     ethr =  1.22E-09,  avg # of iterations =  5.4

     negative rho (up, down):  1.062E-03 8.224E-03

     total cpu time spent up to now is    55148.4 secs

     total energy              =   -3226.98538612 Ry
     Harris-Foulkes estimate   =   -3226.98538558 Ry
     estimated scf accuracy    <       0.00000769 Ry

     total magnetization       =    42.13 Bohr mag/cell
     absolute magnetization    =    91.23 Bohr mag/cell

     iteration #153     ecut=    50.00 Ry     beta= 0.10
     Davidson diagonalization with overlap
     ethr =  1.22E-09,  avg # of iterations =  2.5

     negative rho (up, down):  1.067E-03 8.202E-03

     total cpu time spent up to now is    55447.8 secs

     total energy              =   -3226.98538720 Ry
     Harris-Foulkes estimate   =   -3226.98538617 Ry
     estimated scf accuracy    <       0.00001154 Ry

     total magnetization       =    42.13 Bohr mag/cell
     absolute magnetization    =    91.23 Bohr mag/cell

     iteration #154     ecut=    50.00 Ry     beta= 0.10
     Davidson diagonalization with overlap
     ethr =  1.22E-09,  avg # of iterations =  3.0

     negative rho (up, down):  1.064E-03 8.199E-03

     total cpu time spent up to now is    55709.3 secs

     total energy              =   -3226.98538899 Ry
     Harris-Foulkes estimate   =   -3226.98538741 Ry
     estimated scf accuracy    <       0.00000766 Ry

     total magnetization       =    42.13 Bohr mag/cell
     absolute magnetization    =    91.23 Bohr mag/cell

     iteration #155     ecut=    50.00 Ry     beta= 0.10
     Davidson diagonalization with overlap
     ethr =  1.22E-09,  avg # of iterations =  4.8

     negative rho (up, down):  1.050E-03 8.148E-03

     total cpu time spent up to now is    55927.1 secs

     total energy              =   -3226.98539210 Ry
     Harris-Foulkes estimate   =   -3226.98538997 Ry
     estimated scf accuracy    <       0.00000488 Ry

     total magnetization       =    42.12 Bohr mag/cell
     absolute magnetization    =    91.23 Bohr mag/cell

     iteration #156     ecut=    50.00 Ry     beta= 0.10
     Davidson diagonalization with overlap
     ethr =  1.15E-09,  avg # of iterations =  4.6

     negative rho (up, down):  1.043E-03 8.134E-03

     total cpu time spent up to now is    56141.5 secs

     total energy              =   -3226.98539133 Ry
     Harris-Foulkes estimate   =   -3226.98539325 Ry
     estimated scf accuracy    <       0.00003876 Ry

     total magnetization       =    42.13 Bohr mag/cell
     absolute magnetization    =    91.24 Bohr mag/cell

     iteration #157     ecut=    50.00 Ry     beta= 0.10
     Davidson diagonalization with overlap
     ethr =  1.15E-09,  avg # of iterations =  4.3

     negative rho (up, down):  1.047E-03 8.137E-03

     total cpu time spent up to now is    56353.3 secs

     total energy              =   -3226.98538881 Ry
     Harris-Foulkes estimate   =   -3226.98539201 Ry
     estimated scf accuracy    <       0.00004864 Ry

     total magnetization       =    42.13 Bohr mag/cell
     absolute magnetization    =    91.24 Bohr mag/cell

     iteration #158     ecut=    50.00 Ry     beta= 0.10
     Davidson diagonalization with overlap
     ethr =  1.15E-09,  avg # of iterations =  4.5

     negative rho (up, down):  1.042E-03 8.134E-03

     total cpu time spent up to now is    56632.2 secs

     total energy              =   -3226.98539840 Ry
     Harris-Foulkes estimate   =   -3226.98539803 Ry
     estimated scf accuracy    <       0.00001010 Ry

     total magnetization       =    42.13 Bohr mag/cell
     absolute magnetization    =    91.23 Bohr mag/cell

     iteration #159     ecut=    50.00 Ry     beta= 0.10
     Davidson diagonalization with overlap
     ethr =  1.15E-09,  avg # of iterations =  1.0

     negative rho (up, down):  1.058E-03 8.141E-03

     total cpu time spent up to now is    56802.7 secs

     total energy              =   -3226.98539250 Ry
     Harris-Foulkes estimate   =   -3226.98539843 Ry
     estimated scf accuracy    <       0.00000922 Ry

     total magnetization       =    42.13 Bohr mag/cell
     absolute magnetization    =    91.23 Bohr mag/cell

     iteration #160     ecut=    50.00 Ry     beta= 0.10
     Davidson diagonalization with overlap
     ethr =  1.15E-09,  avg # of iterations =  4.5

     negative rho (up, down):  1.060E-03 8.160E-03

     total cpu time spent up to now is    57027.1 secs

     total energy              =   -3226.98539407 Ry
     Harris-Foulkes estimate   =   -3226.98539488 Ry
     estimated scf accuracy    <       0.00001958 Ry

     total magnetization       =    42.13 Bohr mag/cell
     absolute magnetization    =    91.24 Bohr mag/cell

     iteration #161     ecut=    50.00 Ry     beta= 0.10
     Davidson diagonalization with overlap
     ethr =  1.15E-09,  avg # of iterations =  4.4

     negative rho (up, down):  1.053E-03 8.114E-03

     total cpu time spent up to now is    57289.8 secs

     total energy              =   -3226.98540010 Ry
     Harris-Foulkes estimate   =   -3226.98540050 Ry
     estimated scf accuracy    <       0.00001074 Ry

     total magnetization       =    42.13 Bohr mag/cell
     absolute magnetization    =    91.23 Bohr mag/cell

     iteration #162     ecut=    50.00 Ry     beta= 0.10
     Davidson diagonalization with overlap
     ethr =  1.15E-09,  avg # of iterations =  3.0

     negative rho (up, down):  1.048E-03 8.102E-03

     total cpu time spent up to now is    57483.2 secs

     total energy              =   -3226.98540040 Ry
     Harris-Foulkes estimate   =   -3226.98540021 Ry
     estimated scf accuracy    <       0.00001099 Ry

     total magnetization       =    42.13 Bohr mag/cell
     absolute magnetization    =    91.23 Bohr mag/cell

     iteration #163     ecut=    50.00 Ry     beta= 0.10
     Davidson diagonalization with overlap
     ethr =  1.15E-09,  avg # of iterations =  4.0

     negative rho (up, down):  1.056E-03 8.117E-03

     total cpu time spent up to now is    57696.9 secs

     total energy              =   -3226.98539979 Ry
     Harris-Foulkes estimate   =   -3226.98540179 Ry
     estimated scf accuracy    <       0.00001218 Ry

     total magnetization       =    42.13 Bohr mag/cell
     absolute magnetization    =    91.23 Bohr mag/cell

     iteration #164     ecut=    50.00 Ry     beta= 0.10
     Davidson diagonalization with overlap
     ethr =  1.15E-09,  avg # of iterations =  4.2

     negative rho (up, down):  1.051E-03 8.093E-03

     total cpu time spent up to now is    57908.8 secs

     total energy              =   -3226.98539965 Ry
     Harris-Foulkes estimate   =   -3226.98540081 Ry
     estimated scf accuracy    <       0.00000829 Ry

     total magnetization       =    42.13 Bohr mag/cell
     absolute magnetization    =    91.23 Bohr mag/cell

     iteration #165     ecut=    50.00 Ry     beta= 0.10
     Davidson diagonalization with overlap
     ethr =  1.15E-09,  avg # of iterations =  3.6

     negative rho (up, down):  1.059E-03 8.138E-03

     total cpu time spent up to now is    58110.5 secs

     total energy              =   -3226.98539959 Ry
     Harris-Foulkes estimate   =   -3226.98539996 Ry
     estimated scf accuracy    <       0.00000729 Ry

     total magnetization       =    42.13 Bohr mag/cell
     absolute magnetization    =    91.23 Bohr mag/cell

     iteration #166     ecut=    50.00 Ry     beta= 0.10
     Davidson diagonalization with overlap
     ethr =  1.15E-09,  avg # of iterations =  4.1

     negative rho (up, down):  1.044E-03 8.097E-03

     total cpu time spent up to now is    58347.6 secs

     total energy              =   -3226.98540179 Ry
     Harris-Foulkes estimate   =   -3226.98540422 Ry
     estimated scf accuracy    <       0.00000656 Ry

     total magnetization       =    42.13 Bohr mag/cell
     absolute magnetization    =    91.23 Bohr mag/cell

     iteration #167     ecut=    50.00 Ry     beta= 0.10
     Davidson diagonalization with overlap
     ethr =  1.15E-09,  avg # of iterations =  5.4

     negative rho (up, down):  1.036E-03 8.105E-03

     total cpu time spent up to now is    58688.5 secs

     total energy              =   -3226.98540899 Ry
     Harris-Foulkes estimate   =   -3226.98541083 Ry
     estimated scf accuracy    <       0.00000349 Ry

     total magnetization       =    42.12 Bohr mag/cell
     absolute magnetization    =    91.23 Bohr mag/cell

     iteration #168     ecut=    50.00 Ry     beta= 0.10
     Davidson diagonalization with overlap
     ethr =  8.22E-10,  avg # of iterations =  4.6

     negative rho (up, down):  1.033E-03 8.101E-03

     total cpu time spent up to now is    58918.6 secs

     total energy              =   -3226.98541077 Ry
     Harris-Foulkes estimate   =   -3226.98541035 Ry
     estimated scf accuracy    <       0.00000682 Ry

     total magnetization       =    42.13 Bohr mag/cell
     absolute magnetization    =    91.23 Bohr mag/cell

     iteration #169     ecut=    50.00 Ry     beta= 0.10
     Davidson diagonalization with overlap
     ethr =  8.22E-10,  avg # of iterations =  5.0

     negative rho (up, down):  1.033E-03 8.099E-03

     total cpu time spent up to now is    59167.1 secs

     total energy              =   -3226.98541450 Ry
     Harris-Foulkes estimate   =   -3226.98541419 Ry
     estimated scf accuracy    <       0.00000320 Ry

     total magnetization       =    42.12 Bohr mag/cell
     absolute magnetization    =    91.23 Bohr mag/cell

     iteration #170     ecut=    50.00 Ry     beta= 0.10
     Davidson diagonalization with overlap
     ethr =  7.52E-10,  avg # of iterations =  2.5

     negative rho (up, down):  1.041E-03 8.097E-03

     total cpu time spent up to now is    59354.4 secs

     total energy              =   -3226.98540862 Ry
     Harris-Foulkes estimate   =   -3226.98541458 Ry
     estimated scf accuracy    <       0.00000180 Ry

     total magnetization       =    42.12 Bohr mag/cell
     absolute magnetization    =    91.23 Bohr mag/cell

     iteration #171     ecut=    50.00 Ry     beta= 0.10
     Davidson diagonalization with overlap
     ethr =  4.23E-10,  avg # of iterations =  5.1

     negative rho (up, down):  1.037E-03 8.099E-03

     total cpu time spent up to now is    59834.7 secs

     total energy              =   -3226.98541496 Ry
     Harris-Foulkes estimate   =   -3226.98542195 Ry
     estimated scf accuracy    <       0.00000758 Ry

     total magnetization       =    42.12 Bohr mag/cell
     absolute magnetization    =    91.23 Bohr mag/cell

     iteration #172     ecut=    50.00 Ry     beta= 0.10
     Davidson diagonalization with overlap
     ethr =  4.23E-10,  avg # of iterations =  4.8

     negative rho (up, down):  1.034E-03 8.101E-03

     total cpu time spent up to now is    60246.2 secs

     total energy              =   -3226.98541885 Ry
     Harris-Foulkes estimate   =   -3226.98541851 Ry
     estimated scf accuracy    <       0.00000214 Ry

     total magnetization       =    42.12 Bohr mag/cell
     absolute magnetization    =    91.23 Bohr mag/cell

     iteration #173     ecut=    50.00 Ry     beta= 0.10
     Davidson diagonalization with overlap
     ethr =  4.23E-10,  avg # of iterations =  3.4

     negative rho (up, down):  1.032E-03 8.092E-03

     total cpu time spent up to now is    60472.2 secs

     total energy              =   -3226.98541796 Ry
     Harris-Foulkes estimate   =   -3226.98541892 Ry
     estimated scf accuracy    <       0.00000168 Ry

     total magnetization       =    42.12 Bohr mag/cell
     absolute magnetization    =    91.23 Bohr mag/cell

     iteration #174     ecut=    50.00 Ry     beta= 0.10
     Davidson diagonalization with overlap
     ethr =  3.96E-10,  avg # of iterations =  4.0

     negative rho (up, down):  1.030E-03 8.085E-03

     total cpu time spent up to now is    60679.1 secs

     total energy              =   -3226.98541895 Ry
     Harris-Foulkes estimate   =   -3226.98541812 Ry
     estimated scf accuracy    <       0.00000145 Ry

     total magnetization       =    42.12 Bohr mag/cell
     absolute magnetization    =    91.23 Bohr mag/cell

     iteration #175     ecut=    50.00 Ry     beta= 0.10
     Davidson diagonalization with overlap
     ethr =  3.41E-10,  avg # of iterations =  5.0

     negative rho (up, down):  1.034E-03 8.105E-03

     total cpu time spent up to now is    60914.3 secs

     total energy              =   -3226.98542007 Ry
     Harris-Foulkes estimate   =   -3226.98541955 Ry
     estimated scf accuracy    <       0.00000150 Ry

     total magnetization       =    42.12 Bohr mag/cell
     absolute magnetization    =    91.23 Bohr mag/cell

     iteration #176     ecut=    50.00 Ry     beta= 0.10
     Davidson diagonalization with overlap
     ethr =  3.41E-10,  avg # of iterations =  3.5

     negative rho (up, down):  1.051E-03 8.085E-03

     total cpu time spent up to now is    61114.4 secs

     total energy              =   -3226.98542113 Ry
     Harris-Foulkes estimate   =   -3226.98542017 Ry
     estimated scf accuracy    <       0.00000128 Ry

     total magnetization       =    42.12 Bohr mag/cell
     absolute magnetization    =    91.23 Bohr mag/cell

     iteration #177     ecut=    50.00 Ry     beta= 0.10
     Davidson diagonalization with overlap
     ethr =  3.01E-10,  avg # of iterations =  4.5

     negative rho (up, down):  1.052E-03 8.084E-03

     total cpu time spent up to now is    61339.2 secs

     total energy              =   -3226.98542149 Ry
     Harris-Foulkes estimate   =   -3226.98542167 Ry
     estimated scf accuracy    <       0.00000132 Ry

     total magnetization       =    42.12 Bohr mag/cell
     absolute magnetization    =    91.23 Bohr mag/cell

     iteration #178     ecut=    50.00 Ry     beta= 0.10
     Davidson diagonalization with overlap
     ethr =  3.01E-10,  avg # of iterations =  2.5

     negative rho (up, down):  1.053E-03 8.090E-03

     total cpu time spent up to now is    61526.6 secs

     total energy              =   -3226.98542158 Ry
     Harris-Foulkes estimate   =   -3226.98542151 Ry
     estimated scf accuracy    <       0.00000123 Ry

     total magnetization       =    42.12 Bohr mag/cell
     absolute magnetization    =    91.23 Bohr mag/cell

     iteration #179     ecut=    50.00 Ry     beta= 0.10
     Davidson diagonalization with overlap
     ethr =  2.89E-10,  avg # of iterations =  1.0

     negative rho (up, down):  1.059E-03 8.109E-03

     total cpu time spent up to now is    61697.2 secs

     total energy              =   -3226.98542237 Ry
     Harris-Foulkes estimate   =   -3226.98542159 Ry
     estimated scf accuracy    <       0.00000116 Ry

     total magnetization       =    42.12 Bohr mag/cell
     absolute magnetization    =    91.23 Bohr mag/cell

     iteration #180     ecut=    50.00 Ry     beta= 0.10
     Davidson diagonalization with overlap
     ethr =  2.73E-10,  avg # of iterations =  4.6

     negative rho (up, down):  1.060E-03 8.113E-03

     total cpu time spent up to now is    61933.7 secs

     total energy              =   -3226.98542334 Ry
     Harris-Foulkes estimate   =   -3226.98542306 Ry
     estimated scf accuracy    <       0.00000112 Ry

     total magnetization       =    42.12 Bohr mag/cell
     absolute magnetization    =    91.23 Bohr mag/cell

     iteration #181     ecut=    50.00 Ry     beta= 0.10
     Davidson diagonalization with overlap
     ethr =  2.63E-10,  avg # of iterations =  3.1

     negative rho (up, down):  1.060E-03 8.125E-03

     total cpu time spent up to now is    62129.1 secs

     total energy              =   -3226.98542265 Ry
     Harris-Foulkes estimate   =   -3226.98542339 Ry
     estimated scf accuracy    <       0.00000121 Ry

     total magnetization       =    42.13 Bohr mag/cell
     absolute magnetization    =    91.23 Bohr mag/cell

     iteration #182     ecut=    50.00 Ry     beta= 0.10
     Davidson diagonalization with overlap
     ethr =  2.63E-10,  avg # of iterations =  3.5

     negative rho (up, down):  1.059E-03 8.109E-03

     total cpu time spent up to now is    62405.3 secs

     total energy              =   -3226.98542286 Ry
     Harris-Foulkes estimate   =   -3226.98542279 Ry
     estimated scf accuracy    <       0.00000117 Ry

     total magnetization       =    42.12 Bohr mag/cell
     absolute magnetization    =    91.23 Bohr mag/cell

     iteration #183     ecut=    50.00 Ry     beta= 0.10
     Davidson diagonalization with overlap
     ethr =  2.63E-10,  avg # of iterations =  4.9

     negative rho (up, down):  1.059E-03 8.106E-03

     total cpu time spent up to now is    62861.9 secs

     total energy              =   -3226.98542595 Ry
     Harris-Foulkes estimate   =   -3226.98542547 Ry
     estimated scf accuracy    <       0.00000127 Ry

     total magnetization       =    42.13 Bohr mag/cell
     absolute magnetization    =    91.23 Bohr mag/cell

     iteration #184     ecut=    50.00 Ry     beta= 0.10
     Davidson diagonalization with overlap
     ethr =  2.63E-10,  avg # of iterations =  5.0

     negative rho (up, down):  1.061E-03 8.123E-03

     total cpu time spent up to now is    63206.4 secs

     total energy              =   -3226.98542646 Ry
     Harris-Foulkes estimate   =   -3226.98542625 Ry
     estimated scf accuracy    <       0.00000113 Ry

     total magnetization       =    42.12 Bohr mag/cell
     absolute magnetization    =    91.23 Bohr mag/cell

     iteration #185     ecut=    50.00 Ry     beta= 0.10
     Davidson diagonalization with overlap
     ethr =  2.63E-10,  avg # of iterations =  5.0

     negative rho (up, down):  1.064E-03 8.124E-03

     total cpu time spent up to now is    63635.9 secs

     total energy              =   -3226.98542537 Ry
     Harris-Foulkes estimate   =   -3226.98542824 Ry
     estimated scf accuracy    <       0.00000103 Ry

     total magnetization       =    42.13 Bohr mag/cell
     absolute magnetization    =    91.23 Bohr mag/cell

     iteration #186     ecut=    50.00 Ry     beta= 0.10
     Davidson diagonalization with overlap
     ethr =  2.41E-10,  avg # of iterations =  5.4

     negative rho (up, down):  1.067E-03 8.135E-03

     total cpu time spent up to now is    64176.9 secs

     total energy              =   -3226.98543157 Ry
     Harris-Foulkes estimate   =   -3226.98543167 Ry
     estimated scf accuracy    <       0.00000118 Ry

     total magnetization       =    42.12 Bohr mag/cell
     absolute magnetization    =    91.23 Bohr mag/cell

     iteration #187     ecut=    50.00 Ry     beta= 0.10
     Davidson diagonalization with overlap
     ethr =  2.41E-10,  avg # of iterations =  5.0

     negative rho (up, down):  1.071E-03 8.136E-03

     total cpu time spent up to now is    64605.9 secs

     total energy              =   -3226.98543164 Ry
     Harris-Foulkes estimate   =   -3226.98543315 Ry
     estimated scf accuracy    <       0.00000071 Ry

     total magnetization       =    42.12 Bohr mag/cell
     absolute magnetization    =    91.23 Bohr mag/cell

     iteration #188     ecut=    50.00 Ry     beta= 0.10
     Davidson diagonalization with overlap
     ethr =  1.67E-10,  avg # of iterations =  5.8

     negative rho (up, down):  1.067E-03 8.143E-03

     total cpu time spent up to now is    65166.9 secs

     total energy              =   -3226.98542799 Ry
     Harris-Foulkes estimate   =   -3226.98543509 Ry
     estimated scf accuracy    <       0.00000058 Ry

     total magnetization       =    42.12 Bohr mag/cell
     absolute magnetization    =    91.23 Bohr mag/cell

     iteration #189     ecut=    50.00 Ry     beta= 0.10
     Davidson diagonalization with overlap
     ethr =  1.38E-10,  avg # of iterations =  5.9

     negative rho (up, down):  1.069E-03 8.146E-03

     total cpu time spent up to now is    65844.5 secs

     total energy              =   -3226.98543783 Ry
     Harris-Foulkes estimate   =   -3226.98543775 Ry
     estimated scf accuracy    <       0.00000238 Ry

     total magnetization       =    42.12 Bohr mag/cell
     absolute magnetization    =    91.23 Bohr mag/cell

     iteration #190     ecut=    50.00 Ry     beta= 0.10
     Davidson diagonalization with overlap
     ethr =  1.38E-10,  avg # of iterations =  4.1

     negative rho (up, down):  1.061E-03 8.125E-03

     total cpu time spent up to now is    66176.0 secs

     total energy              =   -3226.98543148 Ry
     Harris-Foulkes estimate   =   -3226.98543796 Ry
     estimated scf accuracy    <       0.00000141 Ry

     total magnetization       =    42.13 Bohr mag/cell
     absolute magnetization    =    91.23 Bohr mag/cell

     iteration #191     ecut=    50.00 Ry     beta= 0.10
     Davidson diagonalization with overlap
     ethr =  1.38E-10,  avg # of iterations =  5.3

     negative rho (up, down):  1.060E-03 8.128E-03

     total cpu time spent up to now is    66800.5 secs

     total energy              =   -3226.98543941 Ry
     Harris-Foulkes estimate   =   -3226.98543977 Ry
     estimated scf accuracy    <       0.00000405 Ry

     total magnetization       =    42.12 Bohr mag/cell
     absolute magnetization    =    91.23 Bohr mag/cell

     iteration #192     ecut=    50.00 Ry     beta= 0.10
     Davidson diagonalization with overlap
     ethr =  1.38E-10,  avg # of iterations =  4.9

     negative rho (up, down):  1.057E-03 8.114E-03

     total cpu time spent up to now is    67221.7 secs

     total energy              =   -3226.98543946 Ry
     Harris-Foulkes estimate   =   -3226.98544024 Ry
     estimated scf accuracy    <       0.00000153 Ry

     total magnetization       =    42.12 Bohr mag/cell
     absolute magnetization    =    91.23 Bohr mag/cell

     iteration #193     ecut=    50.00 Ry     beta= 0.10
     Davidson diagonalization with overlap
     ethr =  1.38E-10,  avg # of iterations =  5.1

     negative rho (up, down):  1.057E-03 8.115E-03

     total cpu time spent up to now is    67550.7 secs

     total energy              =   -3226.98543904 Ry
     Harris-Foulkes estimate   =   -3226.98544094 Ry
     estimated scf accuracy    <       0.00000134 Ry

     total magnetization       =    42.13 Bohr mag/cell
     absolute magnetization    =    91.23 Bohr mag/cell

     iteration #194     ecut=    50.00 Ry     beta= 0.10
     Davidson diagonalization with overlap
     ethr =  1.38E-10,  avg # of iterations =  5.4

     negative rho (up, down):  1.055E-03 8.106E-03

     total cpu time spent up to now is    67939.1 secs

     total energy              =   -3226.98544082 Ry
     Harris-Foulkes estimate   =   -3226.98544127 Ry
     estimated scf accuracy    <       0.00000423 Ry

     total magnetization       =    42.12 Bohr mag/cell
     absolute magnetization    =    91.23 Bohr mag/cell

     iteration #195     ecut=    50.00 Ry     beta= 0.10
     Davidson diagonalization with overlap
     ethr =  1.38E-10,  avg # of iterations =  4.5

     negative rho (up, down):  1.056E-03 8.101E-03

     total cpu time spent up to now is    68232.5 secs

     total energy              =   -3226.98544167 Ry
     Harris-Foulkes estimate   =   -3226.98544165 Ry
     estimated scf accuracy    <       0.00000059 Ry

     total magnetization       =    42.13 Bohr mag/cell
     absolute magnetization    =    91.23 Bohr mag/cell

     iteration #196     ecut=    50.00 Ry     beta= 0.10
     Davidson diagonalization with overlap
     ethr =  1.38E-10,  avg # of iterations =  4.4

     negative rho (up, down):  1.057E-03 8.107E-03

     total cpu time spent up to now is    68555.9 secs

     total energy              =   -3226.98544114 Ry
     Harris-Foulkes estimate   =   -3226.98544177 Ry
     estimated scf accuracy    <       0.00000012 Ry

     total magnetization       =    42.12 Bohr mag/cell
     absolute magnetization    =    91.23 Bohr mag/cell

     iteration #197     ecut=    50.00 Ry     beta= 0.10
     Davidson diagonalization with overlap
     ethr =  2.84E-11,  avg # of iterations =  5.6

     negative rho (up, down):  1.057E-03 8.104E-03

     total cpu time spent up to now is    68961.5 secs

     total energy              =   -3226.98544198 Ry
     Harris-Foulkes estimate   =   -3226.98544196 Ry
     estimated scf accuracy    <       0.00000019 Ry

     total magnetization       =    42.12 Bohr mag/cell
     absolute magnetization    =    91.23 Bohr mag/cell

     iteration #198     ecut=    50.00 Ry     beta= 0.10
     Davidson diagonalization with overlap
     ethr =  2.84E-11,  avg # of iterations =  4.0

     negative rho (up, down):  1.058E-03 8.112E-03
 
     Magnetic moment per site:
     atom:    1    charge:    0.3769    magn:    0.0002    constr:    0.0000
     atom:    2    charge:    0.3754    magn:    0.0000    constr:    0.0000
     atom:    3    charge:    0.3725    magn:    0.0000    constr:    0.0000
     atom:    4    charge:    0.8689    magn:    0.0004    constr:    0.0000
     atom:    5    charge:    0.7605    magn:    0.0004    constr:    0.0000
     atom:    6    charge:    1.9293    magn:    0.0023    constr:    0.0000
     atom:    7    charge:    1.9464    magn:    0.0034    constr:    0.0000
     atom:    8    charge:    1.9463    magn:    0.0110    constr:    0.0000
     atom:    9    charge:    0.3803    magn:    0.0005    constr:    0.0000
     atom:   10    charge:    0.3696    magn:    0.0000    constr:    0.0000
     atom:   11    charge:    0.3960    magn:    0.0026    constr:    0.0000
     atom:   12    charge:    0.3954    magn:    0.0049    constr:    0.0000
     atom:   13    charge:    0.4028    magn:    0.0037    constr:    0.0000
     atom:   14    charge:    0.4160    magn:    0.0052    constr:    0.0000
     atom:   15    charge:    1.9342    magn:    0.0800    constr:    0.0000
     atom:   16    charge:    1.9283    magn:    0.0612    constr:    0.0000
     atom:   17    charge:    1.9311    magn:    0.0587    constr:    0.0000
     atom:   18    charge:    1.9438    magn:    0.0885    constr:    0.0000
     atom:   19    charge:    4.9386    magn:    3.6646    constr:    0.0000
     atom:   20    charge:    4.9912    magn:    3.5307    constr:    0.0000
     atom:   21    charge:    5.0968    magn:    3.2288    constr:    0.0000
     atom:   22    charge:    1.8980    magn:    0.0348    constr:    0.0000
     atom:   23    charge:    1.9009    magn:    0.0235    constr:    0.0000
     atom:   24    charge:    1.8998    magn:    0.0349    constr:    0.0000
     atom:   25    charge:    1.9003    magn:    0.0532    constr:    0.0000
     atom:   26    charge:    5.0184    magn:   -3.5566    constr:    0.0000
     atom:   27    charge:    4.9313    magn:    3.6637    constr:    0.0000
     atom:   28    charge:    5.0161    magn:   -3.5582    constr:    0.0000
     atom:   29    charge:    1.8984    magn:    0.0458    constr:    0.0000
     atom:   30    charge:    1.8984    magn:    0.0464    constr:    0.0000
     atom:   31    charge:    1.8983    magn:    0.0473    constr:    0.0000
     atom:   32    charge:    1.8954    magn:    0.0463    constr:    0.0000
     atom:   33    charge:    4.9362    magn:    3.6629    constr:    0.0000
     atom:   34    charge:    4.9363    magn:    3.6627    constr:    0.0000
     atom:   35    charge:    4.9362    magn:    3.6631    constr:    0.0000
     atom:   36    charge:    1.9000    magn:    0.0820    constr:    0.0000
     atom:   37    charge:    1.8999    magn:    0.0822    constr:    0.0000
     atom:   38    charge:    1.9000    magn:    0.0821    constr:    0.0000
     atom:   39    charge:    1.9019    magn:    0.1707    constr:    0.0000
     atom:   40    charge:    4.9749    magn:   -3.6497    constr:    0.0000
     atom:   41    charge:    6.9585    magn:   -0.0014    constr:    0.0000
     atom:   42    charge:    1.8942    magn:    0.0127    constr:    0.0000
     atom:   43    charge:    1.8942    magn:    0.0127    constr:    0.0000
     atom:   44    charge:    1.8942    magn:    0.0127    constr:    0.0000
     atom:   45    charge:    4.9572    magn:    3.5505    constr:    0.0000
     atom:   46    charge:    4.9754    magn:   -3.6492    constr:    0.0000
     atom:   47    charge:    1.8980    magn:    0.1709    constr:    0.0000
     atom:   48    charge:    1.9000    magn:    0.0841    constr:    0.0000
     atom:   49    charge:    1.9000    magn:    0.0841    constr:    0.0000
     atom:   50    charge:    1.9000    magn:    0.0841    constr:    0.0000
     atom:   51    charge:    4.9370    magn:    3.6638    constr:    0.0000
     atom:   52    charge:    4.9370    magn:    3.6638    constr:    0.0000
     atom:   53    charge:    4.9370    magn:    3.6638    constr:    0.0000
     atom:   54    charge:    1.8993    magn:    0.0494    constr:    0.0000
     atom:   55    charge:    1.9007    magn:    0.0506    constr:    0.0000
     atom:   56    charge:    1.9007    magn:    0.0506    constr:    0.0000
     atom:   57    charge:    1.9007    magn:    0.0506    constr:    0.0000
     atom:   58    charge:    5.0253    magn:   -3.5418    constr:    0.0000
     atom:   59    charge:    4.9315    magn:    3.6659    constr:    0.0000
     atom:   60    charge:    5.0116    magn:   -3.5662    constr:    0.0000
     atom:   61    charge:    1.8984    magn:    0.0421    constr:    0.0000
     atom:   62    charge:    1.8971    magn:    0.0100    constr:    0.0000
     atom:   63    charge:    1.8971    magn:    0.0100    constr:    0.0000
     atom:   64    charge:    1.8971    magn:    0.0100    constr:    0.0000
     atom:   65    charge:    4.9641    magn:    3.4062    constr:    0.0000
     atom:   66    charge:    4.9641    magn:    3.4062    constr:    0.0000
     atom:   67    charge:    4.9641    magn:    3.4062    constr:    0.0000
     atom:   68    charge:    1.8874    magn:    0.1323    constr:    0.0000
     atom:   69    charge:    1.8874    magn:    0.1324    constr:    0.0000
     atom:   70    charge:    1.8874    magn:    0.1324    constr:    0.0000
     atom:   71    charge:    1.9261    magn:    0.0842    constr:    0.0000
     atom:   72    charge:    0.3824    magn:    0.0036    constr:    0.0000

     total cpu time spent up to now is    69167.7 secs

     End of self-consistent calculation
 --- enter write_ns ---
 LDA+U parameters:
U( 2)     =  4.30000000
alpha( 2) =  0.00000000
U( 3)     =  4.30000000
alpha( 3) =  0.00000000
atom   19   Tr[ns(na)] (up, down, total) =   4.94396  1.40044  6.34440
   spin  1
    eigenvalues: 
  0.986  0.987  0.990  0.990  0.991
    eigenvectors:
  0.029  0.001  0.612  0.002  0.356
  0.152  0.516  0.170  0.006  0.156
  0.507  0.259  0.047  0.181  0.006
  0.186  0.033  0.008  0.744  0.029
  0.126  0.191  0.163  0.067  0.453
    occupations:
  0.990 -0.000  0.000 -0.000  0.001
 -0.000  0.988 -0.000 -0.000  0.002
  0.000 -0.000  0.987  0.001 -0.000
 -0.000 -0.000  0.001  0.989  0.000
  0.001  0.002 -0.000  0.000  0.989
   spin  2
    eigenvalues: 
  0.144  0.158  0.189  0.442  0.468
    eigenvectors:
  0.555  0.280  0.157  0.004  0.005
  0.002  0.091  0.147  0.592  0.168
  0.092  0.058  0.183  0.091  0.576
  0.347  0.208  0.141  0.059  0.246
  0.004  0.363  0.373  0.254  0.006
    occupations:
  0.158  0.001 -0.013  0.026 -0.014
  0.001  0.383  0.025 -0.015 -0.112
 -0.013  0.025  0.366 -0.135  0.017
  0.026 -0.015 -0.135  0.250 -0.031
 -0.014 -0.112  0.017 -0.031  0.243
atomic mag. moment =     3.543528
atom   20   Tr[ns(na)] (up, down, total) =   4.94858  1.48162  6.43020
   spin  1
    eigenvalues: 
  0.986  0.987  0.991  0.992  0.993
    eigenvectors:
  0.002  0.014  0.638  0.081  0.266
  0.626  0.109  0.003  0.103  0.159
  0.100  0.564  0.144  0.134  0.058
  0.045  0.282  0.163  0.348  0.162
  0.228  0.031  0.053  0.333  0.356
    occupations:
  0.991  0.001  0.000  0.001  0.000
  0.001  0.988  0.000  0.000  0.003
  0.000  0.000  0.988  0.002  0.000
  0.001  0.000  0.002  0.990  0.000
  0.000  0.003  0.000  0.000  0.991
   spin  2
    eigenvalues: 
  0.102  0.145  0.309  0.359  0.567
    eigenvectors:
  0.507  0.207  0.000  0.022  0.265
  0.116  0.000  0.175  0.305  0.403
  0.052  0.234  0.494  0.167  0.052
  0.077  0.559  0.200  0.135  0.030
  0.248  0.000  0.131  0.370  0.250
    occupations:
  0.240  0.131  0.030  0.041  0.143
  0.131  0.404  0.065  0.038  0.030
  0.030  0.065  0.282 -0.070  0.042
  0.041  0.038 -0.070  0.216  0.064
  0.143  0.030  0.042  0.064  0.341
atomic mag. moment =     3.466957
atom   21   Tr[ns(na)] (up, down, total) =   4.94529  1.66699  6.61228
   spin  1
    eigenvalues: 
  0.981  0.983  0.993  0.994  0.994
    eigenvectors:
  0.002  0.000  0.420  0.216  0.361
  0.662  0.042  0.106  0.185  0.005
  0.047  0.609  0.043  0.073  0.228
  0.014  0.329  0.107  0.155  0.394
  0.275  0.019  0.324  0.370  0.012
    occupations:
  0.993 -0.001 -0.001 -0.000 -0.000
 -0.001  0.985 -0.001 -0.000  0.005
 -0.001 -0.001  0.987  0.005  0.000
 -0.000 -0.000  0.005  0.990 -0.000
 -0.000  0.005  0.000 -0.000  0.990
   spin  2
    eigenvalues: 
  0.084  0.109  0.246  0.286  0.941
    eigenvectors:
  0.038  0.394  0.001  0.000  0.568
  0.142  0.176  0.601  0.031  0.050
  0.186  0.066  0.025  0.621  0.103
  0.365  0.101  0.017  0.337  0.180
  0.269  0.264  0.356  0.012  0.100
    occupations:
  0.581 -0.141 -0.204 -0.268 -0.193
 -0.141  0.235  0.056  0.088 -0.013
 -0.204  0.056  0.303  0.023  0.092
 -0.268  0.088  0.023  0.311  0.119
 -0.193 -0.013  0.092  0.119  0.236
atomic mag. moment =     3.278306
atom   26   Tr[ns(na)] (up, down, total) =   1.49363  4.93374  6.42738
   spin  1
    eigenvalues: 
  0.209  0.221  0.341  0.358  0.366
    eigenvectors:
  0.000  0.000  0.020  0.940  0.040
  0.512  0.245  0.174  0.000  0.069
  0.228  0.552  0.082  0.013  0.125
  0.079  0.140  0.238  0.048  0.495
  0.181  0.063  0.485  0.000  0.271
    occupations:
  0.358  0.001  0.000 -0.000 -0.004
  0.001  0.246 -0.003 -0.000  0.058
  0.000 -0.003  0.248  0.058 -0.000
 -0.000 -0.000  0.058  0.327 -0.014
 -0.004  0.058 -0.000 -0.014  0.316
   spin  2
    eigenvalues: 
  0.985  0.986  0.986  0.988  0.989
    eigenvectors:
  0.988  0.011  0.001  0.000  0.000
  0.001  0.150  0.219  0.389  0.241
  0.002  0.166  0.197  0.290  0.344
  0.007  0.347  0.279  0.128  0.238
  0.001  0.326  0.303  0.193  0.177
    occupations:
  0.985  0.000 -0.000  0.000 -0.000
  0.000  0.987  0.000 -0.000 -0.001
 -0.000  0.000  0.988 -0.001 -0.000
  0.000 -0.000 -0.001  0.987 -0.000
 -0.000 -0.001 -0.000 -0.000  0.987
atomic mag. moment =    -3.440111
atom   27   Tr[ns(na)] (up, down, total) =   4.93807  1.39945  6.33752
   spin  1
    eigenvalues: 
  0.984  0.984  0.990  0.990  0.991
    eigenvectors:
  0.000  0.000  0.000  0.000  1.000
  0.144  0.427  0.268  0.160  0.000
  0.425  0.145  0.159  0.271  0.000
  0.322  0.108  0.213  0.357  0.000
  0.110  0.319  0.360  0.211  0.000
    occupations:
  0.991 -0.000 -0.000  0.000  0.000
 -0.000  0.986 -0.000 -0.000  0.003
 -0.000 -0.000  0.986  0.003 -0.000
  0.000 -0.000  0.003  0.987 -0.000
  0.000  0.003 -0.000 -0.000  0.987
   spin  2
    eigenvalues: 
  0.145  0.145  0.148  0.478  0.483
    eigenvectors:
  0.150  0.686  0.164  0.000  0.000
  0.093  0.007  0.215  0.547  0.138
  0.177  0.091  0.049  0.138  0.545
  0.377  0.201  0.105  0.064  0.253
  0.202  0.015  0.468  0.251  0.064
    occupations:
  0.146  0.001 -0.001  0.001  0.001
  0.001  0.374 -0.001  0.001 -0.154
 -0.001 -0.001  0.375 -0.157  0.002
  0.001  0.001 -0.157  0.252  0.000
  0.001 -0.154  0.002  0.000  0.252
atomic mag. moment =     3.538616
atom   28   Tr[ns(na)] (up, down, total) =   1.49047  4.93401  6.42448
   spin  1
    eigenvalues: 
  0.204  0.219  0.348  0.351  0.369
    eigenvectors:
  0.000  0.006  0.362  0.042  0.589
  0.271  0.450  0.145  0.008  0.126
  0.489  0.250  0.000  0.229  0.031
  0.154  0.105  0.001  0.692  0.048
  0.085  0.188  0.492  0.029  0.205
    occupations:
  0.360  0.014  0.006  0.001  0.002
  0.014  0.253  0.010  0.000  0.063
  0.006  0.010  0.246  0.063 -0.000
  0.001  0.000  0.063  0.315 -0.000
  0.002  0.063 -0.000 -0.000  0.316
   spin  2
    eigenvalues: 
  0.985  0.986  0.986  0.988  0.989
    eigenvectors:
  0.655  0.071  0.268  0.007  0.000
  0.129  0.002  0.166  0.644  0.058
  0.012  0.255  0.011  0.050  0.671
  0.020  0.666  0.035  0.027  0.252
  0.185  0.005  0.519  0.273  0.018
    occupations:
  0.985  0.000 -0.000 -0.000  0.000
  0.000  0.988  0.000  0.000 -0.001
 -0.000  0.000  0.988 -0.001  0.000
 -0.000  0.000 -0.001  0.987  0.000
  0.000 -0.001  0.000  0.000  0.987
atomic mag. moment =    -3.443542
atom   33   Tr[ns(na)] (up, down, total) =   4.94078  1.40442  6.34520
   spin  1
    eigenvalues: 
  0.985  0.985  0.990  0.990  0.991
    eigenvectors:
  0.000  0.024  0.817  0.000  0.159
  0.753  0.000  0.000  0.247  0.000
  0.000  0.616  0.128  0.000  0.256
  0.000  0.360  0.055  0.000  0.585
  0.247  0.000  0.000  0.753  0.000
    occupations:
  0.990  0.000 -0.000  0.001 -0.000
  0.000  0.986 -0.000  0.000  0.002
 -0.000 -0.000  0.987  0.003  0.000
  0.001  0.000  0.003  0.989  0.000
 -0.000  0.002  0.000  0.000  0.989
   spin  2
    eigenvalues: 
  0.140  0.142  0.192  0.465  0.465
    eigenvectors:
  0.000  0.683  0.317  0.000  0.000
  0.433  0.000  0.000  0.025  0.541
  0.000  0.114  0.259  0.600  0.028
  0.000  0.203  0.425  0.356  0.017
  0.566  0.000  0.000  0.019  0.414
    occupations:
  0.158 -0.000 -0.012 -0.020 -0.000
 -0.000  0.324  0.000 -0.000 -0.161
 -0.012  0.000  0.358 -0.140  0.000
 -0.020 -0.000 -0.140  0.284 -0.000
 -0.000 -0.161  0.000 -0.000  0.281
atomic mag. moment =     3.536359
atom   34   Tr[ns(na)] (up, down, total) =   4.94079  1.40470  6.34549
   spin  1
    eigenvalues: 
  0.985  0.985  0.990  0.990  0.991
    eigenvectors:
  0.000  0.024  0.815  0.000  0.162
  0.183  0.468  0.097  0.062  0.191
  0.570  0.149  0.032  0.185  0.064
  0.188  0.088  0.014  0.565  0.146
  0.059  0.273  0.043  0.188  0.437
    occupations:
  0.990  0.000  0.000 -0.000 -0.001
  0.000  0.987  0.001  0.000  0.002
  0.000  0.001  0.986  0.002  0.000
 -0.000  0.000  0.002  0.989  0.000
 -0.001  0.002  0.000  0.000  0.989
   spin  2
    eigenvalues: 
  0.140  0.142  0.192  0.465  0.465
    eigenvectors:
  0.000  0.684  0.316  0.000  0.000
  0.107  0.087  0.194  0.562  0.050
  0.326  0.028  0.065  0.062  0.519
  0.426  0.049  0.106  0.032  0.387
  0.140  0.153  0.319  0.344  0.044
    occupations:
  0.158  0.010  0.006  0.010  0.017
  0.010  0.349  0.014  0.009 -0.145
  0.006  0.014  0.333 -0.156  0.009
  0.010  0.009 -0.156  0.282  0.001
  0.017 -0.145  0.009  0.001  0.283
atomic mag. moment =     3.536099
atom   35   Tr[ns(na)] (up, down, total) =   4.94078  1.40436  6.34513
   spin  1
    eigenvalues: 
  0.985  0.985  0.990  0.990  0.991
    eigenvectors:
  0.000  0.024  0.818  0.000  0.158
  0.195  0.456  0.095  0.062  0.193
  0.558  0.160  0.033  0.185  0.064
  0.182  0.093  0.014  0.565  0.145
  0.064  0.267  0.040  0.188  0.440
    occupations:
  0.990 -0.000  0.000 -0.000  0.001
 -0.000  0.987 -0.001 -0.000  0.002
  0.000 -0.001  0.986  0.002 -0.000
 -0.000 -0.000  0.002  0.989 -0.000
  0.001  0.002 -0.000 -0.000  0.989
   spin  2
    eigenvalues: 
  0.140  0.142  0.192  0.465  0.465
    eigenvectors:
  0.000  0.683  0.317  0.000  0.000
  0.108  0.085  0.194  0.397  0.215
  0.325  0.029  0.065  0.229  0.353
  0.424  0.051  0.106  0.143  0.276
  0.142  0.152  0.318  0.231  0.157
    occupations:
  0.158 -0.010  0.006  0.010 -0.017
 -0.010  0.349 -0.014 -0.009 -0.145
  0.006 -0.014  0.332 -0.156 -0.010
  0.010 -0.009 -0.156  0.282 -0.001
 -0.017 -0.145 -0.010 -0.001  0.283
atomic mag. moment =     3.536419
atom   40   Tr[ns(na)] (up, down, total) =   1.42233  4.92950  6.35182
   spin  1
    eigenvalues: 
  0.161  0.161  0.169  0.466  0.466
    eigenvectors:
  0.000  0.000  1.000  0.000  0.000
  0.173  0.172  0.000  0.010  0.645
  0.172  0.173  0.000  0.645  0.010
  0.326  0.329  0.000  0.340  0.005
  0.329  0.326  0.000  0.005  0.340
    occupations:
  0.169  0.000  0.000 -0.000  0.000
  0.000  0.361  0.000 -0.000  0.145
  0.000  0.000  0.361  0.145 -0.000
 -0.000 -0.000  0.145  0.266 -0.000
  0.000  0.145 -0.000 -0.000  0.266
   spin  2
    eigenvalues: 
  0.981  0.981  0.989  0.989  0.989
    eigenvectors:
  0.000  0.000  0.000  0.000  1.000
  0.010  0.568  0.419  0.003  0.000
  0.568  0.010  0.003  0.419  0.000
  0.416  0.007  0.005  0.573  0.000
  0.007  0.415  0.573  0.005  0.000
    occupations:
  0.989  0.000 -0.000 -0.000  0.000
  0.000  0.984  0.000  0.000 -0.004
 -0.000  0.000  0.984 -0.004 -0.000
 -0.000  0.000 -0.004  0.986 -0.000
  0.000 -0.004 -0.000 -0.000  0.986
atomic mag. moment =    -3.507173
atom   45   Tr[ns(na)] (up, down, total) =   4.93501  1.50146  6.43647
   spin  1
    eigenvalues: 
  0.986  0.986  0.986  0.989  0.989
    eigenvectors:
  0.000  0.000  1.000  0.000  0.000
  0.002  0.004  0.000  0.149  0.845
  0.004  0.002  0.000  0.845  0.149
  0.617  0.377  0.000  0.005  0.001
  0.377  0.617  0.000  0.001  0.005
    occupations:
  0.986 -0.000 -0.000 -0.000 -0.000
 -0.000  0.989 -0.000  0.000 -0.000
 -0.000 -0.000  0.989 -0.000  0.000
 -0.000  0.000 -0.000  0.986 -0.000
 -0.000 -0.000  0.000 -0.000  0.986
   spin  2
    eigenvalues: 
  0.179  0.179  0.303  0.420  0.420
    eigenvectors:
  0.000  0.000  1.000  0.000  0.000
  0.580  0.418  0.000  0.001  0.000
  0.418  0.580  0.000  0.000  0.001
  0.000  0.001  0.000  0.143  0.856
  0.001  0.000  0.000  0.856  0.143
    occupations:
  0.303 -0.000 -0.000 -0.000  0.000
 -0.000  0.179  0.000 -0.000  0.008
 -0.000  0.000  0.179  0.008 -0.000
 -0.000 -0.000  0.008  0.420  0.000
  0.000  0.008 -0.000  0.000  0.420
atomic mag. moment =     3.433553
atom   46   Tr[ns(na)] (up, down, total) =   1.42495  4.92940  6.35436
   spin  1
    eigenvalues: 
  0.160  0.160  0.168  0.468  0.468
    eigenvectors:
  0.000  0.000  1.000  0.000  0.000
  0.174  0.167  0.000  0.422  0.238
  0.167  0.174  0.000  0.238  0.422
  0.323  0.337  0.000  0.123  0.218
  0.337  0.323  0.000  0.218  0.123
    occupations:
  0.168  0.000  0.000 -0.000 -0.000
  0.000  0.363  0.000 -0.000 -0.146
  0.000  0.000  0.363 -0.146 -0.000
 -0.000 -0.000 -0.146  0.265 -0.000
 -0.000 -0.146 -0.000 -0.000  0.265
   spin  2
    eigenvalues: 
  0.981  0.981  0.989  0.989  0.989
    eigenvectors:
  0.000  0.000  0.000  0.000  1.000
  0.036  0.550  0.301  0.113  0.000
  0.550  0.036  0.113  0.301  0.000
  0.388  0.026  0.160  0.426  0.000
  0.026  0.388  0.426  0.160  0.000
    occupations:
  0.989  0.000 -0.000  0.000 -0.000
  0.000  0.984  0.000 -0.000  0.004
 -0.000  0.000  0.984  0.004 -0.000
  0.000 -0.000  0.004  0.986  0.000
 -0.000  0.004 -0.000  0.000  0.986
atomic mag. moment =    -3.504453
atom   51   Tr[ns(na)] (up, down, total) =   4.94125  1.40564  6.34689
   spin  1
    eigenvalues: 
  0.985  0.986  0.990  0.990  0.991
    eigenvectors:
  0.000  0.034  0.781  0.000  0.185
  0.744  0.000  0.000  0.256  0.000
  0.000  0.619  0.156  0.000  0.225
  0.000  0.347  0.063  0.000  0.589
  0.256  0.000  0.000  0.744  0.000
    occupations:
  0.990 -0.000  0.000  0.001  0.000
 -0.000  0.986  0.000 -0.000 -0.002
  0.000  0.000  0.987 -0.002 -0.000
  0.001 -0.000 -0.002  0.989  0.000
  0.000 -0.002 -0.000  0.000  0.989
   spin  2
    eigenvalues: 
  0.137  0.140  0.197  0.459  0.472
    eigenvectors:
  0.680  0.000  0.318  0.002  0.000
  0.000  0.442  0.000  0.000  0.558
  0.093  0.000  0.257  0.649  0.000
  0.227  0.000  0.424  0.349  0.000
  0.000  0.558  0.000  0.000  0.442
    occupations:
  0.157  0.000  0.006 -0.030  0.000
  0.000  0.326  0.000  0.000  0.165
  0.006  0.000  0.362  0.133 -0.000
 -0.030  0.000  0.133  0.275  0.000
  0.000  0.165 -0.000  0.000  0.287
atomic mag. moment =     3.535606
atom   52   Tr[ns(na)] (up, down, total) =   4.94125  1.40564  6.34689
   spin  1
    eigenvalues: 
  0.985  0.986  0.990  0.990  0.991
    eigenvectors:
  0.000  0.034  0.781  0.000  0.185
  0.186  0.464  0.117  0.064  0.169
  0.558  0.155  0.039  0.192  0.056
  0.192  0.087  0.016  0.558  0.147
  0.064  0.261  0.047  0.186  0.442
    occupations:
  0.990  0.000 -0.000 -0.000  0.001
  0.000  0.987 -0.001 -0.000 -0.002
 -0.000 -0.001  0.986 -0.002 -0.000
 -0.000 -0.000 -0.002  0.989 -0.000
  0.001 -0.002 -0.000 -0.000  0.989
   spin  2
    eigenvalues: 
  0.137  0.140  0.197  0.459  0.472
    eigenvectors:
  0.680  0.000  0.318  0.002  0.000
  0.070  0.110  0.193  0.487  0.140
  0.023  0.331  0.064  0.162  0.419
  0.057  0.419  0.106  0.087  0.331
  0.170  0.140  0.318  0.262  0.110
    occupations:
  0.157  0.005 -0.003  0.015 -0.026
  0.005  0.353 -0.016  0.014  0.141
 -0.003 -0.016  0.335  0.157  0.014
  0.015  0.014  0.157  0.284  0.005
 -0.026  0.141  0.014  0.005  0.278
atomic mag. moment =     3.535607
atom   53   Tr[ns(na)] (up, down, total) =   4.94125  1.40564  6.34689
   spin  1
    eigenvalues: 
  0.985  0.986  0.990  0.990  0.991
    eigenvectors:
  0.000  0.034  0.781  0.000  0.185
  0.186  0.464  0.117  0.064  0.169
  0.558  0.155  0.039  0.192  0.056
  0.192  0.087  0.016  0.558  0.147
  0.064  0.261  0.047  0.186  0.442
    occupations:
  0.990 -0.000 -0.000 -0.000 -0.001
 -0.000  0.987  0.001  0.000 -0.002
 -0.000  0.001  0.986 -0.002  0.000
 -0.000  0.000 -0.002  0.989  0.000
 -0.001 -0.002  0.000  0.000  0.989
   spin  2
    eigenvalues: 
  0.137  0.140  0.197  0.459  0.472
    eigenvectors:
  0.680  0.000  0.318  0.002  0.000
  0.070  0.110  0.193  0.487  0.140
  0.023  0.331  0.064  0.162  0.419
  0.057  0.419  0.106  0.087  0.331
  0.170  0.140  0.318  0.262  0.110
    occupations:
  0.157 -0.005 -0.003  0.015  0.026
 -0.005  0.353  0.016 -0.014  0.141
 -0.003  0.016  0.335  0.157 -0.014
  0.015 -0.014  0.157  0.284 -0.005
  0.026  0.141 -0.014 -0.005  0.278
atomic mag. moment =     3.535606
atom   58   Tr[ns(na)] (up, down, total) =   1.51612  4.93248  6.44860
   spin  1
    eigenvalues: 
  0.212  0.212  0.349  0.349  0.395
    eigenvectors:
  0.000  0.000  0.000  0.000  1.000
  0.557  0.124  0.129  0.190  0.000
  0.124  0.557  0.190  0.129  0.000
  0.058  0.261  0.405  0.275  0.000
  0.261  0.058  0.275  0.405  0.000
    occupations:
  0.395 -0.000  0.000 -0.000  0.000
 -0.000  0.256  0.000  0.000 -0.064
  0.000  0.000  0.256 -0.064  0.000
 -0.000  0.000 -0.064  0.305 -0.000
  0.000 -0.064  0.000 -0.000  0.305
   spin  2
    eigenvalues: 
  0.985  0.986  0.986  0.988  0.988
    eigenvectors:
  1.000  0.000  0.000  0.000  0.000
  0.000  0.005  0.301  0.517  0.177
  0.000  0.301  0.005  0.177  0.517
  0.000  0.682  0.012  0.078  0.228
  0.000  0.012  0.682  0.228  0.078
    occupations:
  0.985 -0.000  0.000 -0.000 -0.000
 -0.000  0.988  0.000 -0.000  0.001
  0.000  0.000  0.988  0.001 -0.000
 -0.000 -0.000  0.001  0.986 -0.000
 -0.000  0.001 -0.000 -0.000  0.986
atomic mag. moment =    -3.416367
atom   59   Tr[ns(na)] (up, down, total) =   4.93679  1.39416  6.33094
   spin  1
    eigenvalues: 
  0.983  0.983  0.990  0.990  0.991
    eigenvectors:
  0.000  0.000  0.000  0.000  1.000
  0.232  0.372  0.378  0.019  0.000
  0.372  0.232  0.019  0.378  0.000
  0.244  0.152  0.028  0.576  0.000
  0.152  0.244  0.576  0.028  0.000
    occupations:
  0.991 -0.000 -0.000  0.000 -0.000
 -0.000  0.986 -0.000 -0.000 -0.003
 -0.000 -0.000  0.986 -0.003 -0.000
  0.000 -0.000 -0.003  0.987  0.000
 -0.000 -0.003 -0.000  0.000  0.987
   spin  2
    eigenvalues: 
  0.143  0.143  0.145  0.482  0.482
    eigenvectors:
  0.000  0.000  1.000  0.000  0.000
  0.065  0.250  0.000  0.059  0.627
  0.250  0.065  0.000  0.627  0.059
  0.543  0.142  0.000  0.288  0.027
  0.142  0.543  0.000  0.027  0.288
    occupations:
  0.145  0.000 -0.000 -0.000  0.000
  0.000  0.375  0.000 -0.000  0.157
 -0.000  0.000  0.375  0.157 -0.000
 -0.000 -0.000  0.157  0.249 -0.000
  0.000  0.157 -0.000 -0.000  0.249
atomic mag. moment =     3.542632
atom   60   Tr[ns(na)] (up, down, total) =   1.45881  4.93498  6.39380
   spin  1
    eigenvalues: 
  0.197  0.197  0.349  0.349  0.368
    eigenvectors:
  0.000  0.000  0.000  0.000  1.000
  0.012  0.777  0.004  0.207  0.000
  0.777  0.012  0.207  0.004  0.000
  0.208  0.003  0.775  0.014  0.000
  0.003  0.208  0.014  0.775  0.000
    occupations:
  0.368  0.000 -0.000  0.000 -0.000
  0.000  0.229 -0.000 -0.000 -0.062
 -0.000 -0.000  0.229 -0.062 -0.000
  0.000 -0.000 -0.062  0.317 -0.000
 -0.000 -0.062 -0.000 -0.000  0.317
   spin  2
    eigenvalues: 
  0.985  0.986  0.986  0.989  0.989
    eigenvectors:
  1.000  0.000  0.000  0.000  0.000
  0.000  0.005  0.362  0.008  0.625
  0.000  0.362  0.005  0.625  0.008
  0.000  0.624  0.009  0.363  0.005
  0.000  0.009  0.624  0.005  0.363
    occupations:
  0.985  0.000  0.000  0.000 -0.000
  0.000  0.988  0.000 -0.000  0.001
  0.000  0.000  0.988  0.001 -0.000
  0.000 -0.000  0.001  0.987 -0.000
 -0.000  0.001 -0.000 -0.000  0.987
atomic mag. moment =    -3.476169
atom   65   Tr[ns(na)] (up, down, total) =   4.87530  1.63337  6.50867
   spin  1
    eigenvalues: 
  0.924  0.984  0.989  0.989  0.990
    eigenvectors:
  0.000  0.033  0.770  0.000  0.197
  0.613  0.000  0.000  0.387  0.000
  0.000  0.644  0.155  0.000  0.201
  0.000  0.322  0.076  0.000  0.602
  0.387  0.000  0.000  0.613  0.000
    occupations:
  0.989 -0.000  0.000  0.001 -0.000
 -0.000  0.949  0.000 -0.000 -0.031
  0.000  0.000  0.986 -0.003  0.000
  0.001 -0.000 -0.003  0.988 -0.000
 -0.000 -0.031  0.000 -0.000  0.964
   spin  2
    eigenvalues: 
  0.145  0.154  0.395  0.439  0.500
    eigenvectors:
  0.661  0.000  0.051  0.288  0.000
  0.000  0.535  0.000  0.000  0.465
  0.034  0.000  0.949  0.018  0.000
  0.305  0.000  0.000  0.695  0.000
  0.000  0.465  0.000  0.000  0.535
    occupations:
  0.243 -0.000  0.034 -0.132  0.000
 -0.000  0.315 -0.000  0.000  0.173
  0.034 -0.000  0.387  0.030  0.000
 -0.132  0.000  0.030  0.349 -0.000
  0.000  0.173  0.000 -0.000  0.339
atomic mag. moment =     3.241932
atom   66   Tr[ns(na)] (up, down, total) =   4.87530  1.63338  6.50868
   spin  1
    eigenvalues: 
  0.924  0.984  0.989  0.989  0.990
    eigenvectors:
  0.000  0.033  0.770  0.000  0.197
  0.153  0.483  0.116  0.097  0.151
  0.460  0.161  0.039  0.290  0.050
  0.290  0.081  0.019  0.460  0.150
  0.097  0.242  0.057  0.153  0.452
    occupations:
  0.989 -0.000 -0.000 -0.000 -0.001
 -0.000  0.977  0.016  0.012 -0.010
 -0.000  0.016  0.958 -0.024  0.012
 -0.000  0.012 -0.024  0.970  0.010
 -0.001 -0.010  0.012  0.010  0.982
   spin  2
    eigenvalues: 
  0.145  0.154  0.395  0.439  0.500
    eigenvectors:
  0.661  0.000  0.051  0.288  0.000
  0.025  0.134  0.711  0.013  0.116
  0.008  0.401  0.237  0.004  0.349
  0.076  0.349  0.000  0.174  0.401
  0.229  0.116  0.000  0.521  0.134
    occupations:
  0.243 -0.030 -0.017  0.066  0.114
 -0.030  0.369  0.031 -0.062  0.066
 -0.017  0.031  0.333  0.137 -0.062
  0.066 -0.062  0.137  0.342  0.004
  0.114  0.066 -0.062  0.004  0.347
atomic mag. moment =     3.241915
atom   67   Tr[ns(na)] (up, down, total) =   4.87529  1.63338  6.50868
   spin  1
    eigenvalues: 
  0.924  0.984  0.989  0.989  0.990
    eigenvectors:
  0.000  0.033  0.770  0.000  0.197
  0.153  0.483  0.116  0.097  0.151
  0.460  0.161  0.039  0.290  0.050
  0.290  0.081  0.019  0.460  0.150
  0.097  0.242  0.057  0.153  0.452
    occupations:
  0.989  0.000 -0.000 -0.000  0.001
  0.000  0.977 -0.016 -0.012 -0.010
 -0.000 -0.016  0.958 -0.024 -0.012
 -0.000 -0.012 -0.024  0.970 -0.010
  0.001 -0.010 -0.012 -0.010  0.982
   spin  2
    eigenvalues: 
  0.145  0.154  0.395  0.439  0.500
    eigenvectors:
  0.661  0.000  0.051  0.288  0.000
  0.025  0.134  0.711  0.013  0.116
  0.008  0.401  0.237  0.004  0.349
  0.076  0.349  0.000  0.174  0.401
  0.229  0.116  0.000  0.521  0.134
    occupations:
  0.243  0.030 -0.017  0.066 -0.114
  0.030  0.369 -0.031  0.062  0.066
 -0.017 -0.031  0.333  0.137  0.062
  0.066  0.062  0.137  0.342 -0.004
 -0.114  0.066  0.062 -0.004  0.347
atomic mag. moment =     3.241911
N of occupied +U levels =  134.494764
 --- exit write_ns ---

 ------ SPIN UP ------------


          k = 0.1250 0.2165-0.0811 ( 46540 PWs)   bands (ev):

   -22.5910 -21.1696 -19.9577 -18.6478 -17.0302 -17.0021 -16.6956 -16.4106
   -15.9316 -15.8835 -15.7874 -15.5927 -15.4592 -15.4172 -15.3547 -15.3443
   -15.2987 -15.2421 -15.2390 -15.2092 -15.1638 -15.1617 -15.0723 -15.0374
   -15.0302 -14.9155 -14.8197 -14.7757 -14.7285 -14.6224 -14.6119 -14.5866
   -14.5601 -14.5411 -14.4417 -14.4289 -14.2965 -13.9373 -13.8961 -11.9185
    -8.9978  -7.9505  -7.8818  -7.8487  -7.1122  -6.9215  -6.5837  -6.3885
    -6.1925  -5.9226  -5.8726  -5.6330  -5.3743  -5.3662  -5.3059  -5.2724
    -5.2527  -5.1860  -5.1561  -5.1096  -5.0633  -5.0311  -4.9584  -4.9295
    -4.8817  -4.8364  -4.7911  -4.7821  -4.7122  -4.6803  -4.6308  -4.6113
    -4.6081  -4.5749  -4.5589  -4.5467  -4.5036  -4.4729  -4.4530  -4.3970
    -4.3884  -4.3391  -4.3078  -4.2858  -4.2642  -4.2469  -4.2098  -4.1925
    -4.1656  -4.1425  -4.0884  -3.9829  -3.9647  -3.9546  -3.9395  -3.9055
    -3.8982  -3.8673  -3.8436  -3.8076  -3.7839  -3.7676  -3.7286  -3.7192
    -3.6959  -3.6724  -3.5967  -3.5714  -3.5316  -3.5116  -3.4827  -3.4449
    -3.4276  -3.3995  -3.3834  -3.3568  -3.3140  -3.3100  -3.2985  -3.2130
    -3.0637  -3.0165  -2.9249  -2.7687  -2.7136  -2.6575  -2.5312  -2.4921
    -2.3493  -2.2975  -2.1825  -2.1172  -1.8988  -1.8865  -1.7727  -1.6724
    -1.6573  -1.6495  -1.5392  -1.5190  -1.5144  -1.4324  -1.4228  -1.3821
    -1.3349  -1.3036  -1.2908  -1.2588  -1.2520  -1.2219  -1.1950  -1.1696
    -1.1324  -1.0389  -1.0306  -0.9714  -0.9197  -0.8541  -0.7382  -0.6385
    -0.5952  -0.5774  -0.5349  -0.4852  -0.4625  -0.3249  -0.2315  -0.2233
    -0.1367  -0.0824  -0.0103   0.0064   0.0215   0.0558   0.0733   0.1028
     0.1496   0.1888   0.2325   0.2669   0.3067   0.3603   0.3741   0.4533
     0.5243   0.5958   0.6269   0.6536   0.6930   0.7167   0.7343   0.8177
     0.8469   0.9329   1.0393   1.0850   1.1300   1.1568   1.1877   1.2753
     1.3192   1.3889   1.4208   1.4750   1.4951   1.5539   1.5900   1.6061
     1.6789   1.7366   1.7838   1.8016   1.8688   1.9041   1.9319   2.0040
     2.0873   2.1039   2.1134   2.1931   2.2624   2.3051   2.3787   2.4092
     2.4196   2.4905   2.5597   2.6025   2.6130   2.6301   2.7351   2.7593
     3.1069   3.2387   3.5256   4.3157   4.3957   4.4451   4.4638   4.5034
     4.5180   4.5386   4.5682   4.5754   4.5959   4.6213   4.6572   4.6866
     4.7065   4.7153   4.7504   4.7969   4.8311   4.8802   4.8985   4.9114

          k = 0.1250 0.5052-0.0811 ( 46566 PWs)   bands (ev):

   -22.5865 -21.1600 -19.9777 -18.6536 -17.0079 -16.9515 -16.6716 -16.4377
   -15.8512 -15.7572 -15.6719 -15.5254 -15.4548 -15.4508 -15.3815 -15.3622
   -15.3098 -15.2811 -15.2252 -15.2176 -15.1462 -15.1204 -15.0531 -15.0293
   -15.0179 -14.9952 -14.9467 -14.8803 -14.8235 -14.6766 -14.6452 -14.6359
   -14.6096 -14.5706 -14.5108 -14.4559 -14.2401 -14.0203 -13.8889 -11.9153
    -8.9605  -7.8781  -7.8301  -7.7081  -7.1583  -6.7783  -6.4990  -6.1133
    -6.0906  -5.7873  -5.5783  -5.5532  -5.2906  -5.2406  -5.2092  -5.1741
    -5.1287  -5.0788  -5.0248  -4.9678  -4.9129  -4.8512  -4.8285  -4.8038
    -4.7834  -4.7488  -4.7140  -4.6853  -4.6699  -4.6501  -4.6312  -4.6006
    -4.5737  -4.5557  -4.5375  -4.4958  -4.4623  -4.4428  -4.4011  -4.3922
    -4.3725  -4.3528  -4.3395  -4.3307  -4.2731  -4.2417  -4.2263  -4.2209
    -4.1930  -4.1607  -4.1428  -4.1252  -4.0825  -4.0630  -4.0392  -3.9738
    -3.9473  -3.9266  -3.8892  -3.8591  -3.8441  -3.8060  -3.7973  -3.7726
    -3.7410  -3.7189  -3.7102  -3.6890  -3.6593  -3.6491  -3.6205  -3.6047
    -3.5780  -3.5667  -3.5372  -3.5243  -3.5080  -3.4633  -3.3830  -3.3481
    -3.2837  -3.2009  -3.0065  -2.9256  -2.9096  -2.6889  -2.4799  -2.4363
    -2.3083  -2.1037  -2.0016  -1.9663  -1.8559  -1.7989  -1.7820  -1.7136
    -1.6750  -1.6194  -1.5647  -1.5223  -1.4468  -1.3917  -1.3457  -1.3105
    -1.2578  -1.2189  -1.1799  -1.1467  -1.0539  -1.0520  -1.0309  -1.0019
    -0.9289  -0.9140  -0.8519  -0.7356  -0.6985  -0.6398  -0.5844  -0.5379
    -0.5030  -0.4796  -0.4570  -0.4238  -0.3758  -0.3547  -0.3314  -0.2913
    -0.2471  -0.2185  -0.1750  -0.1593  -0.1135  -0.1046  -0.0546   0.0063
     0.0529   0.0752   0.2044   0.2497   0.2914   0.3236   0.3880   0.4635
     0.5256   0.5495   0.6028   0.6632   0.6726   0.7178   0.7507   0.8019
     0.8886   0.9003   0.9733   0.9990   1.0705   1.1366   1.1818   1.2187
     1.2655   1.3230   1.3702   1.4413   1.4758   1.5295   1.5696   1.5777
     1.6030   1.6429   1.6619   1.7110   1.7395   1.7767   1.8157   1.8903
     1.9296   1.9402   1.9589   2.0113   2.0849   2.1221   2.1633   2.2023
     2.2376   2.3130   2.3406   2.4465   2.4886   2.5439   2.5760   2.7096
     2.8844   3.1425   3.3886   4.2663   4.3151   4.3857   4.4141   4.4416
     4.4526   4.5253   4.5354   4.5690   4.5871   4.5961   4.6073   4.6293
     4.6563   4.6754   4.7189   4.7235   4.8021   4.8716   4.9112   4.9819

          k = 0.1250-0.3608-0.0811 ( 46524 PWs)   bands (ev):

   -22.5884 -21.1635 -19.9698 -18.6510 -17.0171 -16.9644 -16.6933 -16.4123
   -15.8870 -15.8452 -15.7283 -15.5454 -15.4517 -15.4194 -15.3530 -15.3335
   -15.3284 -15.2872 -15.2257 -15.2182 -15.1535 -15.1474 -15.0538 -15.0370
   -15.0266 -14.9540 -14.8937 -14.8091 -14.7965 -14.6546 -14.6338 -14.6134
   -14.5914 -14.5587 -14.4814 -14.4462 -14.2669 -13.9813 -13.8919 -11.9169
    -8.9766  -7.9086  -7.8378  -7.7825  -7.1595  -6.8196  -6.4946  -6.2272
    -6.1134  -5.9086  -5.7165  -5.6355  -5.3271  -5.2994  -5.2175  -5.1986
    -5.1673  -5.1059  -5.0588  -5.0381  -4.9385  -4.9194  -4.8866  -4.8647
    -4.8278  -4.8006  -4.7781  -4.7274  -4.7062  -4.6913  -4.6286  -4.6153
    -4.5793  -4.5574  -4.5501  -4.5320  -4.4813  -4.4508  -4.4283  -4.3945
    -4.3873  -4.3283  -4.2913  -4.2785  -4.2458  -4.2322  -4.2099  -4.1781
    -4.1529  -4.1382  -4.1112  -4.0866  -4.0262  -4.0215  -3.9886  -3.9749
    -3.9158  -3.9063  -3.8787  -3.8645  -3.8346  -3.8073  -3.7902  -3.7662
    -3.7514  -3.6811  -3.6722  -3.6228  -3.6025  -3.5853  -3.5788  -3.5741
    -3.5529  -3.5123  -3.4834  -3.4548  -3.4280  -3.3934  -3.3448  -3.3236
    -3.2245  -3.1600  -3.0418  -2.8647  -2.8356  -2.5649  -2.4379  -2.4064
    -2.3096  -2.1228  -2.0887  -1.9877  -1.8668  -1.8301  -1.8267  -1.7359
    -1.6718  -1.6164  -1.5364  -1.4979  -1.4295  -1.3765  -1.3442  -1.3121
    -1.2681  -1.2511  -1.2247  -1.1822  -1.1593  -1.1280  -1.1053  -1.0652
    -1.0293  -0.9194  -0.8699  -0.8455  -0.8395  -0.7475  -0.6592  -0.6049
    -0.5668  -0.5506  -0.5125  -0.4420  -0.3869  -0.3674  -0.3205  -0.2787
    -0.1919  -0.1774  -0.1527  -0.0937  -0.0703  -0.0651  -0.0144   0.0477
     0.0680   0.1118   0.1650   0.2479   0.2588   0.3867   0.4442   0.4873
     0.5120   0.5472   0.5966   0.6356   0.6694   0.7137   0.7776   0.8194
     0.8555   0.9147   1.0388   1.0606   1.1052   1.1707   1.2144   1.2617
     1.2883   1.3614   1.3799   1.4033   1.4898   1.5328   1.5628   1.5972
     1.6188   1.6903   1.7202   1.7542   1.7999   1.8486   1.8833   1.9327
     1.9539   1.9984   2.0392   2.0783   2.1640   2.1965   2.2356   2.2798
     2.3110   2.3564   2.4644   2.5205   2.5586   2.6246   2.6455   2.7026
     2.9723   3.1859   3.4400   4.2743   4.3161   4.4144   4.4215   4.4984
     4.5007   4.5337   4.5469   4.5621   4.5742   4.6126   4.6307   4.6682
     4.6722   4.7204   4.7376   4.7511   4.7877   4.8695   4.9074   4.9483

          k = 0.1250-0.0722-0.0811 ( 46468 PWs)   bands (ev):

   -22.5930 -21.1730 -19.9500 -18.6452 -17.0395 -17.0154 -16.7149 -16.3859
   -15.9812 -15.9236 -15.8171 -15.6285 -15.4665 -15.4025 -15.3673 -15.3272
   -15.3086 -15.2713 -15.2136 -15.2085 -15.1734 -15.1228 -15.0772 -15.0329
   -15.0302 -14.8969 -14.7725 -14.7635 -14.6810 -14.5988 -14.5968 -14.5707
   -14.5307 -14.5278 -14.4141 -14.4139 -14.3152 -13.9118 -13.8984 -11.9202
    -9.0142  -7.9775  -7.9497  -7.8570  -7.1203  -6.9633  -6.5753  -6.4887
    -6.2024  -6.0191  -5.9711  -5.6882  -5.4140  -5.3990  -5.3871  -5.3538
    -5.2845  -5.2270  -5.1811  -5.1325  -5.1059  -5.0601  -5.0469  -4.9863
    -4.8933  -4.8746  -4.8587  -4.8128  -4.7578  -4.6605  -4.6351  -4.6130
    -4.6046  -4.5653  -4.5346  -4.5296  -4.4825  -4.4720  -4.4550  -4.4406
    -4.4181  -4.3374  -4.3044  -4.2948  -4.2739  -4.2684  -4.2000  -4.1947
    -4.1651  -4.1437  -4.0158  -3.9855  -3.9639  -3.9416  -3.9260  -3.8938
    -3.8543  -3.8385  -3.8055  -3.7941  -3.7801  -3.7496  -3.7099  -3.6973
    -3.6685  -3.6270  -3.5567  -3.5409  -3.5010  -3.4784  -3.4105  -3.3793
    -3.3601  -3.3392  -3.2685  -3.2658  -3.2584  -3.2306  -3.2036  -3.1780
    -2.9801  -2.9251  -2.8813  -2.7365  -2.6524  -2.5917  -2.5657  -2.4908
    -2.4259  -2.2756  -2.2274  -2.1327  -1.9428  -1.9039  -1.8045  -1.7277
    -1.6933  -1.6677  -1.6481  -1.5910  -1.5497  -1.4966  -1.4400  -1.4034
    -1.3868  -1.3538  -1.3273  -1.2820  -1.2663  -1.2530  -1.2189  -1.1952
    -1.1614  -1.1196  -1.1100  -1.0701  -1.0023  -0.8752  -0.7457  -0.7172
    -0.6500  -0.6192  -0.5852  -0.5453  -0.5386  -0.2657  -0.2091  -0.1389
    -0.1232  -0.0407  -0.0232   0.0136   0.0693   0.1107   0.1569   0.1731
     0.2154   0.2515   0.2798   0.3558   0.3844   0.4314   0.4827   0.5019
     0.5144   0.5662   0.5794   0.6499   0.6883   0.6940   0.7361   0.8050
     0.8891   0.9070   1.0365   1.0979   1.1106   1.1136   1.1524   1.2967
     1.3026   1.3911   1.4761   1.4983   1.5108   1.5650   1.6336   1.6350
     1.6754   1.7266   1.7748   1.8533   1.8649   1.8694   1.9371   2.0500
     2.1246   2.1470   2.1615   2.2430   2.3612   2.3813   2.4770   2.5109
     2.5703   2.6136   2.6602   2.6753   2.6891   2.7475   2.8111   2.8683
     3.2114   3.2674   3.5955   4.3527   4.4187   4.4749   4.4952   4.5019
     4.5129   4.5497   4.5588   4.5889   4.6214   4.6432   4.6686   4.6952
     4.7077   4.7320   4.7356   4.8414   4.8548   4.8709   4.8962   4.9459

          k = 0.3750 0.6495-0.0811 ( 46510 PWs)   bands (ev):

   -22.5858 -21.1629 -19.9696 -18.6612 -17.0039 -16.9406 -16.6951 -16.3947
   -15.8906 -15.7132 -15.6288 -15.4991 -15.4396 -15.4386 -15.3949 -15.3694
   -15.3089 -15.3024 -15.2833 -15.2510 -15.1558 -15.0938 -15.0317 -15.0224
   -15.0051 -14.9866 -14.9801 -14.9167 -14.8213 -14.7034 -14.6355 -14.6215
   -14.6206 -14.5623 -14.5525 -14.4518 -14.2243 -14.0537 -13.8793 -11.9171
    -8.9785  -7.8272  -7.8166  -7.7256  -7.1497  -6.7696  -6.4601  -6.0765
    -6.0232  -5.6935  -5.5056  -5.4697  -5.2750  -5.2510  -5.2391  -5.1631
    -5.0913  -5.0689  -4.9915  -4.9722  -4.9569  -4.8641  -4.8465  -4.8035
    -4.7529  -4.7416  -4.7246  -4.7141  -4.6822  -4.6584  -4.6433  -4.6159
    -4.6060  -4.5585  -4.5251  -4.4938  -4.4522  -4.4247  -4.4063  -4.3763
    -4.3639  -4.3516  -4.3136  -4.3000  -4.2741  -4.2577  -4.2461  -4.2267
    -4.1950  -4.1575  -4.1425  -4.0945  -4.0371  -3.9970  -3.9775  -3.9570
    -3.9497  -3.9175  -3.9084  -3.8675  -3.8498  -3.8378  -3.8075  -3.7934
    -3.7594  -3.7346  -3.7207  -3.7060  -3.6917  -3.6700  -3.6502  -3.6303
    -3.6121  -3.6033  -3.5769  -3.5692  -3.5139  -3.4975  -3.4127  -3.3606
    -3.3373  -3.2683  -2.9974  -2.9840  -2.8895  -2.7197  -2.4937  -2.3513
    -2.3000  -2.1639  -1.9377  -1.8929  -1.8195  -1.8049  -1.7850  -1.7629
    -1.7088  -1.6541  -1.6318  -1.5689  -1.4663  -1.4648  -1.3387  -1.2760
    -1.2299  -1.1396  -1.0985  -1.0119  -0.9918  -0.9405  -0.8928  -0.8844
    -0.8484  -0.8269  -0.8014  -0.7622  -0.6788  -0.6313  -0.6076  -0.5636
    -0.5550  -0.5336  -0.5121  -0.4325  -0.4028  -0.3766  -0.3614  -0.3351
    -0.3124  -0.2600  -0.2242  -0.2005  -0.1619  -0.0964  -0.0795   0.0022
     0.0130   0.0550   0.1639   0.2265   0.3183   0.3488   0.3732   0.4302
     0.4773   0.5419   0.5873   0.6685   0.7110   0.7449   0.7738   0.8077
     0.8416   0.8528   0.9051   1.0284   1.0727   1.1441   1.1975   1.2574
     1.2947   1.3333   1.4209   1.4845   1.5133   1.5436   1.5727   1.5926
     1.6341   1.6529   1.6621   1.7021   1.7366   1.7684   1.8133   1.8737
     1.8986   1.9469   1.9567   2.0051   2.0342   2.0987   2.1342   2.1801
     2.1996   2.2399   2.3198   2.3939   2.4255   2.4601   2.5098   2.6334
     2.8956   3.0790   3.3412   4.2905   4.2984   4.3483   4.4034   4.4526
     4.4592   4.5300   4.5321   4.5473   4.6083   4.6157   4.6200   4.6404
     4.6533   4.6825   4.7092   4.7391   4.7857   4.8011   4.8219   5.0254

          k = 0.3750-0.2165-0.0811 ( 46530 PWs)   bands (ev):

   -22.5876 -21.1664 -19.9618 -18.6585 -17.0133 -16.9536 -16.7126 -16.3724
   -15.9202 -15.8115 -15.7086 -15.5415 -15.4586 -15.4440 -15.3522 -15.3272
   -15.3179 -15.2781 -15.2336 -15.1956 -15.1346 -15.1301 -15.0735 -15.0464
   -15.0141 -14.9737 -14.9108 -14.8417 -14.8083 -14.6531 -14.6489 -14.6266
   -14.5873 -14.5803 -14.4793 -14.4593 -14.2563 -13.9897 -13.8959 -11.9188
    -8.9945  -7.9130  -7.8345  -7.7351  -7.1504  -6.8063  -6.4637  -6.1739
    -6.0784  -5.8119  -5.6630  -5.6056  -5.3153  -5.3029  -5.2090  -5.1644
    -5.1486  -5.1046  -5.0496  -5.0273  -4.9868  -4.8703  -4.8522  -4.8453
    -4.8006  -4.7759  -4.7644  -4.7201  -4.7089  -4.6528  -4.6339  -4.5937
    -4.5663  -4.5634  -4.5359  -4.5137  -4.4998  -4.4786  -4.4296  -4.3847
    -4.3663  -4.3260  -4.3118  -4.2858  -4.2466  -4.2151  -4.1914  -4.1898
    -4.1663  -4.1577  -4.1343  -4.0797  -4.0488  -4.0147  -4.0030  -3.9926
    -3.9481  -3.9263  -3.9036  -3.8851  -3.8520  -3.8142  -3.8032  -3.7921
    -3.7637  -3.7276  -3.7106  -3.6689  -3.6405  -3.6230  -3.6113  -3.5978
    -3.5619  -3.5298  -3.5021  -3.4501  -3.4415  -3.4244  -3.3972  -3.3554
    -3.2779  -3.1448  -3.0166  -2.8476  -2.7954  -2.5920  -2.5037  -2.4694
    -2.1855  -2.1204  -2.0620  -1.9788  -1.8058  -1.7757  -1.7492  -1.6833
    -1.6623  -1.5628  -1.4746  -1.4307  -1.4270  -1.3797  -1.3356  -1.3267
    -1.2848  -1.2759  -1.2434  -1.2051  -1.1888  -1.1574  -1.1115  -1.0667
    -0.9611  -0.9315  -0.9256  -0.8393  -0.8024  -0.7709  -0.6751  -0.5958
    -0.5360  -0.5037  -0.4767  -0.4649  -0.4175  -0.3666  -0.3061  -0.2563
    -0.2467  -0.1785  -0.1544  -0.1144  -0.0761  -0.0587  -0.0151   0.0207
     0.0699   0.1220   0.1292   0.2033   0.2170   0.3761   0.5104   0.5300
     0.5539   0.5866   0.5995   0.6996   0.7082   0.7187   0.8135   0.8316
     0.8774   0.9035   0.9941   1.0649   1.1142   1.1575   1.1762   1.2306
     1.2626   1.3120   1.3498   1.3717   1.4005   1.5119   1.5833   1.6100
     1.6204   1.6755   1.6895   1.7108   1.7482   1.7789   1.8786   1.9097
     1.9213   1.9507   2.0404   2.0848   2.1295   2.1483   2.1897   2.2154
     2.2812   2.3251   2.3962   2.5072   2.5420   2.5889   2.6637   2.8272
     2.9165   3.1857   3.4306   4.2512   4.2943   4.4331   4.4416   4.4675
     4.4919   4.5371   4.5436   4.5698   4.5815   4.5891   4.6192   4.6268
     4.6448   4.6720   4.7152   4.7284   4.7858   4.9142   4.9493   4.9671

          k =-0.1250 0.2165 0.0811 ( 46540 PWs)   bands (ev):

   -22.5910 -21.1690 -19.9582 -18.6476 -17.0302 -16.9927 -16.7084 -16.3939
   -15.9316 -15.9105 -15.7865 -15.5927 -15.4580 -15.4166 -15.3547 -15.3303
   -15.2989 -15.2680 -15.2398 -15.2044 -15.1628 -15.1461 -15.0721 -15.0362
   -15.0300 -14.9154 -14.8195 -14.7756 -14.7280 -14.6225 -14.6119 -14.5866
   -14.5595 -14.5414 -14.4417 -14.4289 -14.2964 -13.9374 -13.8960 -11.9189
    -8.9987  -7.9505  -7.8817  -7.8487  -7.1413  -6.8981  -6.5379  -6.3885
    -6.1585  -5.9662  -5.8781  -5.7078  -5.3737  -5.3514  -5.3062  -5.2858
    -5.1936  -5.1776  -5.1565  -5.1108  -5.0424  -5.0054  -4.9771  -4.9295
    -4.8860  -4.8568  -4.8017  -4.7828  -4.7184  -4.6810  -4.6315  -4.6224
    -4.6077  -4.5814  -4.5602  -4.5451  -4.4826  -4.4576  -4.4308  -4.4026
    -4.3880  -4.3308  -4.2944  -4.2803  -4.2665  -4.2502  -4.1942  -4.1845
    -4.1681  -4.1424  -4.0205  -3.9852  -3.9774  -3.9620  -3.9409  -3.9331
    -3.8977  -3.8812  -3.8616  -3.8403  -3.7995  -3.7842  -3.7320  -3.7255
    -3.7008  -3.6759  -3.6131  -3.5927  -3.5427  -3.5277  -3.4824  -3.4445
    -3.4259  -3.4003  -3.3969  -3.3576  -3.3151  -3.3058  -3.2933  -3.2130
    -3.1371  -3.0165  -2.9927  -2.7718  -2.7687  -2.5169  -2.4921  -2.4305
    -2.3207  -2.2759  -2.1582  -2.0467  -1.8907  -1.8651  -1.8177  -1.7159
    -1.6626  -1.6554  -1.5458  -1.5198  -1.4741  -1.4497  -1.4161  -1.3541
    -1.3127  -1.2951  -1.2901  -1.2587  -1.2437  -1.2179  -1.1943  -1.1780
    -1.1016  -1.0337  -1.0178  -0.9655  -0.9227  -0.8531  -0.7445  -0.6873
    -0.6233  -0.5857  -0.5423  -0.4991  -0.4687  -0.3279  -0.2752  -0.2231
    -0.1361  -0.1067  -0.0670   0.0041   0.0214   0.0410   0.0933   0.1117
     0.1490   0.1922   0.2325   0.2679   0.3045   0.3599   0.4522   0.4874
     0.5273   0.5489   0.6260   0.6531   0.6822   0.7079   0.7345   0.8191
     0.8412   0.9213   1.0602   1.0819   1.1046   1.1596   1.2038   1.3128
     1.3383   1.3908   1.4267   1.4728   1.4890   1.5357   1.5808   1.6116
     1.6628   1.7086   1.7749   1.7917   1.8588   1.8803   1.9256   1.9765
     2.0760   2.1011   2.1130   2.1941   2.2482   2.3053   2.3792   2.4118
     2.4213   2.4915   2.5860   2.5975   2.6175   2.7201   2.7454   2.7883
     3.1069   3.2387   3.5256   4.3157   4.3595   4.4517   4.4637   4.5171
     4.5224   4.5387   4.5720   4.5773   4.5956   4.6148   4.6572   4.6772
     4.7067   4.7154   4.7505   4.7969   4.8232   4.8803   4.9025   4.9260

          k = 0.2500 0.0000-0.0811 ( 46540 PWs)   bands (ev):

   -22.5910 -21.1717 -19.9521 -18.6508 -17.0302 -17.0002 -16.7088 -16.3854
   -15.9316 -15.9116 -15.7818 -15.5927 -15.4608 -15.4171 -15.3547 -15.3355
   -15.2984 -15.2526 -15.2400 -15.2100 -15.1629 -15.1488 -15.0814 -15.0306
   -15.0285 -14.9155 -14.8196 -14.7758 -14.7284 -14.6225 -14.6119 -14.5866
   -14.5596 -14.5413 -14.4417 -14.4289 -14.2964 -13.9374 -13.8961 -11.9198
    -9.0102  -7.9505  -7.8817  -7.8487  -7.1081  -6.9196  -6.5615  -6.3885
    -6.1913  -5.9205  -5.8724  -5.6381  -5.3735  -5.3500  -5.3057  -5.2781
    -5.2375  -5.1870  -5.1570  -5.1162  -5.0421  -5.0195  -4.9906  -4.9331
    -4.8816  -4.8334  -4.7842  -4.7824  -4.7501  -4.6811  -4.6517  -4.6301
    -4.6073  -4.5765  -4.5608  -4.5342  -4.4874  -4.4599  -4.4502  -4.3897
    -4.3693  -4.3357  -4.3143  -4.2879  -4.2648  -4.2503  -4.2003  -4.1896
    -4.1616  -4.1426  -4.0701  -3.9829  -3.9716  -3.9587  -3.9405  -3.9143
    -3.8979  -3.8681  -3.8534  -3.8275  -3.8085  -3.7748  -3.7414  -3.7270
    -3.7012  -3.6609  -3.5950  -3.5877  -3.5309  -3.5099  -3.4822  -3.4442
    -3.4281  -3.3998  -3.3949  -3.3574  -3.3138  -3.3017  -3.2916  -3.2130
    -3.0165  -3.0160  -2.9582  -2.7687  -2.7631  -2.6386  -2.4922  -2.4635
    -2.3292  -2.2631  -2.2251  -2.0997  -1.8913  -1.8814  -1.7749  -1.6701
    -1.6567  -1.6133  -1.5622  -1.5200  -1.4969  -1.4559  -1.4256  -1.3709
    -1.3211  -1.3012  -1.2901  -1.2664  -1.2548  -1.2232  -1.1959  -1.1656
    -1.1154  -1.0419  -1.0304  -0.9754  -0.9247  -0.8603  -0.7406  -0.6926
    -0.6206  -0.5813  -0.5287  -0.4787  -0.4615  -0.3265  -0.2869  -0.2233
    -0.1373  -0.1232  -0.0333   0.0058   0.0217   0.0530   0.1000   0.1211
     0.1494   0.1877   0.2326   0.2661   0.3064   0.3604   0.4490   0.4524
     0.5217   0.5972   0.6277   0.6539   0.6881   0.7206   0.7423   0.8281
     0.8776   0.9524   1.0015   1.0897   1.1277   1.1547   1.2167   1.2630
     1.3200   1.3810   1.4114   1.4764   1.4830   1.5380   1.5721   1.6232
     1.6754   1.7281   1.7893   1.8308   1.8582   1.8823   1.9327   2.0373
     2.0668   2.0989   2.1113   2.1930   2.2619   2.3143   2.3771   2.4058
     2.4240   2.4905   2.5319   2.6029   2.6136   2.6421   2.7423   2.7922
     3.1069   3.2387   3.5256   4.3156   4.3902   4.4472   4.4638   4.5057
     4.5179   4.5386   4.5684   4.5751   4.5924   4.6222   4.6572   4.6832
     4.7087   4.7153   4.7504   4.7969   4.8302   4.8802   4.9000   4.9141

          k =-0.1250 0.5052 0.0811 ( 46566 PWs)   bands (ev):

   -22.5865 -21.1598 -19.9779 -18.6535 -17.0079 -16.9473 -16.6776 -16.4306
   -15.8636 -15.7572 -15.6733 -15.5254 -15.4542 -15.4397 -15.3822 -15.3621
   -15.3100 -15.2953 -15.2186 -15.2102 -15.1552 -15.1201 -15.0434 -15.0291
   -15.0214 -14.9950 -14.9468 -14.8803 -14.8236 -14.6766 -14.6452 -14.6359
   -14.6096 -14.5704 -14.5108 -14.4559 -14.2401 -14.0204 -13.8889 -11.9154
    -8.9609  -7.8781  -7.8301  -7.7081  -7.1663  -6.7752  -6.4732  -6.0972
    -6.0906  -5.8383  -5.5772  -5.5502  -5.2905  -5.2604  -5.2106  -5.1528
    -5.1265  -5.0739  -4.9955  -4.9680  -4.9159  -4.8509  -4.8165  -4.8047
    -4.7835  -4.7346  -4.7192  -4.7097  -4.6941  -4.6563  -4.6379  -4.5970
    -4.5733  -4.5525  -4.5114  -4.4954  -4.4583  -4.4439  -4.4076  -4.4005
    -4.3737  -4.3541  -4.3390  -4.3121  -4.2917  -4.2474  -4.2275  -4.2214
    -4.1931  -4.1437  -4.1293  -4.1070  -4.0701  -4.0481  -4.0387  -3.9996
    -3.9412  -3.9223  -3.8911  -3.8609  -3.8523  -3.8245  -3.7960  -3.7717
    -3.7513  -3.7214  -3.7133  -3.6829  -3.6571  -3.6468  -3.6205  -3.6131
    -3.5835  -3.5706  -3.5604  -3.5509  -3.5276  -3.4735  -3.3838  -3.3484
    -3.2738  -3.2009  -3.0405  -2.9096  -2.9058  -2.6311  -2.4498  -2.4363
    -2.3065  -2.0817  -2.0017  -1.9713  -1.8768  -1.8007  -1.7901  -1.7149
    -1.6732  -1.6193  -1.5661  -1.5279  -1.4315  -1.3868  -1.3271  -1.3053
    -1.2523  -1.2043  -1.1755  -1.1241  -1.0663  -1.0520  -1.0305  -0.9944
    -0.9295  -0.9152  -0.8534  -0.7368  -0.7011  -0.6401  -0.5841  -0.5360
    -0.5130  -0.4718  -0.4658  -0.4486  -0.3847  -0.3511  -0.3413  -0.3125
    -0.2471  -0.2297  -0.1966  -0.1638  -0.1134  -0.0866  -0.0460  -0.0042
     0.0400   0.0858   0.2098   0.2733   0.3216   0.3393   0.3961   0.4606
     0.5213   0.5466   0.5973   0.6329   0.6652   0.7135   0.7528   0.8008
     0.8842   0.8946   0.9792   1.0186   1.0546   1.1016   1.1845   1.2268
     1.2751   1.3088   1.3362   1.4430   1.4712   1.5268   1.5618   1.5836
     1.6042   1.6422   1.6674   1.6776   1.7459   1.8056   1.8451   1.8855
     1.9219   1.9373   1.9532   2.0161   2.0814   2.1286   2.1619   2.2090
     2.2521   2.3160   2.3529   2.4465   2.5041   2.5557   2.5766   2.6991
     2.8844   3.1425   3.3886   4.2663   4.3250   4.3810   4.3863   4.4418
     4.4542   4.5303   4.5382   4.5689   4.5760   4.5965   4.6245   4.6313
     4.6584   4.6733   4.7182   4.7233   4.8022   4.8716   4.9117   4.9823

          k =-0.3750 0.3608-0.0811 ( 46566 PWs)   bands (ev):

   -22.5865 -21.1641 -19.9666 -18.6601 -17.0079 -16.9415 -16.7074 -16.3795
   -15.9118 -15.7572 -15.6753 -15.5254 -15.4541 -15.4345 -15.3733 -15.3615
   -15.3096 -15.2820 -15.2262 -15.2174 -15.1515 -15.1198 -15.0527 -15.0299
   -15.0145 -14.9860 -14.9458 -14.8810 -14.8235 -14.6765 -14.6452 -14.6359
   -14.6096 -14.5700 -14.5108 -14.4559 -14.2400 -14.0204 -13.8889 -11.9179
    -8.9854  -7.8782  -7.8301  -7.7081  -7.1582  -6.7802  -6.4449  -6.0906
    -6.0496  -5.7793  -5.5766  -5.5529  -5.2908  -5.2707  -5.2101  -5.1490
    -5.1260  -5.0903  -5.0238  -4.9871  -4.9679  -4.8596  -4.8466  -4.8072
    -4.7833  -4.7481  -4.7255  -4.7036  -4.6740  -4.6436  -4.6238  -4.6025
    -4.5903  -4.5548  -4.5217  -4.4961  -4.4708  -4.4471  -4.4196  -4.3755
    -4.3582  -4.3468  -4.3392  -4.3044  -4.2498  -4.2357  -4.2221  -4.2120
    -4.1942  -4.1543  -4.1346  -4.0704  -4.0673  -4.0455  -4.0331  -4.0030
    -3.9433  -3.9174  -3.9006  -3.8876  -3.8708  -3.8479  -3.7995  -3.7768
    -3.7684  -3.7297  -3.7141  -3.6883  -3.6700  -3.6520  -3.6418  -3.6198
    -3.6072  -3.5722  -3.5581  -3.5300  -3.5167  -3.4802  -3.3850  -3.3488
    -3.2798  -3.2009  -3.0330  -2.9096  -2.8754  -2.6247  -2.4484  -2.4363
    -2.1897  -2.1448  -2.0017  -1.9499  -1.8008  -1.7898  -1.7178  -1.7077
    -1.6724  -1.6192  -1.5665  -1.5250  -1.4519  -1.3888  -1.3154  -1.2989
    -1.2393  -1.2025  -1.1775  -1.1313  -1.0762  -1.0521  -1.0311  -0.9871
    -0.9305  -0.9271  -0.8924  -0.7654  -0.7028  -0.6687  -0.6343  -0.5972
    -0.5570  -0.5121  -0.4870  -0.4163  -0.3983  -0.3623  -0.3410  -0.3198
    -0.2750  -0.2370  -0.2029  -0.1745  -0.1123  -0.0765  -0.0485  -0.0042
     0.0360   0.0849   0.1938   0.2681   0.3160   0.3799   0.4565   0.5024
     0.5224   0.5497   0.6031   0.6669   0.7059   0.7351   0.7532   0.8004
     0.8897   0.9047   0.9781   0.9955   1.0730   1.1171   1.1962   1.2271
     1.2741   1.3096   1.3254   1.3959   1.4490   1.5089   1.5575   1.5682
     1.6081   1.6302   1.6616   1.6922   1.7303   1.8047   1.8347   1.8862
     1.9251   1.9432   2.0002   2.0367   2.0879   2.1343   2.1500   2.1989
     2.2424   2.3122   2.3518   2.4467   2.4974   2.5506   2.5807   2.7539
     2.8844   3.1425   3.3886   4.2662   4.3178   4.3823   4.3865   4.4419
     4.4549   4.5315   4.5416   4.5690   4.5752   4.5965   4.6252   4.6311
     4.6530   4.6736   4.7186   4.7239   4.8022   4.8716   4.9160   4.9823

          k = 0.5000 0.1443-0.0811 ( 46566 PWs)   bands (ev):

   -22.5865 -21.1665 -19.9630 -18.6613 -17.0079 -16.9663 -16.6834 -16.4049
   -15.8633 -15.7572 -15.6324 -15.5254 -15.4960 -15.4540 -15.4086 -15.3622
   -15.3097 -15.2508 -15.2181 -15.1973 -15.1568 -15.1204 -15.0462 -15.0307
   -15.0248 -15.0019 -14.9477 -14.8790 -14.8242 -14.6767 -14.6452 -14.6359
   -14.6095 -14.5706 -14.5108 -14.4559 -14.2401 -14.0203 -13.8889 -11.9176
    -8.9882  -7.8781  -7.8301  -7.7081  -7.0965  -6.8153  -6.5321  -6.1688
    -6.0906  -5.6358  -5.5669  -5.5010  -5.2905  -5.2391  -5.2140  -5.1621
    -5.1404  -5.1239  -5.0367  -4.9691  -4.9627  -4.8526  -4.8464  -4.8059
    -4.7841  -4.7490  -4.7220  -4.6924  -4.6649  -4.6606  -4.6320  -4.5969
    -4.5727  -4.5488  -4.5310  -4.4984  -4.4781  -4.4454  -4.4200  -4.4029
    -4.3734  -4.3540  -4.3402  -4.3349  -4.3030  -4.2451  -4.2295  -4.2227
    -4.1936  -4.1686  -4.1349  -4.1188  -4.0720  -4.0571  -4.0371  -3.9753
    -3.9505  -3.9139  -3.9020  -3.8617  -3.8489  -3.8313  -3.7886  -3.7536
    -3.7215  -3.7125  -3.6939  -3.6791  -3.6541  -3.6221  -3.6169  -3.5989
    -3.5730  -3.5622  -3.5308  -3.5074  -3.4786  -3.3888  -3.3510  -3.2712
    -3.2428  -3.2009  -3.0402  -2.9096  -2.8877  -2.8122  -2.4846  -2.4368
    -2.4363  -2.2451  -2.0018  -1.9577  -1.8316  -1.7992  -1.7394  -1.6761
    -1.6207  -1.6100  -1.5686  -1.5290  -1.5044  -1.4186  -1.3878  -1.3396
    -1.2916  -1.2077  -1.1857  -1.1511  -1.0562  -1.0507  -1.0322  -0.9935
    -0.9277  -0.9037  -0.8195  -0.7453  -0.6985  -0.6551  -0.5968  -0.5522
    -0.5109  -0.4941  -0.4503  -0.4224  -0.3797  -0.3631  -0.3443  -0.2961
    -0.2667  -0.2240  -0.1831  -0.1659  -0.1047  -0.0673  -0.0142   0.0166
     0.0193   0.0865   0.2009   0.2441   0.3035   0.3660   0.4188   0.4742
     0.5297   0.5597   0.6463   0.6727   0.7137   0.7482   0.7862   0.8010
     0.8771   0.9031   0.9644   1.0034   1.0560   1.1136   1.1473   1.2076
     1.2249   1.2940   1.3907   1.4225   1.4531   1.5550   1.5624   1.6018
     1.6315   1.6621   1.6813   1.7498   1.7814   1.8223   1.8840   1.8965
     1.9358   1.9482   1.9855   2.0124   2.0804   2.1104   2.1723   2.1978
     2.2238   2.2729   2.3198   2.3878   2.4466   2.5231   2.5783   2.6417
     2.8844   3.1425   3.3886   4.2662   4.3522   4.3856   4.4029   4.4421
     4.4670   4.5219   4.5345   4.5667   4.5691   4.5958   4.6026   4.6285
     4.6631   4.6806   4.7211   4.7321   4.8022   4.8716   4.8960   4.9820

          k =-0.3750-0.3608 0.0811 ( 46566 PWs)   bands (ev):

   -22.5865 -21.1656 -19.9653 -18.6600 -17.0079 -16.9672 -16.6773 -16.4157
   -15.8510 -15.7572 -15.6365 -15.5254 -15.4954 -15.4540 -15.4092 -15.3622
   -15.3097 -15.2477 -15.2181 -15.2053 -15.1525 -15.1206 -15.0466 -15.0304
   -15.0268 -15.0021 -14.9477 -14.8789 -14.8241 -14.6767 -14.6452 -14.6359
   -14.6096 -14.5707 -14.5108 -14.4559 -14.2401 -14.0203 -13.8889 -11.9171
    -8.9830  -7.8781  -7.8301  -7.7081  -7.0981  -6.8160  -6.5437  -6.1689
    -6.0906  -5.6330  -5.5664  -5.4935  -5.2904  -5.2339  -5.2172  -5.1878
    -5.1318  -5.1121  -5.0729  -4.9679  -4.9441  -4.8512  -4.8391  -4.8044
    -4.7840  -4.7473  -4.7216  -4.6956  -4.6651  -4.6438  -4.6204  -4.6108
    -4.5865  -4.5528  -4.5325  -4.4968  -4.4775  -4.4469  -4.4306  -4.3942
    -4.3748  -4.3545  -4.3375  -4.3280  -4.2879  -4.2613  -4.2346  -4.2232
    -4.1936  -4.1637  -4.1390  -4.1230  -4.0756  -4.0589  -4.0384  -3.9824
    -3.9504  -3.9124  -3.8993  -3.8628  -3.8472  -3.8248  -3.7778  -3.7409
    -3.7235  -3.7076  -3.6869  -3.6697  -3.6512  -3.6229  -3.6176  -3.5795
    -3.5728  -3.5581  -3.5300  -3.4872  -3.4647  -3.3895  -3.3624  -3.3487
    -3.2538  -3.2009  -2.9975  -2.9096  -2.9090  -2.7889  -2.5378  -2.4363
    -2.4142  -2.2469  -2.0018  -1.9632  -1.8296  -1.7983  -1.7285  -1.6804
    -1.6402  -1.6194  -1.5728  -1.5285  -1.4961  -1.4158  -1.3858  -1.3316
    -1.2929  -1.2441  -1.1770  -1.1229  -1.0761  -1.0519  -1.0328  -1.0032
    -0.9278  -0.9080  -0.8234  -0.7326  -0.6952  -0.6247  -0.5933  -0.5423
    -0.5133  -0.4866  -0.4504  -0.4154  -0.3699  -0.3597  -0.3373  -0.2975
    -0.2573  -0.2144  -0.1945  -0.1683  -0.1053  -0.0639  -0.0391   0.0118
     0.0324   0.0845   0.1824   0.2338   0.3025   0.3673   0.4184   0.4769
     0.5314   0.5593   0.6471   0.6699   0.7111   0.7476   0.7925   0.8155
     0.8695   0.8934   0.9670   1.0036   1.0566   1.1176   1.1555   1.1920
     1.2248   1.3029   1.3881   1.4285   1.4533   1.5423   1.5677   1.5993
     1.6388   1.6655   1.6878   1.7416   1.7944   1.8161   1.8625   1.8906
     1.9348   1.9611   1.9878   2.0155   2.0843   2.0949   2.1630   2.1904
     2.2406   2.2675   2.3199   2.3887   2.4467   2.5231   2.5783   2.6412
     2.8844   3.1425   3.3886   4.2662   4.3492   4.3857   4.4075   4.4421
     4.4685   4.5232   4.5347   4.5654   4.5691   4.5956   4.6010   4.6285
     4.6636   4.6800   4.7211   4.7317   4.8021   4.8716   4.8958   4.9820

          k = 0.5000-0.1443 0.0811 ( 46566 PWs)   bands (ev):

   -22.5865 -21.1652 -19.9641 -18.6614 -17.0079 -16.9448 -16.7078 -16.3756
   -15.9119 -15.7572 -15.6706 -15.5254 -15.4543 -15.4453 -15.3710 -15.3617
   -15.3096 -15.2675 -15.2376 -15.2178 -15.1457 -15.1199 -15.0594 -15.0298
   -15.0129 -14.9854 -14.9458 -14.8810 -14.8235 -14.6765 -14.6452 -14.6359
   -14.6095 -14.5701 -14.5108 -14.4559 -14.2400 -14.0204 -13.8889 -11.9183
    -8.9902  -7.8782  -7.8301  -7.7081  -7.1483  -6.7837  -6.4565  -6.0906
    -6.0703  -5.7199  -5.5800  -5.5589  -5.2908  -5.2612  -5.2098  -5.1527
    -5.1271  -5.0971  -5.0375  -5.0031  -4.9678  -4.8572  -4.8445  -4.8069
    -4.7831  -4.7483  -4.7300  -4.7060  -4.6700  -4.6367  -4.6144  -4.6066
    -4.5879  -4.5553  -4.5353  -4.4953  -4.4615  -4.4437  -4.4279  -4.3758
    -4.3561  -4.3437  -4.3362  -4.3134  -4.2764  -4.2344  -4.2223  -4.1981
    -4.1922  -4.1485  -4.1310  -4.0750  -4.0682  -4.0428  -4.0154  -4.0053
    -3.9475  -3.9300  -3.9141  -3.8855  -3.8713  -3.8482  -3.8074  -3.7793
    -3.7635  -3.7286  -3.7142  -3.6872  -3.6746  -3.6500  -3.6300  -3.6193
    -3.6084  -3.5722  -3.5562  -3.5292  -3.4825  -3.4719  -3.3856  -3.3492
    -3.2771  -3.2009  -2.9836  -2.9096  -2.8723  -2.6593  -2.5014  -2.4363
    -2.2171  -2.1397  -2.0017  -1.9401  -1.7994  -1.7661  -1.7425  -1.6872
    -1.6640  -1.6189  -1.5640  -1.5196  -1.4187  -1.3896  -1.3388  -1.3104
    -1.2676  -1.2010  -1.1731  -1.1507  -1.0707  -1.0521  -1.0350  -1.0057
    -0.9323  -0.9275  -0.8980  -0.7762  -0.6996  -0.6751  -0.6150  -0.5961
    -0.5539  -0.5087  -0.4949  -0.4139  -0.4069  -0.3654  -0.3501  -0.2961
    -0.2686  -0.2365  -0.2005  -0.1683  -0.1111  -0.0667  -0.0485   0.0005
     0.0451   0.0786   0.1929   0.2648   0.3106   0.3740   0.4474   0.4811
     0.5201   0.5507   0.6018   0.6642   0.7144   0.7464   0.7785   0.8030
     0.8903   0.9201   0.9736   0.9937   1.0848   1.1572   1.1750   1.2052
     1.2662   1.3234   1.3659   1.3939   1.4476   1.5188   1.5550   1.5696
     1.6102   1.6323   1.6518   1.6877   1.7425   1.7973   1.8216   1.8888
     1.9230   1.9436   2.0085   2.0329   2.0917   2.1293   2.1508   2.1923
     2.2375   2.3075   2.3319   2.4466   2.4874   2.5456   2.5807   2.7576
     2.8844   3.1425   3.3886   4.2662   4.3106   4.3856   4.4095   4.4417
     4.4538   4.5268   4.5360   4.5691   4.5884   4.5959   4.6092   4.6291
     4.6537   4.6741   4.7191   4.7243   4.8022   4.8716   4.9156   4.9820

          k =-0.1250-0.3608 0.0811 ( 46524 PWs)   bands (ev):

   -22.5884 -21.1642 -19.9692 -18.6512 -17.0171 -16.9742 -16.6796 -16.4292
   -15.8576 -15.8452 -15.7289 -15.5454 -15.4645 -15.4194 -15.3529 -15.3296
   -15.3182 -15.2934 -15.2309 -15.2224 -15.1487 -15.1382 -15.0748 -15.0302
   -15.0268 -14.9547 -14.8937 -14.8101 -14.7958 -14.6545 -14.6338 -14.6134
   -14.5916 -14.5590 -14.4814 -14.4462 -14.2670 -13.9812 -13.8919 -11.9165
    -8.9757  -7.9085  -7.8378  -7.7826  -7.1376  -6.8327  -6.5498  -6.2272
    -6.1504  -5.8148  -5.7140  -5.6164  -5.3272  -5.2850  -5.2173  -5.1914
    -5.1706  -5.1557  -5.1002  -5.0386  -4.9807  -4.9174  -4.8794  -4.8593
    -4.8212  -4.7765  -4.7395  -4.7270  -4.7077  -4.6803  -4.6227  -4.6101
    -4.5995  -4.5742  -4.5459  -4.5341  -4.4907  -4.4541  -4.4446  -4.3922
    -4.3738  -4.3306  -4.3084  -4.2827  -4.2430  -4.2243  -4.2076  -4.1830
    -4.1694  -4.1510  -4.1237  -4.1060  -4.0707  -4.0200  -3.9878  -3.9296
    -3.9103  -3.9011  -3.8690  -3.8480  -3.8248  -3.8098  -3.7648  -3.7533
    -3.7399  -3.6930  -3.6514  -3.6150  -3.6027  -3.5866  -3.5763  -3.5643
    -3.5252  -3.5084  -3.4654  -3.4283  -3.3967  -3.3782  -3.3442  -3.3235
    -3.2036  -3.1600  -2.9857  -2.8647  -2.8243  -2.7081  -2.5264  -2.4379
    -2.2997  -2.1355  -2.1124  -2.0239  -1.8432  -1.8282  -1.7697  -1.7220
    -1.6740  -1.6172  -1.5364  -1.5022  -1.4622  -1.3846  -1.3498  -1.3346
    -1.2886  -1.2563  -1.2279  -1.2019  -1.1642  -1.1340  -1.1140  -1.0873
    -1.0430  -0.9199  -0.8853  -0.8456  -0.8336  -0.7367  -0.6530  -0.5882
    -0.5518  -0.5319  -0.4820  -0.4262  -0.3989  -0.3505  -0.2869  -0.2233
    -0.1883  -0.1588  -0.1317  -0.0921  -0.0738  -0.0487  -0.0044   0.0372
     0.0669   0.1077   0.1573   0.2111   0.2513   0.3192   0.3873   0.4806
     0.5146   0.5884   0.6281   0.6539   0.6841   0.7248   0.7779   0.8196
     0.8566   0.9299   1.0276   1.0587   1.1248   1.1717   1.2210   1.2479
     1.2947   1.3372   1.3798   1.3862   1.5250   1.5496   1.5900   1.6046
     1.6721   1.7016   1.7364   1.7621   1.7929   1.8330   1.8842   1.9087
     1.9761   1.9982   2.0288   2.0733   2.1576   2.2050   2.2374   2.2698
     2.3043   2.3465   2.4100   2.5188   2.5380   2.5685   2.6350   2.7248
     2.9723   3.1859   3.4400   4.2744   4.3273   4.4145   4.4333   4.4978
     4.5045   4.5329   4.5470   4.5623   4.5861   4.6068   4.6306   4.6614
     4.6714   4.7215   4.7369   4.7412   4.7877   4.8695   4.9039   4.9482

          k = 0.3750-0.0722-0.0811 ( 46524 PWs)   bands (ev):

   -22.5884 -21.1684 -19.9581 -18.6575 -17.0171 -16.9696 -16.7080 -16.3780
   -15.9117 -15.8452 -15.7204 -15.5454 -15.4643 -15.4192 -15.3529 -15.3294
   -15.3037 -15.2940 -15.2361 -15.2224 -15.1487 -15.1352 -15.0796 -15.0279
   -15.0182 -14.9543 -14.8935 -14.8105 -14.7953 -14.6545 -14.6338 -14.6134
   -14.5913 -14.5587 -14.4814 -14.4462 -14.2669 -13.9813 -13.8919 -11.9191
    -9.0005  -7.9086  -7.8378  -7.7825  -7.1284  -6.8358  -6.5051  -6.2272
    -6.1348  -5.7978  -5.7131  -5.6083  -5.3277  -5.3112  -5.2175  -5.1729
    -5.1584  -5.1231  -5.0937  -5.0395  -5.0263  -4.9184  -4.8873  -4.8637
    -4.8249  -4.8074  -4.7810  -4.7275  -4.7054  -4.6833  -4.6451  -4.6139
    -4.5844  -4.5753  -4.5502  -4.5336  -4.4864  -4.4507  -4.4134  -4.3907
    -4.3517  -4.3217  -4.2974  -4.2838  -4.2416  -4.2257  -4.2131  -4.1983
    -4.1539  -4.1372  -4.1041  -4.0914  -4.0339  -4.0201  -3.9879  -3.9623
    -3.9287  -3.9010  -3.8908  -3.8714  -3.8540  -3.8132  -3.7730  -3.7640
    -3.7531  -3.7082  -3.6699  -3.6244  -3.6025  -3.5892  -3.5771  -3.5728
    -3.5469  -3.5125  -3.4804  -3.4304  -3.3950  -3.3466  -3.3275  -3.3233
    -3.2134  -3.1600  -2.9909  -2.8647  -2.8096  -2.6490  -2.5051  -2.4379
    -2.2541  -2.1717  -2.1082  -1.9978  -1.8282  -1.7873  -1.7658  -1.6785
    -1.6432  -1.6154  -1.5364  -1.4991  -1.4650  -1.3824  -1.3552  -1.3313
    -1.2884  -1.2573  -1.2263  -1.2121  -1.1633  -1.1315  -1.1250  -1.0719
    -1.0167  -0.9311  -0.9108  -0.8452  -0.8346  -0.7869  -0.6903  -0.6416
    -0.5648  -0.5542  -0.5034  -0.4351  -0.4105  -0.3757  -0.3252  -0.2837
    -0.2052  -0.1699  -0.1381  -0.0883  -0.0731  -0.0359   0.0146   0.0520
     0.0683   0.1067   0.1626   0.2168   0.2511   0.3853   0.4489   0.4692
     0.5124   0.5812   0.6248   0.6591   0.6990   0.7671   0.8009   0.8245
     0.8678   0.9569   0.9943   1.0628   1.1211   1.1575   1.2326   1.2577
     1.2914   1.3428   1.3800   1.3905   1.4471   1.5304   1.5858   1.6098
     1.6658   1.6979   1.7489   1.7592   1.7921   1.8314   1.8846   1.9094
     1.9672   1.9999   2.0657   2.1030   2.1485   2.1961   2.2344   2.2724
     2.3049   2.3404   2.3964   2.5181   2.5407   2.5741   2.6380   2.7704
     2.9723   3.1859   3.4400   4.2742   4.3213   4.4145   4.4356   4.4973
     4.5031   4.5329   4.5463   4.5623   4.5842   4.6085   4.6306   4.6595
     4.6714   4.7230   4.7369   4.7413   4.7877   4.8696   4.9085   4.9484

          k =-0.2500-0.2887-0.0811 ( 46524 PWs)   bands (ev):

   -22.5884 -21.1669 -19.9630 -18.6545 -17.0171 -16.9819 -16.6817 -16.4189
   -15.8581 -15.8452 -15.7201 -15.5454 -15.4686 -15.4200 -15.3551 -15.3522
   -15.3292 -15.2645 -15.2232 -15.2170 -15.1488 -15.1443 -15.0754 -15.0318
   -15.0273 -14.9550 -14.8940 -14.8089 -14.7973 -14.6545 -14.6338 -14.6134
   -14.5916 -14.5589 -14.4814 -14.4462 -14.2670 -13.9812 -13.8919 -11.9174
    -8.9870  -7.9085  -7.8378  -7.7826  -7.1034  -6.8582  -6.5684  -6.2272
    -6.1781  -5.7653  -5.7095  -5.5515  -5.3271  -5.2710  -5.2326  -5.2101
    -5.1849  -5.1669  -5.1113  -5.0390  -4.9906  -4.9184  -4.8741  -4.8568
    -4.8216  -4.7675  -4.7440  -4.7357  -4.7175  -4.6963  -4.6244  -4.6074
    -4.5804  -4.5702  -4.5590  -4.5357  -4.5079  -4.4663  -4.4483  -4.3926
    -4.3662  -4.3324  -4.3147  -4.2829  -4.2453  -4.2309  -4.2092  -4.2015
    -4.1736  -4.1518  -4.1324  -4.1031  -4.0356  -4.0161  -3.9881  -3.9329
    -3.9095  -3.9041  -3.8680  -3.8527  -3.8363  -3.8096  -3.7697  -3.7524
    -3.6951  -3.6679  -3.6391  -3.6063  -3.5989  -3.5797  -3.5760  -3.5492
    -3.5135  -3.4875  -3.4604  -3.4315  -3.3970  -3.3630  -3.3437  -3.3237
    -3.1901  -3.1600  -2.9538  -2.8647  -2.8133  -2.7221  -2.5714  -2.4379
    -2.3614  -2.2251  -2.1146  -2.0295  -1.8343  -1.8279  -1.7586  -1.6726
    -1.6402  -1.6172  -1.5470  -1.5362  -1.4837  -1.4048  -1.3564  -1.3402
    -1.3075  -1.2642  -1.2331  -1.1760  -1.1656  -1.1449  -1.1248  -1.0833
    -1.0331  -0.9181  -0.9061  -0.8451  -0.8132  -0.7233  -0.6500  -0.5780
    -0.5582  -0.5358  -0.4740  -0.4334  -0.4008  -0.3527  -0.2913  -0.2605
    -0.1807  -0.1525  -0.1052  -0.0812  -0.0711  -0.0479  -0.0149   0.0397
     0.0670   0.1131   0.1530   0.2127   0.2523   0.3403   0.3881   0.4904
     0.5223   0.6002   0.6102   0.6697   0.7212   0.7704   0.7861   0.8121
     0.8457   0.9139   1.0384   1.0709   1.1050   1.1598   1.1816   1.2325
     1.2800   1.3500   1.3793   1.3867   1.4719   1.5510   1.5936   1.6214
     1.6808   1.7109   1.7541   1.7669   1.8315   1.8652   1.8981   1.9355
     1.9788   2.0016   2.0615   2.0758   2.1668   2.1992   2.2306   2.2544
     2.3105   2.3599   2.3723   2.4754   2.5214   2.5632   2.6318   2.6815
     2.9723   3.1859   3.4400   4.2743   4.3640   4.4017   4.4145   4.4987
     4.5251   4.5334   4.5442   4.5621   4.5650   4.6039   4.6306   4.6663
     4.6720   4.7183   4.7379   4.7622   4.7882   4.8695   4.8881   4.9481

          k = 0.3750 0.0722 0.0811 ( 46524 PWs)   bands (ev):

   -22.5884 -21.1690 -19.9575 -18.6575 -17.0171 -16.9799 -16.6959 -16.3933
   -15.8877 -15.8452 -15.7122 -15.5454 -15.4693 -15.4199 -15.3533 -15.3502
   -15.3292 -15.2689 -15.2235 -15.2098 -15.1493 -15.1455 -15.0753 -15.0286
   -15.0259 -14.9549 -14.8940 -14.8086 -14.7976 -14.6546 -14.6338 -14.6134
   -14.5914 -14.5588 -14.4814 -14.4462 -14.2670 -13.9812 -13.8919 -11.9187
    -8.9994  -7.9085  -7.8378  -7.7826  -7.0992  -6.8566  -6.5437  -6.2272
    -6.1772  -5.7644  -5.7097  -5.5629  -5.3272  -5.2851  -5.2231  -5.2026
    -5.1666  -5.1553  -5.0881  -5.0395  -5.0019  -4.9196  -4.8853  -4.8652
    -4.8247  -4.7759  -4.7691  -4.7283  -4.7200  -4.6990  -4.6404  -4.6158
    -4.5780  -4.5752  -4.5425  -4.5292  -4.5082  -4.4503  -4.4269  -4.3939
    -4.3677  -4.3270  -4.3016  -4.2833  -4.2541  -4.2407  -4.2242  -4.2070
    -4.1534  -4.1364  -4.1234  -4.1010  -4.0264  -4.0157  -3.9881  -3.9432
    -3.9227  -3.9013  -3.8800  -3.8590  -3.8495  -3.8102  -3.7787  -3.7544
    -3.7211  -3.6731  -3.6617  -3.6169  -3.6020  -3.5782  -3.5753  -3.5507
    -3.5273  -3.5124  -3.4821  -3.4310  -3.3957  -3.3479  -3.3239  -3.2902
    -3.1600  -3.1156  -3.0169  -2.8647  -2.8132  -2.7452  -2.4601  -2.4379
    -2.3847  -2.2396  -2.1118  -2.0115  -1.8288  -1.8239  -1.7635  -1.6736
    -1.6244  -1.5982  -1.5429  -1.5363  -1.4936  -1.4039  -1.3692  -1.3345
    -1.2902  -1.2659  -1.2292  -1.2137  -1.1630  -1.1332  -1.1126  -1.0573
    -1.0095  -0.9266  -0.9081  -0.8451  -0.8235  -0.7458  -0.6582  -0.6328
    -0.5569  -0.5477  -0.4731  -0.4515  -0.3970  -0.3730  -0.3324  -0.2832
    -0.1837  -0.1544  -0.1288  -0.0795  -0.0698  -0.0362   0.0080   0.0620
     0.0781   0.1139   0.1610   0.2167   0.2520   0.3876   0.4002   0.4876
     0.5212   0.5824   0.6028   0.6677   0.7260   0.7643   0.7905   0.8172
     0.8590   0.9511   0.9969   1.0713   1.1044   1.1614   1.1882   1.2276
     1.2825   1.3533   1.3792   1.4134   1.4315   1.5402   1.5967   1.6187
     1.6671   1.7098   1.7533   1.7903   1.8178   1.8777   1.8910   1.9445
     1.9888   2.0065   2.0340   2.0736   2.1626   2.2098   2.2378   2.2785
     2.3134   2.3431   2.3716   2.4865   2.5223   2.5644   2.6320   2.6885
     2.9723   3.1859   3.4400   4.2743   4.3629   4.4012   4.4145   4.4986
     4.5239   4.5336   4.5409   4.5620   4.5644   4.6046   4.6306   4.6656
     4.6718   4.7200   4.7379   4.7648   4.7883   4.8695   4.8889   4.9481

          k =-0.2500 0.2887 0.0811 ( 46524 PWs)   bands (ev):

   -22.5884 -21.1657 -19.9642 -18.6543 -17.0171 -16.9618 -16.7074 -16.3870
   -15.9112 -15.8452 -15.7277 -15.5454 -15.4512 -15.4192 -15.3529 -15.3334
   -15.3286 -15.2663 -15.2401 -15.2221 -15.1506 -15.1460 -15.0624 -15.0294
   -15.0234 -14.9537 -14.8935 -14.8099 -14.7957 -14.6545 -14.6338 -14.6134
   -14.5914 -14.5586 -14.4814 -14.4462 -14.2669 -13.9813 -13.8919 -11.9182
    -8.9889  -7.9086  -7.8378  -7.7825  -7.1551  -6.8230  -6.4768  -6.2272
    -6.0943  -5.8932  -5.7161  -5.6294  -5.3275  -5.3143  -5.2172  -5.1794
    -5.1661  -5.1058  -5.0589  -5.0383  -4.9846  -4.9190  -4.8875  -4.8646
    -4.8370  -4.8174  -4.7835  -4.7273  -4.7035  -4.6715  -4.6403  -4.6170
    -4.5804  -4.5665  -4.5375  -4.5340  -4.5015  -4.4551  -4.4300  -4.3891
    -4.3558  -4.3256  -4.2858  -4.2724  -4.2421  -4.2229  -4.2077  -4.1760
    -4.1621  -4.1483  -4.1060  -4.0748  -4.0225  -4.0075  -3.9913  -3.9850
    -3.9238  -3.9112  -3.8903  -3.8705  -3.8441  -3.8112  -3.7934  -3.7662
    -3.7494  -3.7030  -3.6746  -3.6240  -3.6027  -3.5848  -3.5792  -3.5745
    -3.5589  -3.5128  -3.4838  -3.4336  -3.4233  -3.3941  -3.3450  -3.3236
    -3.2439  -3.1600  -3.0508  -2.8647  -2.8286  -2.5532  -2.4379  -2.4157
    -2.2177  -2.1455  -2.1037  -2.0002  -1.8285  -1.8196  -1.8007  -1.7011
    -1.6645  -1.6168  -1.5364  -1.4994  -1.4626  -1.3676  -1.3408  -1.3166
    -1.2618  -1.2520  -1.2365  -1.1921  -1.1601  -1.1292  -1.1117  -1.0564
    -1.0111  -0.9178  -0.8826  -0.8444  -0.8285  -0.7786  -0.6892  -0.6527
    -0.5880  -0.5543  -0.5128  -0.4468  -0.4058  -0.3664  -0.3117  -0.2835
    -0.2112  -0.1739  -0.1424  -0.1147  -0.0770  -0.0696  -0.0225   0.0502
     0.0701   0.1106   0.1659   0.2478   0.2521   0.3858   0.4688   0.5088
     0.5365   0.5671   0.6069   0.6422   0.6870   0.7328   0.7794   0.8247
     0.8527   0.9123   1.0351   1.0535   1.1115   1.1729   1.2154   1.2605
     1.3035   1.3499   1.3800   1.4061   1.4395   1.5082   1.5712   1.5984
     1.6362   1.6879   1.7137   1.7560   1.7987   1.8416   1.8797   1.9197
     1.9614   1.9998   2.0625   2.1063   2.1557   2.1916   2.2339   2.2719
     2.3083   2.3546   2.4541   2.5213   2.5550   2.6043   2.6392   2.7651
     2.9723   3.1859   3.4400   4.2743   4.3113   4.4144   4.4240   4.4982
     4.5006   4.5337   4.5499   4.5621   4.5737   4.6121   4.6307   4.6677
     4.6721   4.7200   4.7376   4.7483   4.7877   4.8695   4.9113   4.9483

          k =-0.1250-0.0722 0.0811 ( 46468 PWs)   bands (ev):

   -22.5930 -21.1733 -19.9497 -18.6453 -17.0395 -17.0192 -16.7097 -16.3929
   -15.9812 -15.9137 -15.8165 -15.6285 -15.4643 -15.4027 -15.3673 -15.3387
   -15.3179 -15.2367 -15.2201 -15.2090 -15.1734 -15.1426 -15.0697 -15.0329
   -15.0313 -14.8970 -14.7725 -14.7635 -14.6812 -14.5989 -14.5968 -14.5707
   -14.5319 -14.5266 -14.4141 -14.4139 -14.3152 -13.9117 -13.8985 -11.9200
    -9.0138  -7.9775  -7.9498  -7.8570  -7.1040  -6.9776  -6.5921  -6.4887
    -6.2159  -6.0109  -5.9679  -5.6391  -5.4258  -5.4121  -5.3870  -5.3448
    -5.3065  -5.2273  -5.1810  -5.1277  -5.1070  -5.0806  -5.0403  -4.9820
    -4.8915  -4.8684  -4.8587  -4.8264  -4.7441  -4.6605  -4.6186  -4.6118
    -4.6039  -4.5541  -4.5370  -4.5319  -4.5040  -4.4797  -4.4569  -4.4420
    -4.4279  -4.3401  -4.3086  -4.2927  -4.2766  -4.2706  -4.2110  -4.1855
    -4.1650  -4.1437  -4.0520  -3.9858  -3.9488  -3.9416  -3.9260  -3.8777
    -3.8458  -3.8369  -3.7963  -3.7901  -3.7596  -3.7433  -3.7085  -3.6994
    -3.6688  -3.6270  -3.5444  -3.5363  -3.5005  -3.4678  -3.4105  -3.3791
    -3.3664  -3.3292  -3.2694  -3.2680  -3.2656  -3.2306  -3.2039  -3.1780
    -2.9651  -2.8816  -2.8813  -2.7124  -2.6524  -2.5911  -2.5800  -2.5016
    -2.4384  -2.3489  -2.2212  -2.1892  -1.9459  -1.9250  -1.7923  -1.7262
    -1.6933  -1.6671  -1.6312  -1.5884  -1.5253  -1.5066  -1.4430  -1.4035
    -1.3969  -1.3630  -1.3468  -1.2758  -1.2690  -1.2572  -1.2064  -1.2022
    -1.1596  -1.1195  -1.0931  -1.0745  -1.0146  -0.8891  -0.7341  -0.6928
    -0.6471  -0.6188  -0.5737  -0.5451  -0.5378  -0.2540  -0.2029  -0.1395
    -0.1200  -0.0382  -0.0171   0.0249   0.0843   0.1124   0.1307   0.1730
     0.2166   0.2515   0.2808   0.3841   0.3877   0.4372   0.4570   0.5012
     0.5087   0.5482   0.5772   0.6499   0.6915   0.6952   0.7392   0.8130
     0.8807   0.9150   1.0221   1.1006   1.1133   1.1194   1.1592   1.2582
     1.2991   1.3957   1.4767   1.4935   1.5144   1.5750   1.6307   1.6361
     1.6680   1.7610   1.7783   1.8146   1.8650   1.8995   1.9386   2.0589
     2.1366   2.1470   2.1659   2.2685   2.3579   2.3834   2.4752   2.5154
     2.5654   2.6379   2.6469   2.6721   2.6877   2.7239   2.8040   2.8264
     3.2114   3.2674   3.5955   4.3527   4.4491   4.4745   4.4827   4.4958
     4.5129   4.5495   4.5556   4.5889   4.6064   4.6497   4.6687   4.6912
     4.7151   4.7320   4.7356   4.8414   4.8625   4.8904   4.8962   4.9199

          k = 0.0000-0.1443-0.0811 ( 46468 PWs)   bands (ev):

   -22.5930 -21.1722 -19.9523 -18.6439 -17.0395 -17.0162 -16.7096 -16.3963
   -15.9812 -15.9132 -15.8180 -15.6285 -15.4656 -15.4026 -15.3673 -15.3310
   -15.3149 -15.2594 -15.2135 -15.2086 -15.1734 -15.1327 -15.0683 -15.0354
   -15.0328 -14.8969 -14.7725 -14.7634 -14.6811 -14.5989 -14.5968 -14.5707
   -14.5317 -14.5269 -14.4141 -14.4139 -14.3152 -13.9118 -13.8984 -11.9196
    -9.0090  -7.9775  -7.9497  -7.8570  -7.1217  -6.9643  -6.5842  -6.4887
    -6.2030  -6.0200  -5.9712  -5.6855  -5.4241  -5.4098  -5.3876  -5.3396
    -5.2892  -5.2269  -5.1811  -5.1248  -5.1062  -5.0794  -5.0381  -4.9751
    -4.8911  -4.8699  -4.8587  -4.8345  -4.7461  -4.6606  -4.6141  -4.6048
    -4.5927  -4.5694  -4.5381  -4.5306  -4.4974  -4.4760  -4.4584  -4.4433
    -4.4102  -4.3470  -4.3116  -4.2855  -4.2808  -4.2682  -4.2103  -4.1874
    -4.1650  -4.1437  -4.0265  -3.9865  -3.9506  -3.9416  -3.9259  -3.8894
    -3.8572  -3.8346  -3.8033  -3.7885  -3.7687  -3.7420  -3.7045  -3.6979
    -3.6694  -3.6297  -3.5597  -3.5414  -3.5009  -3.4801  -3.4105  -3.3793
    -3.3627  -3.3326  -3.2685  -3.2658  -3.2642  -3.2306  -3.2041  -3.1780
    -2.9930  -2.9151  -2.8813  -2.7198  -2.6524  -2.5905  -2.5555  -2.5021
    -2.4218  -2.3408  -2.2184  -2.1320  -1.9434  -1.8921  -1.8018  -1.7295
    -1.6934  -1.6877  -1.6652  -1.5803  -1.5525  -1.4757  -1.4472  -1.4031
    -1.3919  -1.3482  -1.3232  -1.2871  -1.2688  -1.2510  -1.2198  -1.1934
    -1.1825  -1.1195  -1.0813  -1.0647  -1.0087  -0.8871  -0.7404  -0.6906
    -0.6342  -0.6213  -0.5878  -0.5496  -0.5431  -0.2517  -0.2106  -0.1381
    -0.1244  -0.0331  -0.0090   0.0180   0.0611   0.1111   0.1719   0.1806
     0.2157   0.2515   0.2799   0.3553   0.3844   0.4319   0.4606   0.5012
     0.5054   0.5445   0.5736   0.6499   0.6865   0.6949   0.7396   0.8050
     0.8573   0.9266   1.0217   1.0960   1.1133   1.1144   1.1615   1.2898
     1.3055   1.4094   1.4759   1.4952   1.5168   1.5698   1.6322   1.6353
     1.6683   1.7432   1.7751   1.8194   1.8651   1.8950   1.9367   2.0435
     2.1264   2.1474   2.1652   2.2414   2.3579   2.3825   2.4761   2.5138
     2.5676   2.6269   2.6584   2.6750   2.6912   2.7794   2.8021   2.8245
     3.2114   3.2674   3.5955   4.3527   4.4220   4.4729   4.4952   4.5020
     4.5129   4.5498   4.5591   4.5889   4.6214   4.6435   4.6686   4.6923
     4.7093   4.7320   4.7356   4.8414   4.8570   4.8723   4.8962   4.9423

          k =-0.3750 0.6495 0.0811 ( 46510 PWs)   bands (ev):

   -22.5858 -21.1635 -19.9691 -18.6611 -17.0039 -16.9514 -16.6825 -16.4095
   -15.8655 -15.7132 -15.5992 -15.4992 -15.4942 -15.4395 -15.3959 -15.3694
   -15.3089 -15.3023 -15.2733 -15.2345 -15.1573 -15.0940 -15.0303 -15.0207
   -15.0061 -14.9988 -14.9831 -14.9137 -14.8214 -14.7035 -14.6355 -14.6215
   -14.6206 -14.5626 -14.5525 -14.4518 -14.2244 -14.0537 -13.8794 -11.9168
    -8.9775  -7.8272  -7.8165  -7.7256  -7.1269  -6.7810  -6.5023  -6.1265
    -6.0232  -5.6216  -5.4894  -5.4670  -5.2750  -5.2443  -5.2394  -5.1756
    -5.0963  -5.0736  -5.0114  -4.9700  -4.9226  -4.8890  -4.8468  -4.7997
    -4.7471  -4.7380  -4.7263  -4.6973  -4.6800  -4.6583  -4.6432  -4.6169
    -4.6055  -4.5828  -4.5205  -4.4886  -4.4504  -4.4244  -4.4151  -4.3818
    -4.3753  -4.3513  -4.3141  -4.2979  -4.2743  -4.2684  -4.2563  -4.2420
    -4.1940  -4.1533  -4.1426  -4.1258  -4.0494  -4.0329  -3.9754  -3.9534
    -3.9357  -3.9179  -3.9056  -3.8563  -3.8375  -3.8218  -3.8046  -3.7726
    -3.7393  -3.7346  -3.7079  -3.6998  -3.6762  -3.6669  -3.6491  -3.6304
    -3.6065  -3.5774  -3.5727  -3.5297  -3.5137  -3.4128  -3.3925  -3.3615
    -3.3383  -3.2640  -3.0123  -2.9840  -2.8716  -2.8174  -2.5119  -2.4009
    -2.3513  -2.2100  -1.9377  -1.8859  -1.8313  -1.8135  -1.7846  -1.7666
    -1.7058  -1.6330  -1.6127  -1.5686  -1.4843  -1.4659  -1.3845  -1.2957
    -1.2769  -1.1600  -1.0767  -1.0327  -1.0054  -0.9412  -0.8858  -0.8705
    -0.8512  -0.8096  -0.7739  -0.7281  -0.6774  -0.6288  -0.5966  -0.5616
    -0.5423  -0.5261  -0.4695  -0.4342  -0.3872  -0.3725  -0.3594  -0.3213
    -0.2930  -0.2644  -0.2308  -0.2028  -0.1579  -0.1148  -0.0609   0.0086
     0.0169   0.0579   0.1802   0.2257   0.2617   0.3382   0.3593   0.4196
     0.4760   0.5479   0.6501   0.6863   0.7100   0.7431   0.7880   0.7993
     0.8311   0.8521   0.9059   1.0362   1.0698   1.1005   1.2075   1.2519
     1.2872   1.3130   1.4416   1.4920   1.5449   1.5621   1.5941   1.6152
     1.6421   1.6593   1.6704   1.6911   1.7634   1.7934   1.8142   1.8635
     1.9084   1.9442   1.9587   2.0094   2.0340   2.0943   2.1288   2.1803
     2.1907   2.2400   2.2493   2.3771   2.4108   2.4332   2.4997   2.6154
     2.8956   3.0790   3.3412   4.2906   4.3017   4.3483   4.4278   4.4532
     4.4637   4.5263   4.5310   4.5472   4.5794   4.6167   4.6328   4.6404
     4.6646   4.6855   4.7091   4.7342   4.7858   4.7889   4.8216   5.0252

          k = 0.7500 0.0000-0.0811 ( 46510 PWs)   bands (ev):

   -22.5858 -21.1607 -19.9753 -18.6579 -17.0039 -16.9434 -16.6800 -16.4203
   -15.8658 -15.7132 -15.6272 -15.4991 -15.4467 -15.4395 -15.3965 -15.3694
   -15.3090 -15.3027 -15.2885 -15.2447 -15.1564 -15.0939 -15.0304 -15.0181
   -15.0058 -14.9941 -14.9825 -14.9154 -14.8212 -14.7035 -14.6355 -14.6216
   -14.6206 -14.5625 -14.5525 -14.4518 -14.2243 -14.0537 -13.8793 -11.9159
    -8.9662  -7.8272  -7.8165  -7.7256  -7.1537  -6.7677  -6.4781  -6.0946
    -6.0232  -5.7255  -5.4975  -5.4678  -5.2751  -5.2538  -5.2417  -5.1597
    -5.0911  -5.0396  -4.9954  -4.9694  -4.9202  -4.8738  -4.8467  -4.7999
    -4.7470  -4.7364  -4.7196  -4.7124  -4.6825  -4.6642  -4.6507  -4.6126
    -4.6057  -4.5820  -4.5056  -4.4649  -4.4500  -4.4245  -4.4149  -4.3867
    -4.3741  -4.3514  -4.3201  -4.3088  -4.2736  -4.2701  -4.2470  -4.2331
    -4.1952  -4.1514  -4.1413  -4.1190  -4.0422  -4.0290  -3.9820  -3.9545
    -3.9380  -3.9129  -3.9023  -3.8556  -3.8377  -3.8166  -3.8064  -3.7838
    -3.7388  -3.7343  -3.7180  -3.7001  -3.6910  -3.6704  -3.6500  -3.6307
    -3.6077  -3.5799  -3.5711  -3.5521  -3.5146  -3.5096  -3.4126  -3.3605
    -3.3377  -3.2790  -3.0162  -2.9840  -2.9090  -2.7359  -2.4621  -2.3513
    -2.3469  -2.1598  -1.9377  -1.9049  -1.8465  -1.8143  -1.7846  -1.7549
    -1.7238  -1.6690  -1.6310  -1.5691  -1.4739  -1.4636  -1.3411  -1.2759
    -1.2455  -1.1472  -1.0854  -1.0117  -0.9977  -0.9408  -0.8872  -0.8819
    -0.8506  -0.8102  -0.7948  -0.7137  -0.6765  -0.6282  -0.6013  -0.5633
    -0.5410  -0.5323  -0.4800  -0.4326  -0.4006  -0.3723  -0.3419  -0.3273
    -0.2788  -0.2536  -0.2062  -0.1993  -0.1768  -0.1354  -0.0844   0.0112
     0.0204   0.0561   0.1814   0.2244   0.2495   0.3351   0.3808   0.4235
     0.4776   0.5439   0.5967   0.6655   0.7080   0.7446   0.7607   0.8052
     0.8266   0.8450   0.9054   1.0304   1.0703   1.1197   1.2228   1.2588
     1.2932   1.3457   1.3942   1.4918   1.5357   1.5579   1.5684   1.6058
     1.6343   1.6541   1.6643   1.7002   1.7396   1.7702   1.8230   1.8697
     1.8971   1.9199   1.9534   2.0050   2.0351   2.1049   2.1225   2.1794
     2.1945   2.2399   2.3297   2.3935   2.4246   2.4565   2.5058   2.6204
     2.8956   3.0790   3.3412   4.2905   4.2988   4.3483   4.4064   4.4527
     4.4591   4.5294   4.5316   4.5473   4.6068   4.6158   4.6199   4.6404
     4.6581   4.6826   4.7091   4.7361   4.7857   4.7989   4.8218   5.0254

          k =-0.3750-0.2165 0.0811 ( 46530 PWs)   bands (ev):

   -22.5876 -21.1679 -19.9605 -18.6585 -17.0133 -16.9788 -16.6830 -16.4090
   -15.8604 -15.8115 -15.6852 -15.5416 -15.4809 -15.4452 -15.3922 -15.3513
   -15.3179 -15.2416 -15.2055 -15.1959 -15.1432 -15.1301 -15.0644 -15.0446
   -15.0391 -14.9771 -14.9121 -14.8405 -14.8101 -14.6531 -14.6489 -14.6266
   -14.5865 -14.5817 -14.4793 -14.4593 -14.2565 -13.9896 -13.8960 -11.9179
    -8.9920  -7.9129  -7.8345  -7.7351  -7.0831  -6.8525  -6.5588  -6.1888
    -6.1739  -5.7051  -5.6559  -5.5112  -5.3141  -5.2516  -5.2284  -5.1995
    -5.1645  -5.1505  -5.0944  -4.9874  -4.9730  -4.8695  -4.8524  -4.8027
    -4.7871  -4.7790  -4.7428  -4.7233  -4.7018  -4.6905  -4.6110  -4.5955
    -4.5855  -4.5729  -4.5425  -4.5007  -4.4867  -4.4803  -4.4514  -4.4025
    -4.3807  -4.3661  -4.3306  -4.3114  -4.2758  -4.2232  -4.2100  -4.1910
    -4.1824  -4.1577  -4.1394  -4.1173  -4.0552  -4.0387  -3.9972  -3.9627
    -3.9373  -3.9133  -3.8928  -3.8601  -3.8415  -3.8051  -3.7944  -3.7397
    -3.7196  -3.7031  -3.6569  -3.6412  -3.6278  -3.6119  -3.5654  -3.5529
    -3.5370  -3.5022  -3.4823  -3.4500  -3.4291  -3.4030  -3.3563  -3.3098
    -3.2170  -3.1448  -2.9806  -2.8499  -2.7954  -2.7902  -2.5110  -2.5037
    -2.4037  -2.2607  -2.0639  -2.0106  -1.8383  -1.8058  -1.7399  -1.6704
    -1.6445  -1.5644  -1.5325  -1.4694  -1.4305  -1.4122  -1.3898  -1.3357
    -1.3258  -1.2762  -1.2463  -1.2117  -1.1867  -1.1272  -1.1034  -1.0698
    -0.9618  -0.9288  -0.8650  -0.8387  -0.8155  -0.6565  -0.5953  -0.5730
    -0.5301  -0.4956  -0.4660  -0.4065  -0.3929  -0.3590  -0.3218  -0.2563
    -0.1985  -0.1604  -0.1227  -0.1100  -0.0757  -0.0394   0.0174   0.0336
     0.0663   0.0777   0.1291   0.2029   0.2134   0.4362   0.4708   0.5070
     0.5314   0.5706   0.5869   0.7010   0.7053   0.7540   0.8076   0.8371
     0.8749   0.9023   0.9805   1.0552   1.1102   1.1388   1.1594   1.1718
     1.2568   1.2615   1.3759   1.4004   1.4152   1.5661   1.5870   1.6098
     1.6572   1.6825   1.7197   1.7572   1.8128   1.8675   1.9011   1.9176
     1.9401   1.9544   2.0439   2.0705   2.1090   2.1579   2.1850   2.2155
     2.2731   2.3327   2.3380   2.4330   2.5072   2.5805   2.6533   2.6705
     2.9165   3.1857   3.4306   4.2513   4.3457   4.4313   4.4346   4.4672
     4.5153   4.5317   4.5372   4.5526   4.5820   4.5890   4.5952   4.6224
     4.6556   4.6847   4.7266   4.7284   4.7858   4.9142   4.9468   4.9494

          k = 0.0000-0.4330-0.0811 ( 46530 PWs)   bands (ev):

   -22.5876 -21.1612 -19.9754 -18.6507 -17.0133 -16.9601 -16.6776 -16.4341
   -15.8599 -15.8115 -15.7114 -15.5415 -15.4607 -15.4443 -15.3524 -15.3365
   -15.3179 -15.2967 -15.2178 -15.1952 -15.1388 -15.1301 -15.0625 -15.0463
   -15.0296 -14.9755 -14.9113 -14.8412 -14.8088 -14.6531 -14.6489 -14.6266
   -14.5866 -14.5816 -14.4793 -14.4593 -14.2564 -13.9897 -13.8959 -11.9157
    -8.9648  -7.9129  -7.8345  -7.7351  -7.1609  -6.7992  -6.5060  -6.1739
    -6.1221  -5.8605  -5.6646  -5.6136  -5.3143  -5.2779  -5.2080  -5.1786
    -5.1641  -5.1099  -5.0472  -4.9867  -4.9266  -4.8694  -4.8519  -4.8088
    -4.7882  -4.7789  -4.7338  -4.7182  -4.6985  -4.6798  -4.6206  -4.5992
    -4.5896  -4.5621  -4.5318  -4.5004  -4.4804  -4.4592  -4.4346  -4.3921
    -4.3769  -4.3658  -4.3152  -4.3099  -4.2682  -4.2138  -4.1910  -4.1868
    -4.1625  -4.1575  -4.1315  -4.1136  -4.0868  -4.0466  -3.9970  -3.9678
    -3.9376  -3.9077  -3.8929  -3.8557  -3.8195  -3.8099  -3.7950  -3.7861
    -3.7492  -3.7272  -3.6873  -3.6634  -3.6371  -3.6148  -3.6100  -3.5738
    -3.5613  -3.5207  -3.5021  -3.4734  -3.4500  -3.4223  -3.3916  -3.3550
    -3.2525  -3.1448  -3.0138  -2.8878  -2.7954  -2.6179  -2.5037  -2.4818
    -2.2897  -2.0739  -2.0588  -1.9823  -1.8657  -1.8279  -1.8054  -1.7263
    -1.6726  -1.5630  -1.4734  -1.4305  -1.4269  -1.3748  -1.3565  -1.3350
    -1.2792  -1.2604  -1.2445  -1.1956  -1.1828  -1.1384  -1.1065  -1.0797
    -0.9733  -0.9291  -0.8672  -0.8396  -0.8210  -0.6858  -0.5976  -0.5521
    -0.5025  -0.4835  -0.4633  -0.4370  -0.4090  -0.3415  -0.2673  -0.2563
    -0.2156  -0.1926  -0.1546  -0.1131  -0.0762  -0.0560  -0.0004   0.0228
     0.0700   0.1101   0.1291   0.2085   0.2228   0.3895   0.4203   0.5184
     0.5325   0.5506   0.5861   0.5878   0.7053   0.7080   0.7965   0.8229
     0.8774   0.9006   1.0230   1.0563   1.1074   1.1568   1.1744   1.2234
     1.2497   1.2958   1.3740   1.3961   1.5032   1.5359   1.5671   1.6016
     1.6333   1.6593   1.6869   1.7162   1.7679   1.7924   1.8707   1.9067
     1.9203   1.9506   1.9920   2.0444   2.1289   2.1575   2.1846   2.2439
     2.2934   2.3258   2.4021   2.5072   2.5503   2.5886   2.6627   2.7585
     2.9165   3.1857   3.4306   4.2513   4.3013   4.4332   4.4444   4.4674
     4.4868   4.5370   4.5453   4.5644   4.5815   4.5890   4.6199   4.6285
     4.6460   4.6741   4.7143   4.7284   4.7857   4.9142   4.9490   4.9629

 ------ SPIN DOWN ----------


          k = 0.1250 0.2165-0.0811 ( 46540 PWs)   bands (ev):

   -22.5783 -21.1100 -19.8743 -18.6101 -16.6476 -16.5363 -16.2185 -16.0141
   -15.7358 -15.6215 -15.4254 -15.4232 -15.2712 -15.1236 -15.0595 -15.0203
   -14.9378 -14.9162 -14.8972 -14.8528 -14.8239 -14.7925 -14.7592 -14.7493
   -14.7328 -14.6185 -14.4087 -14.2492 -14.1779 -14.1525 -14.1184 -14.0291
   -13.9485 -13.9144 -13.8970 -13.8720 -13.7789 -13.6091 -13.5870 -11.9055
    -8.9585  -7.9419  -7.8797  -7.7539  -6.9463  -6.2827  -6.1424  -5.6709
    -4.9177  -4.8626  -4.6981  -4.6965  -4.6882  -4.6764  -4.6607  -4.6055
    -4.5825  -4.5372  -4.4906  -4.4597  -4.4176  -4.3709  -4.3612  -4.3243
    -4.2465  -4.2391  -4.2256  -4.2194  -4.1820  -4.1770  -4.1554  -4.1350
    -4.1098  -4.1026  -3.9977  -3.9820  -3.9717  -3.8717  -3.7869  -3.7303
    -3.7200  -3.6641  -3.6555  -3.3365  -3.2749  -2.9154  -2.8095  -2.6946
    -2.6709  -2.5276  -2.3886  -2.3231  -2.2370  -2.2080  -2.1508  -2.1052
    -2.0349  -1.9347  -1.8675  -1.7829  -1.6546  -1.6161  -1.5408  -1.4416
    -1.3861  -1.3391  -1.3179  -1.2864  -1.2240  -1.1882  -1.1220  -1.0943
    -1.0052  -0.9640  -0.9036  -0.8837  -0.7858  -0.7644  -0.7020  -0.6894
    -0.6174  -0.6094  -0.5776  -0.5403  -0.5136  -0.4933  -0.4674  -0.4385
    -0.4182  -0.4052  -0.3704  -0.3328  -0.2841  -0.2661  -0.2525  -0.2052
    -0.1643  -0.1291  -0.1222  -0.0407  -0.0078   0.0583   0.1226   0.1696
     0.1792   0.2696   0.2854   0.3121   0.3420   0.3778   0.4197   0.4341
     0.4546   0.4867   0.5423   0.5825   0.5986   0.6239   0.6522   0.6801
     0.7341   0.7801   0.8004   0.8200   0.8720   0.9428   0.9786   1.0427
     1.1472   1.1996   1.2658   1.3243   1.3564   1.3871   1.4175   1.4834
     1.4949   1.5676   1.6013   1.6710   1.6849   1.7684   1.8857   1.9137
     2.0095   2.0323   2.0719   2.1767   2.3452   2.4020   2.7387   3.0705
     4.1068   4.2075   4.2169   4.3099   4.3481   4.3538   4.3757   4.3824
     4.3972   4.4402   4.4718   4.4909   4.5062   4.5313   4.5483   4.5647
     4.5748   4.5880   4.6136   4.6436   4.6641   4.6894   4.6970   4.7077
     4.7196   4.7409   4.7716   4.7883   4.8044   4.8352   4.8664   4.8945
     4.9124   4.9254   4.9479   4.9699   4.9801   5.0057   5.0105   5.0362
     5.0427   5.0694   5.0915   5.1046   5.1224   5.1616   5.1824   5.2021
     5.2527   5.2866   5.3427   5.3736   5.3930   5.4061   5.4386   5.4585
     5.4641   5.4826   5.5005   5.5237   5.5652   5.5993   5.6335   5.6624

          k = 0.1250 0.5052-0.0811 ( 46566 PWs)   bands (ev):

   -22.5819 -21.0927 -19.8983 -18.6151 -16.5396 -16.5245 -16.2439 -16.0848
   -15.6156 -15.4965 -15.4514 -15.2843 -15.2129 -15.1707 -15.0934 -15.0868
   -15.0493 -14.9745 -14.9317 -14.9082 -14.8585 -14.8435 -14.7727 -14.7647
   -14.7257 -14.5618 -14.3489 -14.2832 -14.2131 -14.1905 -14.1613 -14.1088
   -13.9246 -13.8935 -13.8903 -13.8764 -13.7610 -13.6415 -13.5796 -11.9015
    -8.9285  -7.8460  -7.7453  -7.6985  -6.9651  -6.2580  -6.0309  -5.6344
    -5.0829  -4.9383  -4.7281  -4.6987  -4.6073  -4.5891  -4.5714  -4.5470
    -4.5367  -4.5185  -4.4994  -4.4624  -4.4098  -4.3935  -4.3527  -4.3412
    -4.3286  -4.3126  -4.2986  -4.2841  -4.2704  -4.2509  -4.2295  -4.1718
    -4.1554  -4.1382  -4.0189  -3.9774  -3.9544  -3.8849  -3.8547  -3.7430
    -3.7220  -3.6381  -3.6185  -3.4305  -3.2300  -2.6275  -2.5775  -2.5512
    -2.3698  -2.3326  -2.1651  -2.0514  -1.9949  -1.9213  -1.9007  -1.8286
    -1.6997  -1.6800  -1.6194  -1.5767  -1.5200  -1.4097  -1.3995  -1.3412
    -1.3074  -1.2841  -1.2572  -1.2058  -1.1826  -1.1493  -1.1240  -1.1087
    -1.0697  -1.0506  -0.9909  -0.9392  -0.9025  -0.8889  -0.8505  -0.7865
    -0.7520  -0.7335  -0.7015  -0.6836  -0.6455  -0.6042  -0.5791  -0.5037
    -0.4813  -0.4601  -0.4065  -0.3615  -0.3461  -0.3182  -0.3058  -0.2577
    -0.2470  -0.2048  -0.1635  -0.1103  -0.0664  -0.0458   0.0021   0.0416
     0.0724   0.0958   0.1129   0.1333   0.2192   0.2467   0.3266   0.3796
     0.4066   0.4334   0.5239   0.5493   0.5657   0.5976   0.6386   0.6868
     0.7124   0.7355   0.7911   0.8089   0.8714   0.8893   0.9237   0.9554
     0.9900   1.0322   1.0668   1.1026   1.1316   1.2167   1.3104   1.3270
     1.3777   1.4492   1.4714   1.5359   1.5815   1.6288   1.6509   1.7086
     1.9292   1.9841   2.1029   2.1261   2.2368   2.4080   2.7768   3.3081
     4.0585   4.2316   4.2703   4.3410   4.3621   4.3773   4.4078   4.4126
     4.4261   4.4561   4.4620   4.4914   4.5147   4.5433   4.5637   4.5964
     4.6251   4.6279   4.6330   4.6525   4.6688   4.6828   4.6997   4.7259
     4.7422   4.7504   4.7720   4.7862   4.7922   4.8040   4.8330   4.8554
     4.8755   4.8924   4.9238   4.9296   4.9386   4.9736   4.9885   5.0046
     5.0296   5.0456   5.0726   5.0880   5.1140   5.1299   5.1451   5.1638
     5.1873   5.2282   5.2500   5.2549   5.3157   5.3373   5.3717   5.3966
     5.4153   5.4372   5.4955   5.5207   5.5283   5.5492   5.5693   5.5948

          k = 0.1250-0.3608-0.0811 ( 46524 PWs)   bands (ev):

   -22.5804 -21.0988 -19.8897 -18.6122 -16.5748 -16.5293 -16.2775 -16.0161
   -15.6704 -15.5640 -15.4306 -15.3581 -15.2226 -15.1733 -15.0615 -15.0341
   -15.0027 -14.9685 -14.9162 -14.8887 -14.8432 -14.8220 -14.7624 -14.7555
   -14.7266 -14.5925 -14.3767 -14.2783 -14.1790 -14.1646 -14.1284 -14.1076
   -13.9171 -13.9085 -13.9001 -13.8754 -13.7680 -13.6275 -13.5827 -11.9036
    -8.9434  -7.8866  -7.7751  -7.7488  -6.9615  -6.2896  -6.0874  -5.6134
    -5.0106  -4.9064  -4.6912  -4.6853  -4.6352  -4.6183  -4.6090  -4.5972
    -4.5849  -4.5236  -4.4739  -4.4401  -4.4246  -4.3905  -4.3376  -4.3115
    -4.2959  -4.2842  -4.2720  -4.2571  -4.2460  -4.2171  -4.1912  -4.1575
    -4.1410  -4.1206  -4.0087  -3.9780  -3.9595  -3.8824  -3.8274  -3.7380
    -3.7218  -3.6480  -3.6334  -3.4618  -3.2461  -2.7563  -2.7203  -2.5255
    -2.4961  -2.4210  -2.2773  -2.1690  -2.1041  -2.0443  -1.9949  -1.9435
    -1.8406  -1.7977  -1.7770  -1.7115  -1.5836  -1.4768  -1.4510  -1.3955
    -1.3732  -1.3401  -1.2773  -1.2316  -1.1909  -1.1671  -1.0895  -1.0516
    -1.0226  -0.9980  -0.9151  -0.8947  -0.8722  -0.8101  -0.8004  -0.7793
    -0.7283  -0.6955  -0.6637  -0.6550  -0.6071  -0.5700  -0.5284  -0.4899
    -0.4726  -0.4511  -0.4194  -0.3944  -0.3319  -0.3058  -0.2668  -0.2177
    -0.1807  -0.1518  -0.1371  -0.0611  -0.0332   0.0260   0.0623   0.1011
     0.1296   0.1750   0.2016   0.2491   0.3387   0.3732   0.4017   0.4392
     0.4868   0.5057   0.5286   0.5454   0.5752   0.5935   0.6308   0.6563
     0.6975   0.7438   0.7749   0.8232   0.8482   0.8841   0.9182   1.0017
     1.0375   1.0874   1.1186   1.1828   1.2212   1.2667   1.3349   1.3953
     1.4562   1.4826   1.5130   1.5706   1.5942   1.6907   1.7489   1.7916
     1.9678   1.9923   2.0948   2.1418   2.2836   2.4089   2.7248   3.3131
     4.0687   4.1988   4.2475   4.3309   4.3447   4.3839   4.3876   4.4139
     4.4220   4.4593   4.4687   4.4994   4.5122   4.5356   4.5528   4.5744
     4.6103   4.6164   4.6387   4.6621   4.6729   4.6792   4.7045   4.7161
     4.7279   4.7409   4.7791   4.7843   4.7929   4.8193   4.8692   4.8870
     4.8981   4.9157   4.9300   4.9439   4.9512   4.9660   4.9957   5.0108
     5.0185   5.0323   5.0747   5.0948   5.1194   5.1353   5.1489   5.1756
     5.2041   5.2504   5.2850   5.3246   5.3518   5.3607   5.3787   5.4064
     5.4381   5.4669   5.5209   5.5299   5.5552   5.5988   5.6086   5.6467

          k = 0.1250-0.0722-0.0811 ( 46468 PWs)   bands (ev):

   -22.5768 -21.1159 -19.8658 -18.6073 -16.6746 -16.5414 -16.2437 -15.9616
   -15.7764 -15.6662 -15.4587 -15.4276 -15.2832 -15.0885 -15.0622 -14.9911
   -14.9382 -14.9019 -14.8836 -14.8191 -14.8049 -14.7824 -14.7560 -14.7490
   -14.7223 -14.6265 -14.4280 -14.2165 -14.1843 -14.1383 -14.1227 -13.9953
   -13.9609 -13.9207 -13.8820 -13.8678 -13.7930 -13.5972 -13.5898 -11.9076
    -8.9732  -7.9783  -7.9531  -7.7575  -6.9447  -6.3349  -6.1569  -5.6549
    -4.8577  -4.8261  -4.7309  -4.7238  -4.7213  -4.7130  -4.6911  -4.5679
    -4.5420  -4.5358  -4.5252  -4.4847  -4.4220  -4.4022  -4.2836  -4.2690
    -4.2109  -4.2033  -4.1946  -4.1610  -4.1509  -4.1405  -4.1323  -4.1169
    -4.0943  -4.0832  -3.9879  -3.9751  -3.9722  -3.8722  -3.7514  -3.7255
    -3.7158  -3.6764  -3.6727  -3.3783  -3.2904  -3.0613  -2.9864  -2.8112
    -2.7617  -2.5633  -2.4642  -2.4087  -2.3705  -2.3487  -2.2698  -2.1971
    -2.0725  -1.9622  -1.8909  -1.8373  -1.7204  -1.7105  -1.5757  -1.4753
    -1.4119  -1.3582  -1.3469  -1.3058  -1.2472  -1.2099  -1.0712  -1.0368
    -0.9902  -0.9183  -0.8990  -0.8304  -0.7910  -0.7304  -0.6481  -0.6223
    -0.6156  -0.5883  -0.5477  -0.5251  -0.4875  -0.4717  -0.4095  -0.3848
    -0.3748  -0.3645  -0.3573  -0.3312  -0.2902  -0.2584  -0.2284  -0.2027
    -0.1624  -0.1240  -0.0847  -0.0297   0.0159   0.0515   0.0783   0.1134
     0.2260   0.2692   0.2811   0.3417   0.3675   0.4047   0.4181   0.4997
     0.5218   0.5607   0.5764   0.5834   0.6186   0.6486   0.6662   0.6952
     0.7601   0.8003   0.8389   0.8449   0.8859   0.9287   0.9806   1.1738
     1.2657   1.2955   1.3315   1.3677   1.4102   1.4486   1.4782   1.5153
     1.5576   1.6719   1.7001   1.7435   1.7985   1.8524   1.9905   2.0036
     2.0288   2.0572   2.1062   2.1998   2.3905   2.4115   2.6694   3.0892
     4.1557   4.1607   4.2055   4.2777   4.3323   4.3464   4.3594   4.3641
     4.3820   4.4048   4.4503   4.4669   4.4969   4.5184   4.5308   4.5598
     4.5774   4.5895   4.6002   4.6228   4.6334   4.6530   4.6758   4.6846
     4.6897   4.7579   4.7986   4.8222   4.8367   4.8462   4.8663   4.8870
     4.8997   4.9392   4.9643   4.9803   5.0105   5.0154   5.0284   5.0537
     5.0656   5.0713   5.1106   5.1200   5.1518   5.1620   5.1826   5.2272
     5.2533   5.2633   5.3027   5.3736   5.4055   5.4116   5.4635   5.4848
     5.4957   5.5270   5.5305   5.5873   5.6026   5.6513   5.6616   5.6818

          k = 0.3750 0.6495-0.0811 ( 46510 PWs)   bands (ev):

   -22.5825 -21.0948 -19.8883 -18.6236 -16.5227 -16.5118 -16.3260 -16.0157
   -15.5975 -15.5210 -15.4187 -15.2476 -15.1899 -15.1246 -15.1157 -15.0921
   -15.0690 -14.9853 -14.9826 -14.9375 -14.8833 -14.8530 -14.7642 -14.7585
   -14.7268 -14.5312 -14.3384 -14.2846 -14.2664 -14.1894 -14.1702 -14.1216
   -13.9251 -13.8861 -13.8742 -13.8633 -13.7671 -13.6536 -13.5736 -11.9030
    -8.9432  -7.7823  -7.7437  -7.7155  -6.9524  -6.2640  -6.0033  -5.6720
    -4.9692  -4.9669  -4.7754  -4.6834  -4.5891  -4.5658  -4.5545  -4.5274
    -4.4992  -4.4778  -4.4522  -4.4203  -4.4152  -4.3954  -4.3803  -4.3701
    -4.3610  -4.3404  -4.3312  -4.3208  -4.2919  -4.2719  -4.2243  -4.1875
    -4.1452  -4.1424  -4.0095  -3.9905  -3.9457  -3.9044  -3.8465  -3.7659
    -3.7215  -3.6303  -3.6127  -3.5372  -3.1638  -2.6934  -2.4031  -2.3986
    -2.3330  -2.2466  -2.1426  -2.0101  -1.9304  -1.8740  -1.8547  -1.7879
    -1.7458  -1.6898  -1.5954  -1.5178  -1.4833  -1.4488  -1.4005  -1.3623
    -1.3519  -1.3176  -1.2905  -1.2340  -1.2039  -1.1625  -1.1314  -1.1150
    -1.0789  -1.0202  -0.9916  -0.9693  -0.9304  -0.9196  -0.8129  -0.7674
    -0.7376  -0.7321  -0.7021  -0.6730  -0.6472  -0.6235  -0.5982  -0.5174
    -0.4874  -0.4739  -0.4300  -0.3910  -0.3501  -0.3125  -0.3010  -0.2820
    -0.2670  -0.2492  -0.2015  -0.1769  -0.1415  -0.1005  -0.0239   0.0520
     0.1086   0.1281   0.1984   0.2089   0.2382   0.2956   0.3546   0.3983
     0.4185   0.5000   0.5106   0.5325   0.5537   0.5792   0.6178   0.6521
     0.6725   0.6986   0.7480   0.7701   0.8120   0.8663   0.9217   0.9615
     0.9981   1.0152   1.0403   1.0894   1.1227   1.1404   1.1586   1.2272
     1.3503   1.3758   1.3959   1.5443   1.5777   1.6119   1.6457   1.7481
     1.8827   1.9514   2.0431   2.1652   2.1890   2.4202   2.9098   3.3299
     4.0470   4.1938   4.3275   4.3467   4.3689   4.3857   4.4121   4.4442
     4.4488   4.4856   4.5113   4.5239   4.5414   4.5512   4.5693   4.6059
     4.6164   4.6419   4.6715   4.6747   4.6906   4.7018   4.7203   4.7387
     4.7577   4.7858   4.7921   4.7948   4.8038   4.8140   4.8289   4.8426
     4.8478   4.8803   4.8940   4.9115   4.9187   4.9357   4.9626   4.9755
     4.9967   5.0189   5.0759   5.0831   5.1059   5.1271   5.1528   5.1676
     5.1734   5.1834   5.2137   5.2425   5.2871   5.3085   5.3475   5.3648
     5.4097   5.4308   5.4439   5.4748   5.4975   5.5340   5.5400   5.5751

          k = 0.3750-0.2165-0.0811 ( 46530 PWs)   bands (ev):

   -22.5810 -21.1008 -19.8798 -18.6207 -16.5504 -16.5272 -16.3400 -15.9620
   -15.6466 -15.5603 -15.4240 -15.3300 -15.2027 -15.1938 -15.0737 -15.0526
   -15.0422 -14.9588 -14.9146 -14.9036 -14.8540 -14.8124 -14.7680 -14.7649
   -14.7253 -14.5847 -14.3653 -14.2811 -14.1919 -14.1615 -14.1444 -14.1061
   -13.9216 -13.9007 -13.8963 -13.8902 -13.7608 -13.6297 -13.5845 -11.9051
    -8.9581  -7.8846  -7.7475  -7.7278  -6.9491  -6.3076  -6.0407  -5.6485
    -4.9189  -4.9018  -4.6880  -4.6580  -4.6161  -4.5901  -4.5890  -4.5774
    -4.5710  -4.5389  -4.5300  -4.4708  -4.4434  -4.4053  -4.3541  -4.3211
    -4.3027  -4.2825  -4.2617  -4.2523  -4.2180  -4.2136  -4.2035  -4.1945
    -4.1434  -4.1212  -4.0159  -3.9714  -3.9574  -3.9025  -3.8470  -3.7306
    -3.7259  -3.6465  -3.6266  -3.5574  -3.1954  -2.7588  -2.6862  -2.6248
    -2.4334  -2.2998  -2.2080  -2.1145  -2.0646  -1.9838  -1.8880  -1.8811
    -1.8131  -1.7431  -1.6849  -1.6252  -1.5325  -1.5180  -1.4307  -1.3783
    -1.3432  -1.3140  -1.2725  -1.2457  -1.1780  -1.1719  -1.0976  -1.0876
    -1.0364  -1.0204  -0.9201  -0.8962  -0.8698  -0.8591  -0.8381  -0.7933
    -0.7608  -0.7020  -0.6939  -0.6564  -0.6293  -0.5859  -0.5595  -0.5552
    -0.5103  -0.4298  -0.3846  -0.3739  -0.3656  -0.3189  -0.2668  -0.2532
    -0.2404  -0.1556  -0.1207  -0.1108  -0.0683  -0.0429   0.0319   0.0559
     0.0816   0.1317   0.1901   0.2057   0.2694   0.3099   0.3503   0.3788
     0.4455   0.4696   0.5256   0.5333   0.5771   0.5899   0.6794   0.6947
     0.7074   0.7258   0.7509   0.7957   0.8739   0.9053   0.9660   1.0093
     1.0226   1.0686   1.1304   1.1758   1.1871   1.2600   1.3307   1.4437
     1.4585   1.4793   1.5065   1.5509   1.5980   1.6034   1.7268   1.7273
     1.9616   1.9729   2.0807   2.1563   2.2941   2.3909   2.8582   3.3340
     4.0717   4.1491   4.2358   4.3134   4.3406   4.3862   4.3927   4.3955
     4.4219   4.4393   4.4562   4.4861   4.4934   4.5161   4.5403   4.5884
     4.6068   4.6271   4.6409   4.6585   4.6816   4.6855   4.7080   4.7287
     4.7368   4.7477   4.7630   4.7753   4.7895   4.7972   4.8439   4.8545
     4.8898   4.8930   4.9065   4.9234   4.9521   4.9550   4.9955   5.0259
     5.0396   5.0539   5.1032   5.1139   5.1145   5.1347   5.1386   5.1723
     5.1823   5.2283   5.2656   5.2867   5.3277   5.3625   5.3905   5.4095
     5.4436   5.4470   5.5388   5.5416   5.5603   5.5846   5.6093   5.6234

          k =-0.1250 0.2165 0.0811 ( 46540 PWs)   bands (ev):

   -22.5783 -21.1087 -19.8759 -18.6092 -16.6353 -16.5363 -16.2614 -15.9774
   -15.7358 -15.6266 -15.4280 -15.4232 -15.2629 -15.1236 -15.0595 -14.9836
   -14.9777 -14.9378 -14.8972 -14.8313 -14.8239 -14.8049 -14.7589 -14.7396
   -14.7319 -14.6179 -14.4087 -14.2492 -14.1779 -14.1522 -14.1188 -14.0291
   -13.9484 -13.9144 -13.8970 -13.8719 -13.7789 -13.6091 -13.5870 -11.9060
    -8.9614  -7.9420  -7.8797  -7.7539  -6.9523  -6.3198  -6.1320  -5.6307
    -4.9229  -4.8626  -4.6965  -4.6955  -4.6818  -4.6764  -4.6654  -4.5938
    -4.5762  -4.5389  -4.4907  -4.4544  -4.3836  -4.3628  -4.3534  -4.3179
    -4.2428  -4.2337  -4.2241  -4.2181  -4.1864  -4.1735  -4.1638  -4.1344
    -4.1098  -4.1014  -3.9966  -3.9788  -3.9691  -3.8765  -3.7859  -3.7308
    -3.7192  -3.6639  -3.6555  -3.4186  -3.2761  -2.9167  -2.8834  -2.6786
    -2.6378  -2.5147  -2.3723  -2.3315  -2.2410  -2.2120  -2.1588  -2.0913
    -2.0049  -1.9255  -1.8556  -1.8203  -1.6550  -1.6165  -1.5479  -1.4409
    -1.3994  -1.3604  -1.3191  -1.3074  -1.2194  -1.1628  -1.1147  -1.0409
    -1.0048  -0.9640  -0.9007  -0.8746  -0.7980  -0.7900  -0.7032  -0.6969
    -0.6244  -0.6105  -0.6073  -0.5462  -0.5088  -0.4968  -0.4521  -0.4392
    -0.4150  -0.4079  -0.3893  -0.3414  -0.2950  -0.2808  -0.2408  -0.1707
    -0.1467  -0.1365  -0.0948  -0.0198  -0.0142   0.0346   0.0710   0.1389
     0.1743   0.2614   0.2843   0.3085   0.3378   0.3984   0.4228   0.4518
     0.4890   0.5206   0.5438   0.5621   0.5991   0.6205   0.6502   0.6891
     0.7371   0.7711   0.7861   0.8210   0.8742   0.9440   0.9774   1.0389
     1.1801   1.2233   1.2667   1.3182   1.3583   1.3820   1.4132   1.4633
     1.4986   1.5289   1.5790   1.6731   1.6998   1.7898   1.8857   1.9138
     2.0053   2.0326   2.0719   2.1775   2.3458   2.4033   2.6903   3.2074
     4.1067   4.1759   4.2169   4.3117   4.3393   4.3503   4.3761   4.3944
     4.3975   4.4342   4.4580   4.4860   4.5159   4.5302   4.5484   4.5767
     4.5924   4.6104   4.6142   4.6265   4.6552   4.6816   4.6902   4.6986
     4.7189   4.7362   4.7553   4.7988   4.8037   4.8355   4.8717   4.8944
     4.9176   4.9260   4.9648   4.9752   4.9832   5.0001   5.0118   5.0267
     5.0426   5.0610   5.0834   5.1047   5.1215   5.1553   5.1708   5.1959
     5.2524   5.2872   5.3426   5.3686   5.3919   5.4041   5.4387   5.4568
     5.4699   5.4916   5.5029   5.5249   5.5665   5.6104   5.6597   5.6876

          k = 0.2500 0.0000-0.0811 ( 46540 PWs)   bands (ev):

   -22.5783 -21.1122 -19.8675 -18.6139 -16.6462 -16.5363 -16.2532 -15.9737
   -15.7358 -15.6275 -15.4291 -15.4232 -15.2606 -15.1236 -15.0595 -15.0228
   -14.9378 -14.9221 -14.8972 -14.8517 -14.8239 -14.7954 -14.7591 -14.7453
   -14.7324 -14.6184 -14.4087 -14.2492 -14.1779 -14.1523 -14.1187 -14.0290
   -13.9485 -13.9144 -13.8970 -13.8720 -13.7788 -13.6091 -13.5870 -11.9067
    -8.9689  -7.9419  -7.8797  -7.7539  -6.9394  -6.3008  -6.1308  -5.6792
    -4.8626  -4.8399  -4.7033  -4.6965  -4.6841  -4.6764  -4.6679  -4.5937
    -4.5694  -4.5348  -4.4915  -4.4792  -4.4108  -4.3719  -4.3613  -4.3161
    -4.2425  -4.2401  -4.2262  -4.2146  -4.1947  -4.1726  -4.1597  -4.1351
    -4.1094  -4.1011  -3.9992  -3.9789  -3.9731  -3.8794  -3.7873  -3.7302
    -3.7197  -3.6640  -3.6554  -3.3890  -3.2535  -2.9161  -2.8671  -2.6830
    -2.6664  -2.5489  -2.3689  -2.3252  -2.2383  -2.2085  -2.1545  -2.0844
    -1.9847  -1.9383  -1.8627  -1.7829  -1.6552  -1.6193  -1.5382  -1.4560
    -1.3872  -1.3456  -1.3275  -1.2918  -1.2384  -1.1976  -1.1297  -1.0467
    -1.0050  -0.9624  -0.9008  -0.8785  -0.8061  -0.7842  -0.7026  -0.6939
    -0.6189  -0.6153  -0.5907  -0.5633  -0.5122  -0.4901  -0.4477  -0.4369
    -0.4153  -0.4020  -0.3893  -0.3364  -0.3017  -0.2819  -0.2566  -0.1769
    -0.1587  -0.1388  -0.1002  -0.0259  -0.0112   0.0424   0.0835   0.1545
     0.2042   0.2709   0.2852   0.2976   0.3307   0.3736   0.4236   0.4458
     0.4797   0.5181   0.5420   0.5960   0.6050   0.6224   0.6467   0.6697
     0.7279   0.7804   0.8049   0.8192   0.8716   0.9432   0.9705   1.0243
     1.1738   1.1905   1.2658   1.3357   1.3569   1.3820   1.4640   1.4767
     1.5150   1.5407   1.5796   1.6708   1.6945   1.7824   1.8860   1.9023
     1.9891   2.0383   2.0718   2.1767   2.3459   2.4033   2.7742   3.0992
     4.1067   4.1707   4.2169   4.3122   4.3484   4.3517   4.3788   4.3868
     4.3978   4.4376   4.4580   4.4849   4.5143   4.5320   4.5485   4.5769
     4.5923   4.6102   4.6139   4.6364   4.6514   4.6855   4.6908   4.6990
     4.7191   4.7386   4.7693   4.7951   4.8062   4.8356   4.8522   4.8950
     4.9143   4.9255   4.9633   4.9718   4.9821   5.0006   5.0102   5.0242
     5.0426   5.0539   5.0787   5.1049   5.1212   5.1581   5.1896   5.2020
     5.2521   5.2834   5.3421   5.3808   5.3946   5.4005   5.4388   5.4540
     5.4694   5.4843   5.5008   5.5254   5.5663   5.6049   5.6480   5.6751

          k =-0.1250 0.5052 0.0811 ( 46566 PWs)   bands (ev):

   -22.5819 -21.0922 -19.8990 -18.6147 -16.5288 -16.5245 -16.2765 -16.0607
   -15.6156 -15.5091 -15.4392 -15.2843 -15.2129 -15.1683 -15.0933 -15.0861
   -15.0493 -14.9760 -14.9317 -14.9177 -14.8585 -14.8401 -14.7694 -14.7647
   -14.7254 -14.5618 -14.3490 -14.2832 -14.2130 -14.1905 -14.1613 -14.1089
   -13.9246 -13.8935 -13.8903 -13.8763 -13.7610 -13.6415 -13.5796 -11.9017
    -8.9297  -7.8460  -7.7453  -7.6985  -6.9672  -6.2672  -6.0382  -5.6151
    -5.0775  -4.9383  -4.7378  -4.6987  -4.5944  -4.5853  -4.5743  -4.5372
    -4.5305  -4.5184  -4.4986  -4.4637  -4.4096  -4.3928  -4.3500  -4.3442
    -4.3219  -4.3165  -4.3042  -4.2847  -4.2671  -4.2497  -4.2303  -4.1720
    -4.1486  -4.1359  -4.0184  -3.9770  -3.9444  -3.8889  -3.8540  -3.7431
    -3.7221  -3.6380  -3.6185  -3.4711  -3.2279  -2.6674  -2.5776  -2.5007
    -2.3696  -2.3265  -2.2067  -2.0499  -1.9836  -1.9268  -1.8977  -1.8029
    -1.6879  -1.6793  -1.6467  -1.5933  -1.5234  -1.4065  -1.3958  -1.3452
    -1.3178  -1.2831  -1.2525  -1.1986  -1.1608  -1.1433  -1.1161  -1.0793
    -1.0656  -1.0241  -0.9802  -0.9746  -0.9115  -0.8991  -0.8520  -0.7907
    -0.7734  -0.7317  -0.7206  -0.6708  -0.6521  -0.6110  -0.5917  -0.5129
    -0.4756  -0.4365  -0.3994  -0.3812  -0.3543  -0.3449  -0.3134  -0.2578
    -0.2420  -0.1873  -0.1657  -0.1531  -0.0644  -0.0510  -0.0028   0.0415
     0.0842   0.1036   0.1294   0.1679   0.2423   0.2670   0.3140   0.3781
     0.4022   0.4240   0.5180   0.5509   0.5783   0.5959   0.6241   0.6754
     0.7138   0.7402   0.7955   0.8064   0.8720   0.8985   0.9355   0.9560
     0.9848   1.0195   1.0775   1.1021   1.1320   1.2121   1.2977   1.3267
     1.3735   1.4466   1.4866   1.5412   1.5800   1.6297   1.6500   1.7062
     1.9293   1.9847   2.1028   2.1261   2.2370   2.4082   2.7574   3.3551
     4.0585   4.2160   4.2703   4.3340   4.3613   4.3843   4.4123   4.4163
     4.4262   4.4579   4.4613   4.4895   4.5057   4.5470   4.5640   4.5945
     4.6051   4.6279   4.6328   4.6515   4.6792   4.6877   4.7061   4.7274
     4.7437   4.7477   4.7664   4.7852   4.7939   4.8043   4.8329   4.8566
     4.8757   4.8988   4.9234   4.9292   4.9346   4.9733   4.9891   5.0040
     5.0294   5.0481   5.0713   5.0829   5.1137   5.1267   5.1451   5.1595
     5.1872   5.2267   5.2505   5.2569   5.3156   5.3374   5.3714   5.3913
     5.4165   5.4362   5.5016   5.5247   5.5358   5.5503   5.5688   5.6035

          k =-0.3750 0.3608-0.0811 ( 46566 PWs)   bands (ev):

   -22.5819 -21.0967 -19.8855 -18.6220 -16.5245 -16.5126 -16.3599 -15.9776
   -15.6156 -15.5400 -15.4167 -15.2843 -15.2129 -15.1605 -15.0934 -15.0893
   -15.0493 -14.9790 -14.9317 -14.9255 -14.8585 -14.8416 -14.7661 -14.7646
   -14.7236 -14.5618 -14.3490 -14.2831 -14.2130 -14.1903 -14.1613 -14.1092
   -13.9246 -13.8935 -13.8903 -13.8764 -13.7609 -13.6415 -13.5797 -11.9041
    -8.9506  -7.8461  -7.7453  -7.6985  -6.9533  -6.2957  -6.0169  -5.6453
    -4.9383  -4.9345  -4.7412  -4.6987  -4.5948  -4.5860  -4.5757  -4.5376
    -4.5218  -4.5175  -4.4975  -4.4514  -4.4087  -4.3894  -4.3553  -4.3440
    -4.3236  -4.3127  -4.3042  -4.2881  -4.2692  -4.2456  -4.2202  -4.1718
    -4.1424  -4.1334  -4.0172  -3.9766  -3.9399  -3.9107  -3.8543  -3.7431
    -3.7254  -3.6387  -3.6185  -3.5787  -3.1763  -2.7254  -2.5779  -2.5607
    -2.3690  -2.2291  -2.1817  -2.0510  -1.9825  -1.9255  -1.8719  -1.7752
    -1.6857  -1.6667  -1.6021  -1.5715  -1.5248  -1.5110  -1.3997  -1.3541
    -1.3312  -1.2833  -1.2597  -1.2446  -1.1844  -1.1685  -1.1338  -1.1009
    -1.0674  -1.0173  -1.0001  -0.9411  -0.9060  -0.8957  -0.8500  -0.7951
    -0.7567  -0.7333  -0.6981  -0.6584  -0.6520  -0.6147  -0.5907  -0.5465
    -0.4973  -0.4743  -0.4017  -0.3703  -0.3458  -0.3373  -0.3112  -0.2730
    -0.2570  -0.1988  -0.1671  -0.1433  -0.1191  -0.0595  -0.0120   0.0442
     0.0916   0.1060   0.1481   0.1868   0.2275   0.2671   0.3471   0.3966
     0.4070   0.4508   0.5111   0.5539   0.5745   0.5998   0.6396   0.6904
     0.7147   0.7236   0.7886   0.8107   0.8712   0.8985   0.9362   0.9657
     0.9798   1.0407   1.0668   1.1086   1.1377   1.2203   1.2832   1.3272
     1.3868   1.4520   1.4811   1.5394   1.5790   1.6360   1.6501   1.7064
     1.9293   1.9579   2.1029   2.1261   2.2369   2.4087   2.8754   3.3754
     4.0585   4.1610   4.2703   4.3215   4.3622   4.3889   4.4083   4.4134
     4.4262   4.4574   4.4649   4.4892   4.5062   4.5253   4.5652   4.5980
     4.6239   4.6291   4.6332   4.6568   4.6820   4.6913   4.7125   4.7259
     4.7413   4.7477   4.7736   4.7857   4.7975   4.8045   4.8327   4.8434
     4.8696   4.8761   4.9203   4.9274   4.9312   4.9568   4.9762   5.0033
     5.0278   5.0460   5.0689   5.0819   5.1138   5.1238   5.1492   5.1704
     5.1871   5.2276   5.2464   5.2516   5.3113   5.3374   5.3789   5.4032
     5.4175   5.4363   5.5000   5.5266   5.5423   5.5531   5.5633   5.6050

          k = 0.5000 0.1443-0.0811 ( 46566 PWs)   bands (ev):

   -22.5819 -21.1009 -19.8786 -18.6258 -16.5686 -16.5245 -16.2430 -16.0523
   -15.6156 -15.5129 -15.4363 -15.2843 -15.2129 -15.1718 -15.0934 -15.0744
   -15.0493 -15.0066 -14.9317 -14.8818 -14.8585 -14.8320 -14.7868 -14.7647
   -14.7302 -14.5621 -14.3489 -14.2831 -14.2130 -14.1906 -14.1614 -14.1088
   -13.9246 -13.8936 -13.8903 -13.8764 -13.7610 -13.6415 -13.5797 -11.9034
    -8.9479  -7.8460  -7.7453  -7.6985  -6.9358  -6.2076  -6.0370  -5.7590
    -4.9383  -4.8887  -4.7251  -4.6987  -4.6138  -4.5851  -4.5721  -4.5569
    -4.5361  -4.5182  -4.5081  -4.4866  -4.4335  -4.4078  -4.3838  -4.3456
    -4.3356  -4.3175  -4.2919  -4.2833  -4.2689  -4.2407  -4.2275  -4.1754
    -4.1697  -4.1384  -4.0181  -3.9875  -3.9759  -3.8879  -3.8543  -3.7430
    -3.7216  -3.6382  -3.6185  -3.4029  -3.1792  -2.7310  -2.5775  -2.4876
    -2.3692  -2.2991  -2.1874  -2.0512  -1.9823  -1.8977  -1.8468  -1.7731
    -1.7377  -1.6841  -1.6103  -1.5557  -1.5262  -1.4688  -1.3962  -1.3401
    -1.3306  -1.2859  -1.2768  -1.2507  -1.1953  -1.1573  -1.1396  -1.1118
    -1.0664  -1.0314  -0.9850  -0.9340  -0.9077  -0.8986  -0.8522  -0.7762
    -0.7423  -0.7310  -0.6835  -0.6550  -0.6223  -0.6098  -0.5880  -0.5303
    -0.4876  -0.4771  -0.4284  -0.3733  -0.3549  -0.3466  -0.3141  -0.2763
    -0.2576  -0.2068  -0.1628  -0.1126  -0.0690  -0.0485   0.0076   0.0421
     0.0803   0.1013   0.1185   0.1691   0.2277   0.2584   0.3384   0.3813
     0.4064   0.4698   0.4983   0.5364   0.5503   0.5957   0.6075   0.6468
     0.6949   0.7240   0.7991   0.8221   0.8874   0.9168   0.9388   0.9562
     0.9856   1.0209   1.0689   1.1053   1.1358   1.2331   1.3211   1.3291
     1.4397   1.4573   1.5227   1.5565   1.5921   1.6126   1.6497   1.7003
     1.9284   1.9338   2.1037   2.1268   2.2357   2.4066   2.9516   3.0876
     4.0585   4.2061   4.2703   4.3578   4.3637   4.3957   4.4104   4.4134
     4.4263   4.4504   4.4608   4.4920   4.5146   4.5540   4.5657   4.5856
     4.6081   4.6281   4.6328   4.6527   4.6771   4.6800   4.7037   4.7273
     4.7413   4.7453   4.7792   4.7874   4.7944   4.8042   4.8328   4.8481
     4.8703   4.8760   4.9232   4.9294   4.9362   4.9730   4.9860   5.0037
     5.0294   5.0481   5.0689   5.0818   5.1139   5.1263   5.1493   5.1814
     5.2221   5.2327   5.2487   5.2527   5.3113   5.3376   5.3786   5.3901
     5.4176   5.4409   5.4684   5.5099   5.5293   5.5499   5.5654   5.5825

          k =-0.3750-0.3608 0.0811 ( 46566 PWs)   bands (ev):

   -22.5819 -21.1000 -19.8814 -18.6243 -16.5702 -16.5245 -16.2189 -16.0774
   -15.6156 -15.5007 -15.4478 -15.2843 -15.2129 -15.1732 -15.0933 -15.0757
   -15.0493 -15.0025 -14.9317 -14.8810 -14.8585 -14.8316 -14.7883 -14.7647
   -14.7304 -14.5621 -14.3489 -14.2831 -14.2130 -14.1907 -14.1614 -14.1088
   -13.9246 -13.8935 -13.8903 -13.8764 -13.7610 -13.6415 -13.5797 -11.9029
    -8.9435  -7.8460  -7.7453  -7.6985  -6.9390  -6.2103  -6.0239  -5.7604
    -4.9383  -4.9236  -4.7155  -4.6987  -4.6283  -4.5874  -4.5702  -4.5651
    -4.5366  -4.5196  -4.5165  -4.4933  -4.4157  -4.4072  -4.3771  -4.3442
    -4.3363  -4.3174  -4.2882  -4.2850  -4.2691  -4.2424  -4.2268  -4.1724
    -4.1717  -4.1383  -4.0185  -3.9876  -3.9752  -3.8859  -3.8543  -3.7430
    -3.7216  -3.6382  -3.6185  -3.3795  -3.1847  -2.7198  -2.5775  -2.4888
    -2.3691  -2.2858  -2.2006  -2.0522  -1.9853  -1.9092  -1.8477  -1.8090
    -1.7100  -1.6822  -1.6038  -1.5521  -1.5343  -1.4857  -1.3948  -1.3508
    -1.3240  -1.2845  -1.2666  -1.2334  -1.1927  -1.1542  -1.1421  -1.1168
    -1.0639  -1.0350  -0.9725  -0.9348  -0.9056  -0.8987  -0.8511  -0.7811
    -0.7558  -0.7234  -0.6939  -0.6468  -0.6268  -0.6025  -0.5717  -0.5095
    -0.5013  -0.4751  -0.4180  -0.3701  -0.3553  -0.3463  -0.3112  -0.2629
    -0.2573  -0.1801  -0.1598  -0.1318  -0.0698  -0.0513   0.0285   0.0442
     0.0730   0.0970   0.1252   0.1347   0.2126   0.2298   0.3201   0.3974
     0.4093   0.4706   0.5018   0.5321   0.5523   0.5947   0.6039   0.6764
     0.6970   0.7258   0.7987   0.8066   0.8789   0.9137   0.9328   0.9632
     0.9843   1.0271   1.0646   1.1043   1.1352   1.2341   1.3171   1.3268
     1.4415   1.4694   1.5209   1.5469   1.5880   1.6121   1.6510   1.7010
     1.9287   1.9397   2.1038   2.1268   2.2354   2.4070   2.9596   3.0594
     4.0585   4.2175   4.2703   4.3581   4.3661   4.3925   4.4037   4.4126
     4.4262   4.4594   4.4675   4.4879   4.5034   4.5541   4.5708   4.5961
     4.6061   4.6284   4.6328   4.6538   4.6670   4.6799   4.6925   4.7264
     4.7431   4.7543   4.7809   4.7915   4.7943   4.8053   4.8327   4.8367
     4.8755   4.8837   4.9235   4.9297   4.9361   4.9728   4.9858   5.0042
     5.0293   5.0452   5.0711   5.0881   5.1145   5.1290   5.1491   5.1852
     5.2260   5.2286   5.2444   5.2512   5.3109   5.3371   5.3764   5.3920
     5.4120   5.4411   5.4731   5.5087   5.5287   5.5483   5.5627   5.5861

          k = 0.5000-0.1443 0.0811 ( 46566 PWs)   bands (ev):

   -22.5819 -21.0982 -19.8820 -18.6239 -16.5245 -16.5236 -16.3495 -15.9766
   -15.6156 -15.5406 -15.4163 -15.2843 -15.2129 -15.1616 -15.0934 -15.0897
   -15.0493 -14.9817 -14.9317 -14.9157 -14.8585 -14.8452 -14.7679 -14.7646
   -14.7238 -14.5618 -14.3490 -14.2831 -14.2131 -14.1904 -14.1613 -14.1091
   -13.9246 -13.8935 -13.8903 -13.8764 -13.7609 -13.6415 -13.5797 -11.9043
    -8.9537  -7.8461  -7.7453  -7.6985  -6.9480  -6.2873  -6.0163  -5.6670
    -4.9383  -4.9094  -4.7236  -4.6986  -4.6018  -4.5900  -4.5738  -4.5376
    -4.5285  -4.5184  -4.4983  -4.4439  -4.4098  -4.3925  -4.3735  -4.3432
    -4.3328  -4.3149  -4.2927  -4.2898  -4.2711  -4.2445  -4.2232  -4.1718
    -4.1412  -4.1373  -4.0176  -3.9763  -3.9517  -3.9074  -3.8548  -3.7430
    -3.7247  -3.6386  -3.6185  -3.5617  -3.1719  -2.7304  -2.5782  -2.5690
    -2.3690  -2.2314  -2.1602  -2.0518  -1.9814  -1.9160  -1.8720  -1.7811
    -1.6868  -1.6604  -1.5837  -1.5557  -1.5263  -1.5091  -1.4098  -1.3803
    -1.3235  -1.3058  -1.2812  -1.2461  -1.1853  -1.1670  -1.1374  -1.1101
    -1.0656  -1.0262  -0.9689  -0.9441  -0.9049  -0.8926  -0.8519  -0.7979
    -0.7590  -0.7314  -0.6908  -0.6595  -0.6397  -0.6093  -0.5828  -0.5680
    -0.5002  -0.4721  -0.4181  -0.3665  -0.3522  -0.3437  -0.3128  -0.2572
    -0.2486  -0.2152  -0.1649  -0.1406  -0.0862  -0.0621  -0.0080   0.0435
     0.0853   0.1052   0.1453   0.1614   0.2405   0.2464   0.3609   0.3984
     0.4200   0.4488   0.5257   0.5511   0.5727   0.6001   0.6206   0.6863
     0.7096   0.7310   0.7941   0.8208   0.8596   0.8976   0.9304   0.9625
     0.9894   1.0378   1.0753   1.1091   1.1393   1.2322   1.2771   1.3279
     1.3931   1.4537   1.4734   1.5375   1.5783   1.6355   1.6503   1.7089
     1.9292   1.9538   2.1029   2.1261   2.2368   2.4084   2.9051   3.3374
     4.0585   4.1612   4.2703   4.3309   4.3626   4.3843   4.4026   4.4129
     4.4262   4.4582   4.4674   4.4907   4.5024   4.5268   4.5640   4.5994
     4.6280   4.6326   4.6455   4.6609   4.6820   4.6958   4.7049   4.7244
     4.7349   4.7447   4.7779   4.7841   4.7944   4.8039   4.8285   4.8334
     4.8738   4.8768   4.9206   4.9290   4.9315   4.9568   4.9762   5.0031
     5.0278   5.0461   5.0679   5.0806   5.1133   5.1239   5.1460   5.1804
     5.1833   5.2243   5.2485   5.2526   5.3107   5.3375   5.3775   5.4080
     5.4279   5.4351   5.4944   5.5229   5.5355   5.5539   5.5712   5.5855

          k =-0.1250-0.3608 0.0811 ( 46524 PWs)   bands (ev):

   -22.5804 -21.1002 -19.8880 -18.6132 -16.5926 -16.5293 -16.2184 -16.0631
   -15.6704 -15.5533 -15.4369 -15.3581 -15.2297 -15.1733 -15.0615 -15.0451
   -15.0027 -14.9411 -14.9162 -14.8877 -14.8432 -14.8238 -14.7642 -14.7619
   -14.7277 -14.5927 -14.3767 -14.2783 -14.1792 -14.1647 -14.1283 -14.1074
   -13.9171 -13.9085 -13.9001 -13.8755 -13.7680 -13.6275 -13.5827 -11.9031
    -8.9405  -7.8865  -7.7751  -7.7488  -6.9560  -6.2609  -6.0833  -5.6563
    -5.0166  -4.9064  -4.6858  -4.6672  -4.6473  -4.6255  -4.6131  -4.6031
    -4.5870  -4.5505  -4.4739  -4.4441  -4.4254  -4.4008  -4.3498  -4.3200
    -4.3017  -4.2829  -4.2713  -4.2542  -4.2381  -4.2175  -4.1931  -4.1617
    -4.1471  -4.1221  -4.0098  -3.9808  -3.9685  -3.8772  -3.8285  -3.7378
    -3.7221  -3.6482  -3.6334  -3.3705  -3.2501  -2.7217  -2.6650  -2.6230
    -2.4959  -2.4181  -2.2541  -2.1576  -2.1005  -2.0597  -2.0066  -1.9419
    -1.8681  -1.8223  -1.7496  -1.6894  -1.5834  -1.4758  -1.4519  -1.3995
    -1.3546  -1.3159  -1.2709  -1.2268  -1.2072  -1.1856  -1.1288  -1.0640
    -1.0526  -1.0120  -0.9263  -0.9010  -0.8553  -0.8047  -0.7779  -0.7545
    -0.7197  -0.6899  -0.6644  -0.6319  -0.6128  -0.5650  -0.5293  -0.4794
    -0.4592  -0.4355  -0.3990  -0.3943  -0.3308  -0.2902  -0.2731  -0.2347
    -0.1709  -0.1654  -0.0966  -0.0435  -0.0298   0.0081   0.0648   0.0874
     0.1242   0.1420   0.2298   0.2588   0.3133   0.3527   0.3712   0.4279
     0.4730   0.5086   0.5238   0.5496   0.5788   0.6019   0.6318   0.6843
     0.7010   0.7374   0.7694   0.8120   0.8631   0.8866   0.9220   0.9989
     1.0269   1.0516   1.1163   1.1815   1.2239   1.2695   1.3624   1.4170
     1.4661   1.4881   1.5125   1.5567   1.5916   1.6744   1.7489   1.7897
     1.9682   1.9935   2.0946   2.1418   2.2834   2.4077   2.7748   3.1909
     4.0687   4.2322   4.2475   4.3389   4.3582   4.3717   4.3863   4.3990
     4.4216   4.4624   4.4743   4.5045   4.5147   4.5252   4.5502   4.5760
     4.6093   4.6213   4.6391   4.6668   4.6735   4.6928   4.7090   4.7178
     4.7253   4.7397   4.7743   4.7820   4.7907   4.8136   4.8692   4.8836
     4.8941   4.9174   4.9250   4.9445   4.9527   4.9665   4.9967   5.0133
     5.0244   5.0335   5.0776   5.0958   5.1211   5.1422   5.1540   5.1825
     5.2044   5.2515   5.2849   5.3228   5.3534   5.3607   5.3967   5.4058
     5.4340   5.4655   5.5122   5.5295   5.5361   5.5760   5.6030   5.6294

          k = 0.3750-0.0722-0.0811 ( 46524 PWs)   bands (ev):

   -22.5804 -21.1046 -19.8745 -18.6206 -16.5870 -16.5293 -16.2979 -15.9746
   -15.6704 -15.5738 -15.4287 -15.3581 -15.2149 -15.1733 -15.0615 -15.0525
   -15.0027 -14.9458 -14.9162 -14.8922 -14.8432 -14.8260 -14.7624 -14.7588
   -14.7259 -14.5926 -14.3767 -14.2782 -14.1791 -14.1646 -14.1284 -14.1076
   -13.9171 -13.9085 -13.9001 -13.8755 -13.7680 -13.6274 -13.5827 -11.9054
    -8.9614  -7.8866  -7.7751  -7.7488  -6.9419  -6.2883  -6.0704  -5.6769
    -4.9064  -4.8693  -4.6896  -4.6845  -4.6356  -4.6209  -4.6101  -4.5939
    -4.5838  -4.5091  -4.4747  -4.4651  -4.4245  -4.4014  -4.3663  -4.3186
    -4.3033  -4.2821  -4.2711  -4.2472  -4.2389  -4.2130  -4.1890  -4.1609
    -4.1481  -4.1217  -4.0092  -3.9772  -3.9704  -3.8931  -3.8287  -3.7377
    -3.7225  -3.6482  -3.6334  -3.4842  -3.2094  -2.7571  -2.7207  -2.6229
    -2.4961  -2.3878  -2.2355  -2.1715  -2.0993  -2.0231  -1.9763  -1.9213
    -1.8590  -1.8169  -1.7266  -1.6697  -1.5836  -1.4846  -1.4629  -1.4262
    -1.3901  -1.3269  -1.2880  -1.2469  -1.2249  -1.1972  -1.1260  -1.0621
    -1.0262  -0.9928  -0.9167  -0.8991  -0.8705  -0.8095  -0.7855  -0.7642
    -0.7316  -0.6965  -0.6605  -0.6341  -0.6142  -0.5613  -0.5352  -0.5059
    -0.4762  -0.4486  -0.4272  -0.3944  -0.3370  -0.3270  -0.2708  -0.2224
    -0.1990  -0.1584  -0.0977  -0.0357  -0.0195   0.0019   0.0417   0.1022
     0.1248   0.1533   0.2448   0.2589   0.3269   0.3490   0.3960   0.4425
     0.4858   0.5165   0.5384   0.5510   0.5863   0.6098   0.6334   0.6662
     0.7106   0.7201   0.7583   0.7941   0.8552   0.8813   0.9326   0.9923
     1.0368   1.0817   1.1450   1.1865   1.2188   1.2930   1.3583   1.4094
     1.4599   1.4873   1.5071   1.5615   1.5971   1.6847   1.7487   1.7844
     1.9617   1.9743   2.0946   2.1416   2.2838   2.4084   2.8649   3.2272
     4.0687   4.1690   4.2476   4.3367   4.3497   4.3806   4.3871   4.4067
     4.4217   4.4567   4.4675   4.5014   4.5109   4.5370   4.5557   4.5797
     4.6116   4.6365   4.6427   4.6624   4.6718   4.6772   4.7008   4.7158
     4.7339   4.7467   4.7697   4.7823   4.7929   4.8313   4.8569   4.8697
     4.8891   4.9189   4.9261   4.9437   4.9480   4.9621   4.9884   4.9961
     5.0160   5.0319   5.0714   5.0944   5.1197   5.1373   5.1553   5.1916
     5.2015   5.2465   5.2830   5.3187   5.3506   5.3604   5.4042   5.4178
     5.4436   5.4644   5.5150   5.5293   5.5368   5.5797   5.6019   5.6226

          k =-0.2500-0.2887-0.0811 ( 46524 PWs)   bands (ev):

   -22.5804 -21.1038 -19.8796 -18.6178 -16.6048 -16.5293 -16.2100 -16.0584
   -15.6704 -15.5543 -15.4366 -15.3581 -15.2290 -15.1733 -15.0615 -15.0490
   -15.0027 -14.9408 -14.9162 -14.8829 -14.8432 -14.8139 -14.7736 -14.7622
   -14.7296 -14.5929 -14.3767 -14.2782 -14.1792 -14.1647 -14.1283 -14.1074
   -13.9171 -13.9086 -13.9001 -13.8755 -13.7680 -13.6275 -13.5827 -11.9038
    -8.9479  -7.8865  -7.7751  -7.7488  -6.9430  -6.2384  -6.0813  -5.7143
    -4.9305  -4.9064  -4.7005  -4.6844  -4.6407  -4.6238  -4.6096  -4.5983
    -4.5819  -4.5621  -4.4739  -4.4569  -4.4280  -4.4173  -4.3688  -4.3228
    -4.3034  -4.2811  -4.2717  -4.2532  -4.2317  -4.2186  -4.1865  -4.1681
    -4.1518  -4.1211  -4.0101  -3.9862  -3.9730  -3.8795  -3.8287  -3.7377
    -3.7220  -3.6482  -3.6334  -3.3471  -3.2227  -2.7251  -2.7181  -2.5798
    -2.4962  -2.4067  -2.2760  -2.1638  -2.0916  -2.0423  -2.0073  -1.9382
    -1.8553  -1.8247  -1.7671  -1.6387  -1.5831  -1.5210  -1.4524  -1.3970
    -1.3511  -1.3149  -1.2791  -1.2405  -1.2047  -1.1675  -1.1273  -1.0984
    -1.0519  -1.0153  -0.9150  -0.9011  -0.8616  -0.8068  -0.7899  -0.7495
    -0.7261  -0.6899  -0.6584  -0.6119  -0.5927  -0.5583  -0.5271  -0.4765
    -0.4684  -0.4310  -0.4001  -0.3932  -0.3491  -0.3286  -0.2821  -0.2531
    -0.1741  -0.1609  -0.0932  -0.0362  -0.0095   0.0236   0.0540   0.1041
     0.1299   0.1772   0.1885   0.2655   0.3244   0.3341   0.3852   0.4388
     0.4673   0.4850   0.5134   0.5345   0.5643   0.6165   0.6306   0.6609
     0.7118   0.7428   0.7597   0.8235   0.8431   0.8800   0.9221   1.0030
     1.0402   1.0571   1.1307   1.1817   1.2173   1.2817   1.3643   1.4347
     1.4660   1.5025   1.5242   1.5835   1.5939   1.6685   1.7479   1.7877
     1.9640   1.9752   2.0946   2.1426   2.2830   2.4074   2.8703   3.0595
     4.0687   4.2224   4.2476   4.3406   4.3665   4.3809   4.3866   4.3949
     4.4217   4.4636   4.4671   4.4972   4.5148   4.5397   4.5589   4.5774
     4.6056   4.6179   4.6393   4.6642   4.6727   4.6852   4.7097   4.7163
     4.7332   4.7410   4.7765   4.7819   4.7911   4.8145   4.8689   4.8764
     4.8925   4.9136   4.9245   4.9441   4.9513   4.9636   4.9968   5.0138
     5.0224   5.0329   5.0771   5.0959   5.1210   5.1427   5.1647   5.1987
     5.2161   5.2509   5.2839   5.3091   5.3521   5.3605   5.4037   5.4114
     5.4360   5.4638   5.4944   5.5260   5.5304   5.5669   5.6014   5.6275

          k = 0.3750 0.0722 0.0811 ( 46524 PWs)   bands (ev):

   -22.5804 -21.1060 -19.8728 -18.6216 -16.6023 -16.5293 -16.2553 -16.0089
   -15.6704 -15.5659 -15.4304 -15.3581 -15.2207 -15.1733 -15.0615 -15.0535
   -15.0027 -14.9443 -14.9162 -14.8846 -14.8432 -14.8157 -14.7697 -14.7622
   -14.7291 -14.5929 -14.3767 -14.2782 -14.1792 -14.1647 -14.1283 -14.1075
   -13.9171 -13.9086 -13.9001 -13.8755 -13.7680 -13.6274 -13.5827 -11.9049
    -8.9585  -7.8865  -7.7751  -7.7488  -6.9356  -6.2434  -6.0908  -5.7184
    -4.9064  -4.8487  -4.7074  -4.6851  -4.6368  -4.6188  -4.6054  -4.6014
    -4.5879  -4.5049  -4.4841  -4.4731  -4.4396  -4.4235  -4.3664  -4.3217
    -4.3041  -4.2817  -4.2713  -4.2457  -4.2397  -4.2143  -4.1873  -4.1754
    -4.1529  -4.1213  -4.0099  -3.9846  -3.9751  -3.8857  -3.8287  -3.7378
    -3.7219  -3.6482  -3.6334  -3.3993  -3.2098  -2.7603  -2.7209  -2.5861
    -2.4970  -2.4054  -2.2558  -2.1696  -2.0992  -2.0374  -1.9885  -1.8878
    -1.8557  -1.8287  -1.7609  -1.6465  -1.5842  -1.4831  -1.4566  -1.4088
    -1.3785  -1.3255  -1.2867  -1.2482  -1.2345  -1.1846  -1.1360  -1.0778
    -1.0238  -1.0082  -0.9078  -0.8974  -0.8679  -0.8071  -0.7865  -0.7542
    -0.7242  -0.7000  -0.6651  -0.6163  -0.5843  -0.5656  -0.5232  -0.4896
    -0.4713  -0.4645  -0.4222  -0.3946  -0.3820  -0.3284  -0.2719  -0.2407
    -0.1948  -0.1592  -0.0934  -0.0639  -0.0326   0.0193   0.0768   0.1163
     0.1346   0.1908   0.2307   0.2603   0.3287   0.3560   0.4185   0.4389
     0.4638   0.4978   0.5156   0.5407   0.5519   0.5974   0.6293   0.6454
     0.7042   0.7396   0.7635   0.8170   0.8536   0.8803   0.9304   0.9950
     1.0335   1.0758   1.1438   1.1871   1.2136   1.2893   1.3647   1.4436
     1.4597   1.4957   1.5235   1.5784   1.6027   1.6816   1.7475   1.7816
     1.9531   1.9719   2.0946   2.1423   2.2835   2.4071   2.8812   3.1023
     4.0687   4.1906   4.2476   4.3409   4.3582   4.3864   4.3877   4.4094
     4.4217   4.4450   4.4643   4.5027   4.5160   4.5472   4.5622   4.5855
     4.6099   4.6239   4.6401   4.6588   4.6709   4.6749   4.7042   4.7169
     4.7305   4.7421   4.7801   4.7845   4.7929   4.8080   4.8686   4.8757
     4.8911   4.9106   4.9237   4.9440   4.9490   4.9688   4.9947   5.0051
     5.0173   5.0323   5.0726   5.0944   5.1199   5.1390   5.1564   5.1990
     5.2226   5.2453   5.2817   5.3202   5.3492   5.3604   5.4045   5.4145
     5.4510   5.4586   5.4874   5.5253   5.5305   5.5741   5.6016   5.6240

          k =-0.2500 0.2887 0.0811 ( 46524 PWs)   bands (ev):

   -22.5804 -21.1010 -19.8830 -18.6159 -16.5714 -16.5293 -16.3115 -15.9775
   -15.6704 -15.5726 -15.4287 -15.3581 -15.2161 -15.1733 -15.0615 -15.0367
   -15.0027 -14.9703 -14.9162 -14.8911 -14.8432 -14.8231 -14.7624 -14.7543
   -14.7251 -14.5924 -14.3767 -14.2782 -14.1790 -14.1646 -14.1284 -14.1077
   -13.9171 -13.9085 -13.9001 -13.8754 -13.7680 -13.6275 -13.5827 -11.9048
    -8.9538  -7.8866  -7.7751  -7.7488  -6.9547  -6.3086  -6.0702  -5.6273
    -4.9390  -4.9064  -4.7080  -4.6853  -4.6343  -4.6164  -4.6023  -4.5972
    -4.5857  -4.5143  -4.4739  -4.4477  -4.4243  -4.3763  -4.3415  -4.3104
    -4.2957  -4.2796  -4.2721  -4.2566  -4.2416  -4.2164  -4.1803  -4.1587
    -4.1504  -4.1203  -4.0077  -3.9775  -3.9590  -3.8921  -3.8275  -3.7380
    -3.7227  -3.6480  -3.6334  -3.5212  -3.2202  -2.7684  -2.7206  -2.5803
    -2.4957  -2.3807  -2.2616  -2.1739  -2.1049  -2.0381  -1.9894  -1.9255
    -1.8378  -1.8023  -1.7481  -1.6961  -1.5839  -1.5323  -1.4525  -1.3945
    -1.3757  -1.3382  -1.2809  -1.2299  -1.1997  -1.1651  -1.1005  -1.0564
    -1.0246  -1.0140  -0.9163  -0.8995  -0.8801  -0.8121  -0.7936  -0.7729
    -0.7319  -0.7042  -0.6640  -0.6359  -0.6075  -0.5652  -0.5277  -0.5138
    -0.4724  -0.4578  -0.4185  -0.3945  -0.3308  -0.3139  -0.2732  -0.2085
    -0.1792  -0.1477  -0.1172  -0.0591  -0.0328  -0.0017   0.0456   0.1115
     0.1305   0.1580   0.2126   0.2363   0.3402   0.3695   0.3989   0.4526
     0.4834   0.5181   0.5322   0.5523   0.5805   0.6137   0.6323   0.6597
     0.6951   0.7399   0.7676   0.8001   0.8448   0.8811   0.9260   0.9993
     1.0470   1.1024   1.1350   1.1810   1.2148   1.2816   1.3277   1.3946
     1.4550   1.4831   1.5086   1.5737   1.5953   1.6897   1.7488   1.7924
     1.9663   1.9789   2.0947   2.1418   2.2835   2.4096   2.7882   3.3239
     4.0687   4.1711   4.2476   4.3230   4.3452   4.3862   4.3904   4.4165
     4.4217   4.4482   4.4671   4.5056   4.5175   4.5348   4.5490   4.5735
     4.6115   4.6162   4.6379   4.6626   4.6725   4.6806   4.7027   4.7162
     4.7307   4.7420   4.7785   4.7832   4.7949   4.8343   4.8688   4.8800
     4.8905   4.9167   4.9261   4.9425   4.9488   4.9586   4.9914   4.9972
     5.0162   5.0320   5.0739   5.0948   5.1197   5.1377   5.1543   5.1805
     5.2015   5.2501   5.2845   5.3160   5.3523   5.3604   5.3886   5.4065
     5.4385   5.4675   5.5208   5.5299   5.5601   5.5981   5.6038   5.6446

          k =-0.1250-0.0722 0.0811 ( 46468 PWs)   bands (ev):

   -22.5768 -21.1164 -19.8651 -18.6077 -16.6788 -16.5414 -16.2287 -15.9750
   -15.7764 -15.6647 -15.4587 -15.4252 -15.2868 -15.0885 -15.0622 -15.0041
   -14.9144 -14.9019 -14.8836 -14.8204 -14.8179 -14.7698 -14.7590 -14.7506
   -14.7250 -14.6268 -14.4280 -14.2166 -14.1843 -14.1386 -14.1223 -13.9954
   -13.9609 -13.9207 -13.8820 -13.8679 -13.7930 -13.5972 -13.5898 -11.9074
    -8.9720  -7.9783  -7.9532  -7.7574  -6.9421  -6.3186  -6.1635  -5.6711
    -4.8519  -4.8262  -4.7334  -4.7239  -4.7213  -4.7126  -4.6895  -4.5762
    -4.5423  -4.5358  -4.5193  -4.5008  -4.4335  -4.4090  -4.2816  -4.2642
    -4.2102  -4.2040  -4.1968  -4.1621  -4.1527  -4.1433  -4.1348  -4.1147
    -4.0969  -4.0815  -3.9886  -3.9758  -3.9736  -3.8698  -3.7517  -3.7255
    -3.7165  -3.6764  -3.6727  -3.3484  -3.2852  -3.0611  -2.9556  -2.8120
    -2.7760  -2.5706  -2.4697  -2.4125  -2.3703  -2.3492  -2.2703  -2.1900
    -2.0898  -1.9640  -1.8949  -1.8215  -1.7209  -1.7108  -1.5736  -1.4721
    -1.4094  -1.3575  -1.3385  -1.2971  -1.2600  -1.2014  -1.0999  -1.0371
    -0.9902  -0.9166  -0.8990  -0.8327  -0.7884  -0.7254  -0.6522  -0.6217
    -0.6156  -0.5523  -0.5406  -0.5111  -0.4874  -0.4715  -0.4171  -0.4061
    -0.3810  -0.3649  -0.3603  -0.3324  -0.2859  -0.2528  -0.2344  -0.2240
    -0.1618  -0.1228  -0.0818  -0.0381   0.0024   0.0587   0.1040   0.1128
     0.2269   0.2704   0.2922   0.3631   0.3748   0.4180   0.4293   0.4630
     0.5035   0.5422   0.5766   0.5831   0.6268   0.6431   0.6665   0.6968
     0.7675   0.7995   0.8389   0.8462   0.8876   0.9282   0.9779   1.1899
     1.2440   1.2823   1.3296   1.3657   1.4077   1.4471   1.4896   1.5154
     1.5753   1.6788   1.7088   1.7441   1.7901   1.8463   1.9924   2.0054
     2.0329   2.0572   2.1045   2.1994   2.3904   2.4113   2.6839   3.0286
     4.1565   4.1733   4.2055   4.2765   4.3330   4.3440   4.3601   4.3713
     4.3772   4.4062   4.4535   4.4681   4.4960   4.5178   4.5308   4.5582
     4.5673   4.5856   4.6002   4.6175   4.6437   4.6531   4.6758   4.6846
     4.6956   4.7579   4.8147   4.8294   4.8367   4.8510   4.8622   4.8740
     4.8969   4.9323   4.9606   4.9834   4.9944   5.0178   5.0320   5.0564
     5.0653   5.0834   5.1106   5.1201   5.1518   5.1627   5.1926   5.2284
     5.2547   5.2594   5.3026   5.3746   5.4060   5.4187   5.4665   5.4800
     5.4989   5.5253   5.5297   5.5844   5.6024   5.6407   5.6581   5.6753

          k = 0.0000-0.1443-0.0811 ( 46468 PWs)   bands (ev):

   -22.5768 -21.1150 -19.8685 -18.6057 -16.6750 -16.5414 -16.2312 -15.9768
   -15.7764 -15.6644 -15.4587 -15.4245 -15.2880 -15.0885 -15.0622 -14.9921
   -14.9342 -14.9019 -14.8836 -14.8191 -14.8063 -14.7797 -14.7569 -14.7497
   -14.7231 -14.6265 -14.4280 -14.2166 -14.1843 -14.1385 -14.1224 -13.9953
   -13.9609 -13.9207 -13.8820 -13.8678 -13.7930 -13.5972 -13.5898 -11.9071
    -8.9689  -7.9783  -7.9531  -7.7575  -6.9474  -6.3254  -6.1654  -5.6508
    -4.8900  -4.8262  -4.7315  -4.7238  -4.7213  -4.7132  -4.6874  -4.5556
    -4.5408  -4.5358  -4.5263  -4.5029  -4.4247  -4.4021  -4.2852  -4.2717
    -4.2091  -4.2031  -4.1797  -4.1621  -4.1521  -4.1423  -4.1348  -4.1177
    -4.0965  -4.0837  -3.9870  -3.9752  -3.9738  -3.8683  -3.7508  -3.7256
    -3.7161  -3.6764  -3.6728  -3.3476  -3.3147  -3.0611  -2.9567  -2.8115
    -2.7684  -2.5577  -2.4663  -2.4064  -2.3704  -2.3499  -2.2706  -2.1897
    -2.1008  -1.9632  -1.9078  -1.8227  -1.7205  -1.7112  -1.5722  -1.4691
    -1.4219  -1.3533  -1.3443  -1.2974  -1.2535  -1.1967  -1.0905  -1.0396
    -0.9902  -0.9183  -0.8990  -0.8361  -0.7776  -0.7232  -0.6497  -0.6220
    -0.6155  -0.5598  -0.5340  -0.4880  -0.4794  -0.4707  -0.4515  -0.3921
    -0.3811  -0.3602  -0.3538  -0.3494  -0.3226  -0.2685  -0.2281  -0.1764
    -0.1586  -0.1225  -0.0801  -0.0366  -0.0024   0.0549   0.0908   0.1185
     0.2241   0.2700   0.2905   0.3586   0.3842   0.4176   0.4208   0.4628
     0.5088   0.5612   0.5764   0.5831   0.6245   0.6372   0.6658   0.6937
     0.7609   0.7992   0.8389   0.8426   0.8863   0.9282   0.9821   1.2015
     1.2556   1.2875   1.3299   1.3701   1.4084   1.4437   1.4678   1.5124
     1.5538   1.6760   1.7071   1.7438   1.7915   1.8520   1.9931   2.0122
     2.0331   2.0573   2.1045   2.1991   2.3884   2.4112   2.6470   3.0801
     4.1566   4.1762   4.2055   4.2765   4.3294   4.3459   4.3607   4.3669
     4.3805   4.4059   4.4518   4.4646   4.4971   4.5202   4.5308   4.5623
     4.5706   4.5816   4.6001   4.6131   4.6442   4.6530   4.6758   4.6846
     4.6959   4.7579   4.7988   4.8308   4.8367   4.8460   4.8630   4.8857
     4.9054   4.9275   4.9610   4.9882   4.9919   5.0224   5.0315   5.0563
     5.0653   5.0921   5.1104   5.1211   5.1518   5.1586   5.1786   5.2296
     5.2555   5.2657   5.3025   5.3766   5.3967   5.4094   5.4666   5.4802
     5.5000   5.5263   5.5288   5.5912   5.6019   5.6407   5.6615   5.6854

          k =-0.3750 0.6495 0.0811 ( 46510 PWs)   bands (ev):

   -22.5825 -21.0962 -19.8865 -18.6245 -16.5389 -16.5227 -16.2629 -16.0584
   -15.5975 -15.5023 -15.4349 -15.2476 -15.1899 -15.1332 -15.1159 -15.0789
   -15.0689 -15.0033 -14.9828 -14.9199 -14.8746 -14.8530 -14.7685 -14.7642
   -14.7273 -14.5313 -14.3384 -14.2846 -14.2663 -14.1896 -14.1703 -14.1214
   -13.9251 -13.8861 -13.8743 -13.8633 -13.7671 -13.6536 -13.5736 -11.9025
    -8.9403  -7.7823  -7.7437  -7.7155  -6.9466  -6.2310  -6.0012  -5.7212
    -4.9692  -4.9688  -4.7594  -4.6834  -4.5998  -4.5698  -4.5519  -4.5482
    -4.5170  -4.4779  -4.4609  -4.4405  -4.4186  -4.3876  -4.3800  -4.3701
    -4.3586  -4.3318  -4.3245  -4.3196  -4.3052  -4.2755  -4.2241  -4.1881
    -4.1585  -4.1443  -4.0098  -3.9912  -3.9680  -3.8932  -3.8465  -3.7658
    -3.7201  -3.6304  -3.6127  -3.4557  -3.1670  -2.6856  -2.4018  -2.3762
    -2.3331  -2.2647  -2.1203  -2.0062  -1.9440  -1.8879  -1.8444  -1.8137
    -1.7649  -1.6957  -1.6082  -1.5143  -1.4586  -1.4274  -1.4004  -1.3537
    -1.3392  -1.2992  -1.2850  -1.2592  -1.2028  -1.1816  -1.1444  -1.1308
    -1.0800  -0.9970  -0.9848  -0.9512  -0.9410  -0.9232  -0.8138  -0.7678
    -0.7378  -0.7202  -0.6996  -0.6725  -0.6436  -0.6215  -0.6065  -0.5048
    -0.4871  -0.4726  -0.4237  -0.3893  -0.3463  -0.3123  -0.3043  -0.2813
    -0.2671  -0.2525  -0.2046  -0.1732  -0.1228  -0.0493  -0.0120   0.0528
     0.1114   0.1249   0.1650   0.2095   0.2268   0.2669   0.3460   0.3995
     0.4301   0.4507   0.5076   0.5241   0.5546   0.5781   0.6228   0.6437
     0.6725   0.6904   0.7388   0.7783   0.7902   0.8812   0.9331   0.9835
     0.9968   1.0110   1.0395   1.0896   1.1121   1.1504   1.1607   1.2242
     1.3450   1.3702   1.4550   1.5526   1.5799   1.6117   1.6367   1.7433
     1.8827   1.9410   2.0469   2.1649   2.1874   2.4205   2.9429   3.2060
     4.0470   4.2166   4.3275   4.3680   4.3697   4.3805   4.4121   4.4439
     4.4521   4.4830   4.5131   4.5170   4.5419   4.5563   4.5839   4.6045
     4.6092   4.6478   4.6623   4.6721   4.6901   4.7010   4.7102   4.7391
     4.7608   4.7852   4.7934   4.7948   4.8044   4.8144   4.8250   4.8343
     4.8680   4.8803   4.8898   4.9112   4.9207   4.9393   4.9631   4.9811
     4.9994   5.0196   5.0774   5.0833   5.1064   5.1272   5.1534   5.1683
     5.1760   5.2003   5.2144   5.2468   5.2838   5.3098   5.3427   5.3635
     5.4103   5.4324   5.4442   5.4639   5.4957   5.5102   5.5394   5.5711

          k = 0.7500 0.0000-0.0811 ( 46510 PWs)   bands (ev):

   -22.5825 -21.0925 -19.8950 -18.6199 -16.5227 -16.5201 -16.2796 -16.0614
   -15.5975 -15.5005 -15.4364 -15.2476 -15.1899 -15.1260 -15.1158 -15.0934
   -15.0690 -14.9831 -14.9807 -14.9350 -14.8822 -14.8530 -14.7642 -14.7610
   -14.7268 -14.5312 -14.3384 -14.2846 -14.2664 -14.1895 -14.1703 -14.1214
   -13.9251 -13.8861 -13.8742 -13.8633 -13.7672 -13.6536 -13.5736 -11.9018
    -8.9327  -7.7823  -7.7437  -7.7155  -6.9596  -6.2542  -6.0049  -5.6592
    -5.0393  -4.9692  -4.7817  -4.6834  -4.5889  -4.5638  -4.5537  -4.5284
    -4.5075  -4.4778  -4.4530  -4.4259  -4.4176  -4.3911  -4.3793  -4.3698
    -4.3555  -4.3358  -4.3288  -4.3179  -4.3060  -4.2691  -4.2270  -4.1884
    -4.1473  -4.1443  -4.0101  -3.9908  -3.9460  -3.8962  -3.8464  -3.7658
    -3.7204  -3.6303  -3.6126  -3.4834  -3.1861  -2.6539  -2.4018  -2.3873
    -2.3333  -2.2547  -2.1848  -2.0093  -1.9348  -1.8930  -1.8562  -1.8001
    -1.7599  -1.6978  -1.6192  -1.5182  -1.4604  -1.4320  -1.4004  -1.3578
    -1.3282  -1.2957  -1.2462  -1.2169  -1.1982  -1.1789  -1.1316  -1.1077
    -1.0787  -1.0528  -0.9878  -0.9756  -0.9381  -0.9188  -0.8135  -0.7632
    -0.7328  -0.7210  -0.7048  -0.6793  -0.6349  -0.6254  -0.5789  -0.5365
    -0.4794  -0.4727  -0.4276  -0.3715  -0.3525  -0.3121  -0.2963  -0.2780
    -0.2692  -0.2380  -0.2069  -0.1777  -0.1358  -0.0802   0.0087   0.0503
     0.1143   0.1371   0.1748   0.2143   0.2225   0.2639   0.3391   0.3657
     0.4262   0.4903   0.5128   0.5406   0.5541   0.5741   0.6118   0.6643
     0.6715   0.6983   0.7149   0.7664   0.8291   0.8665   0.9163   0.9626
     0.9969   1.0111   1.0484   1.1042   1.1148   1.1478   1.1680   1.2186
     1.3325   1.3657   1.4025   1.5480   1.5784   1.6119   1.6443   1.7474
     1.8826   1.9634   2.0430   2.1652   2.1890   2.4203   2.8608   3.3170
     4.0470   4.2183   4.3275   4.3507   4.3689   4.3881   4.4122   4.4436
     4.4473   4.4879   4.5090   4.5207   4.5423   4.5591   4.5821   4.5962
     4.6064   4.6464   4.6706   4.6725   4.6900   4.7018   4.7151   4.7384
     4.7625   4.7823   4.7930   4.7947   4.8035   4.8142   4.8263   4.8387
     4.8731   4.8805   4.8876   4.9113   4.9199   4.9400   4.9639   4.9831
     5.0006   5.0199   5.0776   5.0835   5.1070   5.1272   5.1547   5.1663
     5.1732   5.1779   5.2181   5.2492   5.2824   5.3152   5.3338   5.3629
     5.4068   5.4310   5.4452   5.4788   5.4898   5.5286   5.5399   5.5782

          k =-0.3750-0.2165 0.0811 ( 46530 PWs)   bands (ev):

   -22.5810 -21.1041 -19.8757 -18.6230 -16.5946 -16.5272 -16.2230 -16.0516
   -15.6466 -15.5350 -15.4373 -15.3300 -15.2072 -15.2025 -15.0688 -15.0526
   -15.0422 -14.9730 -14.9036 -14.8719 -14.8540 -14.8008 -14.7884 -14.7653
   -14.7368 -14.5851 -14.3652 -14.2812 -14.1922 -14.1615 -14.1444 -14.1057
   -13.9216 -13.9007 -13.8963 -13.8902 -13.7608 -13.6297 -13.5845 -11.9039
    -8.9510  -7.8845  -7.7475  -7.7278  -6.9343  -6.2090  -6.0724  -5.7550
    -4.9189  -4.8689  -4.6971  -4.6579  -4.6267  -4.6018  -4.5901  -4.5856
    -4.5775  -4.5389  -4.5274  -4.5182  -4.4489  -4.4408  -4.3944  -4.3244
    -4.3119  -4.2824  -4.2586  -4.2507  -4.2229  -4.2133  -4.1992  -4.1936
    -4.1778  -4.1214  -4.0177  -3.9908  -3.9716  -3.8832  -3.8469  -3.7306
    -3.7229  -3.6461  -3.6267  -3.3542  -3.2013  -2.7656  -2.6863  -2.5438
    -2.4340  -2.3442  -2.2503  -2.1138  -2.0600  -1.9904  -1.8879  -1.8484
    -1.8400  -1.7657  -1.7229  -1.5876  -1.5321  -1.4932  -1.4223  -1.3554
    -1.3306  -1.3136  -1.2650  -1.2409  -1.1930  -1.1781  -1.1025  -1.0916
    -1.0731  -1.0223  -0.9098  -0.8998  -0.8697  -0.8497  -0.8360  -0.7654
    -0.7593  -0.7032  -0.6958  -0.6239  -0.6013  -0.5801  -0.5572  -0.4914
    -0.4751  -0.4455  -0.4244  -0.3798  -0.3733  -0.3462  -0.2710  -0.2531
    -0.2369  -0.1394  -0.1207  -0.0984  -0.0740  -0.0488   0.0324   0.0803
     0.1030   0.1393   0.1679   0.2064   0.2479   0.3074   0.3554   0.3761
     0.4289   0.4452   0.4921   0.5192   0.5653   0.5894   0.6379   0.6752
     0.7068   0.7255   0.7502   0.8336   0.8741   0.9112   0.9676   1.0082
     1.0183   1.0606   1.1008   1.1725   1.1871   1.2596   1.4361   1.4449
     1.4640   1.4986   1.5481   1.5596   1.5820   1.6325   1.7054   1.7277
     1.9418   1.9733   2.0807   2.1570   2.2945   2.3867   2.9143   3.0275
     4.0717   4.2045   4.2358   4.3357   4.3610   4.3767   4.3927   4.4010
     4.4220   4.4416   4.4425   4.4803   4.5054   4.5414   4.5717   4.5746
     4.6012   4.6079   4.6346   4.6584   4.6680   4.6819   4.6994   4.7161
     4.7363   4.7480   4.7685   4.7794   4.7899   4.8014   4.8447   4.8607
     4.8914   4.8956   4.9066   4.9257   4.9532   4.9585   5.0147   5.0386
     5.0407   5.0545   5.1042   5.1138   5.1202   5.1351   5.1397   5.1830
     5.2232   5.2405   5.2620   5.2865   5.3279   5.3617   5.3906   5.3978
     5.4407   5.4573   5.4716   5.5399   5.5529   5.5724   5.6064   5.6228

          k = 0.0000-0.4330-0.0811 ( 46530 PWs)   bands (ev):

   -22.5810 -21.0954 -19.8960 -18.6119 -16.5613 -16.5272 -16.2484 -16.0617
   -15.6466 -15.5322 -15.4389 -15.3300 -15.2077 -15.2025 -15.0672 -15.0526
   -15.0422 -14.9559 -14.9056 -14.9036 -14.8540 -14.8108 -14.7708 -14.7651
   -14.7289 -14.5847 -14.3653 -14.2812 -14.1920 -14.1615 -14.1444 -14.1057
   -13.9216 -13.9007 -13.8963 -13.8902 -13.7608 -13.6298 -13.5845 -11.9023
    -8.9329  -7.8846  -7.7475  -7.7278  -6.9658  -6.2690  -6.0710  -5.6148
    -5.0709  -4.9189  -4.6810  -4.6581  -4.6166  -4.5943  -4.5901  -4.5856
    -4.5679  -4.5389  -4.5306  -4.4825  -4.4465  -4.4240  -4.3380  -4.3203
    -4.3011  -4.2824  -4.2744  -4.2470  -4.2246  -4.2134  -4.1995  -4.1958
    -4.1558  -4.1213  -4.0173  -3.9724  -3.9608  -3.8789  -3.8466  -3.7306
    -3.7233  -3.6460  -3.6267  -3.4188  -3.2589  -2.7035  -2.6862  -2.5563
    -2.4341  -2.3810  -2.2230  -2.1114  -2.0658  -2.0109  -1.9202  -1.8878
    -1.8290  -1.7592  -1.7131  -1.6682  -1.5320  -1.4247  -1.3941  -1.3487
    -1.3453  -1.3130  -1.2518  -1.2144  -1.1898  -1.1605  -1.1041  -1.0821
    -1.0399  -0.9903  -0.9141  -0.8874  -0.8697  -0.8542  -0.8357  -0.7971
    -0.7607  -0.7274  -0.6945  -0.6774  -0.6218  -0.5926  -0.5587  -0.5323
    -0.4510  -0.4142  -0.3840  -0.3720  -0.3699  -0.2829  -0.2544  -0.2382
    -0.2248  -0.1768  -0.1318  -0.1148  -0.0591  -0.0451   0.0374   0.0804
     0.0821   0.1243   0.1540   0.2145   0.2382   0.2860   0.3528   0.3770
     0.4426   0.4563   0.5118   0.5440   0.5896   0.5918   0.6476   0.6781
     0.7247   0.7268   0.7723   0.8145   0.8741   0.9060   0.9516   1.0069
     1.0158   1.0532   1.0936   1.1772   1.1870   1.2299   1.3654   1.4417
     1.4547   1.4843   1.5025   1.5507   1.5930   1.6010   1.7253   1.7274
     1.9723   1.9950   2.0807   2.1567   2.2943   2.3894   2.7155   3.3069
     4.0718   4.2228   4.2357   4.3273   4.3427   4.3665   4.3927   4.4022
     4.4220   4.4414   4.4540   4.4822   4.4989   4.5281   4.5454   4.5881
     4.6063   4.6165   4.6330   4.6585   4.6743   4.6834   4.7015   4.7173
     4.7351   4.7472   4.7690   4.7763   4.7900   4.7925   4.8447   4.8737
     4.8921   4.9061   4.9108   4.9284   4.9538   4.9605   5.0174   5.0395
     5.0540   5.0554   5.1040   5.1120   5.1140   5.1350   5.1381   5.1511
     5.1883   5.2331   5.2749   5.2856   5.3305   5.3624   5.3827   5.3952
     5.4414   5.4483   5.5320   5.5399   5.5588   5.5854   5.6104   5.6296

     the Fermi energy is     3.1920 ev

!    total energy              =   -3226.98544207 Ry
     Harris-Foulkes estimate   =   -3226.98544200 Ry
     estimated scf accuracy    <       0.00000010 Ry

     The total energy is the sum of the following terms:

     one-electron contribution =  -35805.33774024 Ry
     hartree contribution      =   18188.46630175 Ry
     xc contribution           =    -874.84199032 Ry
     ewald contribution        =   16000.78941398 Ry
     Hubbard energy            =       3.29372837 Ry
     one-center paw contrib.   =    -739.35513637 Ry
     smearing contrib. (-TS)   =      -0.00001924 Ry

     total magnetization       =    42.12 Bohr mag/cell
     absolute magnetization    =    91.23 Bohr mag/cell

     convergence has been achieved in 198 iterations

     negative rho (up, down):  1.058E-03 8.112E-03

     Forces acting on atoms (cartesian axes, Ry/au):

     atom    1 type  5   force =     0.00089413    0.00029498    0.00743398
     atom    2 type  5   force =     0.00139449   -0.00091988    0.00102272
     atom    3 type  5   force =    -0.00299451    0.00035127   -0.00506316
     atom    4 type  6   force =    -0.02066258   -0.01175380    0.00643719
     atom    5 type  7   force =     0.12553962   -0.00160727    0.10387246
     atom    6 type  4   force =    -0.03146806    0.01497035    0.02097645
     atom    7 type  4   force =    -0.04972613    0.04283314    0.14787323
     atom    8 type  4   force =     0.05958633   -0.04991095    0.32094877
     atom    9 type  5   force =     0.03552552    0.03436754    0.01303125
     atom   10 type  5   force =    -0.03492169   -0.03235619   -0.03954092
     atom   11 type  5   force =     0.01889267    0.00846330   -0.00099838
     atom   12 type  5   force =    -0.00526945   -0.01055496    0.00687882
     atom   13 type  5   force =    -0.04401812    0.01600209   -0.01106691
     atom   14 type  5   force =    -0.05053186   -0.01237237   -0.10949888
     atom   15 type  4   force =     0.07936351   -0.00379690   -0.10678569
     atom   16 type  4   force =    -0.01447214    0.00836682   -0.01595818
     atom   17 type  4   force =    -0.00735093   -0.03213957   -0.01345842
     atom   18 type  4   force =    -0.08042030    0.03990612   -0.27034061
     atom   19 type  2   force =    -0.00273397   -0.00284707   -0.01416534
     atom   20 type  2   force =     0.01293727    0.00340198   -0.00302478
     atom   21 type  2   force =     0.00964288   -0.00694754   -0.01405148
     atom   22 type  4   force =    -0.02166585   -0.00447557   -0.01530871
     atom   23 type  4   force =     0.00194064    0.01160368   -0.00559707
     atom   24 type  4   force =     0.02081686   -0.00121876   -0.00641882
     atom   25 type  4   force =    -0.00411046   -0.01127553    0.00628693
     atom   26 type  3   force =     0.00947519    0.00445509   -0.00455220
     atom   27 type  2   force =    -0.00526139   -0.00300459   -0.01011210
     atom   28 type  3   force =    -0.00089795   -0.00000637    0.00619287
     atom   29 type  4   force =    -0.00209438    0.00173924    0.00013674
     atom   30 type  4   force =     0.00081322   -0.00254850    0.00060778
     atom   31 type  4   force =     0.00237359    0.00114264    0.00082034
     atom   32 type  4   force =    -0.00054379   -0.00009940   -0.00011460
     atom   33 type  2   force =    -0.00007143    0.00023296    0.00030809
     atom   34 type  2   force =    -0.00021969   -0.00013283    0.00017877
     atom   35 type  2   force =     0.00008940   -0.00020733    0.00023312
     atom   36 type  4   force =    -0.00025839    0.00019959   -0.00015399
     atom   37 type  4   force =     0.00009578   -0.00031065   -0.00011626
     atom   38 type  4   force =     0.00030758    0.00011768   -0.00006228
     atom   39 type  4   force =    -0.00002917    0.00004201   -0.00024798
     atom   40 type  3   force =     0.00003591   -0.00000874    0.00054144
     atom   41 type  1   force =    -0.00000572    0.00000153    0.00062619
     atom   42 type  4   force =    -0.00004782    0.00002973    0.00044569
     atom   43 type  4   force =     0.00005629    0.00003559    0.00043097
     atom   44 type  4   force =    -0.00000142   -0.00005637    0.00043840
     atom   45 type  2   force =    -0.00001066   -0.00000190   -0.00038093
     atom   46 type  3   force =     0.00000399   -0.00000030    0.00032398
     atom   47 type  4   force =     0.00000066   -0.00000020   -0.00033236
     atom   48 type  4   force =     0.00000007   -0.00025331   -0.00069483
     atom   49 type  4   force =    -0.00021926    0.00012611   -0.00069570
     atom   50 type  4   force =     0.00021854    0.00012554   -0.00069496
     atom   51 type  2   force =     0.00000032   -0.00037813    0.00086361
     atom   52 type  2   force =    -0.00032683    0.00018863    0.00086381
     atom   53 type  2   force =     0.00032693    0.00018965    0.00086151
     atom   54 type  4   force =     0.00000094   -0.00000016    0.00000609
     atom   55 type  4   force =     0.00000010    0.00019636    0.00056301
     atom   56 type  4   force =    -0.00017019   -0.00009788    0.00056237
     atom   57 type  4   force =     0.00017014   -0.00009798    0.00056228
     atom   58 type  3   force =    -0.00000036   -0.00000015    0.00035926
     atom   59 type  2   force =    -0.00000039   -0.00000148    0.00135513
     atom   60 type  3   force =     0.00000005    0.00000033    0.00024790
     atom   61 type  4   force =     0.00000004    0.00000026    0.00014236
     atom   62 type  4   force =     0.00083322    0.00048002   -0.00059671
     atom   63 type  4   force =    -0.00083115    0.00047990   -0.00059699
     atom   64 type  4   force =     0.00000046   -0.00096129   -0.00059805
     atom   65 type  2   force =     0.00000043    0.00096869    0.00077169
     atom   66 type  2   force =    -0.00084216   -0.00048752    0.00077065
     atom   67 type  2   force =     0.00084235   -0.00048843    0.00076853
     atom   68 type  4   force =    -0.00000045    0.00032291   -0.00080944
     atom   69 type  4   force =     0.00028098   -0.00015799   -0.00080838
     atom   70 type  4   force =    -0.00028179   -0.00015744   -0.00080814
     atom   71 type  4   force =     0.00000014   -0.00000030   -0.00151163
     atom   72 type  5   force =     0.00000023   -0.00000011    0.00042049

     Total force =     0.539922     Total SCF correction =     0.000208

     BFGS Geometry Optimization

     number of scf cycles    =   1
     number of bfgs steps    =   0

     energy   new            =   -3226.9854420737 Ry

     new trust radius        =       0.3302268124 bohr
     new conv_thr            =       0.0000001000 Ry


ATOMIC_POSITIONS (angstrom)
H        4.150448912   0.508770315  23.516938624
H        4.210785030   2.299831782  23.472231228
H        5.689709186   1.346597273  23.135040793
C        4.589628481   1.373122097  23.025318255
P        4.228606447   1.354777312  21.335794570
O        2.723269929   1.480681927  20.914703771
O        4.830553037   0.007378540  20.855565851
O        5.133580176   2.509330422  20.871294325
H        4.575598244   3.293343610  20.375352299
H        4.278979456  -0.473872231  20.087805396
H        0.009997570   0.004478025  19.890744842
H        1.992693416   2.308308226  19.598045136
H       -0.023293385   5.778637620  19.588548661
H       -2.022222206   2.307346495  19.536460706
O        0.041997359  -0.002009232  18.865973715
O        1.409273004   2.652347519  18.891256065
O       -0.003889944   5.085109510  18.892578882
O       -1.459487919   2.669037402  18.756642679
Fe1     -1.485155767   4.321098866  17.791204446
Fe1      0.006846106   1.754546320  17.797099774
Fe1      1.488811813   4.318928990  17.791264697
O       -0.011465365   3.463617469  16.611840718
O        4.582765980   0.826857801  16.548769310
O        3.012647450   3.556898760  16.548334458
O        1.419349089   0.814750646  16.555058048
Fe2      3.006645983   1.735350203  15.952636200
Fe1     -0.002784210  -0.001589958  15.315945896
Fe2     -0.000475463   3.465982470  14.680222016
O       -1.586456347   4.382207165  14.094385408
O        0.000430337   1.634034812  14.094634675
O        1.586604112   4.381891458  14.094747157
O        3.001344168   1.732940068  14.020600554
Fe1      3.001593840   3.446334676  12.771062715
Fe1      1.517824593   0.876313261  12.770994282
Fe1      4.485369747   0.876273834  12.771023043
O        1.527851068   2.583907131  11.784522592
O        3.001682326   0.031211109  11.784542560
O        4.475438245   2.583863781  11.784571125
O       -0.000015434   0.000022232  11.769870493
Fe2      0.000018714   3.465981217  10.838073370
Ba       3.001628904   1.732993481   9.441151675
O       -1.365018557   4.254080631   9.421188497
O        1.365023035   4.254083734   9.421180708
O       -0.000000752   1.889797409   9.421184643
Fe1     -0.000005640  -0.000001005   9.353872211
Fe2      0.000001823   3.465985683   8.025979672
O        0.000000348  -0.000000107   7.123191432
O        3.001631677   0.031015084   7.066920471
O        1.527675723   2.583981424   7.066920009
O        4.475587176   2.583981123   7.066920405
Fe1      3.001631809   3.442471600   6.086645194
Fe1      4.482084031   0.878253218   6.086645299
Fe1      1.521179316   0.878253757   6.086644080
O        3.001632429   1.732992585   4.806627924
O        0.000000050   1.614549427   4.788271572
O        1.603390748   4.391703943   4.788271233
O       -1.603390767   4.391703892   4.788271185
Fe2     -0.000000483   3.465985763   4.265750333
Fe1     -0.000000206  -0.000000783   3.551817673
Fe2      3.001631954   1.732992843   2.852890451
O       -0.000000267   3.465985978   2.387923993
O        1.392750241   0.804104174   2.282497013
O        4.610514143   0.804104111   2.282496869
O        3.001631886   3.590769496   2.282496307
Fe1      0.000000227   1.806503890   1.045060090
Fe1      1.437151666   4.295724887   1.045059538
Fe1     -1.437151556   4.295724406   1.045058421
O       -0.000000238   5.044151487   0.154800655
O        1.366732396   2.676904596   0.154801216
O       -1.366732828   2.676904887   0.154801340
O        0.000000072  -0.000000157   0.015139609
H        0.000000121  -0.000000619  -0.956763944


     Writing output data file pwscf.save/
     NEW-OLD atomic charge density approx. for the potential

     Check: negative core charge=   -0.000001

     negative rho (up, down):  1.015E-03 2.899E-03
 Atomic wfc used for LDA+U Projector are NOT orthogonalized

     total cpu time spent up to now is    69354.5 secs

     Self-consistent Calculation

     iteration #  1     ecut=    50.00 Ry     beta= 0.10
     Davidson diagonalization with overlap
     ethr =  1.00E-06,  avg # of iterations =  9.4
 --- enter write_ns ---
 LDA+U parameters:
U( 2)     =  4.30000000
alpha( 2) =  0.00000000
U( 3)     =  4.30000000
alpha( 3) =  0.00000000
atom   19   Tr[ns(na)] (up, down, total) =   4.94299  1.43605  6.37904
   spin  1
    eigenvalues: 
  0.986  0.986  0.990  0.990  0.991
    eigenvectors:
  0.020  0.005  0.635  0.003  0.338
  0.056  0.627  0.155  0.020  0.142
  0.635  0.107  0.038  0.198  0.022
  0.242  0.009  0.010  0.643  0.097
  0.047  0.252  0.163  0.137  0.401
    occupations:
  0.990 -0.000  0.000 -0.000  0.001
 -0.000  0.988 -0.000 -0.000  0.002
  0.000 -0.000  0.987  0.002 -0.000
 -0.000 -0.000  0.002  0.989  0.000
  0.001  0.002 -0.000  0.000  0.989
   spin  2
    eigenvalues: 
  0.151  0.167  0.199  0.450  0.469
    eigenvectors:
  0.631  0.268  0.097  0.004  0.000
  0.000  0.056  0.178  0.372  0.393
  0.079  0.104  0.117  0.300  0.400
  0.289  0.321  0.105  0.141  0.144
  0.000  0.251  0.503  0.183  0.063
    occupations:
  0.161  0.003 -0.008  0.019 -0.013
  0.003  0.397  0.021 -0.012 -0.112
 -0.008  0.021  0.375 -0.129  0.010
  0.019 -0.012 -0.129  0.249 -0.024
 -0.013 -0.112  0.010 -0.024  0.254
atomic mag. moment =     3.506943
atom   20   Tr[ns(na)] (up, down, total) =   4.94769  1.59131  6.53901
   spin  1
    eigenvalues: 
  0.986  0.986  0.991  0.992  0.993
    eigenvectors:
  0.012  0.002  0.659  0.079  0.248
  0.090  0.624  0.002  0.115  0.169
  0.581  0.091  0.131  0.138  0.059
  0.284  0.037  0.159  0.345  0.175
  0.033  0.245  0.049  0.324  0.350
    occupations:
  0.991  0.001  0.000  0.001  0.000
  0.001  0.988  0.000  0.000  0.003
  0.000  0.000  0.988  0.003  0.000
  0.001  0.000  0.003  0.990  0.000
  0.000  0.003  0.000  0.000  0.991
   spin  2
    eigenvalues: 
  0.104  0.147  0.318  0.367  0.655
    eigenvectors:
  0.522  0.200  0.000  0.015  0.263
  0.116  0.000  0.168  0.346  0.370
  0.044  0.243  0.506  0.156  0.051
  0.065  0.555  0.207  0.131  0.041
  0.253  0.002  0.119  0.352  0.274
    occupations:
  0.262  0.153  0.042  0.055  0.168
  0.153  0.435  0.074  0.052  0.054
  0.042  0.074  0.292 -0.066  0.055
  0.055  0.052 -0.066  0.230  0.080
  0.168  0.054  0.055  0.080  0.373
atomic mag. moment =     3.356379
atom   21   Tr[ns(na)] (up, down, total) =   4.94535  1.67091  6.61626
   spin  1
    eigenvalues: 
  0.982  0.983  0.993  0.994  0.994
    eigenvectors:
  0.002  0.001  0.378  0.331  0.289
  0.652  0.052  0.116  0.180  0.000
  0.055  0.594  0.049  0.036  0.266
  0.019  0.332  0.116  0.089  0.445
  0.273  0.021  0.342  0.364  0.000
    occupations:
  0.993 -0.001 -0.001 -0.000 -0.000
 -0.001  0.985 -0.000 -0.000  0.005
 -0.001 -0.000  0.987  0.005  0.000
 -0.000 -0.000  0.005  0.990 -0.000
 -0.000  0.005  0.000 -0.000  0.990
   spin  2
    eigenvalues: 
  0.084  0.110  0.246  0.287  0.945
    eigenvectors:
  0.040  0.393  0.001  0.000  0.567
  0.141  0.177  0.601  0.030  0.051
  0.191  0.064  0.024  0.616  0.105
  0.366  0.097  0.017  0.343  0.178
  0.262  0.269  0.358  0.011  0.099
    occupations:
  0.583 -0.143 -0.206 -0.268 -0.194
 -0.143  0.236  0.058  0.090 -0.012
 -0.206  0.058  0.305  0.023  0.093
 -0.268  0.090  0.023  0.311  0.119
 -0.194 -0.012  0.093  0.119  0.237
atomic mag. moment =     3.274435
atom   26   Tr[ns(na)] (up, down, total) =   1.49736  4.93413  6.43150
   spin  1
    eigenvalues: 
  0.209  0.222  0.340  0.360  0.366
    eigenvectors:
  0.000  0.000  0.011  0.953  0.036
  0.522  0.236  0.168  0.000  0.073
  0.224  0.555  0.083  0.010  0.128
  0.075  0.146  0.249  0.036  0.494
  0.179  0.063  0.489  0.000  0.269
    occupations:
  0.360  0.000 -0.000 -0.000 -0.003
  0.000  0.246 -0.004 -0.001  0.058
 -0.000 -0.004  0.249  0.058 -0.001
 -0.000 -0.001  0.058  0.327 -0.013
 -0.003  0.058 -0.001 -0.013  0.316
   spin  2
    eigenvalues: 
  0.985  0.986  0.986  0.989  0.989
    eigenvectors:
  0.958  0.037  0.004  0.000  0.000
  0.007  0.118  0.243  0.375  0.257
  0.003  0.194  0.178  0.305  0.319
  0.008  0.384  0.231  0.140  0.236
  0.024  0.267  0.343  0.179  0.188
    occupations:
  0.985  0.000 -0.000 -0.000 -0.000
  0.000  0.988  0.000 -0.000 -0.001
 -0.000  0.000  0.988 -0.001 -0.000
 -0.000 -0.000 -0.001  0.987 -0.000
 -0.000 -0.001 -0.000 -0.000  0.987
atomic mag. moment =    -3.436773
atom   27   Tr[ns(na)] (up, down, total) =   4.93811  1.40081  6.33892
   spin  1
    eigenvalues: 
  0.984  0.984  0.990  0.990  0.991
    eigenvectors:
  0.000  0.000  0.000  0.000  1.000
  0.153  0.418  0.260  0.169  0.000
  0.417  0.154  0.168  0.261  0.000
  0.314  0.115  0.224  0.347  0.000
  0.116  0.313  0.348  0.223  0.000
    occupations:
  0.991 -0.000 -0.000  0.000  0.000
 -0.000  0.986 -0.000 -0.000  0.003
 -0.000 -0.000  0.986  0.003 -0.000
  0.000 -0.000  0.003  0.987 -0.000
  0.000  0.003 -0.000 -0.000  0.987
   spin  2
    eigenvalues: 
  0.145  0.146  0.149  0.478  0.483
    eigenvectors:
  0.357  0.452  0.191  0.000  0.000
  0.095  0.001  0.219  0.547  0.138
  0.109  0.172  0.037  0.136  0.546
  0.232  0.374  0.077  0.064  0.253
  0.207  0.002  0.476  0.252  0.063
    occupations:
  0.146  0.001 -0.001  0.001  0.001
  0.001  0.375 -0.001  0.001 -0.154
 -0.001 -0.001  0.375 -0.156  0.001
  0.001  0.001 -0.156  0.253  0.001
  0.001 -0.154  0.001  0.001  0.252
atomic mag. moment =     3.537296
atom   28   Tr[ns(na)] (up, down, total) =   1.49272  4.93414  6.42686
   spin  1
    eigenvalues: 
  0.205  0.219  0.348  0.351  0.370
    eigenvectors:
  0.000  0.006  0.324  0.058  0.612
  0.269  0.443  0.161  0.003  0.124
  0.481  0.249  0.000  0.241  0.029
  0.160  0.110  0.001  0.686  0.043
  0.090  0.193  0.514  0.012  0.192
    occupations:
  0.361  0.014  0.005  0.001  0.003
  0.014  0.255  0.010  0.000  0.063
  0.005  0.010  0.249  0.063  0.000
  0.001  0.000  0.063  0.314 -0.000
  0.003  0.063  0.000 -0.000  0.314
   spin  2
    eigenvalues: 
  0.985  0.986  0.986  0.989  0.989
    eigenvectors:
  0.687  0.115  0.193  0.004  0.000
  0.114  0.014  0.176  0.682  0.014
  0.013  0.242  0.034  0.009  0.702
  0.020  0.594  0.096  0.008  0.282
  0.166  0.034  0.501  0.297  0.003
    occupations:
  0.986  0.000 -0.000 -0.000  0.000
  0.000  0.988  0.000  0.000 -0.001
 -0.000  0.000  0.988 -0.001  0.000
 -0.000  0.000 -0.001  0.987 -0.000
  0.000 -0.001  0.000 -0.000  0.987
atomic mag. moment =    -3.441417
atom   33   Tr[ns(na)] (up, down, total) =   4.94078  1.40431  6.34509
   spin  1
    eigenvalues: 
  0.985  0.985  0.990  0.990  0.991
    eigenvectors:
  0.000  0.024  0.816  0.000  0.160
  0.753  0.001  0.000  0.247  0.000
  0.000  0.616  0.128  0.000  0.256
  0.000  0.360  0.056  0.000  0.584
  0.247  0.000  0.000  0.753  0.000
    occupations:
  0.990 -0.000 -0.000  0.001 -0.000
 -0.000  0.986 -0.000  0.000  0.002
 -0.000 -0.000  0.987  0.003  0.000
  0.001  0.000  0.003  0.989  0.000
 -0.000  0.002  0.000  0.000  0.989
   spin  2
    eigenvalues: 
  0.140  0.142  0.192  0.465  0.465
    eigenvectors:
  0.000  0.683  0.317  0.000  0.000
  0.434  0.000  0.000  0.055  0.511
  0.000  0.114  0.258  0.567  0.061
  0.000  0.203  0.425  0.336  0.036
  0.566  0.000  0.000  0.042  0.391
    occupations:
  0.158 -0.000 -0.012 -0.020 -0.000
 -0.000  0.324  0.000 -0.000 -0.161
 -0.012  0.000  0.358 -0.140 -0.000
 -0.020 -0.000 -0.140  0.284 -0.000
 -0.000 -0.161 -0.000 -0.000  0.281
atomic mag. moment =     3.536477
atom   34   Tr[ns(na)] (up, down, total) =   4.94074  1.40474  6.34549
   spin  1
    eigenvalues: 
  0.985  0.985  0.990  0.990  0.991
    eigenvectors:
  0.000  0.023  0.815  0.000  0.162
  0.182  0.469  0.096  0.062  0.191
  0.572  0.148  0.032  0.185  0.064
  0.188  0.087  0.014  0.565  0.146
  0.059  0.273  0.043  0.188  0.437
    occupations:
  0.990  0.000  0.000 -0.000 -0.001
  0.000  0.987  0.001  0.000  0.002
  0.000  0.001  0.986  0.002  0.000
 -0.000  0.000  0.002  0.989  0.000
 -0.001  0.002  0.000  0.000  0.989
   spin  2
    eigenvalues: 
  0.140  0.142  0.192  0.465  0.466
    eigenvectors:
  0.000  0.684  0.316  0.000  0.000
  0.108  0.086  0.194  0.556  0.056
  0.326  0.028  0.065  0.069  0.512
  0.425  0.050  0.106  0.036  0.383
  0.141  0.152  0.319  0.339  0.049
    occupations:
  0.158  0.010  0.006  0.010  0.017
  0.010  0.349  0.014  0.009 -0.145
  0.006  0.014  0.333 -0.156  0.009
  0.010  0.009 -0.156  0.282  0.001
  0.017 -0.145  0.009  0.001  0.283
atomic mag. moment =     3.535998
atom   35   Tr[ns(na)] (up, down, total) =   4.94079  1.40421  6.34500
   spin  1
    eigenvalues: 
  0.985  0.985  0.990  0.990  0.991
    eigenvectors:
  0.000  0.024  0.817  0.000  0.160
  0.196  0.455  0.095  0.062  0.192
  0.557  0.161  0.033  0.185  0.064
  0.182  0.094  0.014  0.565  0.145
  0.065  0.267  0.041  0.188  0.439
    occupations:
  0.990 -0.000  0.000 -0.000  0.001
 -0.000  0.987 -0.001 -0.000  0.002
  0.000 -0.001  0.986  0.002 -0.000
 -0.000 -0.000  0.002  0.989 -0.000
  0.001  0.002 -0.000 -0.000  0.989
   spin  2
    eigenvalues: 
  0.140  0.142  0.192  0.465  0.465
    eigenvectors:
  0.000  0.683  0.317  0.000  0.000
  0.110  0.084  0.194  0.364  0.248
  0.324  0.030  0.065  0.261  0.320
  0.422  0.053  0.106  0.165  0.253
  0.144  0.149  0.318  0.209  0.179
    occupations:
  0.158 -0.010  0.006  0.010 -0.017
 -0.010  0.349 -0.014 -0.009 -0.145
  0.006 -0.014  0.332 -0.156 -0.010
  0.010 -0.009 -0.156  0.282 -0.001
 -0.017 -0.145 -0.010 -0.001  0.283
atomic mag. moment =     3.536584
atom   40   Tr[ns(na)] (up, down, total) =   1.42255  4.92948  6.35203
   spin  1
    eigenvalues: 
  0.161  0.161  0.169  0.466  0.466
    eigenvectors:
  0.000  0.000  1.000  0.000  0.000
  0.182  0.163  0.000  0.000  0.655
  0.163  0.182  0.000  0.655  0.000
  0.310  0.345  0.000  0.345  0.000
  0.345  0.310  0.000  0.000  0.345
    occupations:
  0.169  0.000  0.000 -0.000  0.000
  0.000  0.361  0.000 -0.000  0.145
  0.000  0.000  0.361  0.145 -0.000
 -0.000 -0.000  0.145  0.266 -0.000
  0.000  0.145 -0.000 -0.000  0.266
   spin  2
    eigenvalues: 
  0.981  0.981  0.989  0.989  0.989
    eigenvectors:
  0.000  0.000  0.000  0.000  1.000
  0.006  0.572  0.420  0.002  0.000
  0.571  0.006  0.002  0.420  0.000
  0.418  0.004  0.003  0.574  0.000
  0.004  0.418  0.574  0.003  0.000
    occupations:
  0.989  0.000 -0.000 -0.000  0.000
  0.000  0.984  0.000  0.000 -0.004
 -0.000  0.000  0.984 -0.004 -0.000
 -0.000  0.000 -0.004  0.986 -0.000
  0.000 -0.004 -0.000 -0.000  0.986
atomic mag. moment =    -3.506936
atom   45   Tr[ns(na)] (up, down, total) =   4.93501  1.50152  6.43654
   spin  1
    eigenvalues: 
  0.986  0.986  0.986  0.989  0.989
    eigenvectors:
  0.000  0.000  1.000  0.000  0.000
  0.003  0.003  0.000  0.246  0.748
  0.003  0.003  0.000  0.748  0.246
  0.540  0.454  0.000  0.005  0.002
  0.454  0.540  0.000  0.002  0.005
    occupations:
  0.986 -0.000  0.000  0.000  0.000
 -0.000  0.989 -0.000  0.000 -0.000
  0.000 -0.000  0.989 -0.000  0.000
  0.000  0.000 -0.000  0.986 -0.000
  0.000 -0.000  0.000 -0.000  0.986
   spin  2
    eigenvalues: 
  0.179  0.179  0.303  0.420  0.420
    eigenvectors:
  0.000  0.000  1.000  0.000  0.000
  0.574  0.425  0.000  0.001  0.000
  0.425  0.574  0.000  0.000  0.001
  0.001  0.001  0.000  0.040  0.959
  0.001  0.001  0.000  0.959  0.040
    occupations:
  0.303  0.000 -0.000 -0.000  0.000
  0.000  0.179  0.000 -0.000  0.008
 -0.000  0.000  0.179  0.008 -0.000
 -0.000 -0.000  0.008  0.420  0.000
  0.000  0.008 -0.000  0.000  0.420
atomic mag. moment =     3.433491
atom   46   Tr[ns(na)] (up, down, total) =   1.42469  4.92942  6.35411
   spin  1
    eigenvalues: 
  0.160  0.160  0.168  0.468  0.468
    eigenvectors:
  0.000  0.000  1.000  0.000  0.000
  0.209  0.131  0.000  0.435  0.224
  0.131  0.209  0.000  0.224  0.435
  0.254  0.406  0.000  0.116  0.225
  0.406  0.254  0.000  0.225  0.116
    occupations:
  0.168  0.000  0.000 -0.000 -0.000
  0.000  0.363  0.000 -0.000 -0.146
  0.000  0.000  0.363 -0.146 -0.000
 -0.000 -0.000 -0.146  0.265  0.000
 -0.000 -0.146 -0.000  0.000  0.265
   spin  2
    eigenvalues: 
  0.981  0.981  0.989  0.989  0.989
    eigenvectors:
  0.000  0.000  0.000  0.000  1.000
  0.012  0.574  0.067  0.347  0.000
  0.574  0.012  0.347  0.067  0.000
  0.405  0.009  0.491  0.095  0.000
  0.009  0.405  0.095  0.491  0.000
    occupations:
  0.989  0.000 -0.000  0.000 -0.000
  0.000  0.984  0.000 -0.000  0.004
 -0.000  0.000  0.984  0.004 -0.000
  0.000 -0.000  0.004  0.986  0.000
 -0.000  0.004 -0.000  0.000  0.986
atomic mag. moment =    -3.504726
atom   51   Tr[ns(na)] (up, down, total) =   4.94123  1.40574  6.34697
   spin  1
    eigenvalues: 
  0.985  0.986  0.990  0.990  0.991
    eigenvectors:
  0.000  0.034  0.781  0.000  0.186
  0.744  0.000  0.000  0.256  0.000
  0.000  0.619  0.156  0.000  0.225
  0.000  0.348  0.063  0.000  0.589
  0.256  0.000  0.000  0.744  0.000
    occupations:
  0.990 -0.000  0.000  0.001 -0.000
 -0.000  0.986 -0.000 -0.000 -0.002
  0.000 -0.000  0.987 -0.002  0.000
  0.001 -0.000 -0.002  0.989 -0.000
 -0.000 -0.002  0.000 -0.000  0.989
   spin  2
    eigenvalues: 
  0.137  0.140  0.197  0.459  0.472
    eigenvectors:
  0.680  0.000  0.319  0.002  0.000
  0.000  0.442  0.000  0.000  0.558
  0.094  0.000  0.258  0.649  0.000
  0.227  0.000  0.424  0.349  0.000
  0.000  0.558  0.000  0.000  0.442
    occupations:
  0.157  0.000  0.006 -0.030  0.000
  0.000  0.326 -0.000  0.000  0.165
  0.006 -0.000  0.362  0.133 -0.000
 -0.030  0.000  0.133  0.275  0.000
  0.000  0.165 -0.000  0.000  0.287
atomic mag. moment =     3.535486
atom   52   Tr[ns(na)] (up, down, total) =   4.94123  1.40574  6.34697
   spin  1
    eigenvalues: 
  0.985  0.986  0.990  0.990  0.991
    eigenvectors:
  0.000  0.034  0.781  0.000  0.186
  0.186  0.464  0.117  0.064  0.169
  0.558  0.155  0.039  0.192  0.056
  0.192  0.087  0.016  0.558  0.147
  0.064  0.261  0.047  0.186  0.442
    occupations:
  0.990  0.000 -0.000 -0.000  0.001
  0.000  0.987 -0.001 -0.000 -0.002
 -0.000 -0.001  0.986 -0.002 -0.000
 -0.000 -0.000 -0.002  0.989 -0.000
  0.001 -0.002 -0.000 -0.000  0.989
   spin  2
    eigenvalues: 
  0.137  0.140  0.197  0.459  0.472
    eigenvectors:
  0.680  0.000  0.319  0.002  0.000
  0.070  0.110  0.193  0.487  0.140
  0.023  0.331  0.064  0.162  0.419
  0.057  0.419  0.106  0.087  0.331
  0.170  0.140  0.318  0.262  0.110
    occupations:
  0.157  0.005 -0.003  0.015 -0.026
  0.005  0.353 -0.016  0.014  0.141
 -0.003 -0.016  0.335  0.157  0.014
  0.015  0.014  0.157  0.284  0.005
 -0.026  0.141  0.014  0.005  0.278
atomic mag. moment =     3.535486
atom   53   Tr[ns(na)] (up, down, total) =   4.94123  1.40574  6.34697
   spin  1
    eigenvalues: 
  0.985  0.986  0.990  0.990  0.991
    eigenvectors:
  0.000  0.034  0.781  0.000  0.186
  0.186  0.464  0.117  0.064  0.169
  0.558  0.155  0.039  0.192  0.056
  0.192  0.087  0.016  0.558  0.147
  0.064  0.261  0.047  0.186  0.442
    occupations:
  0.990 -0.000 -0.000 -0.000 -0.001
 -0.000  0.987  0.001  0.000 -0.002
 -0.000  0.001  0.986 -0.002  0.000
 -0.000  0.000 -0.002  0.989  0.000
 -0.001 -0.002  0.000  0.000  0.989
   spin  2
    eigenvalues: 
  0.137  0.140  0.197  0.459  0.472
    eigenvectors:
  0.680  0.000  0.319  0.002  0.000
  0.070  0.110  0.193  0.487  0.140
  0.023  0.331  0.064  0.162  0.419
  0.057  0.419  0.106  0.087  0.331
  0.170  0.140  0.318  0.262  0.110
    occupations:
  0.157 -0.005 -0.003  0.015  0.026
 -0.005  0.353  0.016 -0.014  0.141
 -0.003  0.016  0.335  0.157 -0.014
  0.015 -0.014  0.157  0.284 -0.005
  0.026  0.141 -0.014 -0.005  0.278
atomic mag. moment =     3.535485
atom   58   Tr[ns(na)] (up, down, total) =   1.51590  4.93248  6.44838
   spin  1
    eigenvalues: 
  0.212  0.212  0.348  0.348  0.395
    eigenvectors:
  0.000  0.000  0.000  0.000  1.000
  0.089  0.592  0.071  0.248  0.000
  0.592  0.089  0.248  0.071  0.000
  0.277  0.042  0.529  0.152  0.000
  0.042  0.277  0.152  0.529  0.000
    occupations:
  0.395 -0.000  0.000 -0.000  0.000
 -0.000  0.255 -0.000  0.000 -0.064
  0.000 -0.000  0.255 -0.064  0.000
 -0.000  0.000 -0.064  0.305 -0.000
  0.000 -0.064  0.000 -0.000  0.305
   spin  2
    eigenvalues: 
  0.985  0.986  0.986  0.988  0.988
    eigenvectors:
  1.000  0.000  0.000  0.000  0.000
  0.000  0.128  0.177  0.000  0.695
  0.000  0.177  0.128  0.695  0.000
  0.000  0.403  0.292  0.305  0.000
  0.000  0.292  0.403  0.000  0.305
    occupations:
  0.985 -0.000 -0.000 -0.000 -0.000
 -0.000  0.988  0.000  0.000  0.001
 -0.000  0.000  0.988  0.001 -0.000
 -0.000  0.000  0.001  0.986  0.000
 -0.000  0.001 -0.000  0.000  0.986
atomic mag. moment =    -3.416583
atom   59   Tr[ns(na)] (up, down, total) =   4.93679  1.39351  6.33029
   spin  1
    eigenvalues: 
  0.983  0.983  0.990  0.990  0.991
    eigenvectors:
  0.000  0.000  0.000  0.000  1.000
  0.368  0.236  0.373  0.024  0.000
  0.236  0.368  0.024  0.373  0.000
  0.155  0.242  0.036  0.567  0.000
  0.242  0.155  0.567  0.036  0.000
    occupations:
  0.991 -0.000 -0.000  0.000  0.000
 -0.000  0.986 -0.000 -0.000 -0.003
 -0.000 -0.000  0.986 -0.003  0.000
  0.000 -0.000 -0.003  0.987 -0.000
  0.000 -0.003  0.000 -0.000  0.987
   spin  2
    eigenvalues: 
  0.143  0.143  0.145  0.482  0.482
    eigenvectors:
  0.000  0.000  1.000  0.000  0.000
  0.207  0.107  0.000  0.001  0.684
  0.107  0.207  0.000  0.684  0.001
  0.234  0.452  0.000  0.314  0.001
  0.452  0.234  0.000  0.001  0.314
    occupations:
  0.145  0.000 -0.000 -0.000  0.000
  0.000  0.375  0.000 -0.000  0.157
 -0.000  0.000  0.375  0.157 -0.000
 -0.000 -0.000  0.157  0.249 -0.000
  0.000  0.157 -0.000 -0.000  0.249
atomic mag. moment =     3.543278
atom   60   Tr[ns(na)] (up, down, total) =   1.44711  4.93497  6.38208
   spin  1
    eigenvalues: 
  0.194  0.194  0.345  0.345  0.367
    eigenvectors:
  0.000  0.000  0.000  0.000  1.000
  0.010  0.763  0.004  0.224  0.000
  0.763  0.010  0.224  0.004  0.000
  0.225  0.003  0.761  0.012  0.000
  0.003  0.225  0.012  0.761  0.000
    occupations:
  0.367  0.000 -0.000  0.000 -0.000
  0.000  0.229 -0.000 -0.000 -0.063
 -0.000 -0.000  0.229 -0.063 -0.000
  0.000 -0.000 -0.063  0.311 -0.000
 -0.000 -0.063 -0.000 -0.000  0.311
   spin  2
    eigenvalues: 
  0.985  0.986  0.986  0.989  0.989
    eigenvectors:
  1.000  0.000  0.000  0.000  0.000
  0.000  0.003  0.364  0.027  0.605
  0.000  0.364  0.003  0.605  0.027
  0.000  0.626  0.006  0.352  0.016
  0.000  0.006  0.626  0.016  0.352
    occupations:
  0.985  0.000  0.000  0.000  0.000
  0.000  0.988 -0.000 -0.000  0.001
  0.000 -0.000  0.988  0.001 -0.000
  0.000 -0.000  0.001  0.987 -0.000
  0.000  0.001 -0.000 -0.000  0.987
atomic mag. moment =    -3.487857
atom   65   Tr[ns(na)] (up, down, total) =   4.87004  1.63335  6.50339
   spin  1
    eigenvalues: 
  0.920  0.984  0.989  0.989  0.990
    eigenvectors:
  0.000  0.030  0.000  0.750  0.220
  0.601  0.000  0.399  0.000  0.000
  0.000  0.627  0.000  0.165  0.208
  0.000  0.343  0.000  0.085  0.572
  0.399  0.000  0.601  0.000  0.000
    occupations:
  0.989  0.000  0.000  0.001 -0.000
  0.000  0.947 -0.000 -0.000 -0.034
  0.000 -0.000  0.986 -0.003  0.000
  0.001 -0.000 -0.003  0.988 -0.000
 -0.000 -0.034  0.000 -0.000  0.961
   spin  2
    eigenvalues: 
  0.145  0.154  0.395  0.439  0.500
    eigenvectors:
  0.661  0.000  0.051  0.288  0.000
  0.000  0.535  0.000  0.000  0.465
  0.034  0.000  0.949  0.017  0.000
  0.305  0.000  0.000  0.695  0.000
  0.000  0.465  0.000  0.000  0.535
    occupations:
  0.243 -0.000  0.034 -0.132 -0.000
 -0.000  0.315  0.000  0.000  0.173
  0.034  0.000  0.387  0.030  0.000
 -0.132  0.000  0.030  0.349 -0.000
 -0.000  0.173  0.000 -0.000  0.339
atomic mag. moment =     3.236686
atom   66   Tr[ns(na)] (up, down, total) =   4.87003  1.63337  6.50340
   spin  1
    eigenvalues: 
  0.920  0.984  0.989  0.989  0.990
    eigenvectors:
  0.000  0.030  0.000  0.750  0.220
  0.150  0.470  0.100  0.124  0.156
  0.451  0.157  0.300  0.041  0.052
  0.299  0.086  0.451  0.021  0.143
  0.100  0.257  0.150  0.064  0.429
    occupations:
  0.989 -0.000 -0.000 -0.000 -0.001
 -0.000  0.976  0.017  0.013 -0.010
 -0.000  0.017  0.957 -0.026  0.013
 -0.000  0.013 -0.026  0.968  0.011
 -0.001 -0.010  0.013  0.011  0.981
   spin  2
    eigenvalues: 
  0.145  0.154  0.395  0.439  0.500
    eigenvectors:
  0.661  0.000  0.051  0.288  0.000
  0.025  0.134  0.712  0.013  0.116
  0.008  0.401  0.237  0.004  0.349
  0.076  0.349  0.000  0.174  0.401
  0.229  0.116  0.000  0.521  0.134
    occupations:
  0.243 -0.030 -0.017  0.066  0.114
 -0.030  0.369  0.031 -0.062  0.066
 -0.017  0.031  0.333  0.137 -0.062
  0.066 -0.062  0.137  0.342  0.004
  0.114  0.066 -0.062  0.004  0.347
atomic mag. moment =     3.236658
atom   67   Tr[ns(na)] (up, down, total) =   4.87003  1.63337  6.50340
   spin  1
    eigenvalues: 
  0.920  0.984  0.989  0.989  0.990
    eigenvectors:
  0.000  0.030  0.000  0.750  0.220
  0.150  0.470  0.100  0.124  0.156
  0.451  0.157  0.300  0.041  0.052
  0.299  0.086  0.451  0.021  0.143
  0.100  0.257  0.150  0.064  0.429
    occupations:
  0.989  0.000 -0.000 -0.000  0.001
  0.000  0.976 -0.017 -0.013 -0.010
 -0.000 -0.017  0.957 -0.026 -0.013
 -0.000 -0.013 -0.026  0.968 -0.011
  0.001 -0.010 -0.013 -0.011  0.981
   spin  2
    eigenvalues: 
  0.145  0.154  0.395  0.439  0.500
    eigenvectors:
  0.661  0.000  0.051  0.288  0.000
  0.025  0.134  0.712  0.013  0.116
  0.008  0.401  0.237  0.004  0.349
  0.076  0.349  0.000  0.174  0.401
  0.229  0.116  0.000  0.521  0.134
    occupations:
  0.243  0.030 -0.017  0.066 -0.114
  0.030  0.369 -0.031  0.062  0.066
 -0.017 -0.031  0.333  0.137  0.062
  0.066  0.062  0.137  0.342 -0.004
 -0.114  0.066  0.062 -0.004  0.347
atomic mag. moment =     3.236653
N of occupied +U levels =  134.621683
 --- exit write_ns ---

     negative rho (up, down):  1.017E-03 4.602E-02

     total cpu time spent up to now is    70263.9 secs

     total energy              =   -3227.13628142 Ry
     Harris-Foulkes estimate   =   -3227.32075183 Ry
     estimated scf accuracy    <       0.10466759 Ry

     total magnetization       =    41.83 Bohr mag/cell
     absolute magnetization    =    90.99 Bohr mag/cell

     iteration #  2     ecut=    50.00 Ry     beta= 0.10
     Davidson diagonalization with overlap
     ethr =  2.46E-05,  avg # of iterations =  1.0

     negative rho (up, down):  1.022E-03 4.427E-02

     total cpu time spent up to now is    70528.6 secs

     total energy              =   -3227.10584220 Ry
     Harris-Foulkes estimate   =   -3227.15866462 Ry
     estimated scf accuracy    <       2.34754010 Ry

     total magnetization       =    43.68 Bohr mag/cell
     absolute magnetization    =    92.56 Bohr mag/cell

     iteration #  3     ecut=    50.00 Ry     beta= 0.10
     Davidson diagonalization with overlap
     ethr =  2.46E-05,  avg # of iterations =  1.0

     negative rho (up, down):  1.026E-03 4.356E-02

     total cpu time spent up to now is    70792.9 secs

     total energy              =   -3227.13746276 Ry
     Harris-Foulkes estimate   =   -3227.14331171 Ry
     estimated scf accuracy    <       0.27127910 Ry

     total magnetization       =    41.46 Bohr mag/cell
     absolute magnetization    =    90.71 Bohr mag/cell

     iteration #  4     ecut=    50.00 Ry     beta= 0.10
     Davidson diagonalization with overlap
     ethr =  2.46E-05,  avg # of iterations =  1.0

     negative rho (up, down):  1.046E-03 4.585E-02

     total cpu time spent up to now is    71057.1 secs

     total energy              =   -3227.11395304 Ry
     Harris-Foulkes estimate   =   -3227.13856759 Ry
     estimated scf accuracy    <       0.07088273 Ry

     total magnetization       =    41.83 Bohr mag/cell
     absolute magnetization    =    90.99 Bohr mag/cell

     iteration #  5     ecut=    50.00 Ry     beta= 0.10
     Davidson diagonalization with overlap
     c_bands:  1 eigenvalues not converged
     c_bands:  2 eigenvalues not converged
     c_bands:  1 eigenvalues not converged
     c_bands:  1 eigenvalues not converged
     c_bands:  1 eigenvalues not converged
     c_bands:  1 eigenvalues not converged
     c_bands:  1 eigenvalues not converged
     c_bands:  1 eigenvalues not converged
     ethr =  1.67E-05,  avg # of iterations = 10.1

     negative rho (up, down):  1.041E-03 3.837E-02

     total cpu time spent up to now is    71511.8 secs

     total energy              =   -3227.13362574 Ry
     Harris-Foulkes estimate   =   -3227.14065474 Ry
     estimated scf accuracy    <       0.60617705 Ry

     total magnetization       =    43.00 Bohr mag/cell
     absolute magnetization    =    91.94 Bohr mag/cell

     iteration #  6     ecut=    50.00 Ry     beta= 0.10
     Davidson diagonalization with overlap
     ethr =  1.67E-05,  avg # of iterations =  1.2

     negative rho (up, down):  1.058E-03 4.380E-02

     total cpu time spent up to now is    71684.3 secs

     total energy              =   -3227.11458972 Ry
     Harris-Foulkes estimate   =   -3227.13404716 Ry
     estimated scf accuracy    <       0.56803739 Ry

     total magnetization       =    43.00 Bohr mag/cell
     absolute magnetization    =    91.95 Bohr mag/cell

     iteration #  7     ecut=    50.00 Ry     beta= 0.10
     Davidson diagonalization with overlap
     c_bands:  3 eigenvalues not converged
     ethr =  1.67E-05,  avg # of iterations =  7.0

     negative rho (up, down):  1.058E-03 4.067E-02

     total cpu time spent up to now is    71938.0 secs

     total energy              =   -3227.12210728 Ry
     Harris-Foulkes estimate   =   -3227.12385457 Ry
     estimated scf accuracy    <       0.00759826 Ry

     total magnetization       =    42.07 Bohr mag/cell
     absolute magnetization    =    91.17 Bohr mag/cell

     iteration #  8     ecut=    50.00 Ry     beta= 0.10
     Davidson diagonalization with overlap
     c_bands:  1 eigenvalues not converged
     c_bands:  1 eigenvalues not converged
     c_bands:  1 eigenvalues not converged
     c_bands:  1 eigenvalues not converged
     c_bands:  1 eigenvalues not converged
     c_bands:  1 eigenvalues not converged
     c_bands:  1 eigenvalues not converged
     c_bands:  1 eigenvalues not converged
     ethr =  1.79E-06,  avg # of iterations =  8.2

     negative rho (up, down):  1.072E-03 4.500E-02

     total cpu time spent up to now is    72367.3 secs

     total energy              =   -3227.12218452 Ry
     Harris-Foulkes estimate   =   -3227.12558041 Ry
     estimated scf accuracy    <       0.28840218 Ry

     total magnetization       =    42.78 Bohr mag/cell
     absolute magnetization    =    91.76 Bohr mag/cell

     iteration #  9     ecut=    50.00 Ry     beta= 0.10
     Davidson diagonalization with overlap
     c_bands:  3 eigenvalues not converged
     c_bands:  1 eigenvalues not converged
     c_bands:  2 eigenvalues not converged
     c_bands:  1 eigenvalues not converged
     c_bands:  1 eigenvalues not converged
     c_bands:  1 eigenvalues not converged
     c_bands:  1 eigenvalues not converged
     ethr =  1.79E-06,  avg # of iterations =  4.7

     negative rho (up, down):  1.077E-03 4.473E-02

     total cpu time spent up to now is    72661.3 secs

     total energy              =   -3227.12294128 Ry
     Harris-Foulkes estimate   =   -3227.12360993 Ry
     estimated scf accuracy    <       0.00692833 Ry

     total magnetization       =    42.17 Bohr mag/cell
     absolute magnetization    =    91.26 Bohr mag/cell

     iteration # 10     ecut=    50.00 Ry     beta= 0.10
     Davidson diagonalization with overlap
     c_bands:  1 eigenvalues not converged
     c_bands:  1 eigenvalues not converged
     c_bands:  1 eigenvalues not converged
     ethr =  1.63E-06,  avg # of iterations =  7.7

     negative rho (up, down):  1.079E-03 4.326E-02

     total cpu time spent up to now is    72927.4 secs

     total energy              =   -3227.12350199 Ry
     Harris-Foulkes estimate   =   -3227.12341367 Ry
     estimated scf accuracy    <       0.01510233 Ry

     total magnetization       =    41.94 Bohr mag/cell
     absolute magnetization    =    91.08 Bohr mag/cell

     iteration # 11     ecut=    50.00 Ry     beta= 0.10
     Davidson diagonalization with overlap
     ethr =  1.63E-06,  avg # of iterations =  1.6

     negative rho (up, down):  1.090E-03 4.634E-02

     total cpu time spent up to now is    73103.6 secs

     total energy              =   -3227.12287135 Ry
     Harris-Foulkes estimate   =   -3227.12357467 Ry
     estimated scf accuracy    <       0.02233830 Ry

     total magnetization       =    41.91 Bohr mag/cell
     absolute magnetization    =    91.05 Bohr mag/cell

     iteration # 12     ecut=    50.00 Ry     beta= 0.10
     Davidson diagonalization with overlap
     ethr =  1.63E-06,  avg # of iterations =  1.2

     negative rho (up, down):  1.089E-03 4.420E-02

     total cpu time spent up to now is    73275.6 secs

     total energy              =   -3227.12362832 Ry
     Harris-Foulkes estimate   =   -3227.12355223 Ry
     estimated scf accuracy    <       0.00309525 Ry

     total magnetization       =    42.17 Bohr mag/cell
     absolute magnetization    =    91.26 Bohr mag/cell

     iteration # 13     ecut=    50.00 Ry     beta= 0.10
     Davidson diagonalization with overlap
     ethr =  7.28E-07,  avg # of iterations =  1.1

     negative rho (up, down):  1.086E-03 4.083E-02

     total cpu time spent up to now is    73477.3 secs

     total energy              =   -3227.12374741 Ry
     Harris-Foulkes estimate   =   -3227.12365337 Ry
     estimated scf accuracy    <       0.00376314 Ry

     total magnetization       =    42.17 Bohr mag/cell
     absolute magnetization    =    91.26 Bohr mag/cell

     iteration # 14     ecut=    50.00 Ry     beta= 0.10
     Davidson diagonalization with overlap
     ethr =  7.28E-07,  avg # of iterations =  1.0

     negative rho (up, down):  1.084E-03 3.809E-02

     total cpu time spent up to now is    73743.8 secs

     total energy              =   -3227.12361143 Ry
     Harris-Foulkes estimate   =   -3227.12384710 Ry
     estimated scf accuracy    <       0.02880698 Ry

     total magnetization       =    42.32 Bohr mag/cell
     absolute magnetization    =    91.38 Bohr mag/cell

     iteration # 15     ecut=    50.00 Ry     beta= 0.10
     Davidson diagonalization with overlap
     ethr =  7.28E-07,  avg # of iterations =  1.0

     negative rho (up, down):  1.082E-03 3.521E-02

     total cpu time spent up to now is    74010.3 secs

     total energy              =   -3227.12371756 Ry
     Harris-Foulkes estimate   =   -3227.12370559 Ry
     estimated scf accuracy    <       0.00325084 Ry

     total magnetization       =    42.17 Bohr mag/cell
     absolute magnetization    =    91.26 Bohr mag/cell

     iteration # 16     ecut=    50.00 Ry     beta= 0.10
     Davidson diagonalization with overlap
     ethr =  7.28E-07,  avg # of iterations =  1.0

     negative rho (up, down):  1.081E-03 3.318E-02

     total cpu time spent up to now is    74275.1 secs

     total energy              =   -3227.12380993 Ry
     Harris-Foulkes estimate   =   -3227.12372607 Ry
     estimated scf accuracy    <       0.00283727 Ry

     total magnetization       =    42.16 Bohr mag/cell
     absolute magnetization    =    91.26 Bohr mag/cell

     iteration # 17     ecut=    50.00 Ry     beta= 0.10
     Davidson diagonalization with overlap
     ethr =  6.68E-07,  avg # of iterations =  1.0

     negative rho (up, down):  1.080E-03 3.097E-02

     total cpu time spent up to now is    74539.4 secs

     total energy              =   -3227.12372108 Ry
     Harris-Foulkes estimate   =   -3227.12385536 Ry
     estimated scf accuracy    <       0.01588816 Ry

     total magnetization       =    42.26 Bohr mag/cell
     absolute magnetization    =    91.34 Bohr mag/cell

     iteration # 18     ecut=    50.00 Ry     beta= 0.10
     Davidson diagonalization with overlap
     ethr =  6.68E-07,  avg # of iterations =  1.5

     negative rho (up, down):  1.079E-03 2.871E-02

     total cpu time spent up to now is    74809.9 secs

     total energy              =   -3227.12382293 Ry
     Harris-Foulkes estimate   =   -3227.12380499 Ry
     estimated scf accuracy    <       0.00219938 Ry

     total magnetization       =    42.16 Bohr mag/cell
     absolute magnetization    =    91.25 Bohr mag/cell

     iteration # 19     ecut=    50.00 Ry     beta= 0.10
     Davidson diagonalization with overlap
     ethr =  5.18E-07,  avg # of iterations =  1.0

     negative rho (up, down):  1.077E-03 2.624E-02

     total cpu time spent up to now is    75008.0 secs

     total energy              =   -3227.12383315 Ry
     Harris-Foulkes estimate   =   -3227.12382821 Ry
     estimated scf accuracy    <       0.00220531 Ry

     total magnetization       =    42.16 Bohr mag/cell
     absolute magnetization    =    91.25 Bohr mag/cell

     iteration # 20     ecut=    50.00 Ry     beta= 0.10
     Davidson diagonalization with overlap
     ethr =  5.18E-07,  avg # of iterations =  1.0

     negative rho (up, down):  1.077E-03 2.461E-02

     total cpu time spent up to now is    75186.0 secs

     total energy              =   -3227.12381199 Ry
     Harris-Foulkes estimate   =   -3227.12383718 Ry
     estimated scf accuracy    <       0.00211811 Ry

     total magnetization       =    42.16 Bohr mag/cell
     absolute magnetization    =    91.25 Bohr mag/cell

     iteration # 21     ecut=    50.00 Ry     beta= 0.10
     Davidson diagonalization with overlap
     ethr =  4.98E-07,  avg # of iterations =  1.0

     negative rho (up, down):  1.077E-03 2.379E-02

     total cpu time spent up to now is    75357.6 secs

     total energy              =   -3227.12383044 Ry
     Harris-Foulkes estimate   =   -3227.12381756 Ry
     estimated scf accuracy    <       0.00224931 Ry

     total magnetization       =    42.17 Bohr mag/cell
     absolute magnetization    =    91.26 Bohr mag/cell

     iteration # 22     ecut=    50.00 Ry     beta= 0.10
     Davidson diagonalization with overlap
     ethr =  4.98E-07,  avg # of iterations =  1.0

     negative rho (up, down):  1.077E-03 2.239E-02

     total cpu time spent up to now is    75566.4 secs

     total energy              =   -3227.12384273 Ry
     Harris-Foulkes estimate   =   -3227.12383655 Ry
     estimated scf accuracy    <       0.00219084 Ry

     total magnetization       =    42.17 Bohr mag/cell
     absolute magnetization    =    91.26 Bohr mag/cell

     iteration # 23     ecut=    50.00 Ry     beta= 0.10
     Davidson diagonalization with overlap
     ethr =  4.98E-07,  avg # of iterations =  1.0

     negative rho (up, down):  1.076E-03 2.088E-02

     total cpu time spent up to now is    75737.4 secs

     total energy              =   -3227.12384984 Ry
     Harris-Foulkes estimate   =   -3227.12384611 Ry
     estimated scf accuracy    <       0.00216146 Ry

     total magnetization       =    42.17 Bohr mag/cell
     absolute magnetization    =    91.26 Bohr mag/cell

     iteration # 24     ecut=    50.00 Ry     beta= 0.10
     Davidson diagonalization with overlap
     ethr =  4.98E-07,  avg # of iterations =  1.0

     negative rho (up, down):  1.074E-03 1.794E-02

     total cpu time spent up to now is    75942.7 secs

     total energy              =   -3227.12377888 Ry
     Harris-Foulkes estimate   =   -3227.12385413 Ry
     estimated scf accuracy    <       0.00211153 Ry

     total magnetization       =    42.17 Bohr mag/cell
     absolute magnetization    =    91.26 Bohr mag/cell

     iteration # 25     ecut=    50.00 Ry     beta= 0.10
     Davidson diagonalization with overlap
     c_bands:  1 eigenvalues not converged
     c_bands:  1 eigenvalues not converged
     ethr =  4.97E-07,  avg # of iterations =  3.6

     negative rho (up, down):  1.074E-03 1.668E-02

     total cpu time spent up to now is    76245.7 secs

     total energy              =   -3227.12384150 Ry
     Harris-Foulkes estimate   =   -3227.12384360 Ry
     estimated scf accuracy    <       0.00165627 Ry

     total magnetization       =    42.17 Bohr mag/cell
     absolute magnetization    =    91.26 Bohr mag/cell

     iteration # 26     ecut=    50.00 Ry     beta= 0.10
     Davidson diagonalization with overlap
     ethr =  3.90E-07,  avg # of iterations =  1.4

     negative rho (up, down):  1.073E-03 1.447E-02

     total cpu time spent up to now is    76516.6 secs

     total energy              =   -3227.12341201 Ry
     Harris-Foulkes estimate   =   -3227.12385576 Ry
     estimated scf accuracy    <       0.00158114 Ry

     total magnetization       =    42.17 Bohr mag/cell
     absolute magnetization    =    91.26 Bohr mag/cell

     iteration # 27     ecut=    50.00 Ry     beta= 0.10
     Davidson diagonalization with overlap
     ethr =  3.72E-07,  avg # of iterations =  4.8

     negative rho (up, down):  1.073E-03 1.410E-02

     total cpu time spent up to now is    76826.0 secs

     total energy              =   -3227.12386460 Ry
     Harris-Foulkes estimate   =   -3227.12388173 Ry
     estimated scf accuracy    <       0.00135423 Ry

     total magnetization       =    42.17 Bohr mag/cell
     absolute magnetization    =    91.26 Bohr mag/cell

     iteration # 28     ecut=    50.00 Ry     beta= 0.10
     Davidson diagonalization with overlap
     ethr =  3.19E-07,  avg # of iterations =  1.0

     negative rho (up, down):  1.073E-03 1.348E-02

     total cpu time spent up to now is    77095.9 secs

     total energy              =   -3227.12353699 Ry
     Harris-Foulkes estimate   =   -3227.12387554 Ry
     estimated scf accuracy    <       0.00094061 Ry

     total magnetization       =    42.16 Bohr mag/cell
     absolute magnetization    =    91.26 Bohr mag/cell

     iteration # 29     ecut=    50.00 Ry     beta= 0.10
     Davidson diagonalization with overlap
     ethr =  2.21E-07,  avg # of iterations =  3.4

     negative rho (up, down):  1.073E-03 1.255E-02

     total cpu time spent up to now is    77409.6 secs

     total energy              =   -3227.12303790 Ry
     Harris-Foulkes estimate   =   -3227.12411324 Ry
     estimated scf accuracy    <       0.04768100 Ry

     total magnetization       =    41.83 Bohr mag/cell
     absolute magnetization    =    91.00 Bohr mag/cell

     iteration # 30     ecut=    50.00 Ry     beta= 0.10
     Davidson diagonalization with overlap
     ethr =  2.21E-07,  avg # of iterations =  3.6

     negative rho (up, down):  1.073E-03 1.229E-02

     total cpu time spent up to now is    77613.2 secs

     total energy              =   -3227.12386174 Ry
     Harris-Foulkes estimate   =   -3227.12386483 Ry
     estimated scf accuracy    <       0.00166860 Ry

     total magnetization       =    42.17 Bohr mag/cell
     absolute magnetization    =    91.26 Bohr mag/cell

     iteration # 31     ecut=    50.00 Ry     beta= 0.10
     Davidson diagonalization with overlap
     ethr =  2.21E-07,  avg # of iterations =  1.0

     negative rho (up, down):  1.073E-03 1.194E-02

     total cpu time spent up to now is    77853.4 secs

     total energy              =   -3227.12385337 Ry
     Harris-Foulkes estimate   =   -3227.12386532 Ry
     estimated scf accuracy    <       0.00162520 Ry

     total magnetization       =    42.17 Bohr mag/cell
     absolute magnetization    =    91.26 Bohr mag/cell

     iteration # 32     ecut=    50.00 Ry     beta= 0.10
     Davidson diagonalization with overlap
     ethr =  2.21E-07,  avg # of iterations =  1.0

     negative rho (up, down):  1.073E-03 1.154E-02

     total cpu time spent up to now is    78104.3 secs

     total energy              =   -3227.12384077 Ry
     Harris-Foulkes estimate   =   -3227.12385832 Ry
     estimated scf accuracy    <       0.00152989 Ry

     total magnetization       =    42.17 Bohr mag/cell
     absolute magnetization    =    91.26 Bohr mag/cell

     iteration # 33     ecut=    50.00 Ry     beta= 0.10
     Davidson diagonalization with overlap
     ethr =  2.21E-07,  avg # of iterations =  1.0

     negative rho (up, down):  1.072E-03 1.044E-02

     total cpu time spent up to now is    78370.8 secs

     total energy              =   -3227.12373221 Ry
     Harris-Foulkes estimate   =   -3227.12384278 Ry
     estimated scf accuracy    <       0.00164755 Ry

     total magnetization       =    42.17 Bohr mag/cell
     absolute magnetization    =    91.27 Bohr mag/cell

     iteration # 34     ecut=    50.00 Ry     beta= 0.10
     Davidson diagonalization with overlap
     ethr =  2.21E-07,  avg # of iterations =  1.7

     negative rho (up, down):  1.072E-03 1.005E-02

     total cpu time spent up to now is    78648.1 secs

     total energy              =   -3227.12409013 Ry
     Harris-Foulkes estimate   =   -3227.12408896 Ry
     estimated scf accuracy    <       0.04524720 Ry

     total magnetization       =    41.84 Bohr mag/cell
     absolute magnetization    =    91.00 Bohr mag/cell

     iteration # 35     ecut=    50.00 Ry     beta= 0.10
     Davidson diagonalization with overlap
     ethr =  2.21E-07,  avg # of iterations =  1.6

     negative rho (up, down):  1.072E-03 9.787E-03

     total cpu time spent up to now is    78896.6 secs

     total energy              =   -3227.12410625 Ry
     Harris-Foulkes estimate   =   -3227.12409549 Ry
     estimated scf accuracy    <       0.04497069 Ry

     total magnetization       =    41.84 Bohr mag/cell
     absolute magnetization    =    91.00 Bohr mag/cell

     iteration # 36     ecut=    50.00 Ry     beta= 0.10
     Davidson diagonalization with overlap
     ethr =  2.21E-07,  avg # of iterations =  1.0

     negative rho (up, down):  1.072E-03 9.381E-03

     total cpu time spent up to now is    79103.0 secs

     total energy              =   -3227.12408222 Ry
     Harris-Foulkes estimate   =   -3227.12410796 Ry
     estimated scf accuracy    <       0.04602933 Ry

     total magnetization       =    41.84 Bohr mag/cell
     absolute magnetization    =    91.00 Bohr mag/cell

     iteration # 37     ecut=    50.00 Ry     beta= 0.10
     Davidson diagonalization with overlap
     c_bands:  1 eigenvalues not converged
     ethr =  2.21E-07,  avg # of iterations =  1.4

     negative rho (up, down):  1.072E-03 9.514E-03

     total cpu time spent up to now is    79374.7 secs

     total energy              =   -3227.12398233 Ry
     Harris-Foulkes estimate   =   -3227.12408850 Ry
     estimated scf accuracy    <       0.04474260 Ry

     total magnetization       =    41.84 Bohr mag/cell
     absolute magnetization    =    91.00 Bohr mag/cell

     iteration # 38     ecut=    50.00 Ry     beta= 0.10
     Davidson diagonalization with overlap
     ethr =  2.21E-07,  avg # of iterations =  1.0

     negative rho (up, down):  1.072E-03 9.329E-03

     total cpu time spent up to now is    79639.3 secs

     total energy              =   -3227.12400976 Ry
     Harris-Foulkes estimate   =   -3227.12399673 Ry
     estimated scf accuracy    <       0.03439989 Ry

     total magnetization       =    41.88 Bohr mag/cell
     absolute magnetization    =    91.03 Bohr mag/cell

     iteration # 39     ecut=    50.00 Ry     beta= 0.10
     Davidson diagonalization with overlap
     ethr =  2.21E-07,  avg # of iterations =  1.0

     negative rho (up, down):  1.072E-03 9.188E-03

     total cpu time spent up to now is    79903.7 secs

     total energy              =   -3227.12400095 Ry
     Harris-Foulkes estimate   =   -3227.12401074 Ry
     estimated scf accuracy    <       0.03617680 Ry

     total magnetization       =    41.87 Bohr mag/cell
     absolute magnetization    =    91.03 Bohr mag/cell

     iteration # 40     ecut=    50.00 Ry     beta= 0.10
     Davidson diagonalization with overlap
     ethr =  2.21E-07,  avg # of iterations =  1.0

     negative rho (up, down):  1.072E-03 9.047E-03

     total cpu time spent up to now is    80168.1 secs

     total energy              =   -3227.12404285 Ry
     Harris-Foulkes estimate   =   -3227.12400143 Ry
     estimated scf accuracy    <       0.03456267 Ry

     total magnetization       =    41.88 Bohr mag/cell
     absolute magnetization    =    91.03 Bohr mag/cell

     iteration # 41     ecut=    50.00 Ry     beta= 0.10
     Davidson diagonalization with overlap
     ethr =  2.21E-07,  avg # of iterations =  1.0

     negative rho (up, down):  1.073E-03 9.240E-03

     total cpu time spent up to now is    80432.5 secs

     total energy              =   -3227.12353678 Ry
     Harris-Foulkes estimate   =   -3227.12404493 Ry
     estimated scf accuracy    <       0.04063731 Ry

     total magnetization       =    41.86 Bohr mag/cell
     absolute magnetization    =    91.01 Bohr mag/cell

     iteration # 42     ecut=    50.00 Ry     beta= 0.10
     Davidson diagonalization with overlap
     ethr =  2.21E-07,  avg # of iterations =  1.2

     negative rho (up, down):  1.073E-03 9.008E-03

     total cpu time spent up to now is    80698.8 secs

     total energy              =   -3227.12380608 Ry
     Harris-Foulkes estimate   =   -3227.12381738 Ry
     estimated scf accuracy    <       0.00097370 Ry

     total magnetization       =    42.16 Bohr mag/cell
     absolute magnetization    =    91.26 Bohr mag/cell

     iteration # 43     ecut=    50.00 Ry     beta= 0.10
     Davidson diagonalization with overlap
     ethr =  2.21E-07,  avg # of iterations =  1.0

     negative rho (up, down):  1.073E-03 8.999E-03

     total cpu time spent up to now is    80870.8 secs

     total energy              =   -3227.12382336 Ry
     Harris-Foulkes estimate   =   -3227.12381056 Ry
     estimated scf accuracy    <       0.00009984 Ry

     total magnetization       =    42.13 Bohr mag/cell
     absolute magnetization    =    91.23 Bohr mag/cell

     iteration # 44     ecut=    50.00 Ry     beta= 0.10
     Davidson diagonalization with overlap
     ethr =  2.35E-08,  avg # of iterations =  1.4

     negative rho (up, down):  1.073E-03 8.915E-03

     total cpu time spent up to now is    81142.1 secs

     total energy              =   -3227.12383443 Ry
     Harris-Foulkes estimate   =   -3227.12382861 Ry
     estimated scf accuracy    <       0.00063753 Ry

     total magnetization       =    42.15 Bohr mag/cell
     absolute magnetization    =    91.25 Bohr mag/cell

     iteration # 45     ecut=    50.00 Ry     beta= 0.10
     Davidson diagonalization with overlap
     ethr =  2.35E-08,  avg # of iterations =  2.8

     negative rho (up, down):  1.073E-03 9.076E-03

     total cpu time spent up to now is    81433.4 secs

     total energy              =   -3227.12384809 Ry
     Harris-Foulkes estimate   =   -3227.12384980 Ry
     estimated scf accuracy    <       0.00002746 Ry

     total magnetization       =    42.13 Bohr mag/cell
     absolute magnetization    =    91.23 Bohr mag/cell

     iteration # 46     ecut=    50.00 Ry     beta= 0.10
     Davidson diagonalization with overlap
     ethr =  6.46E-09,  avg # of iterations =  1.2

     negative rho (up, down):  1.073E-03 8.712E-03

     total cpu time spent up to now is    81702.8 secs

     total energy              =   -3227.12382972 Ry
     Harris-Foulkes estimate   =   -3227.12384854 Ry
     estimated scf accuracy    <       0.00002150 Ry

     total magnetization       =    42.12 Bohr mag/cell
     absolute magnetization    =    91.23 Bohr mag/cell

     iteration # 47     ecut=    50.00 Ry     beta= 0.10
     Davidson diagonalization with overlap
     ethr =  5.06E-09,  avg # of iterations =  3.5

     negative rho (up, down):  1.073E-03 8.686E-03

     total cpu time spent up to now is    82007.7 secs

     total energy              =   -3227.12383492 Ry
     Harris-Foulkes estimate   =   -3227.12383782 Ry
     estimated scf accuracy    <       0.00050941 Ry

     total magnetization       =    42.15 Bohr mag/cell
     absolute magnetization    =    91.25 Bohr mag/cell

     iteration # 48     ecut=    50.00 Ry     beta= 0.10
     Davidson diagonalization with overlap
     ethr =  5.06E-09,  avg # of iterations =  4.1

     negative rho (up, down):  1.073E-03 8.479E-03

     total cpu time spent up to now is    82368.4 secs

     total energy              =   -3227.12386934 Ry
     Harris-Foulkes estimate   =   -3227.12386289 Ry
     estimated scf accuracy    <       0.00002675 Ry

     total magnetization       =    42.12 Bohr mag/cell
     absolute magnetization    =    91.22 Bohr mag/cell

     iteration # 49     ecut=    50.00 Ry     beta= 0.10
     Davidson diagonalization with overlap
     ethr =  5.06E-09,  avg # of iterations =  3.8

     negative rho (up, down):  1.073E-03 8.440E-03

     total cpu time spent up to now is    82678.1 secs

     total energy              =   -3227.12387519 Ry
     Harris-Foulkes estimate   =   -3227.12387579 Ry
     estimated scf accuracy    <       0.00013760 Ry

     total magnetization       =    42.11 Bohr mag/cell
     absolute magnetization    =    91.22 Bohr mag/cell

     iteration # 50     ecut=    50.00 Ry     beta= 0.10
     Davidson diagonalization with overlap
     ethr =  5.06E-09,  avg # of iterations =  1.0

     negative rho (up, down):  1.073E-03 8.321E-03

     total cpu time spent up to now is    82944.4 secs

     total energy              =   -3227.12388054 Ry
     Harris-Foulkes estimate   =   -3227.12387534 Ry
     estimated scf accuracy    <       0.00017458 Ry

     total magnetization       =    42.11 Bohr mag/cell
     absolute magnetization    =    91.21 Bohr mag/cell

     iteration # 51     ecut=    50.00 Ry     beta= 0.10
     Davidson diagonalization with overlap
     ethr =  5.06E-09,  avg # of iterations =  2.9

     negative rho (up, down):  1.073E-03 8.323E-03

     total cpu time spent up to now is    83237.4 secs

     total energy              =   -3227.12388545 Ry
     Harris-Foulkes estimate   =   -3227.12388285 Ry
     estimated scf accuracy    <       0.00048685 Ry

     total magnetization       =    42.09 Bohr mag/cell
     absolute magnetization    =    91.20 Bohr mag/cell

     iteration # 52     ecut=    50.00 Ry     beta= 0.10
     Davidson diagonalization with overlap
     ethr =  5.06E-09,  avg # of iterations =  2.8

     negative rho (up, down):  1.073E-03 8.346E-03

     total cpu time spent up to now is    83487.3 secs

     total energy              =   -3227.12389118 Ry
     Harris-Foulkes estimate   =   -3227.12388691 Ry
     estimated scf accuracy    <       0.00031231 Ry

     total magnetization       =    42.10 Bohr mag/cell
     absolute magnetization    =    91.21 Bohr mag/cell

     iteration # 53     ecut=    50.00 Ry     beta= 0.10
     Davidson diagonalization with overlap
     ethr =  5.06E-09,  avg # of iterations =  3.8

     negative rho (up, down):  1.073E-03 8.322E-03

     total cpu time spent up to now is    83719.5 secs

     total energy              =   -3227.12389564 Ry
     Harris-Foulkes estimate   =   -3227.12389617 Ry
     estimated scf accuracy    <       0.00025941 Ry

     total magnetization       =    42.10 Bohr mag/cell
     absolute magnetization    =    91.21 Bohr mag/cell

     iteration # 54     ecut=    50.00 Ry     beta= 0.10
     Davidson diagonalization with overlap
     ethr =  5.06E-09,  avg # of iterations =  4.4

     negative rho (up, down):  1.073E-03 8.268E-03

     total cpu time spent up to now is    83960.6 secs

     total energy              =   -3227.12390894 Ry
     Harris-Foulkes estimate   =   -3227.12391331 Ry
     estimated scf accuracy    <       0.00039789 Ry

     total magnetization       =    42.10 Bohr mag/cell
     absolute magnetization    =    91.21 Bohr mag/cell

     iteration # 55     ecut=    50.00 Ry     beta= 0.10
     Davidson diagonalization with overlap
     ethr =  5.06E-09,  avg # of iterations =  1.4

     negative rho (up, down):  1.073E-03 8.263E-03

     total cpu time spent up to now is    84158.7 secs

     total energy              =   -3227.12390465 Ry
     Harris-Foulkes estimate   =   -3227.12390992 Ry
     estimated scf accuracy    <       0.00012841 Ry

     total magnetization       =    42.11 Bohr mag/cell
     absolute magnetization    =    91.22 Bohr mag/cell

     iteration # 56     ecut=    50.00 Ry     beta= 0.10
     Davidson diagonalization with overlap
     ethr =  5.06E-09,  avg # of iterations =  2.4

     negative rho (up, down):  1.073E-03 8.248E-03

     total cpu time spent up to now is    84381.3 secs

     total energy              =   -3227.12390865 Ry
     Harris-Foulkes estimate   =   -3227.12390619 Ry
     estimated scf accuracy    <       0.00009099 Ry

     total magnetization       =    42.11 Bohr mag/cell
     absolute magnetization    =    91.22 Bohr mag/cell

     iteration # 57     ecut=    50.00 Ry     beta= 0.10
     Davidson diagonalization with overlap
     ethr =  5.06E-09,  avg # of iterations =  2.5

     negative rho (up, down):  1.073E-03 8.191E-03

     total cpu time spent up to now is    84589.8 secs

     total energy              =   -3227.12391022 Ry
     Harris-Foulkes estimate   =   -3227.12390916 Ry
     estimated scf accuracy    <       0.00004212 Ry

     total magnetization       =    42.12 Bohr mag/cell
     absolute magnetization    =    91.22 Bohr mag/cell

     iteration # 58     ecut=    50.00 Ry     beta= 0.10
     Davidson diagonalization with overlap
     ethr =  5.06E-09,  avg # of iterations =  4.2

     negative rho (up, down):  1.073E-03 8.171E-03

     total cpu time spent up to now is    84805.8 secs

     total energy              =   -3227.12392903 Ry
     Harris-Foulkes estimate   =   -3227.12392633 Ry
     estimated scf accuracy    <       0.00002819 Ry

     total magnetization       =    42.12 Bohr mag/cell
     absolute magnetization    =    91.22 Bohr mag/cell

     iteration # 59     ecut=    50.00 Ry     beta= 0.10
     Davidson diagonalization with overlap
     ethr =  5.06E-09,  avg # of iterations =  2.5

     negative rho (up, down):  1.073E-03 8.181E-03

     total cpu time spent up to now is    85016.9 secs

     total energy              =   -3227.12392951 Ry
     Harris-Foulkes estimate   =   -3227.12392992 Ry
     estimated scf accuracy    <       0.00000819 Ry

     total magnetization       =    42.12 Bohr mag/cell
     absolute magnetization    =    91.23 Bohr mag/cell

     iteration # 60     ecut=    50.00 Ry     beta= 0.10
     Davidson diagonalization with overlap
     ethr =  1.93E-09,  avg # of iterations =  5.1

     negative rho (up, down):  1.073E-03 8.169E-03

     total cpu time spent up to now is    85277.7 secs

     total energy              =   -3227.12394777 Ry
     Harris-Foulkes estimate   =   -3227.12394487 Ry
     estimated scf accuracy    <       0.00001491 Ry

     total magnetization       =    42.12 Bohr mag/cell
     absolute magnetization    =    91.22 Bohr mag/cell

     iteration # 61     ecut=    50.00 Ry     beta= 0.10
     Davidson diagonalization with overlap
     ethr =  1.93E-09,  avg # of iterations =  4.1

     negative rho (up, down):  1.072E-03 8.167E-03

     total cpu time spent up to now is    85503.5 secs

     total energy              =   -3227.12394547 Ry
     Harris-Foulkes estimate   =   -3227.12395033 Ry
     estimated scf accuracy    <       0.00000793 Ry

     total magnetization       =    42.12 Bohr mag/cell
     absolute magnetization    =    91.23 Bohr mag/cell

     iteration # 62     ecut=    50.00 Ry     beta= 0.10
     Davidson diagonalization with overlap
     ethr =  1.87E-09,  avg # of iterations =  5.1

     negative rho (up, down):  1.073E-03 8.174E-03

     total cpu time spent up to now is    85771.1 secs

     total energy              =   -3227.12396527 Ry
     Harris-Foulkes estimate   =   -3227.12396421 Ry
     estimated scf accuracy    <       0.00000521 Ry

     total magnetization       =    42.12 Bohr mag/cell
     absolute magnetization    =    91.23 Bohr mag/cell

     iteration # 63     ecut=    50.00 Ry     beta= 0.10
     Davidson diagonalization with overlap
     ethr =  1.22E-09,  avg # of iterations =  4.7

     negative rho (up, down):  1.073E-03 8.168E-03

     total cpu time spent up to now is    85989.8 secs

     total energy              =   -3227.12397098 Ry
     Harris-Foulkes estimate   =   -3227.12396955 Ry
     estimated scf accuracy    <       0.00001804 Ry

     total magnetization       =    42.12 Bohr mag/cell
     absolute magnetization    =    91.22 Bohr mag/cell

     iteration # 64     ecut=    50.00 Ry     beta= 0.10
     Davidson diagonalization with overlap
     ethr =  1.22E-09,  avg # of iterations =  3.3

     negative rho (up, down):  1.073E-03 8.175E-03

     total cpu time spent up to now is    86187.2 secs

     total energy              =   -3227.12397315 Ry
     Harris-Foulkes estimate   =   -3227.12397168 Ry
     estimated scf accuracy    <       0.00000354 Ry

     total magnetization       =    42.12 Bohr mag/cell
     absolute magnetization    =    91.23 Bohr mag/cell

     iteration # 65     ecut=    50.00 Ry     beta= 0.10
     Davidson diagonalization with overlap
     ethr =  8.34E-10,  avg # of iterations =  5.1

     negative rho (up, down):  1.073E-03 8.173E-03

     total cpu time spent up to now is    86524.3 secs

     total energy              =   -3227.12397579 Ry
     Harris-Foulkes estimate   =   -3227.12397797 Ry
     estimated scf accuracy    <       0.00004512 Ry

     total magnetization       =    42.13 Bohr mag/cell
     absolute magnetization    =    91.23 Bohr mag/cell

     iteration # 66     ecut=    50.00 Ry     beta= 0.10
     Davidson diagonalization with overlap
     ethr =  8.34E-10,  avg # of iterations =  5.8

     negative rho (up, down):  1.073E-03 8.180E-03

     total cpu time spent up to now is    86901.3 secs

     total energy              =   -3227.12398470 Ry
     Harris-Foulkes estimate   =   -3227.12398391 Ry
     estimated scf accuracy    <       0.00000793 Ry

     total magnetization       =    42.12 Bohr mag/cell
     absolute magnetization    =    91.22 Bohr mag/cell

     iteration # 67     ecut=    50.00 Ry     beta= 0.10
     Davidson diagonalization with overlap
     ethr =  8.34E-10,  avg # of iterations =  5.0

     negative rho (up, down):  1.073E-03 8.199E-03

     total cpu time spent up to now is    87252.6 secs

     total energy              =   -3227.12397998 Ry
     Harris-Foulkes estimate   =   -3227.12398809 Ry
     estimated scf accuracy    <       0.00008143 Ry

     total magnetization       =    42.13 Bohr mag/cell
     absolute magnetization    =    91.24 Bohr mag/cell

     iteration # 68     ecut=    50.00 Ry     beta= 0.10
     Davidson diagonalization with overlap
     ethr =  8.34E-10,  avg # of iterations =  5.7

     negative rho (up, down):  1.073E-03 8.204E-03

     total cpu time spent up to now is    87624.3 secs

     total energy              =   -3227.12399308 Ry
     Harris-Foulkes estimate   =   -3227.12399424 Ry
     estimated scf accuracy    <       0.00000636 Ry

     total magnetization       =    42.12 Bohr mag/cell
     absolute magnetization    =    91.23 Bohr mag/cell

     iteration # 69     ecut=    50.00 Ry     beta= 0.10
     Davidson diagonalization with overlap
     ethr =  8.34E-10,  avg # of iterations =  5.4

     negative rho (up, down):  1.073E-03 8.194E-03

     total cpu time spent up to now is    87855.9 secs

     total energy              =   -3227.12399730 Ry
     Harris-Foulkes estimate   =   -3227.12399695 Ry
     estimated scf accuracy    <       0.00000475 Ry

     total magnetization       =    42.12 Bohr mag/cell
     absolute magnetization    =    91.22 Bohr mag/cell

     iteration # 70     ecut=    50.00 Ry     beta= 0.10
     Davidson diagonalization with overlap
     ethr =  8.34E-10,  avg # of iterations =  3.9

     negative rho (up, down):  1.073E-03 8.178E-03

     total cpu time spent up to now is    88081.9 secs

     total energy              =   -3227.12399793 Ry
     Harris-Foulkes estimate   =   -3227.12399791 Ry
     estimated scf accuracy    <       0.00000362 Ry

     total magnetization       =    42.12 Bohr mag/cell
     absolute magnetization    =    91.22 Bohr mag/cell

     iteration # 71     ecut=    50.00 Ry     beta= 0.10
     Davidson diagonalization with overlap
     ethr =  8.34E-10,  avg # of iterations =  4.5

     negative rho (up, down):  1.073E-03 8.184E-03

     total cpu time spent up to now is    88360.8 secs

     total energy              =   -3227.12399752 Ry
     Harris-Foulkes estimate   =   -3227.12399958 Ry
     estimated scf accuracy    <       0.00001651 Ry

     total magnetization       =    42.13 Bohr mag/cell
     absolute magnetization    =    91.23 Bohr mag/cell

     iteration # 72     ecut=    50.00 Ry     beta= 0.10
     Davidson diagonalization with overlap
     ethr =  8.34E-10,  avg # of iterations =  4.6

     negative rho (up, down):  1.073E-03 8.181E-03

     total cpu time spent up to now is    88595.2 secs

     total energy              =   -3227.12400093 Ry
     Harris-Foulkes estimate   =   -3227.12400132 Ry
     estimated scf accuracy    <       0.00000728 Ry

     total magnetization       =    42.12 Bohr mag/cell
     absolute magnetization    =    91.22 Bohr mag/cell

     iteration # 73     ecut=    50.00 Ry     beta= 0.10
     Davidson diagonalization with overlap
     ethr =  8.34E-10,  avg # of iterations =  4.6

     negative rho (up, down):  1.073E-03 8.169E-03

     total cpu time spent up to now is    88809.7 secs

     total energy              =   -3227.12400235 Ry
     Harris-Foulkes estimate   =   -3227.12400228 Ry
     estimated scf accuracy    <       0.00000056 Ry

     total magnetization       =    42.12 Bohr mag/cell
     absolute magnetization    =    91.23 Bohr mag/cell

     iteration # 74     ecut=    50.00 Ry     beta= 0.10
     Davidson diagonalization with overlap
     ethr =  1.32E-10,  avg # of iterations =  4.2

     negative rho (up, down):  1.073E-03 8.170E-03

     total cpu time spent up to now is    89050.9 secs

     total energy              =   -3227.12400173 Ry
     Harris-Foulkes estimate   =   -3227.12400263 Ry
     estimated scf accuracy    <       0.00002429 Ry

     total magnetization       =    42.11 Bohr mag/cell
     absolute magnetization    =    91.22 Bohr mag/cell

     iteration # 75     ecut=    50.00 Ry     beta= 0.10
     Davidson diagonalization with overlap
     ethr =  1.32E-10,  avg # of iterations =  5.6

     negative rho (up, down):  1.073E-03 8.160E-03

     total cpu time spent up to now is    89348.8 secs

     total energy              =   -3227.12400364 Ry
     Harris-Foulkes estimate   =   -3227.12400358 Ry
     estimated scf accuracy    <       0.00000138 Ry

     total magnetization       =    42.12 Bohr mag/cell
     absolute magnetization    =    91.22 Bohr mag/cell

     iteration # 76     ecut=    50.00 Ry     beta= 0.10
     Davidson diagonalization with overlap
     ethr =  1.32E-10,  avg # of iterations =  5.0

     negative rho (up, down):  1.073E-03 8.143E-03

     total cpu time spent up to now is    89675.4 secs

     total energy              =   -3227.12400370 Ry
     Harris-Foulkes estimate   =   -3227.12400399 Ry
     estimated scf accuracy    <       0.00000109 Ry

     total magnetization       =    42.12 Bohr mag/cell
     absolute magnetization    =    91.23 Bohr mag/cell

     iteration # 77     ecut=    50.00 Ry     beta= 0.10
     Davidson diagonalization with overlap
     ethr =  1.32E-10,  avg # of iterations =  5.2

     negative rho (up, down):  1.073E-03 8.149E-03

     total cpu time spent up to now is    90041.4 secs

     total energy              =   -3227.12400306 Ry
     Harris-Foulkes estimate   =   -3227.12400449 Ry
     estimated scf accuracy    <       0.00000055 Ry

     total magnetization       =    42.12 Bohr mag/cell
     absolute magnetization    =    91.23 Bohr mag/cell

     iteration # 78     ecut=    50.00 Ry     beta= 0.10
     Davidson diagonalization with overlap
     ethr =  1.30E-10,  avg # of iterations =  5.2

     negative rho (up, down):  1.073E-03 8.134E-03

     total cpu time spent up to now is    90456.2 secs

     total energy              =   -3227.12400497 Ry
     Harris-Foulkes estimate   =   -3227.12400504 Ry
     estimated scf accuracy    <       0.00000042 Ry

     total magnetization       =    42.12 Bohr mag/cell
     absolute magnetization    =    91.23 Bohr mag/cell

     iteration # 79     ecut=    50.00 Ry     beta= 0.10
     Davidson diagonalization with overlap
     ethr =  9.88E-11,  avg # of iterations =  4.9

     negative rho (up, down):  1.073E-03 8.128E-03

     total cpu time spent up to now is    90780.6 secs

     total energy              =   -3227.12400517 Ry
     Harris-Foulkes estimate   =   -3227.12400521 Ry
     estimated scf accuracy    <       0.00000024 Ry

     total magnetization       =    42.12 Bohr mag/cell
     absolute magnetization    =    91.23 Bohr mag/cell

     iteration # 80     ecut=    50.00 Ry     beta= 0.10
     Davidson diagonalization with overlap
     ethr =  5.61E-11,  avg # of iterations =  5.3

     negative rho (up, down):  1.073E-03 8.126E-03

     total cpu time spent up to now is    91138.8 secs

     total energy              =   -3227.12400539 Ry
     Harris-Foulkes estimate   =   -3227.12400537 Ry
     estimated scf accuracy    <       0.00000057 Ry

     total magnetization       =    42.12 Bohr mag/cell
     absolute magnetization    =    91.23 Bohr mag/cell

     iteration # 81     ecut=    50.00 Ry     beta= 0.10
     Davidson diagonalization with overlap
     ethr =  5.61E-11,  avg # of iterations =  3.5

     negative rho (up, down):  1.073E-03 8.126E-03
[truncated: 25,370,349 more chars]
