# Supplementary material for: Saturation magnetisation as an indicator of the disintegration of barium hexaferrite nanoplatelets during the surface functionalisation
Source: Sci Rep. 2023 Jan 19;13:1092. doi: 10.1038/s41598-023-28431-4 (PMC9852462; doi:10.1038/s41598-023-28431-4)
Supplement: Supplementary file 3 — Supplementary Information 3. [file 41598_2023_28431_MOESM3_ESM.zip › Phoshphonates_on_Ba_Hexaferrite-dataset.d/Fig6/relax.C1PO3H.hydroxylated-surface.out]

### Running on host: r507n003
MPI startup(): Warning: I_MPI_PMI_LIBRARY will be ignored since the hydra process manager was found
MPI startup(): Warning: I_MPI_PMI_LIBRARY will be ignored since the hydra process manager was found
MPI startup(): Warning: I_MPI_PMI_LIBRARY will be ignored since the hydra process manager was found
MPI startup(): Warning: I_MPI_PMI_LIBRARY will be ignored since the hydra process manager was found
MPI startup(): Warning: I_MPI_PMI_LIBRARY will be ignored since the hydra process manager was found
MPI startup(): Warning: I_MPI_PMI_LIBRARY will be ignored since the hydra process manager was found
MPI startup(): Warning: I_MPI_PMI_LIBRARY will be ignored since the hydra process manager was found
MPI startup(): Warning: I_MPI_PMI_LIBRARY will be ignored since the hydra process manager was found
MPI startup(): Warning: I_MPI_PMI_LIBRARY will be ignored since the hydra process manager was found
MPI startup(): Warning: I_MPI_PMI_LIBRARY will be ignored since the hydra process manager was found
MPI startup(): Warning: I_MPI_PMI_LIBRARY will be ignored since the hydra process manager was found
MPI startup(): Warning: I_MPI_PMI_LIBRARY will be ignored since the hydra process manager was found
MPI startup(): Warning: I_MPI_PMI_LIBRARY will be ignored since the hydra process manager was found
MPI startup(): Warning: I_MPI_PMI_LIBRARY will be ignored since the hydra process manager was found
MPI startup(): Warning: I_MPI_PMI_LIBRARY will be ignored since the hydra process manager was found
MPI startup(): Warning: I_MPI_PMI_LIBRARY will be ignored since the hydra process manager was found
MPI startup(): Warning: I_MPI_PMI_LIBRARY will be ignored since the hydra process manager was found
MPI startup(): Warning: I_MPI_PMI_LIBRARY will be ignored since the hydra process manager was found
MPI startup(): Warning: I_MPI_PMI_LIBRARY will be ignored since the hydra process manager was found
MPI startup(): Warning: I_MPI_PMI_LIBRARY will be ignored since the hydra process manager was found
MPI startup(): Warning: I_MPI_PMI_LIBRARY will be ignored since the hydra process manager was found
MPI startup(): Warning: I_MPI_PMI_LIBRARY will be ignored since the hydra process manager was found
MPI startup(): Warning: I_MPI_PMI_LIBRARY will be ignored since the hydra process manager was found
MPI startup(): Warning: I_MPI_PMI_LIBRARY will be ignored since the hydra process manager was found
MPI startup(): Warning: I_MPI_PMI_LIBRARY will be ignored since the hydra process manager was found
MPI startup(): Warning: I_MPI_PMI_LIBRARY will be ignored since the hydra process manager was found
MPI startup(): Warning: I_MPI_PMI_LIBRARY will be ignored since the hydra process manager was found
MPI startup(): Warning: I_MPI_PMI_LIBRARY will be ignored since the hydra process manager was found
MPI startup(): Warning: I_MPI_PMI_LIBRARY will be ignored since the hydra process manager was found
MPI startup(): Warning: I_MPI_PMI_LIBRARY will be ignored since the hydra process manager was found
MPI startup(): Warning: I_MPI_PMI_LIBRARY will be ignored since the hydra process manager was found
MPI startup(): Warning: I_MPI_PMI_LIBRARY will be ignored since the hydra process manager was found
MPI startup(): Warning: I_MPI_PMI_LIBRARY will be ignored since the hydra process manager was found
MPI startup(): Warning: I_MPI_PMI_LIBRARY will be ignored since the hydra process manager was found
MPI startup(): Warning: I_MPI_PMI_LIBRARY will be ignored since the hydra process manager was found
MPI startup(): Warning: I_MPI_PMI_LIBRARY will be ignored since the hydra process manager was found
MPI startup(): Warning: I_MPI_PMI_LIBRARY will be ignored since the hydra process manager was found
MPI startup(): Warning: I_MPI_PMI_LIBRARY will be ignored since the hydra process manager was found
MPI startup(): Warning: I_MPI_PMI_LIBRARY will be ignored since the hydra process manager was found
MPI startup(): Warning: I_MPI_PMI_LIBRARY will be ignored since the hydra process manager was found
MPI startup(): Warning: I_MPI_PMI_LIBRARY will be ignored since the hydra process manager was found
MPI startup(): Warning: I_MPI_PMI_LIBRARY will be ignored since the hydra process manager was found
MPI startup(): Warning: I_MPI_PMI_LIBRARY will be ignored since the hydra process manager was found
MPI startup(): Warning: I_MPI_PMI_LIBRARY will be ignored since the hydra process manager was found
MPI startup(): Warning: I_MPI_PMI_LIBRARY will be ignored since the hydra process manager was found
MPI startup(): Warning: I_MPI_PMI_LIBRARY will be ignored since the hydra process manager was found
MPI startup(): Warning: I_MPI_PMI_LIBRARY will be ignored since the hydra process manager was found
MPI startup(): Warning: I_MPI_PMI_LIBRARY will be ignored since the hydra process manager was found

     Program PWSCF v.6.8 starts on 22Sep2021 at  4:21: 6 

     This program is part of the open-source Quantum ESPRESSO suite
     for quantum simulation of materials; please cite
         "P. Giannozzi et al., J. Phys.:Condens. Matter 21 395502 (2009);
         "P. Giannozzi et al., J. Phys.:Condens. Matter 29 465901 (2017);
         "P. Giannozzi et al., J. Chem. Phys. 152 154105 (2020);
          URL http://www.quantum-espresso.org", 
     in publications or presentations arising from this work. More details at
     http://www.quantum-espresso.org/quote

     Parallel version (MPI & OpenMP), running on      48 processor cores
     Number of MPI processes:                48
     Threads/MPI process:                     1

     MPI processes distributed on     1 nodes
     R & G space division:  proc/nbgrp/npool/nimage =      48
     3003800 MiB available memory on the printing compute node when the environment starts
 
     Reading input from relax.C1PO3H-v2.H5BaFe21O35-1x1.slab.dipcorr.in

     Current dimensions of program PWSCF are:
     Max number of different atomic species (ntypx) = 10
     Max number of k-points (npk) =  40000
     Max angular momentum in pseudopotentials (lmaxx) =  4
     Presently no symmetry can be used with electric field

     file Ba.pbe-spn-kjpaw_psl.1.0.0.UPF: wavefunction(s)  5S 6S renormalized
     file Fe.pbe-nd-rrkjus.UPF: wavefunction(s)  4S renormalized
     file Fe.pbe-nd-rrkjus.UPF: wavefunction(s)  4S renormalized
     file O.pbe-n-kjpaw_psl.1.0.0.UPF: wavefunction(s)  2S 2P renormalized
     file H.pbe-rrkjus.UPF: wavefunction(s)  1S renormalized
     file C.pbe-rrkjus.UPF: wavefunction(s)  2S 2P renormalized

     Subspace diagonalization in iterative solution of the eigenvalue problem:
     one sub-group per band group will be used
     scalapack distributed-memory algorithm (size of sub-group:  6*  6 procs)

 
     Parallelization info
     --------------------
     sticks:   dense  smooth     PW     G-vecs:    dense   smooth      PW
     Min          92      37     10                34184     8639    1276
     Max          93      38     11                34225     8667    1309
     Sum        4429    1777    499              1641423   415371   61799
 
     Using Slab Decomposition
 


     bravais-lattice index     =            0
     lattice parameter (alat)  =      11.3445  a.u.
     unit-cell volume          =    8693.5732 (a.u.)^3
     number of atoms/cell      =           69
     number of atomic types    =            7
     number of electrons       =       417.00
     number of Kohn-Sham states=          251
     kinetic-energy cutoff     =      50.0000  Ry
     charge density cutoff     =     500.0000  Ry
     scf convergence threshold =      1.0E-07
     mixing beta               =       0.1000
     number of iterations used =            8  plain     mixing
     energy convergence thresh.=      1.0E-04
     force convergence thresh. =      1.0E-03
     Exchange-correlation= PBE
                           (   1   4   3   4   0   0   0)
     nstep                     =          250


     celldm(1)=  11.344531  celldm(2)=   0.000000  celldm(3)=   0.000000
     celldm(4)=   0.000000  celldm(5)=   0.000000  celldm(6)=   0.000000

     crystal axes: (cart. coord. in units of alat)
               a(1) = (   1.000000   0.000000   0.000000 )  
               a(2) = (  -0.500000   0.866025   0.000000 )  
               a(3) = (   0.000000   0.000000   6.875560 )  

     reciprocal axes: (cart. coord. in units 2 pi/alat)
               b(1) = (  1.000000  0.577350  0.000000 )  
               b(2) = (  0.000000  1.154701  0.000000 )  
               b(3) = (  0.000000  0.000000  0.145443 )  


     PseudoPot. # 1 for Ba read from file:
     /g100/home/userexternal/mpoberzn/pw/pseudo/Ba.pbe-spn-kjpaw_psl.1.0.0.UPF
     MD5 check sum: 034d02e941ef8a57e26b126745b97a5c
     Pseudo is Projector augmented-wave + core cor, Zval = 10.0
     Generated using &quot;atomic&quot; code by A. Dal Corso  v.6.4.1
     Shape of augmentation charge: PSQ
     Using radial grid of 1251 points,  7 beta functions with: 
                l(1) =   0
                l(2) =   0
                l(3) =   0
                l(4) =   1
                l(5) =   1
                l(6) =   2
                l(7) =   2
     Q(r) pseudized with 0 coefficients 


     PseudoPot. # 2 for Fe read from file:
     /g100/home/userexternal/mpoberzn/pw/pseudo/Fe.pbe-nd-rrkjus.UPF
     MD5 check sum: 23c640529ef232ac9996b4ec1b0ce2fd
     Pseudo is Ultrasoft + core correction, Zval =  8.0
     Generated by new atomic code, or converted to UPF format
     Using radial grid of  957 points,  6 beta functions with: 
                l(1) =   0
                l(2) =   0
                l(3) =   1
                l(4) =   1
                l(5) =   2
                l(6) =   2
     Q(r) pseudized with 0 coefficients 


     PseudoPot. # 3 for Fe read from file:
     /g100/home/userexternal/mpoberzn/pw/pseudo/Fe.pbe-nd-rrkjus.UPF
     MD5 check sum: 23c640529ef232ac9996b4ec1b0ce2fd
     Pseudo is Ultrasoft + core correction, Zval =  8.0
     Generated by new atomic code, or converted to UPF format
     Using radial grid of  957 points,  6 beta functions with: 
                l(1) =   0
                l(2) =   0
                l(3) =   1
                l(4) =   1
                l(5) =   2
                l(6) =   2
     Q(r) pseudized with 0 coefficients 


     PseudoPot. # 4 for O  read from file:
     /g100/home/userexternal/mpoberzn/pw/pseudo/O.pbe-n-kjpaw_psl.1.0.0.UPF
     MD5 check sum: 381c433af9336e36536ca0a7928a2749
     Pseudo is Projector augmented-wave + core cor, Zval =  6.0
     Generated using "atomic" code by A. Dal Corso  v.5.3.0 svn rev. 11974
     Shape of augmentation charge: PSQ
     Using radial grid of 1095 points,  4 beta functions with: 
                l(1) =   0
                l(2) =   0
                l(3) =   1
                l(4) =   1
     Q(r) pseudized with 0 coefficients 


     PseudoPot. # 5 for H  read from file:
     /g100/home/userexternal/mpoberzn/pw/pseudo/H.pbe-rrkjus.UPF
     MD5 check sum: 7cc9d459525c9a0585f487a71c3c9563
     Pseudo is Ultrasoft, Zval =  1.0
     Generated by new atomic code, or converted to UPF format
     Using radial grid of 1061 points,  2 beta functions with: 
                l(1) =   0
                l(2) =   0
     Q(r) pseudized with 0 coefficients 


     PseudoPot. # 6 for C  read from file:
     /g100/home/userexternal/mpoberzn/pw/pseudo/C.pbe-rrkjus.UPF
     MD5 check sum: 00fb224312de0c5b6853bd333518df6f
     Pseudo is Ultrasoft, Zval =  4.0
     Generated by new atomic code, or converted to UPF format
     Using radial grid of  627 points,  4 beta functions with: 
                l(1) =   0
                l(2) =   0
                l(3) =   1
                l(4) =   1
     Q(r) pseudized with 0 coefficients 


     PseudoPot. # 7 for P  read from file:
     /g100/home/userexternal/mpoberzn/pw/pseudo/P.pbe-n-rrkjus_psl.0.1.UPF
     MD5 check sum: 9059c74eff0b4ddee7d8ea681845622a
     Pseudo is Ultrasoft + core correction, Zval =  5.0
     Generated using "atomic" code by A. Dal Corso  v.5.0.2 svn rev. 9415
     Using radial grid of 1147 points,  4 beta functions with: 
                l(1) =   0
                l(2) =   0
                l(3) =   1
                l(4) =   1
     Q(r) pseudized with 0 coefficients 


     atomic species   valence    mass     pseudopotential
        Ba            10.00   137.32700     Ba( 1.00)
        Fe1            8.00    55.84700     Fe( 1.00)
        Fe2            8.00    55.84700     Fe( 1.00)
        O              6.00    15.99940     O ( 1.00)
        H              1.00     1.00794     H ( 1.00)
        C              4.00    12.01100     C ( 1.00)
        P              5.00    30.97380     P ( 1.00)

     Starting magnetic structure 
     atomic species   magnetization
        Ba           0.000
        Fe1          1.000
        Fe2         -1.000
        O            0.000
        H            0.000
        C            0.000
        P            0.000


     Simplified LDA+U calculation (l_max = 2) with parameters (eV):
     atomic species    L          U    alpha       J0     beta
        Fe1            2     4.3000   0.0000   0.0000   0.0000
        Fe2            2     4.3000   0.0000   0.0000   0.0000


     No symmetry found


   Cartesian axes

     site n.     atom                  positions (alat units)
         1           H   tau(   1) = (   0.0005983   0.7657702   3.8177294  )
         2           C   tau(   2) = (  -0.0094254   0.6947783   3.6496566  )
         3           H   tau(   3) = (  -0.1585463   0.5900918   3.6393328  )
         4           H   tau(   4) = (   0.1382741   0.5922082   3.6185295  )
         5           O   tau(   5) = (   0.1736347   1.0756952   3.5170051  )
         6           O   tau(   6) = (  -0.2559066   1.0370405   3.4822943  )
         7           H   tau(   7) = (   0.2220465   1.1719108   3.3880059  )
         8           P   tau(   8) = (  -0.0324665   0.9205754   3.4561043  )
         9           H   tau(   9) = (   0.0589872   0.0599278   3.2936414  )
        10           H   tau(  10) = (   0.2446175   0.3723371   3.2783896  )
        11           H   tau(  11) = (  -0.4005241   0.3802584   3.1011170  )
        12           O   tau(  12) = (   0.0097946   0.0195113   3.1387447  )
        13           O   tau(  13) = (   0.2556813   0.4248422   3.1206188  )
        14           O   tau(  14) = (  -0.2489182   0.4313223   3.1391807  )
        15           O   tau(  15) = (   0.0022515   0.8420463   3.2085798  )
        16           Fe1 tau(  16) = (  -0.2331735   0.7307058   2.9678667  )
        17           Fe1 tau(  17) = (   0.0028031   0.2986095   2.9453534  )
        18           Fe1 tau(  18) = (   0.2452987   0.7276781   2.9808553  )
        19           O   tau(  19) = (   0.0050792   0.5764599   2.7569933  )
        20           O   tau(  20) = (   0.7641796   0.1369046   2.7560321  )
        21           O   tau(  21) = (   0.5063423   0.5925510   2.7465334  )
        22           O   tau(  22) = (   0.2415358   0.1382956   2.7467868  )
        23           Fe2 tau(  23) = (   0.5037994   0.2941426   2.6438432  )
        24           Fe1 tau(  24) = (   0.0033341  -0.0093323   2.5445747  )
        25           Fe2 tau(  25) = (   0.0050131   0.5750876   2.4364778  )
        26           O   tau(  26) = (  -0.2589853   0.7285099   2.3384473  )
        27           O   tau(  27) = (   0.0045364   0.2684454   2.3414040  )
        28           O   tau(  28) = (   0.2693820   0.7280159   2.3382764  )
        29           O   tau(  29) = (   0.5061911   0.2878746   2.3242183  )
        30           Fe1 tau(  30) = (   0.7541645   0.1449194   2.1189046  )
        31           Fe1 tau(  31) = (   0.2586269   0.1448041   2.1196030  )
        32           Fe1 tau(  32) = (   0.5064397   0.5732203   2.1164837  )
        33           O   tau(  33) = (   0.2604461   0.4293346   1.9546471  )
        34           O   tau(  34) = (   0.5063662   0.0045197   1.9551318  )
        35           O   tau(  35) = (   0.7523069   0.4294746   1.9542714  )
        36           O   tau(  36) = (   0.0066192  -0.0005236   1.9508406  )
        37           Fe2 tau(  37) = (   0.0067307   0.5774247   1.7974399  )
        38           Ba  tau(  38) = (   0.5069761   0.2892649   1.5652189  )
        39           O   tau(  39) = (   0.0074953   0.3158879   1.5617640  )
        40           O   tau(  40) = (  -0.2200673   0.7097346   1.5621279  )
        41           O   tau(  41) = (   0.2347305   0.7096117   1.5623437  )
        42           Fe1 tau(  42) = (   0.0072588   0.0010931   1.5518361  )
        43           Fe2 tau(  43) = (   0.0074642   0.5793785   1.3302028  )
        44           O   tau(  44) = (   0.0080599   0.0023406   1.1802548  )
        45           O   tau(  45) = (   0.5079527   0.0077055   1.1708994  )
        46           O   tau(  46) = (   0.2620112   0.4330798   1.1699237  )
        47           O   tau(  47) = (   0.7532003   0.4327600   1.1707610  )
        48           Fe1 tau(  48) = (   0.2614677   0.1487505   1.0080083  )
        49           Fe1 tau(  49) = (   0.5080299   0.5760238   1.0075326  )
        50           Fe1 tau(  50) = (   0.7547570   0.1487069   1.0075500  )
        51           O   tau(  51) = (   0.5091854   0.2913614   0.7940454  )
        52           O   tau(  52) = (   0.2758868   0.7344603   0.7918781  )
        53           O   tau(  53) = (  -0.2577728   0.7338525   0.7923204  )
        54           O   tau(  54) = (   0.0082606   0.2717514   0.7920657  )
        55           Fe2 tau(  55) = (   0.0092799   0.5799790   0.7051367  )
        56           Fe1 tau(  56) = (   0.0115758   0.0031826   0.5856641  )
        57           Fe2 tau(  57) = (   0.5100566   0.2911716   0.4693624  )
        58           O   tau(  58) = (   0.0049896   0.5785557   0.3916136  )
        59           O   tau(  59) = (   0.2443071   0.1394321   0.3770047  )
        60           O   tau(  60) = (   0.5047386   0.6014034   0.3754904  )
        61           O   tau(  61) = (   0.7790959   0.1310883   0.3726891  )
        62           Fe1 tau(  62) = (   0.0145974   0.3042841   0.1661359  )
        63           Fe1 tau(  63) = (   0.2552711   0.7191459   0.1723830  )
        64           Fe1 tau(  64) = (  -0.2225519   0.7146807   0.1651473  )
        65           O   tau(  65) = (   0.2502770   0.4559883   0.0276343  )
        66           O   tau(  66) = (   0.0345738   0.8421232   0.0198142  )
        67           O   tau(  67) = (  -0.2104554   0.4375959   0.0123507  )
        68           O   tau(  68) = (   0.0240490   0.0024190  -0.0029082  )
        69           H   tau(  69) = (   0.0156742   0.0004919  -0.1648317  )

     number of k points=     8  Methfessel-Paxton smearing, width (Ry)=  0.0010
                       cart. coord. in units 2pi/alat
        k(    1) = (   0.1250000   0.2165064  -0.0727214), wk =   0.1250000
        k(    2) = (   0.1250000   0.5051815  -0.0727214), wk =   0.1250000
        k(    3) = (   0.1250000  -0.3608439  -0.0727214), wk =   0.1250000
        k(    4) = (   0.1250000  -0.0721688  -0.0727214), wk =   0.1250000
        k(    5) = (   0.3750000   0.3608439  -0.0727214), wk =   0.1250000
        k(    6) = (   0.3750000   0.6495191  -0.0727214), wk =   0.1250000
        k(    7) = (   0.3750000  -0.2165064  -0.0727214), wk =   0.1250000
        k(    8) = (   0.3750000   0.0721688  -0.0727214), wk =   0.1250000

     Dense  grid:  1641423 G-vectors     FFT dimensions: (  81,  81, 576)

     Smooth grid:   415371 G-vectors     FFT dimensions: (  54,  54, 360)

     Estimated max dynamical RAM per process >     332.29 MB

     Estimated total dynamical RAM >      15.58 GB
     Generating pointlists ...
     new r_m :   0.1983 (alat units)  2.2502 (a.u.) for type    1
     new r_m :   0.1217 (alat units)  1.3811 (a.u.) for type    2
     new r_m :   0.1293 (alat units)  1.4673 (a.u.) for type    3
     new r_m :   0.0669 (alat units)  0.7588 (a.u.) for type    4
     new r_m :   0.0669 (alat units)  0.7588 (a.u.) for type    5
     new r_m :   0.0753 (alat units)  0.8540 (a.u.) for type    6
     new r_m :   0.1045 (alat units)  1.1855 (a.u.) for type    7

     Initial potential from superposition of free atoms

     starting charge  416.19978, renormalised to  417.00000

     negative rho (up, down):  4.405E-04 4.402E-04
 
     Adding external electric field

     Computed dipole along edir(3) : 
        Dipole               11.3717 Ry au,         28.9040 Debye
        Dipole field          0.0164 Ry au, 
 
        Potential amp.       -2.4985 Ry
        Total length         76.0000 bohr
 
 
     Adding external electric field

     Computed dipole along edir(3) : 
        Dipole               11.3717 Ry au,         28.9040 Debye
        Dipole field          0.0164 Ry au, 
 
        Potential amp.       -2.4985 Ry
        Total length         76.0000 bohr
 
     Number of +U iterations with fixed ns =  0
     Starting occupations:
 --- enter write_ns ---
 LDA+U parameters:
U( 2)     =  4.30000000
U( 3)     =  4.30000000
atom   16   Tr[ns(na)] (up, down, total) =   5.00000  1.00000  6.00000
   spin  1
    eigenvalues: 
  1.000  1.000  1.000  1.000  1.000
    eigenvectors:
  1.000  0.000  0.000  0.000  0.000
  0.000  1.000  0.000  0.000  0.000
  0.000  0.000  1.000  0.000  0.000
  0.000  0.000  0.000  1.000  0.000
  0.000  0.000  0.000  0.000  1.000
    occupations:
  1.000  0.000  0.000  0.000  0.000
  0.000  1.000  0.000  0.000  0.000
  0.000  0.000  1.000  0.000  0.000
  0.000  0.000  0.000  1.000  0.000
  0.000  0.000  0.000  0.000  1.000
   spin  2
    eigenvalues: 
  0.200  0.200  0.200  0.200  0.200
    eigenvectors:
  1.000  0.000  0.000  0.000  0.000
  0.000  1.000  0.000  0.000  0.000
  0.000  0.000  1.000  0.000  0.000
  0.000  0.000  0.000  1.000  0.000
  0.000  0.000  0.000  0.000  1.000
    occupations:
  0.200  0.000  0.000  0.000  0.000
  0.000  0.200  0.000  0.000  0.000
  0.000  0.000  0.200  0.000  0.000
  0.000  0.000  0.000  0.200  0.000
  0.000  0.000  0.000  0.000  0.200
atomic mag. moment =   4.00000
atom   17   Tr[ns(na)] (up, down, total) =   5.00000  1.00000  6.00000
   spin  1
    eigenvalues: 
  1.000  1.000  1.000  1.000  1.000
    eigenvectors:
  1.000  0.000  0.000  0.000  0.000
  0.000  1.000  0.000  0.000  0.000
  0.000  0.000  1.000  0.000  0.000
  0.000  0.000  0.000  1.000  0.000
  0.000  0.000  0.000  0.000  1.000
    occupations:
  1.000  0.000  0.000  0.000  0.000
  0.000  1.000  0.000  0.000  0.000
  0.000  0.000  1.000  0.000  0.000
  0.000  0.000  0.000  1.000  0.000
  0.000  0.000  0.000  0.000  1.000
   spin  2
    eigenvalues: 
  0.200  0.200  0.200  0.200  0.200
    eigenvectors:
  1.000  0.000  0.000  0.000  0.000
  0.000  1.000  0.000  0.000  0.000
  0.000  0.000  1.000  0.000  0.000
  0.000  0.000  0.000  1.000  0.000
  0.000  0.000  0.000  0.000  1.000
    occupations:
  0.200  0.000  0.000  0.000  0.000
  0.000  0.200  0.000  0.000  0.000
  0.000  0.000  0.200  0.000  0.000
  0.000  0.000  0.000  0.200  0.000
  0.000  0.000  0.000  0.000  0.200
atomic mag. moment =   4.00000
atom   18   Tr[ns(na)] (up, down, total) =   5.00000  1.00000  6.00000
   spin  1
    eigenvalues: 
  1.000  1.000  1.000  1.000  1.000
    eigenvectors:
  1.000  0.000  0.000  0.000  0.000
  0.000  1.000  0.000  0.000  0.000
  0.000  0.000  1.000  0.000  0.000
  0.000  0.000  0.000  1.000  0.000
  0.000  0.000  0.000  0.000  1.000
    occupations:
  1.000  0.000  0.000  0.000  0.000
  0.000  1.000  0.000  0.000  0.000
  0.000  0.000  1.000  0.000  0.000
  0.000  0.000  0.000  1.000  0.000
  0.000  0.000  0.000  0.000  1.000
   spin  2
    eigenvalues: 
  0.200  0.200  0.200  0.200  0.200
    eigenvectors:
  1.000  0.000  0.000  0.000  0.000
  0.000  1.000  0.000  0.000  0.000
  0.000  0.000  1.000  0.000  0.000
  0.000  0.000  0.000  1.000  0.000
  0.000  0.000  0.000  0.000  1.000
    occupations:
  0.200  0.000  0.000  0.000  0.000
  0.000  0.200  0.000  0.000  0.000
  0.000  0.000  0.200  0.000  0.000
  0.000  0.000  0.000  0.200  0.000
  0.000  0.000  0.000  0.000  0.200
atomic mag. moment =   4.00000
atom   23   Tr[ns(na)] (up, down, total) =   1.00000  5.00000  6.00000
   spin  1
    eigenvalues: 
  0.200  0.200  0.200  0.200  0.200
    eigenvectors:
  1.000  0.000  0.000  0.000  0.000
  0.000  1.000  0.000  0.000  0.000
  0.000  0.000  1.000  0.000  0.000
  0.000  0.000  0.000  1.000  0.000
  0.000  0.000  0.000  0.000  1.000
    occupations:
  0.200  0.000  0.000  0.000  0.000
  0.000  0.200  0.000  0.000  0.000
  0.000  0.000  0.200  0.000  0.000
  0.000  0.000  0.000  0.200  0.000
  0.000  0.000  0.000  0.000  0.200
   spin  2
    eigenvalues: 
  1.000  1.000  1.000  1.000  1.000
    eigenvectors:
  1.000  0.000  0.000  0.000  0.000
  0.000  1.000  0.000  0.000  0.000
  0.000  0.000  1.000  0.000  0.000
  0.000  0.000  0.000  1.000  0.000
  0.000  0.000  0.000  0.000  1.000
    occupations:
  1.000  0.000  0.000  0.000  0.000
  0.000  1.000  0.000  0.000  0.000
  0.000  0.000  1.000  0.000  0.000
  0.000  0.000  0.000  1.000  0.000
  0.000  0.000  0.000  0.000  1.000
atomic mag. moment =  -4.00000
atom   24   Tr[ns(na)] (up, down, total) =   5.00000  1.00000  6.00000
   spin  1
    eigenvalues: 
  1.000  1.000  1.000  1.000  1.000
    eigenvectors:
  1.000  0.000  0.000  0.000  0.000
  0.000  1.000  0.000  0.000  0.000
  0.000  0.000  1.000  0.000  0.000
  0.000  0.000  0.000  1.000  0.000
  0.000  0.000  0.000  0.000  1.000
    occupations:
  1.000  0.000  0.000  0.000  0.000
  0.000  1.000  0.000  0.000  0.000
  0.000  0.000  1.000  0.000  0.000
  0.000  0.000  0.000  1.000  0.000
  0.000  0.000  0.000  0.000  1.000
   spin  2
    eigenvalues: 
  0.200  0.200  0.200  0.200  0.200
    eigenvectors:
  1.000  0.000  0.000  0.000  0.000
  0.000  1.000  0.000  0.000  0.000
  0.000  0.000  1.000  0.000  0.000
  0.000  0.000  0.000  1.000  0.000
  0.000  0.000  0.000  0.000  1.000
    occupations:
  0.200  0.000  0.000  0.000  0.000
  0.000  0.200  0.000  0.000  0.000
  0.000  0.000  0.200  0.000  0.000
  0.000  0.000  0.000  0.200  0.000
  0.000  0.000  0.000  0.000  0.200
atomic mag. moment =   4.00000
atom   25   Tr[ns(na)] (up, down, total) =   1.00000  5.00000  6.00000
   spin  1
    eigenvalues: 
  0.200  0.200  0.200  0.200  0.200
    eigenvectors:
  1.000  0.000  0.000  0.000  0.000
  0.000  1.000  0.000  0.000  0.000
  0.000  0.000  1.000  0.000  0.000
  0.000  0.000  0.000  1.000  0.000
  0.000  0.000  0.000  0.000  1.000
    occupations:
  0.200  0.000  0.000  0.000  0.000
  0.000  0.200  0.000  0.000  0.000
  0.000  0.000  0.200  0.000  0.000
  0.000  0.000  0.000  0.200  0.000
  0.000  0.000  0.000  0.000  0.200
   spin  2
    eigenvalues: 
  1.000  1.000  1.000  1.000  1.000
    eigenvectors:
  1.000  0.000  0.000  0.000  0.000
  0.000  1.000  0.000  0.000  0.000
  0.000  0.000  1.000  0.000  0.000
  0.000  0.000  0.000  1.000  0.000
  0.000  0.000  0.000  0.000  1.000
    occupations:
  1.000  0.000  0.000  0.000  0.000
  0.000  1.000  0.000  0.000  0.000
  0.000  0.000  1.000  0.000  0.000
  0.000  0.000  0.000  1.000  0.000
  0.000  0.000  0.000  0.000  1.000
atomic mag. moment =  -4.00000
atom   30   Tr[ns(na)] (up, down, total) =   5.00000  1.00000  6.00000
   spin  1
    eigenvalues: 
  1.000  1.000  1.000  1.000  1.000
    eigenvectors:
  1.000  0.000  0.000  0.000  0.000
  0.000  1.000  0.000  0.000  0.000
  0.000  0.000  1.000  0.000  0.000
  0.000  0.000  0.000  1.000  0.000
  0.000  0.000  0.000  0.000  1.000
    occupations:
  1.000  0.000  0.000  0.000  0.000
  0.000  1.000  0.000  0.000  0.000
  0.000  0.000  1.000  0.000  0.000
  0.000  0.000  0.000  1.000  0.000
  0.000  0.000  0.000  0.000  1.000
   spin  2
    eigenvalues: 
  0.200  0.200  0.200  0.200  0.200
    eigenvectors:
  1.000  0.000  0.000  0.000  0.000
  0.000  1.000  0.000  0.000  0.000
  0.000  0.000  1.000  0.000  0.000
  0.000  0.000  0.000  1.000  0.000
  0.000  0.000  0.000  0.000  1.000
    occupations:
  0.200  0.000  0.000  0.000  0.000
  0.000  0.200  0.000  0.000  0.000
  0.000  0.000  0.200  0.000  0.000
  0.000  0.000  0.000  0.200  0.000
  0.000  0.000  0.000  0.000  0.200
atomic mag. moment =   4.00000
atom   31   Tr[ns(na)] (up, down, total) =   5.00000  1.00000  6.00000
   spin  1
    eigenvalues: 
  1.000  1.000  1.000  1.000  1.000
    eigenvectors:
  1.000  0.000  0.000  0.000  0.000
  0.000  1.000  0.000  0.000  0.000
  0.000  0.000  1.000  0.000  0.000
  0.000  0.000  0.000  1.000  0.000
  0.000  0.000  0.000  0.000  1.000
    occupations:
  1.000  0.000  0.000  0.000  0.000
  0.000  1.000  0.000  0.000  0.000
  0.000  0.000  1.000  0.000  0.000
  0.000  0.000  0.000  1.000  0.000
  0.000  0.000  0.000  0.000  1.000
   spin  2
    eigenvalues: 
  0.200  0.200  0.200  0.200  0.200
    eigenvectors:
  1.000  0.000  0.000  0.000  0.000
  0.000  1.000  0.000  0.000  0.000
  0.000  0.000  1.000  0.000  0.000
  0.000  0.000  0.000  1.000  0.000
  0.000  0.000  0.000  0.000  1.000
    occupations:
  0.200  0.000  0.000  0.000  0.000
  0.000  0.200  0.000  0.000  0.000
  0.000  0.000  0.200  0.000  0.000
  0.000  0.000  0.000  0.200  0.000
  0.000  0.000  0.000  0.000  0.200
atomic mag. moment =   4.00000
atom   32   Tr[ns(na)] (up, down, total) =   5.00000  1.00000  6.00000
   spin  1
    eigenvalues: 
  1.000  1.000  1.000  1.000  1.000
    eigenvectors:
  1.000  0.000  0.000  0.000  0.000
  0.000  1.000  0.000  0.000  0.000
  0.000  0.000  1.000  0.000  0.000
  0.000  0.000  0.000  1.000  0.000
  0.000  0.000  0.000  0.000  1.000
    occupations:
  1.000  0.000  0.000  0.000  0.000
  0.000  1.000  0.000  0.000  0.000
  0.000  0.000  1.000  0.000  0.000
  0.000  0.000  0.000  1.000  0.000
  0.000  0.000  0.000  0.000  1.000
   spin  2
    eigenvalues: 
  0.200  0.200  0.200  0.200  0.200
    eigenvectors:
  1.000  0.000  0.000  0.000  0.000
  0.000  1.000  0.000  0.000  0.000
  0.000  0.000  1.000  0.000  0.000
  0.000  0.000  0.000  1.000  0.000
  0.000  0.000  0.000  0.000  1.000
    occupations:
  0.200  0.000  0.000  0.000  0.000
  0.000  0.200  0.000  0.000  0.000
  0.000  0.000  0.200  0.000  0.000
  0.000  0.000  0.000  0.200  0.000
  0.000  0.000  0.000  0.000  0.200
atomic mag. moment =   4.00000
atom   37   Tr[ns(na)] (up, down, total) =   1.00000  5.00000  6.00000
   spin  1
    eigenvalues: 
  0.200  0.200  0.200  0.200  0.200
    eigenvectors:
  1.000  0.000  0.000  0.000  0.000
  0.000  1.000  0.000  0.000  0.000
  0.000  0.000  1.000  0.000  0.000
  0.000  0.000  0.000  1.000  0.000
  0.000  0.000  0.000  0.000  1.000
    occupations:
  0.200  0.000  0.000  0.000  0.000
  0.000  0.200  0.000  0.000  0.000
  0.000  0.000  0.200  0.000  0.000
  0.000  0.000  0.000  0.200  0.000
  0.000  0.000  0.000  0.000  0.200
   spin  2
    eigenvalues: 
  1.000  1.000  1.000  1.000  1.000
    eigenvectors:
  1.000  0.000  0.000  0.000  0.000
  0.000  1.000  0.000  0.000  0.000
  0.000  0.000  1.000  0.000  0.000
  0.000  0.000  0.000  1.000  0.000
  0.000  0.000  0.000  0.000  1.000
    occupations:
  1.000  0.000  0.000  0.000  0.000
  0.000  1.000  0.000  0.000  0.000
  0.000  0.000  1.000  0.000  0.000
  0.000  0.000  0.000  1.000  0.000
  0.000  0.000  0.000  0.000  1.000
atomic mag. moment =  -4.00000
atom   42   Tr[ns(na)] (up, down, total) =   5.00000  1.00000  6.00000
   spin  1
    eigenvalues: 
  1.000  1.000  1.000  1.000  1.000
    eigenvectors:
  1.000  0.000  0.000  0.000  0.000
  0.000  1.000  0.000  0.000  0.000
  0.000  0.000  1.000  0.000  0.000
  0.000  0.000  0.000  1.000  0.000
  0.000  0.000  0.000  0.000  1.000
    occupations:
  1.000  0.000  0.000  0.000  0.000
  0.000  1.000  0.000  0.000  0.000
  0.000  0.000  1.000  0.000  0.000
  0.000  0.000  0.000  1.000  0.000
  0.000  0.000  0.000  0.000  1.000
   spin  2
    eigenvalues: 
  0.200  0.200  0.200  0.200  0.200
    eigenvectors:
  1.000  0.000  0.000  0.000  0.000
  0.000  1.000  0.000  0.000  0.000
  0.000  0.000  1.000  0.000  0.000
  0.000  0.000  0.000  1.000  0.000
  0.000  0.000  0.000  0.000  1.000
    occupations:
  0.200  0.000  0.000  0.000  0.000
  0.000  0.200  0.000  0.000  0.000
  0.000  0.000  0.200  0.000  0.000
  0.000  0.000  0.000  0.200  0.000
  0.000  0.000  0.000  0.000  0.200
atomic mag. moment =   4.00000
atom   43   Tr[ns(na)] (up, down, total) =   1.00000  5.00000  6.00000
   spin  1
    eigenvalues: 
  0.200  0.200  0.200  0.200  0.200
    eigenvectors:
  1.000  0.000  0.000  0.000  0.000
  0.000  1.000  0.000  0.000  0.000
  0.000  0.000  1.000  0.000  0.000
  0.000  0.000  0.000  1.000  0.000
  0.000  0.000  0.000  0.000  1.000
    occupations:
  0.200  0.000  0.000  0.000  0.000
  0.000  0.200  0.000  0.000  0.000
  0.000  0.000  0.200  0.000  0.000
  0.000  0.000  0.000  0.200  0.000
  0.000  0.000  0.000  0.000  0.200
   spin  2
    eigenvalues: 
  1.000  1.000  1.000  1.000  1.000
    eigenvectors:
  1.000  0.000  0.000  0.000  0.000
  0.000  1.000  0.000  0.000  0.000
  0.000  0.000  1.000  0.000  0.000
  0.000  0.000  0.000  1.000  0.000
  0.000  0.000  0.000  0.000  1.000
    occupations:
  1.000  0.000  0.000  0.000  0.000
  0.000  1.000  0.000  0.000  0.000
  0.000  0.000  1.000  0.000  0.000
  0.000  0.000  0.000  1.000  0.000
  0.000  0.000  0.000  0.000  1.000
atomic mag. moment =  -4.00000
atom   48   Tr[ns(na)] (up, down, total) =   5.00000  1.00000  6.00000
   spin  1
    eigenvalues: 
  1.000  1.000  1.000  1.000  1.000
    eigenvectors:
  1.000  0.000  0.000  0.000  0.000
  0.000  1.000  0.000  0.000  0.000
  0.000  0.000  1.000  0.000  0.000
  0.000  0.000  0.000  1.000  0.000
  0.000  0.000  0.000  0.000  1.000
    occupations:
  1.000  0.000  0.000  0.000  0.000
  0.000  1.000  0.000  0.000  0.000
  0.000  0.000  1.000  0.000  0.000
  0.000  0.000  0.000  1.000  0.000
  0.000  0.000  0.000  0.000  1.000
   spin  2
    eigenvalues: 
  0.200  0.200  0.200  0.200  0.200
    eigenvectors:
  1.000  0.000  0.000  0.000  0.000
  0.000  1.000  0.000  0.000  0.000
  0.000  0.000  1.000  0.000  0.000
  0.000  0.000  0.000  1.000  0.000
  0.000  0.000  0.000  0.000  1.000
    occupations:
  0.200  0.000  0.000  0.000  0.000
  0.000  0.200  0.000  0.000  0.000
  0.000  0.000  0.200  0.000  0.000
  0.000  0.000  0.000  0.200  0.000
  0.000  0.000  0.000  0.000  0.200
atomic mag. moment =   4.00000
atom   49   Tr[ns(na)] (up, down, total) =   5.00000  1.00000  6.00000
   spin  1
    eigenvalues: 
  1.000  1.000  1.000  1.000  1.000
    eigenvectors:
  1.000  0.000  0.000  0.000  0.000
  0.000  1.000  0.000  0.000  0.000
  0.000  0.000  1.000  0.000  0.000
  0.000  0.000  0.000  1.000  0.000
  0.000  0.000  0.000  0.000  1.000
    occupations:
  1.000  0.000  0.000  0.000  0.000
  0.000  1.000  0.000  0.000  0.000
  0.000  0.000  1.000  0.000  0.000
  0.000  0.000  0.000  1.000  0.000
  0.000  0.000  0.000  0.000  1.000
   spin  2
    eigenvalues: 
  0.200  0.200  0.200  0.200  0.200
    eigenvectors:
  1.000  0.000  0.000  0.000  0.000
  0.000  1.000  0.000  0.000  0.000
  0.000  0.000  1.000  0.000  0.000
  0.000  0.000  0.000  1.000  0.000
  0.000  0.000  0.000  0.000  1.000
    occupations:
  0.200  0.000  0.000  0.000  0.000
  0.000  0.200  0.000  0.000  0.000
  0.000  0.000  0.200  0.000  0.000
  0.000  0.000  0.000  0.200  0.000
  0.000  0.000  0.000  0.000  0.200
atomic mag. moment =   4.00000
atom   50   Tr[ns(na)] (up, down, total) =   5.00000  1.00000  6.00000
   spin  1
    eigenvalues: 
  1.000  1.000  1.000  1.000  1.000
    eigenvectors:
  1.000  0.000  0.000  0.000  0.000
  0.000  1.000  0.000  0.000  0.000
  0.000  0.000  1.000  0.000  0.000
  0.000  0.000  0.000  1.000  0.000
  0.000  0.000  0.000  0.000  1.000
    occupations:
  1.000  0.000  0.000  0.000  0.000
  0.000  1.000  0.000  0.000  0.000
  0.000  0.000  1.000  0.000  0.000
  0.000  0.000  0.000  1.000  0.000
  0.000  0.000  0.000  0.000  1.000
   spin  2
    eigenvalues: 
  0.200  0.200  0.200  0.200  0.200
    eigenvectors:
  1.000  0.000  0.000  0.000  0.000
  0.000  1.000  0.000  0.000  0.000
  0.000  0.000  1.000  0.000  0.000
  0.000  0.000  0.000  1.000  0.000
  0.000  0.000  0.000  0.000  1.000
    occupations:
  0.200  0.000  0.000  0.000  0.000
  0.000  0.200  0.000  0.000  0.000
  0.000  0.000  0.200  0.000  0.000
  0.000  0.000  0.000  0.200  0.000
  0.000  0.000  0.000  0.000  0.200
atomic mag. moment =   4.00000
atom   55   Tr[ns(na)] (up, down, total) =   1.00000  5.00000  6.00000
   spin  1
    eigenvalues: 
  0.200  0.200  0.200  0.200  0.200
    eigenvectors:
  1.000  0.000  0.000  0.000  0.000
  0.000  1.000  0.000  0.000  0.000
  0.000  0.000  1.000  0.000  0.000
  0.000  0.000  0.000  1.000  0.000
  0.000  0.000  0.000  0.000  1.000
    occupations:
  0.200  0.000  0.000  0.000  0.000
  0.000  0.200  0.000  0.000  0.000
  0.000  0.000  0.200  0.000  0.000
  0.000  0.000  0.000  0.200  0.000
  0.000  0.000  0.000  0.000  0.200
   spin  2
    eigenvalues: 
  1.000  1.000  1.000  1.000  1.000
    eigenvectors:
  1.000  0.000  0.000  0.000  0.000
  0.000  1.000  0.000  0.000  0.000
  0.000  0.000  1.000  0.000  0.000
  0.000  0.000  0.000  1.000  0.000
  0.000  0.000  0.000  0.000  1.000
    occupations:
  1.000  0.000  0.000  0.000  0.000
  0.000  1.000  0.000  0.000  0.000
  0.000  0.000  1.000  0.000  0.000
  0.000  0.000  0.000  1.000  0.000
  0.000  0.000  0.000  0.000  1.000
atomic mag. moment =  -4.00000
atom   56   Tr[ns(na)] (up, down, total) =   5.00000  1.00000  6.00000
   spin  1
    eigenvalues: 
  1.000  1.000  1.000  1.000  1.000
    eigenvectors:
  1.000  0.000  0.000  0.000  0.000
  0.000  1.000  0.000  0.000  0.000
  0.000  0.000  1.000  0.000  0.000
  0.000  0.000  0.000  1.000  0.000
  0.000  0.000  0.000  0.000  1.000
    occupations:
  1.000  0.000  0.000  0.000  0.000
  0.000  1.000  0.000  0.000  0.000
  0.000  0.000  1.000  0.000  0.000
  0.000  0.000  0.000  1.000  0.000
  0.000  0.000  0.000  0.000  1.000
   spin  2
    eigenvalues: 
  0.200  0.200  0.200  0.200  0.200
    eigenvectors:
  1.000  0.000  0.000  0.000  0.000
  0.000  1.000  0.000  0.000  0.000
  0.000  0.000  1.000  0.000  0.000
  0.000  0.000  0.000  1.000  0.000
  0.000  0.000  0.000  0.000  1.000
    occupations:
  0.200  0.000  0.000  0.000  0.000
  0.000  0.200  0.000  0.000  0.000
  0.000  0.000  0.200  0.000  0.000
  0.000  0.000  0.000  0.200  0.000
  0.000  0.000  0.000  0.000  0.200
atomic mag. moment =   4.00000
atom   57   Tr[ns(na)] (up, down, total) =   1.00000  5.00000  6.00000
   spin  1
    eigenvalues: 
  0.200  0.200  0.200  0.200  0.200
    eigenvectors:
  1.000  0.000  0.000  0.000  0.000
  0.000  1.000  0.000  0.000  0.000
  0.000  0.000  1.000  0.000  0.000
  0.000  0.000  0.000  1.000  0.000
  0.000  0.000  0.000  0.000  1.000
    occupations:
  0.200  0.000  0.000  0.000  0.000
  0.000  0.200  0.000  0.000  0.000
  0.000  0.000  0.200  0.000  0.000
  0.000  0.000  0.000  0.200  0.000
  0.000  0.000  0.000  0.000  0.200
   spin  2
    eigenvalues: 
  1.000  1.000  1.000  1.000  1.000
    eigenvectors:
  1.000  0.000  0.000  0.000  0.000
  0.000  1.000  0.000  0.000  0.000
  0.000  0.000  1.000  0.000  0.000
  0.000  0.000  0.000  1.000  0.000
  0.000  0.000  0.000  0.000  1.000
    occupations:
  1.000  0.000  0.000  0.000  0.000
  0.000  1.000  0.000  0.000  0.000
  0.000  0.000  1.000  0.000  0.000
  0.000  0.000  0.000  1.000  0.000
  0.000  0.000  0.000  0.000  1.000
atomic mag. moment =  -4.00000
atom   62   Tr[ns(na)] (up, down, total) =   5.00000  1.00000  6.00000
   spin  1
    eigenvalues: 
  1.000  1.000  1.000  1.000  1.000
    eigenvectors:
  1.000  0.000  0.000  0.000  0.000
  0.000  1.000  0.000  0.000  0.000
  0.000  0.000  1.000  0.000  0.000
  0.000  0.000  0.000  1.000  0.000
  0.000  0.000  0.000  0.000  1.000
    occupations:
  1.000  0.000  0.000  0.000  0.000
  0.000  1.000  0.000  0.000  0.000
  0.000  0.000  1.000  0.000  0.000
  0.000  0.000  0.000  1.000  0.000
  0.000  0.000  0.000  0.000  1.000
   spin  2
    eigenvalues: 
  0.200  0.200  0.200  0.200  0.200
    eigenvectors:
  1.000  0.000  0.000  0.000  0.000
  0.000  1.000  0.000  0.000  0.000
  0.000  0.000  1.000  0.000  0.000
  0.000  0.000  0.000  1.000  0.000
  0.000  0.000  0.000  0.000  1.000
    occupations:
  0.200  0.000  0.000  0.000  0.000
  0.000  0.200  0.000  0.000  0.000
  0.000  0.000  0.200  0.000  0.000
  0.000  0.000  0.000  0.200  0.000
  0.000  0.000  0.000  0.000  0.200
atomic mag. moment =   4.00000
atom   63   Tr[ns(na)] (up, down, total) =   5.00000  1.00000  6.00000
   spin  1
    eigenvalues: 
  1.000  1.000  1.000  1.000  1.000
    eigenvectors:
  1.000  0.000  0.000  0.000  0.000
  0.000  1.000  0.000  0.000  0.000
  0.000  0.000  1.000  0.000  0.000
  0.000  0.000  0.000  1.000  0.000
  0.000  0.000  0.000  0.000  1.000
    occupations:
  1.000  0.000  0.000  0.000  0.000
  0.000  1.000  0.000  0.000  0.000
  0.000  0.000  1.000  0.000  0.000
  0.000  0.000  0.000  1.000  0.000
  0.000  0.000  0.000  0.000  1.000
   spin  2
    eigenvalues: 
  0.200  0.200  0.200  0.200  0.200
    eigenvectors:
  1.000  0.000  0.000  0.000  0.000
  0.000  1.000  0.000  0.000  0.000
  0.000  0.000  1.000  0.000  0.000
  0.000  0.000  0.000  1.000  0.000
  0.000  0.000  0.000  0.000  1.000
    occupations:
  0.200  0.000  0.000  0.000  0.000
  0.000  0.200  0.000  0.000  0.000
  0.000  0.000  0.200  0.000  0.000
  0.000  0.000  0.000  0.200  0.000
  0.000  0.000  0.000  0.000  0.200
atomic mag. moment =   4.00000
atom   64   Tr[ns(na)] (up, down, total) =   5.00000  1.00000  6.00000
   spin  1
    eigenvalues: 
  1.000  1.000  1.000  1.000  1.000
    eigenvectors:
  1.000  0.000  0.000  0.000  0.000
  0.000  1.000  0.000  0.000  0.000
  0.000  0.000  1.000  0.000  0.000
  0.000  0.000  0.000  1.000  0.000
  0.000  0.000  0.000  0.000  1.000
    occupations:
  1.000  0.000  0.000  0.000  0.000
  0.000  1.000  0.000  0.000  0.000
  0.000  0.000  1.000  0.000  0.000
  0.000  0.000  0.000  1.000  0.000
  0.000  0.000  0.000  0.000  1.000
   spin  2
    eigenvalues: 
  0.200  0.200  0.200  0.200  0.200
    eigenvectors:
  1.000  0.000  0.000  0.000  0.000
  0.000  1.000  0.000  0.000  0.000
  0.000  0.000  1.000  0.000  0.000
  0.000  0.000  0.000  1.000  0.000
  0.000  0.000  0.000  0.000  1.000
    occupations:
  0.200  0.000  0.000  0.000  0.000
  0.000  0.200  0.000  0.000  0.000
  0.000  0.000  0.200  0.000  0.000
  0.000  0.000  0.000  0.200  0.000
  0.000  0.000  0.000  0.000  0.200
atomic mag. moment =   4.00000
N of occupied +U levels =  126.000000
 --- exit write_ns ---
 Atomic wfc used for LDA+U Projector are NOT orthogonalized
     Starting wfcs are  295 randomized atomic wfcs
     Checking if some PAW data can be deallocated... 

     total cpu time spent up to now is       14.6 secs

     Self-consistent Calculation

     iteration #  1     ecut=    50.00 Ry     beta= 0.10
     Davidson diagonalization with overlap
     c_bands:  4 eigenvalues not converged
     c_bands:  5 eigenvalues not converged
     c_bands:  4 eigenvalues not converged
     ethr =  1.00E-02,  avg # of iterations = 22.2
 --- enter write_ns ---
 LDA+U parameters:
U( 2)     =  4.30000000
U( 3)     =  4.30000000
atom   16   Tr[ns(na)] (up, down, total) =   4.98015  4.89303  9.87318
   spin  1
    eigenvalues: 
  0.994  0.995  0.995  0.998  0.998
    eigenvectors:
  0.005  0.200  0.794  0.001  0.000
  0.074  0.718  0.156  0.009  0.043
  0.832  0.058  0.038  0.022  0.051
  0.074  0.000  0.001  0.481  0.444
  0.015  0.024  0.012  0.487  0.462
    occupations:
  0.995 -0.000 -0.000  0.000 -0.000
 -0.000  0.995  0.000 -0.000  0.001
 -0.000  0.000  0.994  0.001 -0.000
  0.000 -0.000  0.001  0.998 -0.000
 -0.000  0.001 -0.000 -0.000  0.998
   spin  2
    eigenvalues: 
  0.969  0.973  0.975  0.987  0.989
    eigenvectors:
  0.667  0.022  0.283  0.003  0.025
  0.022  0.177  0.320  0.052  0.429
  0.207  0.351  0.241  0.128  0.073
  0.020  0.193  0.017  0.604  0.166
  0.084  0.256  0.140  0.213  0.307
    occupations:
  0.971 -0.001 -0.002 -0.000  0.003
 -0.001  0.981  0.001 -0.002 -0.007
 -0.002  0.001  0.976 -0.006  0.000
 -0.000 -0.002 -0.006  0.984 -0.001
  0.003 -0.007  0.000 -0.001  0.981
atomic mag. moment =   0.08712
atom   17   Tr[ns(na)] (up, down, total) =   4.97503  4.87340  9.84842
   spin  1
    eigenvalues: 
  0.993  0.993  0.994  0.997  0.998
    eigenvectors:
  0.049  0.006  0.945  0.000  0.000
  0.052  0.871  0.016  0.060  0.000
  0.809  0.067  0.033  0.001  0.090
  0.086  0.002  0.005  0.004  0.904
  0.004  0.054  0.001  0.935  0.005
    occupations:
  0.994 -0.000 -0.000  0.000  0.000
 -0.000  0.993  0.000  0.000  0.001
 -0.000  0.000  0.993  0.001  0.000
  0.000  0.000  0.001  0.997 -0.000
  0.000  0.001  0.000 -0.000  0.997
   spin  2
    eigenvalues: 
  0.962  0.968  0.970  0.985  0.988
    eigenvectors:
  0.092  0.124  0.761  0.017  0.007
  0.357  0.456  0.000  0.022  0.166
  0.362  0.275  0.213  0.130  0.019
  0.084  0.063  0.011  0.748  0.093
  0.104  0.082  0.015  0.083  0.715
    occupations:
  0.970 -0.000  0.001  0.002 -0.002
 -0.000  0.970  0.002  0.001 -0.009
  0.001  0.002  0.969 -0.007  0.001
  0.002  0.001 -0.007  0.982  0.001
 -0.002 -0.009  0.001  0.001  0.983
atomic mag. moment =   0.10163
atom   18   Tr[ns(na)] (up, down, total) =   4.98133  4.90073  9.88206
   spin  1
    eigenvalues: 
  0.994  0.995  0.995  0.998  0.998
    eigenvectors:
  0.003  0.036  0.952  0.009  0.000
  0.022  0.891  0.032  0.010  0.046
  0.841  0.032  0.001  0.067  0.059
  0.123  0.000  0.003  0.652  0.222
  0.012  0.041  0.012  0.263  0.673
    occupations:
  0.995  0.000 -0.000 -0.000  0.000
  0.000  0.995  0.000  0.000  0.001
 -0.000  0.000  0.995  0.001  0.000
 -0.000  0.000  0.001  0.998  0.000
  0.000  0.001  0.000  0.000  0.998
   spin  2
    eigenvalues: 
  0.971  0.973  0.976  0.990  0.990
    eigenvectors:
  0.761  0.109  0.078  0.018  0.035
  0.010  0.552  0.020  0.382  0.036
  0.184  0.053  0.557  0.001  0.205
  0.000  0.001  0.243  0.033  0.724
  0.046  0.286  0.103  0.566  0.000
    occupations:
  0.973  0.002 -0.003  0.002 -0.002
  0.002  0.980 -0.002  0.001 -0.007
 -0.003 -0.002  0.978 -0.005 -0.000
  0.002  0.001 -0.005  0.987  0.002
 -0.002 -0.007 -0.000  0.002  0.983
atomic mag. moment =   0.08060
atom   23   Tr[ns(na)] (up, down, total) =   0.73555  4.95414  5.68968
   spin  1
    eigenvalues: 
  0.099  0.117  0.124  0.126  0.269
    eigenvectors:
  0.002  0.004  0.001  0.000  0.993
  0.026  0.001  0.885  0.086  0.002
  0.259  0.025  0.028  0.688  0.000
  0.627  0.062  0.085  0.225  0.000
  0.087  0.908  0.000  0.000  0.005
    occupations:
  0.268  0.006 -0.002  0.002 -0.011
  0.006  0.124  0.002 -0.003  0.001
 -0.002  0.002  0.119  0.011 -0.003
  0.002 -0.003  0.011  0.109  0.004
 -0.011  0.001 -0.003  0.004  0.116
   spin  2
    eigenvalues: 
  0.982  0.990  0.991  0.995  0.995
    eigenvectors:
  0.994  0.002  0.003  0.000  0.001
  0.001  0.047  0.003  0.500  0.449
  0.001  0.003  0.003  0.462  0.531
  0.002  0.095  0.898  0.004  0.001
  0.003  0.854  0.093  0.033  0.018
    occupations:
  0.982 -0.000  0.000 -0.000  0.000
 -0.000  0.995 -0.000  0.000  0.001
  0.000 -0.000  0.995  0.000  0.000
 -0.000  0.000  0.000  0.991 -0.000
  0.000  0.001  0.000 -0.000  0.991
atomic mag. moment =  -4.21859
atom   24   Tr[ns(na)] (up, down, total) =   4.96099  0.54827  5.50926
   spin  1
    eigenvalues: 
  0.989  0.990  0.992  0.995  0.995
    eigenvectors:
  0.531  0.003  0.466  0.000  0.000
  0.023  0.911  0.007  0.002  0.057
  0.376  0.020  0.442  0.162  0.000
  0.069  0.009  0.085  0.833  0.004
  0.001  0.058  0.000  0.003  0.939
    occupations:
  0.990 -0.000  0.001 -0.000  0.000
 -0.000  0.990  0.000  0.000  0.001
  0.001  0.000  0.991  0.002  0.000
 -0.000  0.000  0.002  0.994 -0.000
  0.000  0.001  0.000 -0.000  0.995
   spin  2
    eigenvalues: 
  0.066  0.068  0.077  0.165  0.173
    eigenvectors:
  0.007  0.002  0.990  0.000  0.000
  0.195  0.090  0.003  0.611  0.101
  0.095  0.202  0.000  0.100  0.603
  0.215  0.488  0.000  0.044  0.253
  0.487  0.218  0.007  0.244  0.044
    occupations:
  0.076 -0.001 -0.001  0.000 -0.001
 -0.001  0.137  0.002 -0.001 -0.045
 -0.001  0.002  0.141 -0.048 -0.002
  0.000 -0.001 -0.048  0.098  0.001
 -0.001 -0.045 -0.002  0.001  0.095
atomic mag. moment =   4.41272
atom   25   Tr[ns(na)] (up, down, total) =   0.47289  4.94159  5.41448
   spin  1
    eigenvalues: 
  0.063  0.064  0.112  0.116  0.118
    eigenvectors:
  0.000  0.000  0.989  0.011  0.000
  0.766  0.057  0.000  0.010  0.167
  0.056  0.767  0.003  0.165  0.010
  0.013  0.164  0.008  0.771  0.044
  0.165  0.012  0.000  0.043  0.779
    occupations:
  0.112  0.000 -0.000  0.001  0.000
  0.000  0.073 -0.000  0.000  0.021
 -0.000 -0.000  0.073  0.020 -0.000
  0.001  0.000  0.020  0.107 -0.000
  0.000  0.021 -0.000 -0.000  0.108
   spin  2
    eigenvalues: 
  0.979  0.979  0.991  0.996  0.996
    eigenvectors:
  0.000  0.000  0.998  0.000  0.001
  0.610  0.021  0.000  0.304  0.065
  0.021  0.610  0.000  0.066  0.303
  0.013  0.356  0.001  0.109  0.521
  0.356  0.013  0.000  0.521  0.110
    occupations:
  0.991 -0.000  0.000 -0.000 -0.000
 -0.000  0.985 -0.000 -0.000 -0.009
  0.000 -0.000  0.986 -0.008 -0.000
 -0.000 -0.000 -0.008  0.990 -0.000
 -0.000 -0.009 -0.000 -0.000  0.990
atomic mag. moment =  -4.46870
atom   30   Tr[ns(na)] (up, down, total) =   1.95654  0.47994  2.43648
   spin  1
    eigenvalues: 
  0.302  0.310  0.433  0.450  0.463
    eigenvectors:
  0.004  0.602  0.172  0.001  0.221
  0.160  0.149  0.578  0.113  0.000
  0.385  0.083  0.192  0.338  0.002
  0.320  0.060  0.014  0.446  0.159
  0.131  0.105  0.044  0.102  0.617
    occupations:
  0.365 -0.040  0.023  0.025 -0.045
 -0.040  0.396 -0.016 -0.022 -0.036
  0.023 -0.016  0.378 -0.061 -0.022
  0.025 -0.022 -0.061  0.396 -0.023
 -0.045 -0.036 -0.022 -0.023  0.423
   spin  2
    eigenvalues: 
  0.058  0.061  0.064  0.148  0.149
    eigenvectors:
  0.980  0.004  0.015  0.000  0.001
  0.012  0.093  0.296  0.047  0.551
  0.000  0.335  0.088  0.523  0.053
  0.000  0.442  0.134  0.392  0.032
  0.009  0.125  0.465  0.038  0.363
    occupations:
  0.058 -0.002  0.001 -0.000  0.001
 -0.002  0.115 -0.002 -0.001 -0.042
  0.001 -0.002  0.111 -0.043 -0.001
 -0.000 -0.001 -0.043  0.098  0.000
  0.001 -0.042 -0.001  0.000  0.098
atomic mag. moment =   1.47661
atom   31   Tr[ns(na)] (up, down, total) =   1.95668  0.47842  2.43511
   spin  1
    eigenvalues: 
  0.303  0.308  0.434  0.449  0.463
    eigenvectors:
  0.007  0.597  0.174  0.000  0.223
  0.105  0.203  0.579  0.113  0.000
  0.434  0.030  0.190  0.345  0.000
  0.366  0.019  0.013  0.421  0.181
  0.089  0.151  0.043  0.121  0.596
    occupations:
  0.364  0.040  0.024  0.026  0.045
  0.040  0.396  0.015  0.021 -0.036
  0.024  0.015  0.379 -0.061  0.021
  0.026  0.021 -0.061  0.395  0.023
  0.045 -0.036  0.021  0.023  0.422
   spin  2
    eigenvalues: 
  0.058  0.060  0.063  0.147  0.149
    eigenvectors:
  0.988  0.002  0.010  0.000  0.001
  0.004  0.099  0.298  0.258  0.341
  0.004  0.333  0.086  0.311  0.267
  0.003  0.440  0.134  0.245  0.178
  0.002  0.126  0.472  0.185  0.214
    occupations:
  0.058  0.002  0.001 -0.000 -0.001
  0.002  0.114  0.003  0.001 -0.042
  0.001  0.003  0.111 -0.043  0.000
 -0.000  0.001 -0.043  0.098 -0.000
 -0.001 -0.042  0.000 -0.000  0.097
atomic mag. moment =   1.47826
atom   32   Tr[ns(na)] (up, down, total) =   1.95137  0.48026  2.43163
   spin  1
    eigenvalues: 
  0.303  0.307  0.431  0.450  0.461
    eigenvectors:
  0.059  0.547  0.183  0.000  0.211
  0.497  0.053  0.000  0.450  0.001
  0.023  0.211  0.766  0.000  0.000
  0.016  0.144  0.051  0.001  0.788
  0.405  0.046  0.000  0.549  0.001
    occupations:
  0.362 -0.001 -0.047 -0.051 -0.000
 -0.001  0.369 -0.001 -0.001 -0.073
 -0.047 -0.001  0.402 -0.024  0.000
 -0.051 -0.001 -0.024  0.435 -0.000
 -0.000 -0.073  0.000 -0.000  0.384
   spin  2
    eigenvalues: 
  0.058  0.061  0.064  0.148  0.149
    eigenvectors:
  0.980  0.002  0.018  0.000  0.001
  0.001  0.434  0.000  0.492  0.073
  0.011  0.000  0.392  0.076  0.521
  0.008  0.000  0.590  0.052  0.350
  0.001  0.564  0.000  0.380  0.056
    occupations:
  0.059 -0.000 -0.002  0.001 -0.000
 -0.000  0.110  0.000 -0.000 -0.043
 -0.002  0.000  0.115 -0.041 -0.000
  0.001 -0.000 -0.041  0.098 -0.000
 -0.000 -0.043 -0.000 -0.000  0.099
atomic mag. moment =   1.47112
atom   37   Tr[ns(na)] (up, down, total) =   0.26546  0.97418  1.23965
   spin  1
    eigenvalues: 
  0.024  0.029  0.029  0.091  0.092
    eigenvectors:
  1.000  0.000  0.000  0.000  0.000
  0.000  0.208  0.209  0.529  0.053
  0.000  0.206  0.201  0.053  0.539
  0.000  0.298  0.295  0.038  0.370
  0.000  0.288  0.295  0.380  0.037
    occupations:
  0.024 -0.000 -0.000 -0.000 -0.000
 -0.000  0.065 -0.000 -0.000  0.031
 -0.000 -0.000  0.066  0.031 -0.000
 -0.000 -0.000  0.031  0.055  0.000
 -0.000  0.031 -0.000  0.000  0.055
   spin  2
    eigenvalues: 
  0.146  0.148  0.148  0.266  0.267
    eigenvectors:
  0.832  0.008  0.160  0.000  0.000
  0.008  0.331  0.111  0.513  0.036
  0.066  0.110  0.261  0.036  0.527
  0.084  0.144  0.335  0.029  0.408
  0.010  0.406  0.133  0.422  0.029
    occupations:
  0.146 -0.000 -0.001  0.000  0.000
 -0.000  0.213 -0.000 -0.000  0.059
 -0.001 -0.000  0.215  0.059 -0.000
  0.000 -0.000  0.059  0.200  0.000
  0.000  0.059 -0.000  0.000  0.201
atomic mag. moment =  -0.70872
atom   42   Tr[ns(na)] (up, down, total) =   0.27027  0.15900  0.42928
   spin  1
    eigenvalues: 
  0.015  0.015  0.073  0.073  0.094
    eigenvectors:
  0.000  0.000  0.000  0.000  1.000
  0.322  0.673  0.001  0.004  0.000
  0.673  0.322  0.004  0.001  0.000
  0.004  0.002  0.758  0.237  0.000
  0.002  0.003  0.237  0.758  0.000
    occupations:
  0.094  0.000  0.000 -0.000  0.000
  0.000  0.015 -0.000  0.000  0.004
  0.000 -0.000  0.015  0.004  0.000
 -0.000  0.000  0.004  0.073 -0.000
  0.000  0.004  0.000 -0.000  0.073
   spin  2
    eigenvalues: 
  0.009  0.009  0.043  0.043  0.056
    eigenvectors:
  0.000  0.000  0.000  0.000  1.000
  0.047  0.946  0.000  0.007  0.000
  0.946  0.047  0.007  0.000  0.000
  0.007  0.000  0.992  0.001  0.000
  0.000  0.007  0.001  0.992  0.000
    occupations:
  0.056  0.000  0.000  0.000 -0.000
  0.000  0.009  0.000  0.000  0.003
  0.000  0.000  0.009  0.003  0.000
  0.000  0.000  0.003  0.043  0.000
 -0.000  0.003  0.000  0.000  0.043
atomic mag. moment =   0.11127
atom   43   Tr[ns(na)] (up, down, total) =   0.13511  0.22914  0.36425
   spin  1
    eigenvalues: 
  0.005  0.006  0.006  0.059  0.059
    eigenvectors:
  0.002  0.000  0.998  0.000  0.000
  0.088  0.270  0.000  0.020  0.621
  0.274  0.090  0.000  0.616  0.020
  0.477  0.157  0.001  0.353  0.011
  0.158  0.482  0.000  0.011  0.348
    occupations:
  0.006  0.000 -0.000  0.000 -0.000
  0.000  0.040  0.000 -0.000 -0.026
 -0.000  0.000  0.039 -0.026 -0.000
  0.000 -0.000 -0.026  0.025 -0.000
 -0.000 -0.026 -0.000 -0.000  0.025
   spin  2
    eigenvalues: 
  0.011  0.011  0.014  0.096  0.097
    eigenvectors:
  0.001  0.000  0.999  0.000  0.000
  0.000  0.357  0.000  0.012  0.631
  0.363  0.000  0.000  0.625  0.012
  0.636  0.000  0.001  0.356  0.007
  0.000  0.643  0.000  0.007  0.350
    occupations:
  0.014  0.000 -0.000  0.000 -0.000
  0.000  0.066  0.000 -0.000 -0.041
 -0.000  0.000  0.065 -0.041 -0.000
  0.000 -0.000 -0.041  0.042  0.000
 -0.000 -0.041 -0.000  0.000  0.042
atomic mag. moment =  -0.09402
atom   48   Tr[ns(na)] (up, down, total) =   0.21326  0.13478  0.34804
   spin  1
    eigenvalues: 
  0.002  0.004  0.006  0.096  0.104
    eigenvectors:
  0.000  0.412  0.588  0.000  0.000
  0.105  0.149  0.098  0.508  0.140
  0.308  0.052  0.034  0.159  0.447
  0.438  0.098  0.070  0.079  0.315
  0.150  0.288  0.210  0.254  0.098
    occupations:
  0.006 -0.001 -0.001  0.000  0.000
 -0.001  0.065  0.002 -0.003  0.045
 -0.001  0.002  0.063  0.048 -0.003
  0.000 -0.003  0.048  0.042 -0.004
  0.000  0.045 -0.003 -0.004  0.038
   spin  2
    eigenvalues: 
  0.002  0.002  0.004  0.062  0.065
    eigenvectors:
  0.000  0.347  0.653  0.000  0.000
  0.099  0.169  0.085  0.501  0.146
  0.297  0.055  0.031  0.158  0.459
  0.453  0.105  0.059  0.082  0.301
  0.152  0.323  0.172  0.259  0.094
    occupations:
  0.003 -0.001 -0.000  0.000  0.000
 -0.001  0.041  0.001 -0.001  0.029
 -0.000  0.001  0.040  0.030 -0.001
  0.000 -0.001  0.030  0.026 -0.002
  0.000  0.029 -0.001 -0.002  0.024
atomic mag. moment =   0.07848
atom   49   Tr[ns(na)] (up, down, total) =   0.21338  0.13478  0.34816
   spin  1
    eigenvalues: 
  0.002  0.004  0.006  0.097  0.103
    eigenvectors:
  0.000  0.404  0.596  0.000  0.000
  0.414  0.000  0.000  0.000  0.586
  0.000  0.202  0.130  0.668  0.001
  0.000  0.394  0.275  0.331  0.000
  0.586  0.000  0.000  0.000  0.414
    occupations:
  0.006 -0.000  0.001 -0.000 -0.000
 -0.000  0.062 -0.000  0.000  0.050
  0.001 -0.000  0.066  0.043 -0.000
 -0.000  0.000  0.043  0.036  0.000
 -0.000  0.050 -0.000  0.000  0.044
   spin  2
    eigenvalues: 
  0.002  0.002  0.004  0.062  0.065
    eigenvectors:
  0.000  0.368  0.632  0.000  0.000
  0.396  0.000  0.000  0.001  0.603
  0.000  0.216  0.123  0.661  0.001
  0.000  0.417  0.245  0.338  0.000
  0.603  0.000  0.000  0.000  0.396
    occupations:
  0.003 -0.000  0.001 -0.000 -0.000
 -0.000  0.040 -0.000  0.000  0.031
  0.001 -0.000  0.042  0.028 -0.000
 -0.000  0.000  0.028  0.023  0.000
 -0.000  0.031 -0.000  0.000  0.027
atomic mag. moment =   0.07860
atom   50   Tr[ns(na)] (up, down, total) =   0.21359  0.13485  0.34844
   spin  1
    eigenvalues: 
  0.002  0.004  0.007  0.097  0.103
    eigenvectors:
  0.001  0.441  0.558  0.000  0.000
  0.096  0.151  0.104  0.518  0.131
  0.317  0.038  0.036  0.153  0.456
  0.453  0.078  0.078  0.073  0.318
  0.133  0.292  0.224  0.256  0.095
    occupations:
  0.006  0.001 -0.001  0.000 -0.000
  0.001  0.065 -0.002  0.003  0.045
 -0.001 -0.002  0.063  0.048  0.003
  0.000  0.003  0.048  0.042  0.004
 -0.000  0.045  0.003  0.004  0.038
   spin  2
    eigenvalues: 
  0.002  0.002  0.004  0.062  0.065
    eigenvectors:
  0.000  0.385  0.615  0.000  0.000
  0.098  0.159  0.096  0.512  0.136
  0.299  0.050  0.032  0.151  0.468
  0.457  0.098  0.065  0.075  0.305
  0.147  0.308  0.192  0.262  0.091
    occupations:
  0.003  0.001 -0.000  0.000 -0.000
  0.001  0.041 -0.001  0.001  0.029
 -0.000 -0.001  0.041  0.030  0.001
  0.000  0.001  0.030  0.026  0.002
 -0.000  0.029  0.001  0.002  0.024
atomic mag. moment =   0.07874
atom   55   Tr[ns(na)] (up, down, total) =   0.12348  0.20585  0.32933
   spin  1
    eigenvalues: 
  0.003  0.003  0.037  0.037  0.045
    eigenvectors:
  0.000  0.000  0.001  0.000  0.998
  0.218  0.529  0.094  0.158  0.001
  0.530  0.218  0.159  0.094  0.000
  0.178  0.074  0.470  0.277  0.000
  0.074  0.179  0.276  0.471  0.001
    occupations:
  0.045 -0.001 -0.000  0.000 -0.000
 -0.001  0.011  0.000  0.000 -0.015
 -0.000  0.000  0.011 -0.015  0.000
  0.000  0.000 -0.015  0.028 -0.000
 -0.000 -0.015  0.000 -0.000  0.028
   spin  2
    eigenvalues: 
  0.004  0.004  0.061  0.061  0.076
    eigenvectors:
  0.000  0.000  0.001  0.000  0.999
  0.341  0.406  0.093  0.158  0.001
  0.408  0.340  0.160  0.093  0.000
  0.136  0.116  0.472  0.276  0.000
  0.114  0.138  0.275  0.473  0.000
    occupations:
  0.076 -0.001 -0.000  0.000 -0.000
 -0.001  0.018  0.000  0.000 -0.025
 -0.000  0.000  0.018 -0.025  0.000
  0.000  0.000 -0.025  0.047 -0.000
 -0.000 -0.025  0.000 -0.000  0.047
atomic mag. moment =  -0.08237
atom   56   Tr[ns(na)] (up, down, total) =   0.21490  0.13577  0.35066
   spin  1
    eigenvalues: 
  0.002  0.002  0.004  0.103  0.104
    eigenvectors:
  0.000  0.013  0.987  0.000  0.000
  0.062  0.209  0.002  0.425  0.302
  0.216  0.060  0.000  0.302  0.421
  0.562  0.160  0.001  0.114  0.163
  0.160  0.558  0.010  0.158  0.114
    occupations:
  0.004 -0.001 -0.000  0.000 -0.001
 -0.001  0.076 -0.000 -0.000  0.045
 -0.000 -0.000  0.075  0.045 -0.000
  0.000 -0.000  0.045  0.030 -0.000
 -0.001  0.045 -0.000 -0.000  0.030
   spin  2
    eigenvalues: 
  0.001  0.001  0.002  0.065  0.066
    eigenvectors:
  0.000  0.038  0.962  0.000  0.000
  0.026  0.254  0.007  0.422  0.291
  0.266  0.024  0.001  0.291  0.418
  0.646  0.059  0.003  0.118  0.173
  0.062  0.626  0.026  0.169  0.118
    occupations:
  0.002 -0.001 -0.000  0.000 -0.000
 -0.001  0.047 -0.000 -0.000  0.029
 -0.000 -0.000  0.047  0.029 -0.000
  0.000 -0.000  0.029  0.020 -0.000
 -0.000  0.029 -0.000 -0.000  0.020
atomic mag. moment =   0.07913
atom   57   Tr[ns(na)] (up, down, total) =   0.11410  0.18814  0.30224
   spin  1
    eigenvalues: 
  0.003  0.003  0.033  0.037  0.038
    eigenvectors:
  0.000  0.000  0.018  0.364  0.617
  0.332  0.401  0.122  0.071  0.074
  0.414  0.313  0.159  0.087  0.026
  0.144  0.128  0.393  0.257  0.078
  0.110  0.158  0.308  0.221  0.204
    occupations:
  0.038  0.001  0.000  0.000 -0.001
  0.001  0.012 -0.000 -0.001 -0.015
  0.000 -0.000  0.011 -0.014 -0.001
  0.000 -0.001 -0.014  0.026  0.002
 -0.001 -0.015 -0.001  0.002  0.027
   spin  2
    eigenvalues: 
  0.004  0.004  0.055  0.061  0.064
    eigenvectors:
  0.000  0.000  0.021  0.459  0.520
  0.360  0.374  0.122  0.055  0.090
  0.387  0.343  0.155  0.079  0.036
  0.133  0.137  0.390  0.234  0.106
  0.120  0.146  0.311  0.173  0.249
    occupations:
  0.062  0.001  0.000  0.000 -0.001
  0.001  0.019 -0.000 -0.001 -0.024
  0.000 -0.000  0.019 -0.024 -0.001
  0.000 -0.001 -0.024  0.044  0.003
 -0.001 -0.024 -0.001  0.003  0.045
atomic mag. moment =  -0.07404
atom   62   Tr[ns(na)] (up, down, total) =   0.23153  0.14734  0.37887
   spin  1
    eigenvalues: 
  0.002  0.004  0.005  0.090  0.131
    eigenvectors:
  0.074  0.006  0.904  0.015  0.000
  0.444  0.002  0.047  0.004  0.504
  0.001  0.277  0.020  0.688  0.015
  0.007  0.713  0.000  0.272  0.007
  0.474  0.003  0.028  0.021  0.473
    occupations:
  0.006 -0.002 -0.008 -0.005 -0.004
 -0.002  0.067 -0.007 -0.005  0.064
 -0.008 -0.007  0.065  0.038 -0.000
 -0.005 -0.005  0.038  0.028 -0.001
 -0.004  0.064 -0.000 -0.001  0.065
   spin  2
    eigenvalues: 
  0.001  0.002  0.003  0.058  0.083
    eigenvectors:
  0.096  0.048  0.840  0.016  0.000
  0.419  0.000  0.059  0.003  0.518
  0.001  0.256  0.049  0.680  0.013
  0.007  0.695  0.010  0.281  0.007
  0.478  0.001  0.042  0.019  0.461
    occupations:
  0.004 -0.001 -0.006 -0.004 -0.002
 -0.001  0.044 -0.004 -0.003  0.040
 -0.006 -0.004  0.041  0.025  0.000
 -0.004 -0.003  0.025  0.019 -0.000
 -0.002  0.040  0.000 -0.000  0.040
atomic mag. moment =   0.08420
atom   63   Tr[ns(na)] (up, down, total) =   0.26122  0.16552  0.42674
   spin  1
    eigenvalues: 
  0.002  0.004  0.004  0.094  0.157
    eigenvectors:
  0.027  0.874  0.090  0.009  0.000
  0.128  0.018  0.178  0.507  0.169
  0.308  0.002  0.122  0.189  0.379
  0.355  0.007  0.212  0.101  0.324
  0.181  0.100  0.398  0.194  0.128
    occupations:
  0.005  0.005  0.005  0.004  0.003
  0.005  0.075 -0.010 -0.016  0.051
  0.005 -0.010  0.078  0.067 -0.017
  0.004 -0.016  0.067  0.062 -0.018
  0.003  0.051 -0.017 -0.018  0.041
   spin  2
    eigenvalues: 
  0.001  0.002  0.002  0.061  0.099
    eigenvectors:
  0.043  0.671  0.276  0.009  0.000
  0.121  0.065  0.143  0.501  0.171
  0.296  0.001  0.128  0.186  0.389
  0.369  0.029  0.184  0.103  0.315
  0.171  0.234  0.270  0.201  0.124
    occupations:
  0.003  0.003  0.003  0.003  0.002
  0.003  0.048 -0.007 -0.009  0.033
  0.003 -0.007  0.051  0.042 -0.010
  0.003 -0.009  0.042  0.038 -0.010
  0.002  0.033 -0.010 -0.010  0.026
atomic mag. moment =   0.09569
atom   64   Tr[ns(na)] (up, down, total) =   0.20994  0.13420  0.34414
   spin  1
    eigenvalues: 
  0.002  0.004  0.005  0.088  0.111
    eigenvectors:
  0.026  0.442  0.516  0.016  0.000
  0.104  0.202  0.044  0.581  0.070
  0.400  0.013  0.032  0.140  0.415
  0.398  0.035  0.116  0.027  0.424
  0.074  0.308  0.291  0.236  0.091
    occupations:
  0.006 -0.008  0.004  0.001 -0.005
 -0.008  0.060 -0.006  0.008  0.040
  0.004 -0.006  0.059  0.051  0.006
  0.001  0.008  0.051  0.051  0.014
 -0.005  0.040  0.006  0.014  0.034
   spin  2
    eigenvalues: 
  0.001  0.002  0.003  0.057  0.071
    eigenvectors:
  0.032  0.309  0.642  0.017  0.000
  0.094  0.236  0.021  0.573  0.076
  0.391  0.017  0.028  0.141  0.423
  0.411  0.047  0.101  0.030  0.411
  0.072  0.391  0.207  0.239  0.089
    occupations:
  0.004 -0.005  0.003  0.001 -0.003
 -0.005  0.039 -0.003  0.005  0.026
  0.003 -0.003  0.039  0.032  0.003
  0.001  0.005  0.032  0.032  0.008
 -0.003  0.026  0.003  0.008  0.022
atomic mag. moment =   0.07573
N of occupied +U levels =   58.730120
 --- exit write_ns ---

     negative rho (up, down):  1.184E-02 1.301E-02
 
     Adding external electric field

     Computed dipole along edir(3) : 
        Dipole             -626.2007 Ry au,      -1591.6434 Debye
        Dipole field         -0.9052 Ry au, 
 
        Potential amp.      137.5842 Ry
        Total length         76.0000 bohr
 
 
     Adding external electric field

     Computed dipole along edir(3) : 
        Dipole             -626.2007 Ry au,      -1591.6434 Debye
        Dipole field         -0.9052 Ry au, 
 
        Potential amp.      137.5842 Ry
        Total length         76.0000 bohr
 

     total cpu time spent up to now is      137.2 secs

     total energy              =   15801.30865562 Ry
     estimated scf accuracy    <  101365.56528684 Ry

     total magnetization       =    -3.50 Bohr mag/cell
     absolute magnetization    =    32.58 Bohr mag/cell

     iteration #  2     ecut=    50.00 Ry     beta= 0.10
     Davidson diagonalization with overlap
     c_bands:  2 eigenvalues not converged
     c_bands:  5 eigenvalues not converged
     ethr =  1.00E-02,  avg # of iterations = 61.3

     negative rho (up, down):  1.157E-02 1.289E-02
 
     Adding external electric field

     Computed dipole along edir(3) : 
        Dipole             -264.7260 Ry au,       -672.8664 Debye
        Dipole field         -0.3827 Ry au, 
 
        Potential amp.       58.1637 Ry
        Total length         76.0000 bohr
 
 
     Adding external electric field

     Computed dipole along edir(3) : 
        Dipole             -264.7260 Ry au,       -672.8664 Debye
        Dipole field         -0.3827 Ry au, 
 
        Potential amp.       58.1637 Ry
        Total length         76.0000 bohr
 

     total cpu time spent up to now is      637.4 secs

     total energy              =   -4013.75054799 Ry
     estimated scf accuracy    <  262790.14183639 Ry

     total magnetization       =    -2.00 Bohr mag/cell
     absolute magnetization    =     9.85 Bohr mag/cell

     iteration #  3     ecut=    50.00 Ry     beta= 0.10
     Davidson diagonalization with overlap
     c_bands:  2 eigenvalues not converged
     ethr =  1.00E-02,  avg # of iterations = 57.1

     negative rho (up, down):  9.566E-03 1.584E-02
 
     Adding external electric field

     Computed dipole along edir(3) : 
        Dipole             -215.4802 Ry au,       -547.6960 Debye
        Dipole field         -0.3115 Ry au, 
 
        Potential amp.       47.3437 Ry
        Total length         76.0000 bohr
 
 
     Adding external electric field

     Computed dipole along edir(3) : 
        Dipole             -215.4802 Ry au,       -547.6960 Debye
        Dipole field         -0.3115 Ry au, 
 
        Potential amp.       47.3437 Ry
        Total length         76.0000 bohr
 

     total cpu time spent up to now is     1069.1 secs

     total energy              =   -5953.10812504 Ry
     estimated scf accuracy    <   77745.24401653 Ry

     total magnetization       =     0.49 Bohr mag/cell
     absolute magnetization    =    14.57 Bohr mag/cell

     iteration #  4     ecut=    50.00 Ry     beta= 0.10
     Davidson diagonalization with overlap
     c_bands:  3 eigenvalues not converged
     ethr =  1.00E-02,  avg # of iterations = 23.3

     negative rho (up, down):  3.546E-02 3.217E-02
 
     Adding external electric field

     Computed dipole along edir(3) : 
        Dipole             -162.6044 Ry au,       -413.2993 Debye
        Dipole field         -0.2350 Ry au, 
 
        Potential amp.       35.7263 Ry
        Total length         76.0000 bohr
 
 
     Adding external electric field

     Computed dipole along edir(3) : 
        Dipole             -162.6044 Ry au,       -413.2993 Debye
        Dipole field         -0.2350 Ry au, 
 
        Potential amp.       35.7263 Ry
        Total length         76.0000 bohr
 

     total cpu time spent up to now is     1214.9 secs

     total energy              =   -3482.45962671 Ry
     estimated scf accuracy    <   54770.51865856 Ry

     total magnetization       =     0.26 Bohr mag/cell
     absolute magnetization    =    12.95 Bohr mag/cell

     iteration #  5     ecut=    50.00 Ry     beta= 0.10
     Davidson diagonalization with overlap
     c_bands:  2 eigenvalues not converged
     c_bands:  1 eigenvalues not converged
     ethr =  1.00E-02,  avg # of iterations = 58.7

     negative rho (up, down):  3.104E-02 3.179E-02
 
     Adding external electric field

     Computed dipole along edir(3) : 
        Dipole             -182.5273 Ry au,       -463.9382 Debye
        Dipole field         -0.2638 Ry au, 
 
        Potential amp.       40.1036 Ry
        Total length         76.0000 bohr
 
 
     Adding external electric field

     Computed dipole along edir(3) : 
        Dipole             -182.5273 Ry au,       -463.9382 Debye
        Dipole field         -0.2638 Ry au, 
 
        Potential amp.       40.1036 Ry
        Total length         76.0000 bohr
 

     total cpu time spent up to now is     1608.5 secs

     total energy              =   -3524.74354539 Ry
     estimated scf accuracy    <   32452.91784988 Ry

     total magnetization       =     1.55 Bohr mag/cell
     absolute magnetization    =    17.24 Bohr mag/cell

     iteration #  6     ecut=    50.00 Ry     beta= 0.10
     Davidson diagonalization with overlap
     c_bands:  1 eigenvalues not converged
     c_bands:  4 eigenvalues not converged
     c_bands:  2 eigenvalues not converged
     c_bands:  1 eigenvalues not converged
     ethr =  1.00E-02,  avg # of iterations = 42.6

     negative rho (up, down):  4.032E-02 4.090E-02
 
     Adding external electric field

     Computed dipole along edir(3) : 
        Dipole             -154.8030 Ry au,       -393.4699 Debye
        Dipole field         -0.2238 Ry au, 
 
        Potential amp.       34.0122 Ry
        Total length         76.0000 bohr
 
 
     Adding external electric field

     Computed dipole along edir(3) : 
        Dipole             -154.8030 Ry au,       -393.4699 Debye
        Dipole field         -0.2238 Ry au, 
 
        Potential amp.       34.0122 Ry
        Total length         76.0000 bohr
 

     total cpu time spent up to now is     1888.6 secs

     total energy              =   -4297.24045936 Ry
     estimated scf accuracy    <   96543.52977423 Ry

     total magnetization       =    -1.50 Bohr mag/cell
     absolute magnetization    =    17.35 Bohr mag/cell

     iteration #  7     ecut=    50.00 Ry     beta= 0.10
     Davidson diagonalization with overlap
     ethr =  1.00E-02,  avg # of iterations = 11.2

     negative rho (up, down):  3.633E-02 3.700E-02
 
     Adding external electric field

     Computed dipole along edir(3) : 
        Dipole             -162.3230 Ry au,       -412.5838 Debye
        Dipole field         -0.2346 Ry au, 
 
        Potential amp.       35.6644 Ry
        Total length         76.0000 bohr
 
 
     Adding external electric field

     Computed dipole along edir(3) : 
        Dipole             -162.3230 Ry au,       -412.5838 Debye
        Dipole field         -0.2346 Ry au, 
 
        Potential amp.       35.6644 Ry
        Total length         76.0000 bohr
 

     total cpu time spent up to now is     1927.7 secs

     total energy              =   -4660.35630130 Ry
     estimated scf accuracy    <   54132.69051233 Ry

     total magnetization       =     5.14 Bohr mag/cell
     absolute magnetization    =    17.02 Bohr mag/cell

     iteration #  8     ecut=    50.00 Ry     beta= 0.10
     Davidson diagonalization with overlap
     ethr =  1.00E-02,  avg # of iterations =  1.4

     negative rho (up, down):  4.816E-02 4.636E-02
 
     Adding external electric field

     Computed dipole along edir(3) : 
        Dipole             -142.1043 Ry au,       -361.1932 Debye
        Dipole field         -0.2054 Ry au, 
 
        Potential amp.       31.2221 Ry
        Total length         76.0000 bohr
 
 
     Adding external electric field

     Computed dipole along edir(3) : 
        Dipole             -142.1043 Ry au,       -361.1932 Debye
        Dipole field         -0.2054 Ry au, 
 
        Potential amp.       31.2221 Ry
        Total length         76.0000 bohr
 

     total cpu time spent up to now is     1948.0 secs

     total energy              =   -4011.26755749 Ry
     estimated scf accuracy    <   56287.70670269 Ry

     total magnetization       =     2.03 Bohr mag/cell
     absolute magnetization    =    13.63 Bohr mag/cell

     iteration #  9     ecut=    50.00 Ry     beta= 0.10
     Davidson diagonalization with overlap
     ethr =  1.00E-02,  avg # of iterations =  2.4

     negative rho (up, down):  1.418E+00 1.440E+00
 
     Adding external electric field

     Computed dipole along edir(3) : 
        Dipole               29.2878 Ry au,         74.4421 Debye
        Dipole field          0.0423 Ry au, 
 
        Potential amp.       -6.4349 Ry
        Total length         76.0000 bohr
 
 
     Adding external electric field

     Computed dipole along edir(3) : 
        Dipole               29.2878 Ry au,         74.4421 Debye
        Dipole field          0.0423 Ry au, 
 
        Potential amp.       -6.4349 Ry
        Total length         76.0000 bohr
 

     total cpu time spent up to now is     1969.3 secs

     total energy              =    1028.65113906 Ry
     estimated scf accuracy    <   52581.26056646 Ry

     total magnetization       =     7.52 Bohr mag/cell
     absolute magnetization    =    18.88 Bohr mag/cell

     iteration # 10     ecut=    50.00 Ry     beta= 0.10
     Davidson diagonalization with overlap
     c_bands:  2 eigenvalues not converged
     ethr =  1.00E-02,  avg # of iterations = 43.1

     negative rho (up, down):  6.149E-01 6.205E-01
 
     Adding external electric field

     Computed dipole along edir(3) : 
        Dipole              -16.3598 Ry au,        -41.5824 Debye
        Dipole field         -0.0236 Ry au, 
 
        Potential amp.        3.5945 Ry
        Total length         76.0000 bohr
 
 
     Adding external electric field

     Computed dipole along edir(3) : 
        Dipole              -16.3598 Ry au,        -41.5824 Debye
        Dipole field         -0.0236 Ry au, 
 
        Potential amp.        3.5945 Ry
        Total length         76.0000 bohr
 

     total cpu time spent up to now is     2309.5 secs

     total energy              =   -7543.84020343 Ry
     estimated scf accuracy    <  171442.08266113 Ry

     total magnetization       =     5.75 Bohr mag/cell
     absolute magnetization    =    13.05 Bohr mag/cell

     iteration # 11     ecut=    50.00 Ry     beta= 0.10
     Davidson diagonalization with overlap
     c_bands:  3 eigenvalues not converged
     c_bands:  1 eigenvalues not converged
     c_bands:  2 eigenvalues not converged
     c_bands:  2 eigenvalues not converged
     c_bands:  1 eigenvalues not converged
     ethr =  1.00E-02,  avg # of iterations = 34.6

     negative rho (up, down):  2.068E-01 1.962E-01
 
     Adding external electric field

     Computed dipole along edir(3) : 
        Dipole              -43.4273 Ry au,       -110.3811 Debye
        Dipole field         -0.0628 Ry au, 
 
        Potential amp.        9.5415 Ry
        Total length         76.0000 bohr
 
 
     Adding external electric field

     Computed dipole along edir(3) : 
        Dipole              -43.4273 Ry au,       -110.3811 Debye
        Dipole field         -0.0628 Ry au, 
 
        Potential amp.        9.5415 Ry
        Total length         76.0000 bohr
 

     total cpu time spent up to now is     2434.7 secs

     total energy              =   -6058.69691415 Ry
     estimated scf accuracy    <  145917.77861840 Ry

     total magnetization       =     4.50 Bohr mag/cell
     absolute magnetization    =    20.07 Bohr mag/cell

     iteration # 12     ecut=    50.00 Ry     beta= 0.10
     Davidson diagonalization with overlap
     c_bands:  4 eigenvalues not converged
     c_bands:  5 eigenvalues not converged
     c_bands:  1 eigenvalues not converged
     c_bands:  2 eigenvalues not converged
     c_bands:  4 eigenvalues not converged
     c_bands:  4 eigenvalues not converged
     c_bands:  2 eigenvalues not converged
     c_bands:  1 eigenvalues not converged
     ethr =  1.00E-02,  avg # of iterations = 21.9

     negative rho (up, down):  4.451E-01 4.153E-01
 
     Adding external electric field

     Computed dipole along edir(3) : 
        Dipole              -31.5491 Ry au,        -80.1898 Debye
        Dipole field         -0.0456 Ry au, 
 
        Potential amp.        6.9317 Ry
        Total length         76.0000 bohr
 
 
     Adding external electric field

     Computed dipole along edir(3) : 
        Dipole              -31.5491 Ry au,        -80.1898 Debye
        Dipole field         -0.0456 Ry au, 
 
        Potential amp.        6.9317 Ry
        Total length         76.0000 bohr
 

     total cpu time spent up to now is     2528.0 secs

     total energy              =   -6982.57161855 Ry
     estimated scf accuracy    <  130213.16272426 Ry

     total magnetization       =     4.00 Bohr mag/cell
     absolute magnetization    =    15.50 Bohr mag/cell

     iteration # 13     ecut=    50.00 Ry     beta= 0.10
     Davidson diagonalization with overlap
     c_bands:  2 eigenvalues not converged
     ethr =  1.00E-02,  avg # of iterations = 10.9

     negative rho (up, down):  4.824E-01 4.807E-01
 
     Adding external electric field

     Computed dipole along edir(3) : 
        Dipole              -27.2434 Ry au,        -69.2457 Debye
        Dipole field         -0.0394 Ry au, 
 
        Potential amp.        5.9857 Ry
        Total length         76.0000 bohr
 
 
     Adding external electric field

     Computed dipole along edir(3) : 
        Dipole              -27.2434 Ry au,        -69.2457 Debye
        Dipole field         -0.0394 Ry au, 
 
        Potential amp.        5.9857 Ry
        Total length         76.0000 bohr
 

     total cpu time spent up to now is     2561.0 secs

     total energy              =   -7226.17828102 Ry
     estimated scf accuracy    <  141362.13204701 Ry

     total magnetization       =     0.46 Bohr mag/cell
     absolute magnetization    =    12.52 Bohr mag/cell

     iteration # 14     ecut=    50.00 Ry     beta= 0.10
     Davidson diagonalization with overlap
     ethr =  1.00E-02,  avg # of iterations =  2.6

     negative rho (up, down):  1.429E+00 1.458E+00
 
     Adding external electric field

     Computed dipole along edir(3) : 
        Dipole               26.5292 Ry au,         67.4306 Debye
        Dipole field          0.0383 Ry au, 
 
        Potential amp.       -5.8288 Ry
        Total length         76.0000 bohr
 
 
     Adding external electric field

     Computed dipole along edir(3) : 
        Dipole               26.5292 Ry au,         67.4306 Debye
        Dipole field          0.0383 Ry au, 
 
        Potential amp.       -5.8288 Ry
        Total length         76.0000 bohr
 

     total cpu time spent up to now is     2582.8 secs

     total energy              =  -10768.88225365 Ry
     estimated scf accuracy    <  142576.37505691 Ry

     total magnetization       =     0.27 Bohr mag/cell
     absolute magnetization    =    11.91 Bohr mag/cell

     iteration # 15     ecut=    50.00 Ry     beta= 0.10
     Davidson diagonalization with overlap
     c_bands:  1 eigenvalues not converged
     ethr =  1.00E-02,  avg # of iterations = 25.1

     negative rho (up, down):  1.391E+00 1.757E+00
 
     Adding external electric field

     Computed dipole along edir(3) : 
        Dipole               10.7042 Ry au,         27.2072 Debye
        Dipole field          0.0155 Ry au, 
 
        Potential amp.       -2.3518 Ry
        Total length         76.0000 bohr
 
 
     Adding external electric field

     Computed dipole along edir(3) : 
        Dipole               10.7042 Ry au,         27.2072 Debye
        Dipole field          0.0155 Ry au, 
 
        Potential amp.       -2.3518 Ry
        Total length         76.0000 bohr
 

     total cpu time spent up to now is     2718.8 secs

     total energy              =  -10619.73925505 Ry
     estimated scf accuracy    <  170472.56327058 Ry

     total magnetization       =     0.50 Bohr mag/cell
     absolute magnetization    =     7.94 Bohr mag/cell

     iteration # 16     ecut=    50.00 Ry     beta= 0.10
     Davidson diagonalization with overlap
     ethr =  1.00E-02,  avg # of iterations =  7.7

     negative rho (up, down):  2.755E+00 2.213E+00
 
     Adding external electric field

     Computed dipole along edir(3) : 
        Dipole              100.6301 Ry au,        255.7761 Debye
        Dipole field          0.1455 Ry au, 
 
        Potential amp.      -22.1097 Ry
        Total length         76.0000 bohr
 
 
     Adding external electric field

     Computed dipole along edir(3) : 
        Dipole              100.6301 Ry au,        255.7761 Debye
        Dipole field          0.1455 Ry au, 
 
        Potential amp.      -22.1097 Ry
        Total length         76.0000 bohr
 

     total cpu time spent up to now is     2744.4 secs

     total energy              =  -13379.29121797 Ry
     estimated scf accuracy    <  169865.30035434 Ry

     total magnetization       =     0.75 Bohr mag/cell
     absolute magnetization    =     7.12 Bohr mag/cell

     iteration # 17     ecut=    50.00 Ry     beta= 0.10
     Davidson diagonalization with overlap
     c_bands:  3 eigenvalues not converged
     c_bands:  2 eigenvalues not converged
     ethr =  1.00E-02,  avg # of iterations = 32.5

     negative rho (up, down):  6.193E+00 1.971E+01
 
     Adding external electric field

     Computed dipole along edir(3) : 
        Dipole             -247.9012 Ry au,       -630.1019 Debye
        Dipole field         -0.3583 Ry au, 
 
        Potential amp.       54.4670 Ry
        Total length         76.0000 bohr
 
 
     Adding external electric field

     Computed dipole along edir(3) : 
        Dipole             -247.9012 Ry au,       -630.1019 Debye
        Dipole field         -0.3583 Ry au, 
 
        Potential amp.       54.4670 Ry
        Total length         76.0000 bohr
 

     total cpu time spent up to now is     2952.2 secs

     WARNING: integrated charge=   416.99971060, expected=   417.00000000

     total energy              =    4342.88768902 Ry
     estimated scf accuracy    <  185519.58238968 Ry

     total magnetization       =    10.50 Bohr mag/cell
     absolute magnetization    =    21.05 Bohr mag/cell

     iteration # 18     ecut=    50.00 Ry     beta= 0.10
     Davidson diagonalization with overlap
     c_bands:  3 eigenvalues not converged
     c_bands:  4 eigenvalues not converged
     c_bands:  3 eigenvalues not converged
     c_bands:  1 eigenvalues not converged
     ethr =  1.00E-02,  avg # of iterations = 40.6

     negative rho (up, down):  3.176E+01 6.574E+01
 
     Adding external electric field

     Computed dipole along edir(3) : 
        Dipole             -403.0608 Ry au,      -1024.4783 Debye
        Dipole field         -0.5826 Ry au, 
 
        Potential amp.       88.5576 Ry
        Total length         76.0000 bohr
 
 
     Adding external electric field

     Computed dipole along edir(3) : 
        Dipole             -403.0608 Ry au,      -1024.4783 Debye
        Dipole field         -0.5826 Ry au, 
 
        Potential amp.       88.5576 Ry
        Total length         76.0000 bohr
 

     total cpu time spent up to now is     3262.0 secs

     WARNING: integrated charge=   416.99945614, expected=   417.00000000

     total energy              =  -11358.78205513 Ry
     estimated scf accuracy    <   79571.09078552 Ry

     total magnetization       =    17.71 Bohr mag/cell
     absolute magnetization    =    28.42 Bohr mag/cell

     iteration # 19     ecut=    50.00 Ry     beta= 0.10
     Davidson diagonalization with overlap
     c_bands:  2 eigenvalues not converged
     ethr =  1.00E-02,  avg # of iterations = 14.2

     negative rho (up, down):  2.280E+01 5.082E+01
 
     Adding external electric field

     Computed dipole along edir(3) : 
        Dipole             -326.5116 Ry au,       -829.9097 Debye
        Dipole field         -0.4720 Ry au, 
 
        Potential amp.       71.7387 Ry
        Total length         76.0000 bohr
 
 
     Adding external electric field

     Computed dipole along edir(3) : 
        Dipole             -326.5116 Ry au,       -829.9097 Debye
        Dipole field         -0.4720 Ry au, 
 
        Potential amp.       71.7387 Ry
        Total length         76.0000 bohr
 

     total cpu time spent up to now is     3327.2 secs

     WARNING: integrated charge=   416.99939696, expected=   417.00000000

     total energy              =   -9269.34951622 Ry
     estimated scf accuracy    <   70825.23254634 Ry

     total magnetization       =     7.51 Bohr mag/cell
     absolute magnetization    =    20.65 Bohr mag/cell

     iteration # 20     ecut=    50.00 Ry     beta= 0.10
     Davidson diagonalization with overlap
     ethr =  1.00E-02,  avg # of iterations =  2.2

     negative rho (up, down):  1.064E+01 2.977E+01
 
     Adding external electric field

     Computed dipole along edir(3) : 
        Dipole             -142.7990 Ry au,       -362.9590 Debye
        Dipole field         -0.2064 Ry au, 
 
        Potential amp.       31.3748 Ry
        Total length         76.0000 bohr
 
 
     Adding external electric field

     Computed dipole along edir(3) : 
        Dipole             -142.7990 Ry au,       -362.9590 Debye
        Dipole field         -0.2064 Ry au, 
 
        Potential amp.       31.3748 Ry
        Total length         76.0000 bohr
 

     total cpu time spent up to now is     3351.0 secs

     WARNING: integrated charge=   416.99933372, expected=   417.00000000

     total energy              =   -4735.66475197 Ry
     estimated scf accuracy    <   75082.90077796 Ry

     total magnetization       =    14.32 Bohr mag/cell
     absolute magnetization    =    27.34 Bohr mag/cell

     iteration # 21     ecut=    50.00 Ry     beta= 0.10
     Davidson diagonalization with overlap
     c_bands:  2 eigenvalues not converged
     c_bands:  2 eigenvalues not converged
     c_bands:  1 eigenvalues not converged
     c_bands:  1 eigenvalues not converged
     c_bands:  2 eigenvalues not converged
     ethr =  1.00E-02,  avg # of iterations = 41.7

     negative rho (up, down):  1.072E+00 6.798E+00
 
     Adding external electric field

     Computed dipole along edir(3) : 
        Dipole              -73.7394 Ry au,       -187.4268 Debye
        Dipole field         -0.1066 Ry au, 
 
        Potential amp.       16.2015 Ry
        Total length         76.0000 bohr
 
 
     Adding external electric field

     Computed dipole along edir(3) : 
        Dipole              -73.7394 Ry au,       -187.4268 Debye
        Dipole field         -0.1066 Ry au, 
 
        Potential amp.       16.2015 Ry
        Total length         76.0000 bohr
 

     total cpu time spent up to now is     3555.7 secs

     WARNING: integrated charge=   416.99967778, expected=   417.00000000

     total energy              =   -2862.11536200 Ry
     estimated scf accuracy    <   26504.51455265 Ry

     total magnetization       =     9.50 Bohr mag/cell
     absolute magnetization    =    17.74 Bohr mag/cell

     iteration # 22     ecut=    50.00 Ry     beta= 0.10
     Davidson diagonalization with overlap
     c_bands:  4 eigenvalues not converged
     c_bands:  2 eigenvalues not converged
     c_bands:  1 eigenvalues not converged
     c_bands:  1 eigenvalues not converged
     c_bands:  2 eigenvalues not converged
     ethr =  1.00E-02,  avg # of iterations = 57.2

     negative rho (up, down):  3.713E-01 1.433E-01
 
     Adding external electric field

     Computed dipole along edir(3) : 
        Dipole              -24.0999 Ry au,        -61.2557 Debye
        Dipole field         -0.0348 Ry au, 
 
        Potential amp.        5.2950 Ry
        Total length         76.0000 bohr
 
 
     Adding external electric field

     Computed dipole along edir(3) : 
        Dipole              -24.0999 Ry au,        -61.2557 Debye
        Dipole field         -0.0348 Ry au, 
 
        Potential amp.        5.2950 Ry
        Total length         76.0000 bohr
 

     total cpu time spent up to now is     3903.0 secs

     WARNING: integrated charge=   416.99987721, expected=   417.00000000

     total energy              =   -4437.31066156 Ry
     estimated scf accuracy    <   50062.85223971 Ry

     total magnetization       =     3.65 Bohr mag/cell
     absolute magnetization    =    12.12 Bohr mag/cell

     iteration # 23     ecut=    50.00 Ry     beta= 0.10
     Davidson diagonalization with overlap
     ethr =  1.00E-02,  avg # of iterations = 31.2

     negative rho (up, down):  1.623E-01 5.768E-01
 
     Adding external electric field

     Computed dipole along edir(3) : 
        Dipole              -56.3329 Ry au,       -143.1840 Debye
        Dipole field         -0.0814 Ry au, 
 
        Potential amp.       12.3771 Ry
        Total length         76.0000 bohr
 
 
     Adding external electric field

     Computed dipole along edir(3) : 
        Dipole              -56.3329 Ry au,       -143.1840 Debye
        Dipole field         -0.0814 Ry au, 
 
        Potential amp.       12.3771 Ry
        Total length         76.0000 bohr
 

     total cpu time spent up to now is     4068.3 secs

     WARNING: integrated charge=   416.99981720, expected=   417.00000000

     total energy              =   -4157.05264354 Ry
     estimated scf accuracy    <  106592.73719524 Ry

     total magnetization       =     3.21 Bohr mag/cell
     absolute magnetization    =     6.20 Bohr mag/cell

     iteration # 24     ecut=    50.00 Ry     beta= 0.10
     Davidson diagonalization with overlap
     ethr =  1.00E-02,  avg # of iterations = 11.2

     negative rho (up, down):  1.722E+00 5.969E+00
 
     Adding external electric field

     Computed dipole along edir(3) : 
        Dipole             -159.6556 Ry au,       -405.8041 Debye
        Dipole field         -0.2308 Ry au, 
 
        Potential amp.       35.0784 Ry
        Total length         76.0000 bohr
 
 
     Adding external electric field

     Computed dipole along edir(3) : 
        Dipole             -159.6556 Ry au,       -405.8041 Debye
        Dipole field         -0.2308 Ry au, 
 
        Potential amp.       35.0784 Ry
        Total length         76.0000 bohr
 

     total cpu time spent up to now is     4112.7 secs

     WARNING: integrated charge=   416.99973408, expected=   417.00000000

     total energy              =   -1587.38936754 Ry
     estimated scf accuracy    <   95074.27561011 Ry

     total magnetization       =     5.51 Bohr mag/cell
     absolute magnetization    =    14.91 Bohr mag/cell

     iteration # 25     ecut=    50.00 Ry     beta= 0.10
     Davidson diagonalization with overlap
     ethr =  1.00E-02,  avg # of iterations = 41.9

     negative rho (up, down):  1.426E-01 1.086E-01
 
     Adding external electric field

     Computed dipole along edir(3) : 
        Dipole              -36.9395 Ry au,        -93.8909 Debye
        Dipole field         -0.0534 Ry au, 
 
        Potential amp.        8.1161 Ry
        Total length         76.0000 bohr
 
 
     Adding external electric field

     Computed dipole along edir(3) : 
        Dipole              -36.9395 Ry au,        -93.8909 Debye
        Dipole field         -0.0534 Ry au, 
 
        Potential amp.        8.1161 Ry
        Total length         76.0000 bohr
 

     total cpu time spent up to now is     4446.3 secs

     WARNING: integrated charge=   416.99982422, expected=   417.00000000

     total energy              =   -1667.55113117 Ry
     estimated scf accuracy    <   33137.65648824 Ry

     total magnetization       =    10.00 Bohr mag/cell
     absolute magnetization    =    23.45 Bohr mag/cell

     iteration # 26     ecut=    50.00 Ry     beta= 0.10
     Davidson diagonalization with overlap
     c_bands:  3 eigenvalues not converged
     c_bands:  2 eigenvalues not converged
     c_bands:  4 eigenvalues not converged
     c_bands:  2 eigenvalues not converged
     c_bands:  1 eigenvalues not converged
     c_bands:  1 eigenvalues not converged
     c_bands:  5 eigenvalues not converged
     c_bands:  2 eigenvalues not converged
     c_bands:  2 eigenvalues not converged
     ethr =  1.00E-02,  avg # of iterations = 43.1

     negative rho (up, down):  8.684E+00 1.457E+01
 
     Adding external electric field

     Computed dipole along edir(3) : 
        Dipole               72.2205 Ry au,        183.5663 Debye
        Dipole field          0.1044 Ry au, 
 
        Potential amp.      -15.8678 Ry
        Total length         76.0000 bohr
 
 
     Adding external electric field

     Computed dipole along edir(3) : 
        Dipole               72.2205 Ry au,        183.5663 Debye
        Dipole field          0.1044 Ry au, 
 
        Potential amp.      -15.8678 Ry
        Total length         76.0000 bohr
 

     total cpu time spent up to now is     4679.5 secs

     WARNING: integrated charge=   417.00026540, expected=   417.00000000

     total energy              =   -9124.32806172 Ry
     estimated scf accuracy    <  111436.65153985 Ry

     total magnetization       =     5.50 Bohr mag/cell
     absolute magnetization    =    13.03 Bohr mag/cell

     iteration # 27     ecut=    50.00 Ry     beta= 0.10
     Davidson diagonalization with overlap
     c_bands:  2 eigenvalues not converged
     c_bands:  2 eigenvalues not converged
     ethr =  1.00E-02,  avg # of iterations = 52.1

     negative rho (up, down):  5.307E-01 1.873E+00
 
     Adding external electric field

     Computed dipole along edir(3) : 
        Dipole             -111.8881 Ry au,       -284.3911 Debye
        Dipole field         -0.1617 Ry au, 
 
        Potential amp.       24.5832 Ry
        Total length         76.0000 bohr
 
 
     Adding external electric field

     Computed dipole along edir(3) : 
        Dipole             -111.8881 Ry au,       -284.3911 Debye
        Dipole field         -0.1617 Ry au, 
 
        Potential amp.       24.5832 Ry
        Total length         76.0000 bohr
 

     total cpu time spent up to now is     5009.6 secs

     WARNING: integrated charge=   416.99991366, expected=   417.00000000

     total energy              =    -850.23925327 Ry
     estimated scf accuracy    <  129780.55587638 Ry

     total magnetization       =     3.50 Bohr mag/cell
     absolute magnetization    =    30.14 Bohr mag/cell

     iteration # 28     ecut=    50.00 Ry     beta= 0.10
     Davidson diagonalization with overlap
     c_bands:  5 eigenvalues not converged
     c_bands:  1 eigenvalues not converged
     c_bands:  2 eigenvalues not converged
     c_bands:  2 eigenvalues not converged
     c_bands:  3 eigenvalues not converged
     c_bands:  3 eigenvalues not converged
     c_bands:  5 eigenvalues not converged
     c_bands:  3 eigenvalues not converged
     ethr =  1.00E-02,  avg # of iterations = 40.8

     negative rho (up, down):  1.771E-01 8.848E-02
 
     Adding external electric field

     Computed dipole along edir(3) : 
        Dipole              -83.9936 Ry au,       -213.4905 Debye
        Dipole field         -0.1214 Ry au, 
 
        Potential amp.       18.4545 Ry
        Total length         76.0000 bohr
 
 
     Adding external electric field

     Computed dipole along edir(3) : 
        Dipole              -83.9936 Ry au,       -213.4905 Debye
        Dipole field         -0.1214 Ry au, 
 
        Potential amp.       18.4545 Ry
        Total length         76.0000 bohr
 

     total cpu time spent up to now is     5298.2 secs

     total energy              =   -3538.34257551 Ry
     estimated scf accuracy    <    3974.45583819 Ry

     total magnetization       =     4.40 Bohr mag/cell
     absolute magnetization    =    22.08 Bohr mag/cell

     iteration # 29     ecut=    50.00 Ry     beta= 0.10
     Davidson diagonalization with overlap
     c_bands:  2 eigenvalues not converged
     ethr =  1.00E-02,  avg # of iterations = 24.6

     negative rho (up, down):  1.720E-01 8.542E-02
 
     Adding external electric field

     Computed dipole along edir(3) : 
        Dipole              -77.1631 Ry au,       -196.1290 Debye
        Dipole field         -0.1115 Ry au, 
 
        Potential amp.       16.9537 Ry
        Total length         76.0000 bohr
 
 
     Adding external electric field

     Computed dipole along edir(3) : 
        Dipole              -77.1631 Ry au,       -196.1290 Debye
        Dipole field         -0.1115 Ry au, 
 
        Potential amp.       16.9537 Ry
        Total length         76.0000 bohr
 

     total cpu time spent up to now is     5410.7 secs

     total energy              =   -3981.04737767 Ry
     estimated scf accuracy    <   46002.79748788 Ry

     total magnetization       =     6.24 Bohr mag/cell
     absolute magnetization    =    19.66 Bohr mag/cell

     iteration # 30     ecut=    50.00 Ry     beta= 0.10
     Davidson diagonalization with overlap
     ethr =  1.00E-02,  avg # of iterations = 24.6

     negative rho (up, down):  1.437E-01 8.457E-02
 
     Adding external electric field

     Computed dipole along edir(3) : 
        Dipole              -77.6045 Ry au,       -197.2510 Debye
        Dipole field         -0.1122 Ry au, 
 
        Potential amp.       17.0507 Ry
        Total length         76.0000 bohr
 
 
     Adding external electric field

     Computed dipole along edir(3) : 
        Dipole              -77.6045 Ry au,       -197.2510 Debye
        Dipole field         -0.1122 Ry au, 
 
        Potential amp.       17.0507 Ry
        Total length         76.0000 bohr
 

     total cpu time spent up to now is     5481.5 secs

     total energy              =   -3976.93196588 Ry
     estimated scf accuracy    <   75648.40784902 Ry

     total magnetization       =     3.50 Bohr mag/cell
     absolute magnetization    =    19.93 Bohr mag/cell

     iteration # 31     ecut=    50.00 Ry     beta= 0.10
     Davidson diagonalization with overlap
     ethr =  1.00E-02,  avg # of iterations =  2.0

     negative rho (up, down):  2.291E-01 3.793E-01
 
     Adding external electric field

     Computed dipole along edir(3) : 
        Dipole              -87.2472 Ry au,       -221.7602 Debye
        Dipole field         -0.1261 Ry au, 
 
        Potential amp.       19.1693 Ry
        Total length         76.0000 bohr
 
 
     Adding external electric field

     Computed dipole along edir(3) : 
        Dipole              -87.2472 Ry au,       -221.7602 Debye
        Dipole field         -0.1261 Ry au, 
 
        Potential amp.       19.1693 Ry
        Total length         76.0000 bohr
 

     total cpu time spent up to now is     5502.9 secs

     WARNING: integrated charge=   416.99994844, expected=   417.00000000

     total energy              =   -3551.98884074 Ry
     estimated scf accuracy    <   71297.36171367 Ry

     total magnetization       =     8.37 Bohr mag/cell
     absolute magnetization    =    22.07 Bohr mag/cell

     iteration # 32     ecut=    50.00 Ry     beta= 0.10
     Davidson diagonalization with overlap
     ethr =  1.00E-02,  avg # of iterations = 12.0

     negative rho (up, down):  1.916E-01 2.290E-01
 
     Adding external electric field

     Computed dipole along edir(3) : 
        Dipole              -88.6420 Ry au,       -225.3055 Debye
        Dipole field         -0.1281 Ry au, 
 
        Potential amp.       19.4758 Ry
        Total length         76.0000 bohr
 
 
     Adding external electric field

     Computed dipole along edir(3) : 
        Dipole              -88.6420 Ry au,       -225.3055 Debye
        Dipole field         -0.1281 Ry au, 
 
        Potential amp.       19.4758 Ry
        Total length         76.0000 bohr
 

     total cpu time spent up to now is     5546.0 secs

     WARNING: integrated charge=   416.99991982, expected=   417.00000000

     total energy              =   -3602.38151485 Ry
     estimated scf accuracy    <   24199.49230081 Ry

     total magnetization       =     4.24 Bohr mag/cell
     absolute magnetization    =    16.96 Bohr mag/cell

     iteration # 33     ecut=    50.00 Ry     beta= 0.10
     Davidson diagonalization with overlap
     ethr =  1.00E-02,  avg # of iterations =  2.8

     negative rho (up, down):  2.926E-01 4.993E-01
 
     Adding external electric field

     Computed dipole along edir(3) : 
        Dipole              -90.4423 Ry au,       -229.8813 Debye
        Dipole field         -0.1307 Ry au, 
 
        Potential amp.       19.8713 Ry
        Total length         76.0000 bohr
 
 
     Adding external electric field

     Computed dipole along edir(3) : 
        Dipole              -90.4423 Ry au,       -229.8813 Debye
        Dipole field         -0.1307 Ry au, 
 
        Potential amp.       19.8713 Ry
        Total length         76.0000 bohr
 

     total cpu time spent up to now is     5568.2 secs

     WARNING: integrated charge=   416.99989565, expected=   417.00000000

     total energy              =   -3581.10464720 Ry
     estimated scf accuracy    <   22227.26841554 Ry

     total magnetization       =     2.77 Bohr mag/cell
     absolute magnetization    =    15.60 Bohr mag/cell

     iteration # 34     ecut=    50.00 Ry     beta= 0.10
     Davidson diagonalization with overlap
     ethr =  1.00E-02,  avg # of iterations =  9.1

     negative rho (up, down):  2.637E+00 2.167E+00
 
     Adding external electric field

     Computed dipole along edir(3) : 
        Dipole              -80.7578 Ry au,       -205.2659 Debye
        Dipole field         -0.1167 Ry au, 
 
        Potential amp.       17.7435 Ry
        Total length         76.0000 bohr
 
 
     Adding external electric field

     Computed dipole along edir(3) : 
        Dipole              -80.7578 Ry au,       -205.2659 Debye
        Dipole field         -0.1167 Ry au, 
 
        Potential amp.       17.7435 Ry
        Total length         76.0000 bohr
 

     total cpu time spent up to now is     5597.9 secs

     WARNING: integrated charge=   417.00024180, expected=   417.00000000

     total energy              =   -4184.62159753 Ry
     estimated scf accuracy    <   18950.81654996 Ry

     total magnetization       =    -0.00 Bohr mag/cell
     absolute magnetization    =    13.29 Bohr mag/cell

     iteration # 35     ecut=    50.00 Ry     beta= 0.10
     Davidson diagonalization with overlap
     c_bands:  1 eigenvalues not converged
     c_bands:  4 eigenvalues not converged
     c_bands:  1 eigenvalues not converged
     c_bands:  5 eigenvalues not converged
     c_bands:  2 eigenvalues not converged
     ethr =  1.00E-02,  avg # of iterations = 42.6

     negative rho (up, down):  2.934E+00 2.347E+00
 
     Adding external electric field

     Computed dipole along edir(3) : 
        Dipole              -80.7218 Ry au,       -205.1744 Debye
        Dipole field         -0.1167 Ry au, 
 
        Potential amp.       17.7356 Ry
        Total length         76.0000 bohr
 
 
     Adding external electric field

     Computed dipole along edir(3) : 
        Dipole              -80.7218 Ry au,       -205.1744 Debye
        Dipole field         -0.1167 Ry au, 
 
        Potential amp.       17.7356 Ry
        Total length         76.0000 bohr
 

     total cpu time spent up to now is     5784.6 secs

     WARNING: integrated charge=   417.00026429, expected=   417.00000000

     total energy              =   -5046.74497967 Ry
     estimated scf accuracy    <   99166.89274922 Ry

     total magnetization       =     0.75 Bohr mag/cell
     absolute magnetization    =    18.39 Bohr mag/cell

     iteration # 36     ecut=    50.00 Ry     beta= 0.10
     Davidson diagonalization with overlap
     c_bands:  1 eigenvalues not converged
     c_bands:  4 eigenvalues not converged
     ethr =  1.00E-02,  avg # of iterations =  7.9

     negative rho (up, down):  3.377E+00 1.695E+00
 
     Adding external electric field

     Computed dipole along edir(3) : 
        Dipole              -92.3556 Ry au,       -234.7444 Debye
        Dipole field         -0.1335 Ry au, 
 
        Potential amp.       20.2917 Ry
        Total length         76.0000 bohr
 
 
     Adding external electric field

     Computed dipole along edir(3) : 
        Dipole              -92.3556 Ry au,       -234.7444 Debye
        Dipole field         -0.1335 Ry au, 
 
        Potential amp.       20.2917 Ry
        Total length         76.0000 bohr
 

     total cpu time spent up to now is     5816.8 secs

     WARNING: integrated charge=   417.00026496, expected=   417.00000000

     total energy              =   -4029.33143232 Ry
     estimated scf accuracy    <  100344.33100215 Ry

     total magnetization       =     4.75 Bohr mag/cell
     absolute magnetization    =    21.11 Bohr mag/cell

     iteration # 37     ecut=    50.00 Ry     beta= 0.10
     Davidson diagonalization with overlap
     c_bands:  5 eigenvalues not converged
     c_bands:  1 eigenvalues not converged
     c_bands:  5 eigenvalues not converged
     c_bands:  4 eigenvalues not converged
     ethr =  1.00E-02,  avg # of iterations = 40.7

     negative rho (up, down):  8.721E+00 5.992E+00
 
     Adding external electric field

     Computed dipole along edir(3) : 
        Dipole              -81.3482 Ry au,       -206.7666 Debye
        Dipole field         -0.1176 Ry au, 
 
        Potential amp.       17.8732 Ry
        Total length         76.0000 bohr
 
 
     Adding external electric field

     Computed dipole along edir(3) : 
        Dipole              -81.3482 Ry au,       -206.7666 Debye
        Dipole field         -0.1176 Ry au, 
 
        Potential amp.       17.8732 Ry
        Total length         76.0000 bohr
 

     total cpu time spent up to now is     5948.7 secs

     WARNING: integrated charge=   417.00006075, expected=   417.00000000

     total energy              =   -3469.93215123 Ry
     estimated scf accuracy    <   40829.65982431 Ry

     total magnetization       =    -3.74 Bohr mag/cell
     absolute magnetization    =    22.56 Bohr mag/cell

     iteration # 38     ecut=    50.00 Ry     beta= 0.10
     Davidson diagonalization with overlap
     c_bands:  4 eigenvalues not converged
     c_bands:  2 eigenvalues not converged
     c_bands:  5 eigenvalues not converged
     c_bands:  3 eigenvalues not converged
     c_bands:  2 eigenvalues not converged
     ethr =  1.00E-02,  avg # of iterations = 42.4

     negative rho (up, down):  1.452E+00 5.016E-01
 
     Adding external electric field

     Computed dipole along edir(3) : 
        Dipole              -66.6058 Ry au,       -169.2949 Debye
        Dipole field         -0.0963 Ry au, 
 
        Potential amp.       14.6341 Ry
        Total length         76.0000 bohr
 
 
     Adding external electric field

     Computed dipole along edir(3) : 
        Dipole              -66.6058 Ry au,       -169.2949 Debye
        Dipole field         -0.0963 Ry au, 
 
        Potential amp.       14.6341 Ry
        Total length         76.0000 bohr
 

     total cpu time spent up to now is     6186.0 secs

     WARNING: integrated charge=   416.99987665, expected=   417.00000000

     total energy              =   -3361.02205753 Ry
     estimated scf accuracy    <    9983.71562584 Ry

     total magnetization       =     4.69 Bohr mag/cell
     absolute magnetization    =    28.39 Bohr mag/cell

     iteration # 39     ecut=    50.00 Ry     beta= 0.10
     Davidson diagonalization with overlap
     c_bands:  2 eigenvalues not converged
     c_bands:  3 eigenvalues not converged
     ethr =  1.00E-02,  avg # of iterations = 34.6

     negative rho (up, down):  1.296E+00 4.871E-01
 
     Adding external electric field

     Computed dipole along edir(3) : 
        Dipole              -64.2237 Ry au,       -163.2404 Debye
        Dipole field         -0.0928 Ry au, 
 
        Potential amp.       14.1108 Ry
        Total length         76.0000 bohr
 
 
     Adding external electric field

     Computed dipole along edir(3) : 
        Dipole              -64.2237 Ry au,       -163.2404 Debye
        Dipole field         -0.0928 Ry au, 
 
        Potential amp.       14.1108 Ry
        Total length         76.0000 bohr
 

     total cpu time spent up to now is     6326.2 secs

     WARNING: integrated charge=   416.99988083, expected=   417.00000000

     total energy              =   -3710.15711379 Ry
     estimated scf accuracy    <   66304.74907202 Ry

     total magnetization       =     4.24 Bohr mag/cell
     absolute magnetization    =    24.77 Bohr mag/cell

     iteration # 40     ecut=    50.00 Ry     beta= 0.10
     Davidson diagonalization with overlap
     ethr =  1.00E-02,  avg # of iterations =  4.3

     negative rho (up, down):  1.621E+00 5.877E-01
 
     Adding external electric field

     Computed dipole along edir(3) : 
        Dipole              -67.0549 Ry au,       -170.4367 Debye
        Dipole field         -0.0969 Ry au, 
 
        Potential amp.       14.7328 Ry
        Total length         76.0000 bohr
 
 
     Adding external electric field

     Computed dipole along edir(3) : 
        Dipole              -67.0549 Ry au,       -170.4367 Debye
        Dipole field         -0.0969 Ry au, 
 
        Potential amp.       14.7328 Ry
        Total length         76.0000 bohr
 

     total cpu time spent up to now is     6349.5 secs

     WARNING: integrated charge=   416.99988649, expected=   417.00000000

     total energy              =   -3864.40996052 Ry
     estimated scf accuracy    <   66464.58397341 Ry

     total magnetization       =     4.00 Bohr mag/cell
     absolute magnetization    =    24.45 Bohr mag/cell

     iteration # 41     ecut=    50.00 Ry     beta= 0.10
     Davidson diagonalization with overlap
     c_bands:  5 eigenvalues not converged
     c_bands:  3 eigenvalues not converged
     c_bands:  4 eigenvalues not converged
     ethr =  1.00E-02,  avg # of iterations = 18.0

     negative rho (up, down):  1.455E+00 8.092E-01
 
     Adding external electric field

     Computed dipole along edir(3) : 
        Dipole              -45.2036 Ry au,       -114.8961 Debye
        Dipole field         -0.0653 Ry au, 
 
        Potential amp.        9.9318 Ry
        Total length         76.0000 bohr
 
 
     Adding external electric field

     Computed dipole along edir(3) : 
        Dipole              -45.2036 Ry au,       -114.8961 Debye
        Dipole field         -0.0653 Ry au, 
 
        Potential amp.        9.9318 Ry
        Total length         76.0000 bohr
 

     total cpu time spent up to now is     6399.7 secs

     WARNING: integrated charge=   416.99990490, expected=   417.00000000

     total energy              =   -3487.91750241 Ry
     estimated scf accuracy    <   57075.48348753 Ry

     total magnetization       =     2.90 Bohr mag/cell
     absolute magnetization    =    20.19 Bohr mag/cell

     iteration # 42     ecut=    50.00 Ry     beta= 0.10
     Davidson diagonalization with overlap
     c_bands:  4 eigenvalues not converged
     c_bands:  2 eigenvalues not converged
     ethr =  1.00E-02,  avg # of iterations = 50.4

     negative rho (up, down):  5.220E-01 4.934E-01
 
     Adding external electric field

     Computed dipole along edir(3) : 
        Dipole              -33.7059 Ry au,        -85.6720 Debye
        Dipole field         -0.0487 Ry au, 
 
        Potential amp.        7.4056 Ry
        Total length         76.0000 bohr
 
 
     Adding external electric field

     Computed dipole along edir(3) : 
        Dipole              -33.7059 Ry au,        -85.6720 Debye
        Dipole field         -0.0487 Ry au, 
 
        Potential amp.        7.4056 Ry
        Total length         76.0000 bohr
 

     total cpu time spent up to now is     6521.5 secs

     WARNING: integrated charge=   416.99994143, expected=   417.00000000

     total energy              =   -3030.48873548 Ry
     estimated scf accuracy    <   28507.80661509 Ry

     total magnetization       =     7.81 Bohr mag/cell
     absolute magnetization    =    24.36 Bohr mag/cell

     iteration # 43     ecut=    50.00 Ry     beta= 0.10
     Davidson diagonalization with overlap
     c_bands:  5 eigenvalues not converged
     c_bands:  2 eigenvalues not converged
     c_bands:  4 eigenvalues not converged
     c_bands:  4 eigenvalues not converged
     c_bands:  5 eigenvalues not converged
     c_bands:  3 eigenvalues not converged
     c_bands:  2 eigenvalues not converged
     ethr =  1.00E-02,  avg # of iterations = 21.2

     negative rho (up, down):  2.819E-01 8.173E-01
 
     Adding external electric field

     Computed dipole along edir(3) : 
        Dipole              -40.8350 Ry au,       -103.7923 Debye
        Dipole field         -0.0590 Ry au, 
 
        Potential amp.        8.9720 Ry
        Total length         76.0000 bohr
 
 
     Adding external electric field

     Computed dipole along edir(3) : 
        Dipole              -40.8350 Ry au,       -103.7923 Debye
        Dipole field         -0.0590 Ry au, 
 
        Potential amp.        8.9720 Ry
        Total length         76.0000 bohr
 

     total cpu time spent up to now is     6641.2 secs

     total energy              =   -3237.52032060 Ry
     estimated scf accuracy    <    3104.76741569 Ry

     total magnetization       =     6.25 Bohr mag/cell
     absolute magnetization    =    23.94 Bohr mag/cell

     iteration # 44     ecut=    50.00 Ry     beta= 0.10
     Davidson diagonalization with overlap
     ethr =  1.00E-02,  avg # of iterations = 14.0

     negative rho (up, down):  3.164E-01 2.529E-01
 
     Adding external electric field

     Computed dipole along edir(3) : 
        Dipole              -48.2763 Ry au,       -122.7061 Debye
        Dipole field         -0.0698 Ry au, 
 
        Potential amp.       10.6069 Ry
        Total length         76.0000 bohr
 
 
     Adding external electric field

     Computed dipole along edir(3) : 
        Dipole              -48.2763 Ry au,       -122.7061 Debye
        Dipole field         -0.0698 Ry au, 
 
        Potential amp.       10.6069 Ry
        Total length         76.0000 bohr
 

     total cpu time spent up to now is     6702.4 secs

     total energy              =   -3162.72072223 Ry
     estimated scf accuracy    <    2912.90647030 Ry

     total magnetization       =    11.23 Bohr mag/cell
     absolute magnetization    =    21.72 Bohr mag/cell

     iteration # 45     ecut=    50.00 Ry     beta= 0.10
     Davidson diagonalization with overlap
     ethr =  1.00E-02,  avg # of iterations = 11.5

     negative rho (up, down):  2.861E-01 2.750E-01
 
     Adding external electric field

     Computed dipole along edir(3) : 
        Dipole              -43.7497 Ry au,       -111.2006 Debye
        Dipole field         -0.0632 Ry au, 
 
        Potential amp.        9.6124 Ry
        Total length         76.0000 bohr
 
 
     Adding external electric field

     Computed dipole along edir(3) : 
        Dipole              -43.7497 Ry au,       -111.2006 Debye
        Dipole field         -0.0632 Ry au, 
 
        Potential amp.        9.6124 Ry
        Total length         76.0000 bohr
 

     total cpu time spent up to now is     6747.9 secs

     total energy              =   -3236.67347418 Ry
     estimated scf accuracy    <    1430.32604166 Ry

     total magnetization       =    10.99 Bohr mag/cell
     absolute magnetization    =    29.87 Bohr mag/cell

     iteration # 46     ecut=    50.00 Ry     beta= 0.10
     Davidson diagonalization with overlap
     ethr =  1.00E-02,  avg # of iterations =  2.0

     negative rho (up, down):  5.119E-01 2.070E-01
 
     Adding external electric field

     Computed dipole along edir(3) : 
        Dipole              -44.1856 Ry au,       -112.3085 Debye
        Dipole field         -0.0639 Ry au, 
 
        Potential amp.        9.7081 Ry
        Total length         76.0000 bohr
 
 
     Adding external electric field

     Computed dipole along edir(3) : 
        Dipole              -44.1856 Ry au,       -112.3085 Debye
        Dipole field         -0.0639 Ry au, 
 
        Potential amp.        9.7081 Ry
        Total length         76.0000 bohr
 

     total cpu time spent up to now is     6769.3 secs

     total energy              =   -3201.49981159 Ry
     estimated scf accuracy    <     606.73119802 Ry

     total magnetization       =     3.75 Bohr mag/cell
     absolute magnetization    =    47.37 Bohr mag/cell

     iteration # 47     ecut=    50.00 Ry     beta= 0.10
     Davidson diagonalization with overlap
     ethr =  1.00E-02,  avg # of iterations = 12.2

     negative rho (up, down):  4.380E-01 1.930E-01
 
     Adding external electric field

     Computed dipole along edir(3) : 
        Dipole              -40.3942 Ry au,       -102.6719 Debye
        Dipole field         -0.0584 Ry au, 
 
        Potential amp.        8.8751 Ry
        Total length         76.0000 bohr
 
 
     Adding external electric field

     Computed dipole along edir(3) : 
        Dipole              -40.3942 Ry au,       -102.6719 Debye
        Dipole field         -0.0584 Ry au, 
 
        Potential amp.        8.8751 Ry
        Total length         76.0000 bohr
 

     total cpu time spent up to now is     6815.3 secs

     total energy              =   -3248.38148761 Ry
     estimated scf accuracy    <    3199.64902376 Ry

     total magnetization       =    14.74 Bohr mag/cell
     absolute magnetization    =    27.43 Bohr mag/cell

     iteration # 48     ecut=    50.00 Ry     beta= 0.10
     Davidson diagonalization with overlap
     ethr =  1.00E-02,  avg # of iterations =  1.9

     negative rho (up, down):  3.404E-01 2.302E-01
 
     Adding external electric field

     Computed dipole along edir(3) : 
        Dipole              -31.0573 Ry au,        -78.9398 Debye
        Dipole field         -0.0449 Ry au, 
 
        Potential amp.        6.8237 Ry
        Total length         76.0000 bohr
 
 
     Adding external electric field

     Computed dipole along edir(3) : 
        Dipole              -31.0573 Ry au,        -78.9398 Debye
        Dipole field         -0.0449 Ry au, 
 
        Potential amp.        6.8237 Ry
        Total length         76.0000 bohr
 

     total cpu time spent up to now is     6836.2 secs

     total energy              =   -3170.02590631 Ry
     estimated scf accuracy    <    3308.18826168 Ry

     total magnetization       =    16.80 Bohr mag/cell
     absolute magnetization    =    34.90 Bohr mag/cell

     iteration # 49     ecut=    50.00 Ry     beta= 0.10
     Davidson diagonalization with overlap
     ethr =  1.00E-02,  avg # of iterations =  6.3

     negative rho (up, down):  3.405E-01 2.340E-01
 
     Adding external electric field

     Computed dipole along edir(3) : 
        Dipole              -26.8861 Ry au,        -68.3377 Debye
        Dipole field         -0.0389 Ry au, 
 
        Potential amp.        5.9072 Ry
        Total length         76.0000 bohr
 
 
     Adding external electric field

     Computed dipole along edir(3) : 
        Dipole              -26.8861 Ry au,        -68.3377 Debye
        Dipole field         -0.0389 Ry au, 
 
        Potential amp.        5.9072 Ry
        Total length         76.0000 bohr
 

     total cpu time spent up to now is     6861.6 secs

     total energy              =   -3186.29892050 Ry
     estimated scf accuracy    <    1262.88380778 Ry

     total magnetization       =     5.82 Bohr mag/cell
     absolute magnetization    =    46.99 Bohr mag/cell

     iteration # 50     ecut=    50.00 Ry     beta= 0.10
     Davidson diagonalization with overlap
     ethr =  1.00E-02,  avg # of iterations =  5.0

     negative rho (up, down):  3.363E-01 2.390E-01
 
     Adding external electric field

     Computed dipole along edir(3) : 
        Dipole              -12.0774 Ry au,        -30.6976 Debye
        Dipole field         -0.0175 Ry au, 
 
        Potential amp.        2.6535 Ry
        Total length         76.0000 bohr
 
 
     Adding external electric field

     Computed dipole along edir(3) : 
        Dipole              -12.0774 Ry au,        -30.6976 Debye
        Dipole field         -0.0175 Ry au, 
 
        Potential amp.        2.6535 Ry
        Total length         76.0000 bohr
 

     total cpu time spent up to now is     6885.1 secs

     total energy              =   -3151.17966631 Ry
     estimated scf accuracy    <    1364.17024398 Ry

     total magnetization       =    13.28 Bohr mag/cell
     absolute magnetization    =    58.84 Bohr mag/cell

     iteration # 51     ecut=    50.00 Ry     beta= 0.10
     Davidson diagonalization with overlap
     c_bands:  1 eigenvalues not converged
     c_bands:  3 eigenvalues not converged
     c_bands:  1 eigenvalues not converged
     c_bands:  1 eigenvalues not converged
     c_bands:  1 eigenvalues not converged
     c_bands:  1 eigenvalues not converged
     c_bands:  1 eigenvalues not converged
     c_bands:  4 eigenvalues not converged
     c_bands:  2 eigenvalues not converged
     c_bands:  1 eigenvalues not converged
     c_bands:  2 eigenvalues not converged
     c_bands:  3 eigenvalues not converged
     ethr =  1.00E-02,  avg # of iterations = 19.9

     negative rho (up, down):  3.356E-01 2.035E-01
 
     Adding external electric field

     Computed dipole along edir(3) : 
        Dipole              -21.9798 Ry au,        -55.8670 Debye
        Dipole field         -0.0318 Ry au, 
 
        Potential amp.        4.8292 Ry
        Total length         76.0000 bohr
 
 
     Adding external electric field

     Computed dipole along edir(3) : 
        Dipole              -21.9798 Ry au,        -55.8670 Debye
        Dipole field         -0.0318 Ry au, 
 
        Potential amp.        4.8292 Ry
        Total length         76.0000 bohr
 

     total cpu time spent up to now is     6957.6 secs

     total energy              =   -3165.41594702 Ry
     estimated scf accuracy    <    3835.01799308 Ry

     total magnetization       =     2.18 Bohr mag/cell
     absolute magnetization    =    51.02 Bohr mag/cell

     iteration # 52     ecut=    50.00 Ry     beta= 0.10
     Davidson diagonalization with overlap
     ethr =  1.00E-02,  avg # of iterations =  5.9

     negative rho (up, down):  3.232E-01 1.971E-01
 
     Adding external electric field

     Computed dipole along edir(3) : 
        Dipole              -20.0192 Ry au,        -50.8837 Debye
        Dipole field         -0.0289 Ry au, 
 
        Potential amp.        4.3985 Ry
        Total length         76.0000 bohr
 
 
     Adding external electric field

     Computed dipole along edir(3) : 
        Dipole              -20.0192 Ry au,        -50.8837 Debye
        Dipole field         -0.0289 Ry au, 
 
        Potential amp.        4.3985 Ry
        Total length         76.0000 bohr
 

     total cpu time spent up to now is     6982.7 secs

     total energy              =   -3192.47640548 Ry
     estimated scf accuracy    <     469.20776050 Ry

     total magnetization       =    18.43 Bohr mag/cell
     absolute magnetization    =    64.71 Bohr mag/cell

     iteration # 53     ecut=    50.00 Ry     beta= 0.10
     Davidson diagonalization with overlap
     ethr =  1.00E-02,  avg # of iterations =  1.6

     negative rho (up, down):  3.113E-01 1.918E-01
 
     Adding external electric field

     Computed dipole along edir(3) : 
        Dipole              -20.6267 Ry au,        -52.4278 Debye
        Dipole field         -0.0298 Ry au, 
 
        Potential amp.        4.5319 Ry
        Total length         76.0000 bohr
 
 
     Adding external electric field

     Computed dipole along edir(3) : 
        Dipole              -20.6267 Ry au,        -52.4278 Debye
        Dipole field         -0.0298 Ry au, 
 
        Potential amp.        4.5319 Ry
        Total length         76.0000 bohr
 

     total cpu time spent up to now is     7003.2 secs

     total energy              =   -3191.01964437 Ry
     estimated scf accuracy    <     248.72644460 Ry

     total magnetization       =    23.40 Bohr mag/cell
     absolute magnetization    =    77.26 Bohr mag/cell

     iteration # 54     ecut=    50.00 Ry     beta= 0.10
     Davidson diagonalization with overlap
     ethr =  1.00E-02,  avg # of iterations =  1.1

     negative rho (up, down):  2.797E-01 1.692E-01
 
     Adding external electric field

     Computed dipole along edir(3) : 
        Dipole              -18.1231 Ry au,        -46.0643 Debye
        Dipole field         -0.0262 Ry au, 
 
        Potential amp.        3.9819 Ry
        Total length         76.0000 bohr
 
 
     Adding external electric field

     Computed dipole along edir(3) : 
        Dipole              -18.1231 Ry au,        -46.0643 Debye
        Dipole field         -0.0262 Ry au, 
 
        Potential amp.        3.9819 Ry
        Total length         76.0000 bohr
 

     total cpu time spent up to now is     7022.7 secs

     total energy              =   -3186.13008380 Ry
     estimated scf accuracy    <     198.06656508 Ry

     total magnetization       =    22.70 Bohr mag/cell
     absolute magnetization    =    74.31 Bohr mag/cell

     iteration # 55     ecut=    50.00 Ry     beta= 0.10
     Davidson diagonalization with overlap
     ethr =  1.00E-02,  avg # of iterations =  3.2

     negative rho (up, down):  2.502E-01 1.561E-01
 
     Adding external electric field

     Computed dipole along edir(3) : 
        Dipole              -15.0662 Ry au,        -38.2944 Debye
        Dipole field         -0.0218 Ry au, 
 
        Potential amp.        3.3102 Ry
        Total length         76.0000 bohr
 
 
     Adding external electric field

     Computed dipole along edir(3) : 
        Dipole              -15.0662 Ry au,        -38.2944 Debye
        Dipole field         -0.0218 Ry au, 
 
        Potential amp.        3.3102 Ry
        Total length         76.0000 bohr
 

     total cpu time spent up to now is     7044.9 secs

     total energy              =   -3184.44789500 Ry
     estimated scf accuracy    <      45.58388173 Ry

     total magnetization       =    22.25 Bohr mag/cell
     absolute magnetization    =    74.19 Bohr mag/cell

     iteration # 56     ecut=    50.00 Ry     beta= 0.10
     Davidson diagonalization with overlap
     ethr =  1.00E-02,  avg # of iterations =  1.4

     negative rho (up, down):  2.121E-01 1.416E-01
 
     Adding external electric field

     Computed dipole along edir(3) : 
        Dipole              -11.3770 Ry au,        -28.9176 Debye
        Dipole field         -0.0164 Ry au, 
 
        Potential amp.        2.4997 Ry
        Total length         76.0000 bohr
 
 
     Adding external electric field

     Computed dipole along edir(3) : 
        Dipole              -11.3770 Ry au,        -28.9176 Debye
        Dipole field         -0.0164 Ry au, 
 
        Potential amp.        2.4997 Ry
        Total length         76.0000 bohr
 

     total cpu time spent up to now is     7065.1 secs

     total energy              =   -3182.17417692 Ry
     estimated scf accuracy    <      45.60750137 Ry

     total magnetization       =    27.53 Bohr mag/cell
     absolute magnetization    =    76.08 Bohr mag/cell

     iteration # 57     ecut=    50.00 Ry     beta= 0.10
     Davidson diagonalization with overlap
     ethr =  1.00E-02,  avg # of iterations =  1.2

     negative rho (up, down):  1.760E-01 1.303E-01
 
     Adding external electric field

     Computed dipole along edir(3) : 
        Dipole               -6.9502 Ry au,        -17.6655 Debye
        Dipole field         -0.0100 Ry au, 
 
        Potential amp.        1.5270 Ry
        Total length         76.0000 bohr
 
 
     Adding external electric field

     Computed dipole along edir(3) : 
        Dipole               -6.9502 Ry au,        -17.6655 Debye
        Dipole field         -0.0100 Ry au, 
 
        Potential amp.        1.5270 Ry
        Total length         76.0000 bohr
 

     total cpu time spent up to now is     7084.9 secs

     total energy              =   -3180.93525916 Ry
     estimated scf accuracy    <      19.42307256 Ry

     total magnetization       =    28.04 Bohr mag/cell
     absolute magnetization    =    77.89 Bohr mag/cell

     iteration # 58     ecut=    50.00 Ry     beta= 0.10
     Davidson diagonalization with overlap
     ethr =  4.66E-03,  avg # of iterations =  2.6

     negative rho (up, down):  1.605E-01 1.228E-01
 
     Adding external electric field

     Computed dipole along edir(3) : 
        Dipole               -5.6008 Ry au,        -14.2357 Debye
        Dipole field         -0.0081 Ry au, 
 
        Potential amp.        1.2306 Ry
        Total length         76.0000 bohr
 
 
     Adding external electric field

     Computed dipole along edir(3) : 
        Dipole               -5.6008 Ry au,        -14.2357 Debye
        Dipole field         -0.0081 Ry au, 
 
        Potential amp.        1.2306 Ry
        Total length         76.0000 bohr
 

     total cpu time spent up to now is     7107.2 secs

     total energy              =   -3181.92134295 Ry
     estimated scf accuracy    <      13.02843865 Ry

     total magnetization       =    27.99 Bohr mag/cell
     absolute magnetization    =    77.47 Bohr mag/cell

     iteration # 59     ecut=    50.00 Ry     beta= 0.10
     Davidson diagonalization with overlap
     ethr =  3.12E-03,  avg # of iterations =  4.4

     negative rho (up, down):  1.529E-01 1.178E-01
 
     Adding external electric field

     Computed dipole along edir(3) : 
        Dipole               -5.1312 Ry au,        -13.0421 Debye
        Dipole field         -0.0074 Ry au, 
 
        Potential amp.        1.1274 Ry
        Total length         76.0000 bohr
 
 
     Adding external electric field

     Computed dipole along edir(3) : 
        Dipole               -5.1312 Ry au,        -13.0421 Debye
        Dipole field         -0.0074 Ry au, 
 
        Potential amp.        1.1274 Ry
        Total length         76.0000 bohr
 

     total cpu time spent up to now is     7130.3 secs

     total energy              =   -3182.26181250 Ry
     estimated scf accuracy    <       8.37568547 Ry

     total magnetization       =    31.03 Bohr mag/cell
     absolute magnetization    =    79.79 Bohr mag/cell

     iteration # 60     ecut=    50.00 Ry     beta= 0.10
     Davidson diagonalization with overlap
     ethr =  2.01E-03,  avg # of iterations =  6.2

     negative rho (up, down):  1.483E-01 1.134E-01
 
     Adding external electric field

     Computed dipole along edir(3) : 
        Dipole               -5.2072 Ry au,        -13.2354 Debye
        Dipole field         -0.0075 Ry au, 
 
        Potential amp.        1.1441 Ry
        Total length         76.0000 bohr
 
 
     Adding external electric field

     Computed dipole along edir(3) : 
        Dipole               -5.2072 Ry au,        -13.2354 Debye
        Dipole field         -0.0075 Ry au, 
 
        Potential amp.        1.1441 Ry
        Total length         76.0000 bohr
 

     total cpu time spent up to now is     7155.0 secs

     total energy              =   -3182.52083729 Ry
     estimated scf accuracy    <       6.13226105 Ry

     total magnetization       =    33.00 Bohr mag/cell
     absolute magnetization    =    81.35 Bohr mag/cell

     iteration # 61     ecut=    50.00 Ry     beta= 0.10
     Davidson diagonalization with overlap
     ethr =  1.47E-03,  avg # of iterations =  2.5

     negative rho (up, down):  1.380E-01 1.067E-01
 
     Adding external electric field

     Computed dipole along edir(3) : 
        Dipole               -4.1499 Ry au,        -10.5481 Debye
        Dipole field         -0.0060 Ry au, 
 
        Potential amp.        0.9118 Ry
        Total length         76.0000 bohr
 
 
     Adding external electric field

     Computed dipole along edir(3) : 
        Dipole               -4.1499 Ry au,        -10.5481 Debye
        Dipole field         -0.0060 Ry au, 
 
        Potential amp.        0.9118 Ry
        Total length         76.0000 bohr
 

     total cpu time spent up to now is     7176.7 secs

     total energy              =   -3182.62903989 Ry
     estimated scf accuracy    <       4.08995970 Ry

     total magnetization       =    35.26 Bohr mag/cell
     absolute magnetization    =    83.70 Bohr mag/cell

     iteration # 62     ecut=    50.00 Ry     beta= 0.10
     Davidson diagonalization with overlap
     ethr =  9.81E-04,  avg # of iterations =  6.8

     negative rho (up, down):  1.280E-01 1.001E-01
 
     Adding external electric field

     Computed dipole along edir(3) : 
        Dipole               -3.5420 Ry au,         -9.0028 Debye
        Dipole field         -0.0051 Ry au, 
 
        Potential amp.        0.7782 Ry
        Total length         76.0000 bohr
 
 
     Adding external electric field

     Computed dipole along edir(3) : 
        Dipole               -3.5420 Ry au,         -9.0028 Debye
        Dipole field         -0.0051 Ry au, 
 
        Potential amp.        0.7782 Ry
        Total length         76.0000 bohr
 

     total cpu time spent up to now is     7202.1 secs

     total energy              =   -3182.69785197 Ry
     estimated scf accuracy    <       5.73947643 Ry

     total magnetization       =    36.76 Bohr mag/cell
     absolute magnetization    =    85.14 Bohr mag/cell

     iteration # 63     ecut=    50.00 Ry     beta= 0.10
     Davidson diagonalization with overlap
     c_bands:  1 eigenvalues not converged
     ethr =  9.81E-04,  avg # of iterations =  8.9

     negative rho (up, down):  1.097E-01 8.420E-02
 
     Adding external electric field

     Computed dipole along edir(3) : 
        Dipole               -3.0522 Ry au,         -7.7578 Debye
        Dipole field         -0.0044 Ry au, 
 
        Potential amp.        0.6706 Ry
        Total length         76.0000 bohr
 
 
     Adding external electric field

     Computed dipole along edir(3) : 
        Dipole               -3.0522 Ry au,         -7.7578 Debye
        Dipole field         -0.0044 Ry au, 
 
        Potential amp.        0.6706 Ry
        Total length         76.0000 bohr
 

     total cpu time spent up to now is     7228.9 secs

     total energy              =   -3182.68349237 Ry
     estimated scf accuracy    <       2.79305260 Ry

     total magnetization       =    38.52 Bohr mag/cell
     absolute magnetization    =    86.49 Bohr mag/cell

     iteration # 64     ecut=    50.00 Ry     beta= 0.10
     Davidson diagonalization with overlap
     ethr =  6.70E-04,  avg # of iterations = 10.7

     negative rho (up, down):  1.056E-01 8.171E-02
 
     Adding external electric field

     Computed dipole along edir(3) : 
        Dipole               -2.7613 Ry au,         -7.0184 Debye
        Dipole field         -0.0040 Ry au, 
 
        Potential amp.        0.6067 Ry
        Total length         76.0000 bohr
 
 
     Adding external electric field

     Computed dipole along edir(3) : 
        Dipole               -2.7613 Ry au,         -7.0184 Debye
        Dipole field         -0.0040 Ry au, 
 
        Potential amp.        0.6067 Ry
        Total length         76.0000 bohr
 

     total cpu time spent up to now is     7256.8 secs

     total energy              =   -3182.78278398 Ry
     estimated scf accuracy    <       4.30449682 Ry

     total magnetization       =    37.18 Bohr mag/cell
     absolute magnetization    =    85.85 Bohr mag/cell

     iteration # 65     ecut=    50.00 Ry     beta= 0.10
     Davidson diagonalization with overlap
     ethr =  6.70E-04,  avg # of iterations =  2.1

     negative rho (up, down):  9.925E-02 7.517E-02
 
     Adding external electric field

     Computed dipole along edir(3) : 
        Dipole               -2.5786 Ry au,         -6.5542 Debye
        Dipole field         -0.0037 Ry au, 
 
        Potential amp.        0.5666 Ry
        Total length         76.0000 bohr
 
 
     Adding external electric field

     Computed dipole along edir(3) : 
        Dipole               -2.5786 Ry au,         -6.5542 Debye
        Dipole field         -0.0037 Ry au, 
 
        Potential amp.        0.5666 Ry
        Total length         76.0000 bohr
 

     total cpu time spent up to now is     7277.6 secs

     total energy              =   -3182.73399137 Ry
     estimated scf accuracy    <      44.61490730 Ry

     total magnetization       =    37.50 Bohr mag/cell
     absolute magnetization    =    86.79 Bohr mag/cell

     iteration # 66     ecut=    50.00 Ry     beta= 0.10
     Davidson diagonalization with overlap
     ethr =  6.70E-04,  avg # of iterations =  1.7

     negative rho (up, down):  9.004E-02 6.652E-02
 
     Adding external electric field

     Computed dipole along edir(3) : 
        Dipole               -2.2731 Ry au,         -5.7776 Debye
        Dipole field         -0.0033 Ry au, 
 
        Potential amp.        0.4994 Ry
        Total length         76.0000 bohr
 
 
     Adding external electric field

     Computed dipole along edir(3) : 
        Dipole               -2.2731 Ry au,         -5.7776 Debye
        Dipole field         -0.0033 Ry au, 
 
        Potential amp.        0.4994 Ry
        Total length         76.0000 bohr
 

     total cpu time spent up to now is     7297.9 secs

     total energy              =   -3182.92652501 Ry
     estimated scf accuracy    <       2.65523704 Ry

     total magnetization       =    39.61 Bohr mag/cell
     absolute magnetization    =    87.68 Bohr mag/cell

     iteration # 67     ecut=    50.00 Ry     beta= 0.10
     Davidson diagonalization with overlap
     ethr =  6.37E-04,  avg # of iterations =  1.1

     negative rho (up, down):  7.809E-02 5.576E-02
 
     Adding external electric field

     Computed dipole along edir(3) : 
        Dipole               -2.0765 Ry au,         -5.2780 Debye
        Dipole field         -0.0030 Ry au, 
 
        Potential amp.        0.4562 Ry
        Total length         76.0000 bohr
 
 
     Adding external electric field

     Computed dipole along edir(3) : 
        Dipole               -2.0765 Ry au,         -5.2780 Debye
        Dipole field         -0.0030 Ry au, 
 
        Potential amp.        0.4562 Ry
        Total length         76.0000 bohr
 

     total cpu time spent up to now is     7317.4 secs

     total energy              =   -3183.03762620 Ry
     estimated scf accuracy    <       1.28062495 Ry

     total magnetization       =    41.00 Bohr mag/cell
     absolute magnetization    =    89.15 Bohr mag/cell

     iteration # 68     ecut=    50.00 Ry     beta= 0.10
     Davidson diagonalization with overlap
     ethr =  3.07E-04,  avg # of iterations =  1.8

     negative rho (up, down):  4.865E-02 3.075E-02
 
     Adding external electric field

     Computed dipole along edir(3) : 
        Dipole               -1.3056 Ry au,         -3.3186 Debye
        Dipole field         -0.0019 Ry au, 
 
        Potential amp.        0.2869 Ry
        Total length         76.0000 bohr
 
 
     Adding external electric field

     Computed dipole along edir(3) : 
        Dipole               -1.3056 Ry au,         -3.3186 Debye
        Dipole field         -0.0019 Ry au, 
 
        Potential amp.        0.2869 Ry
        Total length         76.0000 bohr
 

     total cpu time spent up to now is     7338.3 secs

     total energy              =   -3183.16547157 Ry
     estimated scf accuracy    <       0.81435580 Ry

     total magnetization       =    41.00 Bohr mag/cell
     absolute magnetization    =    89.39 Bohr mag/cell

     iteration # 69     ecut=    50.00 Ry     beta= 0.10
     Davidson diagonalization with overlap
     ethr =  1.95E-04,  avg # of iterations =  4.5

     negative rho (up, down):  4.061E-02 2.506E-02
 
     Adding external electric field

     Computed dipole along edir(3) : 
        Dipole               -0.8586 Ry au,         -2.1823 Debye
        Dipole field         -0.0012 Ry au, 
 
        Potential amp.        0.1886 Ry
        Total length         76.0000 bohr
 
 
     Adding external electric field

     Computed dipole along edir(3) : 
        Dipole               -0.8586 Ry au,         -2.1823 Debye
        Dipole field         -0.0012 Ry au, 
 
        Potential amp.        0.1886 Ry
        Total length         76.0000 bohr
 

     total cpu time spent up to now is     7361.8 secs

     total energy              =   -3183.23072023 Ry
     estimated scf accuracy    <       0.50665836 Ry

     total magnetization       =    41.00 Bohr mag/cell
     absolute magnetization    =    90.06 Bohr mag/cell

     iteration # 70     ecut=    50.00 Ry     beta= 0.10
     Davidson diagonalization with overlap
     c_bands:  4 eigenvalues not converged
     c_bands:  5 eigenvalues not converged
     c_bands:  4 eigenvalues not converged
     ethr =  1.22E-04,  avg # of iterations =  5.7

     negative rho (up, down):  3.391E-02 2.070E-02
 
     Adding external electric field

     Computed dipole along edir(3) : 
        Dipole               -0.5793 Ry au,         -1.4724 Debye
        Dipole field         -0.0008 Ry au, 
 
        Potential amp.        0.1273 Ry
        Total length         76.0000 bohr
 
 
     Adding external electric field

     Computed dipole along edir(3) : 
        Dipole               -0.5793 Ry au,         -1.4724 Debye
        Dipole field         -0.0008 Ry au, 
 
        Potential amp.        0.1273 Ry
        Total length         76.0000 bohr
 

     total cpu time spent up to now is     7385.9 secs

     total energy              =   -3183.25945664 Ry
     estimated scf accuracy    <       0.31658231 Ry

     total magnetization       =    40.99 Bohr mag/cell
     absolute magnetization    =    89.96 Bohr mag/cell

     iteration # 71     ecut=    50.00 Ry     beta= 0.10
     Davidson diagonalization with overlap
     ethr =  7.59E-05,  avg # of iterations =  3.6

     negative rho (up, down):  2.964E-02 1.758E-02
 
     Adding external electric field

     Computed dipole along edir(3) : 
        Dipole               -0.4125 Ry au,         -1.0484 Debye
        Dipole field         -0.0006 Ry au, 
 
        Potential amp.        0.0906 Ry
        Total length         76.0000 bohr
 
 
     Adding external electric field

     Computed dipole along edir(3) : 
        Dipole               -0.4125 Ry au,         -1.0484 Debye
        Dipole field         -0.0006 Ry au, 
 
        Potential amp.        0.0906 Ry
        Total length         76.0000 bohr
 

     total cpu time spent up to now is     7408.7 secs

     total energy              =   -3183.28192202 Ry
     estimated scf accuracy    <       0.39635244 Ry

     total magnetization       =    41.77 Bohr mag/cell
     absolute magnetization    =    90.63 Bohr mag/cell

     iteration # 72     ecut=    50.00 Ry     beta= 0.10
     Davidson diagonalization with overlap
     ethr =  7.59E-05,  avg # of iterations =  1.3

     negative rho (up, down):  2.131E-02 1.213E-02
 
     Adding external electric field

     Computed dipole along edir(3) : 
        Dipole               -0.0505 Ry au,         -0.1283 Debye
        Dipole field         -0.0001 Ry au, 
 
        Potential amp.        0.0111 Ry
        Total length         76.0000 bohr
 
 
     Adding external electric field

     Computed dipole along edir(3) : 
        Dipole               -0.0505 Ry au,         -0.1283 Debye
        Dipole field         -0.0001 Ry au, 
 
        Potential amp.        0.0111 Ry
        Total length         76.0000 bohr
 

     total cpu time spent up to now is     7428.7 secs

     total energy              =   -3183.29682268 Ry
     estimated scf accuracy    <       0.07354094 Ry

     total magnetization       =    41.25 Bohr mag/cell
     absolute magnetization    =    90.27 Bohr mag/cell

     iteration # 73     ecut=    50.00 Ry     beta= 0.10
     Davidson diagonalization with overlap
     c_bands:  2 eigenvalues not converged
     c_bands:  1 eigenvalues not converged
     c_bands:  3 eigenvalues not converged
     ethr =  1.76E-05,  avg # of iterations = 17.2

     negative rho (up, down):  1.594E-02 9.388E-03
 
     Adding external electric field

     Computed dipole along edir(3) : 
        Dipole                0.1257 Ry au,          0.3194 Debye
        Dipole field          0.0002 Ry au, 
 
        Potential amp.       -0.0276 Ry
        Total length         76.0000 bohr
 
 
     Adding external electric field

     Computed dipole along edir(3) : 
        Dipole                0.1257 Ry au,          0.3194 Debye
        Dipole field          0.0002 Ry au, 
 
        Potential amp.       -0.0276 Ry
        Total length         76.0000 bohr
 

     total cpu time spent up to now is     7469.1 secs

     total energy              =   -3183.31797097 Ry
     estimated scf accuracy    <       0.22868740 Ry

     total magnetization       =    41.25 Bohr mag/cell
     absolute magnetization    =    90.44 Bohr mag/cell

     iteration # 74     ecut=    50.00 Ry     beta= 0.10
     Davidson diagonalization with overlap
     ethr =  1.76E-05,  avg # of iterations =  3.2

     negative rho (up, down):  1.199E-02 8.149E-03
 
     Adding external electric field

     Computed dipole along edir(3) : 
        Dipole                0.1373 Ry au,          0.3490 Debye
        Dipole field          0.0002 Ry au, 
 
        Potential amp.       -0.0302 Ry
        Total length         76.0000 bohr
 
 
     Adding external electric field

     Computed dipole along edir(3) : 
        Dipole                0.1373 Ry au,          0.3490 Debye
        Dipole field          0.0002 Ry au, 
 
        Potential amp.       -0.0302 Ry
        Total length         76.0000 bohr
 

     total cpu time spent up to now is     7491.6 secs

     total energy              =   -3183.32770238 Ry
     estimated scf accuracy    <       0.03149402 Ry

     total magnetization       =    41.51 Bohr mag/cell
     absolute magnetization    =    90.66 Bohr mag/cell

     iteration # 75     ecut=    50.00 Ry     beta= 0.10
     Davidson diagonalization with overlap
     c_bands:  3 eigenvalues not converged
     ethr =  7.55E-06,  avg # of iterations =  8.1

     negative rho (up, down):  1.190E-02 8.601E-03
 
     Adding external electric field

     Computed dipole along edir(3) : 
        Dipole                0.1500 Ry au,          0.3813 Debye
        Dipole field          0.0002 Ry au, 
 
        Potential amp.       -0.0330 Ry
        Total length         76.0000 bohr
 
 
     Adding external electric field

     Computed dipole along edir(3) : 
        Dipole                0.1500 Ry au,          0.3813 Debye
        Dipole field          0.0002 Ry au, 
 
        Potential amp.       -0.0330 Ry
        Total length         76.0000 bohr
 

     total cpu time spent up to now is     7517.4 secs

     total energy              =   -3183.33157358 Ry
     estimated scf accuracy    <       0.02908066 Ry

     total magnetization       =    41.61 Bohr mag/cell
     absolute magnetization    =    90.82 Bohr mag/cell

     iteration # 76     ecut=    50.00 Ry     beta= 0.10
     Davidson diagonalization with overlap
     ethr =  6.97E-06,  avg # of iterations =  1.5

     negative rho (up, down):  9.441E-03 6.744E-03
 
     Adding external electric field

     Computed dipole along edir(3) : 
        Dipole                0.1202 Ry au,          0.3055 Debye
        Dipole field          0.0002 Ry au, 
 
        Potential amp.       -0.0264 Ry
        Total length         76.0000 bohr
 
 
     Adding external electric field

     Computed dipole along edir(3) : 
        Dipole                0.1202 Ry au,          0.3055 Debye
        Dipole field          0.0002 Ry au, 
 
        Potential amp.       -0.0264 Ry
        Total length         76.0000 bohr
 

     total cpu time spent up to now is     7537.1 secs

     total energy              =   -3183.33340568 Ry
     estimated scf accuracy    <       0.02140182 Ry

     total magnetization       =    41.75 Bohr mag/cell
     absolute magnetization    =    90.94 Bohr mag/cell

     iteration # 77     ecut=    50.00 Ry     beta= 0.10
     Davidson diagonalization with overlap
     ethr =  5.13E-06,  avg # of iterations =  1.6

     negative rho (up, down):  3.635E-03 3.038E-03
 
     Adding external electric field

     Computed dipole along edir(3) : 
        Dipole                0.0333 Ry au,          0.0845 Debye
        Dipole field          0.0000 Ry au, 
 
        Potential amp.       -0.0073 Ry
        Total length         76.0000 bohr
 
 
     Adding external electric field

     Computed dipole along edir(3) : 
        Dipole                0.0333 Ry au,          0.0845 Debye
        Dipole field          0.0000 Ry au, 
 
        Potential amp.       -0.0073 Ry
        Total length         76.0000 bohr
 

     total cpu time spent up to now is     7557.6 secs

     total energy              =   -3183.33716507 Ry
     estimated scf accuracy    <       0.01778055 Ry

     total magnetization       =    41.75 Bohr mag/cell
     absolute magnetization    =    90.95 Bohr mag/cell

     iteration # 78     ecut=    50.00 Ry     beta= 0.10
     Davidson diagonalization with overlap
     ethr =  4.26E-06,  avg # of iterations =  4.5

     negative rho (up, down):  3.049E-03 3.092E-03
 
     Adding external electric field

     Computed dipole along edir(3) : 
        Dipole                0.0149 Ry au,          0.0379 Debye
        Dipole field          0.0000 Ry au, 
 
        Potential amp.       -0.0033 Ry
        Total length         76.0000 bohr
 
 
     Adding external electric field

     Computed dipole along edir(3) : 
        Dipole                0.0149 Ry au,          0.0379 Debye
        Dipole field          0.0000 Ry au, 
 
        Potential amp.       -0.0033 Ry
        Total length         76.0000 bohr
 

     total cpu time spent up to now is     7581.2 secs

     total energy              =   -3183.34041696 Ry
     estimated scf accuracy    <       0.00626975 Ry

     total magnetization       =    41.75 Bohr mag/cell
     absolute magnetization    =    91.00 Bohr mag/cell

     iteration # 79     ecut=    50.00 Ry     beta= 0.10
     Davidson diagonalization with overlap
     c_bands:  4 eigenvalues not converged
     c_bands:  5 eigenvalues not converged
     c_bands:  4 eigenvalues not converged
     c_bands:  2 eigenvalues not converged
     c_bands:  5 eigenvalues not converged
     c_bands:  3 eigenvalues not converged
     c_bands:  3 eigenvalues not converged
     c_bands:  4 eigenvalues not converged
     c_bands:  1 eigenvalues not converged
     c_bands:  2 eigenvalues not converged
     c_bands:  1 eigenvalues not converged
     c_bands:  1 eigenvalues not converged
     c_bands:  1 eigenvalues not converged
     ethr =  1.50E-06,  avg # of iterations = 19.6

     negative rho (up, down):  3.549E-03 3.620E-03
 
     Adding external electric field

     Computed dipole along edir(3) : 
        Dipole                0.0420 Ry au,          0.1067 Debye
        Dipole field          0.0001 Ry au, 
 
        Potential amp.       -0.0092 Ry
        Total length         76.0000 bohr
 
 
     Adding external electric field

     Computed dipole along edir(3) : 
        Dipole                0.0420 Ry au,          0.1067 Debye
        Dipole field          0.0001 Ry au, 
 
        Potential amp.       -0.0092 Ry
        Total length         76.0000 bohr
 

     total cpu time spent up to now is     7621.9 secs

     total energy              =   -3183.34227562 Ry
     estimated scf accuracy    <       0.00643457 Ry

     total magnetization       =    41.98 Bohr mag/cell
     absolute magnetization    =    91.19 Bohr mag/cell

     iteration # 80     ecut=    50.00 Ry     beta= 0.10
     Davidson diagonalization with overlap
     c_bands:  3 eigenvalues not converged
     c_bands:  3 eigenvalues not converged
     c_bands:  1 eigenvalues not converged
     ethr =  1.50E-06,  avg # of iterations =  7.4

     negative rho (up, down):  3.339E-03 3.405E-03
 
     Adding external electric field

     Computed dipole along edir(3) : 
        Dipole                0.0599 Ry au,          0.1522 Debye
        Dipole field          0.0001 Ry au, 
 
        Potential amp.       -0.0132 Ry
        Total length         76.0000 bohr
 
 
     Adding external electric field

     Computed dipole along edir(3) : 
        Dipole                0.0599 Ry au,          0.1522 Debye
        Dipole field          0.0001 Ry au, 
 
        Potential amp.       -0.0132 Ry
        Total length         76.0000 bohr
 

     total cpu time spent up to now is     7647.0 secs

     total energy              =   -3183.34291585 Ry
     estimated scf accuracy    <       0.00566591 Ry

     total magnetization       =    41.99 Bohr mag/cell
     absolute magnetization    =    91.20 Bohr mag/cell

     iteration # 81     ecut=    50.00 Ry     beta= 0.10
     Davidson diagonalization with overlap
     c_bands:  2 eigenvalues not converged
     c_bands:  2 eigenvalues not converged
     ethr =  1.36E-06,  avg # of iterations =  4.8

     negative rho (up, down):  3.178E-03 3.235E-03
 
     Adding external electric field

     Computed dipole along edir(3) : 
        Dipole                0.0637 Ry au,          0.1618 Debye
        Dipole field          0.0001 Ry au, 
 
        Potential amp.       -0.0140 Ry
        Total length         76.0000 bohr
 
 
     Adding external electric field

     Computed dipole along edir(3) : 
        Dipole                0.0637 Ry au,          0.1618 Debye
        Dipole field          0.0001 Ry au, 
 
        Potential amp.       -0.0140 Ry
        Total length         76.0000 bohr
 

     total cpu time spent up to now is     7671.5 secs

     total energy              =   -3183.34370165 Ry
     estimated scf accuracy    <       0.00417765 Ry

     total magnetization       =    42.00 Bohr mag/cell
     absolute magnetization    =    91.23 Bohr mag/cell

     iteration # 82     ecut=    50.00 Ry     beta= 0.10
     Davidson diagonalization with overlap
     c_bands:  2 eigenvalues not converged
     c_bands:  1 eigenvalues not converged
     ethr =  1.00E-06,  avg # of iterations =  4.0

     negative rho (up, down):  7.052E-04 6.490E-04
 
     Adding external electric field

     Computed dipole along edir(3) : 
        Dipole                0.0765 Ry au,          0.1945 Debye
        Dipole field          0.0001 Ry au, 
 
        Potential amp.       -0.0168 Ry
        Total length         76.0000 bohr
 
 
     Adding external electric field

     Computed dipole along edir(3) : 
        Dipole                0.0765 Ry au,          0.1945 Debye
        Dipole field          0.0001 Ry au, 
 
        Potential amp.       -0.0168 Ry
        Total length         76.0000 bohr
 

     total cpu time spent up to now is     7694.0 secs

     total energy              =   -3183.34397157 Ry
     estimated scf accuracy    <       0.00314719 Ry

     total magnetization       =    42.00 Bohr mag/cell
     absolute magnetization    =    91.24 Bohr mag/cell

     iteration # 83     ecut=    50.00 Ry     beta= 0.10
     Davidson diagonalization with overlap
     c_bands:  4 eigenvalues not converged
     c_bands:  2 eigenvalues not converged
     c_bands:  3 eigenvalues not converged
     c_bands:  1 eigenvalues not converged
     c_bands:  2 eigenvalues not converged
     c_bands:  2 eigenvalues not converged
     c_bands:  3 eigenvalues not converged
     c_bands:  2 eigenvalues not converged
     ethr =  7.55E-07,  avg # of iterations = 16.1

     negative rho (up, down):  2.677E-03 2.712E-03
 
     Adding external electric field

     Computed dipole along edir(3) : 
        Dipole                0.0702 Ry au,          0.1785 Debye
        Dipole field          0.0001 Ry au, 
 
        Potential amp.       -0.0154 Ry
        Total length         76.0000 bohr
 
 
     Adding external electric field

     Computed dipole along edir(3) : 
        Dipole                0.0702 Ry au,          0.1785 Debye
        Dipole field          0.0001 Ry au, 
 
        Potential amp.       -0.0154 Ry
        Total length         76.0000 bohr
 

     total cpu time spent up to now is     7728.5 secs

     total energy              =   -3183.34300605 Ry
     estimated scf accuracy    <       0.21200187 Ry

     total magnetization       =    41.50 Bohr mag/cell
     absolute magnetization    =    90.87 Bohr mag/cell

     iteration # 84     ecut=    50.00 Ry     beta= 0.10
     Davidson diagonalization with overlap
     c_bands:  1 eigenvalues not converged
     c_bands:  2 eigenvalues not converged
     ethr =  7.55E-07,  avg # of iterations =  7.2

     negative rho (up, down):  2.522E-03 2.551E-03
 
     Adding external electric field

     Computed dipole along edir(3) : 
        Dipole                0.0798 Ry au,          0.2027 Debye
        Dipole field          0.0001 Ry au, 
 
        Potential amp.       -0.0175 Ry
        Total length         76.0000 bohr
 
 
     Adding external electric field

     Computed dipole along edir(3) : 
        Dipole                0.0798 Ry au,          0.2027 Debye
        Dipole field          0.0001 Ry au, 
 
        Potential amp.       -0.0175 Ry
        Total length         76.0000 bohr
 

     total cpu time spent up to now is     7752.9 secs

     total energy              =   -3183.34441064 Ry
     estimated scf accuracy    <       0.00237732 Ry

     total magnetization       =    42.00 Bohr mag/cell
     absolute magnetization    =    91.24 Bohr mag/cell

     iteration # 85     ecut=    50.00 Ry     beta= 0.10
     Davidson diagonalization with overlap
     c_bands:  1 eigenvalues not converged
     ethr =  5.70E-07,  avg # of iterations =  2.7

     negative rho (up, down):  1.342E-03 1.310E-03
 
     Adding external electric field

     Computed dipole along edir(3) : 
        Dipole                0.0785 Ry au,          0.1995 Debye
        Dipole field          0.0001 Ry au, 
 
        Potential amp.       -0.0172 Ry
        Total length         76.0000 bohr
 
 
     Adding external electric field

     Computed dipole along edir(3) : 
        Dipole                0.0785 Ry au,          0.1995 Debye
        Dipole field          0.0001 Ry au, 
 
        Potential amp.       -0.0172 Ry
        Total length         76.0000 bohr
 

     total cpu time spent up to now is     7774.2 secs

     total energy              =   -3183.34472506 Ry
     estimated scf accuracy    <       0.00207630 Ry

     total magnetization       =    42.00 Bohr mag/cell
     absolute magnetization    =    91.23 Bohr mag/cell

     iteration # 86     ecut=    50.00 Ry     beta= 0.10
     Davidson diagonalization with overlap
     c_bands:  1 eigenvalues not converged
     ethr =  4.98E-07,  avg # of iterations =  4.6

     negative rho (up, down):  9.455E-04 8.994E-04
 
     Adding external electric field

     Computed dipole along edir(3) : 
        Dipole                0.0851 Ry au,          0.2164 Debye
        Dipole field          0.0001 Ry au, 
 
        Potential amp.       -0.0187 Ry
        Total length         76.0000 bohr
 
 
     Adding external electric field

     Computed dipole along edir(3) : 
        Dipole                0.0851 Ry au,          0.2164 Debye
        Dipole field          0.0001 Ry au, 
 
        Potential amp.       -0.0187 Ry
        Total length         76.0000 bohr
 

     total cpu time spent up to now is     7797.0 secs

     total energy              =   -3183.34486520 Ry
     estimated scf accuracy    <       0.00178524 Ry

     total magnetization       =    42.01 Bohr mag/cell
     absolute magnetization    =    91.23 Bohr mag/cell

     iteration # 87     ecut=    50.00 Ry     beta= 0.10
     Davidson diagonalization with overlap
     ethr =  4.28E-07,  avg # of iterations =  3.2

     negative rho (up, down):  9.451E-04 8.987E-04
 
     Adding external electric field

     Computed dipole along edir(3) : 
        Dipole                0.0703 Ry au,          0.1786 Debye
        Dipole field          0.0001 Ry au, 
 
        Potential amp.       -0.0154 Ry
        Total length         76.0000 bohr
 
 
     Adding external electric field

     Computed dipole along edir(3) : 
        Dipole                0.0703 Ry au,          0.1786 Debye
        Dipole field          0.0001 Ry au, 
 
        Potential amp.       -0.0154 Ry
        Total length         76.0000 bohr
 

     total cpu time spent up to now is     7820.9 secs

     total energy              =   -3183.34482380 Ry
     estimated scf accuracy    <       0.02084471 Ry

     total magnetization       =    41.82 Bohr mag/cell
     absolute magnetization    =    91.08 Bohr mag/cell

     iteration # 88     ecut=    50.00 Ry     beta= 0.10
     Davidson diagonalization with overlap
     ethr =  4.28E-07,  avg # of iterations =  4.4

     negative rho (up, down):  8.693E-04 8.208E-04
 
     Adding external electric field

     Computed dipole along edir(3) : 
        Dipole                0.0712 Ry au,          0.1810 Debye
        Dipole field          0.0001 Ry au, 
 
        Potential amp.       -0.0156 Ry
        Total length         76.0000 bohr
 
 
     Adding external electric field

     Computed dipole along edir(3) : 
        Dipole                0.0712 Ry au,          0.1810 Debye
        Dipole field          0.0001 Ry au, 
 
        Potential amp.       -0.0156 Ry
        Total length         76.0000 bohr
 

     total cpu time spent up to now is     7843.9 secs

     total energy              =   -3183.34514164 Ry
     estimated scf accuracy    <       0.00097769 Ry

     total magnetization       =    42.00 Bohr mag/cell
     absolute magnetization    =    91.22 Bohr mag/cell

     iteration # 89     ecut=    50.00 Ry     beta= 0.10
     Davidson diagonalization with overlap
     ethr =  2.34E-07,  avg # of iterations =  2.0

     negative rho (up, down):  7.783E-04 7.284E-04
 
     Adding external electric field

     Computed dipole along edir(3) : 
        Dipole                0.0689 Ry au,          0.1751 Debye
        Dipole field          0.0001 Ry au, 
 
        Potential amp.       -0.0151 Ry
        Total length         76.0000 bohr
 
 
     Adding external electric field

     Computed dipole along edir(3) : 
        Dipole                0.0689 Ry au,          0.1751 Debye
        Dipole field          0.0001 Ry au, 
 
        Potential amp.       -0.0151 Ry
        Total length         76.0000 bohr
 

     total cpu time spent up to now is     7865.4 secs

     total energy              =   -3183.34521546 Ry
     estimated scf accuracy    <       0.00161940 Ry

     total magnetization       =    42.01 Bohr mag/cell
     absolute magnetization    =    91.23 Bohr mag/cell

     iteration # 90     ecut=    50.00 Ry     beta= 0.10
     Davidson diagonalization with overlap
     ethr =  2.34E-07,  avg # of iterations =  2.4

     negative rho (up, down):  6.806E-04 6.299E-04
 
     Adding external electric field

     Computed dipole along edir(3) : 
        Dipole                0.0673 Ry au,          0.1710 Debye
        Dipole field          0.0001 Ry au, 
 
        Potential amp.       -0.0148 Ry
        Total length         76.0000 bohr
 
 
     Adding external electric field

     Computed dipole along edir(3) : 
        Dipole                0.0673 Ry au,          0.1710 Debye
        Dipole field          0.0001 Ry au, 
 
        Potential amp.       -0.0148 Ry
        Total length         76.0000 bohr
 

     total cpu time spent up to now is     7886.4 secs

     total energy              =   -3183.34526508 Ry
     estimated scf accuracy    <       0.00116118 Ry

     total magnetization       =    42.01 Bohr mag/cell
     absolute magnetization    =    91.23 Bohr mag/cell

     iteration # 91     ecut=    50.00 Ry     beta= 0.10
     Davidson diagonalization with overlap
     ethr =  2.34E-07,  avg # of iterations =  2.4

     negative rho (up, down):  6.801E-04 6.296E-04
 
     Adding external electric field

     Computed dipole along edir(3) : 
        Dipole                0.0665 Ry au,          0.1691 Debye
        Dipole field          0.0001 Ry au, 
 
        Potential amp.       -0.0146 Ry
        Total length         76.0000 bohr
 
 
     Adding external electric field

     Computed dipole along edir(3) : 
        Dipole                0.0665 Ry au,          0.1691 Debye
        Dipole field          0.0001 Ry au, 
 
        Potential amp.       -0.0146 Ry
        Total length         76.0000 bohr
 

     total cpu time spent up to now is     7907.4 secs

     total energy              =   -3183.34533131 Ry
     estimated scf accuracy    <       0.00018015 Ry

     total magnetization       =    41.97 Bohr mag/cell
     absolute magnetization    =    91.19 Bohr mag/cell

     iteration # 92     ecut=    50.00 Ry     beta= 0.10
     Davidson diagonalization with overlap
     c_bands:  1 eigenvalues not converged
     ethr =  4.32E-08,  avg # of iterations = 10.3

     negative rho (up, down):  8.316E-04 7.835E-04
 
     Adding external electric field

     Computed dipole along edir(3) : 
        Dipole                0.0655 Ry au,          0.1665 Debye
        Dipole field          0.0001 Ry au, 
 
        Potential amp.       -0.0144 Ry
        Total length         76.0000 bohr
 
 
     Adding external electric field

     Computed dipole along edir(3) : 
        Dipole                0.0655 Ry au,          0.1665 Debye
        Dipole field          0.0001 Ry au, 
 
        Potential amp.       -0.0144 Ry
        Total length         76.0000 bohr
 

     total cpu time spent up to now is     7949.2 secs

     total energy              =   -3183.34547696 Ry
     estimated scf accuracy    <       0.00125213 Ry

     total magnetization       =    42.01 Bohr mag/cell
     absolute magnetization    =    91.21 Bohr mag/cell

     iteration # 93     ecut=    50.00 Ry     beta= 0.10
     Davidson diagonalization with overlap
     ethr =  4.32E-08,  avg # of iterations =  1.5

     negative rho (up, down):  8.544E-04 8.065E-04
 
     Adding external electric field

     Computed dipole along edir(3) : 
        Dipole                0.0568 Ry au,          0.1444 Debye
        Dipole field          0.0001 Ry au, 
 
        Potential amp.       -0.0125 Ry
        Total length         76.0000 bohr
 
 
     Adding external electric field

     Computed dipole along edir(3) : 
        Dipole                0.0568 Ry au,          0.1444 Debye
        Dipole field          0.0001 Ry au, 
 
        Potential amp.       -0.0125 Ry
        Total length         76.0000 bohr
 

     total cpu time spent up to now is     7969.2 secs

     total energy              =   -3183.34550217 Ry
     estimated scf accuracy    <       0.00100517 Ry

     total magnetization       =    42.00 Bohr mag/cell
     absolute magnetization    =    91.20 Bohr mag/cell

     iteration # 94     ecut=    50.00 Ry     beta= 0.10
     Davidson diagonalization with overlap
     ethr =  4.32E-08,  avg # of iterations =  1.6

     negative rho (up, down):  8.843E-04 8.373E-04
 
     Adding external electric field

     Computed dipole along edir(3) : 
        Dipole                0.0661 Ry au,          0.1681 Debye
        Dipole field          0.0001 Ry au, 
 
        Potential amp.       -0.0145 Ry
        Total length         76.0000 bohr
 
 
     Adding external electric field

     Computed dipole along edir(3) : 
        Dipole                0.0661 Ry au,          0.1681 Debye
        Dipole field          0.0001 Ry au, 
 
        Potential amp.       -0.0145 Ry
        Total length         76.0000 bohr
 

     total cpu time spent up to now is     7989.8 secs

     total energy              =   -3183.34549451 Ry
     estimated scf accuracy    <       0.00107730 Ry

     total magnetization       =    42.00 Bohr mag/cell
     absolute magnetization    =    91.20 Bohr mag/cell

     iteration # 95     ecut=    50.00 Ry     beta= 0.10
     Davidson diagonalization with overlap
     ethr =  4.32E-08,  avg # of iterations =  1.3

     negative rho (up, down):  8.869E-04 8.400E-04
 
     Adding external electric field

     Computed dipole along edir(3) : 
        Dipole                0.0705 Ry au,          0.1791 Debye
        Dipole field          0.0001 Ry au, 
 
        Potential amp.       -0.0155 Ry
        Total length         76.0000 bohr
 
 
     Adding external electric field

     Computed dipole along edir(3) : 
        Dipole                0.0705 Ry au,          0.1791 Debye
        Dipole field          0.0001 Ry au, 
 
        Potential amp.       -0.0155 Ry
        Total length         76.0000 bohr
 

     total cpu time spent up to now is     8009.6 secs

     total energy              =   -3183.34548898 Ry
     estimated scf accuracy    <       0.00107417 Ry

     total magnetization       =    42.00 Bohr mag/cell
     absolute magnetization    =    91.20 Bohr mag/cell

     iteration # 96     ecut=    50.00 Ry     beta= 0.10
     Davidson diagonalization with overlap
     ethr =  4.32E-08,  avg # of iterations =  1.3

     negative rho (up, down):  7.845E-04 7.348E-04
 
     Adding external electric field

     Computed dipole along edir(3) : 
        Dipole                0.0774 Ry au,          0.1967 Debye
        Dipole field          0.0001 Ry au, 
 
        Potential amp.       -0.0170 Ry
        Total length         76.0000 bohr
 
 
     Adding external electric field

     Computed dipole along edir(3) : 
        Dipole                0.0774 Ry au,          0.1967 Debye
        Dipole field          0.0001 Ry au, 
 
        Potential amp.       -0.0170 Ry
        Total length         76.0000 bohr
 

     total cpu time spent up to now is     8029.3 secs

     total energy              =   -3183.34537982 Ry
     estimated scf accuracy    <       0.00167983 Ry

     total magnetization       =    42.01 Bohr mag/cell
     absolute magnetization    =    91.21 Bohr mag/cell

     iteration # 97     ecut=    50.00 Ry     beta= 0.10
     Davidson diagonalization with overlap
     ethr =  4.32E-08,  avg # of iterations =  4.2

     negative rho (up, down):  7.958E-04 7.461E-04
 
     Adding external electric field

     Computed dipole along edir(3) : 
        Dipole                0.0612 Ry au,          0.1557 Debye
        Dipole field          0.0001 Ry au, 
 
        Potential amp.       -0.0135 Ry
        Total length         76.0000 bohr
 
 
     Adding external electric field

     Computed dipole along edir(3) : 
        Dipole                0.0612 Ry au,          0.1557 Debye
        Dipole field          0.0001 Ry au, 
 
        Potential amp.       -0.0135 Ry
        Total length         76.0000 bohr
 

     total cpu time spent up to now is     8051.2 secs

     total energy              =   -3183.34532630 Ry
     estimated scf accuracy    <       0.01465666 Ry

     total magnetization       =    41.85 Bohr mag/cell
     absolute magnetization    =    91.09 Bohr mag/cell

     iteration # 98     ecut=    50.00 Ry     beta= 0.10
     Davidson diagonalization with overlap
     ethr =  4.32E-08,  avg # of iterations =  1.7

     negative rho (up, down):  8.875E-04 8.400E-04
 
     Adding external electric field

     Computed dipole along edir(3) : 
        Dipole                0.0630 Ry au,          0.1601 Debye
        Dipole field          0.0001 Ry au, 
 
        Potential amp.       -0.0138 Ry
        Total length         76.0000 bohr
 
 
     Adding external electric field

     Computed dipole along edir(3) : 
        Dipole                0.0630 Ry au,          0.1601 Debye
        Dipole field          0.0001 Ry au, 
 
        Potential amp.       -0.0138 Ry
        Total length         76.0000 bohr
 

     total cpu time spent up to now is     8071.3 secs

     total energy              =   -3183.34549017 Ry
     estimated scf accuracy    <       0.00193041 Ry

     total magnetization       =    42.01 Bohr mag/cell
     absolute magnetization    =    91.21 Bohr mag/cell

     iteration # 99     ecut=    50.00 Ry     beta= 0.10
     Davidson diagonalization with overlap
     ethr =  4.32E-08,  avg # of iterations =  3.8

     negative rho (up, down):  1.004E-03 9.601E-04
 
     Adding external electric field

     Computed dipole along edir(3) : 
        Dipole                0.0729 Ry au,          0.1852 Debye
        Dipole field          0.0001 Ry au, 
 
        Potential amp.       -0.0160 Ry
        Total length         76.0000 bohr
 
 
     Adding external electric field

     Computed dipole along edir(3) : 
        Dipole                0.0729 Ry au,          0.1852 Debye
        Dipole field          0.0001 Ry au, 
 
        Potential amp.       -0.0160 Ry
        Total length         76.0000 bohr
 

     total cpu time spent up to now is     8093.0 secs

     total energy              =   -3183.34543924 Ry
     estimated scf accuracy    <       0.00114261 Ry

     total magnetization       =    42.00 Bohr mag/cell
     absolute magnetization    =    91.20 Bohr mag/cell

     iteration #100     ecut=    50.00 Ry     beta= 0.10
     Davidson diagonalization with overlap
     ethr =  4.32E-08,  avg # of iterations =  3.0

     negative rho (up, down):  8.227E-04 7.742E-04
 
     Adding external electric field

     Computed dipole along edir(3) : 
        Dipole                0.0829 Ry au,          0.2106 Debye
        Dipole field          0.0001 Ry au, 
 
        Potential amp.       -0.0182 Ry
        Total length         76.0000 bohr
 
 
     Adding external electric field

     Computed dipole along edir(3) : 
        Dipole                0.0829 Ry au,          0.2106 Debye
        Dipole field          0.0001 Ry au, 
 
        Potential amp.       -0.0182 Ry
        Total length         76.0000 bohr
 

     total cpu time spent up to now is     8114.0 secs

     total energy              =   -3183.34551552 Ry
     estimated scf accuracy    <       0.00138995 Ry

     total magnetization       =    42.01 Bohr mag/cell
     absolute magnetization    =    91.20 Bohr mag/cell

     iteration #101     ecut=    50.00 Ry     beta= 0.10
     Davidson diagonalization with overlap
     c_bands:  1 eigenvalues not converged
     c_bands:  2 eigenvalues not converged
     ethr =  4.32E-08,  avg # of iterations =  7.5

     negative rho (up, down):  8.458E-04 7.977E-04
 
     Adding external electric field

     Computed dipole along edir(3) : 
        Dipole                0.0822 Ry au,          0.2089 Debye
        Dipole field          0.0001 Ry au, 
 
        Potential amp.       -0.0181 Ry
        Total length         76.0000 bohr
 
 
     Adding external electric field

     Computed dipole along edir(3) : 
        Dipole                0.0822 Ry au,          0.2089 Debye
        Dipole field          0.0001 Ry au, 
 
        Potential amp.       -0.0181 Ry
        Total length         76.0000 bohr
 

     total cpu time spent up to now is     8144.3 secs

     total energy              =   -3183.34563231 Ry
     estimated scf accuracy    <       0.00013956 Ry

     total magnetization       =    41.98 Bohr mag/cell
     absolute magnetization    =    91.18 Bohr mag/cell

     iteration #102     ecut=    50.00 Ry     beta= 0.10
     Davidson diagonalization with overlap
     c_bands:  1 eigenvalues not converged
     ethr =  3.35E-08,  avg # of iterations =  2.3

     negative rho (up, down):  8.253E-04 7.765E-04
 
     Adding external electric field

     Computed dipole along edir(3) : 
        Dipole                0.0817 Ry au,          0.2076 Debye
        Dipole field          0.0001 Ry au, 
 
        Potential amp.       -0.0179 Ry
        Total length         76.0000 bohr
 
 
     Adding external electric field

     Computed dipole along edir(3) : 
        Dipole                0.0817 Ry au,          0.2076 Debye
        Dipole field          0.0001 Ry au, 
 
        Potential amp.       -0.0179 Ry
        Total length         76.0000 bohr
 

     total cpu time spent up to now is     8164.3 secs

     total energy              =   -3183.34565072 Ry
     estimated scf accuracy    <       0.00026465 Ry

     total magnetization       =    41.99 Bohr mag/cell
     absolute magnetization    =    91.19 Bohr mag/cell

     iteration #103     ecut=    50.00 Ry     beta= 0.10
     Davidson diagonalization with overlap
     c_bands:  1 eigenvalues not converged
     ethr =  3.35E-08,  avg # of iterations =  3.2

     negative rho (up, down):  7.554E-04 7.046E-04
 
     Adding external electric field

     Computed dipole along edir(3) : 
        Dipole                0.0847 Ry au,          0.2152 Debye
        Dipole field          0.0001 Ry au, 
 
        Potential amp.       -0.0186 Ry
        Total length         76.0000 bohr
 
 
     Adding external electric field

     Computed dipole along edir(3) : 
        Dipole                0.0847 Ry au,          0.2152 Debye
        Dipole field          0.0001 Ry au, 
 
        Potential amp.       -0.0186 Ry
        Total length         76.0000 bohr
 

     total cpu time spent up to now is     8185.7 secs

     total energy              =   -3183.34566126 Ry
     estimated scf accuracy    <       0.00032243 Ry

     total magnetization       =    41.99 Bohr mag/cell
     absolute magnetization    =    91.19 Bohr mag/cell

     iteration #104     ecut=    50.00 Ry     beta= 0.10
     Davidson diagonalization with overlap
     ethr =  3.35E-08,  avg # of iterations =  4.8

     negative rho (up, down):  8.318E-04 7.830E-04
 
     Adding external electric field

     Computed dipole along edir(3) : 
        Dipole                0.0861 Ry au,          0.2187 Debye
        Dipole field          0.0001 Ry au, 
 
        Potential amp.       -0.0189 Ry
        Total length         76.0000 bohr
 
 
     Adding external electric field

     Computed dipole along edir(3) : 
        Dipole                0.0861 Ry au,          0.2187 Debye
        Dipole field          0.0001 Ry au, 
 
        Potential amp.       -0.0189 Ry
        Total length         76.0000 bohr
 

     total cpu time spent up to now is     8208.4 secs

     total energy              =   -3183.34559972 Ry
     estimated scf accuracy    <       0.00343022 Ry

     total magnetization       =    41.92 Bohr mag/cell
     absolute magnetization    =    91.14 Bohr mag/cell

     iteration #105     ecut=    50.00 Ry     beta= 0.10
     Davidson diagonalization with overlap
     ethr =  3.35E-08,  avg # of iterations =  4.2

     negative rho (up, down):  8.717E-04 8.234E-04
 
     Adding external electric field

     Computed dipole along edir(3) : 
        Dipole                0.0797 Ry au,          0.2025 Debye
        Dipole field          0.0001 Ry au, 
 
        Potential amp.       -0.0175 Ry
        Total length         76.0000 bohr
 
 
     Adding external electric field

     Computed dipole along edir(3) : 
        Dipole                0.0797 Ry au,          0.2025 Debye
        Dipole field          0.0001 Ry au, 
 
        Potential amp.       -0.0175 Ry
        Total length         76.0000 bohr
 

     total cpu time spent up to now is     8230.1 secs

     total energy              =   -3183.34569715 Ry
     estimated scf accuracy    <       0.00014895 Ry

     total magnetization       =    41.98 Bohr mag/cell
     absolute magnetization    =    91.18 Bohr mag/cell

     iteration #106     ecut=    50.00 Ry     beta= 0.10
     Davidson diagonalization with overlap
     ethr =  3.35E-08,  avg # of iterations =  6.2

     negative rho (up, down):  9.013E-04 8.544E-04
 
     Adding external electric field

     Computed dipole along edir(3) : 
        Dipole                0.0829 Ry au,          0.2108 Debye
        Dipole field          0.0001 Ry au, 
 
        Potential amp.       -0.0182 Ry
        Total length         76.0000 bohr
 
 
     Adding external electric field

     Computed dipole along edir(3) : 
        Dipole                0.0829 Ry au,          0.2108 Debye
        Dipole field          0.0001 Ry au, 
 
        Potential amp.       -0.0182 Ry
        Total length         76.0000 bohr
 

     total cpu time spent up to now is     8257.0 secs

     total energy              =   -3183.34566491 Ry
     estimated scf accuracy    <       0.00101433 Ry

     total magnetization       =    42.01 Bohr mag/cell
     absolute magnetization    =    91.20 Bohr mag/cell

     iteration #107     ecut=    50.00 Ry     beta= 0.10
     Davidson diagonalization with overlap
     ethr =  3.35E-08,  avg # of iterations =  5.8

     negative rho (up, down):  7.777E-04 7.276E-04
 
     Adding external electric field

     Computed dipole along edir(3) : 
        Dipole                0.0809 Ry au,          0.2057 Debye
        Dipole field          0.0001 Ry au, 
 
        Potential amp.       -0.0178 Ry
        Total length         76.0000 bohr
 
 
     Adding external electric field

     Computed dipole along edir(3) : 
        Dipole                0.0809 Ry au,          0.2057 Debye
        Dipole field          0.0001 Ry au, 
 
        Potential amp.       -0.0178 Ry
        Total length         76.0000 bohr
 

     total cpu time spent up to now is     8281.2 secs

     total energy              =   -3183.34564003 Ry
     estimated scf accuracy    <       0.00096208 Ry

     total magnetization       =    42.00 Bohr mag/cell
     absolute magnetization    =    91.19 Bohr mag/cell

     iteration #108     ecut=    50.00 Ry     beta= 0.10
     Davidson diagonalization with overlap
     ethr =  3.35E-08,  avg # of iterations =  3.4

     negative rho (up, down):  8.054E-04 7.545E-04
 
     Adding external electric field

     Computed dipole along edir(3) : 
        Dipole                0.0729 Ry au,          0.1853 Debye
        Dipole field          0.0001 Ry au, 
 
        Potential amp.       -0.0160 Ry
        Total length         76.0000 bohr
 
 
     Adding external electric field

     Computed dipole along edir(3) : 
        Dipole                0.0729 Ry au,          0.1853 Debye
        Dipole field          0.0001 Ry au, 
 
        Potential amp.       -0.0160 Ry
        Total length         76.0000 bohr
 

     total cpu time spent up to now is     8302.5 secs

     total energy              =   -3183.34573802 Ry
     estimated scf accuracy    <       0.00073201 Ry

     total magnetization       =    42.00 Bohr mag/cell
     absolute magnetization    =    91.19 Bohr mag/cell

     iteration #109     ecut=    50.00 Ry     beta= 0.10
     Davidson diagonalization with overlap
     ethr =  3.35E-08,  avg # of iterations =  7.0

     negative rho (up, down):  7.974E-04 7.467E-04
 
     Adding external electric field

     Computed dipole along edir(3) : 
        Dipole                0.0830 Ry au,          0.2108 Debye
        Dipole field          0.0001 Ry au, 
 
        Potential amp.       -0.0182 Ry
        Total length         76.0000 bohr
 
 
     Adding external electric field

     Computed dipole along edir(3) : 
        Dipole                0.0830 Ry au,          0.2108 Debye
        Dipole field          0.0001 Ry au, 
 
        Potential amp.       -0.0182 Ry
        Total length         76.0000 bohr
 

     total cpu time spent up to now is     8330.4 secs

     total energy              =   -3183.34587196 Ry
     estimated scf accuracy    <       0.00082143 Ry

     total magnetization       =    42.00 Bohr mag/cell
     absolute magnetization    =    91.19 Bohr mag/cell

     iteration #110     ecut=    50.00 Ry     beta= 0.10
     Davidson diagonalization with overlap
     ethr =  3.35E-08,  avg # of iterations =  4.2

     negative rho (up, down):  9.941E-04 9.488E-04
 
     Adding external electric field

     Computed dipole along edir(3) : 
        Dipole                0.0733 Ry au,          0.1862 Debye
        Dipole field          0.0001 Ry au, 
 
        Potential amp.       -0.0161 Ry
        Total length         76.0000 bohr
 
 
     Adding external electric field

     Computed dipole along edir(3) : 
        Dipole                0.0733 Ry au,          0.1862 Debye
        Dipole field          0.0001 Ry au, 
 
        Potential amp.       -0.0161 Ry
        Total length         76.0000 bohr
 

     total cpu time spent up to now is     8352.8 secs

     total energy              =   -3183.34582274 Ry
     estimated scf accuracy    <       0.00089786 Ry

     total magnetization       =    42.01 Bohr mag/cell
     absolute magnetization    =    91.20 Bohr mag/cell

     iteration #111     ecut=    50.00 Ry     beta= 0.10
     Davidson diagonalization with overlap
     ethr =  3.35E-08,  avg # of iterations =  5.5

     negative rho (up, down):  8.426E-04 7.925E-04
 
     Adding external electric field

     Computed dipole along edir(3) : 
        Dipole                0.0734 Ry au,          0.1865 Debye
        Dipole field          0.0001 Ry au, 
 
        Potential amp.       -0.0161 Ry
        Total length         76.0000 bohr
 
 
     Adding external electric field

     Computed dipole along edir(3) : 
        Dipole                0.0734 Ry au,          0.1865 Debye
        Dipole field          0.0001 Ry au, 
 
        Potential amp.       -0.0161 Ry
        Total length         76.0000 bohr
 

     total cpu time spent up to now is     8376.8 secs

     total energy              =   -3183.34587190 Ry
     estimated scf accuracy    <       0.00083927 Ry

     total magnetization       =    42.00 Bohr mag/cell
     absolute magnetization    =    91.19 Bohr mag/cell

     iteration #112     ecut=    50.00 Ry     beta= 0.10
     Davidson diagonalization with overlap
     ethr =  3.35E-08,  avg # of iterations =  6.4

     negative rho (up, down):  7.858E-04 7.342E-04
 
     Adding external electric field

     Computed dipole along edir(3) : 
        Dipole                0.0820 Ry au,          0.2083 Debye
        Dipole field          0.0001 Ry au, 
 
        Potential amp.       -0.0180 Ry
        Total length         76.0000 bohr
 
 
     Adding external electric field

     Computed dipole along edir(3) : 
        Dipole                0.0820 Ry au,          0.2083 Debye
        Dipole field          0.0001 Ry au, 
 
        Potential amp.       -0.0180 Ry
        Total length         76.0000 bohr
 

     total cpu time spent up to now is     8402.2 secs

     total energy              =   -3183.34594064 Ry
     estimated scf accuracy    <       0.00130026 Ry

     total magnetization       =    42.01 Bohr mag/cell
     absolute magnetization    =    91.20 Bohr mag/cell

     iteration #113     ecut=    50.00 Ry     beta= 0.10
     Davidson diagonalization with overlap
     c_bands:  2 eigenvalues not converged
     ethr =  3.35E-08,  avg # of iterations =  6.4

     negative rho (up, down):  7.846E-04 7.330E-04
 
     Adding external electric field

     Computed dipole along edir(3) : 
        Dipole                0.0838 Ry au,          0.2130 Debye
        Dipole field          0.0001 Ry au, 
 
        Potential amp.       -0.0184 Ry
        Total length         76.0000 bohr
 
 
     Adding external electric field

     Computed dipole along edir(3) : 
        Dipole                0.0838 Ry au,          0.2130 Debye
        Dipole field          0.0001 Ry au, 
 
        Potential amp.       -0.0184 Ry
        Total length         76.0000 bohr
 

     total cpu time spent up to now is     8426.8 secs

     total energy              =   -3183.34601036 Ry
     estimated scf accuracy    <       0.00429712 Ry

     total magnetization       =    41.91 Bohr mag/cell
     absolute magnetization    =    91.12 Bohr mag/cell

     iteration #114     ecut=    50.00 Ry     beta= 0.10
     Davidson diagonalization with overlap
     c_bands:  1 eigenvalues not converged
     ethr =  3.35E-08,  avg # of iterations =  2.7

     negative rho (up, down):  8.430E-04 7.923E-04
 
     Adding external electric field

     Computed dipole along edir(3) : 
        Dipole                0.0797 Ry au,          0.2027 Debye
        Dipole field          0.0001 Ry au, 
 
        Potential amp.       -0.0175 Ry
        Total length         76.0000 bohr
 
 
     Adding external electric field

     Computed dipole along edir(3) : 
        Dipole                0.0797 Ry au,          0.2027 Debye
        Dipole field          0.0001 Ry au, 
 
        Potential amp.       -0.0175 Ry
        Total length         76.0000 bohr
 

     total cpu time spent up to now is     8447.0 secs

     total energy              =   -3183.34600189 Ry
     estimated scf accuracy    <       0.00803454 Ry

     total magnetization       =    41.89 Bohr mag/cell
     absolute magnetization    =    91.10 Bohr mag/cell

     iteration #115     ecut=    50.00 Ry     beta= 0.10
     Davidson diagonalization with overlap
     c_bands:  1 eigenvalues not converged
     ethr =  3.35E-08,  avg # of iterations = 10.9

     negative rho (up, down):  7.783E-04 7.259E-04
 
     Adding external electric field

     Computed dipole along edir(3) : 
        Dipole                0.0783 Ry au,          0.1991 Debye
        Dipole field          0.0001 Ry au, 
 
        Potential amp.       -0.0172 Ry
        Total length         76.0000 bohr
 
 
     Adding external electric field

     Computed dipole along edir(3) : 
        Dipole                0.0783 Ry au,          0.1991 Debye
        Dipole field          0.0001 Ry au, 
 
        Potential amp.       -0.0172 Ry
        Total length         76.0000 bohr
 

     total cpu time spent up to now is     8481.7 secs

     total energy              =   -3183.34627013 Ry
     estimated scf accuracy    <       0.00065804 Ry

     total magnetization       =    41.95 Bohr mag/cell
     absolute magnetization    =    91.16 Bohr mag/cell

     iteration #116     ecut=    50.00 Ry     beta= 0.10
     Davidson diagonalization with overlap
     ethr =  3.35E-08,  avg # of iterations =  3.8

     negative rho (up, down):  7.253E-04 6.721E-04
 
     Adding external electric field

     Computed dipole along edir(3) : 
        Dipole                0.0812 Ry au,          0.2065 Debye
        Dipole field          0.0001 Ry au, 
 
        Potential amp.       -0.0179 Ry
        Total length         76.0000 bohr
 
 
     Adding external electric field

     Computed dipole along edir(3) : 
        Dipole                0.0812 Ry au,          0.2065 Debye
        Dipole field          0.0001 Ry au, 
 
        Potential amp.       -0.0179 Ry
        Total length         76.0000 bohr
 

     total cpu time spent up to now is     8503.0 secs

     total energy              =   -3183.34633036 Ry
     estimated scf accuracy    <       0.00569859 Ry

     total magnetization       =    41.90 Bohr mag/cell
     absolute magnetization    =    91.11 Bohr mag/cell

     iteration #117     ecut=    50.00 Ry     beta= 0.10
     Davidson diagonalization with overlap
     ethr =  3.35E-08,  avg # of iterations =  4.2

     negative rho (up, down):  7.366E-04 6.840E-04
 
     Adding external electric field

     Computed dipole along edir(3) : 
        Dipole                0.0902 Ry au,          0.2291 Debye
        Dipole field          0.0001 Ry au, 
 
        Potential amp.       -0.0198 Ry
        Total length         76.0000 bohr
 
 
     Adding external electric field

     Computed dipole along edir(3) : 
        Dipole                0.0902 Ry au,          0.2291 Debye
        Dipole field          0.0001 Ry au, 
 
        Potential amp.       -0.0198 Ry
        Total length         76.0000 bohr
 

     total cpu time spent up to now is     8524.9 secs

     total energy              =   -3183.34628831 Ry
     estimated scf accuracy    <       0.02170798 Ry

     total magnetization       =    41.83 Bohr mag/cell
     absolute magnetization    =    91.06 Bohr mag/cell

     iteration #118     ecut=    50.00 Ry     beta= 0.10
     Davidson diagonalization with overlap
     ethr =  3.35E-08,  avg # of iterations =  6.2

     negative rho (up, down):  8.115E-04 7.599E-04
 
     Adding external electric field

     Computed dipole along edir(3) : 
        Dipole                0.0864 Ry au,          0.2197 Debye
        Dipole field          0.0001 Ry au, 
 
        Potential amp.       -0.0190 Ry
        Total length         76.0000 bohr
 
 
     Adding external electric field

     Computed dipole along edir(3) : 
        Dipole                0.0864 Ry au,          0.2197 Debye
        Dipole field          0.0001 Ry au, 
 
        Potential amp.       -0.0190 Ry
        Total length         76.0000 bohr
 

     total cpu time spent up to now is     8549.7 secs

     total energy              =   -3183.34627241 Ry
     estimated scf accuracy    <       0.10214225 Ry

     total magnetization       =    41.65 Bohr mag/cell
     absolute magnetization    =    90.93 Bohr mag/cell

     iteration #119     ecut=    50.00 Ry     beta= 0.10
     Davidson diagonalization with overlap
     ethr =  3.35E-08,  avg # of iterations =  6.5

     negative rho (up, down):  7.618E-04 7.091E-04
 
     Adding external electric field

     Computed dipole along edir(3) : 
        Dipole                0.0877 Ry au,          0.2229 Debye
        Dipole field          0.0001 Ry au, 
 
        Potential amp.       -0.0193 Ry
        Total length         76.0000 bohr
 
 
     Adding external electric field

     Computed dipole along edir(3) : 
        Dipole                0.0877 Ry au,          0.2229 Debye
        Dipole field          0.0001 Ry au, 
 
        Potential amp.       -0.0193 Ry
        Total length         76.0000 bohr
 

     total cpu time spent up to now is     8575.1 secs

     total energy              =   -3183.34642078 Ry
     estimated scf accuracy    <       0.03020474 Ry

     total magnetization       =    41.80 Bohr mag/cell
     absolute magnetization    =    91.04 Bohr mag/cell

     iteration #120     ecut=    50.00 Ry     beta= 0.10
     Davidson diagonalization with overlap
     ethr =  3.35E-08,  avg # of iterations =  1.1

     negative rho (up, down):  6.905E-04 6.369E-04
 
     Adding external electric field

     Computed dipole along edir(3) : 
        Dipole                0.0826 Ry au,          0.2100 Debye
        Dipole field          0.0001 Ry au, 
 
        Potential amp.       -0.0182 Ry
        Total length         76.0000 bohr
 
 
     Adding external electric field

     Computed dipole along edir(3) : 
        Dipole                0.0826 Ry au,          0.2100 Debye
        Dipole field          0.0001 Ry au, 
 
        Potential amp.       -0.0182 Ry
        Total length         76.0000 bohr
 

     total cpu time spent up to now is     8594.1 secs

     total energy              =   -3183.34645863 Ry
     estimated scf accuracy    <       0.05947973 Ry

     total magnetization       =    41.73 Bohr mag/cell
     absolute magnetization    =    90.99 Bohr mag/cell

     iteration #121     ecut=    50.00 Ry     beta= 0.10
     Davidson diagonalization with overlap
     ethr =  3.35E-08,  avg # of iterations =  3.5

     negative rho (up, down):  8.364E-04 7.855E-04
 
     Adding external electric field

     Computed dipole along edir(3) : 
        Dipole                0.0790 Ry au,          0.2008 Debye
        Dipole field          0.0001 Ry au, 
 
        Potential amp.       -0.0174 Ry
        Total length         76.0000 bohr
 
 
     Adding external electric field

     Computed dipole along edir(3) : 
        Dipole                0.0790 Ry au,          0.2008 Debye
        Dipole field          0.0001 Ry au, 
 
        Potential amp.       -0.0174 Ry
        Total length         76.0000 bohr
 

     total cpu time spent up to now is     8615.4 secs

     total energy              =   -3183.34596702 Ry
     estimated scf accuracy    <       0.09393388 Ry

     total magnetization       =    41.66 Bohr mag/cell
     absolute magnetization    =    90.94 Bohr mag/cell

     iteration #122     ecut=    50.00 Ry     beta= 0.10
     Davidson diagonalization with overlap
     ethr =  3.35E-08,  avg # of iterations =  5.4

     negative rho (up, down):  8.590E-04 8.089E-04
 
     Adding external electric field

     Computed dipole along edir(3) : 
        Dipole                0.0830 Ry au,          0.2110 Debye
        Dipole field          0.0001 Ry au, 
 
        Potential amp.       -0.0182 Ry
        Total length         76.0000 bohr
 
 
     Adding external electric field

     Computed dipole along edir(3) : 
        Dipole                0.0830 Ry au,          0.2110 Debye
        Dipole field          0.0001 Ry au, 
 
        Potential amp.       -0.0182 Ry
        Total length         76.0000 bohr
 

     total cpu time spent up to now is     8639.0 secs

     total energy              =   -3183.34622385 Ry
     estimated scf accuracy    <       0.00011214 Ry

     total magnetization       =    41.98 Bohr mag/cell
     absolute magnetization    =    91.18 Bohr mag/cell

     iteration #123     ecut=    50.00 Ry     beta= 0.10
     Davidson diagonalization with overlap
     ethr =  2.69E-08,  avg # of iterations =  1.1

     negative rho (up, down):  8.556E-04 8.054E-04
 
     Adding external electric field

     Computed dipole along edir(3) : 
        Dipole                0.0848 Ry au,          0.2154 Debye
        Dipole field          0.0001 Ry au, 
 
        Potential amp.       -0.0186 Ry
        Total length         76.0000 bohr
 
 
     Adding external electric field

     Computed dipole along edir(3) : 
        Dipole                0.0848 Ry au,          0.2154 Debye
        Dipole field          0.0001 Ry au, 
 
        Potential amp.       -0.0186 Ry
        Total length         76.0000 bohr
 

     total cpu time spent up to now is     8658.1 secs

     total energy              =   -3183.34628633 Ry
     estimated scf accuracy    <       0.00029544 Ry

     total magnetization       =    41.97 Bohr mag/cell
     absolute magnetization    =    91.17 Bohr mag/cell

     iteration #124     ecut=    50.00 Ry     beta= 0.10
     Davidson diagonalization with overlap
     ethr =  2.69E-08,  avg # of iterations =  6.5

     negative rho (up, down):  8.125E-04 7.610E-04
 
     Adding external electric field

     Computed dipole along edir(3) : 
        Dipole                0.0845 Ry au,          0.2147 Debye
        Dipole field          0.0001 Ry au, 
 
        Potential amp.       -0.0186 Ry
        Total length         76.0000 bohr
 
 
     Adding external electric field

     Computed dipole along edir(3) : 
        Dipole                0.0845 Ry au,          0.2147 Debye
        Dipole field          0.0001 Ry au, 
 
        Potential amp.       -0.0186 Ry
        Total length         76.0000 bohr
 

     total cpu time spent up to now is     8682.9 secs

     total energy              =   -3183.34611747 Ry
     estimated scf accuracy    <       0.00070554 Ry

     total magnetization       =    41.95 Bohr mag/cell
     absolute magnetization    =    91.16 Bohr mag/cell

     iteration #125     ecut=    50.00 Ry     beta= 0.10
     Davidson diagonalization with overlap
     ethr =  2.69E-08,  avg # of iterations =  6.9

     negative rho (up, down):  8.913E-04 8.423E-04
 
     Adding external electric field

     Computed dipole along edir(3) : 
        Dipole                0.0892 Ry au,          0.2266 Debye
        Dipole field          0.0001 Ry au, 
 
        Potential amp.       -0.0196 Ry
        Total length         76.0000 bohr
 
 
     Adding external electric field

     Computed dipole along edir(3) : 
        Dipole                0.0892 Ry au,          0.2266 Debye
        Dipole field          0.0001 Ry au, 
 
        Potential amp.       -0.0196 Ry
        Total length         76.0000 bohr
 

     total cpu time spent up to now is     8709.9 secs

     total energy              =   -3183.34621655 Ry
     estimated scf accuracy    <       0.00141888 Ry

     total magnetization       =    41.94 Bohr mag/cell
     absolute magnetization    =    91.15 Bohr mag/cell

     iteration #126     ecut=    50.00 Ry     beta= 0.10
     Davidson diagonalization with overlap
     ethr =  2.69E-08,  avg # of iterations = 10.2

     negative rho (up, down):  9.861E-04 9.400E-04
 
     Adding external electric field

     Computed dipole along edir(3) : 
        Dipole                0.0933 Ry au,          0.2372 Debye
        Dipole field          0.0001 Ry au, 
 
        Potential amp.       -0.0205 Ry
        Total length         76.0000 bohr
 
 
     Adding external electric field

     Computed dipole along edir(3) : 
        Dipole                0.0933 Ry au,          0.2372 Debye
        Dipole field          0.0001 Ry au, 
 
        Potential amp.       -0.0205 Ry
        Total length         76.0000 bohr
 

     total cpu time spent up to now is     8742.8 secs

     total energy              =   -3183.34641476 Ry
     estimated scf accuracy    <       0.00052017 Ry

     total magnetization       =    41.96 Bohr mag/cell
     absolute magnetization    =    91.16 Bohr mag/cell

     iteration #127     ecut=    50.00 Ry     beta= 0.10
     Davidson diagonalization with overlap
     ethr =  2.69E-08,  avg # of iterations =  3.0

     negative rho (up, down):  7.731E-04 7.216E-04
 
     Adding external electric field

     Computed dipole along edir(3) : 
        Dipole                0.0856 Ry au,          0.2177 Debye
        Dipole field          0.0001 Ry au, 
 
        Potential amp.       -0.0188 Ry
        Total length         76.0000 bohr
 
 
     Adding external electric field

     Computed dipole along edir(3) : 
        Dipole                0.0856 Ry au,          0.2177 Debye
        Dipole field          0.0001 Ry au, 
 
        Potential amp.       -0.0188 Ry
        Total length         76.0000 bohr
 

     total cpu time spent up to now is     8763.7 secs

     total energy              =   -3183.34641669 Ry
     estimated scf accuracy    <       0.00029664 Ry

     total magnetization       =    41.97 Bohr mag/cell
     absolute magnetization    =    91.17 Bohr mag/cell

     iteration #128     ecut=    50.00 Ry     beta= 0.10
     Davidson diagonalization with overlap
     ethr =  2.69E-08,  avg # of iterations =  1.4

     negative rho (up, down):  8.896E-04 8.403E-04
 
     Adding external electric field

     Computed dipole along edir(3) : 
        Dipole                0.0875 Ry au,          0.2225 Debye
        Dipole field          0.0001 Ry au, 
 
        Potential amp.       -0.0192 Ry
        Total length         76.0000 bohr
 
 
     Adding external electric field

     Computed dipole along edir(3) : 
        Dipole                0.0875 Ry au,          0.2225 Debye
        Dipole field          0.0001 Ry au, 
 
        Potential amp.       -0.0192 Ry
        Total length         76.0000 bohr
 

     total cpu time spent up to now is     8783.4 secs

     total energy              =   -3183.34645587 Ry
     estimated scf accuracy    <       0.00130259 Ry

     total magnetization       =    41.94 Bohr mag/cell
     absolute magnetization    =    91.15 Bohr mag/cell

     iteration #129     ecut=    50.00 Ry     beta= 0.10
     Davidson diagonalization with overlap
     ethr =  2.69E-08,  avg # of iterations =  5.6

     negative rho (up, down):  8.074E-04 7.561E-04
 
     Adding external electric field

     Computed dipole along edir(3) : 
        Dipole                0.0802 Ry au,          0.2040 Debye
        Dipole field          0.0001 Ry au, 
 
        Potential amp.       -0.0176 Ry
        Total length         76.0000 bohr
 
 
     Adding external electric field

     Computed dipole along edir(3) : 
        Dipole                0.0802 Ry au,          0.2040 Debye
        Dipole field          0.0001 Ry au, 
 
        Potential amp.       -0.0176 Ry
        Total length         76.0000 bohr
 

     total cpu time spent up to now is     8806.9 secs

     total energy              =   -3183.34651527 Ry
     estimated scf accuracy    <       0.00106232 Ry

     total magnetization       =    41.95 Bohr mag/cell
     absolute magnetization    =    91.15 Bohr mag/cell

     iteration #130     ecut=    50.00 Ry     beta= 0.10
     Davidson diagonalization with overlap
     ethr =  2.69E-08,  avg # of iterations =  5.8

     negative rho (up, down):  9.038E-04 8.548E-04
 
     Adding external electric field

     Computed dipole along edir(3) : 
        Dipole                0.0832 Ry au,          0.2115 Debye
        Dipole field          0.0001 Ry au, 
 
        Potential amp.       -0.0183 Ry
        Total length         76.0000 bohr
 
 
     Adding external electric field

     Computed dipole along edir(3) : 
        Dipole                0.0832 Ry au,          0.2115 Debye
        Dipole field          0.0001 Ry au, 
 
        Potential amp.       -0.0183 Ry
        Total length         76.0000 bohr
 

     total cpu time spent up to now is     8831.5 secs

     total energy              =   -3183.34651169 Ry
     estimated scf accuracy    <       0.00056271 Ry

     total magnetization       =    41.96 Bohr mag/cell
     absolute magnetization    =    91.16 Bohr mag/cell

     iteration #131     ecut=    50.00 Ry     beta= 0.10
     Davidson diagonalization with overlap
     ethr =  2.69E-08,  avg # of iterations =  3.8

     negative rho (up, down):  9.323E-04 8.840E-04
 
     Adding external electric field

     Computed dipole along edir(3) : 
        Dipole                0.0834 Ry au,          0.2119 Debye
        Dipole field          0.0001 Ry au, 
 
        Potential amp.       -0.0183 Ry
        Total length         76.0000 bohr
 
 
     Adding external electric field

     Computed dipole along edir(3) : 
        Dipole                0.0834 Ry au,          0.2119 Debye
        Dipole field          0.0001 Ry au, 
 
        Potential amp.       -0.0183 Ry
        Total length         76.0000 bohr
 

     total cpu time spent up to now is     8852.8 secs

     total energy              =   -3183.34653058 Ry
     estimated scf accuracy    <       0.00009978 Ry

     total magnetization       =    41.98 Bohr mag/cell
     absolute magnetization    =    91.18 Bohr mag/cell

     iteration #132     ecut=    50.00 Ry     beta= 0.10
     Davidson diagonalization with overlap
     ethr =  2.39E-08,  avg # of iterations =  2.4

     negative rho (up, down):  8.749E-04 8.249E-04
 
     Adding external electric field

     Computed dipole along edir(3) : 
        Dipole                0.0776 Ry au,          0.1973 Debye
        Dipole field          0.0001 Ry au, 
 
        Potential amp.       -0.0171 Ry
        Total length         76.0000 bohr
 
 
     Adding external electric field

     Computed dipole along edir(3) : 
        Dipole                0.0776 Ry au,          0.1973 Debye
        Dipole field          0.0001 Ry au, 
 
        Potential amp.       -0.0171 Ry
        Total length         76.0000 bohr
 

     total cpu time spent up to now is     8873.4 secs

     total energy              =   -3183.34659790 Ry
     estimated scf accuracy    <       0.00013406 Ry

     total magnetization       =    41.98 Bohr mag/cell
     absolute magnetization    =    91.18 Bohr mag/cell

     iteration #133     ecut=    50.00 Ry     beta= 0.10
     Davidson diagonalization with overlap
     ethr =  2.39E-08,  avg # of iterations =  7.3

     negative rho (up, down):  9.161E-04 8.671E-04
 
     Adding external electric field

     Computed dipole along edir(3) : 
        Dipole                0.0796 Ry au,          0.2024 Debye
        Dipole field          0.0001 Ry au, 
 
        Potential amp.       -0.0175 Ry
        Total length         76.0000 bohr
 
 
     Adding external electric field

     Computed dipole along edir(3) : 
        Dipole                0.0796 Ry au,          0.2024 Debye
        Dipole field          0.0001 Ry au, 
 
        Potential amp.       -0.0175 Ry
        Total length         76.0000 bohr
 

     total cpu time spent up to now is     8900.9 secs

     total energy              =   -3183.34658819 Ry
     estimated scf accuracy    <       0.00026095 Ry

     total magnetization       =    41.99 Bohr mag/cell
     absolute magnetization    =    91.19 Bohr mag/cell

     iteration #134     ecut=    50.00 Ry     beta= 0.10
     Davidson diagonalization with overlap
     ethr =  2.39E-08,  avg # of iterations =  5.1

     negative rho (up, down):  7.629E-04 7.106E-04
 
     Adding external electric field

     Computed dipole along edir(3) : 
        Dipole                0.0733 Ry au,          0.1863 Debye
        Dipole field          0.0001 Ry au, 
 
        Potential amp.       -0.0161 Ry
        Total length         76.0000 bohr
 
 
     Adding external electric field

     Computed dipole along edir(3) : 
        Dipole                0.0733 Ry au,          0.1863 Debye
        Dipole field          0.0001 Ry au, 
 
        Potential amp.       -0.0161 Ry
        Total length         76.0000 bohr
 

     total cpu time spent up to now is     8923.5 secs

     total energy              =   -3183.34667165 Ry
     estimated scf accuracy    <       0.00021785 Ry

     total magnetization       =    41.99 Bohr mag/cell
     absolute magnetization    =    91.19 Bohr mag/cell

     iteration #135     ecut=    50.00 Ry     beta= 0.10
     Davidson diagonalization with overlap
     ethr =  2.39E-08,  avg # of iterations =  6.2

     negative rho (up, down):  7.718E-04 7.199E-04
 
     Adding external electric field

     Computed dipole along edir(3) : 
        Dipole                0.0783 Ry au,          0.1990 Debye
        Dipole field          0.0001 Ry au, 
 
        Potential amp.       -0.0172 Ry
        Total length         76.0000 bohr
 
 
     Adding external electric field

     Computed dipole along edir(3) : 
        Dipole                0.0783 Ry au,          0.1990 Debye
        Dipole field          0.0001 Ry au, 
 
        Potential amp.       -0.0172 Ry
        Total length         76.0000 bohr
 

     total cpu time spent up to now is     8948.7 secs

     total energy              =   -3183.34656238 Ry
     estimated scf accuracy    <       0.00017543 Ry

     total magnetization       =    41.99 Bohr mag/cell
     absolute magnetization    =    91.18 Bohr mag/cell

     iteration #136     ecut=    50.00 Ry     beta= 0.10
     Davidson diagonalization with overlap
     ethr =  2.39E-08,  avg # of iterations =  6.4

     negative rho (up, down):  7.084E-04 6.551E-04
 
     Adding external electric field

     Computed dipole along edir(3) : 
        Dipole                0.0710 Ry au,          0.1804 Debye
        Dipole field          0.0001 Ry au, 
 
        Potential amp.       -0.0156 Ry
        Total length         76.0000 bohr
 
 
     Adding external electric field

     Computed dipole along edir(3) : 
        Dipole                0.0710 Ry au,          0.1804 Debye
        Dipole field          0.0001 Ry au, 
 
        Potential amp.       -0.0156 Ry
        Total length         76.0000 bohr
 

     total cpu time spent up to now is     8974.0 secs

     total energy              =   -3183.34667429 Ry
     estimated scf accuracy    <       0.00011686 Ry

     total magnetization       =    41.98 Bohr mag/cell
     absolute magnetization    =    91.18 Bohr mag/cell

     iteration #137     ecut=    50.00 Ry     beta= 0.10
     Davidson diagonalization with overlap
     ethr =  2.39E-08,  avg # of iterations =  6.3

     negative rho (up, down):  7.749E-04 7.221E-04
 
     Adding external electric field

     Computed dipole along edir(3) : 
        Dipole                0.0731 Ry au,          0.1859 Debye
        Dipole field          0.0001 Ry au, 
 
        Potential amp.       -0.0161 Ry
        Total length         76.0000 bohr
 
 
     Adding external electric field

     Computed dipole along edir(3) : 
        Dipole                0.0731 Ry au,          0.1859 Debye
        Dipole field          0.0001 Ry au, 
 
        Potential amp.       -0.0161 Ry
        Total length         76.0000 bohr
 

     total cpu time spent up to now is     8999.9 secs

     total energy              =   -3183.34672828 Ry
     estimated scf accuracy    <       0.00035672 Ry

     total magnetization       =    41.99 Bohr mag/cell
     absolute magnetization    =    91.19 Bohr mag/cell

     iteration #138     ecut=    50.00 Ry     beta= 0.10
     Davidson diagonalization with overlap
     ethr =  2.39E-08,  avg # of iterations =  4.1

     negative rho (up, down):  7.762E-04 7.238E-04
 
     Adding external electric field

     Computed dipole along edir(3) : 
        Dipole                0.0740 Ry au,          0.1881 Debye
        Dipole field          0.0001 Ry au, 
 
        Potential amp.       -0.0163 Ry
        Total length         76.0000 bohr
 
 
     Adding external electric field

     Computed dipole along edir(3) : 
        Dipole                0.0740 Ry au,          0.1881 Debye
        Dipole field          0.0001 Ry au, 
 
        Potential amp.       -0.0163 Ry
        Total length         76.0000 bohr
 

     total cpu time spent up to now is     9022.1 secs

     total energy              =   -3183.34667584 Ry
     estimated scf accuracy    <       0.00028940 Ry

     total magnetization       =    41.99 Bohr mag/cell
     absolute magnetization    =    91.19 Bohr mag/cell

     iteration #139     ecut=    50.00 Ry     beta= 0.10
     Davidson diagonalization with overlap
     ethr =  2.39E-08,  avg # of iterations =  5.1

     negative rho (up, down):  7.793E-04 7.271E-04
 
     Adding external electric field

     Computed dipole along edir(3) : 
        Dipole                0.0778 Ry au,          0.1977 Debye
        Dipole field          0.0001 Ry au, 
 
        Potential amp.       -0.0171 Ry
        Total length         76.0000 bohr
 
 
     Adding external electric field

     Computed dipole along edir(3) : 
        Dipole                0.0778 Ry au,          0.1977 Debye
        Dipole field          0.0001 Ry au, 
 
        Potential amp.       -0.0171 Ry
        Total length         76.0000 bohr
 

     total cpu time spent up to now is     9044.6 secs

     total energy              =   -3183.34659511 Ry
     estimated scf accuracy    <       0.00031998 Ry

     total magnetization       =    41.99 Bohr mag/cell
     absolute magnetization    =    91.19 Bohr mag/cell

     iteration #140     ecut=    50.00 Ry     beta= 0.10
     Davidson diagonalization with overlap
     ethr =  2.39E-08,  avg # of iterations =  5.6

     negative rho (up, down):  7.993E-04 7.469E-04
 
     Adding external electric field

     Computed dipole along edir(3) : 
        Dipole                0.0768 Ry au,          0.1952 Debye
        Dipole field          0.0001 Ry au, 
 
        Potential amp.       -0.0169 Ry
        Total length         76.0000 bohr
 
 
     Adding external electric field

     Computed dipole along edir(3) : 
        Dipole                0.0768 Ry au,          0.1952 Debye
        Dipole field          0.0001 Ry au, 
 
        Potential amp.       -0.0169 Ry
        Total length         76.0000 bohr
 

     total cpu time spent up to now is     9068.5 secs

     total energy              =   -3183.34666889 Ry
     estimated scf accuracy    <       0.00018480 Ry

     total magnetization       =    41.97 Bohr mag/cell
     absolute magnetization    =    91.17 Bohr mag/cell

     iteration #141     ecut=    50.00 Ry     beta= 0.10
     Davidson diagonalization with overlap
     ethr =  2.39E-08,  avg # of iterations =  6.4

     negative rho (up, down):  7.363E-04 6.832E-04
 
     Adding external electric field

     Computed dipole along edir(3) : 
        Dipole                0.0736 Ry au,          0.1871 Debye
        Dipole field          0.0001 Ry au, 
 
        Potential amp.       -0.0162 Ry
        Total length         76.0000 bohr
 
 
     Adding external electric field

     Computed dipole along edir(3) : 
        Dipole                0.0736 Ry au,          0.1871 Debye
        Dipole field          0.0001 Ry au, 
 
        Potential amp.       -0.0162 Ry
        Total length         76.0000 bohr
 

     total cpu time spent up to now is     9093.3 secs

     total energy              =   -3183.34673777 Ry
     estimated scf accuracy    <       0.00025168 Ry

     total magnetization       =    41.99 Bohr mag/cell
     absolute magnetization    =    91.19 Bohr mag/cell

     iteration #142     ecut=    50.00 Ry     beta= 0.10
     Davidson diagonalization with overlap
     ethr =  2.39E-08,  avg # of iterations =  4.9

     negative rho (up, down):  7.971E-04 7.448E-04
 
     Adding external electric field

     Computed dipole along edir(3) : 
        Dipole                0.0778 Ry au,          0.1979 Debye
        Dipole field          0.0001 Ry au, 
 
        Potential amp.       -0.0171 Ry
        Total length         76.0000 bohr
 
 
     Adding external electric field

     Computed dipole along edir(3) : 
        Dipole                0.0778 Ry au,          0.1979 Debye
        Dipole field          0.0001 Ry au, 
 
        Potential amp.       -0.0171 Ry
        Total length         76.0000 bohr
 

     total cpu time spent up to now is     9115.7 secs

     total energy              =   -3183.34664892 Ry
     estimated scf accuracy    <       0.00010932 Ry

     total magnetization       =    41.98 Bohr mag/cell
     absolute magnetization    =    91.18 Bohr mag/cell

     iteration #143     ecut=    50.00 Ry     beta= 0.10
     Davidson diagonalization with overlap
     ethr =  2.39E-08,  avg # of iterations =  6.1

     negative rho (up, down):  7.930E-04 7.407E-04
 
     Adding external electric field

     Computed dipole along edir(3) : 
        Dipole                0.0781 Ry au,          0.1985 Debye
        Dipole field          0.0001 Ry au, 
 
        Potential amp.       -0.0172 Ry
        Total length         76.0000 bohr
 
 
     Adding external electric field

     Computed dipole along edir(3) : 
        Dipole                0.0781 Ry au,          0.1985 Debye
        Dipole field          0.0001 Ry au, 
 
        Potential amp.       -0.0172 Ry
        Total length         76.0000 bohr
 

     total cpu time spent up to now is     9139.0 secs

     total energy              =   -3183.34671174 Ry
     estimated scf accuracy    <       0.00012019 Ry

     total magnetization       =    41.98 Bohr mag/cell
     absolute magnetization    =    91.18 Bohr mag/cell

     iteration #144     ecut=    50.00 Ry     beta= 0.10
     Davidson diagonalization with overlap
     ethr =  2.39E-08,  avg # of iterations =  4.4

     negative rho (up, down):  8.621E-04 8.116E-04
 
     Adding external electric field

     Computed dipole along edir(3) : 
        Dipole                0.0832 Ry au,          0.2114 Debye
        Dipole field          0.0001 Ry au, 
 
        Potential amp.       -0.0183 Ry
        Total length         76.0000 bohr
 
 
     Adding external electric field

     Computed dipole along edir(3) : 
        Dipole                0.0832 Ry au,          0.2114 Debye
        Dipole field          0.0001 Ry au, 
 
        Potential amp.       -0.0183 Ry
        Total length         76.0000 bohr
 

     total cpu time spent up to now is     9160.2 secs

     total energy              =   -3183.34677824 Ry
     estimated scf accuracy    <       0.00010565 Ry

     total magnetization       =    41.98 Bohr mag/cell
     absolute magnetization    =    91.18 Bohr mag/cell

     iteration #145     ecut=    50.00 Ry     beta= 0.10
     Davidson diagonalization with overlap
     ethr =  2.39E-08,  avg # of iterations =  5.7

     negative rho (up, down):  8.559E-04 8.051E-04
 
     Adding external electric field

     Computed dipole along edir(3) : 
        Dipole                0.0824 Ry au,          0.2096 Debye
        Dipole field          0.0001 Ry au, 
 
        Potential amp.       -0.0181 Ry
        Total length         76.0000 bohr
 
 
     Adding external electric field

     Computed dipole along edir(3) : 
        Dipole                0.0824 Ry au,          0.2096 Debye
        Dipole field          0.0001 Ry au, 
 
        Potential amp.       -0.0181 Ry
        Total length         76.0000 bohr
 

     total cpu time spent up to now is     9183.8 secs

     total energy              =   -3183.34682143 Ry
     estimated scf accuracy    <       0.00012656 Ry

     total magnetization       =    41.98 Bohr mag/cell
     absolute magnetization    =    91.18 Bohr mag/cell

     iteration #146     ecut=    50.00 Ry     beta= 0.10
     Davidson diagonalization with overlap
     ethr =  2.39E-08,  avg # of iterations =  4.0

     negative rho (up, down):  8.993E-04 8.500E-04
 
     Adding external electric field

     Computed dipole along edir(3) : 
        Dipole                0.0876 Ry au,          0.2227 Debye
        Dipole field          0.0001 Ry au, 
 
        Potential amp.       -0.0193 Ry
        Total length         76.0000 bohr
 
 
     Adding external electric field

     Computed dipole along edir(3) : 
        Dipole                0.0876 Ry au,          0.2227 Debye
        Dipole field          0.0001 Ry au, 
 
        Potential amp.       -0.0193 Ry
        Total length         76.0000 bohr
 

     total cpu time spent up to now is     9204.6 secs

     total energy              =   -3183.34689800 Ry
     estimated scf accuracy    <       0.00013469 Ry

     total magnetization       =    41.98 Bohr mag/cell
     absolute magnetization    =    91.18 Bohr mag/cell

     iteration #147     ecut=    50.00 Ry     beta= 0.10
     Davidson diagonalization with overlap
     ethr =  2.39E-08,  avg # of iterations =  7.2

     negative rho (up, down):  7.901E-04 7.384E-04
 
     Adding external electric field

     Computed dipole along edir(3) : 
        Dipole                0.0823 Ry au,          0.2092 Debye
        Dipole field          0.0001 Ry au, 
 
        Potential amp.       -0.0181 Ry
        Total length         76.0000 bohr
 
 
     Adding external electric field

     Computed dipole along edir(3) : 
        Dipole                0.0823 Ry au,          0.2092 Debye
        Dipole field          0.0001 Ry au, 
 
        Potential amp.       -0.0181 Ry
        Total length         76.0000 bohr
 

     total cpu time spent up to now is     9230.8 secs

     total energy              =   -3183.34681172 Ry
     estimated scf accuracy    <       0.00013116 Ry

     total magnetization       =    41.97 Bohr mag/cell
     absolute magnetization    =    91.18 Bohr mag/cell

     iteration #148     ecut=    50.00 Ry     beta= 0.10
     Davidson diagonalization with overlap
     ethr =  2.39E-08,  avg # of iterations =  6.2

     negative rho (up, down):  9.086E-04 8.599E-04
 
     Adding external electric field

     Computed dipole along edir(3) : 
        Dipole                0.0870 Ry au,          0.2210 Debye
        Dipole field          0.0001 Ry au, 
 
        Potential amp.       -0.0191 Ry
        Total length         76.0000 bohr
 
 
     Adding external electric field

     Computed dipole along edir(3) : 
        Dipole                0.0870 Ry au,          0.2210 Debye
        Dipole field          0.0001 Ry au, 
 
        Potential amp.       -0.0191 Ry
        Total length         76.0000 bohr
 

     total cpu time spent up to now is     9254.7 secs

     total energy              =   -3183.34692223 Ry
     estimated scf accuracy    <       0.00010013 Ry

     total magnetization       =    41.98 Bohr mag/cell
     absolute magnetization    =    91.18 Bohr mag/cell

     iteration #149     ecut=    50.00 Ry     beta= 0.10
     Davidson diagonalization with overlap
     ethr =  2.39E-08,  avg # of iterations =  7.0

     negative rho (up, down):  8.519E-04 8.008E-04
 
     Adding external electric field

     Computed dipole along edir(3) : 
        Dipole                0.0857 Ry au,          0.2179 Debye
        Dipole field          0.0001 Ry au, 
 
        Potential amp.       -0.0188 Ry
        Total length         76.0000 bohr
 
 
     Adding external electric field

     Computed dipole along edir(3) : 
        Dipole                0.0857 Ry au,          0.2179 Debye
        Dipole field          0.0001 Ry au, 
 
        Potential amp.       -0.0188 Ry
        Total length         76.0000 bohr
 

     total cpu time spent up to now is     9281.2 secs

     total energy              =   -3183.34698543 Ry
     estimated scf accuracy    <       0.00010679 Ry

     total magnetization       =    41.98 Bohr mag/cell
     absolute magnetization    =    91.18 Bohr mag/cell

     iteration #150     ecut=    50.00 Ry     beta= 0.10
     Davidson diagonalization with overlap
     ethr =  2.39E-08,  avg # of iterations =  1.8

     negative rho (up, down):  8.676E-04 8.175E-04
 
     Adding external electric field

     Computed dipole along edir(3) : 
        Dipole                0.0857 Ry au,          0.2179 Debye
        Dipole field          0.0001 Ry au, 
 
        Potential amp.       -0.0188 Ry
        Total length         76.0000 bohr
 
 
     Adding external electric field

     Computed dipole along edir(3) : 
        Dipole                0.0857 Ry au,          0.2179 Debye
        Dipole field          0.0001 Ry au, 
 
        Potential amp.       -0.0188 Ry
        Total length         76.0000 bohr
 

     total cpu time spent up to now is     9301.3 secs

     total energy              =   -3183.34702912 Ry
     estimated scf accuracy    <       0.00016849 Ry

     total magnetization       =    41.97 Bohr mag/cell
     absolute magnetization    =    91.17 Bohr mag/cell

     iteration #151     ecut=    50.00 Ry     beta= 0.10
     Davidson diagonalization with overlap
     ethr =  2.39E-08,  avg # of iterations =  5.2

     negative rho (up, down):  8.929E-04 8.434E-04
 
     Adding external electric field

     Computed dipole along edir(3) : 
        Dipole                0.0866 Ry au,          0.2201 Debye
        Dipole field          0.0001 Ry au, 
 
        Potential amp.       -0.0190 Ry
        Total length         76.0000 bohr
 
 
     Adding external electric field

     Computed dipole along edir(3) : 
        Dipole                0.0866 Ry au,          0.2201 Debye
        Dipole field          0.0001 Ry au, 
 
        Potential amp.       -0.0190 Ry
        Total length         76.0000 bohr
 

     total cpu time spent up to now is     9323.7 secs

     total energy              =   -3183.34705728 Ry
     estimated scf accuracy    <       0.00018525 Ry

     total magnetization       =    41.97 Bohr mag/cell
     absolute magnetization    =    91.17 Bohr mag/cell

     iteration #152     ecut=    50.00 Ry     beta= 0.10
     Davidson diagonalization with overlap
     ethr =  2.39E-08,  avg # of iterations =  3.9

     negative rho (up, down):  8.328E-04 7.811E-04
 
     Adding external electric field

     Computed dipole along edir(3) : 
        Dipole                0.0805 Ry au,          0.2047 Debye
        Dipole field          0.0001 Ry au, 
 
        Potential amp.       -0.0177 Ry
        Total length         76.0000 bohr
 
 
     Adding external electric field

     Computed dipole along edir(3) : 
        Dipole                0.0805 Ry au,          0.2047 Debye
        Dipole field          0.0001 Ry au, 
 
        Potential amp.       -0.0177 Ry
        Total length         76.0000 bohr
 

     total cpu time spent up to now is     9345.1 secs

     total energy              =   -3183.34659120 Ry
     estimated scf accuracy    <       0.00033397 Ry

     total magnetization       =    41.96 Bohr mag/cell
     absolute magnetization    =    91.17 Bohr mag/cell

     iteration #153     ecut=    50.00 Ry     beta= 0.10
     Davidson diagonalization with overlap
     ethr =  2.39E-08,  avg # of iterations = 10.1

     negative rho (up, down):  8.805E-04 8.302E-04
 
     Adding external electric field

     Computed dipole along edir(3) : 
        Dipole                0.0862 Ry au,          0.2192 Debye
        Dipole field          0.0001 Ry au, 
 
        Potential amp.       -0.0189 Ry
        Total length         76.0000 bohr
 
 
     Adding external electric field

     Computed dipole along edir(3) : 
        Dipole                0.0862 Ry au,          0.2192 Debye
        Dipole field          0.0001 Ry au, 
 
        Potential amp.       -0.0189 Ry
        Total length         76.0000 bohr
 

     total cpu time spent up to now is     9377.1 secs

     total energy              =   -3183.34683090 Ry
     estimated scf accuracy    <       0.00019195 Ry

     total magnetization       =    41.97 Bohr mag/cell
     absolute magnetization    =    91.17 Bohr mag/cell

     iteration #154     ecut=    50.00 Ry     beta= 0.10
     Davidson diagonalization with overlap
     ethr =  2.39E-08,  avg # of iterations =  4.8

     negative rho (up, down):  8.632E-04 8.125E-04
 
     Adding external electric field

     Computed dipole along edir(3) : 
        Dipole                0.0849 Ry au,          0.2159 Debye
        Dipole field          0.0001 Ry au, 
 
        Potential amp.       -0.0187 Ry
        Total length         76.0000 bohr
 
 
     Adding external electric field

     Computed dipole along edir(3) : 
        Dipole                0.0849 Ry au,          0.2159 Debye
        Dipole field          0.0001 Ry au, 
 
        Potential amp.       -0.0187 Ry
        Total length         76.0000 bohr
 

     total cpu time spent up to now is     9399.3 secs

     total energy              =   -3183.34680894 Ry
     estimated scf accuracy    <       0.00033152 Ry

     total magnetization       =    41.99 Bohr mag/cell
     absolute magnetization    =    91.19 Bohr mag/cell

     iteration #155     ecut=    50.00 Ry     beta= 0.10
     Davidson diagonalization with overlap
     ethr =  2.39E-08,  avg # of iterations =  3.9

     negative rho (up, down):  8.198E-04 7.678E-04
 
     Adding external electric field

     Computed dipole along edir(3) : 
        Dipole                0.0915 Ry au,          0.2327 Debye
        Dipole field          0.0001 Ry au, 
 
        Potential amp.       -0.0201 Ry
        Total length         76.0000 bohr
 
 
     Adding external electric field

     Computed dipole along edir(3) : 
        Dipole                0.0915 Ry au,          0.2327 Debye
        Dipole field          0.0001 Ry au, 
 
        Potential amp.       -0.0201 Ry
        Total length         76.0000 bohr
 

     total cpu time spent up to now is     9420.0 secs

     total energy              =   -3183.34680427 Ry
     estimated scf accuracy    <       0.00045517 Ry

     total magnetization       =    42.00 Bohr mag/cell
     absolute magnetization    =    91.19 Bohr mag/cell

     iteration #156     ecut=    50.00 Ry     beta= 0.10
     Davidson diagonalization with overlap
     ethr =  2.39E-08,  avg # of iterations =  4.9

     negative rho (up, down):  8.132E-04 7.612E-04
 
     Adding external electric field

     Computed dipole along edir(3) : 
        Dipole                0.0908 Ry au,          0.2308 Debye
        Dipole field          0.0001 Ry au, 
 
        Potential amp.       -0.0200 Ry
        Total length         76.0000 bohr
 
 
     Adding external electric field

     Computed dipole along edir(3) : 
        Dipole                0.0908 Ry au,          0.2308 Debye
        Dipole field          0.0001 Ry au, 
 
        Potential amp.       -0.0200 Ry
        Total length         76.0000 bohr
 

     total cpu time spent up to now is     9442.8 secs

     total energy              =   -3183.34687436 Ry
     estimated scf accuracy    <       0.00118408 Ry

     total magnetization       =    41.94 Bohr mag/cell
     absolute magnetization    =    91.15 Bohr mag/cell

     iteration #157     ecut=    50.00 Ry     beta= 0.10
     Davidson diagonalization with overlap
     ethr =  2.39E-08,  avg # of iterations =  6.4

     negative rho (up, down):  9.469E-04 8.986E-04
 
     Adding external electric field

     Computed dipole along edir(3) : 
        Dipole                0.0917 Ry au,          0.2331 Debye
        Dipole field          0.0001 Ry au, 
 
        Potential amp.       -0.0201 Ry
        Total length         76.0000 bohr
 
 
     Adding external electric field

     Computed dipole along edir(3) : 
        Dipole                0.0917 Ry au,          0.2331 Debye
        Dipole field          0.0001 Ry au, 
 
        Potential amp.       -0.0201 Ry
        Total length         76.0000 bohr
 

     total cpu time spent up to now is     9466.5 secs

     total energy              =   -3183.34695253 Ry
     estimated scf accuracy    <       0.00151303 Ry

     total magnetization       =    41.94 Bohr mag/cell
     absolute magnetization    =    91.15 Bohr mag/cell

     iteration #158     ecut=    50.00 Ry     beta= 0.10
     Davidson diagonalization with overlap
     ethr =  2.39E-08,  avg # of iterations =  8.2

     negative rho (up, down):  7.389E-04 6.851E-04
 
     Adding external electric field

     Computed dipole along edir(3) : 
        Dipole                0.0828 Ry au,          0.2106 Debye
        Dipole field          0.0001 Ry au, 
 
        Potential amp.       -0.0182 Ry
        Total length         76.0000 bohr
 
 
     Adding external electric field

     Computed dipole along edir(3) : 
        Dipole                0.0828 Ry au,          0.2106 Debye
        Dipole field          0.0001 Ry au, 
 
        Potential amp.       -0.0182 Ry
        Total length         76.0000 bohr
 

     total cpu time spent up to now is     9495.2 secs

     total energy              =   -3183.34629107 Ry
     estimated scf accuracy    <       0.00041637 Ry

     total magnetization       =    41.96 Bohr mag/cell
     absolute magnetization    =    91.17 Bohr mag/cell

     iteration #159     ecut=    50.00 Ry     beta= 0.10
     Davidson diagonalization with overlap
     ethr =  2.39E-08,  avg # of iterations = 11.6

     negative rho (up, down):  8.107E-04 7.588E-04
 
     Adding external electric field

     Computed dipole along edir(3) : 
        Dipole                0.0856 Ry au,          0.2175 Debye
        Dipole field          0.0001 Ry au, 
 
        Potential amp.       -0.0188 Ry
        Total length         76.0000 bohr
 
 
     Adding external electric field

     Computed dipole along edir(3) : 
        Dipole                0.0856 Ry au,          0.2175 Debye
        Dipole field          0.0001 Ry au, 
 
        Potential amp.       -0.0188 Ry
        Total length         76.0000 bohr
 

     total cpu time spent up to now is     9531.0 secs

     total energy              =   -3183.34677618 Ry
     estimated scf accuracy    <       0.00059489 Ry

     total magnetization       =    41.96 Bohr mag/cell
     absolute magnetization    =    91.16 Bohr mag/cell

     iteration #160     ecut=    50.00 Ry     beta= 0.10
     Davidson diagonalization with overlap
     ethr =  2.39E-08,  avg # of iterations =  6.5

     negative rho (up, down):  8.277E-04 7.756E-04
 
     Adding external electric field

     Computed dipole along edir(3) : 
        Dipole                0.0862 Ry au,          0.2191 Debye
        Dipole field          0.0001 Ry au, 
 
        Potential amp.       -0.0189 Ry
        Total length         76.0000 bohr
 
 
     Adding external electric field

     Computed dipole along edir(3) : 
        Dipole                0.0862 Ry au,          0.2191 Debye
        Dipole field          0.0001 Ry au, 
 
        Potential amp.       -0.0189 Ry
        Total length         76.0000 bohr
 

     total cpu time spent up to now is     9557.1 secs

     total energy              =   -3183.34676505 Ry
     estimated scf accuracy    <       0.00014801 Ry

     total magnetization       =    41.97 Bohr mag/cell
     absolute magnetization    =    91.18 Bohr mag/cell

     iteration #161     ecut=    50.00 Ry     beta= 0.10
     Davidson diagonalization with overlap
     ethr =  2.39E-08,  avg # of iterations =  5.1

     negative rho (up, down):  8.258E-04 7.747E-04
 
     Adding external electric field

     Computed dipole along edir(3) : 
        Dipole                0.0811 Ry au,          0.2061 Debye
        Dipole field          0.0001 Ry au, 
 
        Potential amp.       -0.0178 Ry
        Total length         76.0000 bohr
 
 
     Adding external electric field

     Computed dipole along edir(3) : 
        Dipole                0.0811 Ry au,          0.2061 Debye
        Dipole field          0.0001 Ry au, 
 
        Potential amp.       -0.0178 Ry
        Total length         76.0000 bohr
 

     total cpu time spent up to now is     9579.3 secs

     total energy              =   -3183.34684240 Ry
     estimated scf accuracy    <       0.00015050 Ry

     total magnetization       =    41.98 Bohr mag/cell
     absolute magnetization    =    91.18 Bohr mag/cell

     iteration #162     ecut=    50.00 Ry     beta= 0.10
     Davidson diagonalization with overlap
     ethr =  2.39E-08,  avg # of iterations =  6.4

     negative rho (up, down):  7.891E-04 7.370E-04
 
     Adding external electric field

     Computed dipole along edir(3) : 
        Dipole                0.0800 Ry au,          0.2033 Debye
        Dipole field          0.0001 Ry au, 
 
        Potential amp.       -0.0176 Ry
        Total length         76.0000 bohr
 
 
     Adding external electric field

     Computed dipole along edir(3) : 
        Dipole                0.0800 Ry au,          0.2033 Debye
        Dipole field          0.0001 Ry au, 
 
        Potential amp.       -0.0176 Ry
        Total length         76.0000 bohr
 

     total cpu time spent up to now is     9606.7 secs

     total energy              =   -3183.34688321 Ry
     estimated scf accuracy    <       0.00020821 Ry

     total magnetization       =    41.99 Bohr mag/cell
     absolute magnetization    =    91.19 Bohr mag/cell

     iteration #163     ecut=    50.00 Ry     beta= 0.10
     Davidson diagonalization with overlap
     ethr =  2.39E-08,  avg # of iterations =  3.8

     negative rho (up, down):  8.131E-04 7.617E-04
 
     Adding external electric field

     Computed dipole along edir(3) : 
        Dipole                0.0807 Ry au,          0.2051 Debye
        Dipole field          0.0001 Ry au, 
 
        Potential amp.       -0.0177 Ry
        Total length         76.0000 bohr
 
 
     Adding external electric field

     Computed dipole along edir(3) : 
        Dipole                0.0807 Ry au,          0.2051 Debye
        Dipole field          0.0001 Ry au, 
 
        Potential amp.       -0.0177 Ry
        Total length         76.0000 bohr
 

     total cpu time spent up to now is     9627.7 secs

     total energy              =   -3183.34690160 Ry
     estimated scf accuracy    <       0.00015808 Ry

     total magnetization       =    41.97 Bohr mag/cell
     absolute magnetization    =    91.17 Bohr mag/cell

     iteration #164     ecut=    50.00 Ry     beta= 0.10
     Davidson diagonalization with overlap
     ethr =  2.39E-08,  avg # of iterations =  2.1

     negative rho (up, down):  7.977E-04 7.457E-04
 
     Adding external electric field

     Computed dipole along edir(3) : 
        Dipole                0.0805 Ry au,          0.2046 Debye
        Dipole field          0.0001 Ry au, 
 
        Potential amp.       -0.0177 Ry
        Total length         76.0000 bohr
 
 
     Adding external electric field

     Computed dipole along edir(3) : 
        Dipole                0.0805 Ry au,          0.2046 Debye
        Dipole field          0.0001 Ry au, 
 
        Potential amp.       -0.0177 Ry
        Total length         76.0000 bohr
 

     total cpu time spent up to now is     9647.3 secs

     total energy              =   -3183.34688954 Ry
     estimated scf accuracy    <       0.00016693 Ry

     total magnetization       =    41.99 Bohr mag/cell
     absolute magnetization    =    91.19 Bohr mag/cell

     iteration #165     ecut=    50.00 Ry     beta= 0.10
     Davidson diagonalization with overlap
     ethr =  2.39E-08,  avg # of iterations =  4.1

     negative rho (up, down):  7.994E-04 7.482E-04
 
     Adding external electric field

     Computed dipole along edir(3) : 
        Dipole                0.0847 Ry au,          0.2154 Debye
        Dipole field          0.0001 Ry au, 
 
        Potential amp.       -0.0186 Ry
        Total length         76.0000 bohr
 
 
     Adding external electric field

     Computed dipole along edir(3) : 
        Dipole                0.0847 Ry au,          0.2154 Debye
        Dipole field          0.0001 Ry au, 
 
        Potential amp.       -0.0186 Ry
        Total length         76.0000 bohr
 

     total cpu time spent up to now is     9668.3 secs

     total energy              =   -3183.34677836 Ry
     estimated scf accuracy    <       0.00011970 Ry

     total magnetization       =    41.98 Bohr mag/cell
     absolute magnetization    =    91.18 Bohr mag/cell

     iteration #166     ecut=    50.00 Ry     beta= 0.10
     Davidson diagonalization with overlap
     ethr =  2.39E-08,  avg # of iterations =  6.1

     negative rho (up, down):  7.574E-04 7.049E-04
 
     Adding external electric field

     Computed dipole along edir(3) : 
        Dipole                0.0780 Ry au,          0.1982 Debye
        Dipole field          0.0001 Ry au, 
 
        Potential amp.       -0.0171 Ry
        Total length         76.0000 bohr
 
 
     Adding external electric field

     Computed dipole along edir(3) : 
        Dipole                0.0780 Ry au,          0.1982 Debye
        Dipole field          0.0001 Ry au, 
 
        Potential amp.       -0.0171 Ry
        Total length         76.0000 bohr
 

     total cpu time spent up to now is     9691.7 secs

     total energy              =   -3183.34686642 Ry
     estimated scf accuracy    <       0.00022637 Ry

     total magnetization       =    41.97 Bohr mag/cell
     absolute magnetization    =    91.17 Bohr mag/cell

     iteration #167     ecut=    50.00 Ry     beta= 0.10
     Davidson diagonalization with overlap
     ethr =  2.39E-08,  avg # of iterations =  6.1

     negative rho (up, down):  7.481E-04 6.959E-04
 
     Adding external electric field

     Computed dipole along edir(3) : 
        Dipole                0.0769 Ry au,          0.1955 Debye
        Dipole field          0.0001 Ry au, 
 
        Potential amp.       -0.0169 Ry
        Total length         76.0000 bohr
 
 
     Adding external electric field

     Computed dipole along edir(3) : 
        Dipole                0.0769 Ry au,          0.1955 Debye
        Dipole field          0.0001 Ry au, 
 
        Potential amp.       -0.0169 Ry
        Total length         76.0000 bohr
 

     total cpu time spent up to now is     9715.3 secs

     total energy              =   -3183.34684001 Ry
     estimated scf accuracy    <       0.00011946 Ry

     total magnetization       =    41.98 Bohr mag/cell
     absolute magnetization    =    91.18 Bohr mag/cell

     iteration #168     ecut=    50.00 Ry     beta= 0.10
     Davidson diagonalization with overlap
     ethr =  2.39E-08,  avg # of iterations =  5.3

     negative rho (up, down):  8.206E-04 7.699E-04
 
     Adding external electric field

     Computed dipole along edir(3) : 
        Dipole                0.0834 Ry au,          0.2120 Debye
        Dipole field          0.0001 Ry au, 
 
        Potential amp.       -0.0183 Ry
        Total length         76.0000 bohr
 
 
     Adding external electric field

     Computed dipole along edir(3) : 
        Dipole                0.0834 Ry au,          0.2120 Debye
        Dipole field          0.0001 Ry au, 
 
        Potential amp.       -0.0183 Ry
        Total length         76.0000 bohr
 

     total cpu time spent up to now is     9737.9 secs

     total energy              =   -3183.34689010 Ry
     estimated scf accuracy    <       0.00012516 Ry

     total magnetization       =    41.98 Bohr mag/cell
     absolute magnetization    =    91.18 Bohr mag/cell

     iteration #169     ecut=    50.00 Ry     beta= 0.10
     Davidson diagonalization with overlap
     ethr =  2.39E-08,  avg # of iterations =  4.6

     negative rho (up, down):  8.180E-04 7.667E-04
 
     Adding external electric field

     Computed dipole along edir(3) : 
        Dipole                0.0841 Ry au,          0.2138 Debye
        Dipole field          0.0001 Ry au, 
 
        Potential amp.       -0.0185 Ry
        Total length         76.0000 bohr
 
 
     Adding external electric field

     Computed dipole along edir(3) : 
        Dipole                0.0841 Ry au,          0.2138 Debye
        Dipole field          0.0001 Ry au, 
 
        Potential amp.       -0.0185 Ry
        Total length         76.0000 bohr
 

     total cpu time spent up to now is     9759.6 secs

     total energy              =   -3183.34669712 Ry
     estimated scf accuracy    <       0.00014598 Ry

     total magnetization       =    41.97 Bohr mag/cell
     absolute magnetization    =    91.18 Bohr mag/cell

     iteration #170     ecut=    50.00 Ry     beta= 0.10
     Davidson diagonalization with overlap
     ethr =  2.39E-08,  avg # of iterations =  6.7

     negative rho (up, down):  8.751E-04 8.258E-04
 
     Adding external electric field

     Computed dipole along edir(3) : 
        Dipole                0.0858 Ry au,          0.2181 Debye
        Dipole field          0.0001 Ry au, 
 
        Potential amp.       -0.0189 Ry
        Total length         76.0000 bohr
 
 
     Adding external electric field

     Computed dipole along edir(3) : 
        Dipole                0.0858 Ry au,          0.2181 Debye
        Dipole field          0.0001 Ry au, 
 
        Potential amp.       -0.0189 Ry
        Total length         76.0000 bohr
 

     total cpu time spent up to now is     9785.6 secs

     total energy              =   -3183.34680523 Ry
     estimated scf accuracy    <       0.00019238 Ry

     total magnetization       =    41.97 Bohr mag/cell
     absolute magnetization    =    91.17 Bohr mag/cell

     iteration #171     ecut=    50.00 Ry     beta= 0.10
     Davidson diagonalization with overlap
     ethr =  2.39E-08,  avg # of iterations =  9.9

     negative rho (up, down):  8.596E-04 8.100E-04
 
     Adding external electric field

     Computed dipole along edir(3) : 
        Dipole                0.0841 Ry au,          0.2139 Debye
        Dipole field          0.0001 Ry au, 
 
        Potential amp.       -0.0185 Ry
        Total length         76.0000 bohr
 
 
     Adding external electric field

     Computed dipole along edir(3) : 
        Dipole                0.0841 Ry au,          0.2139 Debye
        Dipole field          0.0001 Ry au, 
 
        Potential amp.       -0.0185 Ry
        Total length         76.0000 bohr
 

     total cpu time spent up to now is     9817.8 secs

     total energy              =   -3183.34705784 Ry
     estimated scf accuracy    <       0.00020929 Ry

     total magnetization       =    41.97 Bohr mag/cell
     absolute magnetization    =    91.17 Bohr mag/cell

     iteration #172     ecut=    50.00 Ry     beta= 0.10
     Davidson diagonalization with overlap
     ethr =  2.39E-08,  avg # of iterations =  5.1

     negative rho (up, down):  8.707E-04 8.213E-04
 
     Adding external electric field

     Computed dipole along edir(3) : 
        Dipole                0.0838 Ry au,          0.2129 Debye
        Dipole field          0.0001 Ry au, 
 
        Potential amp.       -0.0184 Ry
        Total length         76.0000 bohr
 
 
     Adding external electric field

     Computed dipole along edir(3) : 
        Dipole                0.0838 Ry au,          0.2129 Debye
        Dipole field          0.0001 Ry au, 
 
        Potential amp.       -0.0184 Ry
        Total length         76.0000 bohr
 

     total cpu time spent up to now is     9840.1 secs

     total energy              =   -3183.34702008 Ry
     estimated scf accuracy    <       0.00016382 Ry

     total magnetization       =    41.97 Bohr mag/cell
     absolute magnetization    =    91.17 Bohr mag/cell

     iteration #173     ecut=    50.00 Ry     beta= 0.10
     Davidson diagonalization with overlap
     ethr =  2.39E-08,  avg # of iterations =  4.0

     negative rho (up, down):  7.310E-04 6.784E-04
 
     Adding external electric field

     Computed dipole along edir(3) : 
        Dipole                0.0744 Ry au,          0.1892 Debye
        Dipole field          0.0001 Ry au, 
 
        Potential amp.       -0.0164 Ry
        Total length         76.0000 bohr
 
 
     Adding external electric field

     Computed dipole along edir(3) : 
        Dipole                0.0744 Ry au,          0.1892 Debye
        Dipole field          0.0001 Ry au, 
 
        Potential amp.       -0.0164 Ry
        Total length         76.0000 bohr
 

     total cpu time spent up to now is     9861.0 secs

     total energy              =   -3183.34656397 Ry
     estimated scf accuracy    <       0.00012077 Ry

     total magnetization       =    41.98 Bohr mag/cell
     absolute magnetization    =    91.18 Bohr mag/cell

     iteration #174     ecut=    50.00 Ry     beta= 0.10
     Davidson diagonalization with overlap
     ethr =  2.39E-08,  avg # of iterations = 10.2

     negative rho (up, down):  7.628E-04 7.104E-04
 
     Adding external electric field

     Computed dipole along edir(3) : 
        Dipole                0.0761 Ry au,          0.1934 Debye
        Dipole field          0.0001 Ry au, 
 
        Potential amp.       -0.0167 Ry
        Total length         76.0000 bohr
 
 
     Adding external electric field

     Computed dipole along edir(3) : 
        Dipole                0.0761 Ry au,          0.1934 Debye
        Dipole field          0.0001 Ry au, 
 
        Potential amp.       -0.0167 Ry
        Total length         76.0000 bohr
 

     total cpu time spent up to now is     9893.5 secs

     total energy              =   -3183.34683818 Ry
     estimated scf accuracy    <       0.00017505 Ry

     total magnetization       =    41.99 Bohr mag/cell
     absolute magnetization    =    91.19 Bohr mag/cell

     iteration #175     ecut=    50.00 Ry     beta= 0.10
     Davidson diagonalization with overlap
     ethr =  2.39E-08,  avg # of iterations =  5.9

     negative rho (up, down):  8.118E-04 7.600E-04
 
     Adding external electric field

     Computed dipole along edir(3) : 
        Dipole                0.0792 Ry au,          0.2012 Debye
        Dipole field          0.0001 Ry au, 
 
        Potential amp.       -0.0174 Ry
        Total length         76.0000 bohr
 
 
     Adding external electric field

     Computed dipole along edir(3) : 
        Dipole                0.0792 Ry au,          0.2012 Debye
        Dipole field          0.0001 Ry au, 
 
        Potential amp.       -0.0174 Ry
        Total length         76.0000 bohr
 

     total cpu time spent up to now is     9917.1 secs

     total energy              =   -3183.34690119 Ry
     estimated scf accuracy    <       0.00018750 Ry

     total magnetization       =    41.99 Bohr mag/cell
     absolute magnetization    =    91.19 Bohr mag/cell

     iteration #176     ecut=    50.00 Ry     beta= 0.10
     Davidson diagonalization with overlap
     ethr =  2.39E-08,  avg # of iterations =  4.8

     negative rho (up, down):  8.024E-04 7.504E-04
 
     Adding external electric field

     Computed dipole along edir(3) : 
        Dipole                0.0784 Ry au,          0.1994 Debye
        Dipole field          0.0001 Ry au, 
 
        Potential amp.       -0.0172 Ry
        Total length         76.0000 bohr
 
 
     Adding external electric field

     Computed dipole along edir(3) : 
        Dipole                0.0784 Ry au,          0.1994 Debye
        Dipole field          0.0001 Ry au, 
 
        Potential amp.       -0.0172 Ry
        Total length         76.0000 bohr
 

     total cpu time spent up to now is     9939.2 secs

     total energy              =   -3183.34696056 Ry
     estimated scf accuracy    <       0.00022400 Ry

     total magnetization       =    41.99 Bohr mag/cell
     absolute magnetization    =    91.19 Bohr mag/cell

     iteration #177     ecut=    50.00 Ry     beta= 0.10
     Davidson diagonalization with overlap
     ethr =  2.39E-08,  avg # of iterations =  6.2

     negative rho (up, down):  8.005E-04 7.484E-04
 
     Adding external electric field

     Computed dipole along edir(3) : 
        Dipole                0.0782 Ry au,          0.1987 Debye
        Dipole field          0.0001 Ry au, 
 
        Potential amp.       -0.0172 Ry
        Total length         76.0000 bohr
 
 
     Adding external electric field

     Computed dipole along edir(3) : 
        Dipole                0.0782 Ry au,          0.1987 Debye
        Dipole field          0.0001 Ry au, 
 
        Potential amp.       -0.0172 Ry
        Total length         76.0000 bohr
 

     total cpu time spent up to now is     9963.3 secs

     total energy              =   -3183.34696501 Ry
     estimated scf accuracy    <       0.00017391 Ry

     total magnetization       =    41.99 Bohr mag/cell
     absolute magnetization    =    91.19 Bohr mag/cell

     iteration #178     ecut=    50.00 Ry     beta= 0.10
     Davidson diagonalization with overlap
     ethr =  2.39E-08,  avg # of iterations =  3.2

     negative rho (up, down):  7.686E-04 7.163E-04
 
     Adding external electric field

     Computed dipole along edir(3) : 
        Dipole                0.0780 Ry au,          0.1981 Debye
        Dipole field          0.0001 Ry au, 
 
        Potential amp.       -0.0171 Ry
        Total length         76.0000 bohr
 
 
     Adding external electric field

     Computed dipole along edir(3) : 
        Dipole                0.0780 Ry au,          0.1981 Debye
        Dipole field          0.0001 Ry au, 
 
        Potential amp.       -0.0171 Ry
        Total length         76.0000 bohr
 

     total cpu time spent up to now is     9983.5 secs

     total energy              =   -3183.34690893 Ry
     estimated scf accuracy    <       0.00018863 Ry

     total magnetization       =    41.99 Bohr mag/cell
     absolute magnetization    =    91.19 Bohr mag/cell

     iteration #179     ecut=    50.00 Ry     beta= 0.10
     Davidson diagonalization with overlap
     ethr =  2.39E-08,  avg # of iterations =  5.6

     negative rho (up, down):  7.999E-04 7.476E-04
 
     Adding external electric field

     Computed dipole along edir(3) : 
        Dipole                0.0767 Ry au,          0.1949 Debye
        Dipole field          0.0001 Ry au, 
 
        Potential amp.       -0.0168 Ry
        Total length         76.0000 bohr
 
 
     Adding external electric field

     Computed dipole along edir(3) : 
        Dipole                0.0767 Ry au,          0.1949 Debye
        Dipole field          0.0001 Ry au, 
 
        Potential amp.       -0.0168 Ry
        Total length         76.0000 bohr
 

     total cpu time spent up to now is    10006.5 secs

     total energy              =   -3183.34660821 Ry
     estimated scf accuracy    <       0.00044539 Ry

     total magnetization       =    42.00 Bohr mag/cell
     absolute magnetization    =    91.19 Bohr mag/cell

     iteration #180     ecut=    50.00 Ry     beta= 0.10
     Davidson diagonalization with overlap
     c_bands:  2 eigenvalues not converged
     ethr =  2.39E-08,  avg # of iterations =  8.9

     negative rho (up, down):  8.400E-04 7.887E-04
 
     Adding external electric field

     Computed dipole along edir(3) : 
        Dipole                0.0821 Ry au,          0.2087 Debye
        Dipole field          0.0001 Ry au, 
 
        Potential amp.       -0.0180 Ry
        Total length         76.0000 bohr
 
 
     Adding external electric field

     Computed dipole along edir(3) : 
        Dipole                0.0821 Ry au,          0.2087 Debye
        Dipole field          0.0001 Ry au, 
 
        Potential amp.       -0.0180 Ry
        Total length         76.0000 bohr
 

     total cpu time spent up to now is    10036.5 secs

     total energy              =   -3183.34679342 Ry
     estimated scf accuracy    <       0.00043521 Ry

     total magnetization       =    42.00 Bohr mag/cell
     absolute magnetization    =    91.19 Bohr mag/cell

     iteration #181     ecut=    50.00 Ry     beta= 0.10
     Davidson diagonalization with overlap
     ethr =  2.39E-08,  avg # of iterations =  6.8

     negative rho (up, down):  8.388E-04 7.878E-04
 
     Adding external electric field

     Computed dipole along edir(3) : 
        Dipole                0.0812 Ry au,          0.2065 Debye
        Dipole field          0.0001 Ry au, 
 
        Potential amp.       -0.0179 Ry
        Total length         76.0000 bohr
 
 
     Adding external electric field

     Computed dipole along edir(3) : 
        Dipole                0.0812 Ry au,          0.2065 Debye
        Dipole field          0.0001 Ry au, 
 
        Potential amp.       -0.0179 Ry
        Total length         76.0000 bohr
 

     total cpu time spent up to now is    10063.6 secs

     total energy              =   -3183.34684077 Ry
     estimated scf accuracy    <       0.00013025 Ry

     total magnetization       =    41.98 Bohr mag/cell
     absolute magnetization    =    91.18 Bohr mag/cell

     iteration #182     ecut=    50.00 Ry     beta= 0.10
     Davidson diagonalization with overlap
     ethr =  2.39E-08,  avg # of iterations =  3.8

     negative rho (up, down):  7.116E-04 6.578E-04
 
     Adding external electric field

     Computed dipole along edir(3) : 
        Dipole                0.0720 Ry au,          0.1831 Debye
        Dipole field          0.0001 Ry au, 
 
        Potential amp.       -0.0158 Ry
        Total length         76.0000 bohr
 
 
     Adding external electric field

     Computed dipole along edir(3) : 
        Dipole                0.0720 Ry au,          0.1831 Debye
        Dipole field          0.0001 Ry au, 
 
        Potential amp.       -0.0158 Ry
        Total length         76.0000 bohr
 

     total cpu time spent up to now is    10084.3 secs

     total energy              =   -3183.34607734 Ry
     estimated scf accuracy    <       0.00016196 Ry

     total magnetization       =    41.98 Bohr mag/cell
     absolute magnetization    =    91.18 Bohr mag/cell

     iteration #183     ecut=    50.00 Ry     beta= 0.10
     Davidson diagonalization with overlap
     ethr =  2.39E-08,  avg # of iterations = 12.0

     negative rho (up, down):  8.375E-04 7.857E-04
 
     Adding external electric field

     Computed dipole along edir(3) : 
        Dipole                0.0790 Ry au,          0.2009 Debye
        Dipole field          0.0001 Ry au, 
 
        Potential amp.       -0.0174 Ry
        Total length         76.0000 bohr
 
 
     Adding external electric field

     Computed dipole along edir(3) : 
        Dipole                0.0790 Ry au,          0.2009 Debye
        Dipole field          0.0001 Ry au, 
 
        Potential amp.       -0.0174 Ry
        Total length         76.0000 bohr
 

     total cpu time spent up to now is    10121.1 secs

     total energy              =   -3183.34628197 Ry
     estimated scf accuracy    <       0.00015922 Ry

     total magnetization       =    41.98 Bohr mag/cell
     absolute magnetization    =    91.18 Bohr mag/cell

     iteration #184     ecut=    50.00 Ry     beta= 0.10
     Davidson diagonalization with overlap
     c_bands:  1 eigenvalues not converged
     ethr =  2.39E-08,  avg # of iterations = 12.8

     negative rho (up, down):  9.276E-04 8.780E-04
 
     Adding external electric field

     Computed dipole along edir(3) : 
        Dipole                0.0844 Ry au,          0.2146 Debye
        Dipole field          0.0001 Ry au, 
 
        Potential amp.       -0.0186 Ry
        Total length         76.0000 bohr
 
 
     Adding external electric field

     Computed dipole along edir(3) : 
        Dipole                0.0844 Ry au,          0.2146 Debye
        Dipole field          0.0001 Ry au, 
 
        Potential amp.       -0.0186 Ry
        Total length         76.0000 bohr
 

     total cpu time spent up to now is    10160.1 secs

     total energy              =   -3183.34701446 Ry
     estimated scf accuracy    <       0.00011414 Ry

     total magnetization       =    41.98 Bohr mag/cell
     absolute magnetization    =    91.18 Bohr mag/cell

     iteration #185     ecut=    50.00 Ry     beta= 0.10
     Davidson diagonalization with overlap
     ethr =  2.39E-08,  avg # of iterations =  8.4

     negative rho (up, down):  8.248E-04 7.733E-04
 
     Adding external electric field

     Computed dipole along edir(3) : 
        Dipole                0.0770 Ry au,          0.1958 Debye
        Dipole field          0.0001 Ry au, 
 
        Potential amp.       -0.0169 Ry
        Total length         76.0000 bohr
 
 
     Adding external electric field

     Computed dipole along edir(3) : 
        Dipole                0.0770 Ry au,          0.1958 Debye
        Dipole field          0.0001 Ry au, 
 
        Potential amp.       -0.0169 Ry
        Total length         76.0000 bohr
 

     total cpu time spent up to now is    10187.9 secs

     total energy              =   -3183.34712892 Ry
     estimated scf accuracy    <       0.00010965 Ry

     total magnetization       =    41.98 Bohr mag/cell
     absolute magnetization    =    91.18 Bohr mag/cell

     iteration #186     ecut=    50.00 Ry     beta= 0.10
     Davidson diagonalization with overlap
     ethr =  2.39E-08,  avg # of iterations =  5.5

     negative rho (up, down):  8.606E-04 8.102E-04
 
     Adding external electric field

     Computed dipole along edir(3) : 
        Dipole                0.0812 Ry au,          0.2063 Debye
        Dipole field          0.0001 Ry au, 
 
        Potential amp.       -0.0178 Ry
        Total length         76.0000 bohr
 
 
     Adding external electric field

     Computed dipole along edir(3) : 
        Dipole                0.0812 Ry au,          0.2063 Debye
        Dipole field          0.0001 Ry au, 
 
        Potential amp.       -0.0178 Ry
        Total length         76.0000 bohr
 

     total cpu time spent up to now is    10211.3 secs

     total energy              =   -3183.34714065 Ry
     estimated scf accuracy    <       0.00013705 Ry

     total magnetization       =    41.97 Bohr mag/cell
     absolute magnetization    =    91.18 Bohr mag/cell

     iteration #187     ecut=    50.00 Ry     beta= 0.10
     Davidson diagonalization with overlap
     ethr =  2.39E-08,  avg # of iterations =  3.1

     negative rho (up, down):  7.858E-04 7.330E-04
 
     Adding external electric field

     Computed dipole along edir(3) : 
        Dipole                0.0769 Ry au,          0.1955 Debye
        Dipole field          0.0001 Ry au, 
 
        Potential amp.       -0.0169 Ry
        Total length         76.0000 bohr
 
 
     Adding external electric field

     Computed dipole along edir(3) : 
        Dipole                0.0769 Ry au,          0.1955 Debye
        Dipole field          0.0001 Ry au, 
 
        Potential amp.       -0.0169 Ry
        Total length         76.0000 bohr
 

     total cpu time spent up to now is    10231.6 secs

     total energy              =   -3183.34670628 Ry
     estimated scf accuracy    <       0.00013303 Ry

     total magnetization       =    41.97 Bohr mag/cell
     absolute magnetization    =    91.18 Bohr mag/cell

     iteration #188     ecut=    50.00 Ry     beta= 0.10
     Davidson diagonalization with overlap
     ethr =  2.39E-08,  avg # of iterations =  9.9

     negative rho (up, down):  7.970E-04 7.443E-04
 
     Adding external electric field

     Computed dipole along edir(3) : 
        Dipole                0.0763 Ry au,          0.1938 Debye
        Dipole field          0.0001 Ry au, 
 
        Potential amp.       -0.0168 Ry
        Total length         76.0000 bohr
 
 
     Adding external electric field

     Computed dipole along edir(3) : 
        Dipole                0.0763 Ry au,          0.1938 Debye
        Dipole field          0.0001 Ry au, 
 
        Potential amp.       -0.0168 Ry
        Total length         76.0000 bohr
 

     total cpu time spent up to now is    10262.5 secs

     total energy              =   -3183.34684998 Ry
     estimated scf accuracy    <       0.00401387 Ry

     total magnetization       =    41.91 Bohr mag/cell
     absolute magnetization    =    91.13 Bohr mag/cell

     iteration #189     ecut=    50.00 Ry     beta= 0.10
     Davidson diagonalization with overlap
     ethr =  2.39E-08,  avg # of iterations =  5.1

     negative rho (up, down):  8.079E-04 7.554E-04
 
     Adding external electric field

     Computed dipole along edir(3) : 
        Dipole                0.0769 Ry au,          0.1955 Debye
        Dipole field          0.0001 Ry au, 
 
        Potential amp.       -0.0169 Ry
        Total length         76.0000 bohr
 
 
     Adding external electric field

     Computed dipole along edir(3) : 
        Dipole                0.0769 Ry au,          0.1955 Debye
        Dipole field          0.0001 Ry au, 
 
        Potential amp.       -0.0169 Ry
        Total length         76.0000 bohr
 

     total cpu time spent up to now is    10284.5 secs

     total energy              =   -3183.34685740 Ry
     estimated scf accuracy    <       0.00310448 Ry

     total magnetization       =    41.92 Bohr mag/cell
     absolute magnetization    =    91.14 Bohr mag/cell

     iteration #190     ecut=    50.00 Ry     beta= 0.10
     Davidson diagonalization with overlap
     ethr =  2.39E-08,  avg # of iterations =  1.1

     negative rho (up, down):  8.338E-04 7.819E-04
 
     Adding external electric field

     Computed dipole along edir(3) : 
        Dipole                0.0777 Ry au,          0.1976 Debye
        Dipole field          0.0001 Ry au, 
 
        Potential amp.       -0.0171 Ry
        Total length         76.0000 bohr
 
 
     Adding external electric field

     Computed dipole along edir(3) : 
        Dipole                0.0777 Ry au,          0.1976 Debye
        Dipole field          0.0001 Ry au, 
 
        Potential amp.       -0.0171 Ry
        Total length         76.0000 bohr
 

     total cpu time spent up to now is    10302.9 secs

     total energy              =   -3183.34684890 Ry
     estimated scf accuracy    <       0.00251407 Ry

     total magnetization       =    41.93 Bohr mag/cell
     absolute magnetization    =    91.14 Bohr mag/cell

     iteration #191     ecut=    50.00 Ry     beta= 0.10
     Davidson diagonalization with overlap
     ethr =  2.39E-08,  avg # of iterations =  1.4

     negative rho (up, down):  7.748E-04 7.214E-04
 
     Adding external electric field

     Computed dipole along edir(3) : 
        Dipole                0.0738 Ry au,          0.1875 Debye
        Dipole field          0.0001 Ry au, 
 
        Potential amp.       -0.0162 Ry
        Total length         76.0000 bohr
 
 
     Adding external electric field

     Computed dipole along edir(3) : 
        Dipole                0.0738 Ry au,          0.1875 Debye
        Dipole field          0.0001 Ry au, 
 
        Potential amp.       -0.0162 Ry
        Total length         76.0000 bohr
 

     total cpu time spent up to now is    10321.9 secs

     total energy              =   -3183.34682431 Ry
     estimated scf accuracy    <       0.00053332 Ry

     total magnetization       =    41.96 Bohr mag/cell
     absolute magnetization    =    91.16 Bohr mag/cell

     iteration #192     ecut=    50.00 Ry     beta= 0.10
     Davidson diagonalization with overlap
     ethr =  2.39E-08,  avg # of iterations =  5.4

     negative rho (up, down):  7.738E-04 7.209E-04
 
     Adding external electric field

     Computed dipole along edir(3) : 
        Dipole                0.0724 Ry au,          0.1841 Debye
        Dipole field          0.0001 Ry au, 
 
        Potential amp.       -0.0159 Ry
        Total length         76.0000 bohr
 
 
     Adding external electric field

     Computed dipole along edir(3) : 
        Dipole                0.0724 Ry au,          0.1841 Debye
        Dipole field          0.0001 Ry au, 
 
        Potential amp.       -0.0159 Ry
        Total length         76.0000 bohr
 

     total cpu time spent up to now is    10344.5 secs

     total energy              =   -3183.34663449 Ry
     estimated scf accuracy    <       0.00019120 Ry

     total magnetization       =    41.97 Bohr mag/cell
     absolute magnetization    =    91.17 Bohr mag/cell

     iteration #193     ecut=    50.00 Ry     beta= 0.10
     Davidson diagonalization with overlap
     ethr =  2.39E-08,  avg # of iterations =  6.9

     negative rho (up, down):  8.341E-04 7.827E-04
 
     Adding external electric field

     Computed dipole along edir(3) : 
        Dipole                0.0781 Ry au,          0.1985 Debye
        Dipole field          0.0001 Ry au, 
 
        Potential amp.       -0.0172 Ry
        Total length         76.0000 bohr
 
 
     Adding external electric field

     Computed dipole along edir(3) : 
        Dipole                0.0781 Ry au,          0.1985 Debye
        Dipole field          0.0001 Ry au, 
 
        Potential amp.       -0.0172 Ry
        Total length         76.0000 bohr
 

     total cpu time spent up to now is    10370.3 secs

     total energy              =   -3183.34675871 Ry
     estimated scf accuracy    <       0.00011491 Ry

     total magnetization       =    41.98 Bohr mag/cell
     absolute magnetization    =    91.18 Bohr mag/cell

     iteration #194     ecut=    50.00 Ry     beta= 0.10
     Davidson diagonalization with overlap
     ethr =  2.39E-08,  avg # of iterations =  6.3

     negative rho (up, down):  7.758E-04 7.239E-04
 
     Adding external electric field

     Computed dipole along edir(3) : 
        Dipole                0.0768 Ry au,          0.1951 Debye
        Dipole field          0.0001 Ry au, 
 
        Potential amp.       -0.0169 Ry
        Total length         76.0000 bohr
 
 
     Adding external electric field

     Computed dipole along edir(3) : 
        Dipole                0.0768 Ry au,          0.1951 Debye
        Dipole field          0.0001 Ry au, 
 
        Potential amp.       -0.0169 Ry
        Total length         76.0000 bohr
 

     total cpu time spent up to now is    10394.4 secs

     total energy              =   -3183.34660177 Ry
     estimated scf accuracy    <       0.00020200 Ry

     total magnetization       =    41.99 Bohr mag/cell
     absolute magnetization    =    91.19 Bohr mag/cell

     iteration #195     ecut=    50.00 Ry     beta= 0.10
     Davidson diagonalization with overlap
     ethr =  2.39E-08,  avg # of iterations =  6.7

     negative rho (up, down):  8.003E-04 7.488E-04
 
     Adding external electric field

     Computed dipole along edir(3) : 
        Dipole                0.0773 Ry au,          0.1965 Debye
        Dipole field          0.0001 Ry au, 
 
        Potential amp.       -0.0170 Ry
        Total length         76.0000 bohr
 
 
     Adding external electric field

     Computed dipole along edir(3) : 
        Dipole                0.0773 Ry au,          0.1965 Debye
        Dipole field          0.0001 Ry au, 
 
        Potential amp.       -0.0170 Ry
        Total length         76.0000 bohr
 

     total cpu time spent up to now is    10420.4 secs

     total energy              =   -3183.34672971 Ry
     estimated scf accuracy    <       0.00025363 Ry

     total magnetization       =    41.99 Bohr mag/cell
     absolute magnetization    =    91.19 Bohr mag/cell

     iteration #196     ecut=    50.00 Ry     beta= 0.10
     Davidson diagonalization with overlap
     ethr =  2.39E-08,  avg # of iterations =  8.6

     negative rho (up, down):  7.194E-04 6.663E-04
 
     Adding external electric field

     Computed dipole along edir(3) : 
        Dipole                0.0727 Ry au,          0.1848 Debye
        Dipole field          0.0001 Ry au, 
 
        Potential amp.       -0.0160 Ry
        Total length         76.0000 bohr
 
 
     Adding external electric field

     Computed dipole along edir(3) : 
        Dipole                0.0727 Ry au,          0.1848 Debye
        Dipole field          0.0001 Ry au, 
 
        Potential amp.       -0.0160 Ry
        Total length         76.0000 bohr
 

     total cpu time spent up to now is    10449.9 secs

     total energy              =   -3183.34545653 Ry
     estimated scf accuracy    <       0.00030956 Ry

     total magnetization       =    41.99 Bohr mag/cell
     absolute magnetization    =    91.19 Bohr mag/cell

     iteration #197     ecut=    50.00 Ry     beta= 0.10
     Davidson diagonalization with overlap
     c_bands:  1 eigenvalues not converged
     c_bands:  1 eigenvalues not converged
     ethr =  2.39E-08,  avg # of iterations = 12.9

     negative rho (up, down):  8.259E-04 7.744E-04
 
     Adding external electric field

     Computed dipole along edir(3) : 
        Dipole                0.0777 Ry au,          0.1975 Debye
        Dipole field          0.0001 Ry au, 
 
        Potential amp.       -0.0171 Ry
        Total length         76.0000 bohr
 
 
     Adding external electric field

     Computed dipole along edir(3) : 
        Dipole                0.0777 Ry au,          0.1975 Debye
        Dipole field          0.0001 Ry au, 
 
        Potential amp.       -0.0171 Ry
        Total length         76.0000 bohr
 

     total cpu time spent up to now is    10489.5 secs

     total energy              =   -3183.34629423 Ry
     estimated scf accuracy    <       0.00012681 Ry

     total magnetization       =    41.97 Bohr mag/cell
     absolute magnetization    =    91.17 Bohr mag/cell

     iteration #198     ecut=    50.00 Ry     beta= 0.10
     Davidson diagonalization with overlap
     ethr =  2.39E-08,  avg # of iterations = 11.2

     negative rho (up, down):  8.444E-04 7.936E-04
 
     Adding external electric field

     Computed dipole along edir(3) : 
        Dipole                0.0798 Ry au,          0.2028 Debye
        Dipole field          0.0001 Ry au, 
 
        Potential amp.       -0.0175 Ry
        Total length         76.0000 bohr
 
 
     Adding external electric field

     Computed dipole along edir(3) : 
        Dipole                0.0798 Ry au,          0.2028 Debye
        Dipole field          0.0001 Ry au, 
 
        Potential amp.       -0.0175 Ry
        Total length         76.0000 bohr
 

     total cpu time spent up to now is    10525.5 secs

     total energy              =   -3183.34675398 Ry
     estimated scf accuracy    <       0.00012594 Ry

     total magnetization       =    41.98 Bohr mag/cell
     absolute magnetization    =    91.18 Bohr mag/cell

     iteration #199     ecut=    50.00 Ry     beta= 0.10
     Davidson diagonalization with overlap
     ethr =  2.39E-08,  avg # of iterations =  9.2

     negative rho (up, down):  8.658E-04 8.156E-04
 
     Adding external electric field

     Computed dipole along edir(3) : 
        Dipole                0.0809 Ry au,          0.2056 Debye
        Dipole field          0.0001 Ry au, 
 
        Potential amp.       -0.0178 Ry
        Total length         76.0000 bohr
 
 
     Adding external electric field

     Computed dipole along edir(3) : 
        Dipole                0.0809 Ry au,          0.2056 Debye
        Dipole field          0.0001 Ry au, 
 
        Potential amp.       -0.0178 Ry
        Total length         76.0000 bohr
 

     total cpu time spent up to now is    10555.9 secs

     total energy              =   -3183.34695037 Ry
     estimated scf accuracy    <       0.00013539 Ry

     total magnetization       =    41.98 Bohr mag/cell
     absolute magnetization    =    91.18 Bohr mag/cell

     iteration #200     ecut=    50.00 Ry     beta= 0.10
     Davidson diagonalization with overlap
     ethr =  2.39E-08,  avg # of iterations =  5.7

     negative rho (up, down):  8.703E-04 8.200E-04
 
     Adding external electric field

     Computed dipole along edir(3) : 
        Dipole                0.0816 Ry au,          0.2074 Debye
        Dipole field          0.0001 Ry au, 
 
        Potential amp.       -0.0179 Ry
        Total length         76.0000 bohr
 
 
     Adding external electric field

     Computed dipole along edir(3) : 
        Dipole                0.0816 Ry au,          0.2074 Debye
        Dipole field          0.0001 Ry au, 
 
        Potential amp.       -0.0179 Ry
        Total length         76.0000 bohr
 

     total cpu time spent up to now is    10579.1 secs

     total energy              =   -3183.34695834 Ry
     estimated scf accuracy    <       0.00011427 Ry

     total magnetization       =    41.98 Bohr mag/cell
     absolute magnetization    =    91.18 Bohr mag/cell

     iteration #201     ecut=    50.00 Ry     beta= 0.10
     Davidson diagonalization with overlap
     ethr =  2.39E-08,  avg # of iterations =  1.6

     negative rho (up, down):  8.687E-04 8.185E-04
 
     Adding external electric field

     Computed dipole along edir(3) : 
        Dipole                0.0812 Ry au,          0.2064 Debye
        Dipole field          0.0001 Ry au, 
 
        Potential amp.       -0.0178 Ry
        Total length         76.0000 bohr
 
 
     Adding external electric field

     Computed dipole along edir(3) : 
        Dipole                0.0812 Ry au,          0.2064 Debye
        Dipole field          0.0001 Ry au, 
 
        Potential amp.       -0.0178 Ry
        Total length         76.0000 bohr
 

     total cpu time spent up to now is    10598.4 secs

     total energy              =   -3183.34693362 Ry
     estimated scf accuracy    <       0.00066055 Ry

     total magnetization       =    41.95 Bohr mag/cell
     absolute magnetization    =    91.16 Bohr mag/cell

     iteration #202     ecut=    50.00 Ry     beta= 0.10
     Davidson diagonalization with overlap
     ethr =  2.39E-08,  avg # of iterations =  3.9

     negative rho (up, down):  8.694E-04 8.200E-04
 
     Adding external electric field

     Computed dipole along edir(3) : 
        Dipole                0.0802 Ry au,          0.2040 Debye
        Dipole field          0.0001 Ry au, 
 
        Potential amp.       -0.0176 Ry
        Total length         76.0000 bohr
 
 
     Adding external electric field

     Computed dipole along edir(3) : 
        Dipole                0.0802 Ry au,          0.2040 Debye
        Dipole field          0.0001 Ry au, 
 
        Potential amp.       -0.0176 Ry
        Total length         76.0000 bohr
 

     total cpu time spent up to now is    10619.1 secs

     total energy              =   -3183.34668847 Ry
     estimated scf accuracy    <       0.00056819 Ry

     total magnetization       =    41.96 Bohr mag/cell
     absolute magnetization    =    91.16 Bohr mag/cell

     iteration #203     ecut=    50.00 Ry     beta= 0.10
     Davidson diagonalization with overlap
     ethr =  2.39E-08,  avg # of iterations =  7.0

     negative rho (up, down):  7.736E-04 7.216E-04
 
     Adding external electric field

     Computed dipole along edir(3) : 
        Dipole                0.0767 Ry au,          0.1950 Debye
        Dipole field          0.0001 Ry au, 
 
        Potential amp.       -0.0169 Ry
        Total length         76.0000 bohr
 
 
     Adding external electric field

     Computed dipole along edir(3) : 
        Dipole                0.0767 Ry au,          0.1950 Debye
        Dipole field          0.0001 Ry au, 
 
        Potential amp.       -0.0169 Ry
        Total length         76.0000 bohr
 

     total cpu time spent up to now is    10646.1 secs

     total energy              =   -3183.34681915 Ry
     estimated scf accuracy    <       0.00014432 Ry

     total magnetization       =    41.97 Bohr mag/cell
     absolute magnetization    =    91.17 Bohr mag/cell

     iteration #204     ecut=    50.00 Ry     beta= 0.10
     Davidson diagonalization with overlap
     ethr =  2.39E-08,  avg # of iterations =  6.9

     negative rho (up, down):  7.694E-04 7.173E-04
 
     Adding external electric field

     Computed dipole along edir(3) : 
        Dipole                0.0764 Ry au,          0.1941 Debye
        Dipole field          0.0001 Ry au, 
 
        Potential amp.       -0.0168 Ry
        Total length         76.0000 bohr
 
 
     Adding external electric field

     Computed dipole along edir(3) : 
        Dipole                0.0764 Ry au,          0.1941 Debye
        Dipole field          0.0001 Ry au, 
 
        Potential amp.       -0.0168 Ry
        Total length         76.0000 bohr
 

     total cpu time spent up to now is    10672.5 secs

     total energy              =   -3183.34698041 Ry
     estimated scf accuracy    <       0.00026107 Ry

     total magnetization       =    41.97 Bohr mag/cell
     absolute magnetization    =    91.17 Bohr mag/cell

     iteration #205     ecut=    50.00 Ry     beta= 0.10
     Davidson diagonalization with overlap
     ethr =  2.39E-08,  avg # of iterations =  5.3

     negative rho (up, down):  7.441E-04 6.917E-04
 
     Adding external electric field

     Computed dipole along edir(3) : 
        Dipole                0.0742 Ry au,          0.1887 Debye
        Dipole field          0.0001 Ry au, 
 
        Potential amp.       -0.0163 Ry
        Total length         76.0000 bohr
 
 
     Adding external electric field

     Computed dipole along edir(3) : 
        Dipole                0.0742 Ry au,          0.1887 Debye
        Dipole field          0.0001 Ry au, 
 
        Potential amp.       -0.0163 Ry
        Total length         76.0000 bohr
 

     total cpu time spent up to now is    10695.2 secs

     total energy              =   -3183.34690775 Ry
     estimated scf accuracy    <       0.00069404 Ry

     total magnetization       =    41.95 Bohr mag/cell
     absolute magnetization    =    91.16 Bohr mag/cell

     iteration #206     ecut=    50.00 Ry     beta= 0.10
     Davidson diagonalization with overlap
     ethr =  2.39E-08,  avg # of iterations =  5.2

     negative rho (up, down):  8.017E-04 7.505E-04
 
     Adding external electric field

     Computed dipole along edir(3) : 
        Dipole                0.0797 Ry au,          0.2025 Debye
        Dipole field          0.0001 Ry au, 
 
        Potential amp.       -0.0175 Ry
        Total length         76.0000 bohr
 
 
     Adding external electric field

     Computed dipole along edir(3) : 
        Dipole                0.0797 Ry au,          0.2025 Debye
        Dipole field          0.0001 Ry au, 
 
        Potential amp.       -0.0175 Ry
        Total length         76.0000 bohr
 

     total cpu time spent up to now is    10717.7 secs

     total energy              =   -3183.34699071 Ry
     estimated scf accuracy    <       0.00011690 Ry

     total magnetization       =    41.98 Bohr mag/cell
     absolute magnetization    =    91.18 Bohr mag/cell

     iteration #207     ecut=    50.00 Ry     beta= 0.10
     Davidson diagonalization with overlap
     ethr =  2.39E-08,  avg # of iterations =  7.6

     negative rho (up, down):  7.757E-04 7.235E-04
 
     Adding external electric field

     Computed dipole along edir(3) : 
        Dipole                0.0751 Ry au,          0.1910 Debye
        Dipole field          0.0001 Ry au, 
 
        Potential amp.       -0.0165 Ry
        Total length         76.0000 bohr
 
 
     Adding external electric field

     Computed dipole along edir(3) : 
        Dipole                0.0751 Ry au,          0.1910 Debye
        Dipole field          0.0001 Ry au, 
 
        Potential amp.       -0.0165 Ry
        Total length         76.0000 bohr
 

     total cpu time spent up to now is    10745.8 secs

     total energy              =   -3183.34667875 Ry
     estimated scf accuracy    <       0.00066799 Ry

     total magnetization       =    41.95 Bohr mag/cell
     absolute magnetization    =    91.16 Bohr mag/cell

     iteration #208     ecut=    50.00 Ry     beta= 0.10
     Davidson diagonalization with overlap
     ethr =  2.39E-08,  avg # of iterations =  9.2

     negative rho (up, down):  7.911E-04 7.391E-04
 
     Adding external electric field

     Computed dipole along edir(3) : 
        Dipole                0.0750 Ry au,          0.1905 Debye
        Dipole field          0.0001 Ry au, 
 
        Potential amp.       -0.0165 Ry
        Total length         76.0000 bohr
 
 
     Adding external electric field

     Computed dipole along edir(3) : 
        Dipole                0.0750 Ry au,          0.1905 Debye
        Dipole field          0.0001 Ry au, 
 
        Potential amp.       -0.0165 Ry
        Total length         76.0000 bohr
 

     total cpu time spent up to now is    10775.8 secs

     total energy              =   -3183.34693290 Ry
     estimated scf accuracy    <       0.00046092 Ry

     total magnetization       =    41.96 Bohr mag/cell
     absolute magnetization    =    91.16 Bohr mag/cell

     iteration #209     ecut=    50.00 Ry     beta= 0.10
     Davidson diagonalization with overlap
     ethr =  2.39E-08,  avg # of iterations =  5.8

     negative rho (up, down):  8.051E-04 7.536E-04
 
     Adding external electric field

     Computed dipole along edir(3) : 
        Dipole                0.0755 Ry au,          0.1919 Debye
        Dipole field          0.0001 Ry au, 
 
        Potential amp.       -0.0166 Ry
        Total length         76.0000 bohr
 
 
     Adding external electric field

     Computed dipole along edir(3) : 
        Dipole                0.0755 Ry au,          0.1919 Debye
        Dipole field          0.0001 Ry au, 
 
        Potential amp.       -0.0166 Ry
        Total length         76.0000 bohr
 

     total cpu time spent up to now is    10798.8 secs

     total energy              =   -3183.34649937 Ry
     estimated scf accuracy    <       0.00045738 Ry

     total magnetization       =    41.96 Bohr mag/cell
     absolute magnetization    =    91.16 Bohr mag/cell

     iteration #210     ecut=    50.00 Ry     beta= 0.10
     Davidson diagonalization with overlap
     ethr =  2.39E-08,  avg # of iterations =  9.8

     negative rho (up, down):  8.061E-04 7.546E-04
 
     Adding external electric field

     Computed dipole along edir(3) : 
        Dipole                0.0785 Ry au,          0.1995 Debye
        Dipole field          0.0001 Ry au, 
 
        Potential amp.       -0.0172 Ry
        Total length         76.0000 bohr
 
 
     Adding external electric field

     Computed dipole along edir(3) : 
        Dipole                0.0785 Ry au,          0.1995 Debye
        Dipole field          0.0001 Ry au, 
 
        Potential amp.       -0.0172 Ry
        Total length         76.0000 bohr
 

     total cpu time spent up to now is    10829.7 secs

     total energy              =   -3183.34670763 Ry
     estimated scf accuracy    <       0.00091057 Ry

     total magnetization       =    41.95 Bohr mag/cell
     absolute magnetization    =    91.16 Bohr mag/cell

     iteration #211     ecut=    50.00 Ry     beta= 0.10
     Davidson diagonalization with overlap
     ethr =  2.39E-08,  avg # of iterations =  5.7

     negative rho (up, down):  7.947E-04 7.430E-04
 
     Adding external electric field

     Computed dipole along edir(3) : 
        Dipole                0.0778 Ry au,          0.1978 Debye
        Dipole field          0.0001 Ry au, 
 
        Potential amp.       -0.0171 Ry
        Total length         76.0000 bohr
 
 
     Adding external electric field

     Computed dipole along edir(3) : 
        Dipole                0.0778 Ry au,          0.1978 Debye
        Dipole field          0.0001 Ry au, 
 
        Potential amp.       -0.0171 Ry
        Total length         76.0000 bohr
 

     total cpu time spent up to now is    10853.8 secs

     total energy              =   -3183.34674516 Ry
     estimated scf accuracy    <       0.00021617 Ry

     total magnetization       =    41.97 Bohr mag/cell
     absolute magnetization    =    91.17 Bohr mag/cell

     iteration #212     ecut=    50.00 Ry     beta= 0.10
     Davidson diagonalization with overlap
     ethr =  2.39E-08,  avg # of iterations =  1.5

     negative rho (up, down):  8.609E-04 8.102E-04
 
     Adding external electric field

     Computed dipole along edir(3) : 
        Dipole                0.0791 Ry au,          0.2012 Debye
        Dipole field          0.0001 Ry au, 
 
        Potential amp.       -0.0174 Ry
        Total length         76.0000 bohr
 
 
     Adding external electric field

     Computed dipole along edir(3) : 
        Dipole                0.0791 Ry au,          0.2012 Debye
        Dipole field          0.0001 Ry au, 
 
        Potential amp.       -0.0174 Ry
        Total length         76.0000 bohr
 

     total cpu time spent up to now is    10873.0 secs

     total energy              =   -3183.34624010 Ry
     estimated scf accuracy    <       0.00025063 Ry

     total magnetization       =    41.97 Bohr mag/cell
     absolute magnetization    =    91.17 Bohr mag/cell

     iteration #213     ecut=    50.00 Ry     beta= 0.10
     Davidson diagonalization with overlap
     ethr =  2.39E-08,  avg # of iterations = 10.2

     negative rho (up, down):  8.532E-04 8.024E-04
 
     Adding external electric field

     Computed dipole along edir(3) : 
        Dipole                0.0791 Ry au,          0.2010 Debye
        Dipole field          0.0001 Ry au, 
 
        Potential amp.       -0.0174 Ry
        Total length         76.0000 bohr
 
 
     Adding external electric field

     Computed dipole along edir(3) : 
        Dipole                0.0791 Ry au,          0.2010 Debye
        Dipole field          0.0001 Ry au, 
 
        Potential amp.       -0.0174 Ry
        Total length         76.0000 bohr
 

     total cpu time spent up to now is    10904.8 secs

     total energy              =   -3183.34655657 Ry
     estimated scf accuracy    <       0.00103767 Ry

     total magnetization       =    41.95 Bohr mag/cell
     absolute magnetization    =    91.15 Bohr mag/cell

     iteration #214     ecut=    50.00 Ry     beta= 0.10
     Davidson diagonalization with overlap
     ethr =  2.39E-08,  avg # of iterations =  5.6

     negative rho (up, down):  8.576E-04 8.068E-04
 
     Adding external electric field

     Computed dipole along edir(3) : 
        Dipole                0.0797 Ry au,          0.2025 Debye
        Dipole field          0.0001 Ry au, 
 
        Potential amp.       -0.0175 Ry
        Total length         76.0000 bohr
 
 
     Adding external electric field

     Computed dipole along edir(3) : 
        Dipole                0.0797 Ry au,          0.2025 Debye
        Dipole field          0.0001 Ry au, 
 
        Potential amp.       -0.0175 Ry
        Total length         76.0000 bohr
 

     total cpu time spent up to now is    10927.7 secs

     total energy              =   -3183.34660519 Ry
     estimated scf accuracy    <       0.00035545 Ry

     total magnetization       =    41.96 Bohr mag/cell
     absolute magnetization    =    91.17 Bohr mag/cell

     iteration #215     ecut=    50.00 Ry     beta= 0.10
     Davidson diagonalization with overlap
     ethr =  2.39E-08,  avg # of iterations =  4.2

     negative rho (up, down):  8.261E-04 7.740E-04
 
     Adding external electric field

     Computed dipole along edir(3) : 
        Dipole                0.0793 Ry au,          0.2015 Debye
        Dipole field          0.0001 Ry au, 
 
        Potential amp.       -0.0174 Ry
        Total length         76.0000 bohr
 
 
     Adding external electric field

     Computed dipole along edir(3) : 
        Dipole                0.0793 Ry au,          0.2015 Debye
        Dipole field          0.0001 Ry au, 
 
        Potential amp.       -0.0174 Ry
        Total length         76.0000 bohr
 

     total cpu time spent up to now is    10948.7 secs

     total energy              =   -3183.34663008 Ry
     estimated scf accuracy    <       0.00046577 Ry

     total magnetization       =    41.96 Bohr mag/cell
     absolute magnetization    =    91.17 Bohr mag/cell

     iteration #216     ecut=    50.00 Ry     beta= 0.10
     Davidson diagonalization with overlap
     ethr =  2.39E-08,  avg # of iterations =  8.9

     negative rho (up, down):  9.737E-04 9.276E-04
 
     Adding external electric field

     Computed dipole along edir(3) : 
        Dipole                0.0873 Ry au,          0.2220 Debye
        Dipole field          0.0001 Ry au, 
 
        Potential amp.       -0.0192 Ry
        Total length         76.0000 bohr
 
 
     Adding external electric field

     Computed dipole along edir(3) : 
        Dipole                0.0873 Ry au,          0.2220 Debye
        Dipole field          0.0001 Ry au, 
 
        Potential amp.       -0.0192 Ry
        Total length         76.0000 bohr
 

     total cpu time spent up to now is    10978.7 secs

     total energy              =   -3183.34681997 Ry
     estimated scf accuracy    <       0.00168349 Ry

     total magnetization       =    41.94 Bohr mag/cell
     absolute magnetization    =    91.15 Bohr mag/cell

     iteration #217     ecut=    50.00 Ry     beta= 0.10
     Davidson diagonalization with overlap
     ethr =  2.39E-08,  avg # of iterations = 10.6

     negative rho (up, down):  9.156E-04 8.668E-04
 
     Adding external electric field

     Computed dipole along edir(3) : 
        Dipole                0.0840 Ry au,          0.2136 Debye
        Dipole field          0.0001 Ry au, 
 
        Potential amp.       -0.0185 Ry
        Total length         76.0000 bohr
 
 
     Adding external electric field

     Computed dipole along edir(3) : 
        Dipole                0.0840 Ry au,          0.2136 Debye
        Dipole field          0.0001 Ry au, 
 
        Potential amp.       -0.0185 Ry
        Total length         76.0000 bohr
 

     total cpu time spent up to now is    11010.5 secs

     total energy              =   -3183.34678687 Ry
     estimated scf accuracy    <       0.00062631 Ry

     total magnetization       =    41.95 Bohr mag/cell
     absolute magnetization    =    91.16 Bohr mag/cell

     iteration #218     ecut=    50.00 Ry     beta= 0.10
     Davidson diagonalization with overlap
     ethr =  2.39E-08,  avg # of iterations =  6.9

     negative rho (up, down):  9.306E-04 8.827E-04
 
     Adding external electric field

     Computed dipole along edir(3) : 
        Dipole                0.0843 Ry au,          0.2143 Debye
        Dipole field          0.0001 Ry au, 
 
        Potential amp.       -0.0185 Ry
        Total length         76.0000 bohr
 
 
     Adding external electric field

     Computed dipole along edir(3) : 
        Dipole                0.0843 Ry au,          0.2143 Debye
        Dipole field          0.0001 Ry au, 
 
        Potential amp.       -0.0185 Ry
        Total length         76.0000 bohr
 

     total cpu time spent up to now is    11036.6 secs

     total energy              =   -3183.34609642 Ry
     estimated scf accuracy    <       0.00118996 Ry

     total magnetization       =    41.94 Bohr mag/cell
     absolute magnetization    =    91.15 Bohr mag/cell

     iteration #219     ecut=    50.00 Ry     beta= 0.10
     Davidson diagonalization with overlap
     ethr =  2.39E-08,  avg # of iterations = 10.4

     negative rho (up, down):  9.215E-04 8.726E-04
 
     Adding external electric field

     Computed dipole along edir(3) : 
        Dipole                0.0854 Ry au,          0.2171 Debye
        Dipole field          0.0001 Ry au, 
 
        Potential amp.       -0.0188 Ry
        Total length         76.0000 bohr
 
 
     Adding external electric field

     Computed dipole along edir(3) : 
        Dipole                0.0854 Ry au,          0.2171 Debye
        Dipole field          0.0001 Ry au, 
 
        Potential amp.       -0.0188 Ry
        Total length         76.0000 bohr
 

     total cpu time spent up to now is    11071.4 secs

     total energy              =   -3183.34652221 Ry
     estimated scf accuracy    <       0.00154245 Ry

     total magnetization       =    41.94 Bohr mag/cell
     absolute magnetization    =    91.15 Bohr mag/cell

     iteration #220     ecut=    50.00 Ry     beta= 0.10
     Davidson diagonalization with overlap
     ethr =  2.39E-08,  avg # of iterations =  8.6

     negative rho (up, down):  8.665E-04 8.166E-04
 
     Adding external electric field

     Computed dipole along edir(3) : 
        Dipole               -0.6679 Ry au,         -1.6977 Debye
        Dipole field         -0.0010 Ry au, 
 
        Potential amp.        0.1468 Ry
        Total length         76.0000 bohr
 
 
     Adding external electric field

     Computed dipole along edir(3) : 
        Dipole               -0.6679 Ry au,         -1.6977 Debye
        Dipole field         -0.0010 Ry au, 
 
        Potential amp.        0.1468 Ry
        Total length         76.0000 bohr
 
 
     Magnetic moment per site  (integrated on atomic sphere of radius R)
     atom   1 (R=0.067)  charge=  0.3817  magn=  0.0002
     atom   2 (R=0.075)  charge=  0.8681  magn=  0.0007
     atom   3 (R=0.067)  charge=  0.3823  magn=  0.0000
     atom   4 (R=0.067)  charge=  0.3816  magn=  0.0001
     atom   5 (R=0.067)  charge=  1.9731  magn=  0.0040
     atom   6 (R=0.067)  charge=  1.9615  magn=  0.0071
     atom   7 (R=0.067)  charge=  0.3559  magn=  0.0002
     atom   8 (R=0.104)  charge=  0.8360  magn=  0.0032
     atom   9 (R=0.067)  charge=  0.3583  magn=  0.0027
     atom  10 (R=0.067)  charge=  0.3668  magn=  0.0030
     atom  11 (R=0.067)  charge=  0.3853  magn=  0.0015
     atom  12 (R=0.067)  charge=  1.9658  magn=  0.0845
     atom  13 (R=0.067)  charge=  1.9616  magn=  0.0837
     atom  14 (R=0.067)  charge=  1.9570  magn=  0.0669
     atom  15 (R=0.067)  charge=  1.9670  magn=  0.0376
     atom  16 (R=0.122)  charge=  4.9109  magn=  3.2285
     atom  17 (R=0.122)  charge=  4.7835  magn=  3.6045
     atom  18 (R=0.122)  charge=  4.8788  magn=  3.3175
     atom  19 (R=0.067)  charge=  1.9389  magn=  0.0256
     atom  20 (R=0.067)  charge=  1.9384  magn=  0.0400
     atom  21 (R=0.067)  charge=  1.9393  magn=  0.0183
     atom  22 (R=0.067)  charge=  1.9419  magn=  0.0363
     atom  23 (R=0.129)  charge=  5.0283  magn= -3.5601
     atom  24 (R=0.122)  charge=  4.7788  magn=  3.5829
     atom  25 (R=0.129)  charge=  5.0248  magn= -3.5640
     atom  26 (R=0.067)  charge=  1.9412  magn=  0.0516
     atom  27 (R=0.067)  charge=  1.9400  magn=  0.0439
     atom  28 (R=0.067)  charge=  1.9409  magn=  0.0502
     atom  29 (R=0.067)  charge=  1.9381  magn=  0.0475
     atom  30 (R=0.122)  charge=  4.7844  magn=  3.5826
     atom  31 (R=0.122)  charge=  4.7840  magn=  3.5832
     atom  32 (R=0.122)  charge=  4.7859  magn=  3.5804
     atom  33 (R=0.067)  charge=  1.9428  magn=  0.0820
     atom  34 (R=0.067)  charge=  1.9408  magn=  0.0816
     atom  35 (R=0.067)  charge=  1.9427  magn=  0.0826
     atom  36 (R=0.067)  charge=  1.9377  magn=  0.1725
     atom  37 (R=0.129)  charge=  4.9840  magn= -3.6538
     atom  38 (R=0.198)  charge=  6.9375  magn= -0.0015
     atom  39 (R=0.067)  charge=  1.9345  magn=  0.0127
     atom  40 (R=0.067)  charge=  1.9348  magn=  0.0123
     atom  41 (R=0.067)  charge=  1.9356  magn=  0.0128
     atom  42 (R=0.122)  charge=  4.8028  magn=  3.4707
     atom  43 (R=0.129)  charge=  4.9845  magn= -3.6517
     atom  44 (R=0.067)  charge=  1.9384  magn=  0.1747
     atom  45 (R=0.067)  charge=  1.9412  magn=  0.0875
     atom  46 (R=0.067)  charge=  1.9403  magn=  0.0878
     atom  47 (R=0.067)  charge=  1.9415  magn=  0.0870
     atom  48 (R=0.122)  charge=  4.7865  magn=  3.5785
     atom  49 (R=0.122)  charge=  4.7861  magn=  3.5799
     atom  50 (R=0.122)  charge=  4.7860  magn=  3.5809
     atom  51 (R=0.067)  charge=  1.9346  magn=  0.0443
     atom  52 (R=0.067)  charge=  1.9414  magn=  0.0506
     atom  53 (R=0.067)  charge=  1.9404  magn=  0.0497
     atom  54 (R=0.067)  charge=  1.9414  magn=  0.0504
     atom  55 (R=0.129)  charge=  5.0339  magn= -3.5469
     atom  56 (R=0.122)  charge=  4.7807  magn=  3.5830
     atom  57 (R=0.129)  charge=  5.0150  magn= -3.5844
     atom  58 (R=0.067)  charge=  1.9383  magn=  0.0472
     atom  59 (R=0.067)  charge=  1.9387  magn=  0.0118
     atom  60 (R=0.067)  charge=  1.9392  magn=  0.0151
     atom  61 (R=0.067)  charge=  1.9381  magn=  0.0136
     atom  62 (R=0.122)  charge=  4.8024  magn=  3.3174
     atom  63 (R=0.122)  charge=  4.8153  magn=  3.0319
     atom  64 (R=0.122)  charge=  4.7955  magn=  3.5447
     atom  65 (R=0.067)  charge=  1.9272  magn=  0.0800
     atom  66 (R=0.067)  charge=  1.9294  magn=  0.1523
     atom  67 (R=0.067)  charge=  1.9262  magn=  0.1763
     atom  68 (R=0.067)  charge=  1.9668  magn=  0.0891
     atom  69 (R=0.067)  charge=  0.3888  magn=  0.0036

     total cpu time spent up to now is    11101.2 secs

     End of self-consistent calculation
 --- enter write_ns ---
 LDA+U parameters:
U( 2)     =  4.30000000
U( 3)     =  4.30000000
atom   16   Tr[ns(na)] (up, down, total) =   4.95252  1.55382  6.50634
   spin  1
    eigenvalues: 
  0.985  0.987  0.992  0.994  0.995
    eigenvectors:
  0.001  0.001  0.685  0.041  0.273
  0.231  0.453  0.065  0.035  0.216
  0.510  0.284  0.019  0.171  0.016
  0.171  0.038  0.136  0.590  0.064
  0.086  0.224  0.096  0.163  0.432
    occupations:
  0.993  0.001 -0.001 -0.000  0.001
  0.001  0.989  0.000 -0.001  0.004
 -0.001  0.000  0.987  0.003 -0.000
 -0.000 -0.001  0.003  0.992  0.000
  0.001  0.004 -0.000  0.000  0.992
   spin  2
    eigenvalues: 
  0.077  0.087  0.248  0.272  0.869
    eigenvectors:
  0.535  0.169  0.023  0.005  0.268
  0.066  0.000  0.564  0.056  0.313
  0.019  0.311  0.068  0.597  0.005
  0.157  0.507  0.038  0.281  0.017
  0.223  0.013  0.308  0.060  0.396
    occupations:
  0.296  0.213 -0.044 -0.039  0.269
  0.213  0.433 -0.035 -0.059  0.196
 -0.044 -0.035  0.213 -0.077 -0.025
 -0.039 -0.059 -0.077  0.157 -0.073
  0.269  0.196 -0.025 -0.073  0.455
atomic mag. moment =   3.39869
atom   17   Tr[ns(na)] (up, down, total) =   4.94211  1.37605  6.31816
   spin  1
    eigenvalues: 
  0.985  0.987  0.989  0.990  0.991
    eigenvectors:
  0.010  0.000  0.786  0.003  0.201
  0.101  0.678  0.002  0.214  0.005
  0.572  0.093  0.106  0.004  0.225
  0.284  0.043  0.106  0.007  0.561
  0.033  0.186  0.001  0.772  0.009
    occupations:
  0.990 -0.000 -0.000  0.001  0.000
 -0.000  0.987 -0.000  0.000  0.002
 -0.000 -0.000  0.987  0.002  0.000
  0.001  0.000  0.002  0.989 -0.000
  0.000  0.002  0.000 -0.000  0.989
   spin  2
    eigenvalues: 
  0.122  0.155  0.158  0.457  0.484
    eigenvectors:
  0.830  0.034  0.130  0.005  0.001
  0.001  0.147  0.143  0.148  0.561
  0.066  0.152  0.111  0.517  0.154
  0.079  0.344  0.250  0.275  0.053
  0.024  0.323  0.366  0.056  0.231
    occupations:
  0.130 -0.013  0.021 -0.001  0.014
 -0.013  0.385  0.014  0.005 -0.145
  0.021  0.014  0.360 -0.145 -0.012
 -0.001  0.005 -0.145  0.253 -0.001
  0.014 -0.145 -0.012 -0.001  0.248
atomic mag. moment =   3.56607
atom   18   Tr[ns(na)] (up, down, total) =   4.95209  1.49412  6.44621
   spin  1
    eigenvalues: 
  0.986  0.987  0.992  0.993  0.994
    eigenvectors:
  0.008  0.000  0.785  0.162  0.046
  0.000  0.775  0.029  0.030  0.166
  0.742  0.001  0.049  0.167  0.041
  0.248  0.000  0.038  0.558  0.156
  0.003  0.225  0.099  0.084  0.590
    occupations:
  0.992 -0.000  0.000 -0.000 -0.001
 -0.000  0.989 -0.000 -0.000  0.003
  0.000 -0.000  0.988  0.003 -0.000
 -0.000 -0.000  0.003  0.991 -0.001
 -0.001  0.003 -0.000 -0.001  0.992
   spin  2
    eigenvalues: 
  0.074  0.095  0.257  0.286  0.782
    eigenvectors:
  0.875  0.028  0.017  0.011  0.070
  0.000  0.058  0.640  0.024  0.279
  0.012  0.229  0.041  0.628  0.090
  0.078  0.450  0.005  0.324  0.143
  0.034  0.235  0.298  0.014  0.419
    occupations:
  0.130 -0.075  0.045  0.084 -0.135
 -0.075  0.394 -0.106 -0.129  0.161
  0.045 -0.106  0.283 -0.012 -0.133
  0.084 -0.129 -0.012  0.254 -0.174
 -0.135  0.161 -0.133 -0.174  0.433
atomic mag. moment =   3.45796
atom   23   Tr[ns(na)] (up, down, total) =   1.50129  4.93463  6.43592
   spin  1
    eigenvalues: 
  0.208  0.218  0.348  0.361  0.366
    eigenvectors:
  0.004  0.003  0.072  0.091  0.831
  0.407  0.358  0.170  0.065  0.001
  0.282  0.360  0.107  0.219  0.032
  0.161  0.189  0.126  0.392  0.132
  0.146  0.090  0.525  0.234  0.004
    occupations:
  0.363  0.001 -0.008  0.010 -0.005
  0.001  0.245  0.002  0.000  0.059
 -0.008  0.002  0.265  0.069 -0.002
  0.010  0.000  0.069  0.308  0.008
 -0.005  0.059 -0.002  0.008  0.319
   spin  2
    eigenvalues: 
  0.985  0.986  0.986  0.989  0.989
    eigenvectors:
  0.576  0.404  0.008  0.007  0.004
  0.003  0.048  0.262  0.628  0.059
  0.147  0.267  0.072  0.046  0.469
  0.239  0.206  0.077  0.034  0.444
  0.035  0.075  0.582  0.285  0.024
    occupations:
  0.986 -0.000  0.000 -0.000  0.000
 -0.000  0.988  0.000 -0.000 -0.001
  0.000  0.000  0.987 -0.001  0.000
 -0.000 -0.000 -0.001  0.987  0.000
  0.000 -0.001  0.000  0.000  0.987
atomic mag. moment =  -3.43335
atom   24   Tr[ns(na)] (up, down, total) =   4.93748  1.39559  6.33308
   spin  1
    eigenvalues: 
  0.983  0.984  0.990  0.990  0.991
    eigenvectors:
  0.000  0.000  0.001  0.000  0.999
  0.022  0.555  0.423  0.000  0.000
  0.563  0.020  0.000  0.417  0.000
  0.399  0.018  0.000  0.582  0.000
  0.016  0.407  0.576  0.000  0.001
    occupations:
  0.991 -0.000 -0.000  0.000  0.000
 -0.000  0.987 -0.000  0.000  0.003
 -0.000 -0.000  0.986  0.003  0.000
  0.000  0.000  0.003  0.987 -0.000
  0.000  0.003  0.000 -0.000  0.987
   spin  2
    eigenvalues: 
  0.140  0.146  0.153  0.469  0.487
    eigenvectors:
  0.420  0.338  0.242  0.000  0.000
  0.001  0.136  0.167  0.656  0.040
  0.182  0.068  0.068  0.041  0.641
  0.395  0.135  0.151  0.019  0.299
  0.002  0.323  0.372  0.284  0.020
    occupations:
  0.145  0.001  0.002  0.005 -0.003
  0.001  0.373  0.001 -0.002 -0.147
  0.002  0.001  0.377 -0.159 -0.005
  0.005 -0.002 -0.159  0.253  0.001
 -0.003 -0.147 -0.005  0.001  0.247
atomic mag. moment =   3.54189
atom   25   Tr[ns(na)] (up, down, total) =   1.49022  4.93413  6.42435
   spin  1
    eigenvalues: 
  0.209  0.211  0.350  0.353  0.367
    eigenvectors:
  0.001  0.000  0.001  0.018  0.981
  0.123  0.574  0.009  0.286  0.008
  0.597  0.124  0.268  0.011  0.000
  0.229  0.050  0.699  0.023  0.000
  0.051  0.252  0.024  0.663  0.010
    occupations:
  0.367 -0.004 -0.003  0.001  0.000
 -0.004  0.254 -0.001  0.000  0.065
 -0.003 -0.001  0.248  0.063 -0.000
  0.001  0.000  0.063  0.311 -0.000
  0.000  0.065 -0.000 -0.000  0.310
   spin  2
    eigenvalues: 
  0.985  0.986  0.986  0.988  0.988
    eigenvectors:
  0.746  0.001  0.246  0.001  0.006
  0.004  0.277  0.004  0.628  0.087
  0.113  0.007  0.201  0.079  0.599
  0.130  0.018  0.538  0.038  0.276
  0.007  0.697  0.011  0.253  0.032
    occupations:
  0.986 -0.000  0.000  0.000 -0.000
 -0.000  0.988  0.000  0.000 -0.001
  0.000  0.000  0.988 -0.001  0.000
  0.000  0.000 -0.001  0.987  0.000
 -0.000 -0.001  0.000  0.000  0.987
atomic mag. moment =  -3.44390
atom   30   Tr[ns(na)] (up, down, total) =   4.94074  1.40319  6.34393
   spin  1
    eigenvalues: 
  0.985  0.985  0.990  0.990  0.991
    eigenvectors:
  0.000  0.023  0.815  0.000  0.162
  0.243  0.410  0.097  0.059  0.191
  0.510  0.206  0.031  0.187  0.066
  0.165  0.113  0.011  0.567  0.145
  0.083  0.248  0.046  0.186  0.437
    occupations:
  0.990 -0.000  0.000 -0.000  0.001
 -0.000  0.987 -0.001 -0.000  0.002
  0.000 -0.001  0.986  0.002 -0.000
 -0.000 -0.000  0.002  0.989 -0.000
  0.001  0.002 -0.000 -0.000  0.989
   spin  2
    eigenvalues: 
  0.140  0.142  0.190  0.464  0.468
    eigenvectors:
  0.110  0.570  0.320  0.000  0.000
  0.171  0.020  0.192  0.134  0.483
  0.210  0.146  0.062  0.476  0.106
  0.262  0.219  0.100  0.322  0.096
  0.247  0.045  0.326  0.068  0.315
    occupations:
  0.157 -0.011  0.005  0.010 -0.017
 -0.011  0.352 -0.013 -0.010 -0.146
  0.005 -0.013  0.332 -0.156 -0.009
  0.010 -0.010 -0.156  0.281 -0.000
 -0.017 -0.146 -0.009 -0.000  0.281
atomic mag. moment =   3.53754
atom   31   Tr[ns(na)] (up, down, total) =   4.94078  1.40118  6.34197
   spin  1
    eigenvalues: 
  0.985  0.985  0.990  0.990  0.991
    eigenvectors:
  0.000  0.023  0.819  0.000  0.158
  0.161  0.494  0.094  0.062  0.189
  0.592  0.126  0.031  0.185  0.067
  0.199  0.078  0.013  0.561  0.150
  0.048  0.279  0.043  0.192  0.437
    occupations:
  0.990  0.000  0.000 -0.000 -0.001
  0.000  0.987  0.001  0.000  0.002
  0.000  0.001  0.986  0.002  0.000
 -0.000  0.000  0.002  0.989 -0.000
 -0.001  0.002  0.000 -0.000  0.989
   spin  2
    eigenvalues: 
  0.140  0.141  0.189  0.465  0.466
    eigenvectors:
  0.002  0.685  0.313  0.000  0.000
  0.117  0.074  0.191  0.011  0.607
  0.316  0.038  0.063  0.578  0.004
  0.410  0.066  0.106  0.409  0.009
  0.154  0.138  0.326  0.002  0.380
    occupations:
  0.156  0.010  0.006  0.010  0.017
  0.010  0.351  0.015  0.010 -0.146
  0.006  0.015  0.333 -0.156  0.009
  0.010  0.010 -0.156  0.281 -0.000
  0.017 -0.146  0.009 -0.000  0.281
atomic mag. moment =   3.53960
atom   32   Tr[ns(na)] (up, down, total) =   4.94106  1.40665  6.34771
   spin  1
    eigenvalues: 
  0.985  0.985  0.990  0.990  0.991
    eigenvectors:
  0.000  0.025  0.794  0.000  0.180
  0.747  0.003  0.000  0.250  0.000
  0.003  0.604  0.143  0.000  0.251
  0.001  0.367  0.063  0.000  0.569
  0.250  0.001  0.000  0.749  0.000
    occupations:
  0.990  0.000 -0.000  0.001  0.000
  0.000  0.986 -0.000  0.000  0.002
 -0.000 -0.000  0.987  0.002  0.000
  0.001  0.000  0.002  0.989 -0.000
  0.000  0.002  0.000 -0.000  0.989
   spin  2
    eigenvalues: 
  0.141  0.142  0.194  0.463  0.466
    eigenvectors:
  0.017  0.660  0.323  0.000  0.000
  0.426  0.011  0.000  0.059  0.504
  0.003  0.113  0.260  0.558  0.066
  0.005  0.202  0.418  0.337  0.039
  0.550  0.014  0.000  0.046  0.391
    occupations:
  0.159 -0.000 -0.012 -0.021 -0.000
 -0.000  0.324  0.001 -0.000 -0.161
 -0.012  0.001  0.356 -0.138 -0.001
 -0.021 -0.000 -0.138  0.284  0.000
 -0.000 -0.161 -0.001  0.000  0.283
atomic mag. moment =   3.53441
atom   37   Tr[ns(na)] (up, down, total) =   1.42525  4.92947  6.35472
   spin  1
    eigenvalues: 
  0.162  0.163  0.170  0.464  0.466
    eigenvectors:
  0.007  0.005  0.988  0.000  0.000
  0.010  0.341  0.001  0.614  0.034
  0.331  0.010  0.003  0.033  0.623
  0.632  0.018  0.006  0.018  0.326
  0.020  0.626  0.002  0.334  0.018
    occupations:
  0.170 -0.001 -0.001 -0.000 -0.000
 -0.001  0.358 -0.001 -0.000  0.143
 -0.001 -0.001  0.361  0.144 -0.000
 -0.000 -0.000  0.144  0.267  0.001
 -0.000  0.143 -0.000  0.001  0.269
   spin  2
    eigenvalues: 
  0.981  0.981  0.989  0.989  0.989
    eigenvectors:
  0.000  0.000  0.001  0.000  0.999
  0.038  0.536  0.034  0.393  0.000
  0.546  0.037  0.383  0.034  0.001
  0.389  0.028  0.536  0.046  0.001
  0.027  0.399  0.047  0.527  0.000
    occupations:
  0.989  0.000  0.000  0.000  0.000
  0.000  0.985  0.000  0.000 -0.004
  0.000  0.000  0.984 -0.004  0.000
  0.000  0.000 -0.004  0.986  0.000
  0.000 -0.004  0.000  0.000  0.986
atomic mag. moment =  -3.50422
atom   42   Tr[ns(na)] (up, down, total) =   4.93510  1.50261  6.43771
   spin  1
    eigenvalues: 
  0.986  0.986  0.986  0.989  0.989
    eigenvectors:
  0.001  0.000  0.999  0.000  0.000
  0.005  0.002  0.000  0.149  0.845
  0.002  0.005  0.000  0.845  0.149
  0.254  0.739  0.001  0.005  0.001
  0.739  0.254  0.000  0.001  0.006
    occupations:
  0.986  0.000  0.000 -0.000  0.000
  0.000  0.989  0.000 -0.000 -0.000
  0.000  0.000  0.989 -0.000 -0.000
 -0.000 -0.000 -0.000  0.986  0.000
  0.000 -0.000 -0.000  0.000  0.986
   spin  2
    eigenvalues: 
  0.178  0.179  0.306  0.420  0.420
    eigenvectors:
  0.000  0.000  1.000  0.000  0.000
  0.648  0.351  0.000  0.000  0.001
  0.351  0.648  0.000  0.001  0.000
  0.000  0.000  0.000  0.994  0.005
  0.000  0.000  0.000  0.005  0.994
    occupations:
  0.306  0.000  0.000  0.000 -0.000
  0.000  0.178  0.000 -0.000  0.007
  0.000  0.000  0.179  0.006 -0.000
  0.000 -0.000  0.006  0.420  0.000
 -0.000  0.007 -0.000  0.000  0.420
atomic mag. moment =   3.43249
atom   43   Tr[ns(na)] (up, down, total) =   1.42659  4.92923  6.35582
   spin  1
    eigenvalues: 
  0.160  0.160  0.168  0.469  0.470
    eigenvectors:
  0.003  0.002  0.996  0.000  0.000
  0.325  0.011  0.001  0.046  0.617
  0.011  0.331  0.001  0.612  0.046
  0.021  0.635  0.002  0.318  0.024
  0.641  0.021  0.001  0.023  0.313
    occupations:
  0.168  0.000 -0.001  0.000 -0.000
  0.000  0.366  0.000 -0.000 -0.147
 -0.001  0.000  0.363 -0.146 -0.000
  0.000 -0.000 -0.146  0.266  0.000
 -0.000 -0.147 -0.000  0.000  0.264
   spin  2
    eigenvalues: 
  0.981  0.981  0.989  0.989  0.990
    eigenvectors:
  0.000  0.000  0.000  0.000  1.000
  0.578  0.010  0.387  0.024  0.000
  0.010  0.571  0.024  0.394  0.000
  0.007  0.411  0.034  0.547  0.000
  0.404  0.007  0.554  0.035  0.000
    occupations:
  0.990 -0.000  0.000 -0.000  0.000
 -0.000  0.984 -0.000  0.000  0.004
  0.000 -0.000  0.984  0.004  0.000
 -0.000  0.000  0.004  0.986 -0.000
  0.000  0.004  0.000 -0.000  0.986
atomic mag. moment =  -3.50264
atom   48   Tr[ns(na)] (up, down, total) =   4.94104  1.40907  6.35011
   spin  1
    eigenvalues: 
  0.985  0.985  0.990  0.990  0.991
    eigenvectors:
  0.000  0.032  0.781  0.000  0.187
  0.189  0.462  0.115  0.065  0.170
  0.552  0.157  0.039  0.194  0.057
  0.194  0.089  0.016  0.555  0.146
  0.065  0.260  0.048  0.186  0.440
    occupations:
  0.990 -0.000 -0.000 -0.000 -0.001
 -0.000  0.987  0.001  0.000 -0.002
 -0.000  0.001  0.986 -0.002  0.000
 -0.000  0.000 -0.002  0.989  0.000
 -0.001 -0.002  0.000  0.000  0.989
   spin  2
    eigenvalues: 
  0.137  0.141  0.201  0.457  0.473
    eigenvectors:
  0.674  0.001  0.324  0.002  0.000
  0.065  0.119  0.193  0.482  0.141
  0.031  0.326  0.067  0.162  0.414
  0.070  0.402  0.105  0.090  0.334
  0.160  0.153  0.312  0.264  0.111
    occupations:
  0.158 -0.006 -0.003  0.016  0.027
 -0.006  0.352  0.015 -0.015  0.140
 -0.003  0.015  0.333  0.157 -0.014
  0.016 -0.015  0.157  0.286 -0.005
  0.027  0.140 -0.014 -0.005  0.279
atomic mag. moment =   3.53197
atom   49   Tr[ns(na)] (up, down, total) =   4.94098  1.40768  6.34866
   spin  1
    eigenvalues: 
  0.985  0.985  0.990  0.990  0.991
    eigenvectors:
  0.000  0.032  0.784  0.000  0.184
  0.739  0.002  0.000  0.258  0.000
  0.002  0.620  0.152  0.000  0.226
  0.001  0.345  0.064  0.000  0.590
  0.257  0.001  0.000  0.741  0.000
    occupations:
  0.990  0.000  0.000  0.001  0.000
  0.000  0.986  0.000  0.000 -0.002
  0.000  0.000  0.987 -0.002  0.000
  0.001  0.000 -0.002  0.989 -0.000
  0.000 -0.002  0.000 -0.000  0.989
   spin  2
    eigenvalues: 
  0.137  0.140  0.199  0.459  0.473
    eigenvectors:
  0.672  0.006  0.320  0.002  0.000
  0.004  0.442  0.000  0.003  0.552
  0.093  0.001  0.259  0.644  0.003
  0.226  0.002  0.421  0.349  0.001
  0.005  0.550  0.000  0.002  0.443
    occupations:
  0.158 -0.001  0.006 -0.031 -0.000
 -0.001  0.325 -0.001 -0.000  0.165
  0.006 -0.001  0.361  0.133 -0.001
 -0.031 -0.000  0.133  0.276  0.001
 -0.000  0.165 -0.001  0.001  0.288
atomic mag. moment =   3.53330
atom   50   Tr[ns(na)] (up, down, total) =   4.94107  1.40680  6.34787
   spin  1
    eigenvalues: 
  0.985  0.985  0.990  0.990  0.991
    eigenvectors:
  0.000  0.032  0.784  0.000  0.184
  0.153  0.500  0.111  0.068  0.169
  0.591  0.125  0.039  0.189  0.056
  0.206  0.071  0.019  0.555  0.149
  0.051  0.273  0.046  0.188  0.443
    occupations:
  0.990  0.000 -0.000 -0.000  0.001
  0.000  0.987 -0.000  0.000 -0.002
 -0.000 -0.000  0.986 -0.002  0.000
 -0.000  0.000 -0.002  0.989 -0.000
  0.001 -0.002  0.000 -0.000  0.989
   spin  2
    eigenvalues: 
  0.137  0.140  0.198  0.459  0.473
    eigenvectors:
  0.671  0.007  0.320  0.002  0.000
  0.053  0.130  0.193  0.513  0.111
  0.044  0.312  0.065  0.135  0.444
  0.092  0.381  0.107  0.069  0.351
  0.140  0.171  0.315  0.280  0.094
    occupations:
  0.157  0.005 -0.003  0.016 -0.026
  0.005  0.352 -0.016  0.014  0.141
 -0.003 -0.016  0.335  0.157  0.014
  0.016  0.014  0.157  0.285  0.006
 -0.026  0.141  0.014  0.006  0.278
atomic mag. moment =   3.53427
atom   55   Tr[ns(na)] (up, down, total) =   1.51465  4.93246  6.44711
   spin  1
    eigenvalues: 
  0.209  0.214  0.346  0.352  0.394
    eigenvectors:
  0.001  0.000  0.002  0.003  0.994
  0.499  0.208  0.108  0.180  0.004
  0.224  0.484  0.165  0.126  0.000
  0.081  0.210  0.430  0.278  0.000
  0.195  0.097  0.294  0.413  0.002
    occupations:
  0.393 -0.006  0.000 -0.000 -0.000
 -0.006  0.251  0.005 -0.001 -0.063
  0.000  0.005  0.252 -0.062 -0.001
 -0.000 -0.001 -0.062  0.309  0.000
 -0.000 -0.063 -0.001  0.000  0.309
   spin  2
    eigenvalues: 
  0.985  0.986  0.986  0.988  0.988
    eigenvectors:
  0.997  0.002  0.001  0.000  0.000
  0.002  0.309  0.000  0.361  0.328
  0.000  0.000  0.305  0.324  0.370
  0.000  0.000  0.694  0.148  0.158
  0.000  0.690  0.000  0.167  0.143
    occupations:
  0.985  0.000  0.000 -0.000  0.000
  0.000  0.988 -0.000  0.000  0.001
  0.000 -0.000  0.988  0.001  0.000
 -0.000  0.000  0.001  0.986  0.000
  0.000  0.001  0.000  0.000  0.986
atomic mag. moment =  -3.41780
atom   56   Tr[ns(na)] (up, down, total) =   4.93644  1.39518  6.33162
   spin  1
    eigenvalues: 
  0.983  0.983  0.990  0.990  0.991
    eigenvectors:
  0.000  0.000  0.000  0.000  1.000
  0.487  0.125  0.191  0.197  0.000
  0.126  0.481  0.197  0.196  0.000
  0.080  0.313  0.308  0.299  0.000
  0.307  0.081  0.304  0.308  0.000
    occupations:
  0.991  0.000  0.000 -0.000  0.000
  0.000  0.986  0.000  0.000 -0.003
  0.000  0.000  0.986 -0.003  0.000
 -0.000  0.000 -0.003  0.987  0.000
  0.000 -0.003  0.000  0.000  0.987
   spin  2
    eigenvalues: 
  0.143  0.143  0.145  0.480  0.484
    eigenvectors:
  0.069  0.068  0.863  0.000  0.000
  0.225  0.046  0.041  0.376  0.312
  0.062  0.250  0.005  0.307  0.376
  0.139  0.535  0.010  0.144  0.173
  0.504  0.102  0.081  0.173  0.139
    occupations:
  0.145 -0.002  0.000 -0.000 -0.002
 -0.002  0.376 -0.002 -0.001  0.157
  0.000 -0.002  0.375  0.158 -0.000
 -0.000 -0.001  0.158  0.250  0.000
 -0.002  0.157 -0.000  0.000  0.249
atomic mag. moment =   3.54126
atom   57   Tr[ns(na)] (up, down, total) =   1.44669  4.93462  6.38130
   spin  1
    eigenvalues: 
  0.183  0.205  0.340  0.351  0.367
    eigenvectors:
  0.000  0.000  0.001  0.490  0.509
  0.464  0.185  0.286  0.026  0.040
  0.192  0.531  0.061  0.116  0.101
  0.085  0.193  0.143  0.300  0.279
  0.259  0.092  0.509  0.069  0.071
    occupations:
  0.359 -0.005 -0.003  0.007  0.001
 -0.005  0.244  0.007  0.002 -0.074
 -0.003  0.007  0.242 -0.070  0.002
  0.007  0.002 -0.070  0.312  0.011
  0.001 -0.074  0.002  0.011  0.290
   spin  2
    eigenvalues: 
  0.985  0.986  0.986  0.988  0.988
    eigenvectors:
  0.997  0.002  0.001  0.000  0.000
  0.001  0.203  0.134  0.421  0.242
  0.000  0.146  0.194  0.230  0.429
  0.000  0.264  0.395  0.125  0.215
  0.002  0.385  0.275  0.224  0.114
    occupations:
  0.985 -0.000  0.000 -0.000  0.000
 -0.000  0.988 -0.000  0.000  0.001
  0.000 -0.000  0.988  0.001  0.000
 -0.000  0.000  0.001  0.987 -0.000
  0.000  0.001  0.000 -0.000  0.987
atomic mag. moment =  -3.48793
atom   62   Tr[ns(na)] (up, down, total) =   4.87040  1.63948  6.50988
   spin  1
    eigenvalues: 
  0.919  0.984  0.989  0.989  0.990
    eigenvectors:
  0.001  0.050  0.679  0.102  0.168
  0.562  0.010  0.007  0.378  0.043
  0.011  0.622  0.196  0.006  0.165
  0.005  0.314  0.089  0.041  0.552
  0.422  0.004  0.029  0.473  0.072
    occupations:
  0.989  0.001  0.000  0.001  0.001
  0.001  0.949  0.005  0.003 -0.034
  0.000  0.005  0.985 -0.003  0.004
  0.001  0.003 -0.003  0.988  0.003
  0.001 -0.034  0.004  0.003  0.959
   spin  2
    eigenvalues: 
  0.131  0.172  0.391  0.447  0.498
    eigenvectors:
  0.401  0.264  0.025  0.304  0.005
  0.206  0.322  0.011  0.013  0.449
  0.019  0.022  0.926  0.002  0.030
  0.211  0.085  0.012  0.645  0.047
  0.162  0.306  0.026  0.037  0.469
    occupations:
  0.247 -0.009  0.040 -0.135  0.003
 -0.009  0.316 -0.015 -0.028  0.167
  0.040 -0.015  0.384  0.028 -0.010
 -0.135 -0.028  0.028  0.359  0.005
  0.003  0.167 -0.010  0.005  0.334
atomic mag. moment =   3.23092
atom   63   Tr[ns(na)] (up, down, total) =   4.77899  1.86389  6.64288
   spin  1
    eigenvalues: 
  0.829  0.983  0.988  0.988  0.990
    eigenvectors:
  0.000  0.036  0.181  0.528  0.256
  0.175  0.384  0.402  0.011  0.027
  0.411  0.195  0.002  0.207  0.184
  0.297  0.085  0.027  0.197  0.395
  0.116  0.300  0.389  0.057  0.139
    occupations:
  0.988  0.001 -0.002 -0.002  0.000
  0.001  0.958  0.041  0.035 -0.024
 -0.002  0.041  0.922 -0.057  0.033
 -0.002  0.035 -0.057  0.941  0.029
  0.000 -0.024  0.033  0.029  0.968
   spin  2
    eigenvalues: 
  0.163  0.197  0.409  0.544  0.551
    eigenvectors:
  0.448  0.202  0.000  0.348  0.001
  0.128  0.033  0.597  0.084  0.158
  0.055  0.331  0.245  0.020  0.350
  0.009  0.430  0.063  0.179  0.320
  0.360  0.004  0.094  0.370  0.172
    occupations:
  0.303 -0.063 -0.030  0.078  0.143
 -0.063  0.404  0.015 -0.082  0.055
 -0.030  0.015  0.378  0.125 -0.089
  0.078 -0.082  0.125  0.385  0.025
  0.143  0.055 -0.089  0.025  0.394
atomic mag. moment =   2.91509
atom   64   Tr[ns(na)] (up, down, total) =   4.93289  1.44508  6.37797
   spin  1
    eigenvalues: 
  0.981  0.985  0.989  0.989  0.990
    eigenvectors:
  0.001  0.042  0.853  0.026  0.078
  0.102  0.594  0.093  0.155  0.057
  0.701  0.078  0.026  0.049  0.147
  0.176  0.036  0.007  0.236  0.545
  0.020  0.251  0.021  0.535  0.174
    occupations:
  0.988  0.000 -0.000 -0.000  0.001
  0.000  0.986 -0.001 -0.000 -0.002
 -0.000 -0.001  0.983 -0.003 -0.000
 -0.000 -0.000 -0.003  0.988 -0.000
  0.001 -0.002 -0.000 -0.000  0.988
   spin  2
    eigenvalues: 
  0.125  0.140  0.294  0.420  0.467
    eigenvectors:
  0.501  0.175  0.274  0.048  0.002
  0.007  0.168  0.259  0.549  0.017
  0.155  0.254  0.085  0.059  0.447
  0.274  0.134  0.103  0.006  0.484
  0.062  0.269  0.280  0.338  0.050
    occupations:
  0.189 -0.003 -0.002  0.047 -0.077
 -0.003  0.339 -0.045  0.039  0.089
 -0.002 -0.045  0.313  0.146  0.032
  0.047  0.039  0.146  0.312  0.014
 -0.077  0.089  0.032  0.014  0.293
atomic mag. moment =   3.48780
N of occupied +U levels =  134.383312
 --- exit write_ns ---

 ------ SPIN UP ------------


          k = 0.1250 0.2165-0.0727 ( 51920 PWs)   bands (ev):

   -24.2400 -19.5682 -18.7309 -18.1412 -17.9011 -17.7068 -17.6922 -17.4110
   -17.3627 -17.3348 -17.1638 -17.1016 -17.0411 -17.0108 -16.9452 -16.9049
   -16.8959 -16.8266 -16.8102 -16.7514 -16.7295 -16.6224 -16.5987 -16.5499
   -16.5423 -16.4585 -16.4327 -16.3830 -16.3446 -16.3357 -16.3238 -16.2941
   -16.1655 -16.1535 -16.1324 -15.9455 -15.5913 -15.5526 -11.1067  -9.6004
    -9.5323  -9.5020  -8.1402  -7.8420  -7.6594  -7.6095  -7.2641  -7.1306
    -7.0501  -6.9747  -6.9243  -6.8983  -6.8371  -6.7815  -6.7627  -6.7344
    -6.6949  -6.6459  -6.5977  -6.5345  -6.5242  -6.4608  -6.4393  -6.3887
    -6.3743  -6.3454  -6.2947  -6.2590  -6.2147  -6.1961  -6.1399  -6.1311
    -6.1150  -6.0944  -6.0594  -6.0471  -6.0091  -5.9415  -5.9273  -5.9083
    -5.8998  -5.8192  -5.8124  -5.7650  -5.7592  -5.7488  -5.6982  -5.6487
    -5.5949  -5.5478  -5.5161  -5.4853  -5.4594  -5.4346  -5.3974  -5.3793
    -5.3362  -5.3054  -5.2682  -5.2037  -5.1993  -5.1818  -5.1631  -5.1498
    -5.0844  -5.0711  -5.0648  -5.0449  -5.0125  -4.9736  -4.8987  -4.8156
    -4.7981  -4.7294  -4.5388  -4.5384  -4.4587  -4.3256  -4.2904  -4.1141
    -4.0173  -3.9730  -3.7526  -3.6855  -3.6396  -3.5233  -3.4311  -3.4100
    -3.3849  -3.2770  -3.2524  -3.2166  -3.2029  -3.1583  -3.0991  -3.0760
    -3.0315  -3.0056  -2.9786  -2.9718  -2.9426  -2.9286  -2.8919  -2.7855
    -2.7622  -2.7502  -2.6999  -2.6406  -2.5373  -2.4889  -2.4623  -2.3340
    -2.3166  -2.2503  -2.2045  -2.1708  -2.1272  -2.0506  -2.0160  -1.9467
    -1.8966  -1.8755  -1.7866  -1.7841  -1.6623  -1.6230  -1.6127  -1.5762
    -1.5273  -1.5160  -1.4906  -1.4440  -1.4282  -1.3651  -1.3336  -1.2867
    -1.2104  -1.1820  -1.1617  -1.1034  -1.0890  -1.0239  -0.9879  -0.9586
    -0.9255  -0.8658  -0.8434  -0.7987  -0.7121  -0.6592  -0.6455  -0.5714
    -0.4758  -0.4643  -0.4488  -0.3291  -0.2755  -0.2103  -0.1878  -0.1672
    -0.1379  -0.1079  -0.0874  -0.0246   0.0104   0.0719   0.0992   0.1726
     0.2102   0.2607   0.2693   0.3153   0.3500   0.3968   0.4645   0.5338
     0.5985   0.6266   0.6641   0.7302   0.7893   0.8237   0.8622   0.8954
     0.9606   1.0105   1.0554   1.0955   1.1135   1.5274   1.9726   2.5285
     2.6021   2.6902   2.7645   2.8416   2.8506   2.8893   2.9163   2.9605
     2.9797   3.0091   3.0165   3.0213   3.0549   3.0748   3.1256   3.1516
     3.1738   3.2517   3.2842

          k = 0.1250 0.5052-0.0727 ( 51906 PWs)   bands (ev):

   -24.2356 -19.5664 -18.7055 -18.1156 -17.8987 -17.6580 -17.5197 -17.4217
   -17.2859 -17.2360 -17.1585 -17.1155 -17.0475 -16.9855 -16.9652 -16.8585
   -16.8480 -16.8136 -16.8090 -16.8000 -16.7209 -16.6995 -16.6761 -16.6577
   -16.5596 -16.5015 -16.4996 -16.4747 -16.3984 -16.3791 -16.3590 -16.3246
   -16.2184 -16.2167 -16.1579 -15.8894 -15.6747 -15.5447 -11.1551  -9.5283
    -9.4829  -9.3581  -7.8306  -7.7491  -7.3161  -7.2950  -7.0431  -7.0183
    -6.9499  -6.8750  -6.8105  -6.7148  -6.7082  -6.6541  -6.6411  -6.5763
    -6.5276  -6.5234  -6.5124  -6.4839  -6.4584  -6.4249  -6.3628  -6.3552
    -6.3295  -6.2955  -6.2524  -6.2413  -6.2108  -6.1976  -6.1659  -6.1495
    -6.1263  -6.1039  -6.0759  -6.0484  -6.0234  -5.9881  -5.9780  -5.9300
    -5.9273  -5.8910  -5.8707  -5.7997  -5.7958  -5.7800  -5.7637  -5.6950
    -5.6428  -5.6197  -5.5980  -5.5750  -5.5512  -5.5283  -5.5161  -5.4608
    -5.4312  -5.4139  -5.3925  -5.3530  -5.3214  -5.3049  -5.2841  -5.2657
    -5.2582  -5.2441  -5.1976  -5.1743  -5.1359  -5.0892  -5.0133  -4.9935
    -4.8261  -4.7348  -4.6844  -4.5928  -4.4739  -4.3224  -4.2133  -4.0429
    -3.9386  -3.8243  -3.7375  -3.5572  -3.5409  -3.4596  -3.4230  -3.3631
    -3.3296  -3.3112  -3.2757  -3.2227  -3.1777  -3.1226  -3.0905  -3.0081
    -2.9643  -2.9511  -2.9142  -2.8283  -2.8144  -2.7744  -2.7123  -2.6844
    -2.6739  -2.6197  -2.5030  -2.4789  -2.4280  -2.3448  -2.2992  -2.2813
    -2.2398  -2.1904  -2.1474  -2.1148  -2.0675  -2.0509  -1.9998  -1.9809
    -1.9315  -1.9036  -1.8712  -1.8383  -1.8084  -1.7446  -1.7322  -1.6896
    -1.6105  -1.5936  -1.5118  -1.4876  -1.4140  -1.4044  -1.3300  -1.3098
    -1.2739  -1.2375  -1.1752  -1.1482  -1.0627  -1.0196  -0.9880  -0.9471
    -0.9101  -0.8849  -0.8371  -0.7958  -0.7530  -0.7056  -0.6592  -0.6266
    -0.5563  -0.4922  -0.4556  -0.4121  -0.3485  -0.3092  -0.2618  -0.2021
    -0.1620  -0.1329  -0.0988  -0.0693  -0.0285  -0.0206   0.0396   0.0900
     0.1324   0.1495   0.1692   0.1973   0.2422   0.2665   0.2938   0.3509
     0.4226   0.4587   0.4739   0.5103   0.5699   0.6107   0.6884   0.7451
     0.7625   0.8015   0.8574   0.9735   0.9933   1.4351   1.8372   2.4078
     2.5626   2.6755   2.7000   2.8062   2.8099   2.8373   2.8618   2.8906
     2.9298   2.9652   2.9928   3.0312   3.0423   3.0778   3.1052   3.1252
     3.1462   3.1884   3.3249

          k = 0.1250-0.3608-0.0727 ( 51894 PWs)   bands (ev):

   -24.2374 -19.5686 -18.7140 -18.1139 -17.9084 -17.6678 -17.6104 -17.4426
   -17.3136 -17.2484 -17.1860 -17.1126 -17.0680 -16.9651 -16.9366 -16.8968
   -16.8591 -16.8351 -16.8215 -16.7677 -16.7302 -16.6540 -16.6220 -16.6147
   -16.5666 -16.4622 -16.4495 -16.4315 -16.3806 -16.3603 -16.3458 -16.3237
   -16.2103 -16.1955 -16.1510 -15.9160 -15.6363 -15.5470 -11.1287  -9.5588
    -9.4908  -9.4324  -7.9663  -7.8228  -7.4752  -7.4368  -7.1489  -7.0704
    -6.9661  -6.9110  -6.8992  -6.8006  -6.7837  -6.7132  -6.6676  -6.6292
    -6.6055  -6.5625  -6.5412  -6.4877  -6.4759  -6.4528  -6.3962  -6.3908
    -6.3432  -6.3147  -6.3087  -6.2699  -6.2214  -6.1942  -6.1576  -6.1362
    -6.0979  -6.0904  -6.0460  -6.0281  -5.9897  -5.9675  -5.9541  -5.9226
    -5.8654  -5.8501  -5.8330  -5.8033  -5.7928  -5.7704  -5.7423  -5.7160
    -5.6260  -5.6207  -5.5676  -5.5457  -5.5144  -5.4879  -5.4450  -5.4255
    -5.3838  -5.3429  -5.3291  -5.3127  -5.2733  -5.2368  -5.2211  -5.2181
    -5.1751  -5.1532  -5.1432  -5.1083  -5.0826  -5.0391  -4.9718  -4.9392
    -4.8289  -4.7573  -4.6496  -4.5778  -4.5131  -4.3106  -4.1982  -4.0642
    -3.9441  -3.8299  -3.7252  -3.6108  -3.5824  -3.4817  -3.4203  -3.3967
    -3.3425  -3.3261  -3.3132  -3.1991  -3.1487  -3.1273  -3.1001  -3.0287
    -2.9994  -2.9514  -2.9173  -2.8876  -2.8544  -2.8293  -2.7956  -2.7647
    -2.6773  -2.6556  -2.6030  -2.5844  -2.5198  -2.4007  -2.3419  -2.3011
    -2.2808  -2.2153  -2.1711  -2.1216  -2.0987  -2.0350  -2.0168  -1.9477
    -1.9170  -1.8743  -1.8360  -1.8119  -1.7559  -1.7160  -1.6968  -1.6545
    -1.6072  -1.5665  -1.5329  -1.4943  -1.4594  -1.3855  -1.3534  -1.3413
    -1.2708  -1.2055  -1.1561  -1.1108  -1.0727  -1.0377  -0.9975  -0.9573
    -0.9149  -0.8437  -0.8141  -0.7525  -0.7416  -0.6772  -0.6441  -0.5623
    -0.4949  -0.4333  -0.4184  -0.3741  -0.3465  -0.3360  -0.2707  -0.1906
    -0.1327  -0.1191  -0.0833  -0.0214   0.0270   0.0392   0.0801   0.1259
     0.1466   0.1868   0.2103   0.2623   0.2882   0.3123   0.3807   0.4558
     0.4839   0.5046   0.5329   0.6083   0.6483   0.6672   0.7197   0.8077
     0.8308   0.8931   0.9971   1.0060   1.0342   1.4391   1.8572   2.4512
     2.5749   2.6766   2.7592   2.8132   2.8217   2.8670   2.8837   2.9064
     2.9607   2.9921   3.0149   3.0255   3.0465   3.0622   3.1029   3.1288
     3.1826   3.2182   3.2981

          k = 0.1250-0.0722-0.0727 ( 51844 PWs)   bands (ev):

   -24.2420 -19.5706 -18.7396 -18.1450 -17.9039 -17.7426 -17.7153 -17.4363
   -17.4012 -17.3804 -17.1524 -17.1111 -17.0599 -16.9652 -16.9578 -16.9289
   -16.8919 -16.8387 -16.8129 -16.7424 -16.7194 -16.6064 -16.5726 -16.5358
   -16.4965 -16.4284 -16.4061 -16.3577 -16.3212 -16.3128 -16.3056 -16.2837
   -16.1437 -16.1417 -16.1132 -15.9647 -15.5684 -15.5521 -11.0789  -9.6279
    -9.5996  -9.5106  -8.2380  -7.9168  -7.7664  -7.7066  -7.3681  -7.1545
    -7.1379  -7.0674  -6.9799  -6.9255  -6.8970  -6.8479  -6.8217  -6.7864
    -6.7139  -6.6790  -6.6411  -6.6145  -6.5659  -6.5124  -6.4215  -6.3756
    -6.3507  -6.3490  -6.2687  -6.2515  -6.2158  -6.1958  -6.1798  -6.1015
    -6.0895  -6.0748  -6.0455  -6.0365  -6.0210  -5.9825  -5.9262  -5.9156
    -5.9053  -5.8729  -5.8059  -5.7883  -5.7762  -5.7615  -5.6467  -5.6262
    -5.5663  -5.5070  -5.4759  -5.4288  -5.4209  -5.3938  -5.3776  -5.3399
    -5.2763  -5.2426  -5.1957  -5.1569  -5.1499  -5.1253  -5.1005  -5.0873
    -5.0144  -4.9837  -4.9693  -4.9310  -4.9276  -4.9034  -4.8579  -4.7995
    -4.7100  -4.6736  -4.5161  -4.4375  -4.4256  -4.3444  -4.3030  -4.2103
    -4.1495  -3.9547  -3.8477  -3.7210  -3.6852  -3.6322  -3.4676  -3.4491
    -3.4191  -3.3682  -3.3292  -3.2586  -3.1908  -3.1676  -3.1315  -3.1244
    -3.0641  -3.0405  -3.0202  -2.9843  -2.9507  -2.9144  -2.8970  -2.8798
    -2.8176  -2.8040  -2.7479  -2.6780  -2.5780  -2.5551  -2.4505  -2.3637
    -2.3564  -2.2924  -2.2812  -2.1737  -2.1405  -2.0866  -1.9413  -1.9239
    -1.9026  -1.8268  -1.7924  -1.6822  -1.6558  -1.5817  -1.5283  -1.5192
    -1.4987  -1.4957  -1.4624  -1.4070  -1.3157  -1.2761  -1.2463  -1.2261
    -1.2024  -1.1792  -1.1246  -1.1032  -1.0956  -1.0381  -1.0267  -0.9485
    -0.9062  -0.8660  -0.8421  -0.7779  -0.7120  -0.6936  -0.6467  -0.6345
    -0.4841  -0.4729  -0.4546  -0.3897  -0.2250  -0.1935  -0.1810  -0.1582
    -0.1367  -0.0734  -0.0403  -0.0257  -0.0119   0.0644   0.1629   0.1689
     0.1989   0.2656   0.3098   0.3655   0.3793   0.4772   0.5344   0.6063
     0.6384   0.7098   0.7560   0.8083   0.9277   0.9560   1.0080   1.0177
     1.0418   1.0659   1.1351   1.1796   1.2213   1.5153   2.0130   2.5832
     2.6628   2.6839   2.7721   2.8279   2.8881   2.9262   2.9481   2.9509
     2.9580   2.9913   3.0059   3.0735   3.0844   3.0996   3.1225   3.1569
     3.1927   3.2149   3.3725

          k = 0.3750 0.3608-0.0727 ( 51906 PWs)   bands (ev):

   -24.2355 -19.5556 -18.7082 -18.1794 -17.8593 -17.6762 -17.5191 -17.4035
   -17.2720 -17.2181 -17.1459 -17.1141 -17.0783 -16.9807 -16.9709 -16.9064
   -16.8556 -16.8453 -16.8050 -16.7777 -16.7204 -16.6799 -16.6620 -16.6342
   -16.5342 -16.5309 -16.5109 -16.4659 -16.3985 -16.3875 -16.3572 -16.3483
   -16.2157 -16.1728 -16.1685 -15.8915 -15.6746 -15.5450 -11.1295  -9.5280
    -9.4830  -9.3585  -7.8451  -7.7307  -7.3466  -7.3147  -7.0552  -6.9636
    -6.9378  -6.8657  -6.8162  -6.7339  -6.7065  -6.6814  -6.6259  -6.5997
    -6.5433  -6.5355  -6.5131  -6.4590  -6.4528  -6.4074  -6.3537  -6.3375
    -6.3299  -6.2821  -6.2701  -6.2450  -6.2266  -6.2006  -6.1892  -6.1533
    -6.1230  -6.0867  -6.0786  -6.0583  -6.0333  -6.0133  -5.9932  -5.9643
    -5.9292  -5.8943  -5.8773  -5.8056  -5.7938  -5.7690  -5.7449  -5.6768
    -5.6397  -5.6177  -5.5889  -5.5811  -5.5468  -5.5182  -5.4965  -5.4524
    -5.4385  -5.4078  -5.3929  -5.3468  -5.3193  -5.2918  -5.2642  -5.2440
    -5.2288  -5.2000  -5.1795  -5.1209  -5.0842  -5.0437  -5.0238  -4.9803
    -4.7777  -4.6843  -4.6676  -4.6131  -4.5461  -4.3810  -4.2903  -4.2468
    -3.8863  -3.8094  -3.7478  -3.6058  -3.5466  -3.5165  -3.4393  -3.4219
    -3.3580  -3.3204  -3.2915  -3.2045  -3.1900  -3.1165  -3.0974  -3.0293
    -2.9611  -2.9208  -2.8257  -2.8027  -2.7657  -2.7294  -2.7094  -2.6572
    -2.6257  -2.5748  -2.4989  -2.4516  -2.3874  -2.3189  -2.3009  -2.2841
    -2.2380  -2.1842  -2.1469  -2.1203  -2.0709  -2.0471  -2.0088  -1.9795
    -1.9234  -1.8839  -1.8633  -1.8361  -1.8171  -1.7764  -1.7526  -1.7168
    -1.6660  -1.5773  -1.5393  -1.4892  -1.4588  -1.4156  -1.3468  -1.3238
    -1.3133  -1.2290  -1.1809  -1.1385  -1.0796  -1.0603  -1.0155  -0.9855
    -0.9594  -0.9288  -0.8763  -0.8059  -0.7820  -0.7135  -0.6966  -0.6110
    -0.5333  -0.4790  -0.4641  -0.4324  -0.3671  -0.3252  -0.2753  -0.2025
    -0.1655  -0.1211  -0.0849  -0.0633  -0.0248   0.0106   0.0643   0.1052
     0.1513   0.1818   0.1998   0.2245   0.2403   0.2511   0.2797   0.3415
     0.3900   0.4118   0.4667   0.4893   0.5721   0.6104   0.7227   0.7486
     0.7992   0.8719   0.9156   0.9656   1.0282   1.3526   1.9031   2.4324
     2.5559   2.6747   2.6966   2.7879   2.7991   2.8523   2.8765   2.9023
     2.9212   2.9691   2.9991   3.0336   3.0515   3.0870   3.0995   3.1272
     3.1417   3.1789   3.3242

          k = 0.3750 0.6495-0.0727 ( 51858 PWs)   bands (ev):

   -24.2348 -19.5584 -18.6995 -18.1601 -17.8587 -17.6521 -17.4824 -17.4569
   -17.2584 -17.1979 -17.1528 -17.0808 -17.0667 -17.0343 -16.9630 -16.9216
   -16.8569 -16.8245 -16.7991 -16.7911 -16.7343 -16.7074 -16.6544 -16.6362
   -16.5669 -16.5042 -16.4686 -16.4636 -16.4166 -16.3884 -16.3837 -16.3485
   -16.2285 -16.2149 -16.1649 -15.8762 -15.7087 -15.5344 -11.1244  -9.4802
    -9.4666  -9.3754  -7.7755  -7.7455  -7.3022  -7.1990  -7.0267  -7.0011
    -6.9887  -6.8231  -6.7835  -6.7231  -6.7047  -6.6765  -6.6582  -6.5922
    -6.5336  -6.5178  -6.4862  -6.4745  -6.4673  -6.4221  -6.3939  -6.3775
    -6.3250  -6.2512  -6.2278  -6.2140  -6.1875  -6.1729  -6.1630  -6.1457
    -6.1327  -6.0908  -6.0673  -6.0600  -6.0454  -6.0200  -5.9943  -5.9607
    -5.9241  -5.8911  -5.8629  -5.8115  -5.7556  -5.7511  -5.7401  -5.7172
    -5.6510  -5.6222  -5.5911  -5.5746  -5.5522  -5.5189  -5.4956  -5.4542
    -5.4280  -5.4092  -5.3744  -5.3595  -5.3459  -5.3339  -5.3272  -5.3060
    -5.2575  -5.2204  -5.1719  -5.1481  -5.0946  -5.0507  -5.0296  -4.9881
    -4.7984  -4.7444  -4.7202  -4.6240  -4.4972  -4.4186  -4.2485  -4.1197
    -3.9890  -3.6855  -3.6742  -3.6141  -3.5591  -3.5295  -3.4647  -3.4406
    -3.4041  -3.3355  -3.3224  -3.2892  -3.2300  -3.1932  -3.1259  -3.0159
    -2.9112  -2.8425  -2.7674  -2.7098  -2.6900  -2.6610  -2.6295  -2.5891
    -2.5514  -2.5367  -2.4366  -2.4085  -2.3657  -2.3361  -2.2860  -2.2642
    -2.2374  -2.2093  -2.1747  -2.1329  -2.1178  -2.0694  -2.0318  -2.0043
    -1.9754  -1.9318  -1.8846  -1.8382  -1.8028  -1.7646  -1.7440  -1.7288
    -1.6867  -1.5968  -1.5440  -1.5237  -1.5017  -1.4302  -1.3622  -1.3333
    -1.3052  -1.2528  -1.2100  -1.1866  -1.1437  -1.0256  -0.9976  -0.9572
    -0.9334  -0.9071  -0.8796  -0.8667  -0.8208  -0.7383  -0.6719  -0.6516
    -0.5528  -0.4737  -0.4466  -0.3858  -0.3455  -0.2311  -0.2104  -0.1778
    -0.1420  -0.0881  -0.0802  -0.0598  -0.0253  -0.0003   0.0650   0.1092
     0.1254   0.1710   0.1869   0.2034   0.2144   0.2314   0.3018   0.3233
     0.3492   0.4069   0.4407   0.4828   0.5229   0.5564   0.6399   0.7058
     0.7212   0.8139   0.8824   0.9347   0.9582   1.2324   1.8096   2.4245
     2.5848   2.6981   2.7124   2.7616   2.7703   2.8146   2.8900   2.9002
     2.9357   2.9408   3.0050   3.0281   3.0514   3.0828   3.1001   3.1122
     3.1465   3.1863   3.2649

          k = 0.3750-0.2165-0.0727 ( 51926 PWs)   bands (ev):

   -24.2366 -19.5606 -18.7082 -18.1633 -17.8565 -17.6659 -17.5798 -17.4792
   -17.3065 -17.2191 -17.2061 -17.0965 -17.0568 -16.9653 -16.9476 -16.9165
   -16.8822 -16.8348 -16.8171 -16.7448 -16.6906 -16.6785 -16.6388 -16.6008
   -16.5440 -16.4775 -16.4564 -16.4396 -16.3971 -16.3703 -16.3609 -16.3338
   -16.2172 -16.1914 -16.1820 -15.9076 -15.6461 -15.5496 -11.0972  -9.5633
    -9.4874  -9.3849  -7.8998  -7.8491  -7.4644  -7.3802  -7.1555  -7.0586
    -6.9411  -6.9243  -6.8937  -6.7738  -6.7181  -6.7054  -6.6604  -6.6421
    -6.5807  -6.5601  -6.5187  -6.4893  -6.4561  -6.4113  -6.3686  -6.3537
    -6.3299  -6.3058  -6.2893  -6.2379  -6.2203  -6.1826  -6.1561  -6.1390
    -6.1223  -6.1071  -6.0454  -6.0258  -6.0048  -5.9782  -5.9612  -5.9204
    -5.9105  -5.8984  -5.8696  -5.8288  -5.7449  -5.7309  -5.7016  -5.6572
    -5.6487  -5.6229  -5.6000  -5.5859  -5.5620  -5.5139  -5.4720  -5.4608
    -5.4308  -5.3665  -5.3553  -5.3279  -5.2995  -5.2801  -5.2256  -5.2004
    -5.1863  -5.1655  -5.1150  -5.0873  -5.0471  -5.0034  -4.9508  -4.8808
    -4.8128  -4.7232  -4.6123  -4.5674  -4.5498  -4.4524  -4.2530  -4.2517
    -3.8741  -3.7863  -3.6792  -3.6065  -3.5721  -3.5596  -3.4374  -3.4135
    -3.3122  -3.2742  -3.2392  -3.2060  -3.1724  -3.1089  -3.0372  -3.0171
    -2.9722  -2.9649  -2.9300  -2.8937  -2.8769  -2.8220  -2.7314  -2.7148
    -2.6962  -2.6696  -2.5845  -2.5388  -2.4622  -2.3489  -2.3270  -2.2744
    -2.2480  -2.2202  -2.2124  -2.1254  -2.0695  -1.9965  -1.9850  -1.9457
    -1.9158  -1.8745  -1.8361  -1.8180  -1.7870  -1.7273  -1.6880  -1.6543
    -1.6090  -1.5689  -1.5464  -1.5145  -1.4227  -1.4166  -1.3867  -1.3242
    -1.2614  -1.2188  -1.1976  -1.1354  -1.0806  -1.0389  -1.0066  -0.9776
    -0.9237  -0.9151  -0.8367  -0.7962  -0.7595  -0.6926  -0.6443  -0.5713
    -0.5634  -0.5194  -0.4637  -0.4427  -0.3704  -0.3386  -0.3238  -0.2181
    -0.1318  -0.0907  -0.0760  -0.0129  -0.0107   0.0217   0.0614   0.0955
     0.1391   0.1805   0.2308   0.2482   0.2623   0.2855   0.3410   0.4111
     0.4391   0.4670   0.4912   0.5510   0.6080   0.6676   0.6944   0.8055
     0.8728   0.9438   1.0259   1.0563   1.1226   1.2107   1.8587   2.4478
     2.6309   2.6847   2.7282   2.7696   2.7929   2.8356   2.8744   2.9346
     2.9543   2.9772   3.0026   3.0228   3.0307   3.0820   3.1051   3.1378
     3.1406   3.1771   3.2952

          k = 0.3750 0.0722-0.0727 ( 51894 PWs)   bands (ev):

   -24.2374 -19.5579 -18.7166 -18.1814 -17.8596 -17.6878 -17.6078 -17.4312
   -17.3090 -17.2399 -17.1556 -17.1135 -17.0924 -16.9753 -16.9394 -16.9084
   -16.8906 -16.8521 -16.8171 -16.7631 -16.6868 -16.6522 -16.6243 -16.6025
   -16.5514 -16.4912 -16.4520 -16.4305 -16.3883 -16.3611 -16.3418 -16.3355
   -16.2012 -16.1627 -16.1597 -15.9185 -15.6361 -15.5473 -11.1025  -9.5585
    -9.4909  -9.4328  -7.9758  -7.8016  -7.5084  -7.4485  -7.1262  -7.0883
    -6.9540  -6.9015  -6.8914  -6.8119  -6.7555  -6.7120  -6.6822  -6.6637
    -6.6235  -6.5541  -6.5369  -6.4929  -6.4829  -6.4511  -6.3898  -6.3746
    -6.3360  -6.3022  -6.2851  -6.2542  -6.2319  -6.2228  -6.1723  -6.1430
    -6.1232  -6.0943  -6.0581  -6.0296  -6.0117  -5.9915  -5.9662  -5.9185
    -5.8936  -5.8594  -5.8206  -5.7919  -5.7701  -5.7558  -5.7420  -5.7159
    -5.6054  -5.5965  -5.5615  -5.5477  -5.4989  -5.4649  -5.4437  -5.4202
    -5.3831  -5.3535  -5.3219  -5.3072  -5.2767  -5.2375  -5.2283  -5.1814
    -5.1731  -5.1278  -5.0838  -5.0645  -5.0376  -4.9848  -4.9602  -4.9377
    -4.8243  -4.7470  -4.6367  -4.5581  -4.4576  -4.4258  -4.3454  -4.2322
    -3.8656  -3.8363  -3.8081  -3.6093  -3.5824  -3.5683  -3.4482  -3.4186
    -3.3359  -3.3005  -3.2925  -3.1759  -3.1557  -3.0955  -3.0485  -3.0153
    -2.9814  -2.9502  -2.9083  -2.8939  -2.8803  -2.8081  -2.7606  -2.7258
    -2.6569  -2.6084  -2.5923  -2.5743  -2.4657  -2.4380  -2.3670  -2.2922
    -2.2397  -2.1911  -2.1605  -2.1434  -2.1045  -2.0637  -2.0346  -1.9787
    -1.9225  -1.8714  -1.8514  -1.8067  -1.7703  -1.7246  -1.6929  -1.6695
    -1.6238  -1.5541  -1.5339  -1.5179  -1.4532  -1.4108  -1.3599  -1.3522
    -1.2591  -1.2066  -1.1663  -1.1381  -1.1095  -1.0597  -1.0137  -0.9874
    -0.9384  -0.9145  -0.8182  -0.7926  -0.7551  -0.6820  -0.6401  -0.5668
    -0.5328  -0.4475  -0.4191  -0.3878  -0.3575  -0.3242  -0.2587  -0.2414
    -0.1405  -0.1167  -0.0454   0.0113   0.0331   0.0565   0.0761   0.1325
     0.1737   0.1931   0.2233   0.2438   0.2755   0.2942   0.3688   0.4329
     0.4705   0.4925   0.5388   0.6219   0.6579   0.7131   0.7865   0.8169
     0.8753   0.9531   1.0084   1.0150   1.0278   1.3460   1.9289   2.4838
     2.5751   2.6882   2.7197   2.8008   2.8509   2.8606   2.8979   2.9052
     2.9664   2.9838   3.0159   3.0264   3.0500   3.0679   3.1013   3.1386
     3.1724   3.2184   3.2953

 ------ SPIN DOWN ----------


          k = 0.1250 0.2165-0.0727 ( 51920 PWs)   bands (ev):

   -24.2272 -19.4906 -18.2278 -17.9076 -17.5223 -17.4910 -17.2476 -17.1832
   -17.1194 -16.9712 -16.8930 -16.8162 -16.7780 -16.6851 -16.6555 -16.6240
   -16.6072 -16.5104 -16.4923 -16.4225 -16.3356 -16.3166 -16.3028 -16.2610
   -16.1938 -16.0698 -15.9257 -15.8994 -15.8850 -15.7994 -15.7417 -15.7089
   -15.5959 -15.5657 -15.5297 -15.5090 -15.4118 -15.1838 -11.0879  -9.5918
    -9.5300  -9.4051  -7.6573  -6.6436  -6.5099  -6.4864  -6.3938  -6.3544
    -6.3134  -6.2816  -6.2515  -6.2188  -6.1611  -6.1230  -6.1022  -6.0257
    -6.0149  -6.0023  -5.9952  -5.9818  -5.9117  -5.8647  -5.8383  -5.8140
    -5.7884  -5.7414  -5.6997  -5.6773  -5.6507  -5.6298  -5.5636  -5.4230
    -5.3762  -5.3624  -5.3048  -5.2969  -5.1551  -5.0197  -4.6927  -4.4759
    -4.3261  -4.1196  -4.0607  -4.0070  -3.9730  -3.9273  -3.7820  -3.7479
    -3.6738  -3.6438  -3.5751  -3.4112  -3.3934  -3.3469  -3.3262  -3.1699
    -3.1429  -3.1080  -3.0371  -3.0214  -2.9358  -2.8538  -2.7930  -2.7761
    -2.7251  -2.6856  -2.6425  -2.4899  -2.4453  -2.4257  -2.3855  -2.3554
    -2.3465  -2.3145  -2.2546  -2.2405  -2.1854  -2.1630  -2.1335  -2.0901
    -2.0560  -2.0200  -1.9990  -1.9842  -1.9602  -1.9354  -1.9025  -1.8652
    -1.8356  -1.8207  -1.7669  -1.7276  -1.6139  -1.5849  -1.5481  -1.5050
    -1.4712  -1.4599  -1.4067  -1.3678  -1.3339  -1.3227  -1.2961  -1.2546
    -1.2285  -1.2040  -1.1806  -1.1190  -1.0958  -1.0734  -1.0388  -1.0006
    -0.9855  -0.9542  -0.9151  -0.8785  -0.8466  -0.8203  -0.8061  -0.7360
    -0.6994  -0.6656  -0.5424  -0.5192  -0.4565  -0.4050  -0.3273  -0.3081
    -0.2738  -0.2171  -0.2017  -0.1740  -0.1605  -0.1118  -0.0835  -0.0197
     0.0393   0.0647   0.1739   0.2100   0.2494   0.3444   0.3974   0.5200
     0.7111   0.7669   1.1086   1.2761   2.1865   2.4358   2.5787   2.6158
     2.6466   2.7139   2.7568   2.7878   2.8013   2.8195   2.8431   2.8575
     2.8699   2.8791   2.8966   2.9190   2.9333   2.9662   2.9830   3.0117
     3.0242   3.0323   3.0605   3.0654   3.0900   3.1158   3.1648   3.1784
     3.2106   3.2193   3.2387   3.2451   3.2590   3.2824   3.2913   3.3010
     3.3501   3.3606   3.3654   3.4097   3.4434   3.4560   3.4728   3.5112
     3.5152   3.5490   3.5769   3.5941   3.6365   3.6536   3.6697   3.6914
     3.7340   3.7586   3.8374   3.8490   3.8792   3.8961   3.9334   3.9535
     4.0232   4.0782   4.0867

          k = 0.1250 0.5052-0.0727 ( 51906 PWs)   bands (ev):

   -24.2308 -19.4745 -18.2138 -17.8879 -17.4917 -17.3703 -17.2919 -17.0485
   -17.0431 -16.9816 -16.9652 -16.8539 -16.8024 -16.7196 -16.6811 -16.6639
   -16.6405 -16.5551 -16.5231 -16.4448 -16.3880 -16.3208 -16.2891 -16.2336
   -16.1874 -16.0517 -15.9231 -15.8917 -15.8862 -15.8672 -15.8329 -15.7279
   -15.6038 -15.5468 -15.5264 -15.5128 -15.3975 -15.1929 -11.1352  -9.4957
    -9.3965  -9.3482  -7.5602  -6.7256  -6.4777  -6.4030  -6.3604  -6.3298
    -6.3158  -6.2649  -6.2218  -6.2032  -6.1323  -6.1133  -6.0956  -6.0845
    -6.0723  -6.0476  -6.0401  -5.9692  -5.9396  -5.9258  -5.9062  -5.8631
    -5.8325  -5.8010  -5.7804  -5.7407  -5.6790  -5.6333  -5.5235  -5.4730
    -5.3892  -5.3699  -5.2811  -5.2608  -5.1092  -4.9156  -4.3364  -4.1517
    -4.0891  -3.9553  -3.7924  -3.7660  -3.7182  -3.6848  -3.5999  -3.4796
    -3.4366  -3.3530  -3.3201  -3.2494  -3.2263  -3.1955  -3.1467  -3.1018
    -3.0599  -3.0132  -2.9836  -2.9289  -2.8917  -2.8337  -2.7952  -2.7708
    -2.7588  -2.7112  -2.6596  -2.6126  -2.5801  -2.5696  -2.5070  -2.4834
    -2.4363  -2.4124  -2.3838  -2.3320  -2.2740  -2.2356  -2.2138  -2.1782
    -2.1342  -2.1237  -2.1028  -2.0789  -2.0432  -2.0118  -1.9243  -1.9116
    -1.8597  -1.8116  -1.7843  -1.7673  -1.7411  -1.7011  -1.6700  -1.6606
    -1.6338  -1.5900  -1.5291  -1.4957  -1.4621  -1.4245  -1.3720  -1.3560
    -1.2726  -1.2299  -1.2100  -1.1623  -1.1256  -1.1023  -1.0771  -1.0427
    -1.0176  -0.9767  -0.9344  -0.8938  -0.8864  -0.8395  -0.8060  -0.7642
    -0.7475  -0.7030  -0.6896  -0.6433  -0.6150  -0.5879  -0.5448  -0.4700
    -0.4156  -0.3921  -0.3613  -0.2707  -0.2349  -0.2081  -0.1691  -0.1315
    -0.0695  -0.0090   0.0008   0.0135   0.0619   0.0898   0.4046   0.4604
     0.5972   0.7699   1.2702   1.4493   2.2081   2.4443   2.6163   2.6528
     2.6707   2.7270   2.7717   2.7780   2.8200   2.8446   2.8813   2.8887
     2.8985   2.9153   2.9277   2.9479   2.9627   3.0049   3.0108   3.0221
     3.0320   3.0564   3.0801   3.0966   3.1038   3.1189   3.1333   3.1463
     3.1865   3.2048   3.2156   3.2220   3.2346   3.2642   3.2866   3.2940
     3.3113   3.3376   3.3558   3.3813   3.3878   3.4076   3.4243   3.4315
     3.4518   3.4752   3.5447   3.5536   3.5682   3.5790   3.6014   3.6139
     3.6414   3.6684   3.7606   3.7882   3.7954   3.8348   3.8464   3.8899
     3.9469   3.9660   3.9797

          k = 0.1250-0.3608-0.0727 ( 51894 PWs)   bands (ev):

   -24.2293 -19.4839 -18.2206 -17.8660 -17.5461 -17.4276 -17.2561 -17.1218
   -17.0637 -17.0175 -16.9361 -16.8130 -16.7642 -16.7288 -16.6601 -16.6316
   -16.6267 -16.5288 -16.5217 -16.4399 -16.3624 -16.3227 -16.2820 -16.2624
   -16.1892 -16.0579 -15.9350 -15.8861 -15.8777 -15.8326 -15.7897 -15.7307
   -15.5911 -15.5580 -15.5305 -15.5230 -15.4035 -15.1830 -11.1090  -9.5364
    -9.4249  -9.4000  -7.6345  -6.6863  -6.4898  -6.4193  -6.4001  -6.3367
    -6.3001  -6.2801  -6.2379  -6.2041  -6.1528  -6.1311  -6.0936  -6.0685
    -6.0582  -6.0451  -6.0188  -5.9804  -5.9201  -5.9149  -5.8866  -5.8211
    -5.8094  -5.7758  -5.7427  -5.7213  -5.6693  -5.6324  -5.5484  -5.4533
    -5.3837  -5.3688  -5.2902  -5.2753  -5.0801  -5.0053  -4.4762  -4.2446
    -4.1750  -3.9696  -3.9304  -3.9031  -3.8291  -3.7380  -3.6990  -3.5594
    -3.5404  -3.4883  -3.4320  -3.3834  -3.3278  -3.2245  -3.2020  -3.1361
    -3.1101  -3.0497  -3.0195  -2.9646  -2.8873  -2.8641  -2.8464  -2.7699
    -2.7591  -2.7104  -2.6312  -2.5768  -2.5282  -2.4661  -2.4381  -2.4100
    -2.3957  -2.3391  -2.3160  -2.2764  -2.2592  -2.2255  -2.2107  -2.1784
    -2.1535  -2.0901  -2.0549  -2.0353  -2.0061  -1.9930  -1.9055  -1.8948
    -1.8757  -1.7973  -1.7675  -1.7240  -1.6832  -1.6659  -1.5948  -1.5525
    -1.5205  -1.4762  -1.4347  -1.4164  -1.3757  -1.3137  -1.3010  -1.2483
    -1.2287  -1.1980  -1.1699  -1.1484  -1.1311  -1.0927  -1.0813  -1.0402
    -0.9942  -0.9429  -0.9249  -0.8981  -0.8554  -0.8313  -0.8044  -0.7910
    -0.7468  -0.7151  -0.6808  -0.6397  -0.5660  -0.5505  -0.5200  -0.4082
    -0.3646  -0.3198  -0.2856  -0.2397  -0.2015  -0.1640  -0.1404  -0.1029
    -0.0513   0.0156   0.0670   0.0908   0.1179   0.1852   0.3531   0.4850
     0.6436   0.7695   1.2188   1.3598   2.2865   2.4094   2.6081   2.6364
     2.6653   2.7426   2.7630   2.7931   2.8133   2.8423   2.8685   2.8811
     2.8937   2.9009   2.9337   2.9368   2.9616   2.9710   2.9863   3.0015
     3.0373   3.0526   3.0765   3.0874   3.1155   3.1299   3.1368   3.1528
     3.1619   3.2146   3.2333   3.2376   3.2418   3.2666   3.2743   3.3040
     3.3125   3.3206   3.3694   3.3863   3.3981   3.4165   3.4229   3.4507
     3.4675   3.5102   3.5492   3.5714   3.6002   3.6273   3.6674   3.6758
     3.6791   3.7142   3.7362   3.8068   3.8332   3.8613   3.8872   3.9119
     3.9714   4.0291   4.0473

          k = 0.1250-0.0722-0.0727 ( 51844 PWs)   bands (ev):

   -24.2257 -19.4998 -18.2349 -17.8894 -17.5583 -17.5321 -17.2369 -17.2203
   -17.1603 -16.9625 -16.8452 -16.8216 -16.7984 -16.6654 -16.6216 -16.6069
   -16.6048 -16.5079 -16.4698 -16.3965 -16.3439 -16.3266 -16.2956 -16.2392
   -16.2043 -16.0795 -15.9101 -15.8973 -15.8884 -15.7776 -15.7407 -15.6713
   -15.6300 -15.5432 -15.5223 -15.5193 -15.4230 -15.1737 -11.0606  -9.6288
    -9.6031  -9.4087  -7.7306  -6.5979  -6.5434  -6.5147  -6.3951  -6.3596
    -6.3427  -6.3266  -6.2802  -6.2454  -6.1813  -6.0636  -6.0529  -6.0420
    -6.0299  -5.9841  -5.9717  -5.9262  -5.9150  -5.8301  -5.8118  -5.7938
    -5.7850  -5.6813  -5.6687  -5.6472  -5.6343  -5.6065  -5.5800  -5.3953
    -5.3723  -5.3559  -5.3163  -5.3107  -5.1674  -5.0742  -4.8247  -4.5913
    -4.4467  -4.2111  -4.1532  -4.1451  -4.1028  -4.0483  -3.8717  -3.8161
    -3.7230  -3.6548  -3.5940  -3.5037  -3.4885  -3.4275  -3.3366  -3.1799
    -3.1489  -3.1235  -3.0753  -2.9918  -2.9417  -2.8523  -2.7990  -2.7562
    -2.7394  -2.6772  -2.6488  -2.4270  -2.4037  -2.3860  -2.3440  -2.3154
    -2.2799  -2.2717  -2.2370  -2.2112  -2.1640  -2.1135  -2.0770  -2.0706
    -2.0466  -2.0206  -2.0001  -1.9821  -1.9395  -1.9128  -1.8741  -1.8394
    -1.7923  -1.7674  -1.7189  -1.6668  -1.6439  -1.6023  -1.5621  -1.5409
    -1.4977  -1.4818  -1.4025  -1.3723  -1.3488  -1.3160  -1.2778  -1.2115
    -1.1925  -1.1550  -1.1209  -1.0795  -1.0730  -1.0366  -0.9996  -0.9627
    -0.9270  -0.9172  -0.8896  -0.8529  -0.8261  -0.7861  -0.7467  -0.7253
    -0.7119  -0.6592  -0.4913  -0.4506  -0.3977  -0.3114  -0.2797  -0.2538
    -0.2169  -0.2141  -0.1189  -0.0978  -0.0871  -0.0537  -0.0391  -0.0025
     0.1614   0.1884   0.2833   0.2903   0.3174   0.3493   0.4522   0.5459
     0.7527   0.7790   1.0326   1.1562   2.2854   2.4450   2.5401   2.6125
     2.6231   2.6788   2.7344   2.7549   2.7931   2.8059   2.8155   2.8295
     2.8320   2.8492   2.8699   2.9075   2.9201   2.9571   2.9855   2.9922
     3.0182   3.0356   3.0493   3.0687   3.0938   3.1144   3.1550   3.1649
     3.1955   3.2303   3.2418   3.2468   3.2664   3.3047   3.3198   3.3338
     3.3571   3.3717   3.3839   3.4145   3.4280   3.4549   3.4702   3.5218
     3.5491   3.5884   3.6102   3.6353   3.6581   3.6785   3.7383   3.7531
     3.7669   3.8196   3.8752   3.8819   3.9094   3.9460   3.9931   3.9982
     4.0315   4.0729   4.1140

          k = 0.3750 0.3608-0.0727 ( 51906 PWs)   bands (ev):

   -24.2308 -19.4640 -18.2123 -17.9448 -17.4736 -17.3680 -17.2652 -17.0428
   -16.9957 -16.9818 -16.9564 -16.8471 -16.8044 -16.7826 -16.6933 -16.6903
   -16.6342 -16.5466 -16.5174 -16.4391 -16.3879 -16.3147 -16.2782 -16.2338
   -16.2080 -16.0511 -15.9241 -15.8919 -15.8879 -15.8665 -15.8395 -15.7211
   -15.6039 -15.5477 -15.5272 -15.5064 -15.3981 -15.1970 -11.1106  -9.4959
    -9.3965  -9.3485  -7.5461  -6.7325  -6.4676  -6.3998  -6.3687  -6.3382
    -6.3149  -6.2612  -6.2019  -6.1873  -6.1478  -6.1130  -6.0974  -6.0904
    -6.0783  -6.0499  -6.0413  -5.9880  -5.9227  -5.9161  -5.9107  -5.8607
    -5.8203  -5.7992  -5.7749  -5.7568  -5.6803  -5.6339  -5.5275  -5.4822
    -5.3872  -5.3717  -5.2811  -5.2610  -5.1678  -4.7970  -4.3900  -4.1474
    -4.0418  -3.9180  -3.8392  -3.7779  -3.7466  -3.7066  -3.6131  -3.4887
    -3.4239  -3.3488  -3.2650  -3.2494  -3.2165  -3.1639  -3.1312  -3.0919
    -3.0444  -3.0284  -2.9967  -2.9109  -2.8781  -2.8607  -2.8221  -2.7706
    -2.7503  -2.7308  -2.6880  -2.6374  -2.6080  -2.5864  -2.5462  -2.4874
    -2.4630  -2.4320  -2.3798  -2.3335  -2.2868  -2.2478  -2.2186  -2.1981
    -2.1416  -2.1060  -2.0827  -2.0701  -2.0405  -2.0152  -1.9635  -1.9249
    -1.8638  -1.8275  -1.8003  -1.7580  -1.7077  -1.6922  -1.6704  -1.6391
    -1.6272  -1.5794  -1.5403  -1.5078  -1.4706  -1.4248  -1.3661  -1.3371
    -1.2769  -1.2477  -1.2114  -1.1813  -1.1606  -1.1379  -1.1041  -1.0580
    -1.0201  -0.9755  -0.9234  -0.8977  -0.8804  -0.8437  -0.7987  -0.7621
    -0.7238  -0.7060  -0.6682  -0.6449  -0.6083  -0.5675  -0.5353  -0.4472
    -0.4211  -0.3541  -0.2867  -0.2435  -0.2139  -0.1929  -0.1840  -0.1212
    -0.0651  -0.0397   0.0008   0.0107   0.0808   0.1027   0.4238   0.4603
     0.6040   0.7658   1.1532   1.4126   2.1102   2.4866   2.6181   2.6504
     2.6782   2.7223   2.7700   2.8086   2.8335   2.8421   2.8669   2.8812
     2.8964   2.9050   2.9506   2.9552   2.9805   3.0049   3.0082   3.0224
     3.0529   3.0599   3.0714   3.0937   3.1042   3.1218   3.1405   3.1665
     3.1755   3.1956   3.2092   3.2196   3.2406   3.2541   3.2788   3.2805
     3.2944   3.3053   3.3407   3.3653   3.3935   3.4089   3.4227   3.4493
     3.4944   3.5109   3.5408   3.5535   3.5688   3.5843   3.6001   3.6414
     3.6447   3.6895   3.7328   3.7788   3.7954   3.8347   3.8408   3.9408
     3.9747   3.9841   4.0056

          k = 0.3750 0.6495-0.0727 ( 51858 PWs)   bands (ev):

   -24.2314 -19.4668 -18.2126 -17.8934 -17.5144 -17.3552 -17.2916 -17.0205
   -17.0033 -16.9496 -16.9421 -16.8809 -16.8286 -16.7295 -16.7255 -16.6997
   -16.6350 -16.5214 -16.5142 -16.4772 -16.4064 -16.3090 -16.2906 -16.2071
   -16.1969 -16.0492 -15.9519 -15.8999 -15.8852 -15.8726 -15.8390 -15.7324
   -15.6087 -15.5329 -15.5280 -15.5145 -15.4035 -15.1848 -11.1053  -9.4323
    -9.3948  -9.3651  -7.5980  -6.7568  -6.4644  -6.3937  -6.3856  -6.3380
    -6.2874  -6.2451  -6.2223  -6.1775  -6.1410  -6.1386  -6.1308  -6.0940
    -6.0644  -6.0408  -5.9909  -5.9707  -5.9356  -5.9148  -5.9070  -5.8946
    -5.8684  -5.8392  -5.8216  -5.7698  -5.6738  -5.6472  -5.4982  -5.4750
    -5.4093  -5.3679  -5.2728  -5.2555  -5.0652  -4.8450  -4.1500  -4.1259
    -3.9578  -3.8341  -3.7598  -3.7373  -3.6886  -3.6433  -3.5869  -3.5270
    -3.3832  -3.3503  -3.2883  -3.2286  -3.1845  -3.1381  -3.1071  -3.0691
    -3.0184  -3.0091  -2.9673  -2.9371  -2.9291  -2.8984  -2.8321  -2.7864
    -2.7316  -2.7215  -2.7126  -2.6932  -2.6379  -2.5865  -2.5400  -2.4874
    -2.4653  -2.4199  -2.3995  -2.3361  -2.2750  -2.2335  -2.2154  -2.1948
    -2.1646  -2.1178  -2.0726  -2.0538  -2.0408  -2.0307  -2.0146  -1.9334
    -1.9119  -1.8751  -1.8615  -1.7736  -1.7383  -1.6919  -1.6796  -1.6575
    -1.5572  -1.5072  -1.4803  -1.4596  -1.4497  -1.4161  -1.3674  -1.3078
    -1.2805  -1.2526  -1.2325  -1.2064  -1.1940  -1.1450  -1.0714  -1.0583
    -1.0266  -1.0096  -0.9819  -0.8947  -0.8737  -0.8421  -0.8351  -0.7584
    -0.7297  -0.6987  -0.6679  -0.6545  -0.6233  -0.5840  -0.5643  -0.5187
    -0.4855  -0.4331  -0.4194  -0.3439  -0.3108  -0.2497  -0.2245  -0.2005
    -0.0599  -0.0517  -0.0485   0.0182   0.0403   0.1150   0.3554   0.4149
     0.5455   0.7779   1.2369   1.3722   2.2310   2.5306   2.6118   2.6535
     2.6947   2.7958   2.8119   2.8566   2.8647   2.8740   2.9008   2.9072
     2.9143   2.9335   2.9465   2.9649   2.9800   2.9998   3.0062   3.0285
     3.0574   3.0687   3.0761   3.0992   3.1107   3.1289   3.1325   3.1602
     3.1626   3.1801   3.1925   3.2045   3.2341   3.2400   3.2568   3.2754
     3.2909   3.3242   3.3498   3.3607   3.3768   3.3920   3.4124   3.4264
     3.4569   3.4899   3.5040   3.5397   3.5529   3.5790   3.5933   3.6160
     3.6392   3.6799   3.7160   3.7392   3.7477   3.7888   3.8009   3.8777
     3.9600   3.9900   4.0179

          k = 0.3750-0.2165-0.0727 ( 51926 PWs)   bands (ev):

   -24.2299 -19.4763 -18.2191 -17.8784 -17.5418 -17.4059 -17.2847 -17.0978
   -17.0278 -16.9860 -16.9536 -16.8152 -16.8011 -16.7572 -16.6492 -16.6451
   -16.6384 -16.5282 -16.5244 -16.4423 -16.3650 -16.3229 -16.2639 -16.2477
   -16.2213 -16.0562 -15.9316 -15.8735 -15.8683 -15.8559 -15.8083 -15.7207
   -15.5954 -15.5497 -15.5442 -15.5416 -15.3993 -15.1762 -11.0784  -9.5347
    -9.3986  -9.3775  -7.6729  -6.7006  -6.4487  -6.4105  -6.3876  -6.3600
    -6.3452  -6.2867  -6.2324  -6.1933  -6.1437  -6.1132  -6.0910  -6.0755
    -6.0573  -6.0406  -6.0225  -5.9935  -5.9726  -5.9689  -5.9082  -5.8317
    -5.8132  -5.7759  -5.7602  -5.6922  -5.6826  -5.6255  -5.5542  -5.4733
    -5.3747  -5.3708  -5.2885  -5.2679  -5.0375  -4.9129  -4.4382  -4.1840
    -4.1368  -3.9931  -3.8885  -3.8240  -3.7196  -3.6782  -3.6287  -3.5697
    -3.4764  -3.4147  -3.3922  -3.3498  -3.3185  -3.1617  -3.1114  -3.0811
    -3.0678  -3.0326  -2.9939  -2.9525  -2.8751  -2.8627  -2.8376  -2.7949
    -2.7514  -2.7277  -2.6618  -2.5740  -2.5538  -2.5293  -2.5063  -2.4452
    -2.4089  -2.3666  -2.3539  -2.2961  -2.2787  -2.2439  -2.2076  -2.1927
    -2.1476  -2.1049  -2.0740  -2.0571  -2.0470  -1.9578  -1.9443  -1.8841
    -1.8583  -1.8439  -1.7780  -1.7387  -1.6991  -1.6826  -1.6509  -1.6229
    -1.6024  -1.5412  -1.4775  -1.4535  -1.4301  -1.4087  -1.3417  -1.3227
    -1.2641  -1.2211  -1.2058  -1.1796  -1.1617  -1.0960  -1.0667  -1.0393
    -0.9974  -0.9654  -0.9350  -0.9048  -0.8491  -0.8097  -0.7791  -0.7671
    -0.7267  -0.6963  -0.6732  -0.6160  -0.5664  -0.5442  -0.4641  -0.4153
    -0.3616  -0.3190  -0.3005  -0.2520  -0.2214  -0.1779  -0.1516  -0.0703
    -0.0510  -0.0195   0.0419   0.0888   0.1125   0.1272   0.2541   0.5002
     0.6618   0.7458   1.0864   1.3175   2.3208   2.4553   2.5991   2.6478
     2.6703   2.7032   2.7608   2.7882   2.8029   2.8476   2.8486   2.8603
     2.8801   2.9092   2.9156   2.9432   2.9531   2.9842   2.9984   3.0214
     3.0429   3.0597   3.0712   3.0844   3.0958   3.1159   3.1260   3.1492
     3.1638   3.1845   3.2133   3.2301   3.2375   3.2545   3.2752   3.2842
     3.2974   3.3106   3.3156   3.3776   3.3935   3.4064   3.4145   3.4602
     3.4955   3.5290   3.5624   3.5776   3.5994   3.6244   3.6382   3.6639
     3.6859   3.7416   3.7586   3.8173   3.8255   3.8733   3.8889   3.9820
     3.9860   4.0247   4.0343

          k = 0.3750 0.0722-0.0727 ( 51894 PWs)   bands (ev):

   -24.2293 -19.4736 -18.2192 -17.9301 -17.5089 -17.4264 -17.2467 -17.1187
   -17.0507 -16.9581 -16.9415 -16.8251 -16.7905 -16.7517 -16.6745 -16.6444
   -16.6225 -16.5343 -16.5153 -16.4183 -16.3631 -16.3366 -16.2729 -16.2430
   -16.2171 -16.0578 -15.9350 -15.8892 -15.8785 -15.8360 -15.7914 -15.7234
   -15.5909 -15.5580 -15.5329 -15.5171 -15.4039 -15.1866 -11.0841  -9.5366
    -9.4253  -9.3999  -7.6213  -6.6944  -6.4852  -6.4171  -6.4076  -6.3467
    -6.2915  -6.2727  -6.2260  -6.2043  -6.1617  -6.1375  -6.0910  -6.0687
    -6.0580  -6.0415  -6.0373  -5.9792  -5.9155  -5.9099  -5.8838  -5.8306
    -5.8068  -5.7608  -5.7530  -5.7215  -5.6703  -5.6328  -5.5455  -5.4567
    -5.3819  -5.3675  -5.2902  -5.2750  -5.1375  -4.8626  -4.5106  -4.2911
    -4.1724  -3.9897  -3.9386  -3.8685  -3.8095  -3.7284  -3.6904  -3.6179
    -3.5984  -3.5205  -3.4169  -3.3517  -3.2767  -3.2191  -3.1847  -3.1250
    -3.0982  -3.0617  -2.9981  -2.9506  -2.9023  -2.8558  -2.8237  -2.7946
    -2.7575  -2.7078  -2.6627  -2.5794  -2.5466  -2.5359  -2.4586  -2.4497
    -2.3978  -2.3293  -2.3100  -2.2716  -2.2603  -2.2140  -2.1973  -2.1535
    -2.1310  -2.1055  -2.0897  -2.0492  -1.9937  -1.9685  -1.9463  -1.8904
    -1.8744  -1.8337  -1.7698  -1.7490  -1.7096  -1.6385  -1.6147  -1.5837
    -1.5513  -1.4885  -1.4633  -1.4027  -1.3418  -1.3155  -1.2855  -1.2450
    -1.2264  -1.2129  -1.1833  -1.1667  -1.1391  -1.1265  -1.0932  -1.0268
    -1.0077  -0.9596  -0.9229  -0.9008  -0.8921  -0.8431  -0.7983  -0.7704
    -0.7163  -0.6698  -0.6404  -0.5986  -0.5744  -0.5155  -0.4840  -0.3676
    -0.3537  -0.2970  -0.2626  -0.2262  -0.2109  -0.1629  -0.1399  -0.1006
    -0.0710  -0.0088   0.0704   0.1036   0.1269   0.2014   0.3720   0.4843
     0.6500   0.7687   1.1640   1.2707   2.1584   2.4831   2.6057   2.6373
     2.6798   2.7410   2.7653   2.7969   2.8323   2.8446   2.8624   2.8859
     2.8885   2.9017   2.9270   2.9482   2.9508   2.9673   2.9909   3.0032
     3.0339   3.0622   3.0807   3.0998   3.1060   3.1260   3.1453   3.1570
     3.1756   3.1959   3.2294   3.2408   3.2462   3.2660   3.2700   3.2990
     3.3072   3.3163   3.3290   3.3719   3.3894   3.4164   3.4424   3.4692
     3.5071   3.5177   3.5517   3.5701   3.6049   3.6207   3.6683   3.6763
     3.7004   3.7260   3.7465   3.8078   3.8282   3.8597   3.8908   3.9697
     4.0046   4.0236   4.0572

     the Fermi energy is     1.3566 ev

!    total energy              =   -3183.34491020 Ry
     estimated scf accuracy    <       0.00204935 Ry
     smearing contrib. (-TS)   =      -0.00001825 Ry
     internal energy E=F+TS    =   -3183.34489195 Ry

     The total energy is F=E-TS. E is the sum of the following terms:
     one-electron contribution =  -54254.56049296 Ry
     hartree contribution      =   27387.09796455 Ry
     xc contribution           =    -865.41524441 Ry
     ewald contribution        =   25276.02699550 Ry
     electric field correction =       0.00064489 Ry
     Hubbard energy            =       3.26353754 Ry
     one-center paw contrib.   =    -729.75829706 Ry

     total magnetization       =    41.93 Bohr mag/cell
     absolute magnetization    =    91.15 Bohr mag/cell

     convergence has been achieved in 220 iterations

     negative rho (up, down):  8.665E-04 8.166E-04

     Forces acting on atoms (cartesian axes, Ry/au):

     atom    1 type  5   force =    -0.00006087    0.00098239    0.00542907
     atom    2 type  6   force =     0.00051189   -0.00162630    0.00323442
     atom    3 type  5   force =    -0.00101212   -0.00106444    0.00429070
     atom    4 type  5   force =     0.00131146   -0.00073224    0.00397291
     atom    5 type  4   force =     0.00674310   -0.00121949    0.02076147
     atom    6 type  4   force =    -0.01387761    0.00607686    0.00873198
     atom    7 type  5   force =     0.00113912    0.00371965   -0.00132448
     atom    8 type  7   force =    -0.00163109    0.00241468    0.00965264
     atom    9 type  5   force =    -0.00067434   -0.00181107    0.00667936
     atom   10 type  5   force =     0.00062917    0.00055881    0.00350736
     atom   11 type  5   force =    -0.00027604    0.00029685    0.00540376
     atom   12 type  4   force =    -0.00803377   -0.01042875   -0.00017062
     atom   13 type  4   force =     0.00683535    0.00148290    0.00074146
     atom   14 type  4   force =     0.00541111   -0.00389906    0.01262309
     atom   15 type  4   force =     0.00572615   -0.00445595   -0.01544481
     atom   16 type  2   force =    -0.01435937   -0.00371577   -0.00957290
     atom   17 type  2   force =    -0.00040804    0.00616144   -0.00200038
     atom   18 type  2   force =     0.01532549   -0.00590563   -0.00285698
     atom   19 type  4   force =     0.00308873    0.00703508    0.00206703
     atom   20 type  4   force =    -0.00279570   -0.00009873   -0.00074476
     atom   21 type  4   force =    -0.00379176    0.00395451    0.01355526
     atom   22 type  4   force =     0.00351791    0.00631402   -0.00430532
     atom   23 type  3   force =    -0.00393593   -0.00744306   -0.00763802
     atom   24 type  2   force =     0.00238521    0.00669345   -0.00798019
     atom   25 type  3   force =    -0.00015405   -0.00010926   -0.00947376
     atom   26 type  4   force =    -0.00056286   -0.00072946    0.00052409
     atom   27 type  4   force =    -0.00048985   -0.00003480    0.00059616
     atom   28 type  4   force =    -0.00091557   -0.00038866    0.00081920
     atom   29 type  4   force =    -0.00035947    0.00059061    0.00031653
     atom   30 type  2   force =    -0.00056832    0.00035211   -0.01144506
     atom   31 type  2   force =    -0.00050357    0.00025704   -0.01135157
     atom   32 type  2   force =    -0.00039030   -0.00011737   -0.01143064
     atom   33 type  4   force =    -0.00124001    0.00044440    0.00043787
     atom   34 type  4   force =    -0.00050193   -0.00066402    0.00055602
     atom   35 type  4   force =     0.00079599    0.00065887   -0.00011068
     atom   36 type  4   force =    -0.00062315   -0.00001007   -0.00050602
     atom   37 type  3   force =    -0.00017561   -0.00009619   -0.00839224
     atom   38 type  1   force =    -0.00014991    0.00008663    0.01781575
     atom   39 type  4   force =    -0.00037150    0.00006936    0.00052119
     atom   40 type  4   force =    -0.00022910   -0.00004792    0.00067003
     atom   41 type  4   force =    -0.00042462   -0.00005629    0.00047802
     atom   42 type  2   force =    -0.00029402   -0.00005026   -0.00988063
     atom   43 type  3   force =    -0.00004982   -0.00014805   -0.00906061
     atom   44 type  4   force =    -0.00020377   -0.00002531   -0.00183623
     atom   45 type  4   force =    -0.00031358    0.00076819   -0.00077890
     atom   46 type  4   force =     0.00070124   -0.00060114   -0.00044928
     atom   47 type  4   force =    -0.00112232   -0.00057712   -0.00102206
     atom   48 type  2   force =    -0.00074414   -0.00050503   -0.01261134
     atom   49 type  2   force =    -0.00011388    0.00087262   -0.01242646
     atom   50 type  2   force =     0.00070755   -0.00067606   -0.01244141
     atom   51 type  4   force =     0.00006907   -0.00017335    0.00067065
     atom   52 type  4   force =     0.00013313    0.00009025    0.00057557
     atom   53 type  4   force =    -0.00085749    0.00020324    0.00065673
     atom   54 type  4   force =    -0.00000225   -0.00029248    0.00042332
     atom   55 type  3   force =    -0.00018081   -0.00001308   -0.00680227
     atom   56 type  2   force =     0.00005773    0.00035531   -0.00919184
     atom   57 type  3   force =     0.00190534    0.00058749   -0.00995864
     atom   58 type  4   force =    -0.00073873   -0.00022586    0.00056131
     atom   59 type  4   force =    -0.00180968    0.00040226    0.00139623
     atom   60 type  4   force =    -0.00095572    0.00063348    0.00176459
     atom   61 type  4   force =     0.00143150   -0.00077079    0.00106865
     atom   62 type  2   force =     0.00269728   -0.01098697    0.00565881
     atom   63 type  2   force =     0.01292969    0.00561089    0.00945438
     atom   64 type  2   force =    -0.00864817    0.00601830    0.00209309
     atom   65 type  4   force =    -0.00974034    0.00343053    0.01476170
     atom   66 type  4   force =     0.00178670   -0.00863532    0.01449171
     atom   67 type  4   force =     0.01003196    0.00128479    0.01555657
     atom   68 type  4   force =    -0.00090630   -0.00014543   -0.00814759
     atom   69 type  5   force =    -0.00067442    0.00007375    0.00683699

     Total force =     0.080300     Total SCF correction =     0.238269
     SCF correction compared to forces is large: reduce conv_thr to get better values

     BFGS Geometry Optimization
     Energy error            =      0.0E+00 Ry
     Gradient error          =      2.1E-02 Ry/Bohr

     number of scf cycles    =   1
     number of bfgs steps    =   0

     energy             new  =   -3183.3449102006 Ry

     new trust radius        =       0.0218630985 bohr
     new conv_thr            =       0.0000001000 Ry


ATOMIC_POSITIONS (angstrom)
H             0.0035597946        4.5976432522       22.9217227838
C            -0.0563126111        4.1700790644       21.9115754134
H            -0.9523312952        3.5419151728       21.8501579898
H             0.8307901552        3.5547968563       21.7251017840
O             1.0459435694        6.4570401911       21.1245079519
O            -1.5436194133        6.2288470422       20.9097641278
H             1.3336070394        7.0372619992       20.3384036464
P            -0.1957680939        5.5277380519       20.7530252225
H             0.3537591498        0.3588042935       19.7761440823
H             1.4688373965        2.2355349494       19.6829047124
H            -2.4045991969        2.2829498808       18.6196936862
O             0.0545484908        0.1116127968       18.8426329193
O             1.5385402570        2.5512258555       18.7343007447
O            -1.4914589132        2.5872800055       18.8520205969
O             0.0165467099        5.0526706941       19.2537890733
Fe1          -1.4074016101        4.3846557436       17.8118307779
Fe1           0.0166118356        1.7958931679       17.6806846807
Fe1           1.4807037105        4.3653212297       17.8933586708
O             0.0321264121        3.4643656308       16.5520610597
O             4.5860947465        0.8218225737       16.5448028703
O             3.0377014375        3.5593346239       16.4953469307
O             1.4518652939        0.8335668290       16.4874167524
Fe2           3.0223593572        1.7618779872       15.8676554576
Fe1           0.0212774331       -0.0524823222       15.2715387433
Fe2           0.0300133322        3.4523464179       14.6218140284
O            -1.5550555325        4.3730537368       14.0386010503
O             0.0269742152        1.6115308412       14.0563891358
O             1.6166878878        4.3702683110       14.0377313079
O             3.0386099588        1.7285007710       13.9530712197
Fe1           4.5271501905        0.8701759192       12.7142940915
Fe1           1.5523401445        0.8694339695       12.7185359970
Fe1           3.0400864975        3.4411325197       12.6997682571
O             1.5628711833        2.5776457770       11.7345005310
O             3.0395858884        0.0267816494       11.7374730864
O             4.5167207427        2.5785991444       11.7319545271
O             0.0394073310       -0.0031484836       11.7111492963
Fe2           0.0403131052        3.4663837909       10.7860707202
Ba            3.0434334412        1.7365801196        9.4058550707
O             0.0447996241        1.8963960797        9.3759624822
O            -1.3212439383        4.2607009953        9.3782254763
O             1.4089251202        4.2599586262        9.3794194432
Fe1           0.0434206896        0.0065355168        9.3108578766
Fe2           0.0447832088        3.4780857847        7.9807683631
O             0.0482778928        0.0140380811        7.0844131497
O             3.0492095762        0.0466646516        7.0288100563
O             1.5732945236        2.5995757129        7.0231269633
O             4.5210684769        2.5976687097        7.0278501034
Fe1           1.5692667186        0.8927215839        6.0446696956
Fe1           3.0497791869        3.4584863808        6.0419118322
Fe1           4.5313825598        0.8923697405        6.0420084286
O             3.0568125364        1.7490288186        4.7672215851
O             1.6562929093        4.4092090085        4.7541601319
O            -1.5479325534        4.4056203744        4.7568587715
O             0.0495896270        1.6312413364        4.7552063057
Fe2           0.0556138904        3.4817617472        4.2295246188
Fe1           0.0695229842        0.0192940427        3.5110337724
Fe2           3.0630143044        1.7482920370        2.8124381641
O             0.0295628636        3.4731048164        2.3512583229
O             1.4656834446        0.8372608554        2.2639989624
O             3.0295747978        3.6107204406        2.2551027080
O             4.6778786249        0.7865499459        2.2379180395
Fe1           0.0890593792        1.8208844901        1.0003526400
Fe1           1.5393030115        4.3201938727        1.0398642758
Fe1          -1.3406150972        4.2936038661        0.9925310969
O             1.4973250774        2.7392352290        0.1737077204
O             0.2085012406        5.0509209969        0.1266184221
O            -1.2581112629        2.6276848963        0.0823765962
O             0.1438931228        0.0144447392       -0.0217702092
H             0.0937396503        0.0029922788       -0.9859105339


     Writing output data file /g100_scratch/userexternal/mpoberzn/temp/pw/C1PO3H-v2.H5BaFe21O35-1x1.slab/pwscf.save/
     NEW-OLD atomic charge density approx. for the potential

     negative rho (up, down):  8.580E-04 9.062E-04
 
     Adding external electric field

     Computed dipole along edir(3) : 
        Dipole               -0.6644 Ry au,         -1.6887 Debye
        Dipole field         -0.0010 Ry au, 
 
        Potential amp.        0.1460 Ry
        Total length         76.0000 bohr
 
 
     Adding external electric field

     Computed dipole along edir(3) : 
        Dipole               -0.6644 Ry au,         -1.6887 Debye
        Dipole field         -0.0010 Ry au, 
 
        Potential amp.        0.1460 Ry
        Total length         76.0000 bohr
 
     Generating pointlists ...
 Atomic wfc used for LDA+U Projector are NOT orthogonalized

     total cpu time spent up to now is    11132.8 secs

     Self-consistent Calculation

     iteration #  1     ecut=    50.00 Ry     beta= 0.10
     Davidson diagonalization with overlap
     c_bands:  4 eigenvalues not converged
     c_bands:  2 eigenvalues not converged
     c_bands:  1 eigenvalues not converged
     c_bands:  4 eigenvalues not converged
     c_bands:  2 eigenvalues not converged
     c_bands:  3 eigenvalues not converged
     c_bands:  4 eigenvalues not converged
     c_bands:  2 eigenvalues not converged
     ethr =  1.00E-06,  avg # of iterations = 41.0
 --- enter write_ns ---
 LDA+U parameters:
U( 2)     =  4.30000000
U( 3)     =  4.30000000
atom   16   Tr[ns(na)] (up, down, total) =   4.78517  0.93986  5.72504
   spin  1
    eigenvalues: 
  0.854  0.955  0.991  0.992  0.993
    eigenvectors:
  0.001  0.004  0.560  0.242  0.194
  0.178  0.623  0.025  0.113  0.060
  0.503  0.189  0.099  0.003  0.206
  0.234  0.067  0.258  0.048  0.394
  0.084  0.116  0.059  0.594  0.147
    occupations:
  0.992  0.003 -0.002  0.000 -0.002
  0.003  0.944  0.028 -0.021  0.027
 -0.002  0.028  0.916  0.052 -0.023
  0.000 -0.021  0.052  0.958  0.016
 -0.002  0.027 -0.023  0.016  0.976
   spin  2
    eigenvalues: 
  0.073  0.085  0.237  0.265  0.280
    eigenvectors:
  0.566  0.124  0.129  0.023  0.158
  0.064  0.000  0.197  0.230  0.509
  0.013  0.324  0.094  0.503  0.067
  0.127  0.538  0.031  0.209  0.095
  0.229  0.014  0.550  0.035  0.172
    occupations:
  0.133  0.046 -0.015  0.001  0.072
  0.046  0.255 -0.005 -0.016 -0.010
 -0.015 -0.005  0.203 -0.083  0.010
  0.001 -0.016 -0.083  0.144 -0.022
  0.072 -0.010  0.010 -0.022  0.206
atomic mag. moment =   3.84531
atom   17   Tr[ns(na)] (up, down, total) =   4.88235  1.30759  6.18994
   spin  1
    eigenvalues: 
  0.946  0.967  0.989  0.990  0.990
    eigenvectors:
  0.003  0.002  0.740  0.000  0.255
  0.358  0.398  0.001  0.242  0.002
  0.312  0.322  0.121  0.012  0.234
  0.188  0.171  0.134  0.006  0.501
  0.139  0.107  0.005  0.740  0.009
    occupations:
  0.989 -0.001 -0.002  0.002  0.001
 -0.001  0.965 -0.006  0.005  0.014
 -0.002 -0.006  0.969  0.016  0.005
  0.002  0.005  0.016  0.978 -0.004
  0.001  0.014  0.005 -0.004  0.981
   spin  2
    eigenvalues: 
  0.112  0.140  0.148  0.441  0.466
    eigenvectors:
  0.890  0.102  0.007  0.002  0.000
  0.012  0.080  0.237  0.410  0.261
  0.024  0.211  0.109  0.243  0.413
  0.024  0.413  0.219  0.154  0.190
  0.050  0.194  0.429  0.192  0.135
    occupations:
  0.116 -0.004  0.012 -0.003  0.012
 -0.004  0.350  0.010  0.001 -0.144
  0.012  0.010  0.348 -0.149 -0.015
 -0.003  0.001 -0.149  0.250 -0.003
  0.012 -0.144 -0.015 -0.003  0.244
atomic mag. moment =   3.57476
atom   18   Tr[ns(na)] (up, down, total) =   4.86221  0.99271  5.85491
   spin  1
    eigenvalues: 
  0.914  0.973  0.991  0.992  0.993
    eigenvectors:
  0.005  0.001  0.532  0.347  0.114
  0.039  0.784  0.001  0.048  0.128
  0.598  0.072  0.159  0.027  0.144
  0.309  0.007  0.273  0.218  0.193
  0.049  0.136  0.035  0.360  0.420
    occupations:
  0.991  0.000  0.004 -0.004 -0.001
  0.000  0.974 -0.007  0.007  0.010
  0.004 -0.007  0.944  0.034  0.012
 -0.004  0.007  0.034  0.968 -0.009
 -0.001  0.010  0.012 -0.009  0.986
   spin  2
    eigenvalues: 
  0.073  0.093  0.252  0.284  0.291
    eigenvectors:
  0.865  0.053  0.036  0.008  0.038
  0.002  0.045  0.367  0.058  0.529
  0.017  0.244  0.081  0.644  0.015
  0.094  0.449  0.001  0.286  0.170
  0.021  0.209  0.516  0.005  0.248
    occupations:
  0.090 -0.005  0.002  0.031 -0.045
 -0.005  0.267 -0.027 -0.033 -0.001
  0.002 -0.027  0.231 -0.072 -0.033
  0.031 -0.033 -0.072  0.179 -0.050
 -0.045 -0.001 -0.033 -0.050  0.225
atomic mag. moment =   3.86950
atom   23   Tr[ns(na)] (up, down, total) =   1.45369  4.93130  6.38499
   spin  1
    eigenvalues: 
  0.190  0.205  0.342  0.356  0.360
    eigenvectors:
  0.015  0.000  0.433  0.143  0.409
  0.000  0.776  0.034  0.183  0.006
  0.603  0.000  0.219  0.015  0.164
  0.382  0.000  0.200  0.010  0.407
  0.000  0.224  0.114  0.649  0.014
    occupations:
  0.349  0.000 -0.010  0.018 -0.004
  0.000  0.238  0.001  0.003  0.062
 -0.010  0.001  0.254  0.078  0.000
  0.018  0.003  0.078  0.292  0.003
 -0.004  0.062  0.000  0.003  0.321
   spin  2
    eigenvalues: 
  0.984  0.985  0.985  0.988  0.989
    eigenvectors:
  0.372  0.473  0.145  0.007  0.003
  0.159  0.092  0.052  0.644  0.053
  0.006  0.106  0.372  0.035  0.482
  0.002  0.192  0.328  0.027  0.450
  0.461  0.137  0.102  0.288  0.013
    occupations:
  0.985 -0.000  0.000 -0.000  0.000
 -0.000  0.987 -0.000 -0.000 -0.002
  0.000 -0.000  0.987 -0.002 -0.000
 -0.000 -0.000 -0.002  0.987 -0.000
  0.000 -0.002 -0.000 -0.000  0.986
atomic mag. moment =  -3.47761
atom   24   Tr[ns(na)] (up, down, total) =   4.92468  1.38576  6.31044
   spin  1
    eigenvalues: 
  0.976  0.979  0.989  0.990  0.991
    eigenvectors:
  0.000  0.000  0.001  0.000  0.999
  0.296  0.287  0.416  0.000  0.000
  0.289  0.288  0.000  0.423  0.000
  0.201  0.222  0.000  0.577  0.000
  0.213  0.202  0.583  0.000  0.001
    occupations:
  0.991 -0.000  0.000 -0.000  0.000
 -0.000  0.982 -0.001  0.001  0.006
  0.000 -0.001  0.983  0.006  0.001
 -0.000  0.001  0.006  0.985 -0.001
  0.000  0.006  0.001 -0.001  0.984
   spin  2
    eigenvalues: 
  0.136  0.145  0.151  0.466  0.487
    eigenvectors:
  0.357  0.379  0.264  0.000  0.000
  0.000  0.120  0.187  0.658  0.035
  0.202  0.071  0.043  0.036  0.648
  0.441  0.145  0.098  0.017  0.299
  0.000  0.284  0.409  0.289  0.018
    occupations:
  0.144  0.001  0.002  0.005 -0.004
  0.001  0.369  0.002 -0.002 -0.147
  0.002  0.002  0.377 -0.161 -0.005
  0.005 -0.002 -0.161  0.250  0.001
 -0.004 -0.147 -0.005  0.001  0.247
atomic mag. moment =   3.53891
atom   25   Tr[ns(na)] (up, down, total) =   1.44825  4.93277  6.38102
   spin  1
    eigenvalues: 
  0.198  0.199  0.341  0.343  0.368
    eigenvectors:
  0.001  0.000  0.012  0.000  0.987
  0.438  0.276  0.021  0.264  0.001
  0.283  0.442  0.245  0.023  0.006
  0.103  0.171  0.661  0.060  0.005
  0.175  0.112  0.060  0.653  0.001
    occupations:
  0.367  0.002 -0.006  0.000  0.000
  0.002  0.240  0.001  0.001  0.066
 -0.006  0.001  0.238  0.064 -0.000
  0.000  0.001  0.064  0.302 -0.000
  0.000  0.066 -0.000 -0.000  0.301
   spin  2
    eigenvalues: 
  0.985  0.986  0.986  0.988  0.988
    eigenvectors:
  0.904  0.086  0.002  0.006  0.002
  0.006  0.012  0.219  0.420  0.343
  0.046  0.214  0.016  0.317  0.407
  0.037  0.647  0.047  0.122  0.147
  0.007  0.040  0.716  0.135  0.101
    occupations:
  0.985 -0.000  0.000  0.000 -0.000
 -0.000  0.988  0.000  0.000 -0.001
  0.000  0.000  0.988 -0.001  0.000
  0.000  0.000 -0.001  0.986  0.000
 -0.000 -0.001  0.000  0.000  0.986
atomic mag. moment =  -3.48452
atom   30   Tr[ns(na)] (up, down, total) =   4.93827  1.39418  6.33245
   spin  1
    eigenvalues: 
  0.982  0.985  0.990  0.990  0.991
    eigenvectors:
  0.000  0.034  0.797  0.000  0.170
  0.206  0.429  0.111  0.064  0.189
  0.530  0.164  0.041  0.200  0.065
  0.192  0.103  0.011  0.550  0.144
  0.072  0.270  0.040  0.186  0.433
    occupations:
  0.990 -0.000  0.000 -0.000  0.001
 -0.000  0.987 -0.001  0.000  0.003
  0.000 -0.001  0.985  0.003  0.000
 -0.000  0.000  0.003  0.988 -0.000
  0.001  0.003  0.000 -0.000  0.989
   spin  2
    eigenvalues: 
  0.139  0.140  0.186  0.463  0.467
    eigenvectors:
  0.231  0.450  0.319  0.000  0.000
  0.186  0.003  0.189  0.048  0.575
  0.135  0.217  0.061  0.555  0.033
  0.166  0.320  0.101  0.378  0.035
  0.282  0.011  0.329  0.020  0.357
    occupations:
  0.154 -0.011  0.005  0.009 -0.016
 -0.011  0.352 -0.013 -0.010 -0.147
  0.005 -0.013  0.332 -0.155 -0.008
  0.009 -0.010 -0.155  0.278  0.000
 -0.016 -0.147 -0.008  0.000  0.278
atomic mag. moment =   3.54409
atom   31   Tr[ns(na)] (up, down, total) =   4.93864  1.39158  6.33022
   spin  1
    eigenvalues: 
  0.983  0.985  0.990  0.990  0.991
    eigenvectors:
  0.000  0.034  0.794  0.000  0.172
  0.149  0.484  0.114  0.064  0.188
  0.587  0.108  0.040  0.198  0.066
  0.218  0.078  0.011  0.548  0.147
  0.046  0.297  0.040  0.190  0.427
    occupations:
  0.990  0.000  0.000 -0.000 -0.001
  0.000  0.987  0.001 -0.000  0.003
  0.000  0.001  0.986  0.003 -0.000
 -0.000 -0.000  0.003  0.988  0.000
 -0.001  0.003 -0.000  0.000  0.988
   spin  2
    eigenvalues: 
  0.139  0.139  0.185  0.463  0.465
    eigenvectors:
  0.046  0.641  0.313  0.000  0.000
  0.152  0.037  0.188  0.063  0.560
  0.255  0.094  0.063  0.510  0.078
  0.331  0.149  0.107  0.374  0.038
  0.216  0.079  0.329  0.052  0.324
    occupations:
  0.153  0.010  0.005  0.009  0.016
  0.010  0.351  0.015  0.009 -0.146
  0.005  0.015  0.333 -0.156  0.008
  0.009  0.009 -0.156  0.278 -0.000
  0.016 -0.146  0.008 -0.000  0.277
atomic mag. moment =   3.54706
atom   32   Tr[ns(na)] (up, down, total) =   4.93877  1.39674  6.33552
   spin  1
    eigenvalues: 
  0.983  0.985  0.990  0.990  0.991
    eigenvectors:
  0.000  0.034  0.772  0.000  0.195
  0.731  0.001  0.000  0.268  0.000
  0.001  0.583  0.168  0.000  0.249
  0.001  0.382  0.060  0.000  0.557
  0.268  0.000  0.000  0.732  0.000
    occupations:
  0.990 -0.000 -0.000  0.001  0.000
 -0.000  0.985 -0.000  0.000  0.003
 -0.000 -0.000  0.987  0.003  0.000
  0.001  0.000  0.003  0.989 -0.000
  0.000  0.003  0.000 -0.000  0.988
   spin  2
    eigenvalues: 
  0.140  0.141  0.189  0.462  0.464
    eigenvectors:
  0.044  0.634  0.322  0.000  0.000
  0.403  0.028  0.000  0.237  0.333
  0.007  0.108  0.256  0.367  0.262
  0.013  0.194  0.422  0.217  0.153
  0.533  0.036  0.000  0.179  0.251
    occupations:
  0.157 -0.000 -0.011 -0.020 -0.000
 -0.000  0.324  0.001 -0.000 -0.160
 -0.011  0.001  0.356 -0.140 -0.001
 -0.020 -0.000 -0.140  0.281  0.000
 -0.000 -0.160 -0.001  0.000  0.279
atomic mag. moment =   3.54203
atom   37   Tr[ns(na)] (up, down, total) =   1.43054  4.93019  6.36072
   spin  1
    eigenvalues: 
  0.165  0.166  0.172  0.462  0.464
    eigenvectors:
  0.008  0.004  0.988  0.000  0.000
  0.019  0.338  0.000  0.609  0.034
  0.327  0.019  0.003  0.033  0.617
  0.610  0.034  0.007  0.018  0.331
  0.036  0.606  0.001  0.340  0.018
    occupations:
  0.172 -0.001 -0.001 -0.000 -0.000
 -0.001  0.356 -0.001 -0.000  0.142
 -0.001 -0.001  0.360  0.142 -0.000
 -0.000 -0.000  0.142  0.270  0.001
 -0.000  0.142 -0.000  0.001  0.272
   spin  2
    eigenvalues: 
  0.981  0.982  0.989  0.989  0.989
    eigenvectors:
  0.000  0.000  0.001  0.000  0.999
  0.057  0.526  0.035  0.382  0.000
  0.536  0.057  0.372  0.035  0.001
  0.367  0.040  0.542  0.050  0.001
  0.040  0.377  0.051  0.533  0.000
    occupations:
  0.989  0.000  0.000  0.000  0.000
  0.000  0.985  0.000  0.000 -0.004
  0.000  0.000  0.985 -0.004  0.000
  0.000  0.000 -0.004  0.986  0.000
  0.000 -0.004  0.000  0.000  0.986
atomic mag. moment =  -3.49965
atom   42   Tr[ns(na)] (up, down, total) =   4.93477  1.50457  6.43934
   spin  1
    eigenvalues: 
  0.986  0.986  0.986  0.989  0.989
    eigenvectors:
  0.001  0.000  0.999  0.000  0.000
  0.011  0.005  0.000  0.717  0.267
  0.004  0.011  0.000  0.267  0.717
  0.286  0.698  0.001  0.004  0.011
  0.698  0.286  0.001  0.012  0.004
    occupations:
  0.986  0.000  0.000 -0.000  0.000
  0.000  0.989  0.000  0.000 -0.000
  0.000  0.000  0.989 -0.000  0.000
 -0.000  0.000 -0.000  0.986  0.000
  0.000 -0.000  0.000  0.000  0.986
   spin  2
    eigenvalues: 
  0.178  0.179  0.306  0.421  0.421
    eigenvectors:
  0.000  0.000  1.000  0.000  0.000
  0.705  0.295  0.000  0.000  0.000
  0.295  0.705  0.000  0.000  0.000
  0.000  0.000  0.000  0.988  0.012
  0.000  0.000  0.000  0.012  0.988
    occupations:
  0.306  0.000  0.001 -0.000 -0.000
  0.000  0.178  0.000 -0.000  0.004
  0.001  0.000  0.179  0.004 -0.000
 -0.000 -0.000  0.004  0.420  0.000
 -0.000  0.004 -0.000  0.000  0.421
atomic mag. moment =   3.43020
atom   43   Tr[ns(na)] (up, down, total) =   1.43512  4.92738  6.36250
   spin  1
    eigenvalues: 
  0.158  0.159  0.167  0.475  0.476
    eigenvectors:
  0.002  0.002  0.997  0.000  0.000
  0.317  0.015  0.000  0.041  0.626
  0.015  0.323  0.001  0.620  0.041
  0.030  0.629  0.002  0.318  0.021
  0.636  0.031  0.001  0.021  0.312
    occupations:
  0.167  0.000 -0.001  0.000 -0.000
  0.000  0.370  0.000 -0.000 -0.150
 -0.001  0.000  0.368 -0.149 -0.000
  0.000 -0.000 -0.149  0.266 -0.000
 -0.000 -0.150 -0.000 -0.000  0.264
   spin  2
    eigenvalues: 
  0.980  0.980  0.989  0.989  0.989
    eigenvectors:
  0.000  0.000  0.000  0.000  1.000
  0.577  0.008  0.373  0.043  0.000
  0.008  0.570  0.043  0.380  0.000
  0.006  0.417  0.059  0.518  0.000
  0.410  0.006  0.525  0.059  0.000
    occupations:
  0.989 -0.000  0.000 -0.000  0.000
 -0.000  0.984 -0.000  0.000  0.004
  0.000 -0.000  0.984  0.004  0.000
 -0.000  0.000  0.004  0.985 -0.000
  0.000  0.004  0.000 -0.000  0.985
atomic mag. moment =  -3.49226
atom   48   Tr[ns(na)] (up, down, total) =   4.94054  1.42584  6.36639
   spin  1
    eigenvalues: 
  0.985  0.985  0.990  0.990  0.991
    eigenvectors:
  0.000  0.022  0.802  0.000  0.176
  0.181  0.480  0.097  0.063  0.179
  0.563  0.151  0.032  0.192  0.061
  0.195  0.085  0.017  0.557  0.146
  0.061  0.262  0.052  0.187  0.438
    occupations:
  0.990 -0.000 -0.000 -0.000 -0.001
 -0.000  0.987  0.000 -0.000 -0.003
 -0.000  0.000  0.986 -0.003 -0.000
 -0.000 -0.000 -0.003  0.989 -0.000
 -0.001 -0.003 -0.000 -0.000  0.989
   spin  2
    eigenvalues: 
  0.140  0.142  0.207  0.460  0.477
    eigenvectors:
  0.676  0.000  0.322  0.002  0.000
  0.067  0.119  0.197  0.478  0.139
  0.029  0.333  0.069  0.161  0.408
  0.066  0.400  0.104  0.091  0.339
  0.162  0.147  0.309  0.268  0.113
    occupations:
  0.162 -0.007 -0.004  0.017  0.029
 -0.007  0.353  0.015 -0.016  0.140
 -0.004  0.015  0.334  0.158 -0.015
  0.017 -0.016  0.158  0.292 -0.005
  0.029  0.140 -0.015 -0.005  0.285
atomic mag. moment =   3.51470
atom   49   Tr[ns(na)] (up, down, total) =   4.94040  1.42456  6.36496
   spin  1
    eigenvalues: 
  0.985  0.985  0.990  0.990  0.991
    eigenvectors:
  0.001  0.020  0.806  0.000  0.173
  0.718  0.025  0.000  0.257  0.000
  0.023  0.612  0.126  0.000  0.240
  0.011  0.333  0.068  0.000  0.588
  0.247  0.009  0.000  0.743  0.000
    occupations:
  0.990  0.000  0.000  0.001  0.000
  0.000  0.986  0.000  0.000 -0.002
  0.000  0.000  0.987 -0.003  0.000
  0.001  0.000 -0.003  0.989 -0.000
  0.000 -0.002  0.000 -0.000  0.989
   spin  2
    eigenvalues: 
  0.140  0.142  0.205  0.461  0.477
    eigenvectors:
  0.667  0.013  0.318  0.002  0.000
  0.009  0.444  0.000  0.002  0.545
  0.092  0.002  0.264  0.639  0.003
  0.222  0.004  0.418  0.355  0.001
  0.011  0.537  0.000  0.002  0.451
    occupations:
  0.161 -0.001  0.007 -0.033 -0.000
 -0.001  0.325 -0.001 -0.000  0.167
  0.007 -0.001  0.363  0.132 -0.001
 -0.033 -0.000  0.132  0.281  0.001
 -0.000  0.167 -0.001  0.001  0.294
atomic mag. moment =   3.51585
atom   50   Tr[ns(na)] (up, down, total) =   4.94042  1.42316  6.36358
   spin  1
    eigenvalues: 
  0.985  0.985  0.990  0.990  0.991
    eigenvectors:
  0.000  0.021  0.806  0.000  0.173
  0.124  0.537  0.093  0.067  0.179
  0.619  0.099  0.033  0.189  0.060
  0.219  0.059  0.020  0.554  0.149
  0.039  0.285  0.048  0.190  0.439
    occupations:
  0.990  0.000 -0.000 -0.000  0.001
  0.000  0.987 -0.000  0.000 -0.003
 -0.000 -0.000  0.986 -0.003  0.000
 -0.000  0.000 -0.003  0.989  0.000
  0.001 -0.003  0.000  0.000  0.989
   spin  2
    eigenvalues: 
  0.140  0.142  0.204  0.462  0.477
    eigenvectors:
  0.667  0.013  0.318  0.002  0.000
  0.047  0.138  0.197  0.507  0.111
  0.054  0.308  0.066  0.136  0.437
  0.105  0.362  0.106  0.071  0.355
  0.128  0.180  0.313  0.283  0.096
    occupations:
  0.161  0.006 -0.004  0.016 -0.028
  0.006  0.353 -0.017  0.015  0.141
 -0.004 -0.017  0.336  0.158  0.015
  0.016  0.015  0.158  0.290  0.006
 -0.028  0.141  0.015  0.006  0.284
atomic mag. moment =   3.51727
atom   55   Tr[ns(na)] (up, down, total) =   1.54164  4.93199  6.47364
   spin  1
    eigenvalues: 
  0.213  0.217  0.359  0.361  0.392
    eigenvectors:
  0.000  0.000  0.008  0.004  0.987
  0.448  0.295  0.201  0.049  0.006
  0.307  0.434  0.041  0.217  0.000
  0.098  0.160  0.136  0.605  0.000
  0.146  0.110  0.614  0.125  0.006
    occupations:
  0.391 -0.006 -0.001  0.000  0.000
 -0.006  0.252  0.004 -0.001 -0.063
 -0.001  0.004  0.253 -0.064 -0.000
  0.000 -0.001 -0.064  0.323 -0.001
  0.000 -0.063 -0.000 -0.001  0.322
   spin  2
    eigenvalues: 
  0.984  0.986  0.986  0.988  0.988
    eigenvectors:
  0.999  0.001  0.000  0.000  0.000
  0.001  0.359  0.008  0.327  0.305
  0.000  0.011  0.354  0.298  0.337
  0.000  0.015  0.620  0.178  0.187
  0.000  0.614  0.018  0.197  0.171
    occupations:
  0.984  0.000  0.000 -0.000  0.000
  0.000  0.987 -0.000  0.000  0.001
  0.000 -0.000  0.987  0.001  0.000
 -0.000  0.000  0.001  0.987  0.000
  0.000  0.001  0.000  0.000  0.987
atomic mag. moment =  -3.39035
atom   56   Tr[ns(na)] (up, down, total) =   4.93756  1.44868  6.38624
   spin  1
    eigenvalues: 
  0.984  0.984  0.990  0.990  0.991
    eigenvectors:
  0.000  0.000  0.000  0.000  1.000
  0.147  0.463  0.334  0.056  0.000
  0.461  0.149  0.054  0.336  0.000
  0.297  0.094  0.087  0.523  0.000
  0.095  0.295  0.525  0.085  0.000
    occupations:
  0.991  0.000  0.000  0.000  0.000
  0.000  0.986 -0.000 -0.000 -0.003
  0.000 -0.000  0.986 -0.003 -0.000
  0.000 -0.000 -0.003  0.987 -0.000
  0.000 -0.003 -0.000 -0.000  0.987
   spin  2
    eigenvalues: 
  0.147  0.150  0.151  0.498  0.503
    eigenvectors:
  0.590  0.021  0.390  0.000  0.000
  0.109  0.012  0.189  0.571  0.120
  0.017  0.296  0.002  0.117  0.568
  0.038  0.644  0.003  0.055  0.260
  0.246  0.028  0.417  0.256  0.053
    occupations:
  0.149  0.000 -0.000 -0.001 -0.002
  0.000  0.391 -0.002 -0.000  0.161
 -0.000 -0.002  0.391  0.164 -0.000
 -0.001 -0.000  0.164  0.261 -0.000
 -0.002  0.161 -0.000 -0.000  0.258
atomic mag. moment =   3.48888
atom   57   Tr[ns(na)] (up, down, total) =   2.04098  4.93582  6.97680
   spin  1
    eigenvalues: 
  0.231  0.243  0.405  0.549  0.614
    eigenvectors:
  0.003  0.000  0.972  0.019  0.006
  0.457  0.095  0.001  0.427  0.020
  0.132  0.618  0.002  0.009  0.238
  0.034  0.217  0.007  0.022  0.720
  0.374  0.070  0.017  0.523  0.016
    occupations:
  0.408 -0.018 -0.010  0.016  0.005
 -0.018  0.376 -0.009  0.012 -0.157
 -0.010 -0.009  0.333 -0.159 -0.002
  0.016  0.012 -0.159  0.518 -0.007
  0.005 -0.157 -0.002 -0.007  0.407
   spin  2
    eigenvalues: 
  0.986  0.986  0.987  0.988  0.988
    eigenvectors:
  0.999  0.001  0.001  0.000  0.000
  0.001  0.149  0.146  0.469  0.236
  0.000  0.147  0.154  0.235  0.464
  0.000  0.344  0.355  0.100  0.201
  0.001  0.359  0.345  0.195  0.099
    occupations:
  0.986 -0.000  0.000 -0.000  0.000
 -0.000  0.988 -0.000  0.000  0.001
  0.000 -0.000  0.988  0.001  0.000
 -0.000  0.000  0.001  0.987 -0.000
  0.000  0.001  0.000 -0.000  0.987
atomic mag. moment =  -2.89485
atom   62   Tr[ns(na)] (up, down, total) =   4.93606  2.11113  7.04719
   spin  1
    eigenvalues: 
  0.982  0.985  0.989  0.990  0.990
    eigenvectors:
  0.001  0.077  0.760  0.002  0.161
  0.647  0.053  0.003  0.296  0.002
  0.055  0.584  0.193  0.000  0.168
  0.027  0.259  0.044  0.000  0.669
  0.270  0.027  0.000  0.703  0.000
    occupations:
  0.989  0.000  0.000  0.001  0.000
  0.000  0.985  0.001  0.001 -0.003
  0.000  0.001  0.987 -0.002  0.000
  0.001  0.001 -0.002  0.989  0.000
  0.000 -0.003  0.000  0.000  0.987
   spin  2
    eigenvalues: 
  0.142  0.183  0.416  0.509  0.860
    eigenvectors:
  0.520  0.169  0.016  0.001  0.294
  0.124  0.373  0.014  0.488  0.000
  0.020  0.012  0.714  0.027  0.227
  0.229  0.051  0.224  0.017  0.478
  0.107  0.394  0.031  0.467  0.001
    occupations:
  0.365 -0.011  0.153 -0.283 -0.001
 -0.011  0.340 -0.014 -0.020  0.165
  0.153 -0.014  0.511 -0.120 -0.013
 -0.283 -0.020 -0.120  0.555  0.011
 -0.001  0.165 -0.013  0.011  0.339
atomic mag. moment =   2.82493
atom   63   Tr[ns(na)] (up, down, total) =   4.92295  2.29336  7.21631
   spin  1
    eigenvalues: 
  0.970  0.985  0.989  0.990  0.990
    eigenvectors:
  0.000  0.052  0.722  0.000  0.226
  0.196  0.435  0.147  0.072  0.151
  0.423  0.185  0.053  0.311  0.029
  0.267  0.107  0.013  0.498  0.115
  0.114  0.222  0.065  0.119  0.480
    occupations:
  0.989 -0.000 -0.000 -0.001 -0.001
 -0.000  0.984  0.004  0.003 -0.005
 -0.000  0.004  0.980 -0.007  0.003
 -0.001  0.003 -0.007  0.984  0.003
 -0.001 -0.005  0.003  0.003  0.987
   spin  2
    eigenvalues: 
  0.174  0.219  0.421  0.555  0.923
    eigenvectors:
  0.638  0.043  0.015  0.000  0.304
  0.065  0.086  0.499  0.171  0.179
  0.002  0.350  0.217  0.368  0.064
  0.011  0.458  0.088  0.323  0.120
  0.284  0.064  0.181  0.138  0.334
    occupations:
  0.407 -0.155 -0.087  0.144  0.255
 -0.155  0.500  0.058 -0.139 -0.053
 -0.087  0.058  0.431  0.082 -0.139
  0.144 -0.139  0.082  0.430  0.093
  0.255 -0.053 -0.139  0.093  0.524
atomic mag. moment =   2.62959
atom   64   Tr[ns(na)] (up, down, total) =   4.93970  1.70794  6.64764
   spin  1
    eigenvalues: 
  0.985  0.986  0.989  0.990  0.991
    eigenvectors:
  0.022  0.058  0.796  0.000  0.124
  0.005  0.698  0.139  0.047  0.111
  0.742  0.016  0.033  0.169  0.041
  0.224  0.002  0.006  0.607  0.161
  0.006  0.226  0.027  0.177  0.563
    occupations:
  0.989  0.000 -0.000 -0.000  0.001
  0.000  0.987 -0.000  0.000 -0.002
 -0.000 -0.000  0.986 -0.002  0.000
 -0.000  0.000 -0.002  0.989 -0.000
  0.001 -0.002  0.000 -0.000  0.989
   spin  2
    eigenvalues: 
  0.129  0.150  0.426  0.480  0.523
    eigenvectors:
  0.578  0.063  0.023  0.017  0.320
  0.000  0.172  0.625  0.081  0.122
  0.083  0.297  0.112  0.369  0.140
  0.207  0.230  0.011  0.510  0.043
  0.133  0.239  0.229  0.023  0.376
    occupations:
  0.269  0.053 -0.044  0.086 -0.149
  0.053  0.394 -0.064  0.071  0.039
 -0.044 -0.064  0.353  0.127  0.070
  0.086  0.071  0.127  0.333 -0.022
 -0.149  0.039  0.070 -0.022  0.358
atomic mag. moment =   3.23176
N of occupied +U levels =  134.849828
 --- exit write_ns ---

     negative rho (up, down):  1.189E-03 1.149E-03
 
     Adding external electric field

     Computed dipole along edir(3) : 
        Dipole               12.9298 Ry au,         32.8642 Debye
        Dipole field          0.0187 Ry au, 
 
        Potential amp.       -2.8408 Ry
        Total length         76.0000 bohr
 
 
     Adding external electric field

     Computed dipole along edir(3) : 
        Dipole               12.9298 Ry au,         32.8642 Debye
        Dipole field          0.0187 Ry au, 
 
        Potential amp.       -2.8408 Ry
        Total length         76.0000 bohr
 

     total cpu time spent up to now is    11273.8 secs

     total energy              =   -3171.97199253 Ry
     estimated scf accuracy    <      63.68468527 Ry

     total magnetization       =    41.01 Bohr mag/cell
     absolute magnetization    =    90.17 Bohr mag/cell

     iteration #  2     ecut=    50.00 Ry     beta= 0.10
     Davidson diagonalization with overlap
     c_bands:  5 eigenvalues not converged
     ethr =  1.00E-02,  avg # of iterations = 20.6

     negative rho (up, down):  8.415E-04 7.964E-04
 
     Adding external electric field

     Computed dipole along edir(3) : 
        Dipole               -0.8811 Ry au,         -2.2395 Debye
        Dipole field         -0.0013 Ry au, 
 
        Potential amp.        0.1936 Ry
        Total length         76.0000 bohr
 
 
     Adding external electric field

     Computed dipole along edir(3) : 
        Dipole               -0.8811 Ry au,         -2.2395 Debye
        Dipole field         -0.0013 Ry au, 
 
        Potential amp.        0.1936 Ry
        Total length         76.0000 bohr
 

     total cpu time spent up to now is    11364.7 secs

     total energy              =   -3008.62399124 Ry
     estimated scf accuracy    <   64066.76917775 Ry

     total magnetization       =     6.91 Bohr mag/cell
     absolute magnetization    =    24.37 Bohr mag/cell

     iteration #  3     ecut=    50.00 Ry     beta= 0.10
     Davidson diagonalization with overlap
     ethr =  1.00E-02,  avg # of iterations = 15.8
[truncated: 2,658,438 more chars]
